# Supplementary material for: The Defects of Epigenetic Reprogramming in Dox-Dependent Porcine-iPSCs
Source: Int J Mol Sci. 2022 Oct 8;23(19):11941. doi: 10.3390/ijms231911941 (PMC9570186; doi:10.3390/ijms231911941)
Supplement: Supplementary file 1 [file ijms-23-11941-s001.zip › Table S1.xlsx]

## Sheet: Table S1-1
Table S1-1 Differentially expressed genes in the group of PEF5 vs piPSC5
Gene	Up/Down	GeneName
ENSSSCG00000011033	down	VIM
ENSSSCG00000036135	down	COL1A1
ENSSSCG00000015326	down	COL1A2
ENSSSCG00000018078	up	COX2
ENSSSCG00000004789	down	THBS1
ENSSSCG00000005494	down	TNC
ENSSSCG00000002829	down	MMP2
ENSSSCG00000018082	up	COX3
ENSSSCG00000015270	down	FMOD
ENSSSCG00000018081	up	ATP6
ENSSSCG00000025675	up	EEF2
ENSSSCG00000018069	up	ND2
ENSSSCG00000018094	up	CYTB
ENSSSCG00000018087	up	ND4
ENSSSCG00000009668	down	CLU
ENSSSCG00000001930	down	PKM
ENSSSCG00000001701	up	HSP90AB1
ENSSSCG00000018065	up	ND1
ENSSSCG00000010340	down	FAM213A
ENSSSCG00000033299	down	FLNA
ENSSSCG00000015579	down	PTGS2
ENSSSCG00000040608	down	AKR1B1
ENSSSCG00000012583	down	ACSL4
ENSSSCG00000022506	down	ENSSSCG00000022506
ENSSSCG00000035520	up	ENSSSCG00000035520
ENSSSCG00000014540	down	ENSSSCG00000014540
ENSSSCG00000016233	down	SERPINE2
ENSSSCG00000013366	down	LDHA
ENSSSCG00000016174	down	FN1
ENSSSCG00000017082	down	SPARC
ENSSSCG00000017723	down	CCL2
ENSSSCG00000008957	down	AMCF-II
ENSSSCG00000014985	down	MMP3
ENSSSCG00000004489	up	ENSSSCG00000004489
ENSSSCG00000010281	down	PSAP
ENSSSCG00000001695	down	VEGFA
ENSSSCG00000008953	down	CXCL8
ENSSSCG00000016034	down	COL3A1
ENSSSCG00000027331	down	COL6A3
ENSSSCG00000028355	down	ACTG1
ENSSSCG00000023666	down	CTSB
ENSSSCG00000016998	up	ENSSSCG00000016998
ENSSSCG00000025822	down	SFRP1
ENSSSCG00000037358	down	ENSSSCG00000037358
ENSSSCG00000018091	up	ND5
ENSSSCG00000007585	down	ACTB
ENSSSCG00000000423	down	LRP1
ENSSSCG00000004578	down	ANXA2
ENSSSCG00000040961	down	LIF
ENSSSCG00000000576	up	LDHB
ENSSSCG00000005751	down	COL5A1
ENSSSCG00000022343	down	ENSSSCG00000022343
ENSSSCG00000025924	down	IGFBP5
ENSSSCG00000006063	up	ENSSSCG00000006063
ENSSSCG00000039894	down	CD99
ENSSSCG00000004945	up	ENSSSCG00000004945
ENSSSCG00000002368	down	LTBP2
ENSSSCG00000016077	up	HSPD1
ENSSSCG00000008510	down	LTBP1
ENSSSCG00000000288	up	HNRNPA1L2
ENSSSCG00000036014	up	RPLP0
ENSSSCG00000005055	down	LGALS3
ENSSSCG00000025698	down	SERPINE1
ENSSSCG00000016035	down	COL5A2
ENSSSCG00000002039	down	MMP14
ENSSSCG00000035392	down	IGFBP2
ENSSSCG00000037236	up	RPSA
ENSSSCG00000015271	down	PRELP
ENSSSCG00000035904	up	RPL7A
ENSSSCG00000016275	up	NCL
ENSSSCG00000031866	down	TIMP3
ENSSSCG00000038185	down	EREG
ENSSSCG00000017472	down	IGFBP4
ENSSSCG00000012766	down	BGN
ENSSSCG00000033854	down	LGALS1
ENSSSCG00000008963	down	AREG
ENSSSCG00000036723	down	EMP1
ENSSSCG00000000145	down	MYH9
ENSSSCG00000005169	up	ENSSSCG00000005169
ENSSSCG00000012405	up	RPS4X
ENSSSCG00000032330	down	THY1
ENSSSCG00000040725	down	IL11
ENSSSCG00000028485	up	ENSSSCG00000028485
ENSSSCG00000012840	down	CD151
ENSSSCG00000034448	up	ENSSSCG00000034448
ENSSSCG00000025561	down	VASN
ENSSSCG00000013849	down	TPM4
ENSSSCG00000035511	down	C1QTNF1
ENSSSCG00000004192	down	CTGF
ENSSSCG00000033010	down	ENSSSCG00000033010
ENSSSCG00000011147	down	ENSSSCG00000011147
ENSSSCG00000032164	down	PEA15
ENSSSCG00000029724	up	RACK1
ENSSSCG00000021084	down	S100A6
ENSSSCG00000013064	up	EEF1G
ENSSSCG00000002452	down	LGMN
ENSSSCG00000037645	down	COTL1
ENSSSCG00000008239	down	CAPG
ENSSSCG00000001660	down	PTK7
ENSSSCG00000023784	down	SEMA3C
ENSSSCG00000024669	down	ENSSSCG00000024669
ENSSSCG00000032111	up	RPL7
ENSSSCG00000012365	down	MSN
ENSSSCG00000005380	down	COL15A1
ENSSSCG00000016754	down	AEBP1
ENSSSCG00000009019	up	RPS3A
ENSSSCG00000027607	down	IER3
ENSSSCG00000016186	down	TMBIM1
ENSSSCG00000010703	down	ENSSSCG00000010703
ENSSSCG00000005601	down	HSPA5
ENSSSCG00000039514	down	ID3
ENSSSCG00000000293	down	ITGA5
ENSSSCG00000009403	down	ITM2B
ENSSSCG00000018084	up	ND3
ENSSSCG00000016535	down	CALD1
ENSSSCG00000004484	down	COL12A1
ENSSSCG00000004658	down	FBN1
ENSSSCG00000023920	down	P3H1
ENSSSCG00000013746	down	CALR
ENSSSCG00000017882	up	MYBBP1A
ENSSSCG00000013297	down	CD44
ENSSSCG00000040162	down	NUPR1
ENSSSCG00000017525	down	NFE2L1
ENSSSCG00000003795	down	WLS
ENSSSCG00000005316	down	TPM2
ENSSSCG00000039426	down	FSTL1
ENSSSCG00000010247	up	DDX21
ENSSSCG00000017300	down	MRC2
ENSSSCG00000032028	up	EIF4B
ENSSSCG00000006580	down	S100A2
ENSSSCG00000004241	down	GJA1
ENSSSCG00000037508	down	GSN
ENSSSCG00000039130	up	RPL6
ENSSSCG00000035007	up	RPL17-C18orf32
ENSSSCG00000035859	down	WNT5A
ENSSSCG00000032556	down	ALDOA
ENSSSCG00000035446	down	CAVIN1
ENSSSCG00000023351	down	PLA2G4A
ENSSSCG00000029830	up	ENSSSCG00000029830
ENSSSCG00000008452	up	LRPPRC
ENSSSCG00000011700	up	CP
ENSSSCG00000005608	down	ANGPTL2
ENSSSCG00000017164	down	TIMP2
ENSSSCG00000035811	up	RPL32
ENSSSCG00000003691	down	MYL12A
ENSSSCG00000033608	down	LOXL2
ENSSSCG00000006899	up	RPL5
ENSSSCG00000003798	up	SERBP1
ENSSSCG00000006496	down	LMNA
ENSSSCG00000000916	down	LUM
ENSSSCG00000032434	down	PLAUR
ENSSSCG00000009256	down	ANTXR2
ENSSSCG00000009097	down	ANXA5
ENSSSCG00000001770	down	CTSH
ENSSSCG00000001229	down	ENSSSCG00000001229
ENSSSCG00000012074	down	ENSSSCG00000012074
ENSSSCG00000015444	down	LAMB1
ENSSSCG00000014840	down	P4HA3
ENSSSCG00000016581	down	CALU
ENSSSCG00000013072	down	FADS2
ENSSSCG00000004509	down	LIPG
ENSSSCG00000031579	down	ENSSSCG00000031579
ENSSSCG00000006940	down	CYR61
ENSSSCG00000005944	down	NDRG1
ENSSSCG00000031088	up	ENSSSCG00000031088
ENSSSCG00000004970	up	ENSSSCG00000004970
ENSSSCG00000020915	down	P4HA2
ENSSSCG00000016322	down	ACKR3
ENSSSCG00000028814	down	SOD3
ENSSSCG00000011973	down	COL8A1
ENSSSCG00000008959	down	CXCL2
ENSSSCG00000003930	up	ENSSSCG00000003930
ENSSSCG00000013889	up	ENSSSCG00000013889
ENSSSCG00000032242	up	HMGA1
ENSSSCG00000021250	down	FKBP9
ENSSSCG00000018086	up	ND4L
ENSSSCG00000005030	down	NID2
ENSSSCG00000013401	down	DKK3
ENSSSCG00000038594	down	SDC4
ENSSSCG00000007278	up	ENSSSCG00000007278
ENSSSCG00000005688	down	PTGES
ENSSSCG00000027130	down	TNFRSF12A
ENSSSCG00000006197	down	SULF1
ENSSSCG00000010292	down	P4HA1
ENSSSCG00000037030	up	RPL15
ENSSSCG00000016267	down	ITM2C
ENSSSCG00000015273	down	ATP2B4
ENSSSCG00000004499	up	ATP5A1
ENSSSCG00000014016	down	SQSTM1
ENSSSCG00000003433	down	PLOD1
ENSSSCG00000014855	up	RPS3
ENSSSCG00000018063	up	ENSSSCG00000018063
ENSSSCG00000025928	up	ENSSSCG00000025928
ENSSSCG00000010158	up	TOMM20
ENSSSCG00000011272	up	ENSSSCG00000011272
ENSSSCG00000017804	down	ABR
ENSSSCG00000038967	down	NADK
ENSSSCG00000024974	up	RPL13
ENSSSCG00000002704	up	KARS
ENSSSCG00000010385	down	VSTM4
ENSSSCG00000008090	down	IL1A
ENSSSCG00000016991	down	DUSP1
ENSSSCG00000004002	up	RPS5
ENSSSCG00000028512	down	LDLR
ENSSSCG00000036702	down	ACTN1
ENSSSCG00000012119	down	ENSSSCG00000012119
ENSSSCG00000009642	down	STC1
ENSSSCG00000000522	up	NAP1L1
ENSSSCG00000001849	down	ANPEP
ENSSSCG00000000108	down	TMEM184B
ENSSSCG00000028850	up	RPL26
ENSSSCG00000024692	down	ENSSSCG00000024692
ENSSSCG00000004651	down	GALK2
ENSSSCG00000014338	up	ENSSSCG00000014338
ENSSSCG00000030655	down	MAMDC2
ENSSSCG00000016078	up	HSPE1
ENSSSCG00000022961	down	CLMP
ENSSSCG00000009545	down	COL4A2
ENSSSCG00000004570	down	TPM1
ENSSSCG00000008443	down	EPAS1
ENSSSCG00000027121	up	ODC1
ENSSSCG00000038089	down	COL18A1
ENSSSCG00000004328	up	MDN1
ENSSSCG00000025192	up	RPL9
ENSSSCG00000009509	up	IPO5
ENSSSCG00000004705	down	MAP1A
ENSSSCG00000000171	down	CKAP4
ENSSSCG00000040470	up	RPS20
ENSSSCG00000014569	up	RPL27A
ENSSSCG00000015961	up	CDCA7
ENSSSCG00000033019	up	ENSSSCG00000033019
ENSSSCG00000029059	up	SSRP1
ENSSSCG00000017818	down	SERPINF1
ENSSSCG00000024388	down	BNIP3
ENSSSCG00000013551	down	C3
ENSSSCG00000011806	down	MASP1
ENSSSCG00000005656	up	ENSSSCG00000005656
ENSSSCG00000012277	down	TIMP1
ENSSSCG00000024126	up	CCT5
ENSSSCG00000025295	down	NDFIP1
ENSSSCG00000001834	down	MFGE8
ENSSSCG00000004700	down	PDIA3
ENSSSCG00000034887	down	HAPLN4
ENSSSCG00000026819	down	NID1
ENSSSCG00000000361	down	CD63
ENSSSCG00000002501	down	ENSSSCG00000002501
ENSSSCG00000022741	down	PDGFRB
ENSSSCG00000001914	down	LOXL1
ENSSSCG00000005533	down	PTGS1
ENSSSCG00000005614	down	FAM129B
ENSSSCG00000010576	up	NOLC1
ENSSSCG00000014343	up	ENSSSCG00000014343
ENSSSCG00000000886	up	SLC25A3
ENSSSCG00000001952	down	NFKBIA
ENSSSCG00000016254	down	CCL20
ENSSSCG00000020846	down	SCARA3
ENSSSCG00000017509	up	RPL19
ENSSSCG00000014133	up	RPS23
ENSSSCG00000039651	down	SLC2A5
ENSSSCG00000001528	up	RPS10
ENSSSCG00000021359	down	CDC42EP3
ENSSSCG00000000374	up	RPS26
ENSSSCG00000020830	up	ENSSSCG00000020830
ENSSSCG00000030510	up	FBL
ENSSSCG00000003722	up	CDH2
ENSSSCG00000000600	down	EPS8
ENSSSCG00000040793	down	CTSD
ENSSSCG00000035997	up	RPL10
ENSSSCG00000014221	down	LVRN
ENSSSCG00000015712	up	DDX18
ENSSSCG00000003603	down	COL16A1
ENSSSCG00000011610	up	NUP210
ENSSSCG00000023371	down	EHD2
ENSSSCG00000006578	down	S100A4
ENSSSCG00000011226	down	TGFBR2
ENSSSCG00000024260	up	RPL11
ENSSSCG00000006088	down	SDC2
ENSSSCG00000000405	up	ENSSSCG00000000405
ENSSSCG00000002684	down	CDH13
ENSSSCG00000005906	up	CPSF1
ENSSSCG00000010948	down	CTSL
ENSSSCG00000000377	up	ENSSSCG00000000377
ENSSSCG00000033844	down	CYP1B1
ENSSSCG00000008557	down	EMILIN1
ENSSSCG00000015301	down	STEAP1
ENSSSCG00000028465	up	ELAC2
ENSSSCG00000032007	down	RTN4
ENSSSCG00000008303	up	CCT7
ENSSSCG00000031503	down	PRRX1
ENSSSCG00000038806	down	AXL
ENSSSCG00000040904	down	CLDN1
ENSSSCG00000029570	down	PXDN
ENSSSCG00000015302	down	STEAP2
ENSSSCG00000008901	up	PAICS
ENSSSCG00000006395	down	ENSSSCG00000006395
ENSSSCG00000009746	up	RAN
ENSSSCG00000033169	up	RPS15
ENSSSCG00000028978	up	ENSSSCG00000028978
ENSSSCG00000017920	down	CXCL16
ENSSSCG00000007803	up	TUFM
ENSSSCG00000034227	up	RPL35
ENSSSCG00000017817	up	PRPF8
ENSSSCG00000040507	down	PDLIM7
ENSSSCG00000003514	down	HSPG2
ENSSSCG00000011157	up	PITRM1
ENSSSCG00000035768	up	RPS15A
ENSSSCG00000001502	up	RPS18
ENSSSCG00000014071	up	BTF3
ENSSSCG00000036296	up	ENSSSCG00000036296
ENSSSCG00000017024	up	CCNG1
ENSSSCG00000013381	up	RPS13
ENSSSCG00000010092	up	PI4KA
ENSSSCG00000028304	down	ZFP36L1
ENSSSCG00000040642	down	LASP1
ENSSSCG00000010679	up	EIF3A
ENSSSCG00000007085	down	DSTN
ENSSSCG00000011101	down	ITGB1
ENSSSCG00000036402	down	MYL9
ENSSSCG00000027060	down	TBX2
ENSSSCG00000005267	down	ANXA1
ENSSSCG00000000743	up	FKBP4
ENSSSCG00000005096	down	HIF1A
ENSSSCG00000022919	up	KIF5C
ENSSSCG00000025486	up	MDH2
ENSSSCG00000026412	down	PLXNA2
ENSSSCG00000001341	down	ENSSSCG00000001341
ENSSSCG00000037900	down	CCND1
ENSSSCG00000009216	down	SPP1
ENSSSCG00000026004	down	MSRB3
ENSSSCG00000011952	up	ENSSSCG00000011952
ENSSSCG00000033657	down	GREM1
ENSSSCG00000011643	down	AMOTL2
ENSSSCG00000009138	up	CFI
ENSSSCG00000010821	up	EPRS
ENSSSCG00000001814	down	IQGAP1
ENSSSCG00000007625	down	ARPC1B
ENSSSCG00000028092	down	GNG2
ENSSSCG00000032861	down	NUAK1
ENSSSCG00000037245	up	HNRNPDL
ENSSSCG00000010370	down	ENSSSCG00000010370
ENSSSCG00000012576	down	CHRDL1
ENSSSCG00000015402	up	CACNA2D1
ENSSSCG00000027358	up	RPS17
ENSSSCG00000008645	down	ID2
ENSSSCG00000009178	up	H2AFZ
ENSSSCG00000033919	up	DCLK1
ENSSSCG00000023715	down	GNS
ENSSSCG00000001679	up	XPO5
ENSSSCG00000023247	down	OPTN
ENSSSCG00000009620	down	BMP1
ENSSSCG00000003165	up	RPS11
ENSSSCG00000031262	down	TXNIP
ENSSSCG00000008841	down	PDGFRA
ENSSSCG00000029785	up	RPS9
ENSSSCG00000006954	up	EEF1D
ENSSSCG00000008785	down	FAM114A1
ENSSSCG00000020970	down	IL6
ENSSSCG00000038994	down	CLIC4
ENSSSCG00000039468	down	SERPINH1
ENSSSCG00000039847	down	C1S
ENSSSCG00000023803	down	ELK3
ENSSSCG00000017422	down	FKBP10
ENSSSCG00000007435	down	ENSSSCG00000007435
ENSSSCG00000012842	up	RPLP2
ENSSSCG00000005199	up	GLDC
ENSSSCG00000039544	up	ENSSSCG00000039544
ENSSSCG00000000033	down	TSPO
ENSSSCG00000013766	down	IL27RA
ENSSSCG00000012679	down	GPC4
ENSSSCG00000026806	up	DHX9
ENSSSCG00000009872	down	PLBD2
ENSSSCG00000003582	down	SMPDL3B
ENSSSCG00000022925	down	ENSSSCG00000022925
ENSSSCG00000000119	up	EIF3L
ENSSSCG00000011942	down	CD47
ENSSSCG00000031023	down	ENSSSCG00000031023
ENSSSCG00000009303	up	ENSSSCG00000009303
ENSSSCG00000034465	down	LRP10
ENSSSCG00000011471	down	FLNB
ENSSSCG00000026761	up	CCT8
ENSSSCG00000004441	down	DSE
ENSSSCG00000011752	down	FNDC3B
ENSSSCG00000026383	down	NRP2
ENSSSCG00000000891	up	LTA4H
ENSSSCG00000003187	down	FCGRT
ENSSSCG00000028886	up	IPO7
ENSSSCG00000039390	up	EIF3B
ENSSSCG00000016128	up	EEF1B2
ENSSSCG00000027529	down	BIRC3
ENSSSCG00000023118	up	BZW2
ENSSSCG00000037449	down	CSF1
ENSSSCG00000023984	up	RSL1D1
ENSSSCG00000017578	down	ITGA3
ENSSSCG00000000071	up	ENSSSCG00000000071
ENSSSCG00000022774	up	NOP53
ENSSSCG00000036136	down	BHLHE40
ENSSSCG00000008162	down	IL1R1
ENSSSCG00000039314	down	MCL1
ENSSSCG00000039053	down	VGF
ENSSSCG00000003590	down	PTPRU
ENSSSCG00000032367	down	CEBPD
ENSSSCG00000003451	down	ENSSSCG00000003451
ENSSSCG00000037920	up	TRIM28
ENSSSCG00000000105	down	KDELR3
ENSSSCG00000027806	up	SAMHD1
ENSSSCG00000015988	up	HNRNPA3
ENSSSCG00000040317	down	SOD2
ENSSSCG00000027378	down	SH3PXD2B
ENSSSCG00000008068	up	IARS
ENSSSCG00000013278	down	TSPAN18
ENSSSCG00000016364	down	GPC1
ENSSSCG00000009658	down	BNIP3L
ENSSSCG00000027466	down	PCOLCE
ENSSSCG00000015857	up	UGGT1
ENSSSCG00000010495	up	ALDH18A1
ENSSSCG00000009146	up	RPL34
ENSSSCG00000017473	up	TOP2A
ENSSSCG00000021620	up	STIP1
ENSSSCG00000003189	up	PRMT1
ENSSSCG00000000141	up	EIF3D
ENSSSCG00000000675	down	C1R
ENSSSCG00000038912	down	IFITM3
ENSSSCG00000028827	down	PARVA
ENSSSCG00000017091	down	TNIP1
ENSSSCG00000016634	down	CAV1
ENSSSCG00000000496	up	CCT2
ENSSSCG00000033326	up	RPL37
ENSSSCG00000013263	down	CREB3L1
ENSSSCG00000027030	down	BDKRB2
ENSSSCG00000004012	down	THBS2
ENSSSCG00000007000	down	FAT1
ENSSSCG00000010437	down	PAPSS2
ENSSSCG00000026466	down	SLC23A2
ENSSSCG00000004414	down	ENSSSCG00000004414
ENSSSCG00000025321	up	MAZ
ENSSSCG00000001873	down	CSPG4
ENSSSCG00000010320	up	VDAC2
ENSSSCG00000037360	down	CST3
ENSSSCG00000023377	down	EMP3
ENSSSCG00000030067	down	GINM1
ENSSSCG00000010109	down	SCARF2
ENSSSCG00000017728	down	MYO1D
ENSSSCG00000025507	up	RPL27
ENSSSCG00000040332	down	LBH
ENSSSCG00000002965	down	ACTN4
ENSSSCG00000006857	up	COL11A1
ENSSSCG00000012823	up	DKC1
ENSSSCG00000017168	down	ENSSSCG00000017168
ENSSSCG00000029230	down	ECM1
ENSSSCG00000013638	up	ILF3
ENSSSCG00000002366	down	NPC2
ENSSSCG00000006502	down	ARHGEF2
ENSSSCG00000000839	up	ALDH1L2
ENSSSCG00000020817	up	RPS16
ENSSSCG00000023298	down	SRXN1
ENSSSCG00000039094	down	PLEC
ENSSSCG00000014256	up	FBN2
ENSSSCG00000006487	up	CCT3
ENSSSCG00000038929	down	CEMIP
ENSSSCG00000002799	up	CNOT1
ENSSSCG00000012886	down	C11orf24
ENSSSCG00000010568	up	NPM3
ENSSSCG00000006539	down	SHC1
ENSSSCG00000035493	up	SACS
ENSSSCG00000020813	down	FAM20C
ENSSSCG00000023857	down	ARHGEF40
ENSSSCG00000024793	down	PORCN
ENSSSCG00000030165	down	MAFF
ENSSSCG00000004962	down	CORO2B
ENSSSCG00000031888	down	DDIT4
ENSSSCG00000010312	down	PLAU
ENSSSCG00000004425	down	LAMA4
ENSSSCG00000026169	down	MFSD12
ENSSSCG00000006016	up	EIF3H
ENSSSCG00000020976	down	CSRP1
ENSSSCG00000037905	down	ITGB5
ENSSSCG00000005317	down	TLN1
ENSSSCG00000031337	down	SNX18
ENSSSCG00000000104	up	DDX17
ENSSSCG00000025108	down	G6PD
ENSSSCG00000038992	down	TUBB6
ENSSSCG00000021880	down	MXRA8
ENSSSCG00000040184	down	LMO7
ENSSSCG00000010536	up	CNNM1
ENSSSCG00000014022	up	HNRNPH1
ENSSSCG00000006359	down	ADAMTS4
ENSSSCG00000017104	up	NSUN2
ENSSSCG00000037264	down	RAB31
ENSSSCG00000040777	up	RPL22
ENSSSCG00000006862	down	VCAM1
ENSSSCG00000010520	up	MMS19
ENSSSCG00000025768	down	CALM3
ENSSSCG00000011624	up	MCM2
ENSSSCG00000024655	up	PHB2
ENSSSCG00000001595	down	DAAM2
ENSSSCG00000015871	down	NR4A2
ENSSSCG00000031981	down	SHISA4
ENSSSCG00000010332	down	PLAC9
ENSSSCG00000017752	down	WSB1
ENSSSCG00000000058	up	SNU13
ENSSSCG00000009327	up	HMGB1
ENSSSCG00000035297	down	ISG12(A)
ENSSSCG00000012654	up	ENSSSCG00000012654
ENSSSCG00000022159	down	FNDC3A
ENSSSCG00000040835	down	MANSC1
ENSSSCG00000014310	down	CXCL14
ENSSSCG00000006522	down	GBA
ENSSSCG00000015808	down	ADAM9
ENSSSCG00000005680	down	PRRX2
ENSSSCG00000039488	down	SPON2
ENSSSCG00000023660	up	PARP1
ENSSSCG00000027689	up	ENSSSCG00000027689
ENSSSCG00000003806	down	LEPROT
ENSSSCG00000017087	down	GM2A
ENSSSCG00000017866	down	TAX1BP3
ENSSSCG00000040273	up	ENSSSCG00000040273
ENSSSCG00000014137	up	HAPLN1
ENSSSCG00000029189	down	DCHS1
ENSSSCG00000040494	up	RPL3
ENSSSCG00000004432	up	HDAC2
ENSSSCG00000033727	up	GPX1
ENSSSCG00000038507	up	RPS29
ENSSSCG00000011596	down	TRH
ENSSSCG00000014450	up	TCOF1
ENSSSCG00000006703	up	ENSSSCG00000006703
ENSSSCG00000009249	up	HNRNPD
ENSSSCG00000024018	down	SLC16A3
ENSSSCG00000035774	down	ERRFI1
ENSSSCG00000014633	down	CAVIN3
ENSSSCG00000021821	down	MYO1C
ENSSSCG00000026962	up	A4GALT
ENSSSCG00000010017	down	SMTN
ENSSSCG00000002269	up	MTHFD1
ENSSSCG00000038459	up	SURF2
ENSSSCG00000004154	down	TNFAIP3
ENSSSCG00000030849	up	RPL39
ENSSSCG00000004163	up	BCLAF1
ENSSSCG00000008602	down	LAPTM4A
ENSSSCG00000030325	down	C1QTNF6
ENSSSCG00000022900	up	SUPT16H
ENSSSCG00000008368	down	UGP2
ENSSSCG00000005638	down	LCN2
ENSSSCG00000023122	up	KHDRBS1
ENSSSCG00000035952	down	TGFB1I1
ENSSSCG00000015480	up	PRRC2C
ENSSSCG00000007366	up	MYBL2
ENSSSCG00000013901	down	IFI30
ENSSSCG00000017759	down	ALDOC
ENSSSCG00000005628	down	ST6GALNAC4
ENSSSCG00000040879	up	CNBP
ENSSSCG00000010746	down	ADAM12
ENSSSCG00000017626	up	SRSF1
ENSSSCG00000016173	up	ATIC
ENSSSCG00000023304	up	SRRM2
ENSSSCG00000032527	down	FOSL2
ENSSSCG00000003471	down	EPHA2
ENSSSCG00000014924	down	CTSC
ENSSSCG00000010145	up	HEATR1
ENSSSCG00000010514	up	RRP12
ENSSSCG00000016590	up	SND1
ENSSSCG00000013538	up	KHSRP
ENSSSCG00000017069	up	LARP1
ENSSSCG00000001700	up	SLC29A1
ENSSSCG00000035690	up	SFPQ
ENSSSCG00000011357	down	SHISA5
ENSSSCG00000010198	up	BMS1
ENSSSCG00000031701	up	GXYLT1
ENSSSCG00000034521	up	NUDT21
ENSSSCG00000036975	up	PSRC1
ENSSSCG00000013436	up	ENSSSCG00000013436
ENSSSCG00000013021	up	SF1
ENSSSCG00000038646	down	ENSSSCG00000038646
ENSSSCG00000030857	up	LENG8
ENSSSCG00000022815	up	PYGB
ENSSSCG00000034378	down	IFNGR2
ENSSSCG00000028602	up	GTPBP4
ENSSSCG00000012988	down	EHBP1L1
ENSSSCG00000034207	down	CEBPB
ENSSSCG00000036274	down	ENSSSCG00000036274
ENSSSCG00000012832	down	MXRA5
ENSSSCG00000013602	up	HNRNPM
ENSSSCG00000015235	down	ETS1
ENSSSCG00000006727	up	WDR3
ENSSSCG00000008854	up	CPE
ENSSSCG00000001554	up	SRPK1
ENSSSCG00000008072	down	ASPN
ENSSSCG00000025783	down	ENTPD3
ENSSSCG00000003805	down	PDE4B
ENSSSCG00000012318	down	MAGED1
ENSSSCG00000009018	down	SH3D19
ENSSSCG00000015908	up	TTC21B
ENSSSCG00000009868	up	RBM19
ENSSSCG00000032369	down	HSD3B7
ENSSSCG00000032942	down	ENSSSCG00000032942
ENSSSCG00000040735	down	DDAH1
ENSSSCG00000008377	up	CCT4
ENSSSCG00000006771	up	SLC16A1
ENSSSCG00000029781	down	SELENOM
ENSSSCG00000016578	down	FLNC
ENSSSCG00000035790	down	BTG1
ENSSSCG00000012050	down	RCAN1
ENSSSCG00000016436	down	CHPF2
ENSSSCG00000000950	up	E2F7
ENSSSCG00000034260	down	GDF15
ENSSSCG00000027621	down	NDUFA4L2
ENSSSCG00000026302	up	MKI67
ENSSSCG00000001817	down	FURIN
ENSSSCG00000015987	down	NFE2L2
ENSSSCG00000003983	down	SMAP2
ENSSSCG00000006811	down	SLC6A17
ENSSSCG00000006831	down	SORT1
ENSSSCG00000015770	down	VEGFC
ENSSSCG00000006392	down	IGSF8
ENSSSCG00000014568	down	ST5
ENSSSCG00000015099	down	BCL9L
ENSSSCG00000030300	down	ENSSSCG00000030300
ENSSSCG00000013094	up	DDB1
ENSSSCG00000034114	down	GPR68
ENSSSCG00000008147	down	FHL2
ENSSSCG00000032734	down	VOPP1
ENSSSCG00000012703	up	RBMX
ENSSSCG00000010447	down	ACTA2
ENSSSCG00000008773	up	PGM2
ENSSSCG00000004392	up	AMD1
ENSSSCG00000015311	down	CYP51A1
ENSSSCG00000003111	up	SAE1
ENSSSCG00000017260	down	WIPI1
ENSSSCG00000033368	up	ATP5G2
ENSSSCG00000008756	up	DHX15
ENSSSCG00000034197	down	EDEM1
ENSSSCG00000039071	down	ENSSSCG00000039071
ENSSSCG00000025109	down	PLD3
ENSSSCG00000032962	up	ZNF664
ENSSSCG00000035058	down	PID1
ENSSSCG00000011676	down	ENSSSCG00000011676
ENSSSCG00000010599	up	PDCD11
ENSSSCG00000035686	up	ENSSSCG00000035686
ENSSSCG00000013938	up	GATAD2A
ENSSSCG00000036537	down	NFIC
ENSSSCG00000015955	down	ITGA6
ENSSSCG00000016872	down	HMGCS1
ENSSSCG00000015298	up	SRI
ENSSSCG00000026894	up	NFE2L3
ENSSSCG00000026044	down	FDFT1
ENSSSCG00000029805	up	RHOBTB3
ENSSSCG00000006033	up	EIF3E
ENSSSCG00000013073	down	FADS3
ENSSSCG00000014871	down	TSKU
ENSSSCG00000030253	up	NOL9
ENSSSCG00000038453	down	SYNPO
ENSSSCG00000004291	down	NT5E
ENSSSCG00000003684	down	MTCL1
ENSSSCG00000016420	down	INSIG1
ENSSSCG00000014248	up	LMNB1
ENSSSCG00000014036	down	TMED9
ENSSSCG00000024696	down	ENSSSCG00000024696
ENSSSCG00000038950	up	VARS
ENSSSCG00000036236	up	ELOVL6
ENSSSCG00000028609	down	SLC12A4
ENSSSCG00000004687	down	B2M
ENSSSCG00000038562	down	RND1
ENSSSCG00000012027	down	ADAMTS5
ENSSSCG00000009705	up	GALNT7
ENSSSCG00000029160	down	ENSSSCG00000029160
ENSSSCG00000010260	down	SAR1A
ENSSSCG00000017549	up	PHB
ENSSSCG00000031593	up	NUDT3
ENSSSCG00000032763	up	PYCR3
ENSSSCG00000000848	down	GLT8D2
ENSSSCG00000038989	up	YWHAE
ENSSSCG00000015256	down	JAM3
ENSSSCG00000008902	up	PPAT
ENSSSCG00000006340	down	UAP1
ENSSSCG00000037102	down	FSTL3
ENSSSCG00000030597	down	HAPLN3
ENSSSCG00000011449	up	GNL3
ENSSSCG00000017592	up	MBTD1
ENSSSCG00000034261	down	TMEM59
ENSSSCG00000000696	up	NOP2
ENSSSCG00000003343	up	ENSSSCG00000003343
ENSSSCG00000030535	down	SNX9
ENSSSCG00000032024	up	URB1
ENSSSCG00000020808	up	ENSSSCG00000020808
ENSSSCG00000039947	down	KCNJ2
ENSSSCG00000003150	down	NUCB1
ENSSSCG00000006186	down	TRPA1
ENSSSCG00000022128	up	MXI1
ENSSSCG00000017063	down	SGCD
ENSSSCG00000015119	down	MFRP
ENSSSCG00000023861	up	PFAS
ENSSSCG00000003775	up	ENSSSCG00000003775
ENSSSCG00000009246	up	ENSSSCG00000009246
ENSSSCG00000024119	down	GLB1
ENSSSCG00000022126	down	EGFR
ENSSSCG00000027872	down	MYBL1
ENSSSCG00000012328	up	HUWE1
ENSSSCG00000014934	up	CHORDC1
ENSSSCG00000029652	down	TMBIM6
ENSSSCG00000026710	down	CARHSP1
ENSSSCG00000023033	down	PARP3
ENSSSCG00000002815	down	ADGRG1
ENSSSCG00000011620	up	RUVBL1
ENSSSCG00000002795	down	CDH11
ENSSSCG00000015570	down	IVNS1ABP
ENSSSCG00000016778	up	NLN
ENSSSCG00000000633	up	YBX3
ENSSSCG00000016061	down	MYO1B
ENSSSCG00000020686	up	SDHA
ENSSSCG00000000936	up	SLC6A15
ENSSSCG00000009290	up	MIPEP
ENSSSCG00000013380	down	ENSSSCG00000013380
ENSSSCG00000006083	up	LAPTM4B
ENSSSCG00000010683	down	GRK5
ENSSSCG00000003351	down	MMP23B
ENSSSCG00000007874	down	ABCC1
ENSSSCG00000009192	down	PDLIM5
ENSSSCG00000009560	up	TFDP1
ENSSSCG00000015011	up	DDX10
ENSSSCG00000037815	down	ZC3H12A
ENSSSCG00000022048	down	REEP5
ENSSSCG00000011046	down	ITGA8
ENSSSCG00000004751	down	CHP1
ENSSSCG00000040524	down	ISYNA1
ENSSSCG00000023837	down	WFDC1
ENSSSCG00000017543	down	CALCOCO2
ENSSSCG00000032170	down	DAPK3
ENSSSCG00000002812	down	KIFC3
ENSSSCG00000032985	up	GOT2
ENSSSCG00000016548	up	PODXL
ENSSSCG00000036716	up	ENSSSCG00000036716
ENSSSCG00000016629	up	ST7
ENSSSCG00000036592	up	SRSF2
ENSSSCG00000023604	up	LAP3
ENSSSCG00000012699	up	FHL1
ENSSSCG00000031791	down	ARF4
ENSSSCG00000024914	down	ENSSSCG00000024914
ENSSSCG00000023272	down	ILK
ENSSSCG00000012607	down	ENSSSCG00000012607
ENSSSCG00000017239	up	ENSSSCG00000017239
ENSSSCG00000006163	up	PKIA
ENSSSCG00000013591	up	TIMM44
ENSSSCG00000029573	up	NASP
ENSSSCG00000008812	up	ATP10D
ENSSSCG00000003108	up	NPAS1
ENSSSCG00000015411	down	PTPN12
ENSSSCG00000003046	down	RABAC1
ENSSSCG00000010826	up	2021-03-02
ENSSSCG00000020666	down	EHD4
ENSSSCG00000015443	up	DLD
ENSSSCG00000005481	down	ENSSSCG00000005481
ENSSSCG00000024791	down	CD59
ENSSSCG00000031082	up	ATP13A2
ENSSSCG00000012026	up	ADAMTS1
ENSSSCG00000012623	up	SLC25A5
ENSSSCG00000016518	up	TRIM24
ENSSSCG00000008729	up	LYAR
ENSSSCG00000017555	up	ENSSSCG00000017555
ENSSSCG00000028879	down	PLOD3
ENSSSCG00000010476	down	MYOF
ENSSSCG00000010823	up	IARS2
ENSSSCG00000039591	down	SERINC3
ENSSSCG00000008970	up	CDKL2
ENSSSCG00000021698	up	RRP1B
ENSSSCG00000006081	up	RPL30
ENSSSCG00000006296	down	ATP1B1
ENSSSCG00000011867	down	MYLK
ENSSSCG00000026784	up	LMNB2
ENSSSCG00000015825	down	ADGRA2
ENSSSCG00000012967	down	FOSL1
ENSSSCG00000013054	down	ATL3
ENSSSCG00000033148	up	MRPL12
ENSSSCG00000034949	down	ENSSSCG00000034949
ENSSSCG00000006610	down	S100A11
ENSSSCG00000038682	up	TAF1D
ENSSSCG00000013249	up	CKAP5
ENSSSCG00000006153	up	FABP5
ENSSSCG00000003660	up	ENSSSCG00000003660
ENSSSCG00000000274	up	ENSSSCG00000000274
ENSSSCG00000000681	down	P3H3
ENSSSCG00000016613	up	AASS
ENSSSCG00000005203	down	IL33
ENSSSCG00000039194	down	KANK2
ENSSSCG00000033733	up	ENSSSCG00000033733
ENSSSCG00000012971	down	EFEMP2
ENSSSCG00000009704	up	HMGB2
ENSSSCG00000011399	down	GNAI2
ENSSSCG00000035676	up	G3BP1
ENSSSCG00000016971	up	MCCC2
ENSSSCG00000031249	down	PTTG1IP
ENSSSCG00000031432	down	KDELR2
ENSSSCG00000002440	up	CCDC88C
ENSSSCG00000001910	down	ISLR
ENSSSCG00000002822	down	AMFR
ENSSSCG00000032846	down	IMPAD1
ENSSSCG00000034357	down	DAG1
ENSSSCG00000010010	up	PES1
ENSSSCG00000011946	up	ALCAM
ENSSSCG00000010330	up	PPIF
ENSSSCG00000008536	up	WDR43
ENSSSCG00000017379	down	ETV4
ENSSSCG00000023643	up	ENSSSCG00000023643
ENSSSCG00000017146	down	RNF213
ENSSSCG00000012528	up	BEX3
ENSSSCG00000008266	down	LOXL3
ENSSSCG00000008857	down	MSMO1
ENSSSCG00000005672	down	PTPA
ENSSSCG00000032728	down	EFNB1
ENSSSCG00000030484	down	AHR
ENSSSCG00000011915	up	GRAMD1C
ENSSSCG00000036125	up	ENSSSCG00000036125
ENSSSCG00000033830	down	CCDC8
ENSSSCG00000021443	down	SGK1
ENSSSCG00000008484	up	SRSF7
ENSSSCG00000009335	down	B3GLCT
ENSSSCG00000022031	down	CHST2
ENSSSCG00000032702	up	ENSSSCG00000032702
ENSSSCG00000000869	up	UTP20
ENSSSCG00000017255	up	ABCA5
ENSSSCG00000009114	up	PRSS12
ENSSSCG00000035564	up	MCM6
ENSSSCG00000009898	up	GCN1
ENSSSCG00000032833	up	CD320
ENSSSCG00000013614	down	CNN1
ENSSSCG00000000706	down	LTBR
ENSSSCG00000005271	up	CARNMT1
ENSSSCG00000008048	up	RNPS1
ENSSSCG00000032381	down	LITAF
ENSSSCG00000008098	up	POLR1B
ENSSSCG00000013659	up	DNMT1
ENSSSCG00000002852	down	PLEKHF1
ENSSSCG00000027157	down	SLC40A1
ENSSSCG00000009565	down	GAS6
ENSSSCG00000011951	down	NFKBIZ
ENSSSCG00000018041	down	ALDH3A2
ENSSSCG00000000765	down	IL17RA
ENSSSCG00000036476	down	REEP3
ENSSSCG00000013408	down	ADM
ENSSSCG00000011720	down	MBNL1
ENSSSCG00000040139	down	B3GNT9
ENSSSCG00000011213	up	TOP2B
ENSSSCG00000025499	down	FXYD5
ENSSSCG00000015083	down	FXYD6
ENSSSCG00000016835	up	SKP2
ENSSSCG00000006581	down	ENSSSCG00000006581
ENSSSCG00000007140	down	SMOX
ENSSSCG00000001810	down	PDE8A
ENSSSCG00000008127	up	SNRNP200
ENSSSCG00000029326	up	CCNB1
ENSSSCG00000015284	up	MDM4
ENSSSCG00000024316	up	COX5A
ENSSSCG00000009739	up	NOC4L
ENSSSCG00000001398	down	ENSSSCG00000001398
ENSSSCG00000011201	up	SATB1
ENSSSCG00000005920	up	BOP1
ENSSSCG00000006453	down	KIRREL1
ENSSSCG00000001475	down	SLC39A7
ENSSSCG00000026108	down	CDC42EP1
ENSSSCG00000001499	down	DST
ENSSSCG00000033741	up	NIP7
ENSSSCG00000014581	up	TUB
ENSSSCG00000017936	down	GABARAP
ENSSSCG00000011965	down	TMEM45A
ENSSSCG00000007317	down	DLGAP4
ENSSSCG00000036383	down	LGALS3BP
ENSSSCG00000017428	down	JUP
ENSSSCG00000010580	down	NFKB2
ENSSSCG00000008225	up	PTCD3
ENSSSCG00000013648	up	TYK2
ENSSSCG00000005625	down	ENG
ENSSSCG00000007383	up	TOMM34
ENSSSCG00000010540	down	ENTPD7
ENSSSCG00000005227	up	PUM3
ENSSSCG00000022528	up	DAZAP1
ENSSSCG00000038044	down	GYG2
ENSSSCG00000017943	down	ACAP1
ENSSSCG00000003396	down	CLSTN1
ENSSSCG00000001765	down	ADAMTS7
ENSSSCG00000027365	down	WNT7B
ENSSSCG00000022162	down	RAB11FIP5
ENSSSCG00000035038	down	CGNL1
ENSSSCG00000012633	down	IL13RA1
ENSSSCG00000028461	down	ENSSSCG00000028461
ENSSSCG00000001564	up	SRSF3
ENSSSCG00000015973	up	ATP5G3
ENSSSCG00000007456	down	SULF2
ENSSSCG00000021902	down	GABRP
ENSSSCG00000015398	down	SEMA3A
ENSSSCG00000005110	up	SYNE2
ENSSSCG00000029482	down	CHST15
ENSSSCG00000011553	up	ENSSSCG00000011553
ENSSSCG00000039408	down	ADCY7
ENSSSCG00000014791	up	ENSSSCG00000014791
ENSSSCG00000017072	down	GALNT10
ENSSSCG00000028501	down	ALDH3B1
ENSSSCG00000015730	up	NIFK
ENSSSCG00000005037	down	ERO1A
ENSSSCG00000014264	up	ENSSSCG00000014264
ENSSSCG00000023177	up	RRP9
ENSSSCG00000013829	down	SYDE1
ENSSSCG00000011356	up	UQCRC1
ENSSSCG00000038948	down	ETS2
ENSSSCG00000029594	down	WBP1L
ENSSSCG00000034259	down	PMEPA1
ENSSSCG00000006066	down	RNF19A
ENSSSCG00000003903	up	ENSSSCG00000003903
ENSSSCG00000009217	down	PKD2
ENSSSCG00000000951	down	ENSSSCG00000000951
ENSSSCG00000014136	down	VCAN
ENSSSCG00000037832	down	PMP22
ENSSSCG00000038521	down	CHAC1
ENSSSCG00000009828	up	PPP1CC
ENSSSCG00000021585	up	OXTR
ENSSSCG00000031782	up	ARL3
ENSSSCG00000001927	down	ENSSSCG00000001927
ENSSSCG00000010315	up	ADK
ENSSSCG00000005667	up	ENSSSCG00000005667
ENSSSCG00000014232	down	LOX
ENSSSCG00000008374	down	B3GNT2
ENSSSCG00000033154	down	ARL6IP5
ENSSSCG00000038348	up	NME1
ENSSSCG00000007743	up	ENSSSCG00000007743
ENSSSCG00000026590	up	HGH1
ENSSSCG00000037950	down	NIPAL1
ENSSSCG00000040833	down	BRF2
ENSSSCG00000032176	down	SMURF2
ENSSSCG00000005992	down	SHAS2
ENSSSCG00000033051	up	POLE
ENSSSCG00000001507	down	TAPBP
ENSSSCG00000010732	up	FAM53B
ENSSSCG00000036814	down	CLEC11A
ENSSSCG00000004827	up	GABRA5
ENSSSCG00000028523	up	HUS1
ENSSSCG00000014362	down	HBEGF
ENSSSCG00000025134	up	FAM171B
ENSSSCG00000025293	up	HLTF
ENSSSCG00000004024	down	ENSSSCG00000004024
ENSSSCG00000037791	down	NKD2
ENSSSCG00000010575	up	PPRC1
ENSSSCG00000030677	up	GART
ENSSSCG00000036436	down	FZD1
ENSSSCG00000000258	down	RARG
ENSSSCG00000036293	up	SRSF10
ENSSSCG00000017306	down	ITGB3
ENSSSCG00000017118	up	TERT
ENSSSCG00000009626	down	SORBS3
ENSSSCG00000036081	down	TBC1D20
ENSSSCG00000003768	down	ENSSSCG00000003768
ENSSSCG00000016009	up	ITGA4
ENSSSCG00000022246	down	ENSSSCG00000022246
ENSSSCG00000003809	down	JAK1
ENSSSCG00000005673	down	IER5L
ENSSSCG00000003586	up	EPB41
ENSSSCG00000012844	up	SLC25A22
ENSSSCG00000004507	down	ENSSSCG00000004507
ENSSSCG00000008427	down	KCNK12
ENSSSCG00000024043	down	ADAMTS2
ENSSSCG00000005006	up	RPL36AL
ENSSSCG00000032408	up	CASP7
ENSSSCG00000030177	up	EBNA1BP2
ENSSSCG00000005946	down	WISP1
ENSSSCG00000001518	down	ITPR3
ENSSSCG00000013597	up	RPS28
ENSSSCG00000013145	up	DTX4
ENSSSCG00000038452	up	ADAMTS17
ENSSSCG00000004205	up	ARHGAP18
ENSSSCG00000021472	up	POLR2E
ENSSSCG00000009914	down	MLEC
ENSSSCG00000028720	down	NXN
ENSSSCG00000017165	up	USP36
ENSSSCG00000034293	down	ARL4C
ENSSSCG00000032241	down	GPNMB
ENSSSCG00000003701	up	ENSSSCG00000003701
ENSSSCG00000005235	up	KANK1
ENSSSCG00000029860	up	EPB41L4A
ENSSSCG00000010682	up	PRDX3
ENSSSCG00000003485	up	ENSSSCG00000003485
ENSSSCG00000024578	down	PHLDB1
ENSSSCG00000032151	down	CPZ
ENSSSCG00000006306	down	MPZL1
ENSSSCG00000002857	up	ENSSSCG00000002857
ENSSSCG00000026506	up	RALGAPA2
ENSSSCG00000024351	down	MET
ENSSSCG00000011943	up	BBX
ENSSSCG00000028606	down	ZBTB7B
ENSSSCG00000038151	down	CMTM3
ENSSSCG00000003776	up	ACADM
ENSSSCG00000038534	up	TSR1
ENSSSCG00000001382	down	DDR1
ENSSSCG00000038514	down	DDAH2
ENSSSCG00000006651	down	ADAMTSL4
ENSSSCG00000015938	up	SSB
ENSSSCG00000015362	up	TSPAN13
ENSSSCG00000011340	up	SMARCC1
ENSSSCG00000039243	down	CD81
ENSSSCG00000017987	up	ENSSSCG00000017987
ENSSSCG00000025821	down	C2CD2
ENSSSCG00000013223	up	NUP160
ENSSSCG00000022948	up	SLC7A9
ENSSSCG00000017529	up	CBX1
ENSSSCG00000003707	down	NPC1
ENSSSCG00000015560	down	ARPC5
ENSSSCG00000004223	down	HEY2
ENSSSCG00000008309	up	ENSSSCG00000008309
ENSSSCG00000022447	down	F3
ENSSSCG00000014075	up	ENSSSCG00000014075
ENSSSCG00000027525	up	DHCR24
ENSSSCG00000017349	up	ADAM11
ENSSSCG00000013655	down	ICAM1
ENSSSCG00000004666	down	ENSSSCG00000004666
ENSSSCG00000003566	up	NUDC
ENSSSCG00000004203	up	L3MBTL3
ENSSSCG00000029005	up	KPNA2
ENSSSCG00000005441	up	ENSSSCG00000005441
ENSSSCG00000031789	down	ACSL5
ENSSSCG00000014170	down	CAST
ENSSSCG00000015030	up	DLAT
ENSSSCG00000015337	up	ENSSSCG00000015337
ENSSSCG00000034314	up	LSM4
ENSSSCG00000009475	up	SLAIN1
ENSSSCG00000038727	down	GDNF
ENSSSCG00000004237	down	SERINC1
ENSSSCG00000005134	up	P14ARF
ENSSSCG00000038535	down	ARSB
ENSSSCG00000029857	up	ENSSSCG00000029857
ENSSSCG00000014316	down	TGFBI
ENSSSCG00000023929	up	TXNRD3
ENSSSCG00000026953	up	ENSSSCG00000026953
ENSSSCG00000034994	up	AKAP1
ENSSSCG00000025792	up	NOA1
ENSSSCG00000027659	down	FUCA1
ENSSSCG00000014031	up	ENSSSCG00000014031
ENSSSCG00000004679	up	SORD
ENSSSCG00000002804	up	CSNK2A2
ENSSSCG00000012685	up	FAM122B
ENSSSCG00000015227	down	SRPRA
ENSSSCG00000016863	up	OXCT1
ENSSSCG00000027669	down	ENSSSCG00000027669
ENSSSCG00000007355	up	TOP1
ENSSSCG00000032557	up	ENSSSCG00000032557
ENSSSCG00000016349	up	NDUFA10
ENSSSCG00000012885	down	LRP5
ENSSSCG00000000064	up	ACO2
ENSSSCG00000008339	down	GFPT1
ENSSSCG00000010341	down	TSPAN14
ENSSSCG00000010071	down	MMP11
ENSSSCG00000013046	up	ENSSSCG00000013046
ENSSSCG00000031882	up	PNPT1
ENSSSCG00000038031	up	CPSF6
ENSSSCG00000035937	down	DPT
ENSSSCG00000023328	up	GPM6A
ENSSSCG00000010603	down	NEURL1
ENSSSCG00000010118	up	HIRA
ENSSSCG00000021597	down	PHLDA2
ENSSSCG00000004963	up	ENSSSCG00000004963
ENSSSCG00000038308	up	RANBP1
ENSSSCG00000023126	up	ENSSSCG00000023126
ENSSSCG00000040706	down	DBN1
ENSSSCG00000011912	up	QTRT2
ENSSSCG00000001793	down	ADAMTSL3
ENSSSCG00000028552	down	BHLHE41
ENSSSCG00000012173	down	SAT1
ENSSSCG00000011592	down	PLXND1
ENSSSCG00000039647	up	EIF3F
ENSSSCG00000023972	down	DRAM1
ENSSSCG00000024481	down	ENSSSCG00000024481
ENSSSCG00000000994	up	GMDS
ENSSSCG00000006500	up	UBQLN4
ENSSSCG00000039795	down	MYL6
ENSSSCG00000039926	down	ENSSSCG00000039926
ENSSSCG00000006078	up	POP1
ENSSSCG00000001878	down	PTPN9
ENSSSCG00000029226	down	ENSSSCG00000029226
ENSSSCG00000040989	down	GPRC5C
ENSSSCG00000040327	up	ATXN7L3B
ENSSSCG00000021874	up	UNC5C
ENSSSCG00000012557	up	ENSSSCG00000012557
ENSSSCG00000035318	up	NUP58
ENSSSCG00000008664	up	FAM84A
ENSSSCG00000000038	down	CYB5R3
ENSSSCG00000037427	up	PTDSS2
ENSSSCG00000035939	up	ZNF512B
ENSSSCG00000011496	down	ADAMTS9
ENSSSCG00000005965	down	MYC
ENSSSCG00000000368	down	MMP19
ENSSSCG00000011825	down	ATP13A3
ENSSSCG00000004167	up	MYB
ENSSSCG00000002375	up	RPS6KL1
ENSSSCG00000010943	down	C9orf3
ENSSSCG00000007737	down	TPST1
ENSSSCG00000029945	up	GCAT
ENSSSCG00000011731	up	SMC4
ENSSSCG00000027477	down	TBC1D2B
ENSSSCG00000006735	up	PTGFRN
ENSSSCG00000024313	up	ENSSSCG00000024313
ENSSSCG00000024678	down	MEGF6
ENSSSCG00000016116	up	WDR12
ENSSSCG00000032083	up	MRPL37
ENSSSCG00000015175	down	VWA5A
ENSSSCG00000037634	up	FOXA1
ENSSSCG00000030225	up	TRA2B
ENSSSCG00000037561	down	ATP11A
ENSSSCG00000014249	down	2021-03-03
ENSSSCG00000038879	down	RELB
ENSSSCG00000040678	up	TYMS
ENSSSCG00000013911	up	TMEM59L
ENSSSCG00000003637	down	MAP7D1
ENSSSCG00000006009	down	EXT1
ENSSSCG00000014013	down	ENSSSCG00000014013
ENSSSCG00000011532	down	SUMF1
ENSSSCG00000036893	down	PTHLH
ENSSSCG00000037305	up	TMEM33
ENSSSCG00000008414	down	ERLEC1
ENSSSCG00000026224	down	ARHGAP31
ENSSSCG00000004133	down	FUCA2
ENSSSCG00000030996	down	ENSSSCG00000030996
ENSSSCG00000023975	down	C15orf52
ENSSSCG00000007907	up	USP7
ENSSSCG00000029715	down	OLFM1
ENSSSCG00000011936	down	ZBED2
ENSSSCG00000010990	up	NOL6
ENSSSCG00000035993	down	C1QTNF2
ENSSSCG00000015106	down	HYOU1
ENSSSCG00000014416	up	TCERG1
ENSSSCG00000003555	up	HMGN2
ENSSSCG00000003612	up	EIF3I
ENSSSCG00000031657	down	ENSSSCG00000031657
ENSSSCG00000016635	down	CAV2
ENSSSCG00000038772	down	IKBIP
ENSSSCG00000004383	down	OSTM1
ENSSSCG00000039267	down	ATP6V0B
ENSSSCG00000017732	up	ZNF207
ENSSSCG00000002314	down	SMOC1
ENSSSCG00000013400	down	MICAL2
ENSSSCG00000005486	down	KIF12
ENSSSCG00000011933	down	NECTIN3
ENSSSCG00000013107	up	PRPF19
ENSSSCG00000004225	up	TPD52L1
ENSSSCG00000011407	down	RASSF1
ENSSSCG00000034896	up	ENSSSCG00000034896
ENSSSCG00000032452	down	WFS1
ENSSSCG00000013742	down	NFIX
ENSSSCG00000008878	up	PPID
ENSSSCG00000012793	up	HCFC1
ENSSSCG00000014565	down	ENSSSCG00000014565
ENSSSCG00000007995	up	MCRIP2
ENSSSCG00000002315	down	SLC8A3
ENSSSCG00000005403	up	SMC2
ENSSSCG00000005071	down	C14orf37
ENSSSCG00000014577	down	TMEM9B
ENSSSCG00000025651	up	GFM1
ENSSSCG00000031172	down	RNF11
ENSSSCG00000011521	down	PDZRN3
ENSSSCG00000026644	up	DDX46
ENSSSCG00000003812	down	PGM1
ENSSSCG00000031489	down	DUSP22
ENSSSCG00000035209	up	ENSSSCG00000035209
ENSSSCG00000015307	down	CDK14
ENSSSCG00000027063	down	DPY19L1
ENSSSCG00000012287	down	TFE3
ENSSSCG00000008265	down	DOK1
ENSSSCG00000022820	down	VAMP8
ENSSSCG00000002042	up	OXA1L
ENSSSCG00000023105	down	NET1
ENSSSCG00000022784	down	PLEKHO1
ENSSSCG00000016653	down	DNAJB9
ENSSSCG00000005593	down	OLFML2A
ENSSSCG00000023354	up	ACAD9
ENSSSCG00000031954	up	SLC39A10
ENSSSCG00000013113	down	TMEM132A
ENSSSCG00000039854	up	ENSSSCG00000039854
ENSSSCG00000014076	up	FAM169A
ENSSSCG00000027459	down	RNF13
ENSSSCG00000025114	down	FMNL3
ENSSSCG00000012166	up	ENSSSCG00000012166
ENSSSCG00000001002	up	PRPF4B
ENSSSCG00000035025	up	ADGRV1
ENSSSCG00000003088	down	APOE
ENSSSCG00000036742	up	KLF15
ENSSSCG00000039862	down	TRIB3
ENSSSCG00000000521	down	PHLDA1
ENSSSCG00000023761	up	HNRNPR
ENSSSCG00000013919	down	HOMER3
ENSSSCG00000022351	up	GSTO1
ENSSSCG00000005729	up	DDX31
ENSSSCG00000002847	up	GPT2
ENSSSCG00000024983	up	ENSSSCG00000024983
ENSSSCG00000014044	up	NSD1
ENSSSCG00000032558	down	EMX2
ENSSSCG00000036505	down	ENSSSCG00000036505
ENSSSCG00000001000	up	ECI2
ENSSSCG00000035693	up	POLRMT
ENSSSCG00000027287	down	TMEM189
ENSSSCG00000002998	up	SNRPA
ENSSSCG00000012890	down	TCIRG1
ENSSSCG00000009111	up	SYNPO2
ENSSSCG00000006369	down	F11R
ENSSSCG00000028623	down	RARRES1
ENSSSCG00000025564	down	GAS2L1
ENSSSCG00000032637	down	EVC
ENSSSCG00000017346	up	EFTUD2
ENSSSCG00000040931	down	SLC17A9
ENSSSCG00000015581	up	CENPF
ENSSSCG00000000588	up	PLEKHA5
ENSSSCG00000017526	down	COPZ2
ENSSSCG00000038918	down	CTSF
ENSSSCG00000004139	up	ADGRG6
ENSSSCG00000015755	up	AGPAT5
ENSSSCG00000000915	down	DCN
ENSSSCG00000009622	up	POLR3D
ENSSSCG00000010181	down	C1orf198
ENSSSCG00000023050	up	2021-09-10
ENSSSCG00000036887	up	CLPB
ENSSSCG00000002444	down	FBLN5
ENSSSCG00000014258	up	ISOC1
ENSSSCG00000037575	down	FKBP14
ENSSSCG00000013369	down	ENSSSCG00000013369
ENSSSCG00000022402	down	GRAMD2B
ENSSSCG00000008677	up	TACC3
ENSSSCG00000003872	up	EPS15
ENSSSCG00000022225	up	NOP58
ENSSSCG00000024312	down	ID4
ENSSSCG00000007952	up	TRAP1
ENSSSCG00000006540	down	PBXIP1
ENSSSCG00000002406	up	AHSA1
ENSSSCG00000007248	up	ASXL1
ENSSSCG00000035649	down	ENSSSCG00000035649
ENSSSCG00000000406	up	PTGES3
ENSSSCG00000039397	up	ETNK1
ENSSSCG00000024999	up	PPIP5K2
ENSSSCG00000030167	up	SLC25A39
ENSSSCG00000001400	up	DDX39B
ENSSSCG00000013105	up	CCDC86
ENSSSCG00000017137	down	METRNL
ENSSSCG00000030045	up	PRMT5
ENSSSCG00000032726	up	SREK1
ENSSSCG00000034811	up	QDPR
ENSSSCG00000027381	down	GGCX
ENSSSCG00000003465	down	FBLIM1
ENSSSCG00000017066	up	GEMIN5
ENSSSCG00000015963	up	OLA1
ENSSSCG00000015644	down	IKBKE
ENSSSCG00000034570	down	IFI6
ENSSSCG00000032843	down	AHRR
ENSSSCG00000010772	down	ADAM8
ENSSSCG00000010594	down	NT5C2
ENSSSCG00000014259	up	ADAMTS19
ENSSSCG00000035537	down	RUNX1
ENSSSCG00000021966	up	TOPBP1
ENSSSCG00000008535	down	CLIP4
ENSSSCG00000005498	down	PAPPA
ENSSSCG00000004458	down	TPBG
ENSSSCG00000038639	down	TOM1L2
ENSSSCG00000034131	down	TXNDC5
ENSSSCG00000024088	down	TLN2
ENSSSCG00000032320	down	C8orf4
ENSSSCG00000027557	up	CDC14B
ENSSSCG00000025858	down	ELN
ENSSSCG00000012001	down	ROBO1
ENSSSCG00000015340	up	ASNS
ENSSSCG00000029954	up	THRAP3
ENSSSCG00000004826	down	SELENOS
ENSSSCG00000034792	up	KLK5
ENSSSCG00000011741	down	GOLIM4
ENSSSCG00000007845	up	UQCRC2
ENSSSCG00000016068	up	HECW2
ENSSSCG00000005029	up	C14orf166
ENSSSCG00000000838	down	SLC41A2
ENSSSCG00000009021	up	LRBA
ENSSSCG00000013410	down	SWAP70
ENSSSCG00000026446	up	ENSSSCG00000026446
ENSSSCG00000025910	up	ZNF277
ENSSSCG00000015828	down	ZNF703
ENSSSCG00000008637	up	TAF1B
ENSSSCG00000036403	down	FAM180A
ENSSSCG00000010261	up	PPA1
ENSSSCG00000029411	down	CAPN2
ENSSSCG00000023045	down	BAHCC1
ENSSSCG00000033450	up	PDAP1
ENSSSCG00000010105	up	SMPD4
ENSSSCG00000032914	down	MANF
ENSSSCG00000012325	up	SMC1A
ENSSSCG00000002025	down	SLC22A17
ENSSSCG00000039244	down	PHYH
ENSSSCG00000033653	up	ENSSSCG00000033653
ENSSSCG00000028178	up	FH
ENSSSCG00000010002	up	SF3A1
ENSSSCG00000034814	up	MRTO4
ENSSSCG00000008105	up	ANAPC1
ENSSSCG00000013468	up	THOP1
ENSSSCG00000016968	up	BDP1
ENSSSCG00000007606	up	TRRAP
ENSSSCG00000022240	up	POLA1
ENSSSCG00000026612	up	TIMM50
ENSSSCG00000030696	up	SLC19A1
ENSSSCG00000001549	up	FKBP5
ENSSSCG00000010698	down	FGFR2
ENSSSCG00000027135	up	PPM1G
ENSSSCG00000000759	down	ENSSSCG00000000759
ENSSSCG00000009077	up	HSPA4L
ENSSSCG00000005506	down	MEGF9
ENSSSCG00000025912	up	URI1
ENSSSCG00000025116	up	TONSL
ENSSSCG00000002787	up	E2F4
ENSSSCG00000029711	up	ZNF518B
ENSSSCG00000013534	up	MLLT1
ENSSSCG00000017116	up	LPCAT1
ENSSSCG00000005183	up	ENSSSCG00000005183
ENSSSCG00000016340	up	ASB1
ENSSSCG00000035048	up	ENSSSCG00000035048
ENSSSCG00000034302	down	SLC12A7
ENSSSCG00000011540	up	SETD5
ENSSSCG00000010058	up	SNRPD3
ENSSSCG00000007478	down	ATP9A
ENSSSCG00000009889	up	ALDH2
ENSSSCG00000024771	down	TICAM1
ENSSSCG00000002051	down	ABHD4
ENSSSCG00000000611	up	WBP11
ENSSSCG00000011977	down	DCBLD2
ENSSSCG00000009501	up	DZIP1
ENSSSCG00000010493	down	PDLIM1
ENSSSCG00000010184	down	AGT
ENSSSCG00000013940	down	NLRP3
ENSSSCG00000032193	up	NKAIN1
ENSSSCG00000027348	down	WIPF1
ENSSSCG00000017100	up	MTRR
ENSSSCG00000022828	up	PNN
ENSSSCG00000028202	up	ENSSSCG00000028202
ENSSSCG00000028517	down	SC5D
ENSSSCG00000007558	up	INTS1
ENSSSCG00000022208	down	TNFRSF1B
ENSSSCG00000027124	down	TMEM119
ENSSSCG00000026748	up	PLK1
ENSSSCG00000039607	up	EXOC3
ENSSSCG00000013522	up	SAFB
ENSSSCG00000040151	down	SMIM3
ENSSSCG00000009119	up	LARP7
ENSSSCG00000011313	up	LIMD1
ENSSSCG00000032723	up	ACER3
ENSSSCG00000009052	up	ENSSSCG00000009052
ENSSSCG00000007770	down	ORAI3
ENSSSCG00000040663	down	HERPUD1
ENSSSCG00000011195	down	GALNT15
ENSSSCG00000013900	up	ENSSSCG00000013900
ENSSSCG00000036033	down	THRB
ENSSSCG00000009364	up	FREM2
ENSSSCG00000038954	down	PLIN3
ENSSSCG00000011572	down	SEC13
ENSSSCG00000032398	down	VGLL3
ENSSSCG00000011446	up	NEK4
ENSSSCG00000009998	down	CASTOR1
ENSSSCG00000029627	up	ENSSSCG00000029627
ENSSSCG00000040575	down	ISG15
ENSSSCG00000005102	up	AEN
ENSSSCG00000006232	down	RAB2A
ENSSSCG00000000736	up	TEAD4
ENSSSCG00000005518	down	ENSSSCG00000005518
ENSSSCG00000002776	down	ATP6V0D1
ENSSSCG00000000665	up	RIMKLB
ENSSSCG00000031492	down	PPP1R18
ENSSSCG00000003089	up	TOMM40
ENSSSCG00000021206	down	IL1RAP
ENSSSCG00000028679	down	PLEKHB2
ENSSSCG00000040710	down	SURF4
ENSSSCG00000017355	down	GRN
ENSSSCG00000025685	up	TP73
ENSSSCG00000024564	up	IMMT
ENSSSCG00000032284	down	CCND3
ENSSSCG00000013773	down	ADGRL1
ENSSSCG00000036695	up	IGF2BP3
ENSSSCG00000017204	down	ITGB4
ENSSSCG00000005229	down	VLDLR
ENSSSCG00000004179	down	VNN2
ENSSSCG00000011501	up	SUCLG2
ENSSSCG00000015390	down	ENSSSCG00000015390
ENSSSCG00000011684	up	U2SURP
ENSSSCG00000010186	up	URB2
ENSSSCG00000009633	down	ENSSSCG00000009633
ENSSSCG00000012915	down	CLCF1
ENSSSCG00000012689	up	ZNF75D
ENSSSCG00000015428	up	PUS7
ENSSSCG00000039419	down	SLCO4A1
ENSSSCG00000000435	down	ARHGEF25
ENSSSCG00000035941	down	DSEL
ENSSSCG00000011342	up	DHX30
ENSSSCG00000014097	down	PDE8B
ENSSSCG00000009112	down	SEC24D
ENSSSCG00000010212	up	ENSSSCG00000010212
ENSSSCG00000010189	up	NUP133
ENSSSCG00000023956	down	NEDD9
ENSSSCG00000029097	up	RCC1
ENSSSCG00000014156	down	ARRDC3
ENSSSCG00000037732	up	FAM60A
ENSSSCG00000011903	down	ENSSSCG00000011903
ENSSSCG00000009741	up	PUS1
ENSSSCG00000010430	up	CSTF2T
ENSSSCG00000003820	up	USP1
ENSSSCG00000023716	down	TNFAIP6
ENSSSCG00000001837	up	FANCI
ENSSSCG00000006014	up	RAD21
ENSSSCG00000028346	up	SAMM50
ENSSSCG00000035730	up	ZDHHC21
ENSSSCG00000022804	up	RHOJ
ENSSSCG00000025534	up	CSE1L
ENSSSCG00000007490	down	CBLN4
ENSSSCG00000028159	up	ENSSSCG00000028159
ENSSSCG00000004961	down	ITGA11
ENSSSCG00000009448	up	DIAPH3
ENSSSCG00000001773	down	TMED3
ENSSSCG00000001986	down	NFATC4
ENSSSCG00000032262	down	IDUA
ENSSSCG00000003694	down	EMILIN2
ENSSSCG00000022901	up	KLHDC3
ENSSSCG00000018016	up	MAP2K4
ENSSSCG00000000411	down	NAB2
ENSSSCG00000010351	down	CCSER2
ENSSSCG00000006689	down	PIAS3
ENSSSCG00000008913	down	IGFBP7
ENSSSCG00000017642	up	MTMR4
ENSSSCG00000015504	up	CACYBP
ENSSSCG00000034624	down	TMEM50B
ENSSSCG00000007281	down	MAP1LC3A
ENSSSCG00000009801	up	BCL7A
ENSSSCG00000010686	down	BAG3
ENSSSCG00000004048	up	TCP1
ENSSSCG00000002340	down	PSEN1
ENSSSCG00000027371	down	PCDHGC4
ENSSSCG00000009128	up	ENSSSCG00000009128
ENSSSCG00000008659	up	ACP1
ENSSSCG00000003183	down	RRAS
ENSSSCG00000005308	down	RUSC2
ENSSSCG00000001063	down	ENSSSCG00000001063
ENSSSCG00000001906	up	CYP1A1
ENSSSCG00000008195	up	COX5B
ENSSSCG00000030610	up	FNBP4
ENSSSCG00000013656	up	MRPL4
ENSSSCG00000024384	up	DCAF12
ENSSSCG00000038417	down	LRRC8D
ENSSSCG00000010955	down	GOLM1
ENSSSCG00000031800	up	CEP72
ENSSSCG00000009716	up	SH3RF1
ENSSSCG00000004485	up	CD109
ENSSSCG00000013304	up	NAT10
ENSSSCG00000002414	down	SEL1L
ENSSSCG00000009844	down	HSPB8
ENSSSCG00000015545	up	GLUL
ENSSSCG00000003592	down	SDC3
ENSSSCG00000004369	up	PRDM1
ENSSSCG00000005664	down	LRRC8A
ENSSSCG00000008316	down	NAGK
ENSSSCG00000014247	up	ALDH7A1
ENSSSCG00000016850	up	LIFR
ENSSSCG00000028108	down	ASAP3
ENSSSCG00000005970	down	SQLE
ENSSSCG00000034379	down	MAP2K3
ENSSSCG00000000837	down	CHST11
ENSSSCG00000002307	up	ERH
ENSSSCG00000011978	up	CPOX
ENSSSCG00000027558	down	GABBR2
ENSSSCG00000016461	down	ZYX
ENSSSCG00000035344	up	UBE2S
ENSSSCG00000025531	down	SSPN
ENSSSCG00000039542	down	CNN2
ENSSSCG00000022318	down	ERG
ENSSSCG00000014960	down	AMOTL1
ENSSSCG00000010062	up	CABIN1
ENSSSCG00000001024	up	RIOK1
ENSSSCG00000010604	down	SH3PXD2A
ENSSSCG00000011355	down	COL7A1
ENSSSCG00000040666	up	C19orf60
ENSSSCG00000007739	down	GUSB
ENSSSCG00000031875	down	ZNF469
ENSSSCG00000032397	up	LBR
ENSSSCG00000006218	up	PDE7A
ENSSSCG00000007504	up	RBM38
ENSSSCG00000002916	down	APLP1
ENSSSCG00000013052	down	ENSSSCG00000013052
ENSSSCG00000012771	down	SLC6A8
ENSSSCG00000010164	up	ENSSSCG00000010164
ENSSSCG00000001892	down	SCAMP2
ENSSSCG00000040713	up	TXLNG
ENSSSCG00000008873	down	FAM198B
ENSSSCG00000005924	down	MROH1
ENSSSCG00000011689	down	PLOD2
ENSSSCG00000028228	up	XPO1
ENSSSCG00000013642	down	PDE4A
ENSSSCG00000025221	up	PAXIP1
ENSSSCG00000012290	down	WDR45
ENSSSCG00000005641	down	DNM1
ENSSSCG00000009137	up	GAR1
ENSSSCG00000004104	up	KATNA1
ENSSSCG00000028516	up	LARP4
ENSSSCG00000039393	down	SPRED1
ENSSSCG00000009473	up	MYCBP2
ENSSSCG00000002135	up	PNP
ENSSSCG00000030386	up	NUP205
ENSSSCG00000002963	up	EIF3K
ENSSSCG00000002425	down	PTPN21
ENSSSCG00000002664	down	GSE1
ENSSSCG00000003216	up	POLD1
ENSSSCG00000029212	down	GDE1
ENSSSCG00000013232	up	ENSSSCG00000013232
ENSSSCG00000014869	down	LRRC32
ENSSSCG00000034189	up	LDOC1
ENSSSCG00000038856	down	TRIM8
ENSSSCG00000026994	down	ADAMTS10
ENSSSCG00000023165	down	SEMA7A
ENSSSCG00000009535	down	EFNB2
ENSSSCG00000020783	down	SLC41A1
ENSSSCG00000036310	up	RFXANK
ENSSSCG00000002828	down	LPCAT2
ENSSSCG00000031757	up	CARS2
ENSSSCG00000013448	down	MKNK2
ENSSSCG00000028695	up	ENSSSCG00000028695
ENSSSCG00000022794	down	HHIPL1
ENSSSCG00000036855	up	SLC25A36
ENSSSCG00000014538	down	MGAT1
ENSSSCG00000009536	up	ARGLU1
ENSSSCG00000007705	up	ENSSSCG00000007705
ENSSSCG00000035612	down	COX6B2
ENSSSCG00000002357	up	ALDH6A1
ENSSSCG00000007431	down	CTSA
ENSSSCG00000010325	down	KCNMA1
ENSSSCG00000023296	up	CENPE
ENSSSCG00000033695	down	KCTD15
ENSSSCG00000016851	down	OSMR
ENSSSCG00000008835	down	RASL11B
ENSSSCG00000011198	down	RFTN1
ENSSSCG00000017054	up	CYFIP2
ENSSSCG00000004919	down	NEDD4L
ENSSSCG00000022725	down	FLOT1
ENSSSCG00000005524	up	DAB2IP
ENSSSCG00000037772	up	ATP5F1
ENSSSCG00000004371	down	CRYBG1
ENSSSCG00000010204	down	BICC1
ENSSSCG00000015410	down	PHTF2
ENSSSCG00000001076	down	RNF144B
ENSSSCG00000008495	up	PRKD3
ENSSSCG00000012783	up	IDH3G
ENSSSCG00000009268	up	CRYL1
ENSSSCG00000026718	up	PLCH1
ENSSSCG00000022788	up	PPA2
ENSSSCG00000017125	up	FOXK2
ENSSSCG00000022081	down	PHLDB2
ENSSSCG00000000456	up	SLC16A7
ENSSSCG00000009414	up	ZC3H13
ENSSSCG00000008171	down	NPAS2
ENSSSCG00000025582	down	PXDC1
ENSSSCG00000006273	up	MCM4
ENSSSCG00000040188	down	TNFSF12
ENSSSCG00000023973	up	NOC2L
ENSSSCG00000012639	up	THOC2
ENSSSCG00000012181	up	PDK3
ENSSSCG00000010726	up	BUB3
ENSSSCG00000012088	down	POFUT2
ENSSSCG00000034502	down	H6PD
ENSSSCG00000016732	up	TBRG4
ENSSSCG00000017492	down	ORMDL3
ENSSSCG00000010665	up	SHTN1
ENSSSCG00000004782	up	BUB1B
ENSSSCG00000000175	down	ADCY6
ENSSSCG00000002520	up	SLC25A29
ENSSSCG00000020964	down	SEC22B
ENSSSCG00000001835	down	ABHD2
ENSSSCG00000023983	up	AGPS
ENSSSCG00000006231	up	CHD7
ENSSSCG00000007088	up	ENSSSCG00000007088
ENSSSCG00000023235	down	MAN1C1
ENSSSCG00000022454	down	NRBP1
ENSSSCG00000005180	down	BNC2
ENSSSCG00000011877	down	CD86
ENSSSCG00000005704	up	EXOSC2
ENSSSCG00000027085	up	ENSSSCG00000027085
ENSSSCG00000005173	up	HAUS6
ENSSSCG00000040185	up	TFAM
ENSSSCG00000007554	down	ZFAND2A
ENSSSCG00000008136	up	RANBP2
ENSSSCG00000032417	down	NGF
ENSSSCG00000001852	up	IDH2
ENSSSCG00000033920	up	CTU2
ENSSSCG00000036673	down	PPT1
ENSSSCG00000010238	up	HNRNPH3
ENSSSCG00000039046	up	ENSSSCG00000039046
ENSSSCG00000017052	down	ADAM19
ENSSSCG00000016900	down	ESM1
ENSSSCG00000001498	down	BEND6
ENSSSCG00000004022	down	RPS6KA2
ENSSSCG00000035364	down	ENSSSCG00000035364
ENSSSCG00000026931	down	SERTAD1
ENSSSCG00000035600	up	DNAJC12
ENSSSCG00000009407	up	ESD
ENSSSCG00000033593	up	KIAA1524
ENSSSCG00000010033	up	PRR14L
ENSSSCG00000025796	up	NLE1
ENSSSCG00000034086	up	ATP5C1
ENSSSCG00000005041	down	FERMT2
ENSSSCG00000012985	down	LTBP3
ENSSSCG00000036520	up	EFNA5
ENSSSCG00000008940	up	GRSF1
ENSSSCG00000003973	up	CTPS1
ENSSSCG00000007314	down	ENSSSCG00000007314
ENSSSCG00000002907	up	ENSSSCG00000002907
ENSSSCG00000035958	down	EVA1A
ENSSSCG00000003846	down	GLIS1
ENSSSCG00000020663	up	KMT2C
ENSSSCG00000037706	up	PRKAR2B
ENSSSCG00000005191	up	MPDZ
ENSSSCG00000011309	up	KIF15
ENSSSCG00000009733	down	GOLGA3
ENSSSCG00000037979	up	AARSD1
ENSSSCG00000015303	down	CFAP69
ENSSSCG00000005282	up	ENSSSCG00000005282
ENSSSCG00000039922	down	CDC42EP5
ENSSSCG00000031321	down	NR4A1
ENSSSCG00000040215	up	TFAP4
ENSSSCG00000022687	up	NAA40
ENSSSCG00000024385	up	RNASEH2B
ENSSSCG00000015353	up	SCIN
ENSSSCG00000013753	down	IER2
ENSSSCG00000020864	down	VDR
ENSSSCG00000025240	up	DDIT4L
ENSSSCG00000040433	up	ENSSSCG00000040433
ENSSSCG00000020872	down	ENSSSCG00000020872
ENSSSCG00000023379	down	UBE2L6
ENSSSCG00000036256	up	MAD2L1
ENSSSCG00000031118	down	PREX1
ENSSSCG00000007840	up	POLR3E
ENSSSCG00000032166	up	ENSSSCG00000032166
ENSSSCG00000010811	up	KCTD3
ENSSSCG00000029598	up	FAM124A
ENSSSCG00000004037	up	MAP3K4
ENSSSCG00000030108	down	ZNFX1
ENSSSCG00000035523	down	FUT11
ENSSSCG00000021292	down	OSBPL9
ENSSSCG00000006319	up	POGK
ENSSSCG00000021793	down	SMIM14
ENSSSCG00000030295	up	ENSSSCG00000030295
ENSSSCG00000036050	down	CD302
ENSSSCG00000016569	down	SMO
ENSSSCG00000032129	up	ENSSSCG00000032129
ENSSSCG00000033626	down	SREBF1
ENSSSCG00000033700	up	ENSSSCG00000033700
ENSSSCG00000014157	up	NR2F1
ENSSSCG00000031955	up	ENSSSCG00000031955
ENSSSCG00000014100	up	TBCA
ENSSSCG00000015322	down	TFPI2
ENSSSCG00000028504	up	RFC2
ENSSSCG00000008576	up	DTNB
ENSSSCG00000013314	up	QSER1
ENSSSCG00000006995	down	ASAH1
ENSSSCG00000008870	down	GUCY1B3
ENSSSCG00000021973	down	GPX8
ENSSSCG00000034993	up	ENSSSCG00000034993
ENSSSCG00000001384	up	VARS2
ENSSSCG00000009722	down	SPOCK3
ENSSSCG00000018008	up	SCO1
ENSSSCG00000017380	up	ARL4D
ENSSSCG00000008340	down	ANTXR1
ENSSSCG00000009468	down	KCTD12
ENSSSCG00000027790	up	ENSSSCG00000027790
ENSSSCG00000008392	up	BCL11A
ENSSSCG00000034493	down	ST3GAL6
ENSSSCG00000032999	up	FXN
ENSSSCG00000028905	up	TNIK
ENSSSCG00000032428	down	ARSA
ENSSSCG00000010450	down	LIPA
ENSSSCG00000030396	down	SETD7
ENSSSCG00000039770	down	SLC6A9
ENSSSCG00000005627	down	AK1
ENSSSCG00000039731	down	ENSSSCG00000039731
ENSSSCG00000026034	up	NUP153
ENSSSCG00000008226	up	POLR1A
ENSSSCG00000003787	up	ZRANB2
ENSSSCG00000017385	up	PSME3
ENSSSCG00000015002	up	ELMOD1
ENSSSCG00000017402	down	STAT5A
ENSSSCG00000039056	down	GAS7
ENSSSCG00000000528	down	PKP2
ENSSSCG00000009758	up	DHX37
ENSSSCG00000006274	up	PRKDC
ENSSSCG00000012474	down	DIAPH2
ENSSSCG00000032444	down	PLXDC2
ENSSSCG00000040334	up	CBX6
ENSSSCG00000017136	up	TBCD
ENSSSCG00000034630	up	ABI2
ENSSSCG00000008575	up	ENSSSCG00000008575
ENSSSCG00000034031	up	ZNF16
ENSSSCG00000021328	down	PCSK1N
ENSSSCG00000012134	up	PIGA
ENSSSCG00000039301	up	UPF1
ENSSSCG00000005224	down	GLIS3
ENSSSCG00000033321	down	GAS1
ENSSSCG00000013432	down	MIDN
ENSSSCG00000001689	down	GTPBP2
ENSSSCG00000012336	up	GNL3L
ENSSSCG00000001909	down	STRA6
ENSSSCG00000008807	up	GUF1
ENSSSCG00000007727	up	AUTS2
ENSSSCG00000028444	up	ARMC10
ENSSSCG00000016695	up	HIBADH
ENSSSCG00000038440	up	GTPBP3
ENSSSCG00000014433	up	PCYOX1L
ENSSSCG00000007098	up	DTD1
ENSSSCG00000007272	down	CHMP4B
ENSSSCG00000020962	down	DYNLL2
ENSSSCG00000003093	up	SYMPK
ENSSSCG00000028020	up	MRPS9
ENSSSCG00000028052	down	OBSL1
ENSSSCG00000004622	down	GNB5
ENSSSCG00000004420	down	TRAF3IP2
ENSSSCG00000003486	down	ARHGEF10L
ENSSSCG00000011433	up	WDR82
ENSSSCG00000009521	up	ZIC5
ENSSSCG00000027472	up	GCA
ENSSSCG00000012642	up	STAG2
ENSSSCG00000007603	down	NPTX2
ENSSSCG00000040013	up	MTUS1
ENSSSCG00000021068	up	TRAF5
ENSSSCG00000030362	up	ENSSSCG00000030362
ENSSSCG00000027992	down	MST1R
ENSSSCG00000006474	down	NES
ENSSSCG00000003152	up	RUVBL2
ENSSSCG00000012482	down	SRPX2
ENSSSCG00000008635	up	NOL10
ENSSSCG00000015914	up	SCN7A
ENSSSCG00000005731	up	GTF3C4
ENSSSCG00000000393	up	PAN2
ENSSSCG00000011047	down	FAM171A1
ENSSSCG00000004612	up	RAB27A
ENSSSCG00000027608	up	FAM172A
ENSSSCG00000036556	down	IL10RB
ENSSSCG00000004336	up	EPHA7
ENSSSCG00000012164	up	CNKSR2
ENSSSCG00000001090	up	ALDH5A1
ENSSSCG00000012271	up	RBM10
ENSSSCG00000023562	up	SNRPE
ENSSSCG00000014437	up	PPARGC1B
ENSSSCG00000010331	down	ANXA11
ENSSSCG00000009125	up	ANK2
ENSSSCG00000040815	down	DUSP5
ENSSSCG00000025139	up	ZNF507
ENSSSCG00000025488	up	MCM3
ENSSSCG00000035078	down	CD40
ENSSSCG00000024748	up	THUMPD1
ENSSSCG00000038500	up	TRIB1
ENSSSCG00000008237	down	RETSAT
ENSSSCG00000015023	up	ENSSSCG00000015023
ENSSSCG00000010452	down	IFIT1
ENSSSCG00000008529	down	YPEL5
ENSSSCG00000016218	down	PTPRN
ENSSSCG00000035077	down	INHBA
ENSSSCG00000029352	up	CCNL1
ENSSSCG00000003376	down	PLEKHG5
ENSSSCG00000023139	up	METTL23
ENSSSCG00000022649	down	SLC7A11
ENSSSCG00000009880	down	SLC8B1
ENSSSCG00000009988	up	THOC5
ENSSSCG00000008143	down	UXS1
ENSSSCG00000010026	down	PIK3IP1
ENSSSCG00000008038	down	SLC9A3R2
ENSSSCG00000005643	down	ENSSSCG00000005643
ENSSSCG00000009956	down	GRK3
ENSSSCG00000027725	down	CACNA1C
ENSSSCG00000017962	up	KDM6B
ENSSSCG00000024484	down	DEGS1
ENSSSCG00000015423	up	DNAJC2
ENSSSCG00000014204	up	DCP2
ENSSSCG00000016877	up	NNT
ENSSSCG00000000534	up	IPO8
ENSSSCG00000001534	up	ANKS1A
ENSSSCG00000017617	down	SCPEP1
ENSSSCG00000029050	up	MRPL55
ENSSSCG00000016101	down	CFLAR
ENSSSCG00000021601	up	ZNF711
ENSSSCG00000008642	down	ASAP2
ENSSSCG00000017366	down	HDAC5
ENSSSCG00000007993	up	CAPN15
ENSSSCG00000007109	up	XRN2
ENSSSCG00000000645	down	GABARAPL1
ENSSSCG00000031572	up	MFF
ENSSSCG00000001885	up	C15orf39
ENSSSCG00000012893	down	UNC93B1
ENSSSCG00000025610	up	AGAP3
ENSSSCG00000031201	down	LMOD1
ENSSSCG00000035124	down	ILDR2
ENSSSCG00000005649	up	URM1
ENSSSCG00000002627	up	GSTA4
ENSSSCG00000033761	up	FOXG1
ENSSSCG00000015701	up	MGAT5
ENSSSCG00000017414	up	KAT2A
ENSSSCG00000003663	down	HPCAL1
ENSSSCG00000006145	up	E2F5
ENSSSCG00000031631	up	GNL2
ENSSSCG00000013423	up	WDR18
ENSSSCG00000002774	down	RIPOR1
ENSSSCG00000033708	up	REPIN1
ENSSSCG00000035080	up	ENSSSCG00000035080
ENSSSCG00000007079	down	FLRT3
ENSSSCG00000017152	down	SGSH
ENSSSCG00000032831	up	BRI3BP
ENSSSCG00000008799	up	ENSSSCG00000008799
ENSSSCG00000015370	down	TWIST1
ENSSSCG00000039012	down	GLTP
ENSSSCG00000006733	up	TTF2
ENSSSCG00000026268	down	DLG5
ENSSSCG00000004661	up	MYEF2
ENSSSCG00000016378	up	PASK
ENSSSCG00000004823	down	LRRK1
ENSSSCG00000028135	up	PRTFDC1
ENSSSCG00000014361	down	ENSSSCG00000014361
ENSSSCG00000017593	up	UTP18
ENSSSCG00000010532	down	LOXL4
ENSSSCG00000021598	down	EVA1C
ENSSSCG00000017316	up	NSF
ENSSSCG00000015414	up	FAM185A
ENSSSCG00000009061	up	NAA15
ENSSSCG00000029608	down	SEC62
ENSSSCG00000027017	down	NR1D2
ENSSSCG00000007719	down	ENSSSCG00000007719
ENSSSCG00000039185	up	EPB41L5
ENSSSCG00000029030	up	SMCHD1
ENSSSCG00000015958	up	ENSSSCG00000015958
ENSSSCG00000008207	up	RPIA
ENSSSCG00000038547	up	GABRB3
ENSSSCG00000038220	down	RXRA
ENSSSCG00000003687	down	EPB41L3
ENSSSCG00000017196	up	MRPL38
ENSSSCG00000008919	up	EPHA5
ENSSSCG00000004244	up	MAN1A1
ENSSSCG00000023806	up	LRRN1
ENSSSCG00000035762	up	ENSSSCG00000035762
ENSSSCG00000016411	up	NOM1
ENSSSCG00000005909	up	ENSSSCG00000005909
ENSSSCG00000022797	down	PPP1R3B
ENSSSCG00000033627	down	YIPF3
ENSSSCG00000028964	up	PIM2
ENSSSCG00000034350	up	SERHL2
ENSSSCG00000010529	down	SFRP5
ENSSSCG00000011524	up	CHL1
ENSSSCG00000012315	down	SYNJ2
ENSSSCG00000026129	up	ADGRL3
ENSSSCG00000009488	up	SLITRK5
ENSSSCG00000031577	down	ATP6V1G1
ENSSSCG00000013427	up	ENSSSCG00000013427
ENSSSCG00000035741	down	TOR1AIP2
ENSSSCG00000017488	down	CSF3
ENSSSCG00000026233	up	POLR3G
ENSSSCG00000016982	up	ENSSSCG00000016982
ENSSSCG00000009310	up	ENSSSCG00000009310
ENSSSCG00000011400	down	SEMA3B
ENSSSCG00000004921	down	ATP8B1
ENSSSCG00000036614	down	PGP
ENSSSCG00000000204	up	PRPF40B
ENSSSCG00000003384	up	DNAJC11
ENSSSCG00000034757	down	FGF11
ENSSSCG00000007543	up	DNAAF5
ENSSSCG00000008788	up	RFC1
ENSSSCG00000006251	up	TGS1
ENSSSCG00000015247	up	ZBTB44
ENSSSCG00000026940	down	CASP10
ENSSSCG00000016395	up	RIF1
ENSSSCG00000017046	up	EBF1
ENSSSCG00000010276	down	UNC5B
ENSSSCG00000004412	down	MICAL1
ENSSSCG00000037594	up	PNISR
ENSSSCG00000025955	up	SSBP4
ENSSSCG00000006845	up	STXBP3
ENSSSCG00000015894	down	DPP4
ENSSSCG00000005626	up	FPGS
ENSSSCG00000015565	down	C1orf21
ENSSSCG00000029102	up	MED24
ENSSSCG00000037061	up	RRP1
ENSSSCG00000005322	down	NPR2
ENSSSCG00000005301	down	FAM214B
ENSSSCG00000035082	up	PHF5A
ENSSSCG00000018061	up	ENSSSCG00000018061
ENSSSCG00000014030	up	PHYKPL
ENSSSCG00000037869	up	ENSSSCG00000037869
ENSSSCG00000016845	up	NUP155
ENSSSCG00000031537	up	HAND2
ENSSSCG00000007451	down	SLC2A10
ENSSSCG00000005358	down	SHB
ENSSSCG00000015846	down	RBPMS
ENSSSCG00000013349	down	HTATIP2
ENSSSCG00000018045	down	ULK2
ENSSSCG00000005503	down	TLR4
ENSSSCG00000039311	down	NCS1
ENSSSCG00000015959	up	RAPGEF4
ENSSSCG00000027792	up	ENSSSCG00000027792
ENSSSCG00000039658	down	ENSSSCG00000039658
ENSSSCG00000007465	up	B4GALT5
ENSSSCG00000013256	up	ARHGAP1
ENSSSCG00000031468	up	EEF1AKMT1
ENSSSCG00000003017	down	TGFB1
ENSSSCG00000017796	up	ENSSSCG00000017796
ENSSSCG00000035059	up	MCM10
ENSSSCG00000040352	up	DUS1L
ENSSSCG00000034779	up	NT5C3B
ENSSSCG00000034501	up	RIOX2
ENSSSCG00000032655	up	ALYREF
ENSSSCG00000028529	down	REM1
ENSSSCG00000016036	up	WDR75
ENSSSCG00000004888	down	SERPINB8
ENSSSCG00000030998	down	WIF1
ENSSSCG00000024672	up	KLF16
ENSSSCG00000036613	up	POLQ
ENSSSCG00000017793	up	ANKRD13B
ENSSSCG00000013260	down	ENSSSCG00000013260
ENSSSCG00000036326	down	LATS2
ENSSSCG00000011578	up	TAMM41
ENSSSCG00000034044	down	RASD1
ENSSSCG00000008175	up	CHST10
ENSSSCG00000012857	up	CARS
ENSSSCG00000002376	down	PGF
ENSSSCG00000024592	up	ANKRD17
ENSSSCG00000011604	up	CHCHD4
ENSSSCG00000003438	up	VPS13D
ENSSSCG00000039494	up	NDUFC2
ENSSSCG00000003761	up	ADGRL2
ENSSSCG00000025672	up	ENSSSCG00000025672
ENSSSCG00000034441	down	MRGPRF
ENSSSCG00000012000	down	GBE1
ENSSSCG00000013662	up	PPAN
ENSSSCG00000038401	down	TRAM2
ENSSSCG00000015310	up	AKAP9
ENSSSCG00000004561	up	HERC1
ENSSSCG00000034802	down	ENSSSCG00000034802
ENSSSCG00000025722	up	SNORA71
ENSSSCG00000011236	up	CLASP2
ENSSSCG00000028638	up	UTP4
ENSSSCG00000026404	down	SERTAD4
ENSSSCG00000030149	down	CAPNS1
ENSSSCG00000003839	down	ENSSSCG00000003839
ENSSSCG00000013517	up	UHRF1
ENSSSCG00000023445	up	AVL9
ENSSSCG00000014579	down	TMEM41B
ENSSSCG00000003643	up	SF3A3
ENSSSCG00000009432	up	DGKD
ENSSSCG00000006308	down	CREG1
ENSSSCG00000022521	up	DPY19L3
ENSSSCG00000034484	up	SPEN
ENSSSCG00000021569	down	MMP25
ENSSSCG00000001565	down	CDKN1A
ENSSSCG00000003353	down	SLC35E2B
ENSSSCG00000009446	down	PCDH17
ENSSSCG00000006917	down	LRRC8C
ENSSSCG00000027443	down	MRAS
ENSSSCG00000011363	up	PRKAR2A
ENSSSCG00000000554	up	FGFR1OP2
ENSSSCG00000034522	up	TRIP13
ENSSSCG00000009890	up	MAPKAPK5
ENSSSCG00000035940	down	SPSB1
ENSSSCG00000039782	up	STOML2
ENSSSCG00000011710	up	EIF2A
ENSSSCG00000039337	down	ITPRIPL2
ENSSSCG00000002457	up	ITPK1
ENSSSCG00000034154	up	WNK2
ENSSSCG00000003472	down	ARHGEF19
ENSSSCG00000025188	up	LEPR
ENSSSCG00000015379	up	DNAH11
ENSSSCG00000034191	up	SOX6
ENSSSCG00000031271	up	STRADB
ENSSSCG00000010896	up	ASPM
ENSSSCG00000014252	down	PRRC1
ENSSSCG00000012247	down	ATP6AP2
ENSSSCG00000014794	up	NUP98
ENSSSCG00000009007	up	TMEM131L
ENSSSCG00000040486	up	BIRC5
ENSSSCG00000006646	down	ARNT
ENSSSCG00000037510	down	DYNLRB1
ENSSSCG00000011723	up	MME
ENSSSCG00000000555	up	ITPR2
ENSSSCG00000004825	down	CHSY1
ENSSSCG00000030460	down	ARHGEF6
ENSSSCG00000015780	up	STOX2
ENSSSCG00000026697	down	UHRF1BP1L
ENSSSCG00000025416	up	CAMKV
ENSSSCG00000002640	down	DEF8
ENSSSCG00000009817	down	P2RX7
ENSSSCG00000001987	down	RIPK3
ENSSSCG00000036712	down	TPD52L2
ENSSSCG00000008470	up	THUMPD2
ENSSSCG00000003797	up	DIRAS3
ENSSSCG00000006472	down	CRABP2
ENSSSCG00000002142	down	TEP1
ENSSSCG00000002762	up	TERF2
ENSSSCG00000003079	down	PVR
ENSSSCG00000000167	up	RIC8B
ENSSSCG00000012862	down	OSBPL5
ENSSSCG00000001513	up	SYNGAP1
ENSSSCG00000033374	up	MRPL20
ENSSSCG00000008984	up	SHROOM3
ENSSSCG00000016938	up	IPO11
ENSSSCG00000008051	down	ABCA3
ENSSSCG00000012241	up	ENSSSCG00000012241
ENSSSCG00000001917	down	CD276
ENSSSCG00000025448	down	SERTAD3
ENSSSCG00000017477	up	CASC3
ENSSSCG00000031169	up	ENSSSCG00000031169
[truncated: 5,444 more rows]

## Sheet: Table S1-2
Table S1-2 Differentially expressed genes in the group of PEF7 vs piPSC7
Gene	Up/Down	GeneName
ENSSSCG00000036135	down	COL1A1
ENSSSCG00000015326	down	COL1A2
ENSSSCG00000011033	down	VIM
ENSSSCG00000002829	down	MMP2
ENSSSCG00000018078	up	COX2
ENSSSCG00000022506	down	ENSSSCG00000022506
ENSSSCG00000018069	up	ND2
ENSSSCG00000018087	up	ND4
ENSSSCG00000018082	up	COX3
ENSSSCG00000009668	down	CLU
ENSSSCG00000018091	up	ND5
ENSSSCG00000016174	down	FN1
ENSSSCG00000027331	down	COL6A3
ENSSSCG00000017082	down	SPARC
ENSSSCG00000018081	up	ATP6
ENSSSCG00000002039	down	MMP14
ENSSSCG00000004789	down	THBS1
ENSSSCG00000014540	down	ENSSSCG00000014540
ENSSSCG00000015579	down	PTGS2
ENSSSCG00000018065	up	ND1
ENSSSCG00000001701	up	HSP90AB1
ENSSSCG00000033299	down	FLNA
ENSSSCG00000018094	up	CYTB
ENSSSCG00000025675	up	EEF2
ENSSSCG00000005494	down	TNC
ENSSSCG00000010340	down	FAM213A
ENSSSCG00000000423	down	LRP1
ENSSSCG00000002452	down	LGMN
ENSSSCG00000035520	up	ENSSSCG00000035520
ENSSSCG00000015270	down	FMOD
ENSSSCG00000016998	up	ENSSSCG00000016998
ENSSSCG00000016035	down	COL5A2
ENSSSCG00000006063	up	ENSSSCG00000006063
ENSSSCG00000035392	down	IGFBP2
ENSSSCG00000012766	down	BGN
ENSSSCG00000025924	down	IGFBP5
ENSSSCG00000010281	down	PSAP
ENSSSCG00000016233	down	SERPINE2
ENSSSCG00000017472	down	IGFBP4
ENSSSCG00000001930	down	PKM
ENSSSCG00000005055	down	LGALS3
ENSSSCG00000001695	down	VEGFA
ENSSSCG00000040961	down	LIF
ENSSSCG00000040162	down	NUPR1
ENSSSCG00000027607	down	IER3
ENSSSCG00000004484	down	COL12A1
ENSSSCG00000039894	down	CD99
ENSSSCG00000000288	up	HNRNPA1L2
ENSSSCG00000011609	down	FBLN2
ENSSSCG00000008953	down	CXCL8
ENSSSCG00000000576	up	LDHB
ENSSSCG00000012583	down	ACSL4
ENSSSCG00000031866	down	TIMP3
ENSSSCG00000028485	up	ENSSSCG00000028485
ENSSSCG00000004658	down	FBN1
ENSSSCG00000035511	down	C1QTNF1
ENSSSCG00000016077	up	HSPD1
ENSSSCG00000038089	down	COL18A1
ENSSSCG00000040608	down	AKR1B1
ENSSSCG00000023666	down	CTSB
ENSSSCG00000032330	down	THY1
ENSSSCG00000004945	up	ENSSSCG00000004945
ENSSSCG00000010703	down	ENSSSCG00000010703
ENSSSCG00000018063	up	ENSSSCG00000018063
ENSSSCG00000009403	down	ITM2B
ENSSSCG00000037358	down	ENSSSCG00000037358
ENSSSCG00000040793	down	CTSD
ENSSSCG00000017300	down	MRC2
ENSSSCG00000016535	down	CALD1
ENSSSCG00000005751	down	COL5A1
ENSSSCG00000013366	down	LDHA
ENSSSCG00000008239	down	CAPG
ENSSSCG00000026819	down	NID1
ENSSSCG00000035904	up	RPL7A
ENSSSCG00000001770	down	CTSH
ENSSSCG00000025822	down	SFRP1
ENSSSCG00000033854	down	LGALS1
ENSSSCG00000014310	down	CXCL14
ENSSSCG00000007585	down	ACTB
ENSSSCG00000016275	up	NCL
ENSSSCG00000039514	down	ID3
ENSSSCG00000004499	up	ATP5A1
ENSSSCG00000033010	down	ENSSSCG00000033010
ENSSSCG00000038185	down	EREG
ENSSSCG00000033844	down	CYP1B1
ENSSSCG00000002368	down	LTBP2
ENSSSCG00000001834	down	MFGE8
ENSSSCG00000006197	down	SULF1
ENSSSCG00000001660	down	PTK7
ENSSSCG00000022343	down	ENSSSCG00000022343
ENSSSCG00000004578	down	ANXA2
ENSSSCG00000023322	up	COL9A2
ENSSSCG00000017818	down	SERPINF1
ENSSSCG00000014016	down	SQSTM1
ENSSSCG00000036723	down	EMP1
ENSSSCG00000032164	down	PEA15
ENSSSCG00000024669	down	ENSSSCG00000024669
ENSSSCG00000018086	up	ND4L
ENSSSCG00000037236	up	RPSA
ENSSSCG00000011147	down	ENSSSCG00000011147
ENSSSCG00000040725	down	IL11
ENSSSCG00000018084	up	ND3
ENSSSCG00000021880	down	MXRA8
ENSSSCG00000017525	down	NFE2L1
ENSSSCG00000037645	down	COTL1
ENSSSCG00000032242	up	HMGA1
ENSSSCG00000005638	down	LCN2
ENSSSCG00000017164	down	TIMP2
ENSSSCG00000016754	down	AEBP1
ENSSSCG00000015271	down	PRELP
ENSSSCG00000009178	up	H2AFZ
ENSSSCG00000016581	down	CALU
ENSSSCG00000009746	up	RAN
ENSSSCG00000013297	down	CD44
ENSSSCG00000006940	down	CYR61
ENSSSCG00000021084	down	S100A6
ENSSSCG00000012840	down	CD151
ENSSSCG00000013072	down	FADS2
ENSSSCG00000003603	down	COL16A1
ENSSSCG00000003798	up	SERBP1
ENSSSCG00000022741	down	PDGFRB
ENSSSCG00000005608	down	ANGPTL2
ENSSSCG00000006578	down	S100A4
ENSSSCG00000008510	down	LTBP1
ENSSSCG00000005169	up	ENSSSCG00000005169
ENSSSCG00000008443	down	EPAS1
ENSSSCG00000025561	down	VASN
ENSSSCG00000000145	down	MYH9
ENSSSCG00000009509	up	IPO5
ENSSSCG00000028814	down	SOD3
ENSSSCG00000008303	up	CCT7
ENSSSCG00000033608	down	LOXL2
ENSSSCG00000035446	down	CAVIN1
ENSSSCG00000027121	up	ODC1
ENSSSCG00000005944	down	NDRG1
ENSSSCG00000033919	up	DCLK1
ENSSSCG00000013401	down	DKK3
ENSSSCG00000010158	up	TOMM20
ENSSSCG00000007366	up	MYBL2
ENSSSCG00000004241	down	GJA1
ENSSSCG00000032434	down	PLAUR
ENSSSCG00000032367	down	CEBPD
ENSSSCG00000037508	down	GSN
ENSSSCG00000012405	up	RPS4X
ENSSSCG00000035811	up	RPL32
ENSSSCG00000028996	up	ALDH1A1
ENSSSCG00000006580	down	S100A2
ENSSSCG00000017882	up	MYBBP1A
ENSSSCG00000017723	down	CCL2
ENSSSCG00000016322	down	ACKR3
ENSSSCG00000000916	down	LUM
ENSSSCG00000027130	down	TNFRSF12A
ENSSSCG00000034448	up	ENSSSCG00000034448
ENSSSCG00000029830	up	ENSSSCG00000029830
ENSSSCG00000016034	down	COL3A1
ENSSSCG00000032111	up	RPL7
ENSSSCG00000023920	down	P3H1
ENSSSCG00000008557	down	EMILIN1
ENSSSCG00000009019	up	RPS3A
ENSSSCG00000023351	down	PLA2G4A
ENSSSCG00000000293	down	ITGA5
ENSSSCG00000038594	down	SDC4
ENSSSCG00000008090	down	IL1A
ENSSSCG00000008957	down	AMCF-II
ENSSSCG00000005316	down	TPM2
ENSSSCG00000009545	down	COL4A2
ENSSSCG00000010247	up	DDX21
ENSSSCG00000027466	down	PCOLCE
ENSSSCG00000035859	down	WNT5A
ENSSSCG00000016267	down	ITM2C
ENSSSCG00000021250	down	FKBP9
ENSSSCG00000007278	up	ENSSSCG00000007278
ENSSSCG00000020846	down	SCARA3
ENSSSCG00000011700	up	CP
ENSSSCG00000014232	down	LOX
ENSSSCG00000000361	down	CD63
ENSSSCG00000000108	down	TMEM184B
ENSSSCG00000005380	down	COL15A1
ENSSSCG00000024126	up	CCT5
ENSSSCG00000026761	up	CCT8
ENSSSCG00000009256	down	ANTXR2
ENSSSCG00000023837	down	WFDC1
ENSSSCG00000036350	up	HNRNPA2B1
ENSSSCG00000004651	down	GALK2
ENSSSCG00000003691	down	MYL12A
ENSSSCG00000011157	up	PITRM1
ENSSSCG00000030510	up	FBL
ENSSSCG00000005601	down	HSPA5
ENSSSCG00000023371	down	EHD2
ENSSSCG00000039488	down	SPON2
ENSSSCG00000028512	down	LDLR
ENSSSCG00000016186	down	TMBIM1
ENSSSCG00000039426	down	FSTL1
ENSSSCG00000014840	down	P4HA3
ENSSSCG00000006899	up	RPL5
ENSSSCG00000020915	down	P4HA2
ENSSSCG00000008452	up	LRPPRC
ENSSSCG00000023784	down	SEMA3C
ENSSSCG00000003433	down	PLOD1
ENSSSCG00000005533	down	PTGS1
ENSSSCG00000018092	up	ND6
ENSSSCG00000032556	down	ALDOA
ENSSSCG00000025486	up	MDH2
ENSSSCG00000009327	up	HMGB1
ENSSSCG00000032028	up	EIF4B
ENSSSCG00000005688	down	PTGES
ENSSSCG00000016078	up	HSPE1
ENSSSCG00000004192	down	CTGF
ENSSSCG00000023803	down	ELK3
ENSSSCG00000031088	up	ENSSSCG00000031088
ENSSSCG00000009872	down	PLBD2
ENSSSCG00000003722	up	CDH2
ENSSSCG00000001910	down	ISLR
ENSSSCG00000034465	down	LRP10
ENSSSCG00000040317	down	SOD2
ENSSSCG00000014985	down	MMP3
ENSSSCG00000006496	down	LMNA
ENSSSCG00000013318	down	RCN1
ENSSSCG00000022961	down	CLMP
ENSSSCG00000031912	up	ENSSSCG00000031912
ENSSSCG00000035774	down	ERRFI1
ENSSSCG00000016872	down	HMGCS1
ENSSSCG00000004012	down	THBS2
ENSSSCG00000022919	up	KIF5C
ENSSSCG00000015311	down	CYP51A1
ENSSSCG00000007085	down	DSTN
ENSSSCG00000010948	down	CTSL
ENSSSCG00000004509	down	LIPG
ENSSSCG00000015871	down	NR4A2
ENSSSCG00000033019	up	ENSSSCG00000033019
ENSSSCG00000000675	down	C1R
ENSSSCG00000023984	up	RSL1D1
ENSSSCG00000002135	up	PNP
ENSSSCG00000006083	up	LAPTM4B
ENSSSCG00000027621	down	NDUFA4L2
ENSSSCG00000008959	down	CXCL2
ENSSSCG00000037264	down	RAB31
ENSSSCG00000021585	up	OXTR
ENSSSCG00000005656	up	ENSSSCG00000005656
ENSSSCG00000038912	down	IFITM3
ENSSSCG00000024692	down	ENSSSCG00000024692
ENSSSCG00000029570	down	PXDN
ENSSSCG00000011973	down	COL8A1
ENSSSCG00000010320	up	VDAC2
ENSSSCG00000018061	up	ENSSSCG00000018061
ENSSSCG00000032007	down	RTN4
ENSSSCG00000003566	up	NUDC
ENSSSCG00000009004	down	SFRP2
ENSSSCG00000015444	down	LAMB1
ENSSSCG00000011806	down	MASP1
ENSSSCG00000012277	down	TIMP1
ENSSSCG00000010370	down	ENSSSCG00000010370
ENSSSCG00000026044	down	FDFT1
ENSSSCG00000014221	down	LVRN
ENSSSCG00000012576	down	CHRDL1
ENSSSCG00000022048	down	REEP5
ENSSSCG00000039651	down	SLC2A5
ENSSSCG00000004002	up	RPS5
ENSSSCG00000014343	up	ENSSSCG00000014343
ENSSSCG00000004700	down	PDIA3
ENSSSCG00000010292	down	P4HA1
ENSSSCG00000013889	up	ENSSSCG00000013889
ENSSSCG00000000405	up	ENSSSCG00000000405
ENSSSCG00000020813	down	FAM20C
ENSSSCG00000038967	down	NADK
ENSSSCG00000039468	down	SERPINH1
ENSSSCG00000009704	up	HMGB2
ENSSSCG00000004705	down	MAP1A
ENSSSCG00000034887	down	HAPLN4
ENSSSCG00000012027	down	ADAMTS5
ENSSSCG00000028850	up	RPL26
ENSSSCG00000016991	down	DUSP1
ENSSSCG00000005680	down	PRRX2
ENSSSCG00000025108	down	G6PD
ENSSSCG00000003150	down	NUCB1
ENSSSCG00000000522	up	NAP1L1
ENSSSCG00000025192	up	RPL9
ENSSSCG00000010821	up	EPRS
ENSSSCG00000014071	up	BTF3
ENSSSCG00000031579	down	ENSSSCG00000031579
ENSSSCG00000029059	up	SSRP1
ENSSSCG00000014633	down	CAVIN3
ENSSSCG00000037274	up	ENSSSCG00000037274
ENSSSCG00000008963	down	AREG
ENSSSCG00000023377	down	EMP3
ENSSSCG00000000891	up	LTA4H
ENSSSCG00000006760	down	HIPK1
ENSSSCG00000029005	up	KPNA2
ENSSSCG00000028827	down	PARVA
ENSSSCG00000025928	up	ENSSSCG00000025928
ENSSSCG00000011624	up	MCM2
ENSSSCG00000017529	up	CBX1
ENSSSCG00000000886	up	SLC25A3
ENSSSCG00000000496	up	CCT2
ENSSSCG00000039847	down	C1S
ENSSSCG00000001952	down	NFKBIA
ENSSSCG00000002684	down	CDH13
ENSSSCG00000023118	up	BZW2
ENSSSCG00000025295	down	NDFIP1
ENSSSCG00000009138	up	CFI
ENSSSCG00000006088	down	SDC2
ENSSSCG00000000633	up	YBX3
ENSSSCG00000003590	down	PTPRU
ENSSSCG00000000377	up	ENSSSCG00000000377
ENSSSCG00000017422	down	FKBP10
ENSSSCG00000038359	up	EIF5A
ENSSSCG00000017728	down	MYO1D
ENSSSCG00000026004	down	MSRB3
ENSSSCG00000006487	up	CCT3
ENSSSCG00000014256	up	FBN2
ENSSSCG00000011952	up	ENSSSCG00000011952
ENSSSCG00000007803	up	TUFM
ENSSSCG00000033657	down	GREM1
ENSSSCG00000023643	up	ENSSSCG00000023643
ENSSSCG00000000374	up	RPS26
ENSSSCG00000040332	down	LBH
ENSSSCG00000006703	up	ENSSSCG00000006703
ENSSSCG00000029230	down	ECM1
ENSSSCG00000015712	up	DDX18
ENSSSCG00000027124	down	TMEM119
ENSSSCG00000000681	down	P3H3
ENSSSCG00000032846	down	IMPAD1
ENSSSCG00000008072	down	ASPN
ENSSSCG00000002704	up	KARS
ENSSSCG00000006954	up	EEF1D
ENSSSCG00000013113	down	TMEM132A
ENSSSCG00000001914	down	LOXL1
ENSSSCG00000005267	down	ANXA1
ENSSSCG00000027060	down	TBX2
ENSSSCG00000011893	up	COX17
ENSSSCG00000003402	down	PGD
ENSSSCG00000010385	down	VSTM4
ENSSSCG00000015119	down	MFRP
ENSSSCG00000010494	up	ENSSSCG00000010494
ENSSSCG00000001341	down	ENSSSCG00000001341
ENSSSCG00000030165	down	MAFF
ENSSSCG00000009097	down	ANXA5
ENSSSCG00000000743	up	FKBP4
ENSSSCG00000034260	down	GDF15
ENSSSCG00000017473	up	TOP2A
ENSSSCG00000027689	up	ENSSSCG00000027689
ENSSSCG00000015402	up	CACNA2D1
ENSSSCG00000023660	up	PARP1
ENSSSCG00000002375	up	RPS6KL1
ENSSSCG00000040642	down	LASP1
ENSSSCG00000016254	down	CCL20
ENSSSCG00000003111	up	SAE1
ENSSSCG00000032241	down	GPNMB
ENSSSCG00000036436	down	FZD1
ENSSSCG00000010568	up	NPM3
ENSSSCG00000015298	up	SRI
ENSSSCG00000038929	down	CEMIP
ENSSSCG00000006522	down	GBA
ENSSSCG00000017024	up	CCNG1
ENSSSCG00000015961	up	CDCA7
ENSSSCG00000011643	down	AMOTL2
ENSSSCG00000025507	up	RPL27
ENSSSCG00000035564	up	MCM6
ENSSSCG00000004425	down	LAMA4
ENSSSCG00000017549	up	PHB
ENSSSCG00000031503	down	PRRX1
ENSSSCG00000036136	down	BHLHE40
ENSSSCG00000031249	down	PTTG1IP
ENSSSCG00000039591	down	SERINC3
ENSSSCG00000008312	up	DYSF
ENSSSCG00000010332	down	PLAC9
ENSSSCG00000008901	up	PAICS
ENSSSCG00000035768	up	RPS15A
ENSSSCG00000037905	down	ITGB5
ENSSSCG00000026962	up	A4GALT
ENSSSCG00000037920	up	TRIM28
ENSSSCG00000015973	up	ATP5G3
ENSSSCG00000023247	down	OPTN
ENSSSCG00000030597	down	HAPLN3
ENSSSCG00000013746	down	CALR
ENSSSCG00000036402	down	MYL9
ENSSSCG00000032962	up	ZNF664
ENSSSCG00000014338	up	ENSSSCG00000014338
ENSSSCG00000010109	down	SCARF2
ENSSSCG00000022159	down	FNDC3A
ENSSSCG00000027806	up	SAMHD1
ENSSSCG00000007625	down	ARPC1B
ENSSSCG00000027529	down	BIRC3
ENSSSCG00000002269	up	MTHFD1
ENSSSCG00000010437	down	PAPSS2
ENSSSCG00000012971	down	EFEMP2
ENSSSCG00000003795	down	WLS
ENSSSCG00000006273	up	MCM4
ENSSSCG00000028465	up	ELAC2
ENSSSCG00000002795	down	CDH11
ENSSSCG00000003660	up	ENSSSCG00000003660
ENSSSCG00000022925	down	ENSSSCG00000022925
ENSSSCG00000007456	down	SULF2
ENSSSCG00000003514	down	HSPG2
ENSSSCG00000003451	down	ENSSSCG00000003451
ENSSSCG00000009642	down	STC1
ENSSSCG00000001502	up	RPS18
ENSSSCG00000013381	up	RPS13
ENSSSCG00000011610	up	NUP210
ENSSSCG00000016420	down	INSIG1
ENSSSCG00000036975	up	PSRC1
ENSSSCG00000014248	up	LMNB1
ENSSSCG00000002366	down	NPC2
ENSSSCG00000005593	down	OLFML2A
ENSSSCG00000035790	down	BTG1
ENSSSCG00000020830	up	ENSSSCG00000020830
ENSSSCG00000037245	up	HNRNPDL
ENSSSCG00000009303	up	ENSSSCG00000009303
ENSSSCG00000003806	down	LEPROT
ENSSSCG00000028886	up	IPO7
ENSSSCG00000014013	down	ENSSSCG00000014013
ENSSSCG00000008854	up	CPE
ENSSSCG00000029785	up	RPS9
ENSSSCG00000014871	down	TSKU
ENSSSCG00000003582	down	SMPDL3B
ENSSSCG00000028092	down	GNG2
ENSSSCG00000004963	up	ENSSSCG00000004963
ENSSSCG00000013278	down	TSPAN18
ENSSSCG00000035059	up	MCM10
ENSSSCG00000017936	down	GABARAP
ENSSSCG00000001849	down	ANPEP
ENSSSCG00000010576	up	NOLC1
ENSSSCG00000011620	up	RUVBL1
ENSSSCG00000008245	down	TMSB10
ENSSSCG00000017920	down	CXCL16
ENSSSCG00000000033	down	TSPO
ENSSSCG00000006502	down	ARHGEF2
ENSSSCG00000012886	down	C11orf24
ENSSSCG00000029326	up	CCNB1
ENSSSCG00000005672	down	PTPA
ENSSSCG00000009620	down	BMP1
ENSSSCG00000032861	down	NUAK1
ENSSSCG00000013638	up	ILF3
ENSSSCG00000022725	down	FLOT1
ENSSSCG00000012119	down	ENSSSCG00000012119
ENSSSCG00000034207	down	CEBPB
ENSSSCG00000029594	down	WBP1L
ENSSSCG00000030798	up	FUS
ENSSSCG00000028602	up	GTPBP4
ENSSSCG00000017204	down	ITGB4
ENSSSCG00000029805	up	RHOBTB3
ENSSSCG00000004441	down	DSE
ENSSSCG00000038947	up	ENSSSCG00000038947
ENSSSCG00000038918	down	CTSF
ENSSSCG00000026302	up	MKI67
ENSSSCG00000006359	down	ADAMTS4
ENSSSCG00000008729	up	LYAR
ENSSSCG00000003707	down	NPC1
ENSSSCG00000015988	up	HNRNPA3
ENSSSCG00000008340	down	ANTXR1
ENSSSCG00000038562	down	RND1
ENSSSCG00000012074	down	ENSSSCG00000012074
ENSSSCG00000004962	down	CORO2B
ENSSSCG00000000258	down	RARG
ENSSSCG00000009889	up	ALDH2
ENSSSCG00000009565	down	GAS6
ENSSSCG00000013263	down	CREB3L1
ENSSSCG00000040833	down	BRF2
ENSSSCG00000017087	down	GM2A
ENSSSCG00000026412	down	PLXNA2
ENSSSCG00000015301	down	STEAP1
ENSSSCG00000029573	up	NASP
ENSSSCG00000010261	up	PPA1
ENSSSCG00000032223	up	EIF1AX
ENSSSCG00000039390	up	EIF3B
ENSSSCG00000037791	down	NKD2
ENSSSCG00000034949	down	ENSSSCG00000034949
ENSSSCG00000021620	up	STIP1
ENSSSCG00000032444	down	PLXDC2
ENSSSCG00000003088	down	APOE
ENSSSCG00000009658	down	BNIP3L
ENSSSCG00000016629	up	ST7
ENSSSCG00000015808	down	ADAM9
ENSSSCG00000002847	up	GPT2
ENSSSCG00000022351	up	GSTO1
ENSSSCG00000015273	down	ATP2B4
ENSSSCG00000038994	down	CLIC4
ENSSSCG00000006186	down	TRPA1
ENSSSCG00000003189	up	PRMT1
ENSSSCG00000017379	down	ETV4
ENSSSCG00000011357	down	SHISA5
ENSSSCG00000013551	down	C3
ENSSSCG00000020686	up	SDHA
ENSSSCG00000008841	down	PDGFRA
ENSSSCG00000010092	up	PI4KA
ENSSSCG00000003187	down	FCGRT
ENSSSCG00000024018	down	SLC16A3
ENSSSCG00000037360	down	CST3
ENSSSCG00000005030	down	NID2
ENSSSCG00000035077	down	INHBA
ENSSSCG00000016436	down	CHPF2
ENSSSCG00000000038	down	CYB5R3
ENSSSCG00000035952	down	TGFB1I1
ENSSSCG00000013742	down	NFIX
ENSSSCG00000013602	up	HNRNPM
ENSSSCG00000000765	down	IL17RA
ENSSSCG00000000141	up	EIF3D
ENSSSCG00000023715	down	GNS
ENSSSCG00000010679	up	EIF3A
ENSSSCG00000013436	up	ENSSSCG00000013436
ENSSSCG00000009249	up	HNRNPD
ENSSSCG00000009475	up	SLAIN1
ENSSSCG00000022760	up	HNRNPK
ENSSSCG00000028523	up	HUS1
ENSSSCG00000011803	up	ENSSSCG00000011803
ENSSSCG00000016364	down	GPC1
ENSSSCG00000017617	down	SCPEP1
ENSSSCG00000010877	up	HNRNPU
ENSSSCG00000001765	down	ADAMTS7
ENSSSCG00000004328	up	MDN1
ENSSSCG00000036081	down	TBC1D20
ENSSSCG00000008602	down	LAPTM4A
ENSSSCG00000029189	down	DCHS1
ENSSSCG00000013094	up	DDB1
ENSSSCG00000009146	up	RPL34
ENSSSCG00000020808	up	ENSSSCG00000020808
ENSSSCG00000009705	up	GALNT7
ENSSSCG00000025488	up	MCM3
ENSSSCG00000009290	up	MIPEP
ENSSSCG00000012823	up	DKC1
ENSSSCG00000003046	down	RABAC1
ENSSSCG00000000058	up	SNU13
ENSSSCG00000013766	down	IL27RA
ENSSSCG00000028879	down	PLOD3
ENSSSCG00000028304	down	ZFP36L1
ENSSSCG00000016128	up	EEF1B2
ENSSSCG00000031981	down	SHISA4
ENSSSCG00000010682	up	PRDX3
ENSSSCG00000026466	down	SLC23A2
ENSSSCG00000000105	down	KDELR3
ENSSSCG00000004570	down	TPM1
ENSSSCG00000017752	down	WSB1
ENSSSCG00000040507	down	PDLIM7
ENSSSCG00000024316	up	COX5A
ENSSSCG00000038459	up	SURF2
ENSSSCG00000015825	down	ADGRA2
ENSSSCG00000012988	down	EHBP1L1
ENSSSCG00000023122	up	KHDRBS1
ENSSSCG00000006995	down	ASAH1
ENSSSCG00000031882	up	PNPT1
ENSSSCG00000040494	up	RPL3
ENSSSCG00000000915	down	DCN
ENSSSCG00000004139	up	ADGRG6
ENSSSCG00000008756	up	DHX15
ENSSSCG00000017866	down	TAX1BP3
ENSSSCG00000008484	up	SRSF7
ENSSSCG00000001486	up	LRRC1
ENSSSCG00000001679	up	XPO5
ENSSSCG00000000848	down	GLT8D2
ENSSSCG00000003555	up	HMGN2
ENSSSCG00000017260	down	WIPI1
ENSSSCG00000001986	down	NFATC4
ENSSSCG00000003903	up	ENSSSCG00000003903
ENSSSCG00000023857	down	ARHGEF40
ENSSSCG00000008309	up	ENSSSCG00000008309
ENSSSCG00000034192	up	GNAO1
ENSSSCG00000004392	up	AMD1
ENSSSCG00000024678	down	MEGF6
ENSSSCG00000030655	down	MAMDC2
ENSSSCG00000025698	down	SERPINE1
ENSSSCG00000039053	down	VGF
ENSSSCG00000005317	down	TLN1
ENSSSCG00000010599	up	PDCD11
ENSSSCG00000038989	up	YWHAE
ENSSSCG00000032170	down	DAPK3
ENSSSCG00000036814	down	CLEC11A
ENSSSCG00000039243	down	CD81
ENSSSCG00000010476	down	MYOF
ENSSSCG00000034086	up	ATP5C1
ENSSSCG00000007586	down	FSCN1
ENSSSCG00000035676	up	G3BP1
ENSSSCG00000034314	up	LSM4
ENSSSCG00000023062	up	HTATSF1
ENSSSCG00000028905	up	TNIK
ENSSSCG00000028178	up	FH
ENSSSCG00000014258	up	ISOC1
ENSSSCG00000011731	up	SMC4
ENSSSCG00000016590	up	SND1
ENSSSCG00000024313	up	ENSSSCG00000024313
ENSSSCG00000031888	down	DDIT4
ENSSSCG00000020970	down	IL6
ENSSSCG00000012318	down	MAGED1
ENSSSCG00000013901	down	IFI30
ENSSSCG00000034261	down	TMEM59
ENSSSCG00000003351	down	MMP23B
ENSSSCG00000032369	down	HSD3B7
ENSSSCG00000015380	up	CDCA7L
ENSSSCG00000001229	down	ENSSSCG00000001229
ENSSSCG00000002314	down	SMOC1
ENSSSCG00000010447	down	ACTA2
ENSSSCG00000023298	down	SRXN1
ENSSSCG00000031701	up	GXYLT1
ENSSSCG00000008677	up	TACC3
ENSSSCG00000005970	down	SQLE
ENSSSCG00000016173	up	ATIC
ENSSSCG00000003839	down	ENSSSCG00000003839
ENSSSCG00000032213	up	DBI
ENSSSCG00000010520	up	MMS19
ENSSSCG00000015302	down	STEAP2
ENSSSCG00000017804	down	ABR
ENSSSCG00000034357	down	DAG1
ENSSSCG00000008645	down	ID2
ENSSSCG00000014791	up	ENSSSCG00000014791
ENSSSCG00000038308	up	RANBP1
ENSSSCG00000006540	down	PBXIP1
ENSSSCG00000010495	up	ALDH18A1
ENSSSCG00000037832	down	PMP22
ENSSSCG00000008638	up	YWHAQ
ENSSSCG00000031782	up	ARL3
ENSSSCG00000030067	down	GINM1
ENSSSCG00000010746	down	ADAM12
ENSSSCG00000002444	down	FBLN5
ENSSSCG00000039244	down	PHYH
ENSSSCG00000031262	down	TXNIP
ENSSSCG00000005625	down	ENG
ENSSSCG00000021610	down	CHPF
ENSSSCG00000001700	up	SLC29A1
ENSSSCG00000006016	up	EIF3H
ENSSSCG00000016794	up	MYO10
ENSSSCG00000030642	up	PCNA
ENSSSCG00000031616	up	FOSB
ENSSSCG00000028978	up	ENSSSCG00000028978
ENSSSCG00000001927	down	ENSSSCG00000001927
ENSSSCG00000029066	down	ENSSSCG00000029066
ENSSSCG00000004432	up	HDAC2
ENSSSCG00000004751	down	CHP1
ENSSSCG00000017626	up	SRSF1
ENSSSCG00000012181	up	PDK3
ENSSSCG00000012679	down	GPC4
ENSSSCG00000008377	up	CCT4
ENSSSCG00000005199	up	GLDC
ENSSSCG00000009246	up	ENSSSCG00000009246
ENSSSCG00000017063	down	SGCD
ENSSSCG00000038806	down	AXL
ENSSSCG00000001564	up	SRSF3
ENSSSCG00000030045	up	PRMT5
ENSSSCG00000006163	up	PKIA
ENSSSCG00000008857	down	MSMO1
ENSSSCG00000006771	up	SLC16A1
ENSSSCG00000040777	up	RPL22
ENSSSCG00000008785	down	FAM114A1
ENSSSCG00000005906	up	CPSF1
ENSSSCG00000031741	up	RRM2
ENSSSCG00000012365	down	MSN
ENSSSCG00000015581	up	CENPF
ENSSSCG00000000071	up	ENSSSCG00000000071
ENSSSCG00000013249	up	CKAP5
ENSSSCG00000025293	up	HLTF
ENSSSCG00000016778	up	NLN
ENSSSCG00000012623	up	SLC25A5
ENSSSCG00000007235	up	TPX2
ENSSSCG00000036702	down	ACTN1
ENSSSCG00000032985	up	GOT2
ENSSSCG00000001595	down	DAAM2
ENSSSCG00000040139	down	B3GNT9
ENSSSCG00000033368	up	ATP5G2
ENSSSCG00000008984	up	SHROOM3
ENSSSCG00000006889	up	ARHGAP29
ENSSSCG00000011942	down	CD47
ENSSSCG00000007874	down	ABCC1
ENSSSCG00000005006	up	RPL36AL
ENSSSCG00000004225	up	TPD52L1
ENSSSCG00000038950	up	VARS
ENSSSCG00000040273	up	ENSSSCG00000040273
ENSSSCG00000024388	down	BNIP3
ENSSSCG00000022528	up	DAZAP1
ENSSSCG00000029781	down	SELENOM
ENSSSCG00000005997	down	COL14A1
ENSSSCG00000040835	down	MANSC1
ENSSSCG00000027157	down	SLC40A1
ENSSSCG00000000706	down	LTBR
ENSSSCG00000017104	up	NSUN2
ENSSSCG00000038783	down	IGFBP3
ENSSSCG00000002414	down	SEL1L
ENSSSCG00000006539	down	SHC1
ENSSSCG00000026383	down	NRP2
ENSSSCG00000008799	up	ENSSSCG00000008799
ENSSSCG00000026108	down	CDC42EP1
ENSSSCG00000026780	down	EDIL3
ENSSSCG00000005183	up	ENSSSCG00000005183
ENSSSCG00000007739	down	GUSB
ENSSSCG00000035686	up	ENSSSCG00000035686
ENSSSCG00000034114	down	GPR68
ENSSSCG00000024793	down	PORCN
ENSSSCG00000038348	up	NME1
ENSSSCG00000040879	up	CNBP
ENSSSCG00000005227	up	PUM3
ENSSSCG00000015284	up	MDM4
ENSSSCG00000015428	up	PUS7
ENSSSCG00000017759	down	ALDOC
ENSSSCG00000012703	up	RBMX
ENSSSCG00000007317	down	DLGAP4
ENSSSCG00000007995	up	MCRIP2
ENSSSCG00000032067	up	ENSSSCG00000032067
ENSSSCG00000011449	up	GNL3
ENSSSCG00000008162	down	IL1R1
ENSSSCG00000002501	down	ENSSSCG00000002501
ENSSSCG00000012771	down	SLC6A8
ENSSSCG00000003701	up	ENSSSCG00000003701
ENSSSCG00000017428	down	JUP
ENSSSCG00000009192	down	PDLIM5
ENSSSCG00000040151	down	SMIM3
ENSSSCG00000000171	down	CKAP4
ENSSSCG00000030849	up	RPL39
ENSSSCG00000030535	down	SNX9
ENSSSCG00000025109	down	PLD3
ENSSSCG00000022031	down	CHST2
ENSSSCG00000005983	up	ATAD2
ENSSSCG00000004022	down	RPS6KA2
ENSSSCG00000034896	up	ENSSSCG00000034896
ENSSSCG00000033018	up	TM4SF1
ENSSSCG00000006306	down	MPZL1
ENSSSCG00000010826	up	2021-03-02
ENSSSCG00000033626	down	SREBF1
ENSSSCG00000004414	down	ENSSSCG00000004414
ENSSSCG00000015730	up	NIFK
ENSSSCG00000024655	up	PHB2
ENSSSCG00000005628	down	ST6GALNAC4
ENSSSCG00000006811	down	SLC6A17
ENSSSCG00000032320	down	C8orf4
ENSSSCG00000004870	up	CNDP2
ENSSSCG00000025751	up	MDH1
ENSSSCG00000014450	up	TCOF1
ENSSSCG00000017514	up	KPNB1
ENSSSCG00000032180	up	MCM7
ENSSSCG00000007609	up	ARPC1A
ENSSSCG00000035993	down	C1QTNF2
ENSSSCG00000016714	up	CYCS
ENSSSCG00000011226	down	TGFBR2
ENSSSCG00000010260	down	SAR1A
ENSSSCG00000040486	up	BIRC5
ENSSSCG00000004961	down	ITGA11
ENSSSCG00000032151	down	CPZ
ENSSSCG00000003471	down	EPHA2
ENSSSCG00000011741	down	GOLIM4
ENSSSCG00000023177	up	RRP9
ENSSSCG00000037120	up	TK1
ENSSSCG00000010514	up	RRP12
ENSSSCG00000034521	up	NUDT21
ENSSSCG00000017137	down	METRNL
ENSSSCG00000000839	up	ALDH1L2
ENSSSCG00000032408	up	CASP7
ENSSSCG00000004666	down	ENSSSCG00000004666
ENSSSCG00000023235	down	MAN1C1
ENSSSCG00000030325	down	C1QTNF6
ENSSSCG00000031082	up	ATP13A2
ENSSSCG00000005403	up	SMC2
ENSSSCG00000004237	down	SERINC1
ENSSSCG00000026784	up	LMNB2
ENSSSCG00000034131	down	TXNDC5
ENSSSCG00000039947	down	KCNJ2
ENSSSCG00000005096	down	HIF1A
ENSSSCG00000011356	up	UQCRC1
ENSSSCG00000012985	down	LTBP3
ENSSSCG00000032763	up	PYCR3
ENSSSCG00000035058	down	PID1
ENSSSCG00000010625	up	SMC3
ENSSSCG00000032381	down	LITAF
ENSSSCG00000001817	down	FURIN
ENSSSCG00000039194	down	KANK2
ENSSSCG00000002392	down	IRF2BPL
ENSSSCG00000010312	down	PLAU
ENSSSCG00000038044	down	GYG2
ENSSSCG00000025499	down	FXYD5
ENSSSCG00000015011	up	DDX10
ENSSSCG00000021698	up	RRP1B
ENSSSCG00000024999	up	PPIP5K2
ENSSSCG00000036716	up	ENSSSCG00000036716
ENSSSCG00000022901	up	KLHDC3
ENSSSCG00000006324	up	ALDH9A1
ENSSSCG00000026092	down	SREBF2
ENSSSCG00000028501	down	ALDH3B1
ENSSSCG00000032262	down	IDUA
ENSSSCG00000026953	up	ENSSSCG00000026953
ENSSSCG00000003820	up	USP1
ENSSSCG00000018045	down	ULK2
ENSSSCG00000007435	down	ENSSSCG00000007435
ENSSSCG00000022774	up	NOP53
ENSSSCG00000017069	up	LARP1
ENSSSCG00000002307	up	ERH
ENSSSCG00000003687	down	EPB41L3
ENSSSCG00000002051	down	ABHD4
ENSSSCG00000002998	up	SNRPA
ENSSSCG00000013591	up	TIMM44
ENSSSCG00000001398	down	ENSSSCG00000001398
ENSSSCG00000001475	down	SLC39A7
ENSSSCG00000014075	up	ENSSSCG00000014075
ENSSSCG00000012832	down	MXRA5
ENSSSCG00000038535	down	ARSB
ENSSSCG00000011951	down	NFKBIZ
ENSSSCG00000024119	down	GLB1
ENSSSCG00000002852	down	PLEKHF1
ENSSSCG00000023215	up	MAOB
ENSSSCG00000026748	up	PLK1
ENSSSCG00000008773	up	PGM2
ENSSSCG00000008225	up	PTCD3
ENSSSCG00000033733	up	ENSSSCG00000033733
ENSSSCG00000020705	down	MAP3K8
ENSSSCG00000014264	up	ENSSSCG00000014264
ENSSSCG00000029160	down	ENSSSCG00000029160
ENSSSCG00000001810	down	PDE8A
ENSSSCG00000008637	up	TAF1B
ENSSSCG00000035690	up	SFPQ
ENSSSCG00000016835	up	SKP2
ENSSSCG00000028720	down	NXN
ENSSSCG00000032833	up	CD320
ENSSSCG00000004458	down	TPBG
ENSSSCG00000015963	up	OLA1
ENSSSCG00000014022	up	HNRNPH1
ENSSSCG00000004679	up	SORD
ENSSSCG00000021359	down	CDC42EP3
ENSSSCG00000017355	down	GRN
ENSSSCG00000023604	up	LAP3
ENSSSCG00000011912	up	QTRT2
ENSSSCG00000038506	down	ENSSSCG00000038506
ENSSSCG00000003201	down	ATF5
ENSSSCG00000005457	down	ENSSSCG00000005457
ENSSSCG00000031657	down	ENSSSCG00000031657
ENSSSCG00000016971	up	MCCC2
ENSSSCG00000015175	down	VWA5A
ENSSSCG00000006651	down	ADAMTSL4
ENSSSCG00000023956	down	NEDD9
ENSSSCG00000028840	up	EZH2
ENSSSCG00000000368	down	MMP19
ENSSSCG00000040663	down	HERPUD1
ENSSSCG00000013517	up	UHRF1
ENSSSCG00000020963	down	EPDR1
ENSSSCG00000033450	up	PDAP1
ENSSSCG00000033741	up	NIP7
ENSSSCG00000010863	up	AHCTF1
ENSSSCG00000005614	down	FAM129B
ENSSSCG00000022225	up	NOP58
ENSSSCG00000008374	down	B3GNT2
ENSSSCG00000007043	down	GPCPD1
ENSSSCG00000030484	down	AHR
ENSSSCG00000002822	down	AMFR
ENSSSCG00000040524	down	ISYNA1
ENSSSCG00000032702	up	ENSSSCG00000032702
ENSSSCG00000012880	down	CPT1A
ENSSSCG00000006727	up	WDR3
ENSSSCG00000002025	down	SLC22A17
ENSSSCG00000000696	up	NOP2
ENSSSCG00000017239	up	ENSSSCG00000017239
ENSSSCG00000008038	down	SLC9A3R2
ENSSSCG00000023328	up	GPM6A
ENSSSCG00000030177	up	EBNA1BP2
ENSSSCG00000021443	down	SGK1
ENSSSCG00000022815	up	PYGB
ENSSSCG00000030998	down	WIF1
ENSSSCG00000007743	up	ENSSSCG00000007743
ENSSSCG00000018041	down	ALDH3A2
ENSSSCG00000014565	down	ENSSSCG00000014565
ENSSSCG00000004612	up	RAB27A
ENSSSCG00000015256	down	JAM3
ENSSSCG00000001554	up	SRPK1
ENSSSCG00000021597	down	PHLDA2
ENSSSCG00000004024	down	ENSSSCG00000004024
ENSSSCG00000022900	up	SUPT16H
ENSSSCG00000014292	up	HSPA4
ENSSSCG00000023653	down	GLIS2
ENSSSCG00000005673	down	IER5L
ENSSSCG00000022784	down	PLEKHO1
ENSSSCG00000027557	up	CDC14B
ENSSSCG00000012633	down	IL13RA1
ENSSSCG00000013659	up	DNMT1
ENSSSCG00000003216	up	POLD1
ENSSSCG00000013736	up	PRDX2
ENSSSCG00000003805	down	PDE4B
ENSSSCG00000008812	up	ATP10D
ENSSSCG00000009828	up	PPP1CC
ENSSSCG00000014934	up	CHORDC1
ENSSSCG00000032398	down	VGLL3
ENSSSCG00000038453	down	SYNPO
ENSSSCG00000015513	up	ASTN1
ENSSSCG00000032942	down	ENSSSCG00000032942
ENSSSCG00000005235	up	KANK1
ENSSSCG00000013538	up	KHSRP
ENSSSCG00000017091	down	TNIP1
ENSSSCG00000014036	down	TMED9
ENSSSCG00000036476	down	REEP3
ENSSSCG00000012247	down	ATP6AP2
ENSSSCG00000010010	up	PES1
ENSSSCG00000007845	up	UQCRC2
ENSSSCG00000015235	down	ETS1
ENSSSCG00000012134	up	PIGA
ENSSSCG00000003396	down	CLSTN1
ENSSSCG00000011752	down	FNDC3B
ENSSSCG00000000950	up	E2F7
ENSSSCG00000025321	up	MAZ
ENSSSCG00000013021	up	SF1
ENSSSCG00000017544	up	ENSSSCG00000017544
ENSSSCG00000005071	down	C14orf37
ENSSSCG00000014031	up	ENSSSCG00000014031
ENSSSCG00000035544	up	NUSAP1
ENSSSCG00000040461	down	ENSSSCG00000040461
ENSSSCG00000015987	down	NFE2L2
ENSSSCG00000040678	up	TYMS
ENSSSCG00000040904	down	CLDN1
ENSSSCG00000011400	down	SEMA3B
ENSSSCG00000011965	down	TMEM45A
ENSSSCG00000008664	up	FAM84A
ENSSSCG00000005641	down	DNM1
ENSSSCG00000007423	up	UBE2C
ENSSSCG00000004554	up	PCLAF
ENSSSCG00000002639	up	TUBB3
ENSSSCG00000031023	down	ENSSSCG00000031023
ENSSSCG00000023861	up	PFAS
ENSSSCG00000026446	up	ENSSSCG00000026446
ENSSSCG00000010058	up	SNRPD3
ENSSSCG00000014568	down	ST5
ENSSSCG00000022128	up	MXI1
ENSSSCG00000028609	down	SLC12A4
ENSSSCG00000036326	down	LATS2
ENSSSCG00000032428	down	ARSA
ENSSSCG00000006308	down	CREG1
ENSSSCG00000017349	up	ADAM11
ENSSSCG00000010603	down	NEURL1
ENSSSCG00000034814	up	MRTO4
ENSSSCG00000038521	down	CHAC1
ENSSSCG00000040184	down	LMO7
ENSSSCG00000012792	down	RENBP
ENSSSCG00000001819	down	MAN2A2
ENSSSCG00000002812	down	KIFC3
ENSSSCG00000007465	up	B4GALT5
ENSSSCG00000035209	up	ENSSSCG00000035209
ENSSSCG00000016695	up	HIBADH
ENSSSCG00000038417	down	LRRC8D
ENSSSCG00000008902	up	PPAT
ENSSSCG00000001076	down	RNF144B
ENSSSCG00000009584	up	SEMA4D
ENSSSCG00000007431	down	CTSA
ENSSSCG00000003332	down	SDF4
ENSSSCG00000012604	down	LAMP2
ENSSSCG00000009216	down	SPP1
ENSSSCG00000030225	up	TRA2B
ENSSSCG00000012654	up	ENSSSCG00000012654
ENSSSCG00000003694	down	EMILIN2
ENSSSCG00000026894	up	NFE2L3
ENSSSCG00000009335	down	B3GLCT
ENSSSCG00000010033	up	PRR14L
ENSSSCG00000036592	up	SRSF2
ENSSSCG00000007383	up	TOMM34
ENSSSCG00000004600	up	TCF12
ENSSSCG00000012699	up	FHL1
ENSSSCG00000008048	up	RNPS1
ENSSSCG00000009560	up	TFDP1
ENSSSCG00000004369	up	PRDM1
ENSSSCG00000028202	up	ENSSSCG00000028202
ENSSSCG00000029509	up	KIF22
ENSSSCG00000009217	down	PKD2
ENSSSCG00000010290	up	MCU
ENSSSCG00000022208	down	TNFRSF1B
ENSSSCG00000003479	down	MFAP2
ENSSSCG00000037815	down	ZC3H12A
ENSSSCG00000011075	up	KIAA1217
ENSSSCG00000032761	down	LAMA5
ENSSSCG00000015390	down	ENSSSCG00000015390
ENSSSCG00000025858	down	ELN
ENSSSCG00000007140	down	SMOX
ENSSSCG00000039770	down	SLC6A9
ENSSSCG00000031337	down	SNX18
ENSSSCG00000021966	up	TOPBP1
ENSSSCG00000038682	up	TAF1D
ENSSSCG00000033627	down	YIPF3
ENSSSCG00000008701	down	LRPAP1
ENSSSCG00000001773	down	TMED3
ENSSSCG00000005481	down	ENSSSCG00000005481
ENSSSCG00000038992	down	TUBB6
ENSSSCG00000028517	down	SC5D
ENSSSCG00000037307	up	ENSSSCG00000037307
ENSSSCG00000028805	down	PTPRM
ENSSSCG00000024385	up	RNASEH2B
ENSSSCG00000015423	up	DNAJC2
ENSSSCG00000013655	down	ICAM1
ENSSSCG00000017526	down	COPZ2
ENSSSCG00000015938	up	SSB
ENSSSCG00000029857	up	ENSSSCG00000029857
ENSSSCG00000004782	up	BUB1B
ENSSSCG00000005965	down	MYC
ENSSSCG00000003612	up	EIF3I
ENSSSCG00000029945	up	GCAT
ENSSSCG00000011046	down	ITGA8
ENSSSCG00000025151	up	ENSSSCG00000025151
ENSSSCG00000010943	down	C9orf3
ENSSSCG00000003973	up	CTPS1
ENSSSCG00000017605	down	MMD
ENSSSCG00000023080	down	TPP1
ENSSSCG00000032843	down	AHRR
ENSSSCG00000030209	up	MFNG
ENSSSCG00000020976	down	CSRP1
ENSSSCG00000039054	down	CRTAP
ENSSSCG00000016974	up	MAP1B
ENSSSCG00000007490	down	CBLN4
ENSSSCG00000010575	up	PPRC1
ENSSSCG00000010801	up	CDC73
ENSSSCG00000011521	down	PDZRN3
ENSSSCG00000023972	down	DRAM1
ENSSSCG00000011943	up	BBX
ENSSSCG00000016857	down	DAB2
ENSSSCG00000014577	down	TMEM9B
ENSSSCG00000002907	up	ENSSSCG00000002907
ENSSSCG00000022804	up	RHOJ
ENSSSCG00000028020	up	MRPS9
ENSSSCG00000003983	down	SMAP2
ENSSSCG00000009974	up	EWSR1
ENSSSCG00000023807	up	ACO1
ENSSSCG00000038534	up	TSR1
ENSSSCG00000025792	up	NOA1
ENSSSCG00000013305	up	CAPRIN1
ENSSSCG00000003730	up	RNF138
ENSSSCG00000012607	down	ENSSSCG00000012607
ENSSSCG00000036256	up	MAD2L1
ENSSSCG00000015322	down	TFPI2
ENSSSCG00000013938	up	GATAD2A
ENSSSCG00000040325	up	ENSSSCG00000040325
ENSSSCG00000000600	down	EPS8
ENSSSCG00000032249	up	GBX1
ENSSSCG00000005667	up	ENSSSCG00000005667
ENSSSCG00000027459	down	RNF13
ENSSSCG00000013648	up	TYK2
ENSSSCG00000003343	up	ENSSSCG00000003343
ENSSSCG00000002506	up	VRK1
ENSSSCG00000021821	down	MYO1C
ENSSSCG00000013181	up	SERPING1
ENSSSCG00000026612	up	TIMM50
ENSSSCG00000006153	up	FABP5
ENSSSCG00000025240	up	DDIT4L
ENSSSCG00000004205	up	ARHGAP18
ENSSSCG00000017380	up	ARL4D
ENSSSCG00000002799	up	CNOT1
ENSSSCG00000017046	up	EBF1
ENSSSCG00000022797	down	PPP1R3B
ENSSSCG00000028169	up	NCAPG2
ENSSSCG00000039926	down	ENSSSCG00000039926
ENSSSCG00000008195	up	COX5B
ENSSSCG00000005518	down	ENSSSCG00000005518
ENSSSCG00000033154	down	ARL6IP5
ENSSSCG00000013054	down	ATL3
ENSSSCG00000036537	down	NFIC
ENSSSCG00000031631	up	GNL2
ENSSSCG00000017072	down	GALNT10
ENSSSCG00000011079	up	PIP4K2A
ENSSSCG00000015030	up	DLAT
ENSSSCG00000039419	down	SLCO4A1
ENSSSCG00000000951	down	ENSSSCG00000000951
ENSSSCG00000029482	down	CHST15
ENSSSCG00000038856	down	TRIM8
ENSSSCG00000036403	down	FAM180A
ENSSSCG00000006733	up	TTF2
ENSSSCG00000009501	up	DZIP1
ENSSSCG00000032284	down	CCND3
ENSSSCG00000010330	up	PPIF
ENSSSCG00000015411	down	PTPN12
ENSSSCG00000010181	down	C1orf198
ENSSSCG00000023033	down	PARP3
ENSSSCG00000003861	up	ORC1
ENSSSCG00000004154	down	TNFAIP3
ENSSSCG00000005087	down	SIX1
ENSSSCG00000011915	up	GRAMD1C
ENSSSCG00000010529	down	SFRP5
ENSSSCG00000013919	down	HOMER3
ENSSSCG00000010315	up	ADK
ENSSSCG00000038879	down	RELB
ENSSSCG00000005203	down	IL33
ENSSSCG00000012336	up	GNL3L
ENSSSCG00000022454	down	NRBP1
ENSSSCG00000004048	up	TCP1
ENSSSCG00000034905	down	MVD
ENSSSCG00000017578	down	ITGA3
ENSSSCG00000022126	down	EGFR
ENSSSCG00000008536	up	WDR43
ENSSSCG00000033830	down	CCDC8
ENSSSCG00000027135	up	PPM1G
ENSSSCG00000016548	up	PODXL
ENSSSCG00000011027	up	KIF5B
ENSSSCG00000033051	up	POLE
ENSSSCG00000010471	up	KIF11
ENSSSCG00000012841	down	PNPLA2
ENSSSCG00000014149	up	MEF2C
ENSSSCG00000003458	down	EFHD2
ENSSSCG00000010759	up	GLRX3
ENSSSCG00000021902	down	GABRP
ENSSSCG00000014100	up	TBCA
ENSSSCG00000010145	up	HEATR1
ENSSSCG00000009448	up	DIAPH3
ENSSSCG00000015560	down	ARPC5
ENSSSCG00000036613	up	POLQ
ENSSSCG00000027477	down	TBC1D2B
ENSSSCG00000001507	down	TAPBP
ENSSSCG00000028504	up	RFC2
ENSSSCG00000027365	down	WNT7B
ENSSSCG00000014249	down	2021-03-03
ENSSSCG00000012557	up	ENSSSCG00000012557
ENSSSCG00000028228	up	XPO1
ENSSSCG00000039080	down	TRIB2
ENSSSCG00000012001	down	ROBO1
ENSSSCG00000025534	up	CSE1L
ENSSSCG00000009868	up	RBM19
ENSSSCG00000005029	up	C14orf166
ENSSSCG00000024043	down	ADAMTS2
ENSSSCG00000005173	up	HAUS6
ENSSSCG00000013509	up	CHAF1A
ENSSSCG00000013223	up	NUP160
ENSSSCG00000023408	down	SAMD4A
ENSSSCG00000007281	down	MAP1LC3A
ENSSSCG00000010823	up	IARS2
ENSSSCG00000033760	down	LTBP4
ENSSSCG00000005920	up	BOP1
ENSSSCG00000011201	up	SATB1
ENSSSCG00000033332	up	PSMA7
ENSSSCG00000001804	up	HOMER2
ENSSSCG00000009300	up	WASF3
ENSSSCG00000012042	up	ATP5O
ENSSSCG00000012885	down	LRP5
ENSSSCG00000032527	down	FOSL2
ENSSSCG00000004291	down	NT5E
ENSSSCG00000027659	down	FUCA1
ENSSSCG00000021208	up	SELENOP
ENSSSCG00000009739	up	NOC4L
ENSSSCG00000039046	up	ENSSSCG00000039046
ENSSSCG00000003089	up	TOMM40
ENSSSCG00000017168	down	ENSSSCG00000017168
ENSSSCG00000016983	down	STC2
ENSSSCG00000001347	up	PPP1R10
ENSSSCG00000013468	up	THOP1
ENSSSCG00000011720	down	MBNL1
ENSSSCG00000000094	down	SUN2
ENSSSCG00000025672	up	ENSSSCG00000025672
ENSSSCG00000027348	down	WIPF1
ENSSSCG00000012166	up	ENSSSCG00000012166
ENSSSCG00000001878	down	PTPN9
ENSSSCG00000026981	down	MRPS6
ENSSSCG00000006187	down	MSC
ENSSSCG00000033148	up	MRPL12
ENSSSCG00000040397	down	COLEC12
ENSSSCG00000031182	up	PRELID1
ENSSSCG00000031577	down	ATP6V1G1
ENSSSCG00000006831	down	SORT1
ENSSSCG00000005786	up	SNRPA1
ENSSSCG00000004827	up	GABRA5
ENSSSCG00000000994	up	GMDS
ENSSSCG00000025821	down	C2CD2
ENSSSCG00000030469	up	BUB1
ENSSSCG00000036505	down	ENSSSCG00000036505
ENSSSCG00000015212	up	FEZ1
ENSSSCG00000013052	down	ENSSSCG00000013052
ENSSSCG00000004969	up	ENSSSCG00000004969
ENSSSCG00000034624	down	TMEM50B
ENSSSCG00000011471	down	FLNB
ENSSSCG00000026257	up	STMN1
ENSSSCG00000009119	up	LARP7
ENSSSCG00000008878	up	PPID
ENSSSCG00000023562	up	SNRPE
ENSSSCG00000037732	up	FAM60A
ENSSSCG00000038514	down	DDAH2
ENSSSCG00000017543	down	CALCOCO2
ENSSSCG00000016653	down	DNAJB9
ENSSSCG00000010204	down	BICC1
ENSSSCG00000036293	up	SRSF10
ENSSSCG00000005486	down	KIF12
ENSSSCG00000023354	up	ACAD9
ENSSSCG00000032166	up	ENSSSCG00000032166
ENSSSCG00000015337	up	ENSSSCG00000015337
ENSSSCG00000024771	down	TICAM1
ENSSSCG00000022101	up	BRCA1
ENSSSCG00000012844	up	SLC25A22
ENSSSCG00000012560	up	PRPS1
ENSSSCG00000031592	up	ZNF462
ENSSSCG00000005785	down	PCSK6
ENSSSCG00000035318	up	NUP58
ENSSSCG00000011917	up	NAA50
ENSSSCG00000027378	down	SH3PXD2B
ENSSSCG00000034293	down	ARL4C
ENSSSCG00000014416	up	TCERG1
ENSSSCG00000022246	down	ENSSSCG00000022246
ENSSSCG00000011867	down	MYLK
ENSSSCG00000011689	down	PLOD2
ENSSSCG00000007952	up	TRAP1
ENSSSCG00000013316	up	WT1
ENSSSCG00000012271	up	RBM10
ENSSSCG00000016578	down	FLNC
ENSSSCG00000010046	up	GNAZ
ENSSSCG00000005924	down	MROH1
ENSSSCG00000013046	up	ENSSSCG00000013046
ENSSSCG00000011928	down	CCDC80
ENSSSCG00000011563	up	FANCD2
ENSSSCG00000034378	down	IFNGR2
ENSSSCG00000012856	up	NAP1L4
ENSSSCG00000027266	down	PNPLA3
ENSSSCG00000038954	down	PLIN3
ENSSSCG00000038500	up	TRIB1
ENSSSCG00000023738	up	COG3
ENSSSCG00000010683	down	GRK5
ENSSSCG00000014326	up	KIF20A
ENSSSCG00000038772	down	IKBIP
ENSSSCG00000005446	up	EPB41L4B
ENSSSCG00000022230	down	CD9
ENSSSCG00000032557	up	ENSSSCG00000032557
ENSSSCG00000032024	up	URB1
ENSSSCG00000006035	down	ANGPT1
ENSSSCG00000003775	up	ENSSSCG00000003775
ENSSSCG00000005437	down	ENSSSCG00000005437
ENSSSCG00000030295	up	ENSSSCG00000030295
ENSSSCG00000012287	down	TFE3
ENSSSCG00000016343	down	TWIST2
ENSSSCG00000034811	up	QDPR
ENSSSCG00000017012	down	ENSSSCG00000017012
ENSSSCG00000015504	up	CACYBP
ENSSSCG00000016349	up	NDUFA10
ENSSSCG00000040989	down	GPRC5C
ENSSSCG00000025134	up	FAM171B
ENSSSCG00000011684	up	U2SURP
ENSSSCG00000036855	up	SLC25A36
ENSSSCG00000014369	down	CD14
ENSSSCG00000002776	down	ATP6V0D1
ENSSSCG00000012238	up	ENSSSCG00000012238
ENSSSCG00000010486	up	HELLS
ENSSSCG00000029949	down	CD248
ENSSSCG00000009125	up	ANK2
ENSSSCG00000034259	down	PMEPA1
ENSSSCG00000015362	up	TSPAN13
ENSSSCG00000007763	up	BCKDK
ENSSSCG00000038948	down	ETS2
ENSSSCG00000008368	down	UGP2
ENSSSCG00000033295	up	EIF2S1
ENSSSCG00000001549	up	FKBP5
ENSSSCG00000029050	up	MRPL55
ENSSSCG00000010990	up	NOL6
ENSSSCG00000028004	down	ENSSSCG00000028004
ENSSSCG00000022649	down	SLC7A11
ENSSSCG00000012915	down	CLCF1
ENSSSCG00000009112	down	SEC24D
ENSSSCG00000025783	down	ENTPD3
ENSSSCG00000021206	down	IL1RAP
ENSSSCG00000013232	up	ENSSSCG00000013232
ENSSSCG00000014274	down	PDLIM4
ENSSSCG00000026710	down	CARHSP1
ENSSSCG00000017642	up	MTMR4
ENSSSCG00000021472	up	POLR2E
ENSSSCG00000023296	up	CENPE
ENSSSCG00000023272	down	ILK
ENSSSCG00000002474	up	PPP4R4
ENSSSCG00000007286	down	ACSS2
ENSSSCG00000008572	up	GAREM2
ENSSSCG00000005037	down	ERO1A
ENSSSCG00000005643	down	ENSSSCG00000005643
ENSSSCG00000028924	up	AURKB
ENSSSCG00000028679	down	PLEKHB2
ENSSSCG00000026994	down	ADAMTS10
ENSSSCG00000009956	up	GRK3
ENSSSCG00000030253	up	NOL9
ENSSSCG00000015755	up	AGPAT5
ENSSSCG00000015958	up	ENSSSCG00000015958
ENSSSCG00000009741	up	PUS1
ENSSSCG00000000411	down	NAB2
ENSSSCG00000008970	up	CDKL2
ENSSSCG00000025830	up	NUP93
ENSSSCG00000008427	down	KCNK12
ENSSSCG00000015370	down	TWIST1
ENSSSCG00000015443	up	DLD
ENSSSCG00000039267	down	ATP6V0B
ENSSSCG00000032141	up	ENSSSCG00000032141
ENSSSCG00000015828	down	ZNF703
ENSSSCG00000034197	down	EDEM1
ENSSSCG00000000611	up	WBP11
ENSSSCG00000035941	down	DSEL
ENSSSCG00000003644	down	FHL3
ENSSSCG00000008529	down	YPEL5
ENSSSCG00000013911	up	TMEM59L
ENSSSCG00000032083	up	MRPL37
ENSSSCG00000005056	up	DLGAP5
ENSSSCG00000008870	down	GUCY1B3
ENSSSCG00000035937	down	DPT
ENSSSCG00000004114	down	RAB32
ENSSSCG00000012050	down	RCAN1
ENSSSCG00000034147	up	DTYMK
ENSSSCG00000014433	up	PCYOX1L
ENSSSCG00000003637	down	MAP7D1
ENSSSCG00000001841	down	RHCG
ENSSSCG00000001942	up	PAX9
ENSSSCG00000037158	down	MTURN
ENSSSCG00000013066	up	INCENP
ENSSSCG00000040013	up	MTUS1
ENSSSCG00000016518	up	TRIM24
ENSSSCG00000022331	up	FGF13
ENSSSCG00000010198	up	BMS1
ENSSSCG00000033374	up	MRPL20
ENSSSCG00000011158	up	PFKP
ENSSSCG00000010726	up	BUB3
ENSSSCG00000009526	down	ITGBL1
ENSSSCG00000001909	down	STRA6
ENSSSCG00000010276	down	UNC5B
ENSSSCG00000013909	down	CRLF1
ENSSSCG00000011578	up	TAMM41
ENSSSCG00000004104	up	KATNA1
ENSSSCG00000013720	down	ENSSSCG00000013720
ENSSSCG00000008237	down	RETSAT
ENSSSCG00000011680	up	PLS1
ENSSSCG00000011213	up	TOP2B
ENSSSCG00000015839	up	NRG1
ENSSSCG00000012088	down	POFUT2
ENSSSCG00000031698	up	TSTA3
ENSSSCG00000025116	up	TONSL
ENSSSCG00000039546	up	KNTC1
ENSSSCG00000020931	up	MSH6
ENSSSCG00000037869	up	ENSSSCG00000037869
ENSSSCG00000017402	down	STAT5A
ENSSSCG00000037449	down	CSF1
ENSSSCG00000006014	up	RAD21
ENSSSCG00000001075	up	ENSSSCG00000001075
ENSSSCG00000028159	up	ENSSSCG00000028159
ENSSSCG00000009742	down	ULK1
ENSSSCG00000037772	up	ATP5F1
ENSSSCG00000012893	down	UNC93B1
ENSSSCG00000033653	up	ENSSSCG00000033653
ENSSSCG00000009071	up	JADE1
ENSSSCG00000020872	down	ENSSSCG00000020872
ENSSSCG00000009914	down	MLEC
ENSSSCG00000031593	up	NUDT3
ENSSSCG00000000739	up	FOXM1
ENSSSCG00000023983	up	AGPS
ENSSSCG00000009361	down	POSTN
ENSSSCG00000006928	down	LMO4
ENSSSCG00000039408	down	ADCY7
ENSSSCG00000029226	down	ENSSSCG00000029226
ENSSSCG00000005959	up	FAM49B
ENSSSCG00000012290	down	WDR45
ENSSSCG00000001873	down	CSPG4
ENSSSCG00000030167	up	SLC25A39
ENSSSCG00000038639	down	TOM1L2
ENSSSCG00000016634	down	CAV1
ENSSSCG00000010118	up	HIRA
ENSSSCG00000011532	down	SUMF1
ENSSSCG00000006232	down	RAB2A
ENSSSCG00000001816	up	BLM
ENSSSCG00000010172	down	EGLN1
ENSSSCG00000011467	up	DENND6A
ENSSSCG00000037706	up	PRKAR2B
ENSSSCG00000040185	up	TFAM
ENSSSCG00000001837	up	FANCI
ENSSSCG00000004421	down	FYN
ENSSSCG00000038873	up	SLMAP
ENSSSCG00000008772	up	RELL1
ENSSSCG00000016116	up	WDR12
ENSSSCG00000021672	down	WBP2
ENSSSCG00000040687	up	CDH8
ENSSSCG00000040334	up	CBX6
ENSSSCG00000021386	down	PTGR1
ENSSSCG00000015894	down	DPP4
ENSSSCG00000016850	up	LIFR
ENSSSCG00000009622	up	POLR3D
ENSSSCG00000031800	up	CEP72
ENSSSCG00000003684	down	MTCL1
ENSSSCG00000011003	up	ENSSSCG00000011003
ENSSSCG00000002715	up	RFWD3
ENSSSCG00000001852	up	IDH2
ENSSSCG00000027725	down	CACNA1C
ENSSSCG00000030300	down	ENSSSCG00000030300
ENSSSCG00000010665	up	SHTN1
ENSSSCG00000007067	up	JAG1
ENSSSCG00000016679	up	ENSSSCG00000016679
ENSSSCG00000011309	up	KIF15
ENSSSCG00000023907	down	AFAP1
ENSSSCG00000009114	up	PRSS12
ENSSSCG00000020785	up	DES
ENSSSCG00000017592	up	MBTD1
ENSSSCG00000016018	up	FRZB
ENSSSCG00000027558	down	GABBR2
ENSSSCG00000028855	up	GMPS
ENSSSCG00000025323	up	SF3B3
ENSSSCG00000032637	down	EVC
ENSSSCG00000024578	down	PHLDB1
ENSSSCG00000037950	down	NIPAL1
ENSSSCG00000033695	down	KCTD15
ENSSSCG00000001002	up	PRPF4B
ENSSSCG00000014170	down	CAST
ENSSSCG00000003715	down	ZNF521
ENSSSCG00000010071	down	MMP11
ENSSSCG00000004146	up	REPS1
ENSSSCG00000015700	up	TMEM163
ENSSSCG00000035863	up	PLIN2
ENSSSCG00000032655	up	ALYREF
ENSSSCG00000030428	up	TWNK
ENSSSCG00000034044	down	RASD1
ENSSSCG00000011183	up	ATP2C1
ENSSSCG00000016751	down	GCK
ENSSSCG00000030608	up	METAP2
ENSSSCG00000014899	up	PRCP
ENSSSCG00000035025	up	ADGRV1
ENSSSCG00000001488	up	GCLC
ENSSSCG00000002849	up	SHCBP1
ENSSSCG00000029711	up	ZNF518B
ENSSSCG00000001513	up	SYNGAP1
ENSSSCG00000010430	up	CSTF2T
ENSSSCG00000005271	up	CARNMT1
ENSSSCG00000017165	up	USP36
ENSSSCG00000025531	down	SSPN
ENSSSCG00000030616	down	KIAA1551
ENSSSCG00000010029	up	ENSSSCG00000010029
ENSSSCG00000003592	down	SDC3
ENSSSCG00000023050	up	2021-09-10
ENSSSCG00000016401	down	ENSSSCG00000016401
ENSSSCG00000000693	up	NCAPD2
ENSSSCG00000036887	up	CLPB
ENSSSCG00000004179	down	VNN2
ENSSSCG00000015099	down	BCL9L
ENSSSCG00000025910	up	ZNF277
ENSSSCG00000006199	up	PREX2
ENSSSCG00000028132	up	NAA20
ENSSSCG00000005134	up	P14ARF
ENSSSCG00000003108	up	NPAS1
ENSSSCG00000035875	down	OS9
ENSSSCG00000036712	down	TPD52L2
ENSSSCG00000027030	down	BDKRB2
ENSSSCG00000011978	up	CPOX
ENSSSCG00000009310	up	ENSSSCG00000009310
ENSSSCG00000002768	up	CENPT
ENSSSCG00000001063	down	ENSSSCG00000001063
ENSSSCG00000001400	up	DDX39B
ENSSSCG00000003931	up	KIF2C
ENSSSCG00000032768	down	EBP
ENSSSCG00000030677	up	GART
ENSSSCG00000017032	up	ENSSSCG00000017032
ENSSSCG00000034792	up	KLK5
ENSSSCG00000016982	up	ENSSSCG00000016982
ENSSSCG00000012631	down	LONRF3
ENSSSCG00000010184	down	AGT
ENSSSCG00000017316	up	NSF
ENSSSCG00000005943	down	ST3GAL1
ENSSSCG00000022948	up	SLC7A9
ENSSSCG00000033443	up	DEPDC1
ENSSSCG00000037697	down	MGP
ENSSSCG00000036274	down	ENSSSCG00000036274
ENSSSCG00000007478	down	ATP9A
ENSSSCG00000016732	up	TBRG4
ENSSSCG00000008125	up	NCAPH
ENSSSCG00000030996	down	ENSSSCG00000030996
ENSSSCG00000013260	up	ENSSSCG00000013260
ENSSSCG00000017475	down	RARA
ENSSSCG00000002666	down	KIAA0513
ENSSSCG00000020864	down	VDR
ENSSSCG00000013448	down	MKNK2
ENSSSCG00000034522	up	TRIP13
ENSSSCG00000024776	up	ENSSSCG00000024776
ENSSSCG00000012234	down	SRPX
ENSSSCG00000014247	up	ALDH7A1
ENSSSCG00000005627	down	AK1
ENSSSCG00000008900	up	SRP72
ENSSSCG00000022788	up	PPA2
ENSSSCG00000011775	down	KLHL24
ENSSSCG00000035264	up	UBQLN2
ENSSSCG00000009320	down	FLT1
ENSSSCG00000035297	down	ISG12(A)
ENSSSCG00000025582	down	PXDC1
ENSSSCG00000040735	up	DDAH1
ENSSSCG00000038727	down	GDNF
ENSSSCG00000012862	down	OSBPL5
ENSSSCG00000023727	up	TRIM37
ENSSSCG00000001510	up	KIFC1
ENSSSCG00000007206	down	RBCK1
ENSSSCG00000016101	down	CFLAR
ENSSSCG00000035374	up	TRAPPC6A
ENSSSCG00000005040	up	ENSSSCG00000005040
ENSSSCG00000011501	up	SUCLG2
ENSSSCG00000022240	up	POLA1
ENSSSCG00000003679	down	ENSSSCG00000003679
ENSSSCG00000006159	up	HEY1
ENSSSCG00000013008	up	CDCA5
ENSSSCG00000008646	up	RNF144A
ENSSSCG00000024983	up	ENSSSCG00000024983
ENSSSCG00000000736	up	TEAD4
ENSSSCG00000039056	down	GAS7
ENSSSCG00000028381	up	FLYWCH1
ENSSSCG00000016226	up	ENSSSCG00000016226
ENSSSCG00000034913	up	ENSSSCG00000034913
ENSSSCG00000006267	down	PCMTD1
ENSSSCG00000038401	down	TRAM2
ENSSSCG00000006296	down	ATP1B1
ENSSSCG00000013327	up	MPPED2
ENSSSCG00000015398	down	SEMA3A
ENSSSCG00000001875	down	SNX33
ENSSSCG00000039862	down	TRIB3
ENSSSCG00000008873	down	FAM198B
ENSSSCG00000012689	up	ZNF75D
ENSSSCG00000008414	down	ERLEC1
ENSSSCG00000025092	up	CDK4
ENSSSCG00000012377	up	ENSSSCG00000012377
ENSSSCG00000010122	up	CDC45
ENSSSCG00000017152	down	SGSH
ENSSSCG00000034364	down	SPECC1
ENSSSCG00000008807	up	GUF1
ENSSSCG00000005503	down	TLR4
ENSSSCG00000000265	up	ESPL1
ENSSSCG00000014362	down	HBEGF
ENSSSCG00000004849	up	APBA2
ENSSSCG00000017258	down	FAM20A
ENSSSCG00000010816	down	TGFB2
ENSSSCG00000022479	up	UBR5
ENSSSCG00000031432	down	KDELR2
ENSSSCG00000028481	down	CALCOCO1
ENSSSCG00000002459	up	GON7
ENSSSCG00000031789	down	ACSL5
ENSSSCG00000039612	up	ENSSSCG00000039612
ENSSSCG00000033669	up	RDH10
ENSSSCG00000023973	up	NOC2L
ENSSSCG00000013408	down	ADM
ENSSSCG00000003486	down	ARHGEF10L
ENSSSCG00000012002	up	ROBO2
ENSSSCG00000037979	up	AARSD1
ENSSSCG00000001793	down	ADAMTSL3
ENSSSCG00000022757	up	TIMM13
ENSSSCG00000001906	down	CYP1A1
ENSSSCG00000017918	up	ARRB2
ENSSSCG00000014076	up	FAM169A
ENSSSCG00000011906	up	IGSF11
ENSSSCG00000009137	up	GAR1
ENSSSCG00000028148	up	DMD
ENSSSCG00000032129	up	ENSSSCG00000032129
ENSSSCG00000011407	down	RASSF1
ENSSSCG00000003797	up	DIRAS3
ENSSSCG00000010017	down	SMTN
ENSSSCG00000008240	down	SH2D6
ENSSSCG00000014307	up	H2AFY
ENSSSCG00000038440	up	GTPBP3
ENSSSCG00000038404	down	SERPINB6
ENSSSCG00000006078	up	POP1
ENSSSCG00000008445	up	SRBD1
ENSSSCG00000016613	up	AASS
ENSSSCG00000025564	down	GAS2L1
ENSSSCG00000017146	down	RNF213
ENSSSCG00000010238	up	HNRNPH3
ENSSSCG00000021068	up	TRAF5
ENSSSCG00000002857	up	ENSSSCG00000002857
ENSSSCG00000002884	up	LSR
ENSSSCG00000036383	down	LGALS3BP
ENSSSCG00000015414	up	FAM185A
ENSSSCG00000003586	up	EPB41
ENSSSCG00000033700	up	ENSSSCG00000033700
ENSSSCG00000008316	down	NAGK
ENSSSCG00000034502	down	H6PD
ENSSSCG00000004435	up	NT5DC1
ENSSSCG00000001392	up	TCF19
ENSSSCG00000014044	up	NSD1
ENSSSCG00000008339	down	GFPT1
ENSSSCG00000034321	down	TP53INP1
ENSSSCG00000030632	up	UBE2V1
ENSSSCG00000003846	down	GLIS1
ENSSSCG00000009788	up	ENSSSCG00000009788
ENSSSCG00000023873	up	AZIN1
ENSSSCG00000027085	up	ENSSSCG00000027085
ENSSSCG00000011596	down	TRH
ENSSSCG00000007795	up	ENSSSCG00000007795
ENSSSCG00000009052	up	ENSSSCG00000009052
ENSSSCG00000031492	down	PPP1R18
ENSSSCG00000039843	up	IPO9
ENSSSCG00000039757	up	SF3A2
ENSSSCG00000020666	down	EHD4
ENSSSCG00000017156	down	GAA
ENSSSCG00000001892	down	SCAMP2
ENSSSCG00000039191	up	CBX5
ENSSSCG00000036033	down	THRB
ENSSSCG00000005455	down	SVEP1
ENSSSCG00000033593	up	KIAA1524
ENSSSCG00000013107	up	PRPF19
ENSSSCG00000010825	up	MARK1
ENSSSCG00000005582	up	STRBP
ENSSSCG00000008392	up	BCL11A
ENSSSCG00000025796	up	NLE1
ENSSSCG00000004826	down	SELENOS
ENSSSCG00000025651	up	GFM1
ENSSSCG00000015780	up	STOX2
ENSSSCG00000038220	down	RXRA
ENSSSCG00000006500	up	UBQLN4
ENSSSCG00000030271	up	GSTO2
ENSSSCG00000040682	down	MAPK3
ENSSSCG00000007458	up	NCOA3
ENSSSCG00000009111	up	SYNPO2
ENSSSCG00000029860	up	EPB41L4A
ENSSSCG00000012000	down	GBE1
ENSSSCG00000016009	up	ITGA4
ENSSSCG00000013829	down	SYDE1
ENSSSCG00000032658	up	TRAF4
ENSSSCG00000005729	up	DDX31
ENSSSCG00000023929	up	TXNRD3
ENSSSCG00000021873	down	CRABP1
ENSSSCG00000004245	up	FAM184A
ENSSSCG00000011592	down	PLXND1
ENSSSCG00000009043	up	ABCE1
ENSSSCG00000034441	down	MRGPRF
ENSSSCG00000024791	down	CD59
ENSSSCG00000002340	down	PSEN1
ENSSSCG00000031705	down	ENSSSCG00000031705
ENSSSCG00000003809	down	JAK1
ENSSSCG00000006862	down	VCAM1
ENSSSCG00000001518	down	ITPR3
ENSSSCG00000013411	up	ENSSSCG00000013411
ENSSSCG00000006785	up	RAP1A
ENSSSCG00000000002	up	GTSE1
ENSSSCG00000012857	up	CARS
ENSSSCG00000004163	up	BCLAF1
ENSSSCG00000010686	down	BAG3
ENSSSCG00000006612	up	S100A10
ENSSSCG00000003353	down	SLC35E2B
ENSSSCG00000037102	down	FSTL3
ENSSSCG00000011355	down	COL7A1
ENSSSCG00000011045	up	MINDY3
ENSSSCG00000010052	up	BCR
ENSSSCG00000008835	down	RASL11B
ENSSSCG00000034105	down	TMEM127
ENSSSCG00000010802	up	UCHL5
ENSSSCG00000003506	down	PINK1
ENSSSCG00000024960	down	PDGFC
ENSSSCG00000013773	down	ADGRL1
ENSSSCG00000035082	up	PHF5A
ENSSSCG00000002357	up	ALDH6A1
ENSSSCG00000014157	up	NR2F1
ENSSSCG00000024864	up	ATXN10
ENSSSCG00000021793	down	SMIM14
ENSSSCG00000003768	down	ENSSSCG00000003768
ENSSSCG00000009128	up	ENSSSCG00000009128
ENSSSCG00000011070	up	MPP7
ENSSSCG00000006082	up	MATN2
ENSSSCG00000001000	up	ECI2
ENSSSCG00000011463	up	IL17RD
ENSSSCG00000016809	up	DROSHA
ENSSSCG00000028135	up	PRTFDC1
ENSSSCG00000010565	up	DPCD
ENSSSCG00000029627	up	ENSSSCG00000029627
ENSSSCG00000004383	down	OSTM1
ENSSSCG00000012494	up	TIMM8A
ENSSSCG00000029161	down	ADI1
ENSSSCG00000000018	down	KIAA0930
ENSSSCG00000004133	down	FUCA2
ENSSSCG00000005222	up	SLC1A1
ENSSSCG00000015013	up	RDX
ENSSSCG00000009446	down	PCDH17
ENSSSCG00000040607	down	MAF
ENSSSCG00000021181	down	DHCR7
ENSSSCG00000004480	up	COX7A2
ENSSSCG00000036310	up	RFXANK
ENSSSCG00000014904	up	DLG2
ENSSSCG00000028052	down	OBSL1
ENSSSCG00000023379	down	UBE2L6
ENSSSCG00000000406	up	PTGES3
ENSSSCG00000008866	down	GUCY1A3
ENSSSCG00000026146	down	GALNT5
ENSSSCG00000005423	up	ABCA1
ENSSSCG00000028108	down	ASAP3
ENSSSCG00000027669	down	ENSSSCG00000027669
ENSSSCG00000031261	down	RHOQ
ENSSSCG00000005664	down	LRRC8A
ENSSSCG00000015480	up	PRRC2C
ENSSSCG00000011446	up	NEK4
ENSSSCG00000007723	up	RCC1L
ENSSSCG00000028461	down	ENSSSCG00000028461
ENSSSCG00000008098	up	POLR1B
ENSSSCG00000008624	down	LPIN1
ENSSSCG00000010457	up	KIF20B
ENSSSCG00000002440	up	CCDC88C
ENSSSCG00000040433	up	ENSSSCG00000040433
ENSSSCG00000030362	up	ENSSSCG00000030362
ENSSSCG00000008727	down	MSX1
ENSSSCG00000037918	down	ADIRF
ENSSSCG00000012020	up	ENSSSCG00000012020
ENSSSCG00000005052	up	WDHD1
ENSSSCG00000009988	up	THOC5
ENSSSCG00000035080	up	ENSSSCG00000035080
ENSSSCG00000021560	up	UBE2I
ENSSSCG00000005110	up	SYNE2
ENSSSCG00000033892	down	EVA1B
ENSSSCG00000016656	down	ELMO1
ENSSSCG00000022739	up	DSG2
ENSSSCG00000031892	down	HSBP1
ENSSSCG00000025423	up	KCNK5
ENSSSCG00000017668	down	VMP1
ENSSSCG00000017366	down	HDAC5
ENSSSCG00000008208	down	EIF2AK3
ENSSSCG00000007770	down	ORAI3
ENSSSCG00000028552	down	BHLHE41
ENSSSCG00000031169	up	ENSSSCG00000031169
ENSSSCG00000013304	up	NAT10
ENSSSCG00000001534	up	ANKS1A
ENSSSCG00000000435	down	ARHGEF25
ENSSSCG00000020926	up	SDHB
ENSSSCG00000029163	up	BCAT1
ENSSSCG00000015896	down	FAP
ENSSSCG00000025965	up	SPDL1
ENSSSCG00000033920	up	CTU2
ENSSSCG00000010681	up	SFXN4
ENSSSCG00000010896	up	ASPM
ENSSSCG00000009938	up	UNG
ENSSSCG00000008913	down	IGFBP7
ENSSSCG00000033641	down	COL8A2
ENSSSCG00000015742	up	TMEM177
ENSSSCG00000033527	down	ITFG1
ENSSSCG00000038543	up	CENPA
ENSSSCG00000028019	up	LRRC59
ENSSSCG00000010467	up	BTAF1
ENSSSCG00000009061	up	NAA15
ENSSSCG00000004661	up	MYEF2
ENSSSCG00000006340	down	UAP1
ENSSSCG00000012685	up	FAM122B
ENSSSCG00000009293	up	ENSSSCG00000009293
ENSSSCG00000016763	down	GLI3
ENSSSCG00000020783	down	SLC41A1
ENSSSCG00000005060	up	KTN1
ENSSSCG00000003812	down	PGM1
ENSSSCG00000033348	up	ISL2
ENSSSCG00000037900	down	CCND1
ENSSSCG00000027992	down	MST1R
ENSSSCG00000016027	down	ITGAV
ENSSSCG00000011553	up	ENSSSCG00000011553
ENSSSCG00000037305	up	TMEM33
ENSSSCG00000003461	up	RSC1A1
ENSSSCG00000006277	down	SPIDR
ENSSSCG00000036423	up	CCDC50
ENSSSCG00000005441	up	ENSSSCG00000005441
ENSSSCG00000013145	up	DTX4
ENSSSCG00000003807	up	DNAJC6
ENSSSCG00000033692	up	B3GALNT2
ENSSSCG00000013421	up	ENSSSCG00000013421
ENSSSCG00000007719	down	ENSSSCG00000007719
ENSSSCG00000036322	down	SPRY4
ENSSSCG00000017822	up	RPA1
ENSSSCG00000037450	down	SSC5D
ENSSSCG00000017352	up	ENSSSCG00000017352
ENSSSCG00000015959	up	RAPGEF4
ENSSSCG00000010219	down	ARID5B
ENSSSCG00000017414	up	KAT2A
ENSSSCG00000007493	up	ENSSSCG00000007493
ENSSSCG00000025203	up	ENSSSCG00000025203
ENSSSCG00000034379	down	MAP2K3
ENSSSCG00000026644	up	DDX46
ENSSSCG00000009432	up	DGKD
ENSSSCG00000006001	up	ENPP2
ENSSSCG00000012731	down	ENSSSCG00000012731
ENSSSCG00000016569	down	SMO
ENSSSCG00000022521	up	DPY19L3
ENSSSCG00000001862	up	ETFA
ENSSSCG00000024108	down	SLC43A2
ENSSSCG00000029365	up	MSI1
ENSSSCG00000039012	down	GLTP
ENSSSCG00000038969	down	DMPK
ENSSSCG00000016635	down	CAV2
ENSSSCG00000000555	up	ITPR2
ENSSSCG00000002806	down	MMP15
ENSSSCG00000015644	down	IKBKE
ENSSSCG00000023045	down	BAHCC1
ENSSSCG00000035299	down	SFRP4
ENSSSCG00000017865	down	CTNS
ENSSSCG00000003549	down	LDLRAP1
ENSSSCG00000001798	up	BNC1
ENSSSCG00000024022	down	TRPC6
ENSSSCG00000017943	down	ACAP1
ENSSSCG00000012695	up	INTS6L
ENSSSCG00000029097	up	RCC1
ENSSSCG00000008241	up	TCF7L1
ENSSSCG00000005935	up	AGO2
ENSSSCG00000021292	down	OSBPL9
ENSSSCG00000006218	up	PDE7A
ENSSSCG00000002520	up	SLC25A29
ENSSSCG00000027371	down	PCDHGC4
ENSSSCG00000010214	up	ENSSSCG00000010214
ENSSSCG00000013642	down	PDE4A
ENSSSCG00000026318	up	NETO2
ENSSSCG00000008747	up	NCAPG
ENSSSCG00000009521	up	ZIC5
ENSSSCG00000034398	up	C8orf37
ENSSSCG00000021205	up	STK26
ENSSSCG00000008266	down	LOXL3
ENSSSCG00000008682	up	NSD2
ENSSSCG00000017155	up	EIF4A3
ENSSSCG00000016100	up	ENSSSCG00000016100
ENSSSCG00000010053	up	ENSSSCG00000010053
ENSSSCG00000006333	up	NUF2
ENSSSCG00000030149	down	CAPNS1
ENSSSCG00000006900	down	FAM69A
ENSSSCG00000018008	up	SCO1
ENSSSCG00000030386	up	NUP205
ENSSSCG00000003152	up	RUVBL2
ENSSSCG00000002495	down	SYNE3
ENSSSCG00000010212	up	ENSSSCG00000010212
ENSSSCG00000003909	up	ENSSSCG00000003909
ENSSSCG00000005704	up	EXOSC2
ENSSSCG00000038584	up	FGF12
ENSSSCG00000034993	up	ENSSSCG00000034993
ENSSSCG00000031201	down	LMOD1
ENSSSCG00000034501	up	RIOX2
ENSSSCG00000005498	down	PAPPA
ENSSSCG00000028346	up	SAMM50
ENSSSCG00000007554	down	ZFAND2A
ENSSSCG00000032726	up	SREK1
ENSSSCG00000015600	up	DTL
ENSSSCG00000005217	up	RCL1
ENSSSCG00000011051	up	HSPA14
ENSSSCG00000007603	down	NPTX2
ENSSSCG00000005347	up	POLR1E
ENSSSCG00000004951	up	AAGAB
ENSSSCG00000002496	up	GLRX5
ENSSSCG00000006482	down	MEF2D
ENSSSCG00000015604	up	NEK2
ENSSSCG00000001045	up	ELOVL2
ENSSSCG00000008723	down	HTRA3
ENSSSCG00000021161	up	CKS2
ENSSSCG00000031271	up	STRADB
ENSSSCG00000017707	up	TAF15
ENSSSCG00000008659	up	ACP1
ENSSSCG00000004123	down	UTRN
ENSSSCG00000004687	down	B2M
ENSSSCG00000024174	down	TGIF1
ENSSSCG00000026018	down	MFSD1
ENSSSCG00000007522	down	CTSZ
ENSSSCG00000010493	down	PDLIM1
ENSSSCG00000004829	up	CACHD1
ENSSSCG00000010949	up	DAPK1
ENSSSCG00000012173	down	SAT1
ENSSSCG00000003559	up	ARID1A
ENSSSCG00000040267	down	CYS1
ENSSSCG00000013629	up	SMARCA4
ENSSSCG00000002406	up	AHSA1
ENSSSCG00000015952	up	HAT1
ENSSSCG00000014538	down	MGAT1
ENSSSCG00000038081	down	AGPAT3
ENSSSCG00000017118	up	TERT
ENSSSCG00000029502	down	NAXD
ENSSSCG00000037310	down	ATP6AP1
ENSSSCG00000007451	down	SLC2A10
ENSSSCG00000034711	up	ENSSSCG00000034711
ENSSSCG00000010513	up	LCOR
ENSSSCG00000031287	down	ENSSSCG00000031287
ENSSSCG00000003218	up	MYBPC2
ENSSSCG00000033577	up	MED30
ENSSSCG00000009650	up	DOCK5
ENSSSCG00000034779	up	NT5C3B
ENSSSCG00000033732	down	ANKRD10
ENSSSCG00000013410	down	SWAP70
ENSSSCG00000008892	up	ENSSSCG00000008892
ENSSSCG00000029811	up	PLCL2
ENSSSCG00000014812	down	FOLR2
ENSSSCG00000017143	up	CEP131
ENSSSCG00000023139	up	METTL23
ENSSSCG00000036843	down	ENSSSCG00000036843
ENSSSCG00000032999	up	FXN
ENSSSCG00000010002	up	SF3A1
ENSSSCG00000012164	up	CNKSR2
ENSSSCG00000009077	up	HSPA4L
ENSSSCG00000040366	down	ADAMTSL1
ENSSSCG00000021598	down	EVA1C
ENSSSCG00000015770	down	VEGFC
ENSSSCG00000002315	down	SLC8A3
ENSSSCG00000006475	up	IQGAP3
ENSSSCG00000029954	up	THRAP3
ENSSSCG00000015545	up	GLUL
ENSSSCG00000002669	down	CRISPLD2
ENSSSCG00000024912	up	WDR5
ENSSSCG00000013534	up	MLLT1
ENSSSCG00000032947	up	SRRM1
ENSSSCG00000004859	down	ZNF516
ENSSSCG00000003705	down	CABLES1
ENSSSCG00000001565	down	CDKN1A
ENSSSCG00000031321	down	NR4A1
ENSSSCG00000038151	down	CMTM3
ENSSSCG00000005247	up	TJP2
ENSSSCG00000023975	down	C15orf52
ENSSSCG00000026596	up	SYNRG
ENSSSCG00000032932	down	MSRB1
ENSSSCG00000002645	down	GALNS
ENSSSCG00000012149	up	RBBP7
ENSSSCG00000004890	down	SERPINB2
ENSSSCG00000026506	up	RALGAPA2
ENSSSCG00000009022	down	MAB21L2
ENSSSCG00000002904	up	HAUS5
ENSSSCG00000015001	up	SLC35F2
ENSSSCG00000012152	up	SCML1
ENSSSCG00000015901	up	GRB14
ENSSSCG00000009349	up	RFC3
ENSSSCG00000035746	up	ECT2
ENSSSCG00000009378	up	CKAP2
ENSSSCG00000010026	down	PIK3IP1
ENSSSCG00000009751	up	FZD10
ENSSSCG00000005502	down	ASTN2
ENSSSCG00000004420	down	TRAF3IP2
ENSSSCG00000017126	down	NARF
ENSSSCG00000007056	down	PLCB1
ENSSSCG00000007817	down	IL4R
ENSSSCG00000035693	up	POLRMT
ENSSSCG00000027472	up	GCA
ENSSSCG00000017255	up	ABCA5
ENSSSCG00000009050	up	INPP4B
ENSSSCG00000015071	down	SIK3
ENSSSCG00000023662	down	CHST3
ENSSSCG00000005651	up	ODF2
ENSSSCG00000004624	up	ENSSSCG00000004624
ENSSSCG00000026590	up	HGH1
ENSSSCG00000022058	down	ATRAID
ENSSSCG00000010688	up	MCMBP
ENSSSCG00000011113	up	NUDT5
ENSSSCG00000026078	up	GLCE
ENSSSCG00000006319	up	POGK
ENSSSCG00000008428	up	MSH2
ENSSSCG00000017342	up	KIF18B
ENSSSCG00000025722	up	SNORA71
ENSSSCG00000003211	down	NR1H2
ENSSSCG00000037019	up	CAMK4
ENSSSCG00000028444	up	ARMC10
ENSSSCG00000017015	up	RARS
ENSSSCG00000038487	up	TMPO
ENSSSCG00000031825	down	NAPRT
ENSSSCG00000000908	up	ENSSSCG00000000908
ENSSSCG00000012141	down	CA5B
ENSSSCG00000004588	up	CCNB2
ENSSSCG00000011577	up	SLC6A1
ENSSSCG00000034154	up	WNK2
ENSSSCG00000000645	down	GABARAPL1
ENSSSCG00000009770	up	ENSSSCG00000009770
ENSSSCG00000011313	up	LIMD1
ENSSSCG00000013341	up	ENSSSCG00000013341
ENSSSCG00000009865	down	TBX3
ENSSSCG00000001835	down	ABHD2
ENSSSCG00000002470	up	DDX24
ENSSSCG00000007504	up	RBM38
ENSSSCG00000016968	up	BDP1
ENSSSCG00000030582	up	BATF
ENSSSCG00000024672	up	KLF16
ENSSSCG00000024809	up	CLCN4
ENSSSCG00000011710	up	EIF2A
ENSSSCG00000031236	down	GLIPR2
ENSSSCG00000035147	down	NAGLU
ENSSSCG00000007165	up	MRPS26
ENSSSCG00000024696	down	ENSSSCG00000024696
ENSSSCG00000011195	down	GALNT15
ENSSSCG00000026194	up	INIP
ENSSSCG00000008147	down	FHL2
ENSSSCG00000002655	down	MAP1LC3B
ENSSSCG00000010928	up	KDM5B
ENSSSCG00000008101	down	FBLN7
ENSSSCG00000008080	down	PHF2
ENSSSCG00000010865	up	EXO1
ENSSSCG00000011061	up	PDSS1
ENSSSCG00000040182	down	RHBDD2
ENSSSCG00000031757	up	CARS2
ENSSSCG00000004262	up	KPNA5
ENSSSCG00000011176	up	SUSD4
ENSSSCG00000017488	down	CSF3
ENSSSCG00000006453	down	KIRREL1
ENSSSCG00000016211	down	ATG9A
ENSSSCG00000009716	up	SH3RF1
ENSSSCG00000006581	down	ENSSSCG00000006581
ENSSSCG00000039782	up	STOML2
ENSSSCG00000014030	up	PHYKPL
ENSSSCG00000022318	down	ERG
ENSSSCG00000016461	down	ZYX
ENSSSCG00000004120	up	SHPRH
ENSSSCG00000006145	up	E2F5
ENSSSCG00000022828	up	PNN
ENSSSCG00000038547	up	GABRB3
ENSSSCG00000016193	up	CNOT9
ENSSSCG00000007355	up	TOP1
ENSSSCG00000037431	up	ENSSSCG00000037431
ENSSSCG00000016684	up	SCRN1
ENSSSCG00000016218	down	PTPRN
ENSSSCG00000004795	up	MEIS2
ENSSSCG00000002425	down	PTPN21
ENSSSCG00000001689	down	GTPBP2
ENSSSCG00000021067	down	BLVRB
ENSSSCG00000005596	up	ARPC5L
ENSSSCG00000013335	up	LGR4
ENSSSCG00000014004	down	ENSSSCG00000014004
ENSSSCG00000026326	up	CCNF
ENSSSCG00000011933	down	NECTIN3
ENSSSCG00000032831	up	BRI3BP
ENSSSCG00000004766	up	RAD51
ENSSSCG00000000869	up	UTP20
ENSSSCG00000036030	up	FAM212B
ENSSSCG00000009671	up	PBK
ENSSSCG00000016068	up	HECW2
ENSSSCG00000003288	up	HSPBP1
ENSSSCG00000013637	up	QTRT1
ENSSSCG00000020879	up	FBXW7
ENSSSCG00000022794	down	HHIPL1
ENSSSCG00000034348	up	NBEA
ENSSSCG00000035364	down	ENSSSCG00000035364
ENSSSCG00000004166	up	AHI1
ENSSSCG00000032547	down	ENSSSCG00000032547
ENSSSCG00000022952	up	NMD3
ENSSSCG00000034994	up	AKAP1
ENSSSCG00000040207	down	P2RY2
ENSSSCG00000020744	down	DUSP3
ENSSSCG00000038460	down	FOXF1
ENSSSCG00000030443	up	INTS13
ENSSSCG00000026404	down	SERTAD4
ENSSSCG00000037614	down	NEAT1_3
ENSSSCG00000002032	up	SLC7A8
ENSSSCG00000015328	down	SGCE
ENSSSCG00000040188	down	TNFSF12
ENSSSCG00000015539	down	STX6
ENSSSCG00000037185	up	ENSSSCG00000037185
ENSSSCG00000003128	up	LIG1
[truncated: 5,603 more rows]

## Sheet: Table S1-3
Table S1-3 Differentially expressed genes in the group of PEF8 vs piPSC8
Gene	Up/Down	GeneName
ENSSSCG00000016034	down	COL3A1
ENSSSCG00000015326	down	COL1A2
ENSSSCG00000018082	up	COX3
ENSSSCG00000040608	down	AKR1B1
ENSSSCG00000018078	up	COX2
ENSSSCG00000011033	down	VIM
ENSSSCG00000036135	down	COL1A1
ENSSSCG00000004789	down	THBS1
ENSSSCG00000018087	up	ND4
ENSSSCG00000018081	up	ATP6
ENSSSCG00000025675	up	EEF2
ENSSSCG00000001930	down	PKM
ENSSSCG00000010340	down	FAM213A
ENSSSCG00000018069	up	ND2
ENSSSCG00000002829	down	MMP2
ENSSSCG00000001701	up	HSP90AB1
ENSSSCG00000033299	down	FLNA
ENSSSCG00000025924	down	IGFBP5
ENSSSCG00000018094	up	CYTB
ENSSSCG00000004489	up	ENSSSCG00000004489
ENSSSCG00000002039	down	MMP14
ENSSSCG00000036014	up	RPLP0
ENSSSCG00000015270	down	FMOD
ENSSSCG00000015579	down	PTGS2
ENSSSCG00000016998	up	ENSSSCG00000016998
ENSSSCG00000022506	down	ENSSSCG00000022506
ENSSSCG00000010281	down	PSAP
ENSSSCG00000018065	up	ND1
ENSSSCG00000040162	down	NUPR1
ENSSSCG00000017082	down	SPARC
ENSSSCG00000016275	up	NCL
ENSSSCG00000004578	down	ANXA2
ENSSSCG00000014985	down	MMP3
ENSSSCG00000037236	up	RPSA
ENSSSCG00000018091	up	ND5
ENSSSCG00000004945	up	ENSSSCG00000004945
ENSSSCG00000006063	up	ENSSSCG00000006063
ENSSSCG00000008510	down	LTBP1
ENSSSCG00000021084	down	S100A6
ENSSSCG00000016035	down	COL5A2
ENSSSCG00000033854	down	LGALS1
ENSSSCG00000007585	down	ACTB
ENSSSCG00000035520	up	ENSSSCG00000035520
ENSSSCG00000005055	down	LGALS3
ENSSSCG00000014540	down	ENSSSCG00000014540
ENSSSCG00000001695	down	VEGFA
ENSSSCG00000000916	down	LUM
ENSSSCG00000009403	down	ITM2B
ENSSSCG00000035904	up	RPL7A
ENSSSCG00000016077	up	HSPD1
ENSSSCG00000028485	up	ENSSSCG00000028485
ENSSSCG00000006496	down	LMNA
ENSSSCG00000017472	down	IGFBP4
ENSSSCG00000017723	down	CCL2
ENSSSCG00000035392	down	IGFBP2
ENSSSCG00000008953	down	CXCL8
ENSSSCG00000029724	up	RACK1
ENSSSCG00000013064	up	EEF1G
ENSSSCG00000012405	up	RPS4X
ENSSSCG00000000423	down	LRP1
ENSSSCG00000001906	down	CYP1A1
ENSSSCG00000027607	down	IER3
ENSSSCG00000000576	up	LDHB
ENSSSCG00000005169	up	ENSSSCG00000005169
ENSSSCG00000017164	down	TIMP2
ENSSSCG00000024669	down	ENSSSCG00000024669
ENSSSCG00000004241	down	GJA1
ENSSSCG00000000288	up	HNRNPA1L2
ENSSSCG00000034448	up	ENSSSCG00000034448
ENSSSCG00000013366	down	LDHA
ENSSSCG00000006578	down	S100A4
ENSSSCG00000005316	down	TPM2
ENSSSCG00000039426	down	FSTL1
ENSSSCG00000017300	down	MRC2
ENSSSCG00000014924	down	CTSC
ENSSSCG00000017882	up	MYBBP1A
ENSSSCG00000004509	down	LIPG
ENSSSCG00000032111	up	RPL7
ENSSSCG00000038185	down	EREG
ENSSSCG00000029830	up	ENSSSCG00000029830
ENSSSCG00000012050	down	RCAN1
ENSSSCG00000035790	down	BTG1
ENSSSCG00000004890	down	SERPINB2
ENSSSCG00000008452	up	LRPPRC
ENSSSCG00000005688	down	PTGES
ENSSSCG00000033844	down	CYP1B1
ENSSSCG00000037645	down	COTL1
ENSSSCG00000021443	down	SGK1
ENSSSCG00000014855	up	RPS3
ENSSSCG00000031088	up	ENSSSCG00000031088
ENSSSCG00000008957	down	AMCF-II
ENSSSCG00000038967	down	NADK
ENSSSCG00000028355	down	ACTG1
ENSSSCG00000039130	up	RPL6
ENSSSCG00000028304	down	ZFP36L1
ENSSSCG00000023666	down	CTSB
ENSSSCG00000020915	down	P4HA2
ENSSSCG00000033010	down	ENSSSCG00000033010
ENSSSCG00000009019	up	RPS3A
ENSSSCG00000004970	up	ENSSSCG00000004970
ENSSSCG00000006899	up	RPL5
ENSSSCG00000031866	down	TIMP3
ENSSSCG00000010247	up	DDX21
ENSSSCG00000033608	down	LOXL2
ENSSSCG00000016233	down	SERPINE2
ENSSSCG00000035811	up	RPL32
ENSSSCG00000012766	down	BGN
ENSSSCG00000035007	up	RPL17-C18orf32
ENSSSCG00000032028	up	EIF4B
ENSSSCG00000013889	up	ENSSSCG00000013889
ENSSSCG00000016634	down	CAV1
ENSSSCG00000011272	up	ENSSSCG00000011272
ENSSSCG00000016186	down	TMBIM1
ENSSSCG00000022741	down	PDGFRB
ENSSSCG00000014338	up	ENSSSCG00000014338
ENSSSCG00000014016	down	SQSTM1
ENSSSCG00000010452	down	IFIT1
ENSSSCG00000032556	down	ALDOA
ENSSSCG00000000915	down	DCN
ENSSSCG00000012119	down	ENSSSCG00000012119
ENSSSCG00000011700	up	CP
ENSSSCG00000022343	down	ENSSSCG00000022343
ENSSSCG00000005751	down	COL5A1
ENSSSCG00000012365	down	MSN
ENSSSCG00000026819	down	NID1
ENSSSCG00000016754	down	AEBP1
ENSSSCG00000035511	down	C1QTNF1
ENSSSCG00000040470	up	RPS20
ENSSSCG00000003451	down	ENSSSCG00000003451
ENSSSCG00000040793	down	CTSD
ENSSSCG00000012840	down	CD151
ENSSSCG00000040317	down	SOD2
ENSSSCG00000036723	down	EMP1
ENSSSCG00000005030	down	NID2
ENSSSCG00000000293	down	ITGA5
ENSSSCG00000029230	down	ECM1
ENSSSCG00000035859	down	WNT5A
ENSSSCG00000001229	down	ENSSSCG00000001229
ENSSSCG00000033019	up	ENSSSCG00000033019
ENSSSCG00000008239	down	CAPG
ENSSSCG00000039544	up	ENSSSCG00000039544
ENSSSCG00000012583	down	ACSL4
ENSSSCG00000015444	down	LAMB1
ENSSSCG00000023784	down	SEMA3C
ENSSSCG00000028850	up	RPL26
ENSSSCG00000013297	down	CD44
ENSSSCG00000025561	down	VASN
ENSSSCG00000038359	up	EIF5A
ENSSSCG00000003798	up	SERBP1
ENSSSCG00000032434	down	PLAUR
ENSSSCG00000039514	down	ID3
ENSSSCG00000010703	down	ENSSSCG00000010703
ENSSSCG00000025192	up	RPL9
ENSSSCG00000009327	up	HMGB1
ENSSSCG00000027130	down	TNFRSF12A
ENSSSCG00000012077	down	MX1
ENSSSCG00000003795	down	WLS
ENSSSCG00000037030	up	RPL15
ENSSSCG00000004499	up	ATP5A1
ENSSSCG00000037274	up	ENSSSCG00000037274
ENSSSCG00000003691	down	MYL12A
ENSSSCG00000010158	up	TOMM20
ENSSSCG00000013551	down	C3
ENSSSCG00000037508	down	GSN
ENSSSCG00000010476	down	MYOF
ENSSSCG00000003930	up	ENSSSCG00000003930
ENSSSCG00000005608	down	ANGPTL2
ENSSSCG00000025486	up	MDH2
ENSSSCG00000018084	up	ND3
ENSSSCG00000035446	down	CAVIN1
ENSSSCG00000016267	down	ITM2C
ENSSSCG00000038929	down	CEMIP
ENSSSCG00000001770	down	CTSH
ENSSSCG00000007278	up	ENSSSCG00000007278
ENSSSCG00000004484	down	COL12A1
ENSSSCG00000017525	down	NFE2L1
ENSSSCG00000018086	up	ND4L
ENSSSCG00000017509	up	RPL19
ENSSSCG00000024974	up	RPL13
ENSSSCG00000008340	down	ANTXR1
ENSSSCG00000025928	up	ENSSSCG00000025928
ENSSSCG00000020963	down	EPDR1
ENSSSCG00000039468	down	SERPINH1
ENSSSCG00000030510	up	FBL
ENSSSCG00000010576	up	NOLC1
ENSSSCG00000010821	up	EPRS
ENSSSCG00000014569	up	RPL27A
ENSSSCG00000002704	up	KARS
ENSSSCG00000004425	down	LAMA4
ENSSSCG00000035997	up	RPL10
ENSSSCG00000020976	down	CSRP1
ENSSSCG00000000374	up	RPS26
ENSSSCG00000014133	up	RPS23
ENSSSCG00000005944	down	NDRG1
ENSSSCG00000012277	down	TIMP1
ENSSSCG00000005096	down	HIF1A
ENSSSCG00000037358	down	ENSSSCG00000037358
ENSSSCG00000001565	down	CDKN1A
ENSSSCG00000003165	up	RPS11
ENSSSCG00000034570	down	IFI6
ENSSSCG00000027157	down	SLC40A1
ENSSSCG00000024126	up	CCT5
ENSSSCG00000032452	down	WFS1
ENSSSCG00000005656	up	ENSSSCG00000005656
ENSSSCG00000013072	down	FADS2
ENSSSCG00000029059	up	SSRP1
ENSSSCG00000031262	down	TXNIP
ENSSSCG00000009668	down	CLU
ENSSSCG00000032996	up	SLC7A5
ENSSSCG00000008959	down	CXCL2
ENSSSCG00000036296	up	ENSSSCG00000036296
ENSSSCG00000035297	down	ISG12(A)
ENSSSCG00000028695	up	ENSSSCG00000028695
ENSSSCG00000015140	up	HSPA8
ENSSSCG00000032164	down	PEA15
ENSSSCG00000007874	down	ABCC1
ENSSSCG00000000743	up	FKBP4
ENSSSCG00000027378	down	SH3PXD2B
ENSSSCG00000028886	up	IPO7
ENSSSCG00000010447	down	ACTA2
ENSSSCG00000010948	down	CTSL
ENSSSCG00000009097	down	ANXA5
ENSSSCG00000015712	up	DDX18
ENSSSCG00000009256	down	ANTXR2
ENSSSCG00000016254	down	CCL20
ENSSSCG00000001528	up	RPS10
ENSSSCG00000004705	down	MAP1A
ENSSSCG00000036702	down	ACTN1
ENSSSCG00000006857	up	COL11A1
ENSSSCG00000011952	up	ENSSSCG00000011952
ENSSSCG00000023920	down	P3H1
ENSSSCG00000007803	up	TUFM
ENSSSCG00000011848	up	TFRC
ENSSSCG00000007085	down	DSTN
ENSSSCG00000016009	up	ITGA4
ENSSSCG00000023247	down	OPTN
ENSSSCG00000008303	up	CCT7
ENSSSCG00000024260	up	RPL11
ENSSSCG00000004012	down	THBS2
ENSSSCG00000011399	down	GNAI2
ENSSSCG00000032242	up	HMGA1
ENSSSCG00000028092	down	GNG2
ENSSSCG00000031579	down	ENSSSCG00000031579
ENSSSCG00000038912	down	IFITM3
ENSSSCG00000040706	down	DBN1
ENSSSCG00000025698	down	SERPINE1
ENSSSCG00000014343	up	ENSSSCG00000014343
ENSSSCG00000038594	down	SDC4
ENSSSCG00000001952	down	NFKBIA
ENSSSCG00000017473	up	TOP2A
ENSSSCG00000005906	up	CPSF1
ENSSSCG00000000600	down	EPS8
ENSSSCG00000031888	down	DDIT4
ENSSSCG00000004177	up	RPS12
ENSSSCG00000001341	down	ENSSSCG00000001341
ENSSSCG00000009303	up	ENSSSCG00000009303
ENSSSCG00000000361	down	CD63
ENSSSCG00000001660	down	PTK7
ENSSSCG00000010320	up	VDAC2
ENSSSCG00000004328	up	MDN1
ENSSSCG00000039847	down	C1S
ENSSSCG00000002366	down	NPC2
ENSSSCG00000011624	up	MCM2
ENSSSCG00000015301	down	STEAP1
ENSSSCG00000027358	up	RPS17
ENSSSCG00000028465	up	ELAC2
ENSSSCG00000035937	down	DPT
ENSSSCG00000040575	down	ISG15
ENSSSCG00000008443	down	EPAS1
ENSSSCG00000004002	up	RPS5
ENSSSCG00000032527	down	FOSL2
ENSSSCG00000000171	down	CKAP4
ENSSSCG00000020817	up	RPS16
ENSSSCG00000006740	down	ATP1A1
ENSSSCG00000009178	up	H2AFZ
ENSSSCG00000035768	up	RPS15A
ENSSSCG00000005494	down	TNC
ENSSSCG00000008090	down	IL1A
ENSSSCG00000009746	up	RAN
ENSSSCG00000030300	down	ENSSSCG00000030300
ENSSSCG00000039894	down	CD99
ENSSSCG00000036402	down	MYL9
ENSSSCG00000010092	up	PI4KA
ENSSSCG00000020830	up	ENSSSCG00000020830
ENSSSCG00000034207	down	CEBPB
ENSSSCG00000033326	up	RPL37
ENSSSCG00000009509	up	IPO5
ENSSSCG00000013381	up	RPS13
ENSSSCG00000034227	up	RPL35
ENSSSCG00000026761	up	CCT8
ENSSSCG00000008963	down	AREG
ENSSSCG00000032861	down	NUAK1
ENSSSCG00000008311	down	CYP26B1
ENSSSCG00000040507	down	PDLIM7
ENSSSCG00000039053	down	VGF
ENSSSCG00000001679	up	XPO5
ENSSSCG00000003722	up	CDH2
ENSSSCG00000004392	up	AMD1
ENSSSCG00000013901	down	IFI30
ENSSSCG00000006954	up	EEF1D
ENSSSCG00000000377	up	ENSSSCG00000000377
ENSSSCG00000015857	up	UGGT1
ENSSSCG00000015273	down	ATP2B4
ENSSSCG00000030108	down	ZNFX1
ENSSSCG00000031701	up	GXYLT1
ENSSSCG00000011157	up	PITRM1
ENSSSCG00000035299	down	SFRP4
ENSSSCG00000016078	up	HSPE1
ENSSSCG00000017104	up	NSUN2
ENSSSCG00000013249	up	CKAP5
ENSSSCG00000010292	down	P4HA1
ENSSSCG00000013638	up	ILF3
ENSSSCG00000010568	up	NPM3
ENSSSCG00000028978	up	ENSSSCG00000028978
ENSSSCG00000003433	down	PLOD1
ENSSSCG00000008980	down	SCARB2
ENSSSCG00000005267	down	ANXA1
ENSSSCG00000028512	down	LDLR
ENSSSCG00000015235	down	ETS1
ENSSSCG00000010599	up	PDCD11
ENSSSCG00000001502	up	RPS18
ENSSSCG00000016364	down	GPC1
ENSSSCG00000026710	down	CARHSP1
ENSSSCG00000016128	up	EEF1B2
ENSSSCG00000007586	down	FSCN1
ENSSSCG00000023371	down	EHD2
ENSSSCG00000040961	down	LIF
ENSSSCG00000002368	down	LTBP2
ENSSSCG00000013401	down	DKK3
ENSSSCG00000012842	up	RPLP2
ENSSSCG00000015322	down	TFPI2
ENSSSCG00000009146	up	RPL34
ENSSSCG00000016991	down	DUSP1
ENSSSCG00000017957	up	EIF4A1
ENSSSCG00000000633	up	YBX3
ENSSSCG00000003189	up	PRMT1
ENSSSCG00000033169	up	RPS15
ENSSSCG00000001849	down	ANPEP
ENSSSCG00000006186	down	TRPA1
ENSSSCG00000007366	up	MYBL2
ENSSSCG00000017146	down	RNF213
ENSSSCG00000003042	up	ENSSSCG00000003042
ENSSSCG00000014997	down	CASP4
ENSSSCG00000012886	down	C11orf24
ENSSSCG00000012173	down	SAT1
ENSSSCG00000008602	down	LAPTM4A
ENSSSCG00000026466	down	SLC23A2
ENSSSCG00000003603	down	COL16A1
ENSSSCG00000011226	down	TGFBR2
ENSSSCG00000010679	up	EIF3A
ENSSSCG00000008245	down	TMSB10
ENSSSCG00000014248	up	LMNB1
ENSSSCG00000004441	down	DSE
ENSSSCG00000014071	up	BTF3
ENSSSCG00000011806	down	MASP1
ENSSSCG00000016535	down	CALD1
ENSSSCG00000022900	up	SUPT16H
ENSSSCG00000032330	down	THY1
ENSSSCG00000000119	up	EIF3L
ENSSSCG00000016322	down	ACKR3
ENSSSCG00000027689	up	ENSSSCG00000027689
ENSSSCG00000015302	down	STEAP2
ENSSSCG00000040332	down	LBH
ENSSSCG00000012027	down	ADAMTS5
ENSSSCG00000000405	up	ENSSSCG00000000405
ENSSSCG00000035733	down	PLXNB2
ENSSSCG00000016581	down	CALU
ENSSSCG00000034465	down	LRP10
ENSSSCG00000017578	down	ITGA3
ENSSSCG00000003766	down	DNAJB4
ENSSSCG00000017817	up	PRPF8
ENSSSCG00000029785	up	RPS9
ENSSSCG00000032007	down	RTN4
ENSSSCG00000014871	down	TSKU
ENSSSCG00000040642	down	LASP1
ENSSSCG00000023351	down	PLA2G4A
ENSSSCG00000014565	down	ENSSSCG00000014565
ENSSSCG00000026383	up	NRP2
ENSSSCG00000023033	down	PARP3
ENSSSCG00000038950	up	VARS
ENSSSCG00000008068	up	IARS
ENSSSCG00000035493	up	SACS
ENSSSCG00000023660	up	PARP1
ENSSSCG00000000108	down	TMEM184B
ENSSSCG00000036350	up	HNRNPA2B1
ENSSSCG00000033733	up	ENSSSCG00000033733
ENSSSCG00000017626	up	SRSF1
ENSSSCG00000013746	down	CALR
ENSSSCG00000002452	down	LGMN
ENSSSCG00000009704	up	HMGB2
ENSSSCG00000017238	down	TTYH2
ENSSSCG00000032843	down	AHRR
ENSSSCG00000010495	up	ALDH18A1
ENSSSCG00000015961	up	CDCA7
ENSSSCG00000030325	down	C1QTNF6
ENSSSCG00000000141	up	EIF3D
ENSSSCG00000017920	down	CXCL16
ENSSSCG00000028879	down	PLOD3
ENSSSCG00000038806	down	AXL
ENSSSCG00000038646	down	ENSSSCG00000038646
ENSSSCG00000023118	up	BZW2
ENSSSCG00000017091	down	TNIP1
ENSSSCG00000021359	down	CDC42EP3
ENSSSCG00000035774	down	ERRFI1
ENSSSCG00000028827	down	PARVA
ENSSSCG00000039390	up	EIF3B
ENSSSCG00000009658	down	BNIP3L
ENSSSCG00000032369	down	HSD3B7
ENSSSCG00000005614	down	FAM129B
ENSSSCG00000006862	down	VCAM1
ENSSSCG00000029226	down	ENSSSCG00000029226
ENSSSCG00000009620	down	BMP1
ENSSSCG00000003586	up	EPB41
ENSSSCG00000039542	down	CNN2
ENSSSCG00000039460	up	ENSSSCG00000039460
ENSSSCG00000040879	up	CNBP
ENSSSCG00000013408	down	ADM
ENSSSCG00000009868	up	RBM19
ENSSSCG00000016173	up	ATIC
ENSSSCG00000005199	up	GLDC
ENSSSCG00000029456	up	SLC7A1
ENSSSCG00000029411	down	CAPN2
ENSSSCG00000010451	down	IFIT2
ENSSSCG00000030408	down	DDX58
ENSSSCG00000000496	up	CCT2
ENSSSCG00000035952	down	TGFB1I1
ENSSSCG00000017752	down	WSB1
ENSSSCG00000014247	up	ALDH7A1
ENSSSCG00000000145	down	MYH9
ENSSSCG00000007625	down	ARPC1B
ENSSSCG00000027060	down	TBX2
ENSSSCG00000025507	up	RPL27
ENSSSCG00000010877	up	HNRNPU
ENSSSCG00000040273	up	ENSSSCG00000040273
ENSSSCG00000011867	down	MYLK
ENSSSCG00000004485	up	CD109
ENSSSCG00000006502	down	ARHGEF2
ENSSSCG00000000936	up	SLC6A15
ENSSSCG00000022774	up	NOP53
ENSSSCG00000012074	down	ENSSSCG00000012074
ENSSSCG00000008901	up	PAICS
ENSSSCG00000040494	up	RPL3
ENSSSCG00000025295	down	NDFIP1
ENSSSCG00000000522	up	NAP1L1
ENSSSCG00000018063	up	ENSSSCG00000018063
ENSSSCG00000014136	down	VCAN
ENSSSCG00000021408	up	TKT
ENSSSCG00000006359	down	ADAMTS4
ENSSSCG00000031337	down	SNX18
ENSSSCG00000005667	up	ENSSSCG00000005667
ENSSSCG00000000891	up	LTA4H
ENSSSCG00000000071	up	ENSSSCG00000000071
ENSSSCG00000021880	down	MXRA8
ENSSSCG00000007000	down	FAT1
ENSSSCG00000023715	down	GNS
ENSSSCG00000016850	up	LIFR
ENSSSCG00000040401	down	EEF1A2
ENSSSCG00000012926	down	PC
ENSSSCG00000004651	down	GALK2
ENSSSCG00000013648	up	TYK2
ENSSSCG00000037815	down	ZC3H12A
ENSSSCG00000024119	down	GLB1
ENSSSCG00000003351	down	MMP23B
ENSSSCG00000025293	up	HLTF
ENSSSCG00000035564	up	MCM6
ENSSSCG00000040777	up	RPL22
ENSSSCG00000024388	down	BNIP3
ENSSSCG00000026962	up	A4GALT
ENSSSCG00000012823	up	DKC1
ENSSSCG00000006014	up	RAD21
ENSSSCG00000011676	down	ENSSSCG00000011676
ENSSSCG00000003343	up	ENSSSCG00000003343
ENSSSCG00000027660	down	IFI44L
ENSSSCG00000010385	down	VSTM4
ENSSSCG00000001917	down	CD276
ENSSSCG00000035059	up	MCM10
ENSSSCG00000034887	down	HAPLN4
ENSSSCG00000008841	down	PDGFRA
ENSSSCG00000008729	up	LYAR
ENSSSCG00000006016	up	EIF3H
ENSSSCG00000000774	down	USP18
ENSSSCG00000026169	down	MFSD12
ENSSSCG00000000886	up	SLC25A3
ENSSSCG00000009216	down	SPP1
ENSSSCG00000017543	down	CALCOCO2
ENSSSCG00000006727	up	WDR3
ENSSSCG00000024018	down	SLC16A3
ENSSSCG00000021591	up	ENSSSCG00000021591
ENSSSCG00000013021	up	SF1
ENSSSCG00000005533	down	PTGS1
ENSSSCG00000009397	down	CAB39L
ENSSSCG00000010312	down	PLAU
ENSSSCG00000000058	up	SNU13
ENSSSCG00000008645	down	ID2
ENSSSCG00000015774	up	TENM3
ENSSSCG00000005317	down	TLN1
ENSSSCG00000012440	down	PGK1
ENSSSCG00000002799	up	CNOT1
ENSSSCG00000015099	down	BCL9L
ENSSSCG00000029326	up	CCNB1
ENSSSCG00000000950	up	E2F7
ENSSSCG00000021712	down	HERC6
ENSSSCG00000020970	down	IL6
ENSSSCG00000037264	down	RAB31
ENSSSCG00000003694	down	EMILIN2
ENSSSCG00000024973	down	ENSSSCG00000024973
ENSSSCG00000009872	down	PLBD2
ENSSSCG00000011620	up	RUVBL1
ENSSSCG00000017428	down	JUP
ENSSSCG00000015988	up	HNRNPA3
ENSSSCG00000016461	down	ZYX
ENSSSCG00000022925	down	ENSSSCG00000022925
ENSSSCG00000003763	down	IFI44
ENSSSCG00000006088	down	SDC2
ENSSSCG00000040786	down	SPTBN1
ENSSSCG00000037360	down	CST3
ENSSSCG00000000033	down	TSPO
ENSSSCG00000022168	down	APBB2
ENSSSCG00000029359	down	PHLDA3
ENSSSCG00000026806	up	DHX9
ENSSSCG00000020808	up	ENSSSCG00000020808
ENSSSCG00000014022	up	HNRNPH1
ENSSSCG00000011357	down	SHISA5
ENSSSCG00000023379	down	UBE2L6
ENSSSCG00000038151	down	CMTM3
ENSSSCG00000026302	up	MKI67
ENSSSCG00000040151	down	SMIM3
ENSSSCG00000029594	down	WBP1L
ENSSSCG00000031657	down	ENSSSCG00000031657
ENSSSCG00000017936	down	GABARAP
ENSSSCG00000024655	up	PHB2
ENSSSCG00000011147	down	ENSSSCG00000011147
ENSSSCG00000010514	up	RRP12
ENSSSCG00000030798	up	FUS
ENSSSCG00000011449	up	GNL3
ENSSSCG00000004687	down	B2M
ENSSSCG00000013766	down	IL27RA
ENSSSCG00000006610	down	S100A11
ENSSSCG00000012999	down	CAPN1
ENSSSCG00000034378	down	IFNGR2
ENSSSCG00000028602	up	GTPBP4
ENSSSCG00000015056	down	REXO2
ENSSSCG00000010536	up	CNNM1
ENSSSCG00000032024	up	URB1
ENSSSCG00000003590	down	PTPRU
ENSSSCG00000038682	up	TAF1D
ENSSSCG00000003465	down	FBLIM1
ENSSSCG00000037245	up	HNRNPDL
ENSSSCG00000023807	up	ACO1
ENSSSCG00000039731	down	ENSSSCG00000039731
ENSSSCG00000014450	up	TCOF1
ENSSSCG00000001927	down	ENSSSCG00000001927
ENSSSCG00000027466	down	PCOLCE
ENSSSCG00000002269	up	MTHFD1
ENSSSCG00000027646	down	TIPARP
ENSSSCG00000034260	down	GDF15
ENSSSCG00000023984	up	RSL1D1
ENSSSCG00000022725	down	FLOT1
ENSSSCG00000030253	up	NOL9
ENSSSCG00000027124	down	TMEM119
ENSSSCG00000034114	down	GPR68
ENSSSCG00000007490	down	CBLN4
ENSSSCG00000016420	down	INSIG1
ENSSSCG00000003187	down	FCGRT
ENSSSCG00000005486	down	KIF12
ENSSSCG00000001549	up	FKBP5
ENSSSCG00000022208	down	TNFRSF1B
ENSSSCG00000025822	down	SFRP1
ENSSSCG00000034758	down	PDXK
ENSSSCG00000005380	down	COL15A1
ENSSSCG00000022159	down	FNDC3A
ENSSSCG00000016349	up	NDUFA10
ENSSSCG00000023643	up	ENSSSCG00000023643
ENSSSCG00000029652	down	TMBIM6
ENSSSCG00000029189	down	DCHS1
ENSSSCG00000026784	up	LMNB2
ENSSSCG00000026981	down	MRPS6
ENSSSCG00000037920	up	TRIM28
ENSSSCG00000005457	down	ENSSSCG00000005457
ENSSSCG00000035209	up	ENSSSCG00000035209
ENSSSCG00000036592	up	SRSF2
ENSSSCG00000011683	down	PCOLCE2
ENSSSCG00000029781	down	SELENOM
ENSSSCG00000003471	down	EPHA2
ENSSSCG00000036081	down	TBC1D20
ENSSSCG00000013659	up	DNMT1
ENSSSCG00000034321	down	TP53INP1
ENSSSCG00000023972	down	DRAM1
ENSSSCG00000039071	down	ENSSSCG00000039071
ENSSSCG00000014020	up	CANX
ENSSSCG00000017379	down	ETV4
ENSSSCG00000000274	up	ENSSSCG00000000274
ENSSSCG00000027121	up	ODC1
ENSSSCG00000011356	up	UQCRC1
ENSSSCG00000011046	down	ITGA8
ENSSSCG00000008773	up	PGM2
ENSSSCG00000004432	up	HDAC2
ENSSSCG00000013436	up	ENSSSCG00000013436
ENSSSCG00000003555	up	HMGN2
ENSSSCG00000038507	up	RPS29
ENSSSCG00000031503	down	PRRX1
ENSSSCG00000006703	up	ENSSSCG00000006703
ENSSSCG00000032265	down	AES
ENSSSCG00000023803	down	ELK3
ENSSSCG00000029005	up	KPNA2
ENSSSCG00000006081	up	RPL30
ENSSSCG00000003660	up	ENSSSCG00000003660
ENSSSCG00000007743	up	ENSSSCG00000007743
ENSSSCG00000015256	down	JAM3
ENSSSCG00000013906	up	KXD1
ENSSSCG00000016912	down	PLPP1
ENSSSCG00000032444	down	PLXDC2
ENSSSCG00000008225	up	PTCD3
ENSSSCG00000010145	up	HEATR1
ENSSSCG00000010540	down	ENTPD7
ENSSSCG00000014285	down	2021-09-08
ENSSSCG00000001398	down	ENSSSCG00000001398
ENSSSCG00000016836	down	NADK2
ENSSSCG00000010109	down	SCARF2
ENSSSCG00000003637	down	MAP7D1
ENSSSCG00000011102	down	NRP1
ENSSSCG00000004154	down	TNFAIP3
ENSSSCG00000006646	down	ARNT
ENSSSCG00000030535	down	SNX9
ENSSSCG00000006771	up	SLC16A1
ENSSSCG00000004570	down	TPM1
ENSSSCG00000012290	down	WDR45
ENSSSCG00000038994	down	CLIC4
ENSSSCG00000003105	up	SLC1A5
ENSSSCG00000003514	down	HSPG2
ENSSSCG00000025966	up	EIF4H
ENSSSCG00000009642	down	STC1
ENSSSCG00000000466	up	XPOT
ENSSSCG00000015560	down	ARPC5
ENSSSCG00000017069	up	LARP1
ENSSSCG00000008374	down	B3GNT2
ENSSSCG00000034949	down	ENSSSCG00000034949
ENSSSCG00000013538	up	KHSRP
ENSSSCG00000013591	up	TIMM44
ENSSSCG00000031892	down	HSBP1
ENSSSCG00000014633	down	CAVIN3
ENSSSCG00000013073	down	FADS3
ENSSSCG00000027331	down	COL6A3
ENSSSCG00000023377	down	EMP3
ENSSSCG00000004244	up	MAN1A1
ENSSSCG00000027477	down	TBC1D2B
ENSSSCG00000013094	up	DDB1
ENSSSCG00000023861	up	PFAS
ENSSSCG00000005498	down	PAPPA
ENSSSCG00000036501	down	WDR1
ENSSSCG00000021620	up	STIP1
ENSSSCG00000039222	down	ENSSSCG00000039222
ENSSSCG00000004294	up	ENSSSCG00000004294
ENSSSCG00000012703	up	RBMX
ENSSSCG00000010017	down	SMTN
ENSSSCG00000007770	down	ORAI3
ENSSSCG00000015030	up	DLAT
ENSSSCG00000013113	down	TMEM132A
ENSSSCG00000030067	down	GINM1
ENSSSCG00000033368	up	ATP5G2
ENSSSCG00000027459	down	RNF13
ENSSSCG00000035676	up	G3BP1
ENSSSCG00000003806	down	LEPROT
ENSSSCG00000017488	down	CSF3
ENSSSCG00000000696	up	NOP2
ENSSSCG00000001700	up	SLC29A1
ENSSSCG00000016677	up	GARS
ENSSSCG00000004919	down	NEDD4L
ENSSSCG00000000869	up	UTP20
ENSSSCG00000008294	down	ENSSSCG00000008294
ENSSSCG00000022784	down	PLEKHO1
ENSSSCG00000008368	down	UGP2
ENSSSCG00000035686	up	ENSSSCG00000035686
ENSSSCG00000027525	up	DHCR24
ENSSSCG00000016116	up	WDR12
ENSSSCG00000016436	down	CHPF2
ENSSSCG00000006273	up	MCM4
ENSSSCG00000017866	down	TAX1BP3
ENSSSCG00000030849	up	RPL39
ENSSSCG00000012287	down	TFE3
ENSSSCG00000008756	up	DHX15
ENSSSCG00000012988	down	EHBP1L1
ENSSSCG00000010198	up	BMS1
ENSSSCG00000010683	down	GRK5
ENSSSCG00000034441	down	MRGPRF
ENSSSCG00000006033	up	EIF3E
ENSSSCG00000017259	down	PRKAR1A
ENSSSCG00000004237	down	SERINC1
ENSSSCG00000015480	up	PRRC2C
ENSSSCG00000023304	up	SRRM2
ENSSSCG00000014840	down	P4HA3
ENSSSCG00000015443	up	DLD
ENSSSCG00000016057	down	STAT1
ENSSSCG00000002392	down	IRF2BPL
ENSSSCG00000013263	down	CREB3L1
ENSSSCG00000015784	up	ACSL1
ENSSSCG00000006539	down	SHC1
ENSSSCG00000010437	down	PAPSS2
ENSSSCG00000015428	up	PUS7
ENSSSCG00000023298	down	SRXN1
ENSSSCG00000029570	down	PXDN
ENSSSCG00000028019	up	LRRC59
ENSSSCG00000009898	up	GCN1
ENSSSCG00000017239	up	ENSSSCG00000017239
ENSSSCG00000009249	up	HNRNPD
ENSSSCG00000006612	down	S100A10
ENSSSCG00000033741	up	NIP7
ENSSSCG00000032763	up	PYCR3
ENSSSCG00000022528	up	DAZAP1
ENSSSCG00000015340	up	ASNS
ENSSSCG00000020686	up	SDHA
ENSSSCG00000008484	up	SRSF7
ENSSSCG00000039488	down	SPON2
ENSSSCG00000029573	up	NASP
ENSSSCG00000030177	up	EBNA1BP2
ENSSSCG00000015581	up	CENPF
ENSSSCG00000005227	up	PUM3
ENSSSCG00000014310	down	CXCL14
ENSSSCG00000004679	up	SORD
ENSSSCG00000013223	up	NUP160
ENSSSCG00000022031	down	CHST2
ENSSSCG00000038459	up	SURF2
ENSSSCG00000015973	up	ATP5G3
ENSSSCG00000007281	down	MAP1LC3A
ENSSSCG00000023328	up	GPM6A
ENSSSCG00000034364	down	SPECC1
ENSSSCG00000021966	up	TOPBP1
ENSSSCG00000015390	down	ENSSSCG00000015390
ENSSSCG00000014075	up	ENSSSCG00000014075
ENSSSCG00000028004	down	ENSSSCG00000028004
ENSSSCG00000028202	up	ENSSSCG00000028202
ENSSSCG00000017514	up	KPNB1
ENSSSCG00000010260	down	SAR1A
ENSSSCG00000023604	up	LAP3
ENSSSCG00000028609	down	SLC12A4
ENSSSCG00000007088	up	ENSSSCG00000007088
ENSSSCG00000027365	down	WNT7B
ENSSSCG00000038514	down	DDAH2
ENSSSCG00000006066	down	RNF19A
ENSSSCG00000010261	up	PPA1
ENSSSCG00000001878	down	PTPN9
ENSSSCG00000009246	up	ENSSSCG00000009246
ENSSSCG00000022225	up	NOP58
ENSSSCG00000038308	up	RANBP1
ENSSSCG00000021206	down	IL1RAP
ENSSSCG00000031492	down	PPP1R18
ENSSSCG00000033626	down	SREBF1
ENSSSCG00000014411	up	LARS
ENSSSCG00000003701	up	ENSSSCG00000003701
ENSSSCG00000005920	up	BOP1
ENSSSCG00000025108	down	G6PD
ENSSSCG00000028814	down	SOD3
ENSSSCG00000028228	up	XPO1
ENSSSCG00000017549	up	PHB
ENSSSCG00000012623	up	SLC25A5
ENSSSCG00000016613	up	AASS
ENSSSCG00000002822	down	AMFR
ENSSSCG00000005403	up	SMC2
ENSSSCG00000036383	down	LGALS3BP
ENSSSCG00000009560	up	TFDP1
ENSSSCG00000030857	up	LENG8
ENSSSCG00000007317	down	DLGAP4
ENSSSCG00000007314	down	ENSSSCG00000007314
ENSSSCG00000020984	down	LXN
ENSSSCG00000013602	up	HNRNPM
ENSSSCG00000017804	down	ABR
ENSSSCG00000026748	up	PLK1
ENSSSCG00000029949	down	CD248
ENSSSCG00000031741	up	RRM2
ENSSSCG00000008785	down	FAM114A1
ENSSSCG00000015808	down	ADAM9
ENSSSCG00000009759	up	SCARB1
ENSSSCG00000001765	down	ADAMTS7
ENSSSCG00000028517	down	SC5D
ENSSSCG00000016075	up	SF3B1
ENSSSCG00000011752	down	FNDC3B
ENSSSCG00000036716	up	ENSSSCG00000036716
ENSSSCG00000040184	down	LMO7
ENSSSCG00000001852	up	IDH2
ENSSSCG00000004668	up	SLC30A4
ENSSSCG00000002795	down	CDH11
ENSSSCG00000009018	down	SH3D19
ENSSSCG00000027669	down	ENSSSCG00000027669
ENSSSCG00000012856	up	NAP1L4
ENSSSCG00000025534	up	CSE1L
ENSSSCG00000030597	up	HAPLN3
ENSSSCG00000025116	up	TONSL
ENSSSCG00000015303	down	CFAP69
ENSSSCG00000025488	up	MCM3
ENSSSCG00000006522	down	GBA
ENSSSCG00000022370	down	TNFSF9
ENSSSCG00000011903	down	ENSSSCG00000011903
ENSSSCG00000033051	up	POLE
ENSSSCG00000007115	down	THBD
ENSSSCG00000009565	down	GAS6
ENSSSCG00000005441	up	ENSSSCG00000005441
ENSSSCG00000015380	up	CDCA7L
ENSSSCG00000016863	up	OXCT1
ENSSSCG00000008536	up	WDR43
ENSSSCG00000036213	down	FGF2
ENSSSCG00000012178	up	ENSSSCG00000012178
ENSSSCG00000025792	up	NOA1
ENSSSCG00000030165	down	MAFF
ENSSSCG00000000675	down	C1R
ENSSSCG00000005271	up	CARNMT1
ENSSSCG00000006487	up	CCT3
ENSSSCG00000002709	down	ENSSSCG00000002709
ENSSSCG00000012318	down	MAGED1
ENSSSCG00000032241	down	GPNMB
ENSSSCG00000023522	down	TGM2
ENSSSCG00000017592	up	MBTD1
ENSSSCG00000015730	up	NIFK
ENSSSCG00000021597	down	PHLDA2
ENSSSCG00000035690	up	SFPQ
ENSSSCG00000008723	down	HTRA3
ENSSSCG00000017144	up	NPTX1
ENSSSCG00000004658	down	FBN1
ENSSSCG00000009475	up	SLAIN1
ENSSSCG00000040139	down	B3GNT9
ENSSSCG00000010058	up	SNRPD3
ENSSSCG00000016835	up	SKP2
ENSSSCG00000009364	up	FREM2
ENSSSCG00000001817	down	FURIN
ENSSSCG00000003775	up	ENSSSCG00000003775
ENSSSCG00000034261	down	TMEM59
ENSSSCG00000027529	down	BIRC3
ENSSSCG00000010594	down	NT5C2
ENSSSCG00000014031	up	ENSSSCG00000014031
ENSSSCG00000002375	up	RPS6KL1
ENSSSCG00000008171	down	NPAS2
ENSSSCG00000016687	down	CHN2
ENSSSCG00000008749	down	SLIT2
ENSSSCG00000000736	up	TEAD4
ENSSSCG00000024692	down	ENSSSCG00000024692
ENSSSCG00000039314	down	MCL1
ENSSSCG00000032367	down	CEBPD
ENSSSCG00000030655	down	MAMDC2
ENSSSCG00000006580	down	S100A2
ENSSSCG00000005981	down	FBXO32
ENSSSCG00000038417	down	LRRC8D
ENSSSCG00000039267	down	ATP6V0B
ENSSSCG00000025751	up	MDH1
ENSSSCG00000010454	down	IFIT5
ENSSSCG00000013614	down	CNN1
ENSSSCG00000015011	up	DDX10
ENSSSCG00000017421	up	ACLY
ENSSSCG00000001914	down	LOXL1
ENSSSCG00000007817	down	IL4R
ENSSSCG00000035318	up	NUP58
ENSSSCG00000028227	up	RPN2
ENSSSCG00000004092	up	MTHFD1L
ENSSSCG00000039591	down	SERINC3
ENSSSCG00000025768	down	CALM3
ENSSSCG00000009881	down	OAS2
ENSSSCG00000020666	down	EHD4
ENSSSCG00000032761	down	LAMA5
ENSSSCG00000017165	up	USP36
ENSSSCG00000000258	down	RARG
ENSSSCG00000008377	up	CCT4
ENSSSCG00000031023	down	ENSSSCG00000031023
ENSSSCG00000011965	down	TMEM45A
ENSSSCG00000031182	up	PRELID1
ENSSSCG00000003566	up	NUDC
ENSSSCG00000014869	down	LRRC32
ENSSSCG00000002051	down	ABHD4
ENSSSCG00000014170	down	CAST
ENSSSCG00000025651	up	GFM1
ENSSSCG00000034444	up	EIF4EBP2
ENSSSCG00000017168	down	ENSSSCG00000017168
ENSSSCG00000037077	up	SHMT2
ENSSSCG00000011731	up	SMC4
ENSSSCG00000016502	down	PARP12
ENSSSCG00000005593	down	OLFML2A
ENSSSCG00000033148	up	MRPL12
ENSSSCG00000016111	down	FZD7
ENSSSCG00000022099	down	TP53INP2
ENSSSCG00000014791	up	ENSSSCG00000014791
ENSSSCG00000015402	up	CACNA2D1
ENSSSCG00000016714	up	CYCS
ENSSSCG00000004670	down	C15orf48
ENSSSCG00000008048	up	RNPS1
ENSSSCG00000016262	down	SP140
ENSSSCG00000034314	up	LSM4
ENSSSCG00000033655	down	TUBB2B
ENSSSCG00000012576	down	CHRDL1
ENSSSCG00000023122	up	KHDRBS1
ENSSSCG00000032962	up	ZNF664
ENSSSCG00000005672	down	PTPA
ENSSSCG00000038534	up	TSR1
ENSSSCG00000014249	down	2021-03-03
ENSSSCG00000010370	down	ENSSSCG00000010370
ENSSSCG00000017260	down	WIPI1
ENSSSCG00000007558	up	INTS1
ENSSSCG00000011355	down	COL7A1
ENSSSCG00000011618	down	GATA2
ENSSSCG00000026612	up	TIMM50
ENSSSCG00000014080	up	HMGCR
ENSSSCG00000017835	up	CLUH
ENSSSCG00000010532	down	LOXL4
ENSSSCG00000009828	up	PPP1CC
ENSSSCG00000001554	up	SRPK1
ENSSSCG00000036476	down	REEP3
ENSSSCG00000013418	down	CFD
ENSSSCG00000017705	down	CCL5
ENSSSCG00000026597	up	SLC38A4
ENSSSCG00000016061	down	MYO1B
ENSSSCG00000040725	down	IL11
ENSSSCG00000036537	down	NFIC
ENSSSCG00000028623	down	RARRES1
ENSSSCG00000023975	down	C15orf52
ENSSSCG00000005625	down	ENG
ENSSSCG00000004542	up	NARS
ENSSSCG00000005680	down	PRRX2
ENSSSCG00000024316	up	COX5A
ENSSSCG00000015770	down	VEGFC
ENSSSCG00000008557	down	EMILIN1
ENSSSCG00000035090	down	RAC1
ENSSSCG00000000368	down	MMP19
ENSSSCG00000001564	up	SRSF3
ENSSSCG00000010010	up	PES1
ENSSSCG00000021698	up	RRP1B
ENSSSCG00000023177	up	RRP9
ENSSSCG00000016050	down	INPP1
ENSSSCG00000006651	down	ADAMTSL4
ENSSSCG00000013380	down	ENSSSCG00000013380
ENSSSCG00000022961	down	CLMP
ENSSSCG00000006776	down	MOV10
ENSSSCG00000037449	down	CSF1
ENSSSCG00000011720	down	MBNL1
ENSSSCG00000010331	down	ANXA11
ENSSSCG00000026412	down	PLXNA2
ENSSSCG00000012654	up	ENSSSCG00000012654
ENSSSCG00000038989	up	YWHAE
ENSSSCG00000017759	down	ALDOC
ENSSSCG00000015987	down	NFE2L2
ENSSSCG00000024578	down	PHLDB1
ENSSSCG00000030130	down	DPYSL2
ENSSSCG00000012001	down	ROBO1
ENSSSCG00000003216	up	POLD1
ENSSSCG00000009290	up	MIPEP
ENSSSCG00000036136	down	BHLHE40
ENSSSCG00000030225	up	TRA2B
ENSSSCG00000009865	down	TBX3
ENSSSCG00000036125	up	ENSSSCG00000036125
ENSSSCG00000026894	up	NFE2L3
ENSSSCG00000036956	down	ENSSSCG00000036956
ENSSSCG00000031118	down	PREX1
ENSSSCG00000032223	up	EIF1AX
ENSSSCG00000001595	down	DAAM2
ENSSSCG00000021250	down	FKBP9
ENSSSCG00000009043	up	ABCE1
ENSSSCG00000001382	down	DDR1
ENSSSCG00000006296	down	ATP1B1
ENSSSCG00000008072	down	ASPN
ENSSSCG00000031201	down	LMOD1
ENSSSCG00000010575	up	PPRC1
ENSSSCG00000003046	down	RABAC1
ENSSSCG00000016635	down	CAV2
ENSSSCG00000003903	up	ENSSSCG00000003903
ENSSSCG00000022204	down	AGRN
ENSSSCG00000030048	down	PLEKHG2
ENSSSCG00000003973	up	CTPS1
ENSSSCG00000004199	down	EPB41L2
ENSSSCG00000027030	down	BDKRB2
ENSSSCG00000012967	down	FOSL1
ENSSSCG00000003513	down	ECE1
ENSSSCG00000015411	down	PTPN12
ENSSSCG00000034197	down	EDEM1
ENSSSCG00000007845	up	UQCRC2
ENSSSCG00000012832	down	MXRA5
ENSSSCG00000002815	down	ADGRG1
ENSSSCG00000002684	down	CDH13
ENSSSCG00000009361	down	POSTN
ENSSSCG00000028606	down	ZBTB7B
ENSSSCG00000003088	down	APOE
ENSSSCG00000010315	up	ADK
ENSSSCG00000004963	up	ENSSSCG00000004963
ENSSSCG00000006831	down	SORT1
ENSSSCG00000000064	up	ACO2
ENSSSCG00000022347	down	WNT11
ENSSSCG00000024983	up	ENSSSCG00000024983
ENSSSCG00000000645	down	GABARAPL1
ENSSSCG00000034896	up	ENSSSCG00000034896
ENSSSCG00000011570	down	IRAK2
ENSSSCG00000010381	down	ARHGAP22
ENSSSCG00000006078	up	POP1
ENSSSCG00000005006	up	RPL36AL
ENSSSCG00000016017	up	DNAJC10
ENSSSCG00000022240	up	POLA1
ENSSSCG00000009664	down	PTK2B
ENSSSCG00000014416	up	TCERG1
ENSSSCG00000022454	down	NRBP1
ENSSSCG00000008550	up	SLC5A6
ENSSSCG00000001773	down	TMED3
ENSSSCG00000027128	up	LONP1
ENSSSCG00000026590	up	HGH1
ENSSSCG00000032170	down	DAPK3
ENSSSCG00000024800	down	DSC3
ENSSSCG00000029160	down	ENSSSCG00000029160
ENSSSCG00000022345	down	ENSSSCG00000022345
ENSSSCG00000000939	up	ACSS3
ENSSSCG00000010105	up	SMPD4
ENSSSCG00000002963	up	EIF3K
ENSSSCG00000013421	up	ENSSSCG00000013421
ENSSSCG00000023857	down	ARHGEF40
ENSSSCG00000037120	up	TK1
ENSSSCG00000006395	down	ENSSSCG00000006395
ENSSSCG00000037832	down	PMP22
ENSSSCG00000003983	down	SMAP2
ENSSSCG00000010682	up	PRDX3
ENSSSCG00000026360	up	CLGN
ENSSSCG00000003861	up	ORC1
ENSSSCG00000025344	down	PHC2
ENSSSCG00000027659	down	FUCA1
ENSSSCG00000032381	down	LITAF
ENSSSCG00000037305	up	TMEM33
ENSSSCG00000014013	down	ENSSSCG00000014013
ENSSSCG00000014264	up	ENSSSCG00000014264
ENSSSCG00000008902	up	PPAT
ENSSSCG00000010826	up	2021-03-02
ENSSSCG00000005641	down	DNM1
ENSSSCG00000004781	up	ENSSSCG00000004781
ENSSSCG00000033321	down	GAS1
ENSSSCG00000010332	down	PLAC9
ENSSSCG00000002847	up	GPT2
ENSSSCG00000004191	up	MOXD1
ENSSSCG00000030386	up	NUP205
ENSSSCG00000010823	up	IARS2
ENSSSCG00000031981	down	SHISA4
ENSSSCG00000032083	up	MRPL37
ENSSSCG00000010863	up	AHCTF1
ENSSSCG00000013642	down	PDE4A
ENSSSCG00000004048	up	TCP1
ENSSSCG00000011213	up	TOP2B
ENSSSCG00000033998	up	ENSSSCG00000033998
ENSSSCG00000002774	down	RIPOR1
ENSSSCG00000008309	up	ENSSSCG00000008309
ENSSSCG00000029212	down	GDE1
ENSSSCG00000008051	down	ABCA3
ENSSSCG00000040863	down	IPMK
ENSSSCG00000038969	down	DMPK
ENSSSCG00000030616	down	KIAA1551
ENSSSCG00000013938	up	GATAD2A
ENSSSCG00000007331	up	RBL1
ENSSSCG00000040773	down	TOB1
ENSSSCG00000005729	up	DDX31
ENSSSCG00000017052	down	ADAM19
ENSSSCG00000015136	up	UBASH3B
ENSSSCG00000003644	down	FHL3
ENSSSCG00000011363	up	PRKAR2A
ENSSSCG00000011810	down	BCL6
ENSSSCG00000004420	down	TRAF3IP2
ENSSSCG00000033734	down	TMSB4Y
ENSSSCG00000001002	up	PRPF4B
ENSSSCG00000013304	up	NAT10
ENSSSCG00000036293	up	SRSF10
ENSSSCG00000009414	up	ZC3H13
ENSSSCG00000004358	up	ASCC3
ENSSSCG00000009622	up	POLR3D
ENSSSCG00000038856	down	TRIM8
ENSSSCG00000010164	up	ENSSSCG00000010164
ENSSSCG00000032985	up	GOT2
ENSSSCG00000034630	up	ABI2
ENSSSCG00000026224	down	ARHGAP31
ENSSSCG00000011727	down	PTX3
ENSSSCG00000034723	down	PYCR1
ENSSSCG00000014811	down	INPPL1
ENSSSCG00000009320	down	FLT1
ENSSSCG00000014577	down	TMEM9B
ENSSSCG00000008162	down	IL1R1
ENSSSCG00000015958	up	ENSSSCG00000015958
ENSSSCG00000006540	down	PBXIP1
ENSSSCG00000006760	down	HIPK1
ENSSSCG00000000994	up	GMDS
ENSSSCG00000029627	up	ENSSSCG00000029627
ENSSSCG00000030653	up	GANAB
ENSSSCG00000034994	up	AKAP1
ENSSSCG00000016340	up	ASB1
ENSSSCG00000025206	down	RNF19B
ENSSSCG00000032180	up	MCM7
ENSSSCG00000007235	up	TPX2
ENSSSCG00000011592	down	PLXND1
ENSSSCG00000017136	up	TBCD
ENSSSCG00000001834	down	MFGE8
ENSSSCG00000028178	up	FH
ENSSSCG00000022919	up	KIF5C
ENSSSCG00000039647	up	EIF3F
ENSSSCG00000011340	up	SMARCC1
ENSSSCG00000011183	up	ATP2C1
ENSSSCG00000007995	up	MCRIP2
ENSSSCG00000008105	up	ANAPC1
ENSSSCG00000016838	down	RANBP3L
ENSSSCG00000015938	up	SSB
ENSSSCG00000017513	down	NPEPPS
ENSSSCG00000007864	down	GPRC5B
ENSSSCG00000016073	up	PGAP1
ENSSSCG00000002998	up	SNRPA
ENSSSCG00000015846	down	RBPMS
ENSSSCG00000008697	up	HTT
ENSSSCG00000002812	down	KIFC3
ENSSSCG00000038348	up	NME1
ENSSSCG00000007705	up	ENSSSCG00000007705
ENSSSCG00000039244	down	PHYH
ENSSSCG00000008682	up	NSD2
ENSSSCG00000009524	up	TMTC4
ENSSSCG00000002669	down	CRISPLD2
ENSSSCG00000014934	up	CHORDC1
ENSSSCG00000004666	down	ENSSSCG00000004666
ENSSSCG00000012328	up	HUWE1
ENSSSCG00000015362	up	TSPAN13
ENSSSCG00000028878	down	BCAR1
ENSSSCG00000010493	down	PDLIM1
ENSSSCG00000005183	up	ENSSSCG00000005183
ENSSSCG00000016968	up	BDP1
ENSSSCG00000039795	down	MYL6
ENSSSCG00000029509	up	KIF22
ENSSSCG00000022820	down	VAMP8
ENSSSCG00000038992	down	TUBB6
ENSSSCG00000038947	up	ENSSSCG00000038947
ENSSSCG00000008098	up	POLR1B
ENSSSCG00000007952	up	TRAP1
ENSSSCG00000040421	down	HMG20B
ENSSSCG00000001507	down	TAPBP
ENSSSCG00000011942	down	CD47
ENSSSCG00000006089	up	PTDSS1
ENSSSCG00000011951	down	NFKBIZ
ENSSSCG00000017066	up	GEMIN5
ENSSSCG00000009742	down	ULK1
ENSSSCG00000021821	down	MYO1C
ENSSSCG00000010071	down	MMP11
ENSSSCG00000007157	down	SLC4A11
ENSSSCG00000004782	up	BUB1B
ENSSSCG00000014292	up	HSPA4
ENSSSCG00000003787	up	ZRANB2
ENSSSCG00000026044	down	FDFT1
ENSSSCG00000014913	down	PICALM
ENSSSCG00000001868	down	TSPAN3
ENSSSCG00000001518	down	ITPR3
ENSSSCG00000005673	down	IER5L
ENSSSCG00000009128	up	ENSSSCG00000009128
ENSSSCG00000001000	up	ECI2
ENSSSCG00000024481	down	ENSSSCG00000024481
ENSSSCG00000013410	down	SWAP70
ENSSSCG00000015563	down	RGL1
ENSSSCG00000008878	up	PPID
ENSSSCG00000032702	up	ENSSSCG00000032702
ENSSSCG00000001875	down	SNX33
ENSSSCG00000028159	up	ENSSSCG00000028159
ENSSSCG00000023983	up	AGPS
ENSSSCG00000034814	up	MRTO4
ENSSSCG00000036887	up	CLPB
ENSSSCG00000025783	down	ENTPD3
ENSSSCG00000016656	down	ELMO1
ENSSSCG00000029097	up	RCC1
ENSSSCG00000012062	up	TTC3
ENSSSCG00000038081	down	AGPAT3
ENSSSCG00000016938	up	IPO11
ENSSSCG00000012971	down	EFEMP2
ENSSSCG00000003079	down	PVR
ENSSSCG00000039419	down	SLCO4A1
ENSSSCG00000010486	up	HELLS
ENSSSCG00000040989	down	GPRC5C
ENSSSCG00000033450	up	PDAP1
ENSSSCG00000010580	down	NFKB2
ENSSSCG00000006811	down	SLC6A17
ENSSSCG00000003820	up	USP1
ENSSSCG00000024791	down	CD59
ENSSSCG00000028720	down	NXN
ENSSSCG00000005060	up	KTN1
ENSSSCG00000013517	up	UHRF1
ENSSSCG00000010189	up	NUP133
ENSSSCG00000006035	down	ANGPT1
ENSSSCG00000005786	up	SNRPA1
ENSSSCG00000039651	down	SLC2A5
ENSSSCG00000000104	up	DDX17
ENSSSCG00000017152	down	SGSH
ENSSSCG00000006231	up	CHD7
ENSSSCG00000025049	down	CYBRD1
ENSSSCG00000032734	down	VOPP1
ENSSSCG00000001075	up	ENSSSCG00000001075
ENSSSCG00000033691	up	RAB26
ENSSSCG00000029857	up	ENSSSCG00000029857
ENSSSCG00000026018	down	MFSD1
ENSSSCG00000034913	up	ENSSSCG00000034913
ENSSSCG00000000789	up	CNTN1
ENSSSCG00000008979	up	ENSSSCG00000008979
ENSSSCG00000016971	up	MCCC2
ENSSSCG00000031169	up	ENSSSCG00000031169
ENSSSCG00000015324	down	GNG11
ENSSSCG00000026506	up	RALGAPA2
ENSSSCG00000012336	up	GNL3L
ENSSSCG00000025321	up	MAZ
ENSSSCG00000028855	up	GMPS
ENSSSCG00000040904	down	CLDN1
ENSSSCG00000008144	down	NCK2
ENSSSCG00000024059	down	VAT1
ENSSSCG00000010759	up	GLRX3
ENSSSCG00000000528	down	PKP2
ENSSSCG00000028056	down	ZFP36
ENSSSCG00000007435	down	ENSSSCG00000007435
ENSSSCG00000000848	down	GLT8D2
ENSSSCG00000030388	down	UPP1
ENSSSCG00000032003	down	ENSSSCG00000032003
ENSSSCG00000028108	down	ASAP3
ENSSSCG00000008289	up	MTHFD2
ENSSSCG00000004962	down	CORO2B
ENSSSCG00000009237	down	HPSE
ENSSSCG00000016845	up	NUP155
ENSSSCG00000010746	down	ADAM12
ENSSSCG00000008745	up	PROM1
ENSSSCG00000000406	up	PTGES3
ENSSSCG00000006453	down	KIRREL1
ENSSSCG00000009536	up	ARGLU1
ENSSSCG00000013656	up	MRPL4
ENSSSCG00000001400	up	DDX39B
ENSSSCG00000006472	down	CRABP2
ENSSSCG00000010330	up	PPIF
ENSSSCG00000009501	up	DZIP1
ENSSSCG00000013232	up	ENSSSCG00000013232
ENSSSCG00000022726	down	RHOD
ENSSSCG00000016036	up	WDR75
ENSSSCG00000005654	down	SPTAN1
ENSSSCG00000033074	down	ZCCHC24
ENSSSCG00000010002	up	SF3A1
ENSSSCG00000007355	up	TOP1
ENSSSCG00000009021	up	LRBA
ENSSSCG00000003612	up	EIF3I
ENSSSCG00000031782	up	ARL3
ENSSSCG00000015600	up	DTL
ENSSSCG00000014307	up	H2AFY
ENSSSCG00000002776	down	ATP6V0D1
ENSSSCG00000025588	down	FJX1
ENSSSCG00000011610	up	NUP210
ENSSSCG00000005071	down	C14orf37
ENSSSCG00000009739	up	NOC4L
ENSSSCG00000015403	down	HGF
ENSSSCG00000031287	down	ENSSSCG00000031287
ENSSSCG00000011928	down	CCDC80
ENSSSCG00000034521	up	NUDT21
ENSSSCG00000000105	down	KDELR3
ENSSSCG00000017526	down	COPZ2
ENSSSCG00000008924	up	UBA6
ENSSSCG00000032723	up	ACER3
ENSSSCG00000012076	down	MX2
ENSSSCG00000013278	down	TSPAN18
ENSSSCG00000037102	down	FSTL3
ENSSSCG00000033653	up	ENSSSCG00000033653
ENSSSCG00000006360	down	B4GALT3
ENSSSCG00000009114	up	PRSS12
ENSSSCG00000023235	down	MAN1C1
ENSSSCG00000039046	up	ENSSSCG00000039046
ENSSSCG00000004421	down	FYN
ENSSSCG00000014036	down	TMED9
ENSSSCG00000021557	down	SULT1A3
ENSSSCG00000000148	down	ENSSSCG00000000148
ENSSSCG00000017137	down	METRNL
ENSSSCG00000033374	up	MRPL20
ENSSSCG00000037427	up	PTDSS2
ENSSSCG00000030677	up	GART
ENSSSCG00000003805	down	PDE4B
ENSSSCG00000003600	down	TINAGL1
ENSSSCG00000013509	up	CHAF1A
ENSSSCG00000013829	down	SYDE1
ENSSSCG00000008913	down	IGFBP7
ENSSSCG00000017087	down	GM2A
ENSSSCG00000013629	up	SMARCA4
ENSSSCG00000022246	down	ENSSSCG00000022246
ENSSSCG00000008807	up	GUF1
ENSSSCG00000021902	down	GABRP
ENSSSCG00000020931	up	MSH6
ENSSSCG00000023050	up	2021-09-10
ENSSSCG00000012325	up	SMC1A
ENSSSCG00000034753	down	FAM177A1
ENSSSCG00000005628	down	ST6GALNAC4
ENSSSCG00000011912	up	QTRT2
ENSSSCG00000011684	up	U2SURP
ENSSSCG00000030642	up	PCNA
ENSSSCG00000012885	down	LRP5
ENSSSCG00000027859	down	HDAC7
ENSSSCG00000029805	up	RHOBTB3
ENSSSCG00000009085	down	NUDT6
ENSSSCG00000038772	down	IKBIP
ENSSSCG00000031468	up	EEF1AKMT1
ENSSSCG00000035693	up	POLRMT
ENSSSCG00000006153	up	FABP5
ENSSSCG00000029163	up	BCAT1
ENSSSCG00000004847	up	MPHOSPH10
ENSSSCG00000039757	up	SF3A2
ENSSSCG00000006500	up	UBQLN4
ENSSSCG00000028225	up	DICER1
ENSSSCG00000028905	up	TNIK
ENSSSCG00000033695	down	KCTD15
ENSSSCG00000002921	down	CLIP3
ENSSSCG00000035746	up	ECT2
ENSSSCG00000024999	up	PPIP5K2
ENSSSCG00000026931	down	SERTAD1
ENSSSCG00000017865	down	CTNS
ENSSSCG00000033830	down	CCDC8
ENSSSCG00000017727	down	TMEM98
ENSSSCG00000015175	down	VWA5A
ENSSSCG00000013919	down	HOMER3
ENSSSCG00000031631	up	GNL2
ENSSSCG00000014157	up	NR2F1
ENSSSCG00000037979	up	AARSD1
ENSSSCG00000040835	down	MANSC1
ENSSSCG00000002828	down	LPCAT2
ENSSSCG00000012685	up	FAM122B
ENSSSCG00000029161	down	ADI1
ENSSSCG00000026108	down	CDC42EP1
ENSSSCG00000033453	down	BST2
ENSSSCG00000013292	down	PRR5L
ENSSSCG00000003438	up	VPS13D
ENSSSCG00000013534	up	MLLT1
ENSSSCG00000017605	down	MMD
ENSSSCG00000006875	up	PLPPR4
ENSSSCG00000012006	up	ENSSSCG00000012006
ENSSSCG00000011485	up	PTPRG
ENSSSCG00000008635	up	NOL10
ENSSSCG00000018058	down	ARHGAP23
ENSSSCG00000040666	up	C19orf60
ENSSSCG00000007362	up	SRSF6
ENSSSCG00000016522	up	PTN
ENSSSCG00000010341	down	TSPAN14
ENSSSCG00000038963	down	ENSSSCG00000038963
ENSSSCG00000038879	down	RELB
ENSSSCG00000030211	down	NBR1
ENSSSCG00000006556	up	TPM3
ENSSSCG00000023085	down	STAC
ENSSSCG00000008677	up	TACC3
ENSSSCG00000032067	up	ENSSSCG00000032067
ENSSSCG00000025796	up	NLE1
ENSSSCG00000010471	up	KIF11
ENSSSCG00000031882	up	PNPT1
ENSSSCG00000012792	down	RENBP
ENSSSCG00000010896	up	ASPM
ENSSSCG00000031493	down	CYBA
ENSSSCG00000031249	down	PTTG1IP
ENSSSCG00000024564	up	IMMT
ENSSSCG00000032284	down	CCND3
ENSSSCG00000030428	up	TWNK
ENSSSCG00000007543	up	DNAAF5
ENSSSCG00000032498	up	IDH3A
ENSSSCG00000036613	up	POLQ
ENSSSCG00000012793	up	HCFC1
ENSSSCG00000013242	down	ACP2
ENSSSCG00000013008	up	CDCA5
ENSSSCG00000029331	down	PALLD
ENSSSCG00000031757	up	CARS2
ENSSSCG00000000379	down	ESYT1
ENSSSCG00000038313	down	ZNF219
ENSSSCG00000016226	up	ENSSSCG00000016226
ENSSSCG00000011775	down	KLHL24
ENSSSCG00000023272	down	ILK
ENSSSCG00000016395	up	RIF1
ENSSSCG00000034293	down	ARL4C
ENSSSCG00000032288	up	SLC20A1
ENSSSCG00000010016	down	MORC2
ENSSSCG00000010521	down	UBTD1
ENSSSCG00000022987	down	TMEM132E
ENSSSCG00000036695	up	IGF2BP3
ENSSSCG00000004139	up	ADGRG6
ENSSSCG00000023354	up	ACAD9
ENSSSCG00000036256	up	MAD2L1
ENSSSCG00000009061	up	NAA15
ENSSSCG00000000175	down	ADCY6
ENSSSCG00000031789	down	ACSL5
ENSSSCG00000022611	up	CAPRIN2
ENSSSCG00000001835	down	ABHD2
ENSSSCG00000017728	down	MYO1D
ENSSSCG00000009741	up	PUS1
ENSSSCG00000027357	down	CSTB
ENSSSCG00000026644	up	DDX46
ENSSSCG00000013905	down	FKBP8
ENSSSCG00000010450	down	LIPA
ENSSSCG00000023112	up	PDS5A
ENSSSCG00000037772	up	ATP5F1
ENSSSCG00000000036	down	PACSIN2
ENSSSCG00000027135	up	PPM1G
ENSSSCG00000032428	down	ARSA
ENSSSCG00000003684	down	MTCL1
ENSSSCG00000021672	down	WBP2
ENSSSCG00000034802	down	ENSSSCG00000034802
ENSSSCG00000011136	up	FAM208B
ENSSSCG00000010184	down	AGT
ENSSSCG00000003468	down	PLEKHM2
ENSSSCG00000007812	up	XPO6
ENSSSCG00000014199	up	WDR36
ENSSSCG00000002406	up	AHSA1
ENSSSCG00000013061	down	EML3
ENSSSCG00000003218	up	MYBPC2
ENSSSCG00000000795	up	ADAMTS20
ENSSSCG00000029050	up	MRPL55
ENSSSCG00000002337	down	ZFYVE1
ENSSSCG00000009988	up	THOC5
ENSSSCG00000013016	down	PPP2R5B
ENSSSCG00000022828	up	PNN
ENSSSCG00000032397	up	LBR
ENSSSCG00000010816	down	TGFB2
ENSSSCG00000027287	down	TMEM189
ENSSSCG00000005235	up	KANK1
ENSSSCG00000032655	up	ALYREF
ENSSSCG00000006725	down	TBX15
ENSSSCG00000008336	up	ANXA4
ENSSSCG00000007456	down	SULF2
ENSSSCG00000022815	up	PYGB
ENSSSCG00000007554	down	ZFAND2A
ENSSSCG00000006861	down	EXTL2
ENSSSCG00000011495	down	PRICKLE2
ENSSSCG00000034012	down	CASP3
ENSSSCG00000008614	up	SMC6
ENSSSCG00000008226	up	POLR1A
ENSSSCG00000005229	down	VLDLR
ENSSSCG00000015310	up	AKAP9
ENSSSCG00000010118	up	HIRA
ENSSSCG00000034502	down	H6PD
ENSSSCG00000038401	down	TRAM2
ENSSSCG00000008943	up	SLC4A4
ENSSSCG00000012679	down	GPC4
ENSSSCG00000035344	up	UBE2S
ENSSSCG00000003089	up	TOMM40
ENSSSCG00000009137	up	GAR1
ENSSSCG00000016056	up	GLS
ENSSSCG00000037732	up	FAM60A
ENSSSCG00000011563	up	FANCD2
ENSSSCG00000039324	down	FLII
ENSSSCG00000004205	up	ARHGAP18
ENSSSCG00000008788	up	RFC1
ENSSSCG00000012604	down	LAMP2
ENSSSCG00000012486	up	CSTF2
ENSSSCG00000036431	up	VPS13C
ENSSSCG00000012149	up	RBBP7
ENSSSCG00000035940	down	SPSB1
ENSSSCG00000011047	down	FAM171A1
ENSSSCG00000013468	up	THOP1
ENSSSCG00000038954	down	PLIN3
ENSSSCG00000014204	up	DCP2
ENSSSCG00000003493	down	CAPZB
ENSSSCG00000034522	up	TRIP13
ENSSSCG00000038918	down	CTSF
ENSSSCG00000033175	down	SASH1
ENSSSCG00000009268	up	CRYL1
ENSSSCG00000028638	up	UTP4
ENSSSCG00000015002	up	ELMOD1
ENSSSCG00000028516	up	LARP4
ENSSSCG00000033657	up	GREM1
ENSSSCG00000034086	up	ATP5C1
ENSSSCG00000023837	down	WFDC1
ENSSSCG00000006911	down	TGFBR3
ENSSSCG00000040486	up	BIRC5
ENSSSCG00000016101	down	CFLAR
ENSSSCG00000003707	down	NPC1
ENSSSCG00000038044	down	GYG2
ENSSSCG00000001041	up	PAK1IP1
ENSSSCG00000005110	up	SYNE2
ENSSSCG00000017349	up	ADAM11
ENSSSCG00000028461	down	ENSSSCG00000028461
ENSSSCG00000026233	up	POLR3G
ENSSSCG00000000265	up	ESPL1
ENSSSCG00000008659	up	ACP1
ENSSSCG00000006892	up	DNTTIP2
ENSSSCG00000000261	down	IGFBP6
ENSSSCG00000008136	up	RANBP2
ENSSSCG00000037510	down	DYNLRB1
ENSSSCG00000024776	up	ENSSSCG00000024776
ENSSSCG00000036814	down	CLEC11A
ENSSSCG00000030295	up	ENSSSCG00000030295
ENSSSCG00000026718	up	PLCH1
ENSSSCG00000021040	down	SLC26A11
ENSSSCG00000023956	down	NEDD9
ENSSSCG00000003376	down	PLEKHG5
ENSSSCG00000014258	up	ISOC1
ENSSSCG00000013662	up	PPAN
ENSSSCG00000016732	up	TBRG4
ENSSSCG00000035058	down	PID1
ENSSSCG00000010283	down	SPOCK2
ENSSSCG00000010520	up	MMS19
ENSSSCG00000008857	down	MSMO1
ENSSSCG00000029094	up	PIK3R4
ENSSSCG00000038854	down	PSMF1
ENSSSCG00000003549	down	LDLRAP1
ENSSSCG00000010723	up	ACADSB
ENSSSCG00000031147	down	ACAP2
ENSSSCG00000017380	up	ARL4D
ENSSSCG00000009626	down	SORBS3
ENSSSCG00000008195	up	COX5B
ENSSSCG00000008873	down	FAM198B
ENSSSCG00000003155	down	PPP1R15A
ENSSSCG00000011309	up	KIF15
ENSSSCG00000021472	up	POLR2E
ENSSSCG00000026994	down	ADAMTS10
ENSSSCG00000015828	down	ZNF703
ENSSSCG00000032558	down	EMX2
ENSSSCG00000030045	up	PRMT5
ENSSSCG00000010122	up	CDC45
ENSSSCG00000036114	up	ENSSSCG00000036114
ENSSSCG00000005203	down	IL33
ENSSSCG00000035730	up	ZDHHC21
ENSSSCG00000025499	down	FXYD5
ENSSSCG00000001689	down	GTPBP2
ENSSSCG00000010726	up	BUB3
ENSSSCG00000008316	down	NAGK
ENSSSCG00000027762	up	TNFRSF11B
ENSSSCG00000008940	up	GRSF1
ENSSSCG00000029002	down	PNKD
ENSSSCG00000035537	down	RUNX1
ENSSSCG00000027709	down	PARP9
ENSSSCG00000005364	down	TDRD7
ENSSSCG00000004478	up	MYO6
ENSSSCG00000016817	up	TARS
ENSSSCG00000022874	up	DNAJA3
ENSSSCG00000005301	down	FAM214B
ENSSSCG00000032129	up	ENSSSCG00000032129
ENSSSCG00000009007	up	TMEM131L
ENSSSCG00000039926	down	ENSSSCG00000039926
ENSSSCG00000039194	down	KANK2
ENSSSCG00000017306	down	ITGB3
ENSSSCG00000010116	up	SLC25A1
ENSSSCG00000003479	down	MFAP2
ENSSSCG00000008529	down	YPEL5
ENSSSCG00000027928	down	TMEM9
ENSSSCG00000032557	up	ENSSSCG00000032557
ENSSSCG00000034302	down	SLC12A7
ENSSSCG00000023991	down	RIT1
ENSSSCG00000001837	up	FANCI
ENSSSCG00000004163	up	BCLAF1
ENSSSCG00000006306	down	MPZL1
ENSSSCG00000000706	down	LTBR
ENSSSCG00000025564	down	GAS2L1
ENSSSCG00000001697	down	TMEM63B
ENSSSCG00000009716	up	SH3RF1
ENSSSCG00000038948	down	ETS2
ENSSSCG00000029954	up	THRAP3
ENSSSCG00000008974	up	ENSSSCG00000008974
ENSSSCG00000015589	up	VASH2
ENSSSCG00000029945	up	GCAT
ENSSSCG00000007855	up	REXO5
ENSSSCG00000034501	up	RIOX2
ENSSSCG00000028169	up	NCAPG2
ENSSSCG00000021205	up	STK26
ENSSSCG00000017100	up	MTRR
ENSSSCG00000014169	down	PCSK1
ENSSSCG00000004225	up	TPD52L1
ENSSSCG00000010160	up	TARBP1
ENSSSCG00000009817	down	P2RX7
ENSSSCG00000005029	up	C14orf166
ENSSSCG00000015952	up	HAT1
ENSSSCG00000023562	up	SNRPE
ENSSSCG00000010186	up	URB2
ENSSSCG00000033295	up	EIF2S1
ENSSSCG00000015815	down	ENSSSCG00000015815
ENSSSCG00000013181	up	SERPING1
ENSSSCG00000003412	up	EXOSC10
ENSSSCG00000004969	up	ENSSSCG00000004969
ENSSSCG00000010200	down	CSGALNACT2
ENSSSCG00000009217	down	PKD2
ENSSSCG00000022687	up	NAA40
ENSSSCG00000013776	up	ENSSSCG00000013776
ENSSSCG00000006835	up	SARS
ENSSSCG00000004891	down	SERPINB7
ENSSSCG00000006940	down	CYR61
ENSSSCG00000006981	up	MICU3
ENSSSCG00000025323	up	SF3B3
ENSSSCG00000008445	up	SRBD1
ENSSSCG00000004460	up	IBTK
ENSSSCG00000000002	up	GTSE1
ENSSSCG00000009432	up	DGKD
ENSSSCG00000038440	up	GTPBP3
ENSSSCG00000028504	up	RFC2
ENSSSCG00000012857	up	CARS
ENSSSCG00000005582	up	STRBP
ENSSSCG00000006619	up	SNX27
ENSSSCG00000035082	up	PHF5A
ENSSSCG00000009166	down	MANBA
ENSSSCG00000036322	down	SPRY4
ENSSSCG00000031660	down	MAPK8IP2
ENSSSCG00000006475	up	IQGAP3
ENSSSCG00000004223	down	HEY2
ENSSSCG00000039862	down	TRIB3
ENSSSCG00000033443	up	DEPDC1
ENSSSCG00000002754	down	NQO1
ENSSSCG00000015755	up	AGPAT5
ENSSSCG00000040397	down	COLEC12
ENSSSCG00000002768	up	CENPT
ENSSSCG00000020964	down	SEC22B
ENSSSCG00000006214	up	RRS1
ENSSSCG00000012257	up	MAOA
ENSSSCG00000008900	up	SRP72
ENSSSCG00000031954	up	SLC39A10
ENSSSCG00000016692	down	TAX1BP1
ENSSSCG00000033700	up	ENSSSCG00000033700
ENSSSCG00000013448	down	MKNK2
ENSSSCG00000000708	down	TNFRSF1A
ENSSSCG00000030435	up	USP39
ENSSSCG00000013066	up	INCENP
ENSSSCG00000017416	down	DHX58
ENSSSCG00000009338	down	ENSSSCG00000009338
ENSSSCG00000003651	down	RHBDL2
ENSSSCG00000006733	up	TTF2
ENSSSCG00000036742	up	KLF15
ENSSSCG00000013107	up	PRPF19
ENSSSCG00000038639	down	TOM1L2
ENSSSCG00000033593	up	KIAA1524
ENSSSCG00000005173	up	HAUS6
ENSSSCG00000009553	up	TUBGCP3
ENSSSCG00000023880	up	RRP8
ENSSSCG00000029760	down	ENSSSCG00000029760
ENSSSCG00000024108	down	SLC43A2
ENSSSCG00000003682	down	ANKRD12
ENSSSCG00000005425	down	SLC44A1
ENSSSCG00000005287	up	PSAT1
ENSSSCG00000004454	down	ME1
ENSSSCG00000007140	down	SMOX
ENSSSCG00000003663	down	HPCAL1
ENSSSCG00000025139	up	ZNF507
ENSSSCG00000014878	down	PAK1
ENSSSCG00000002627	up	GSTA4
ENSSSCG00000024748	up	THUMPD1
ENSSSCG00000020777	down	ENSSSCG00000020777
ENSSSCG00000007795	up	ENSSSCG00000007795
ENSSSCG00000022948	up	SLC7A9
ENSSSCG00000000802	up	NELL2
ENSSSCG00000011003	up	ENSSSCG00000011003
ENSSSCG00000038694	up	CCND2
ENSSSCG00000010430	up	CSTF2T
ENSSSCG00000037706	down	PRKAR2B
ENSSSCG00000009938	up	UNG
ENSSSCG00000002857	up	ENSSSCG00000002857
ENSSSCG00000017116	up	LPCAT1
ENSSSCG00000031236	down	GLIPR2
ENSSSCG00000016982	up	ENSSSCG00000016982
ENSSSCG00000005909	up	ENSSSCG00000005909
ENSSSCG00000009050	up	INPP4B
ENSSSCG00000002042	up	OXA1L
ENSSSCG00000016778	up	NLN
ENSSSCG00000017155	up	EIF4A3
ENSSSCG00000025463	up	PROS1
ENSSSCG00000021973	down	GPX8
ENSSSCG00000005643	down	ENSSSCG00000005643
ENSSSCG00000024484	down	DEGS1
ENSSSCG00000002440	up	CCDC88C
ENSSSCG00000029284	up	NPHS1
ENSSSCG00000009396	down	PHF11
ENSSSCG00000007098	up	DTD1
ENSSSCG00000015307	down	CDK14
ENSSSCG00000032176	down	SMURF2
ENSSSCG00000035544	up	NUSAP1
ENSSSCG00000006083	up	LAPTM4B
ENSSSCG00000023907	down	AFAP1
ENSSSCG00000006701	up	CHD1L
ENSSSCG00000004888	down	SERPINB8
ENSSSCG00000040857	up	ENSSSCG00000040857
ENSSSCG00000032932	down	MSRB1
ENSSSCG00000032531	up	SMG1
ENSSSCG00000021328	down	PCSK1N
ENSSSCG00000010052	down	BCR
ENSSSCG00000007165	up	MRPS26
ENSSSCG00000027550	down	PLCD1
ENSSSCG00000016453	down	TCAF1
ENSSSCG00000016378	up	PASK
ENSSSCG00000004554	up	PCLAF
ENSSSCG00000002852	down	PLEKHF1
ENSSSCG00000024043	down	ADAMTS2
ENSSSCG00000003420	down	FBXO6
ENSSSCG00000028536	down	LHFPL2
ENSSSCG00000007423	up	UBE2C
ENSSSCG00000001810	down	PDE8A
ENSSSCG00000037381	up	ENSSSCG00000037381
ENSSSCG00000011251	down	MYD88
ENSSSCG00000031577	down	ATP6V1G1
ENSSSCG00000008038	down	SLC9A3R2
ENSSSCG00000002307	up	ERH
ENSSSCG00000011501	up	SUCLG2
ENSSSCG00000002907	up	ENSSSCG00000002907
ENSSSCG00000013393	down	SPON1
ENSSSCG00000023973	up	NOC2L
ENSSSCG00000006263	down	ATP6V1H
ENSSSCG00000009373	up	ENSSSCG00000009373
ENSSSCG00000000765	down	IL17RA
ENSSSCG00000011298	down	CDCP1
ENSSSCG00000023653	down	GLIS2
ENSSSCG00000012546	up	NRK
ENSSSCG00000024793	down	PORCN
ENSSSCG00000034147	up	DTYMK
ENSSSCG00000015742	up	TMEM177
ENSSSCG00000037594	up	PNISR
ENSSSCG00000006581	down	ENSSSCG00000006581
ENSSSCG00000039782	up	STOML2
ENSSSCG00000028523	up	HUS1
ENSSSCG00000006689	down	PIAS3
ENSSSCG00000003780	up	CRYZ
ENSSSCG00000004612	up	RAB27A
ENSSSCG00000010181	down	C1orf198
ENSSSCG00000009671	up	PBK
ENSSSCG00000016911	up	SKIV2L2
ENSSSCG00000038031	up	CPSF6
ENSSSCG00000008427	down	KCNK12
ENSSSCG00000022081	down	PHLDB2
ENSSSCG00000032552	down	ENSSSCG00000032552
ENSSSCG00000002787	up	E2F4
ENSSSCG00000040185	up	TFAM
ENSSSCG00000032193	up	NKAIN1
ENSSSCG00000011553	up	ENSSSCG00000011553
ENSSSCG00000001816	up	BLM
ENSSSCG00000011407	down	RASSF1
ENSSSCG00000008466	up	COX7A2L
ENSSSCG00000012893	down	UNC93B1
ENSSSCG00000004487	up	MTO1
ENSSSCG00000010062	up	CABIN1
ENSSSCG00000015894	down	DPP4
ENSSSCG00000027946	down	MVP
ENSSSCG00000013909	down	CRLF1
ENSSSCG00000026004	down	MSRB3
ENSSSCG00000036129	down	RNF114
ENSSSCG00000008265	down	DOK1
ENSSSCG00000003108	up	NPAS1
ENSSSCG00000007713	up	BUD23
ENSSSCG00000007431	down	CTSA
ENSSSCG00000026034	up	NUP153
ENSSSCG00000001024	up	RIOK1
ENSSSCG00000017943	down	ACAP1
ENSSSCG00000007248	up	ASXL1
ENSSSCG00000039962	down	HSPB1
ENSSSCG00000012007	down	HSPA13
ENSSSCG00000037561	down	ATP11A
ENSSSCG00000031115	down	CD70
ENSSSCG00000030153	down	SMURF1
ENSSSCG00000025448	down	SERTAD3
ENSSSCG00000014437	up	PPARGC1B
ENSSSCG00000001910	down	ISLR
ENSSSCG00000008495	up	PRKD3
ENSSSCG00000017355	down	GRN
ENSSSCG00000021977	up	GPD1L
ENSSSCG00000004291	down	NT5E
ENSSSCG00000009934	down	ENSSSCG00000009934
ENSSSCG00000011500	up	KBTBD8
ENSSSCG00000017529	up	CBX1
ENSSSCG00000005785	up	PCSK6
ENSSSCG00000010865	up	EXO1
ENSSSCG00000011446	up	NEK4
ENSSSCG00000009477	down	EDNRB
ENSSSCG00000037536	down	SLC25A28
ENSSSCG00000011804	up	RFC4
ENSSSCG00000009488	up	SLITRK5
ENSSSCG00000025478	up	MIB1
ENSSSCG00000039770	down	SLC6A9
ENSSSCG00000010569	up	MGEA5
ENSSSCG00000001475	down	SLC39A7
ENSSSCG00000038487	up	TMPO
ENSSSCG00000001510	up	KIFC1
ENSSSCG00000031871	up	ENSSSCG00000031871
ENSSSCG00000010327	up	POLR3A
ENSSSCG00000036257	up	ENSSSCG00000036257
ENSSSCG00000040286	down	CYLD
ENSSSCG00000005284	down	GNA14
ENSSSCG00000034692	down	SH3BP4
ENSSSCG00000016027	down	ITGAV
ENSSSCG00000015839	down	NRG1
ENSSSCG00000025114	down	FMNL3
ENSSSCG00000004636	up	TRPM7
ENSSSCG00000012271	up	RBM10
ENSSSCG00000020926	up	SDHB
ENSSSCG00000034031	up	ZNF16
ENSSSCG00000030696	up	SLC19A1
ENSSSCG00000028322	down	BTG2
ENSSSCG00000003093	up	SYMPK
ENSSSCG00000000534	up	IPO8
ENSSSCG00000002916	down	APLP1
ENSSSCG00000035080	up	ENSSSCG00000035080
ENSSSCG00000029343	down	MFSD11
ENSSSCG00000006950	down	WDR63
ENSSSCG00000009119	up	LARP7
ENSSSCG00000038727	down	GDNF
ENSSSCG00000038366	down	RAP2B
ENSSSCG00000021845	up	ATXN2L
ENSSSCG00000003111	up	SAE1
ENSSSCG00000006187	down	MSC
ENSSSCG00000026705	up	NVL
ENSSSCG00000011398	down	SEMA3F
ENSSSCG00000012771	down	SLC6A8
ENSSSCG00000033154	down	ARL6IP5
ENSSSCG00000012551	up	RNF128
ENSSSCG00000039182	down	ENSSSCG00000039182
ENSSSCG00000011978	up	CPOX
ENSSSCG00000001986	down	NFATC4
ENSSSCG00000017156	down	GAA
ENSSSCG00000030831	down	DENND3
ENSSSCG00000000161	up	PWP1
ENSSSCG00000036824	down	AVPI1
ENSSSCG00000017614	down	TRIM25
ENSSSCG00000039541	up	ANKRD11
ENSSSCG00000006274	up	PRKDC
ENSSSCG00000009876	up	DDX54
ENSSSCG00000024261	up	CBX2
ENSSSCG00000036236	up	ELOVL6
ENSSSCG00000014391	down	ARAP3
ENSSSCG00000016653	down	DNAJB9
ENSSSCG00000015644	down	IKBKE
ENSSSCG00000023296	up	CENPE
ENSSSCG00000021106	down	GRIPAP1
ENSSSCG00000003673	up	ENSSSCG00000003673
ENSSSCG00000015590	up	FLVCR1
ENSSSCG00000017744	up	SUZ12
ENSSSCG00000030167	up	SLC25A39
ENSSSCG00000017886	down	FBXO39
ENSSSCG00000011364	down	NCKIPSD
ENSSSCG00000007170	down	CPXM1
ENSSSCG00000035037	down	ENSSSCG00000035037
ENSSSCG00000007032	down	PLAT
ENSSSCG00000001063	down	ENSSSCG00000001063
ENSSSCG00000035332	down	ZNF436
ENSSSCG00000011313	up	LIMD1
ENSSSCG00000036274	down	ENSSSCG00000036274
ENSSSCG00000021289	up	GAK
ENSSSCG00000033367	down	PLEKHA2
ENSSSCG00000011970	up	CMSS1
ENSSSCG00000006288	down	SELP
ENSSSCG00000010698	down	FGFR2
ENSSSCG00000009528	up	TPP2
ENSSSCG00000004368	up	PREP
ENSSSCG00000015871	down	NR4A2
ENSSSCG00000005704	up	EXOSC2
ENSSSCG00000032833	up	CD320
ENSSSCG00000006371	down	USF1
ENSSSCG00000006267	down	PCMTD1
ENSSSCG00000005373	up	NANS
ENSSSCG00000008237	down	RETSAT
ENSSSCG00000006930	down	SH3GLB1
ENSSSCG00000002357	up	ALDH6A1
ENSSSCG00000011578	up	TAMM41
ENSSSCG00000017342	up	KIF18B
ENSSSCG00000005040	up	ENSSSCG00000005040
ENSSSCG00000027381	down	GGCX
ENSSSCG00000003643	up	SF3A3
ENSSSCG00000036317	down	VASP
ENSSSCG00000038547	up	GABRB3
ENSSSCG00000008207	up	RPIA
ENSSSCG00000038453	down	SYNPO
ENSSSCG00000008870	up	GUCY1B3
ENSSSCG00000002666	down	KIAA0513
ENSSSCG00000013335	up	LGR4
ENSSSCG00000017366	down	HDAC5
ENSSSCG00000034072	up	ENSSSCG00000034072
ENSSSCG00000014141	down	RFESD
ENSSSCG00000013637	up	QTRT1
ENSSSCG00000036679	up	SORBS2
ENSSSCG00000001074	up	ENSSSCG00000001074
ENSSSCG00000026446	up	ENSSSCG00000026446
ENSSSCG00000038001	down	RBKS
ENSSSCG00000012966	down	C11orf68
ENSSSCG00000037791	down	NKD2
ENSSSCG00000004935	up	HACD3
ENSSSCG00000001892	down	SCAMP2
ENSSSCG00000038644	down	HOXC8
ENSSSCG00000007719	down	ENSSSCG00000007719
ENSSSCG00000007907	up	USP7
ENSSSCG00000017414	up	KAT2A
ENSSSCG00000034216	down	OGFR
ENSSSCG00000005344	up	MELK
ENSSSCG00000006340	down	UAP1
ENSSSCG00000025221	up	PAXIP1
ENSSSCG00000011014	down	BAMBI
ENSSSCG00000017072	down	GALNT10
ENSSSCG00000012689	up	ZNF75D
ENSSSCG00000010955	down	GOLM1
ENSSSCG00000031489	down	DUSP22
ENSSSCG00000017822	up	RPA1
ENSSSCG00000008512	up	TTC27
ENSSSCG00000024591	down	ETV1
ENSSSCG00000003152	up	RUVBL2
ENSSSCG00000012037	up	PAXBP1
ENSSSCG00000003342	up	DVL1
ENSSSCG00000040366	down	ADAMTSL1
ENSSSCG00000011604	up	CHCHD4
ENSSSCG00000026794	down	SIRT2
ENSSSCG00000036326	down	LATS2
ENSSSCG00000024672	up	KLF16
ENSSSCG00000011917	up	NAA50
ENSSSCG00000003253	down	ENSSSCG00000003253
ENSSSCG00000031800	up	CEP72
ENSSSCG00000009434	down	RGCC
ENSSSCG00000012783	up	IDH3G
ENSSSCG00000008637	up	TAF1B
ENSSSCG00000000635	up	ENSSSCG00000000635
ENSSSCG00000029249	down	NAV3
ENSSSCG00000012875	down	TPCN2
ENSSSCG00000014881	up	CLNS1A
ENSSSCG00000031847	up	RBM28
ENSSSCG00000032301	down	ENSSSCG00000032301
ENSSSCG00000030528	up	LTN1
ENSSSCG00000031593	up	NUDT3
ENSSSCG00000006197	down	SULF1
ENSSSCG00000013592	up	ELAVL1
ENSSSCG00000006319	up	POGK
ENSSSCG00000007840	up	POLR3E
ENSSSCG00000009335	down	B3GLCT
ENSSSCG00000013860	up	CHERP
ENSSSCG00000024881	down	TCP11L2
ENSSSCG00000003369	up	ICMT
ENSSSCG00000009971	up	ZNRF3
ENSSSCG00000003718	up	TAF4B
ENSSSCG00000003654	down	MACF1
ENSSSCG00000000985	up	EXOC2
ENSSSCG00000034624	down	TMEM50B
ENSSSCG00000012366	down	LAS1L
ENSSSCG00000004336	up	EPHA7
ENSSSCG00000007109	up	XRN2
ENSSSCG00000011906	up	IGSF11
ENSSSCG00000015379	up	DNAH11
ENSSSCG00000010802	up	UCHL5
ENSSSCG00000030565	up	GRIA4
ENSSSCG00000007737	down	TPST1
ENSSSCG00000028501	down	ALDH3B1
ENSSSCG00000006029	up	NUDCD1
ENSSSCG00000029034	up	COX4I1
ENSSSCG00000012607	down	ENSSSCG00000012607
ENSSSCG00000036893	down	PTHLH
ENSSSCG00000001921	down	NEO1
ENSSSCG00000017753	down	KSR1
ENSSSCG00000026655	up	PTPN13
ENSSSCG00000015375	down	ITGB8
ENSSSCG00000006096	up	INTS8
ENSSSCG00000033344	up	H19_2
ENSSSCG00000027608	up	FAM172A
ENSSSCG00000008535	down	CLIP4
ENSSSCG00000007522	down	CTSZ
ENSSSCG00000000488	down	MDM2
ENSSSCG00000023324	up	KMT2A
ENSSSCG00000011400	down	SEMA3B
ENSSSCG00000035357	down	BCL2L1
ENSSSCG00000009567	down	RASA3
ENSSSCG00000000393	up	PAN2
ENSSSCG00000031083	down	SZRD1
ENSSSCG00000015394	up	KIAA1324L
ENSSSCG00000013315	up	ENSSSCG00000013315
ENSSSCG00000011767	up	TTC14
ENSSSCG00000004164	up	MTFR2
ENSSSCG00000028282	up	SLC1A4
ENSSSCG00000031698	up	TSTA3
ENSSSCG00000015897	down	IFIH1
ENSSSCG00000006251	up	TGS1
ENSSSCG00000016068	up	HECW2
ENSSSCG00000022192	up	NCAPD3
ENSSSCG00000009801	up	BCL7A
ENSSSCG00000031271	up	STRADB
ENSSSCG00000037061	up	RRP1
ENSSSCG00000009448	up	DIAPH3
ENSSSCG00000011163	down	DIP2C
ENSSSCG00000023912	down	ORAI2
ENSSSCG00000035081	down	CCDC106
ENSSSCG00000001756	up	IREB2
ENSSSCG00000033920	up	CTU2
ENSSSCG00000003964	up	PPIH
ENSSSCG00000005282	up	ENSSSCG00000005282
ENSSSCG00000004661	up	MYEF2
ENSSSCG00000000611	up	WBP11
ENSSSCG00000017427	down	HAP1
ENSSSCG00000037673	down	BFAR
ENSSSCG00000010026	down	PIK3IP1
ENSSSCG00000008125	up	NCAPH
ENSSSCG00000020783	down	SLC41A1
ENSSSCG00000039393	down	SPRED1
ENSSSCG00000002689	down	CMIP
ENSSSCG00000004795	up	MEIS2
ENSSSCG00000006482	down	MEF2D
ENSSSCG00000011864	up	UMPS
ENSSSCG00000009310	up	ENSSSCG00000009310
ENSSSCG00000032947	up	SRRM1
ENSSSCG00000000693	up	NCAPD2
ENSSSCG00000009460	up	DIS3
ENSSSCG00000010915	down	NAV1
ENSSSCG00000040919	down	RTN4RL2
ENSSSCG00000024385	up	RNASEH2B
ENSSSCG00000004822	down	ALDH1A3
ENSSSCG00000013867	down	SIN3B
ENSSSCG00000029837	up	VWA8
ENSSSCG00000029592	down	GPRC5A
ENSSSCG00000022507	up	POLR2H
ENSSSCG00000025416	up	CAMKV
ENSSSCG00000012427	up	ENSSSCG00000012427
ENSSSCG00000011877	down	CD86
ENSSSCG00000039953	down	PNRC1
ENSSSCG00000027334	up	EIF1AD
ENSSSCG00000028481	down	CALCOCO1
ENSSSCG00000010345	up	GHITM
ENSSSCG00000009112	down	SEC24D
ENSSSCG00000017492	down	ORMDL3
ENSSSCG00000011710	up	EIF2A
ENSSSCG00000017743	up	CRLF3
ENSSSCG00000025606	up	ATM
ENSSSCG00000007454	down	ENSSSCG00000007454
ENSSSCG00000017642	up	MTMR4
ENSSSCG00000005959	up	FAM49B
ENSSSCG00000009889	down	ALDH2
ENSSSCG00000011972	down	FILIP1L
ENSSSCG00000037158	down	MTURN
ENSSSCG00000010351	down	CCSER2
ENSSSCG00000012915	down	CLCF1
ENSSSCG00000021704	up	PTPDC1
[truncated: 6,432 more rows]

## Sheet: Table S1-4
Table S1-4 Differentially expressed genes commonly existed in three groups
Gene	Up/Down	GeneName
ENSSSCG00000000010	down	FBLN1
ENSSSCG00000000033	down	TSPO
ENSSSCG00000000040	down	2021-09-03
ENSSSCG00000000074	down	MCHR1
ENSSSCG00000000090	down	CBX7
ENSSSCG00000000091	down	APOBEC3B
ENSSSCG00000000092	down	NPTXR
ENSSSCG00000000094	down	SUN2
ENSSSCG00000000105	down	KDELR3
ENSSSCG00000000108	down	TMEM184B
ENSSSCG00000000145	down	MYH9
ENSSSCG00000000148	down	ENSSSCG00000000148
ENSSSCG00000000171	down	CKAP4
ENSSSCG00000000189	down	LMBR1L
ENSSSCG00000000211	down	AQP5
ENSSSCG00000000216	down	ASIC1
ENSSSCG00000000228	down	SCN8A
ENSSSCG00000000232	down	ACVRL1
ENSSSCG00000000234	down	GRASP
ENSSSCG00000000258	down	RARG
ENSSSCG00000000261	down	IGFBP6
ENSSSCG00000000264	down	MFSD5
ENSSSCG00000000289	down	NFE2
ENSSSCG00000000291	down	GPR84
ENSSSCG00000000293	down	ITGA5
ENSSSCG00000000361	down	CD63
ENSSSCG00000000368	down	MMP19
ENSSSCG00000000402	down	RBMS2
ENSSSCG00000000411	down	NAB2
ENSSSCG00000000423	down	LRP1
ENSSSCG00000000435	down	ARHGEF25
ENSSSCG00000000449	down	DTX3
ENSSSCG00000000541	down	FAR2
ENSSSCG00000000545	down	KLHL42
ENSSSCG00000000546	down	MANSC4
ENSSSCG00000000551	down	ARNTL2
ENSSSCG00000000600	down	EPS8
ENSSSCG00000000645	down	GABARAPL1
ENSSSCG00000000649	down	CLEC1A
ENSSSCG00000000675	down	C1R
ENSSSCG00000000681	down	P3H3
ENSSSCG00000000682	down	GNB3
ENSSSCG00000000704	down	TAPBPL
ENSSSCG00000000706	down	LTBR
ENSSSCG00000000708	down	TNFRSF1A
ENSSSCG00000000717	down	ENSSSCG00000000717
ENSSSCG00000000734	down	TSPAN11
ENSSSCG00000000746	down	WASHC1
ENSSSCG00000000759	down	ENSSSCG00000000759
ENSSSCG00000000765	down	IL17RA
ENSSSCG00000000810	down	AMIGO2
ENSSSCG00000000811	down	PCED1B
ENSSSCG00000000837	down	CHST11
ENSSSCG00000000838	down	SLC41A2
ENSSSCG00000000848	down	GLT8D2
ENSSSCG00000000856	down	PAH
ENSSSCG00000000857	down	IGF1
ENSSSCG00000000864	down	CHPT1
ENSSSCG00000000915	down	DCN
ENSSSCG00000000916	down	LUM
ENSSSCG00000000997	down	PPP1R3G
ENSSSCG00000001036	down	TFAP2A
ENSSSCG00000001052	down	PHACTR1
ENSSSCG00000001063	down	ENSSSCG00000001063
ENSSSCG00000001076	down	RNF144B
ENSSSCG00000001099	down	CMAH
ENSSSCG00000001229	down	ENSSSCG00000001229
ENSSSCG00000001242	down	GABBR1
ENSSSCG00000001341	down	ENSSSCG00000001341
ENSSSCG00000001394	down	ENSSSCG00000001394
ENSSSCG00000001398	down	ENSSSCG00000001398
ENSSSCG00000001422	down	C2
ENSSSCG00000001475	down	SLC39A7
ENSSSCG00000001498	down	BEND6
ENSSSCG00000001503	down	B3GALT4
ENSSSCG00000001507	down	TAPBP
ENSSSCG00000001511	down	PHF1
ENSSSCG00000001518	down	ITPR3
ENSSSCG00000001565	down	CDKN1A
ENSSSCG00000001589	down	GLP1R
ENSSSCG00000001595	down	DAAM2
ENSSSCG00000001597	down	LRFN2
ENSSSCG00000001620	down	MDFI
ENSSSCG00000001646	down	BICRAL
ENSSSCG00000001660	down	PTK7
ENSSSCG00000001689	down	GTPBP2
ENSSSCG00000001695	down	VEGFA
ENSSSCG00000001715	down	ENPP5
ENSSSCG00000001716	down	RCAN2
ENSSSCG00000001723	down	PLA2G7
ENSSSCG00000001753	down	CHRNB4
ENSSSCG00000001755	down	HYKK
ENSSSCG00000001762	down	CIB2
ENSSSCG00000001764	down	SH2D7
ENSSSCG00000001765	down	ADAMTS7
ENSSSCG00000001770	down	CTSH
ENSSSCG00000001773	down	TMED3
ENSSSCG00000001787	down	IL16
ENSSSCG00000001793	down	ADAMTSL3
ENSSSCG00000001808	down	CPEB1
ENSSSCG00000001810	down	PDE8A
ENSSSCG00000001817	down	FURIN
ENSSSCG00000001834	down	MFGE8
ENSSSCG00000001835	down	ABHD2
ENSSSCG00000001841	down	RHCG
ENSSSCG00000001847	down	MESP1
ENSSSCG00000001848	down	MESP2
ENSSSCG00000001849	down	ANPEP
ENSSSCG00000001858	down	CIB1
ENSSSCG00000001873	down	CSPG4
ENSSSCG00000001875	down	SNX33
ENSSSCG00000001878	down	PTPN9
ENSSSCG00000001892	down	SCAMP2
ENSSSCG00000001909	down	STRA6
ENSSSCG00000001910	down	ISLR
ENSSSCG00000001914	down	LOXL1
ENSSSCG00000001916	down	C15orf59
ENSSSCG00000001927	down	ENSSSCG00000001927
ENSSSCG00000001930	down	PKM
ENSSSCG00000001931	down	ENSSSCG00000001931
ENSSSCG00000001952	down	NFKBIA
ENSSSCG00000001985	down	CBLN3
ENSSSCG00000001986	down	NFATC4
ENSSSCG00000001987	down	RIPK3
ENSSSCG00000002025	down	SLC22A17
ENSSSCG00000002026	down	EFS
ENSSSCG00000002035	down	C14orf119
ENSSSCG00000002037	down	CDH24
ENSSSCG00000002039	down	MMP14
ENSSSCG00000002041	down	SLC7A7
ENSSSCG00000002051	down	ABHD4
ENSSSCG00000002142	down	TEP1
ENSSSCG00000002263	down	SLCO3A1
ENSSSCG00000002314	down	SMOC1
ENSSSCG00000002315	down	SLC8A3
ENSSSCG00000002337	down	ZFYVE1
ENSSSCG00000002340	down	PSEN1
ENSSSCG00000002348	down	ENSSSCG00000002348
ENSSSCG00000002366	down	NPC2
ENSSSCG00000002368	down	LTBP2
ENSSSCG00000002376	down	PGF
ENSSSCG00000002392	down	IRF2BPL
ENSSSCG00000002425	down	PTPN21
ENSSSCG00000002444	down	FBLN5
ENSSSCG00000002452	down	LGMN
ENSSSCG00000002494	down	CLMN
ENSSSCG00000002501	down	ENSSSCG00000002501
ENSSSCG00000002635	down	SPIRE2
ENSSSCG00000002640	down	DEF8
ENSSSCG00000002653	down	JPH3
ENSSSCG00000002658	down	FOXL1
ENSSSCG00000002662	down	C16orf74
ENSSSCG00000002664	down	GSE1
ENSSSCG00000002666	down	KIAA0513
ENSSSCG00000002669	down	CRISPLD2
ENSSSCG00000002684	down	CDH13
ENSSSCG00000002716	down	MLKL
ENSSSCG00000002737	down	CHST4
ENSSSCG00000002754	down	NQO1
ENSSSCG00000002776	down	ATP6V0D1
ENSSSCG00000002786	down	ELMO3
ENSSSCG00000002792	down	HSF4
ENSSSCG00000002793	down	ENSSSCG00000002793
ENSSSCG00000002795	down	CDH11
ENSSSCG00000002806	down	MMP15
ENSSSCG00000002812	down	KIFC3
ENSSSCG00000002815	down	ADGRG1
ENSSSCG00000002822	down	AMFR
ENSSSCG00000002828	down	LPCAT2
ENSSSCG00000002829	down	MMP2
ENSSSCG00000002831	down	IRX3
ENSSSCG00000002852	down	PLEKHF1
ENSSSCG00000002863	down	LRP3
ENSSSCG00000002935	down	ZNF568
ENSSSCG00000002938	down	ZNF585A
ENSSSCG00000002954	down	SPINT2
ENSSSCG00000002957	down	GGN
ENSSSCG00000002959	down	FAM98C
ENSSSCG00000002960	down	RASGRP4
ENSSSCG00000003006	down	CYP2B6
ENSSSCG00000003046	down	RABAC1
ENSSSCG00000003063	down	PHLDB3
ENSSSCG00000003073	down	LYPD5
ENSSSCG00000003079	down	PVR
ENSSSCG00000003088	down	APOE
ENSSSCG00000003090	down	NECTIN2
ENSSSCG00000003113	down	C5AR2
ENSSSCG00000003115	down	MEIS3
ENSSSCG00000003129	down	C19orf68
ENSSSCG00000003133	down	GRIN2D
ENSSSCG00000003150	down	NUCB1
ENSSSCG00000003153	down	FTL
ENSSSCG00000003157	down	LIN7B
ENSSSCG00000003161	down	PRRG2
ENSSSCG00000003167	down	FLT3LG
ENSSSCG00000003183	down	RRAS
ENSSSCG00000003187	down	FCGRT
ENSSSCG00000003201	down	ATF5
ENSSSCG00000003204	down	VRK3
ENSSSCG00000003207	down	IZUMO2
ENSSSCG00000003211	down	NR1H2
ENSSSCG00000003214	down	KCNC3
ENSSSCG00000003322	down	ZNF582
ENSSSCG00000003324	down	ENSSSCG00000003324
ENSSSCG00000003326	down	PEG3
ENSSSCG00000003333	down	C1QTNF12
ENSSSCG00000003344	down	VWA1
ENSSSCG00000003351	down	MMP23B
ENSSSCG00000003353	down	SLC35E2B
ENSSSCG00000003366	down	CHD5
ENSSSCG00000003371	down	GPR153
ENSSSCG00000003396	down	CLSTN1
ENSSSCG00000003433	down	PLOD1
ENSSSCG00000003451	down	ENSSSCG00000003451
ENSSSCG00000003458	down	EFHD2
ENSSSCG00000003470	down	FAM131C
ENSSSCG00000003471	down	EPHA2
ENSSSCG00000003472	down	ARHGEF19
ENSSSCG00000003479	down	MFAP2
ENSSSCG00000003481	down	PADI1
ENSSSCG00000003486	down	ARHGEF10L
ENSSSCG00000003506	down	PINK1
ENSSSCG00000003514	down	HSPG2
ENSSSCG00000003549	down	LDLRAP1
ENSSSCG00000003569	down	SLC9A1
ENSSSCG00000003579	down	AHDC1
ENSSSCG00000003582	down	SMPDL3B
ENSSSCG00000003590	down	PTPRU
ENSSSCG00000003592	down	SDC3
ENSSSCG00000003600	down	TINAGL1
ENSSSCG00000003603	down	COL16A1
ENSSSCG00000003604	down	ADGRB2
ENSSSCG00000003620	down	TRIM62
ENSSSCG00000003622	down	CSMD2
ENSSSCG00000003637	down	MAP7D1
ENSSSCG00000003644	down	FHL3
ENSSSCG00000003650	down	GJA9
ENSSSCG00000003651	down	RHBDL2
ENSSSCG00000003663	down	HPCAL1
ENSSSCG00000003684	down	MTCL1
ENSSSCG00000003691	down	MYL12A
ENSSSCG00000003693	down	MYOM1
ENSSSCG00000003694	down	EMILIN2
ENSSSCG00000003705	down	CABLES1
ENSSSCG00000003707	down	NPC1
ENSSSCG00000003731	down	GAREM1
ENSSSCG00000003760	down	TTLL7
ENSSSCG00000003766	down	DNAJB4
ENSSSCG00000003795	down	WLS
ENSSSCG00000003805	down	PDE4B
ENSSSCG00000003806	down	LEPROT
ENSSSCG00000003839	down	ENSSSCG00000003839
ENSSSCG00000003846	down	GLIS1
ENSSSCG00000003897	down	MOB3C
ENSSSCG00000003928	down	PLK3
ENSSSCG00000003940	down	HYI
ENSSSCG00000003980	down	EXO5
ENSSSCG00000003983	down	SMAP2
ENSSSCG00000003984	down	ZNF134
ENSSSCG00000003986	down	ZNF211
ENSSSCG00000003995	down	ZNF606
ENSSSCG00000003998	down	ZNF274
ENSSSCG00000004012	down	THBS2
ENSSSCG00000004013	down	SMOC2
ENSSSCG00000004022	down	RPS6KA2
ENSSSCG00000004024	down	ENSSSCG00000004024
ENSSSCG00000004053	down	TAGAP
ENSSSCG00000004065	down	TIAM2
ENSSSCG00000004071	down	CNKSR3
ENSSSCG00000004087	down	CCDC170
ENSSSCG00000004101	down	LRP11
ENSSSCG00000004109	down	ZC3H12D
ENSSSCG00000004114	down	RAB32
ENSSSCG00000004125	down	STX11
ENSSSCG00000004133	down	FUCA2
ENSSSCG00000004154	down	TNFAIP3
ENSSSCG00000004156	down	IFNGR1
ENSSSCG00000004165	down	PDE7B
ENSSSCG00000004179	down	VNN2
ENSSSCG00000004180	down	ENSSSCG00000004180
ENSSSCG00000004192	down	CTGF
ENSSSCG00000004195	down	ARG1
ENSSSCG00000004201	down	TMEM200A
ENSSSCG00000004223	down	HEY2
ENSSSCG00000004237	down	SERINC1
ENSSSCG00000004241	down	GJA1
ENSSSCG00000004291	down	NT5E
ENSSSCG00000004347	down	FBXL4
ENSSSCG00000004366	down	ENSSSCG00000004366
ENSSSCG00000004367	down	ENSSSCG00000004367
ENSSSCG00000004371	down	CRYBG1
ENSSSCG00000004383	down	OSTM1
ENSSSCG00000004420	down	TRAF3IP2
ENSSSCG00000004421	down	FYN
ENSSSCG00000004425	down	LAMA4
ENSSSCG00000004434	down	FRK
ENSSSCG00000004441	down	DSE
ENSSSCG00000004454	down	ME1
ENSSSCG00000004458	down	TPBG
ENSSSCG00000004475	down	ENSSSCG00000004475
ENSSSCG00000004484	down	COL12A1
ENSSSCG00000004507	down	ENSSSCG00000004507
ENSSSCG00000004509	down	LIPG
ENSSSCG00000004520	down	MAPK4
ENSSSCG00000004534	down	CCDC68
ENSSSCG00000004547	down	ENSSSCG00000004547
ENSSSCG00000004570	down	TPM1
ENSSSCG00000004576	down	RORA
ENSSSCG00000004578	down	ANXA2
ENSSSCG00000004643	down	SLC27A2
ENSSSCG00000004646	down	ATP8B4
ENSSSCG00000004651	down	GALK2
ENSSSCG00000004658	down	FBN1
ENSSSCG00000004666	down	ENSSSCG00000004666
ENSSSCG00000004687	down	B2M
ENSSSCG00000004705	down	MAP1A
ENSSSCG00000004713	down	TGM5
ENSSSCG00000004751	down	CHP1
ENSSSCG00000004752	down	EXD1
ENSSSCG00000004755	down	DLL4
ENSSSCG00000004789	down	THBS1
ENSSSCG00000004822	down	ALDH1A3
ENSSSCG00000004823	down	LRRK1
ENSSSCG00000004826	down	SELENOS
ENSSSCG00000004830	down	ATP10A
ENSSSCG00000004835	down	MAGEL2
ENSSSCG00000004840	down	OTUD7A
ENSSSCG00000004850	down	FAM189A1
ENSSSCG00000004856	down	NFATC1
ENSSSCG00000004888	down	SERPINB8
ENSSSCG00000004890	down	SERPINB2
ENSSSCG00000004891	down	SERPINB7
ENSSSCG00000004948	down	SMAD6
ENSSSCG00000004961	down	ITGA11
ENSSSCG00000004962	down	CORO2B
ENSSSCG00000005025	down	TRIM9
ENSSSCG00000005030	down	NID2
ENSSSCG00000005055	down	LGALS3
ENSSSCG00000005071	down	C14orf37
ENSSSCG00000005087	down	SIX1
ENSSSCG00000005092	down	SLC38A6
ENSSSCG00000005094	down	TMEM30B
ENSSSCG00000005096	down	HIF1A
ENSSSCG00000005097	down	SNAPC1
ENSSSCG00000005180	down	BNC2
ENSSSCG00000005186	down	TTC39B
ENSSSCG00000005203	down	IL33
ENSSSCG00000005206	down	MLANA
ENSSSCG00000005267	down	ANXA1
ENSSSCG00000005269	down	TRPM6
ENSSSCG00000005272	down	NMRK1
ENSSSCG00000005273	down	OSTF1
ENSSSCG00000005284	down	GNA14
ENSSSCG00000005301	down	FAM214B
ENSSSCG00000005308	down	RUSC2
ENSSSCG00000005316	down	TPM2
ENSSSCG00000005317	down	TLN1
ENSSSCG00000005318	down	CREB3
ENSSSCG00000005322	down	NPR2
ENSSSCG00000005358	down	SHB
ENSSSCG00000005361	down	ALDH1B1
ENSSSCG00000005364	down	TDRD7
ENSSSCG00000005369	down	FOXE1
ENSSSCG00000005378	down	ANKS6
ENSSSCG00000005380	down	COL15A1
ENSSSCG00000005437	down	ENSSSCG00000005437
ENSSSCG00000005457	down	ENSSSCG00000005457
ENSSSCG00000005472	down	SLC46A2
ENSSSCG00000005481	down	ENSSSCG00000005481
ENSSSCG00000005486	down	KIF12
ENSSSCG00000005494	down	TNC
ENSSSCG00000005498	down	PAPPA
ENSSSCG00000005502	down	ASTN2
ENSSSCG00000005503	down	TLR4
ENSSSCG00000005506	down	MEGF9
ENSSSCG00000005533	down	PTGS1
ENSSSCG00000005593	down	OLFML2A
ENSSSCG00000005607	down	RALGPS1
ENSSSCG00000005608	down	ANGPTL2
ENSSSCG00000005614	down	FAM129B
ENSSSCG00000005617	down	STXBP1
ENSSSCG00000005620	down	SH2D3C
ENSSSCG00000005623	down	ST6GALNAC6
ENSSSCG00000005625	down	ENG
ENSSSCG00000005627	down	AK1
ENSSSCG00000005628	down	ST6GALNAC4
ENSSSCG00000005638	down	LCN2
ENSSSCG00000005641	down	DNM1
ENSSSCG00000005643	down	ENSSSCG00000005643
ENSSSCG00000005664	down	LRRC8A
ENSSSCG00000005672	down	PTPA
ENSSSCG00000005673	down	IER5L
ENSSSCG00000005680	down	PRRX2
ENSSSCG00000005688	down	PTGES
ENSSSCG00000005723	down	NTNG2
ENSSSCG00000005751	down	COL5A1
ENSSSCG00000005768	down	ENSSSCG00000005768
ENSSSCG00000005778	down	HSBP1L1
ENSSSCG00000005924	down	MROH1
ENSSSCG00000005941	down	KHDRBS3
ENSSSCG00000005944	down	NDRG1
ENSSSCG00000005946	down	WISP1
ENSSSCG00000005965	down	MYC
ENSSSCG00000005981	down	FBXO32
ENSSSCG00000005992	down	SHAS2
ENSSSCG00000006035	down	ANGPT1
ENSSSCG00000006069	down	RGS22
ENSSSCG00000006088	down	SDC2
ENSSSCG00000006105	down	GEM
ENSSSCG00000006149	down	ENSSSCG00000006149
ENSSSCG00000006173	down	GDAP1
ENSSSCG00000006175	down	LY96
ENSSSCG00000006186	down	TRPA1
ENSSSCG00000006187	down	MSC
ENSSSCG00000006197	down	SULF1
ENSSSCG00000006243	down	PENK
ENSSSCG00000006250	down	LYN
ENSSSCG00000006262	down	RGS20
ENSSSCG00000006263	down	ATP6V1H
ENSSSCG00000006267	down	PCMTD1
ENSSSCG00000006280	down	GORAB
ENSSSCG00000006281	down	METTL11B
ENSSSCG00000006288	down	SELP
ENSSSCG00000006289	down	F5
ENSSSCG00000006296	down	ATP1B1
ENSSSCG00000006306	down	MPZL1
ENSSSCG00000006308	down	CREG1
ENSSSCG00000006321	down	FAM78B
ENSSSCG00000006335	down	RGS4
ENSSSCG00000006340	down	UAP1
ENSSSCG00000006359	down	ADAMTS4
ENSSSCG00000006369	down	F11R
ENSSSCG00000006371	down	USF1
ENSSSCG00000006390	down	CASQ1
ENSSSCG00000006392	down	IGSF8
ENSSSCG00000006399	down	VSIG8
ENSSSCG00000006453	down	KIRREL1
ENSSSCG00000006472	down	CRABP2
ENSSSCG00000006482	down	MEF2D
ENSSSCG00000006488	down	GLMP
ENSSSCG00000006496	down	LMNA
ENSSSCG00000006502	down	ARHGEF2
ENSSSCG00000006503	down	RXFP4
ENSSSCG00000006512	down	FDPS
ENSSSCG00000006522	down	GBA
ENSSSCG00000006531	down	ENSSSCG00000006531
ENSSSCG00000006539	down	SHC1
ENSSSCG00000006540	down	PBXIP1
ENSSSCG00000006567	down	CRTC2
ENSSSCG00000006577	down	S100A5
ENSSSCG00000006578	down	S100A4
ENSSSCG00000006580	down	S100A2
ENSSSCG00000006581	down	ENSSSCG00000006581
ENSSSCG00000006582	down	S100A14
ENSSSCG00000006588	down	S100A9
ENSSSCG00000006651	down	ADAMTSL4
ENSSSCG00000006689	down	PIAS3
ENSSSCG00000006718	down	ZNF697
ENSSSCG00000006719	down	ENSSSCG00000006719
ENSSSCG00000006725	down	TBX15
ENSSSCG00000006729	down	FAM46C
ENSSSCG00000006742	down	MAB21L3
ENSSSCG00000006777	down	RHOC
ENSSSCG00000006796	down	CHI3L2
ENSSSCG00000006811	down	SLC6A17
ENSSSCG00000006831	down	SORT1
ENSSSCG00000006850	down	FAM102B
ENSSSCG00000006861	down	EXTL2
ENSSSCG00000006862	down	VCAM1
ENSSSCG00000006893	down	BCAR3
ENSSSCG00000006900	down	FAM69A
ENSSSCG00000006902	down	GFI1
ENSSSCG00000006911	down	TGFBR3
ENSSSCG00000006917	down	LRRC8C
ENSSSCG00000006940	down	CYR61
ENSSSCG00000006950	down	WDR63
ENSSSCG00000006968	down	LONRF1
ENSSSCG00000006988	down	PDGFRL
ENSSSCG00000007003	down	ENSSSCG00000007003
ENSSSCG00000007005	down	ENSSSCG00000007005
ENSSSCG00000007034	down	PSD3
ENSSSCG00000007072	down	SPTLC3
ENSSSCG00000007073	down	ISM1
ENSSSCG00000007085	down	DSTN
ENSSSCG00000007115	down	THBD
ENSSSCG00000007133	down	ACSS1
ENSSSCG00000007139	down	ADRA1D
ENSSSCG00000007140	down	SMOX
ENSSSCG00000007145	down	ADAM33
ENSSSCG00000007146	down	SIGLEC1
ENSSSCG00000007170	down	CPXM1
ENSSSCG00000007171	down	EBF4
ENSSSCG00000007197	down	RSPO4
ENSSSCG00000007206	down	RBCK1
ENSSSCG00000007232	down	DUSP15
ENSSSCG00000007281	down	MAP1LC3A
ENSSSCG00000007314	down	ENSSSCG00000007314
ENSSSCG00000007317	down	DLGAP4
ENSSSCG00000007369	down	ENSSSCG00000007369
ENSSSCG00000007391	down	MATN4
ENSSSCG00000007425	down	SNX21
ENSSSCG00000007431	down	CTSA
ENSSSCG00000007435	down	ENSSSCG00000007435
ENSSSCG00000007437	down	SLC12A5
ENSSSCG00000007439	down	CDH22
ENSSSCG00000007451	down	SLC2A10
ENSSSCG00000007456	down	SULF2
ENSSSCG00000007470	down	RIPOR3
ENSSSCG00000007476	down	KCNG1
ENSSSCG00000007477	down	NFATC2
ENSSSCG00000007478	down	ATP9A
ENSSSCG00000007488	down	DOK5
ENSSSCG00000007490	down	CBLN4
ENSSSCG00000007499	down	TFAP2C
ENSSSCG00000007508	down	ZBP1
ENSSSCG00000007522	down	CTSZ
ENSSSCG00000007529	down	SYCP2
ENSSSCG00000007530	down	PPP1R3D
ENSSSCG00000007531	down	FAM217B
ENSSSCG00000007541	down	PDGFA
ENSSSCG00000007554	down	ZFAND2A
ENSSSCG00000007557	down	MICALL2
ENSSSCG00000007567	down	CHST12
ENSSSCG00000007572	down	LFNG
ENSSSCG00000007574	down	SDK1
ENSSSCG00000007585	down	ACTB
ENSSSCG00000007603	down	NPTX2
ENSSSCG00000007625	down	ARPC1B
ENSSSCG00000007642	down	AZGP1
ENSSSCG00000007648	down	GAL3ST4
ENSSSCG00000007649	down	GPC2
ENSSSCG00000007682	down	SH2B2
ENSSSCG00000007719	down	ENSSSCG00000007719
ENSSSCG00000007737	down	TPST1
ENSSSCG00000007770	down	ORAI3
ENSSSCG00000007807	down	CD19
ENSSSCG00000007816	down	IL21R
ENSSSCG00000007817	down	IL4R
ENSSSCG00000007823	down	ZKSCAN2
ENSSSCG00000007842	down	SDR42E2
ENSSSCG00000007853	down	LYRM1
ENSSSCG00000007872	down	XYLT1
ENSSSCG00000007874	down	ABCC1
ENSSSCG00000007899	down	ENSSSCG00000007899
ENSSSCG00000007901	down	CIITA
ENSSSCG00000007949	down	ENSSSCG00000007949
ENSSSCG00000007968	down	RHBDF1
ENSSSCG00000008021	down	TMEM204
ENSSSCG00000008038	down	SLC9A3R2
ENSSSCG00000008051	down	ABCA3
ENSSSCG00000008072	down	ASPN
ENSSSCG00000008080	down	PHF2
ENSSSCG00000008090	down	IL1A
ENSSSCG00000008092	down	NT5DC4
ENSSSCG00000008123	down	ARID5A
ENSSSCG00000008141	down	ST6GAL2
ENSSSCG00000008144	down	NCK2
ENSSSCG00000008153	down	SLC9A2
ENSSSCG00000008159	down	IL1RL1
ENSSSCG00000008162	down	IL1R1
ENSSSCG00000008171	down	NPAS2
ENSSSCG00000008208	down	EIF2AK3
ENSSSCG00000008218	down	RNF103
ENSSSCG00000008230	down	ATOH8
ENSSSCG00000008236	down	ENSSSCG00000008236
ENSSSCG00000008237	down	RETSAT
ENSSSCG00000008239	down	CAPG
ENSSSCG00000008240	down	SH2D6
ENSSSCG00000008265	down	DOK1
ENSSSCG00000008266	down	LOXL3
ENSSSCG00000008284	down	ENSSSCG00000008284
ENSSSCG00000008311	down	CYP26B1
ENSSSCG00000008316	down	NAGK
ENSSSCG00000008317	down	ENSSSCG00000008317
ENSSSCG00000008318	down	VAX2
ENSSSCG00000008319	down	CD207
ENSSSCG00000008339	down	GFPT1
ENSSSCG00000008340	down	ANTXR1
ENSSSCG00000008344	down	ARHGAP25
ENSSSCG00000008347	down	FBXO48
ENSSSCG00000008348	down	PLEK
ENSSSCG00000008368	down	UGP2
ENSSSCG00000008374	down	B3GNT2
ENSSSCG00000008414	down	ERLEC1
ENSSSCG00000008427	down	KCNK12
ENSSSCG00000008434	down	TTC7A
ENSSSCG00000008443	down	EPAS1
ENSSSCG00000008510	down	LTBP1
ENSSSCG00000008529	down	YPEL5
ENSSSCG00000008533	down	ALK
ENSSSCG00000008535	down	CLIP4
ENSSSCG00000008555	down	CGREF1
ENSSSCG00000008557	down	EMILIN1
ENSSSCG00000008593	down	KLHL29
ENSSSCG00000008602	down	LAPTM4A
ENSSSCG00000008606	down	OSR1
ENSSSCG00000008617	down	FAM49A
ENSSSCG00000008624	down	LPIN1
ENSSSCG00000008625	down	NTSR2
ENSSSCG00000008631	down	PQLC3
ENSSSCG00000008642	down	ASAP2
ENSSSCG00000008645	down	ID2
ENSSSCG00000008647	down	CMPK2
ENSSSCG00000008686	down	C4orf48
ENSSSCG00000008703	down	ADRA2C
ENSSSCG00000008712	down	PPP2R2C
ENSSSCG00000008720	down	HMX1
ENSSSCG00000008723	down	HTRA3
ENSSSCG00000008727	down	MSX1
ENSSSCG00000008785	down	FAM114A1
ENSSSCG00000008820	down	TEC
ENSSSCG00000008823	down	SLC10A4
ENSSSCG00000008829	down	OCIAD2
ENSSSCG00000008835	down	RASL11B
ENSSSCG00000008838	down	LNX1
ENSSSCG00000008841	down	PDGFRA
ENSSSCG00000008857	down	MSMO1
ENSSSCG00000008873	down	FAM198B
ENSSSCG00000008913	down	IGFBP7
ENSSSCG00000008930	down	TMPRSS11F
ENSSSCG00000008944	down	NPFFR2
ENSSSCG00000008953	down	CXCL8
ENSSSCG00000008954	down	ENSSSCG00000008954
ENSSSCG00000008957	down	AMCF-II
ENSSSCG00000008959	down	CXCL2
ENSSSCG00000008963	down	AREG
ENSSSCG00000008965	down	ENSSSCG00000008965
ENSSSCG00000009002	down	TLR2
ENSSSCG00000009031	down	EDNRA
ENSSSCG00000009092	down	TRPC3
ENSSSCG00000009097	down	ANXA5
ENSSSCG00000009112	down	SEC24D
ENSSSCG00000009166	down	MANBA
ENSSSCG00000009216	down	SPP1
ENSSSCG00000009217	down	PKD2
ENSSSCG00000009225	down	HSD17B13
ENSSSCG00000009233	down	GPAT3
ENSSSCG00000009237	down	HPSE
ENSSSCG00000009245	down	SCD5
ENSSSCG00000009256	down	ANTXR2
ENSSSCG00000009281	down	SGCG
ENSSSCG00000009320	down	FLT1
ENSSSCG00000009335	down	B3GLCT
ENSSSCG00000009396	down	PHF11
ENSSSCG00000009399	down	CYSLTR2
ENSSSCG00000009403	down	ITM2B
ENSSSCG00000009412	down	LCP1
ENSSSCG00000009468	down	KCTD12
ENSSSCG00000009472	down	FBXL3
ENSSSCG00000009505	down	MBNL2
ENSSSCG00000009526	down	ITGBL1
ENSSSCG00000009540	down	LIG4
ENSSSCG00000009558	down	F10
ENSSSCG00000009565	down	GAS6
ENSSSCG00000009605	down	GFRA2
ENSSSCG00000009615	down	NUDT18
ENSSSCG00000009616	down	HR
ENSSSCG00000009620	down	BMP1
ENSSSCG00000009625	down	ENSSSCG00000009625
ENSSSCG00000009626	down	SORBS3
ENSSSCG00000009642	down	STC1
ENSSSCG00000009655	down	EBF2
ENSSSCG00000009658	down	BNIP3L
ENSSSCG00000009664	down	PTK2B
ENSSSCG00000009666	down	EPHX2
ENSSSCG00000009667	down	ENSSSCG00000009667
ENSSSCG00000009668	down	CLU
ENSSSCG00000009672	down	SCARA5
ENSSSCG00000009676	down	ZNF395
ENSSSCG00000009720	down	DDX60
ENSSSCG00000009722	down	SPOCK3
ENSSSCG00000009730	down	ZNF26
ENSSSCG00000009742	down	ULK1
ENSSSCG00000009778	down	RILPL2
ENSSSCG00000009786	down	HIP1R
ENSSSCG00000009817	down	P2RX7
ENSSSCG00000009827	down	HVCN1
ENSSSCG00000009831	down	CUX2
ENSSSCG00000009844	down	HSPB8
ENSSSCG00000009865	down	TBX3
ENSSSCG00000009870	down	SDSL
ENSSSCG00000009872	down	PLBD2
ENSSSCG00000009880	down	SLC8B1
ENSSSCG00000009929	down	TRPV4
ENSSSCG00000009963	down	TPST2
ENSSSCG00000009966	down	MN1
ENSSSCG00000009979	down	NEFH
ENSSSCG00000009998	down	CASTOR1
ENSSSCG00000010005	down	ENSSSCG00000010005
ENSSSCG00000010006	down	ENSSSCG00000010006
ENSSSCG00000010017	down	SMTN
ENSSSCG00000010026	down	PIK3IP1
ENSSSCG00000010054	down	ADORA2A
ENSSSCG00000010056	down	ENSSSCG00000010056
ENSSSCG00000010068	down	ENSSSCG00000010068
ENSSSCG00000010071	down	MMP11
ENSSSCG00000010102	down	SLC7A4
ENSSSCG00000010109	down	SCARF2
ENSSSCG00000010134	down	TANGO2
ENSSSCG00000010138	down	ZDHHC8
ENSSSCG00000010163	down	KCNK1
ENSSSCG00000010172	down	EGLN1
ENSSSCG00000010181	down	C1orf198
ENSSSCG00000010184	down	AGT
ENSSSCG00000010200	down	CSGALNACT2
ENSSSCG00000010204	down	BICC1
ENSSSCG00000010258	down	AIFM2
ENSSSCG00000010260	down	SAR1A
ENSSSCG00000010272	down	ADAMTS14
ENSSSCG00000010274	down	SGPL1
ENSSSCG00000010276	down	UNC5B
ENSSSCG00000010280	down	VSIR
ENSSSCG00000010281	down	PSAP
ENSSSCG00000010292	down	P4HA1
ENSSSCG00000010312	down	PLAU
ENSSSCG00000010322	down	ZNF503
ENSSSCG00000010325	down	KCNMA1
ENSSSCG00000010329	down	ZMIZ1
ENSSSCG00000010331	down	ANXA11
ENSSSCG00000010332	down	PLAC9
ENSSSCG00000010337	down	MAT1A
ENSSSCG00000010338	down	DYDC1
ENSSSCG00000010339	down	DYDC2
ENSSSCG00000010340	down	FAM213A
ENSSSCG00000010341	down	TSPAN14
ENSSSCG00000010351	down	CCSER2
ENSSSCG00000010352	down	GRID1
ENSSSCG00000010370	down	ENSSSCG00000010370
ENSSSCG00000010381	down	ARHGAP22
ENSSSCG00000010385	down	VSTM4
ENSSSCG00000010400	down	MSMB
ENSSSCG00000010404	down	ALOX5
ENSSSCG00000010437	down	PAPSS2
ENSSSCG00000010447	down	ACTA2
ENSSSCG00000010449	down	CH25H
ENSSSCG00000010450	down	LIPA
ENSSSCG00000010451	down	IFIT2
ENSSSCG00000010452	down	IFIT1
ENSSSCG00000010461	down	ANKRD1
ENSSSCG00000010464	down	PPP1R3C
ENSSSCG00000010476	down	MYOF
ENSSSCG00000010479	down	RBP4
ENSSSCG00000010493	down	PDLIM1
ENSSSCG00000010507	down	TLL2
ENSSSCG00000010523	down	HOGA1
ENSSSCG00000010529	down	SFRP5
ENSSSCG00000010530	down	CRTAC1
ENSSSCG00000010532	down	LOXL4
ENSSSCG00000010533	down	PYROXD2
ENSSSCG00000010540	down	ENTPD7
ENSSSCG00000010544	down	DNMBP
ENSSSCG00000010566	down	FBXW4
ENSSSCG00000010580	down	NFKB2
ENSSSCG00000010593	down	CNNM2
ENSSSCG00000010594	down	NT5C2
ENSSSCG00000010603	down	NEURL1
ENSSSCG00000010607	down	COL17A1
ENSSSCG00000010629	down	ADRA2A
ENSSSCG00000010655	down	GFRA1
ENSSSCG00000010683	down	GRK5
ENSSSCG00000010686	down	BAG3
ENSSSCG00000010703	down	ENSSSCG00000010703
ENSSSCG00000010728	down	CPXM2
ENSSSCG00000010746	down	ADAM12
ENSSSCG00000010762	down	DPYSL4
ENSSSCG00000010765	down	INPP5A
ENSSSCG00000010772	down	ADAM8
ENSSSCG00000010816	down	TGFB2
ENSSSCG00000010831	down	DUSP10
ENSSSCG00000010943	down	C9orf3
ENSSSCG00000010948	down	CTSL
ENSSSCG00000011033	down	VIM
ENSSSCG00000011046	down	ITGA8
ENSSSCG00000011047	down	FAM171A1
ENSSSCG00000011076	down	OTUD1
ENSSSCG00000011090	down	NEBL
ENSSSCG00000011125	down	GATA3
ENSSSCG00000011147	down	ENSSSCG00000011147
ENSSSCG00000011193	down	BTD
ENSSSCG00000011195	down	GALNT15
ENSSSCG00000011226	down	TGFBR2
ENSSSCG00000011251	down	MYD88
ENSSSCG00000011298	down	CDCP1
ENSSSCG00000011355	down	COL7A1
ENSSSCG00000011357	down	SHISA5
ENSSSCG00000011358	down	TREX1
ENSSSCG00000011360	down	CELSR3
ENSSSCG00000011364	down	NCKIPSD
ENSSSCG00000011384	down	BSN
ENSSSCG00000011397	down	SLC38A3
ENSSSCG00000011398	down	SEMA3F
ENSSSCG00000011400	down	SEMA3B
ENSSSCG00000011404	down	HYAL1
ENSSSCG00000011407	down	RASSF1
ENSSSCG00000011412	down	CACNA2D2
ENSSSCG00000011434	down	ENSSSCG00000011434
ENSSSCG00000011455	down	CACNA1D
ENSSSCG00000011470	down	ABHD6
ENSSSCG00000011477	down	ACOX2
ENSSSCG00000011489	down	CADPS
ENSSSCG00000011510	down	TMF1
ENSSSCG00000011516	down	EIF4E3
ENSSSCG00000011519	down	GXYLT2
ENSSSCG00000011521	down	PDZRN3
ENSSSCG00000011532	down	SUMF1
ENSSSCG00000011550	down	CAMK1
ENSSSCG00000011559	down	IL17RC
ENSSSCG00000011561	down	PRRT3
ENSSSCG00000011570	down	IRAK2
ENSSSCG00000011579	down	PPARG
ENSSSCG00000011581	down	MKRN2OS
ENSSSCG00000011592	down	PLXND1
ENSSSCG00000011596	down	TRH
ENSSSCG00000011598	down	FGD5
ENSSSCG00000011599	down	GRIP2
ENSSSCG00000011618	down	GATA2
ENSSSCG00000011641	down	SLCO2A1
ENSSSCG00000011720	down	MBNL1
ENSSSCG00000011727	down	PTX3
ENSSSCG00000011750	down	PLD1
ENSSSCG00000011752	down	FNDC3B
ENSSSCG00000011775	down	KLHL24
ENSSSCG00000011806	down	MASP1
ENSSSCG00000011812	down	TPRG1
ENSSSCG00000011813	down	P3H2
ENSSSCG00000011837	down	MELTF
ENSSSCG00000011859	down	HEG1
ENSSSCG00000011867	down	MYLK
ENSSSCG00000011877	down	CD86
ENSSSCG00000011903	down	ENSSSCG00000011903
ENSSSCG00000011928	down	CCDC80
ENSSSCG00000011936	down	ZBED2
ENSSSCG00000011942	down	CD47
ENSSSCG00000011951	down	NFKBIZ
ENSSSCG00000011959	down	ABI3BP
ENSSSCG00000011965	down	TMEM45A
ENSSSCG00000011973	down	COL8A1
ENSSSCG00000012000	down	GBE1
ENSSSCG00000012001	down	ROBO1
ENSSSCG00000012027	down	ADAMTS5
ENSSSCG00000012050	down	RCAN1
ENSSSCG00000012053	down	CBR3
ENSSSCG00000012054	down	DOPEY2
ENSSSCG00000012074	down	ENSSSCG00000012074
ENSSSCG00000012076	down	MX2
ENSSSCG00000012083	down	RIPK4
ENSSSCG00000012088	down	POFUT2
ENSSSCG00000012112	down	ARHGAP6
ENSSSCG00000012119	down	ENSSSCG00000012119
ENSSSCG00000012141	down	CA5B
ENSSSCG00000012151	down	NHS
ENSSSCG00000012153	down	RAI2
ENSSSCG00000012173	down	SAT1
ENSSSCG00000012234	down	SRPX
ENSSSCG00000012247	down	ATP6AP2
ENSSSCG00000012276	down	SYN1
ENSSSCG00000012277	down	TIMP1
ENSSSCG00000012287	down	TFE3
ENSSSCG00000012290	down	WDR45
ENSSSCG00000012295	down	MAGIX
ENSSSCG00000012309	down	SHROOM4
ENSSSCG00000012318	down	MAGED1
ENSSSCG00000012335	down	FGD1
ENSSSCG00000012365	down	MSN
ENSSSCG00000012399	down	FOXO4
ENSSSCG00000012408	down	NHSL2
ENSSSCG00000012479	down	PCDH19
ENSSSCG00000012482	down	SRPX2
ENSSSCG00000012561	down	FRMPD3
ENSSSCG00000012576	down	CHRDL1
ENSSSCG00000012583	down	ACSL4
ENSSSCG00000012607	down	ENSSSCG00000012607
ENSSSCG00000012624	down	SLC25A43
ENSSSCG00000012631	down	LONRF3
ENSSSCG00000012638	down	GRIA3
ENSSSCG00000012656	down	ELF4
ENSSSCG00000012679	down	GPC4
ENSSSCG00000012724	down	SLITRK2
ENSSSCG00000012730	down	AFF2
ENSSSCG00000012739	down	TMEM185A
ENSSSCG00000012741	down	MAMLD1
ENSSSCG00000012744	down	CD99L2
ENSSSCG00000012766	down	BGN
ENSSSCG00000012768	down	ZFP92
ENSSSCG00000012771	down	SLC6A8
ENSSSCG00000012779	down	ABCD1
ENSSSCG00000012787	down	L1CAM
ENSSSCG00000012825	down	IKBKG
ENSSSCG00000012832	down	MXRA5
ENSSSCG00000012840	down	CD151
ENSSSCG00000012841	down	PNPLA2
ENSSSCG00000012862	down	OSBPL5
ENSSSCG00000012885	down	LRP5
ENSSSCG00000012886	down	C11orf24
ENSSSCG00000012890	down	TCIRG1
ENSSSCG00000012893	down	UNC93B1
ENSSSCG00000012915	down	CLCF1
ENSSSCG00000012944	down	PELI3
ENSSSCG00000012950	down	RIN1
ENSSSCG00000012952	down	TMEM151A
ENSSSCG00000012953	down	YIF1A
ENSSSCG00000012966	down	C11orf68
ENSSSCG00000012967	down	FOSL1
ENSSSCG00000012971	down	EFEMP2
ENSSSCG00000012978	down	AP5B1
ENSSSCG00000012985	down	LTBP3
ENSSSCG00000012988	down	EHBP1L1
ENSSSCG00000012996	down	CDC42EP2
ENSSSCG00000013004	down	TM7SF2
ENSSSCG00000013012	down	SNX15
ENSSSCG00000013039	down	NUDT22
ENSSSCG00000013065	down	ASRGL1
ENSSSCG00000013072	down	FADS2
ENSSSCG00000013073	down	FADS3
ENSSSCG00000013088	down	LRRC10B
ENSSSCG00000013113	down	TMEM132A
ENSSSCG00000013114	down	SLC15A3
ENSSSCG00000013119	down	STX3
ENSSSCG00000013147	down	FAM111B
ENSSSCG00000013241	down	NR1H3
ENSSSCG00000013242	down	ACP2
ENSSSCG00000013244	down	PACSIN3
ENSSSCG00000013257	down	ATG13
ENSSSCG00000013263	down	CREB3L1
ENSSSCG00000013276	down	PRDM11
ENSSSCG00000013278	down	TSPAN18
ENSSSCG00000013282	down	ACCS
ENSSSCG00000013292	down	PRR5L
ENSSSCG00000013297	down	CD44
ENSSSCG00000013307	down	LMO2
ENSSSCG00000013351	down	NAV2
ENSSSCG00000013360	down	TMEM86A
ENSSSCG00000013366	down	LDHA
ENSSSCG00000013369	down	ENSSSCG00000013369
ENSSSCG00000013380	down	ENSSSCG00000013380
ENSSSCG00000013401	down	DKK3
ENSSSCG00000013403	down	GALNT18
ENSSSCG00000013408	down	ADM
ENSSSCG00000013410	down	SWAP70
ENSSSCG00000013418	down	CFD
ENSSSCG00000013425	down	MISP
ENSSSCG00000013432	down	MIDN
ENSSSCG00000013448	down	MKNK2
ENSSSCG00000013551	down	C3
ENSSSCG00000013586	down	LRRC8E
ENSSSCG00000013599	down	ANGPTL4
ENSSSCG00000013614	down	CNN1
ENSSSCG00000013632	down	C19orf38
ENSSSCG00000013634	down	YIPF2
ENSSSCG00000013642	down	PDE4A
ENSSSCG00000013643	down	CDKN2D
ENSSSCG00000013658	down	S1PR2
ENSSSCG00000013664	down	C19orf66
ENSSSCG00000013742	down	NFIX
ENSSSCG00000013746	down	CALR
ENSSSCG00000013753	down	IER2
ENSSSCG00000013762	down	PODNL1
ENSSSCG00000013765	down	RLN3
ENSSSCG00000013766	down	IL27RA
ENSSSCG00000013767	down	PALM3
ENSSSCG00000013773	down	ADGRL1
ENSSSCG00000013829	down	SYDE1
ENSSSCG00000013835	down	CASP14
ENSSSCG00000013880	down	UNC13A
ENSSSCG00000013886	down	B3GNT3
ENSSSCG00000013901	down	IFI30
ENSSSCG00000013909	down	CRLF1
ENSSSCG00000013916	down	COMP
ENSSSCG00000013919	down	HOMER3
ENSSSCG00000013940	down	NLRP3
ENSSSCG00000014004	down	ENSSSCG00000014004
ENSSSCG00000014013	down	ENSSSCG00000014013
ENSSSCG00000014016	down	SQSTM1
ENSSSCG00000014034	down	N4BP3
ENSSSCG00000014036	down	TMED9
ENSSSCG00000014037	down	ENSSSCG00000014037
ENSSSCG00000014049	down	UNC5A
ENSSSCG00000014073	down	HEXB
ENSSSCG00000014088	down	IQGAP2
ENSSSCG00000014097	down	PDE8B
ENSSSCG00000014139	down	ARSK
ENSSSCG00000014169	down	PCSK1
ENSSSCG00000014170	down	CAST
ENSSSCG00000014171	down	ERAP1
ENSSSCG00000014221	down	LVRN
ENSSSCG00000014249	down	2021-03-03
ENSSSCG00000014274	down	PDLIM4
ENSSSCG00000014275	down	SLC22A4
ENSSSCG00000014277	down	IRF1
ENSSSCG00000014287	down	SHROOM1
ENSSSCG00000014303	down	JADE2
ENSSSCG00000014310	down	CXCL14
ENSSSCG00000014316	down	TGFBI
ENSSSCG00000014328	down	GFRA3
ENSSSCG00000014361	down	ENSSSCG00000014361
ENSSSCG00000014362	down	HBEGF
ENSSSCG00000014365	down	SRA1
ENSSSCG00000014369	down	CD14
ENSSSCG00000014378	down	ENSSSCG00000014378
ENSSSCG00000014379	down	PCDHB2
ENSSSCG00000014391	down	ARAP3
ENSSSCG00000014436	down	ARHGEF37
ENSSSCG00000014443	down	CAMK2A
ENSSSCG00000014448	down	ARSI
ENSSSCG00000014538	down	MGAT1
ENSSSCG00000014540	down	ENSSSCG00000014540
ENSSSCG00000014565	down	ENSSSCG00000014565
ENSSSCG00000014570	down	NRIP3
ENSSSCG00000014577	down	TMEM9B
ENSSSCG00000014580	down	RIC3
ENSSSCG00000014598	down	PPFIBP2
ENSSSCG00000014627	down	SMPD1
ENSSSCG00000014633	down	CAVIN3
ENSSSCG00000014670	down	TRIM5
ENSSSCG00000014672	down	ENSSSCG00000014672
ENSSSCG00000014812	down	FOLR2
ENSSSCG00000014840	down	P4HA3
ENSSSCG00000014869	down	LRRC32
ENSSSCG00000014871	down	TSKU
ENSSSCG00000014891	down	ENSSSCG00000014891
ENSSSCG00000014896	down	ENSSSCG00000014896
ENSSSCG00000014909	down	ENSSSCG00000014909
ENSSSCG00000014958	down	FUT4
ENSSSCG00000014960	down	AMOTL1
ENSSSCG00000014985	down	MMP3
ENSSSCG00000014997	down	CASP4
ENSSSCG00000015014	down	ZC3H12C
ENSSSCG00000015022	down	LAYN
ENSSSCG00000015035	down	C11orf52
ENSSSCG00000015037	down	IL18
ENSSSCG00000015045	down	NCAM1
ENSSSCG00000015071	down	SIK3
ENSSSCG00000015083	down	FXYD6
ENSSSCG00000015085	down	IL10RA
ENSSSCG00000015099	down	BCL9L
ENSSSCG00000015111	down	C2CD2L
ENSSSCG00000015119	down	MFRP
ENSSSCG00000015125	down	NECTIN1
ENSSSCG00000015126	down	TRIM29
ENSSSCG00000015175	down	VWA5A
ENSSSCG00000015196	down	SIAE
ENSSSCG00000015202	down	ROBO3
ENSSSCG00000015235	down	ETS1
ENSSSCG00000015237	down	FLI1
ENSSSCG00000015255	down	IGSF9B
ENSSSCG00000015256	down	JAM3
ENSSSCG00000015270	down	FMOD
ENSSSCG00000015271	down	PRELP
ENSSSCG00000015273	down	ATP2B4
ENSSSCG00000015299	down	STEAP4
ENSSSCG00000015301	down	STEAP1
ENSSSCG00000015302	down	STEAP2
ENSSSCG00000015303	down	CFAP69
ENSSSCG00000015307	down	CDK14
ENSSSCG00000015322	down	TFPI2
ENSSSCG00000015324	down	GNG11
ENSSSCG00000015326	down	COL1A2
ENSSSCG00000015328	down	SGCE
ENSSSCG00000015375	down	ITGB8
ENSSSCG00000015390	down	ENSSSCG00000015390
ENSSSCG00000015398	down	SEMA3A
ENSSSCG00000015405	down	ENSSSCG00000015405
ENSSSCG00000015411	down	PTPN12
ENSSSCG00000015444	down	LAMB1
ENSSSCG00000015462	down	TPK1
ENSSSCG00000015474	down	PPFIA4
ENSSSCG00000015476	down	CHI3L1
ENSSSCG00000015538	down	KIAA1614
ENSSSCG00000015539	down	STX6
ENSSSCG00000015548	down	RGSL1
ENSSSCG00000015549	down	RNASEL
ENSSSCG00000015556	down	LAMC2
ENSSSCG00000015560	down	ARPC5
ENSSSCG00000015563	down	RGL1
ENSSSCG00000015565	down	C1orf21
ENSSSCG00000015567	down	FAM129A
ENSSSCG00000015579	down	PTGS2
ENSSSCG00000015607	down	HHAT
ENSSSCG00000015612	down	IRF6
ENSSSCG00000015616	down	HSD11B1
ENSSSCG00000015627	down	ZPBP
ENSSSCG00000015644	down	IKBKE
ENSSSCG00000015677	down	LYPD6B
ENSSSCG00000015707	down	ENSSSCG00000015707
ENSSSCG00000015709	down	SLC35F5
ENSSSCG00000015715	down	EN1
ENSSSCG00000015732	down	TFCP2L1
ENSSSCG00000015770	down	VEGFC
ENSSSCG00000015772	down	AGA
ENSSSCG00000015793	down	UFSP2
ENSSSCG00000015802	down	FAM149A
ENSSSCG00000015808	down	ADAM9
ENSSSCG00000015825	down	ADGRA2
ENSSSCG00000015828	down	ZNF703
ENSSSCG00000015862	down	LIMS2
ENSSSCG00000015871	down	NR4A2
ENSSSCG00000015885	down	PLA2R1
ENSSSCG00000015894	down	DPP4
ENSSSCG00000015987	down	NFE2L2
ENSSSCG00000016034	down	COL3A1
ENSSSCG00000016035	down	COL5A2
ENSSSCG00000016050	down	INPP1
ENSSSCG00000016101	down	CFLAR
ENSSSCG00000016111	down	FZD7
ENSSSCG00000016186	down	TMBIM1
ENSSSCG00000016206	down	CNPPD1
ENSSSCG00000016218	down	PTPRN
ENSSSCG00000016233	down	SERPINE2
ENSSSCG00000016237	down	DOCK10
ENSSSCG00000016254	down	CCL20
ENSSSCG00000016261	down	SP110
ENSSSCG00000016262	down	SP140
ENSSSCG00000016263	down	ENSSSCG00000016263
ENSSSCG00000016267	down	ITM2C
ENSSSCG00000016285	down	ECEL1
ENSSSCG00000016295	down	NGEF
ENSSSCG00000016322	down	ACKR3
ENSSSCG00000016343	down	TWIST2
ENSSSCG00000016364	down	GPC1
ENSSSCG00000016401	down	ENSSSCG00000016401
ENSSSCG00000016420	down	INSIG1
ENSSSCG00000016435	down	SMARCD3
ENSSSCG00000016436	down	CHPF2
ENSSSCG00000016461	down	ZYX
ENSSSCG00000016487	down	MGAM2
ENSSSCG00000016502	down	PARP12
ENSSSCG00000016506	down	KLRG2
ENSSSCG00000016535	down	CALD1
ENSSSCG00000016568	down	AHCYL2
ENSSSCG00000016569	down	SMO
ENSSSCG00000016579	down	CCDC136
ENSSSCG00000016581	down	CALU
ENSSSCG00000016634	down	CAV1
ENSSSCG00000016635	down	CAV2
ENSSSCG00000016653	down	DNAJB9
ENSSSCG00000016664	down	NPSR1
ENSSSCG00000016665	down	BMPER
ENSSSCG00000016715	down	OSBPL3
ENSSSCG00000016725	down	TNS3
ENSSSCG00000016751	down	GCK
ENSSSCG00000016754	down	AEBP1
ENSSSCG00000016760	down	C7orf25
ENSSSCG00000016763	down	GLI3
ENSSSCG00000016810	down	PDZD2
ENSSSCG00000016823	down	ENSSSCG00000016823
ENSSSCG00000016836	down	NADK2
ENSSSCG00000016838	down	RANBP3L
ENSSSCG00000016857	down	DAB2
ENSSSCG00000016868	down	ANXA2R
ENSSSCG00000016882	down	PARP8
ENSSSCG00000016885	down	ITGA1
ENSSSCG00000016900	down	ESM1
ENSSSCG00000016912	down	PLPP1
ENSSSCG00000016928	down	RAB3D
ENSSSCG00000016943	down	ADAMTS6
ENSSSCG00000016976	down	ZNF366
ENSSSCG00000016990	down	ENSSSCG00000016990
ENSSSCG00000016991	down	DUSP1
ENSSSCG00000017012	down	ENSSSCG00000017012
ENSSSCG00000017041	down	ADRA1B
ENSSSCG00000017052	down	ADAM19
ENSSSCG00000017053	down	NIPAL4
ENSSSCG00000017063	down	SGCD
ENSSSCG00000017072	down	GALNT10
ENSSSCG00000017082	down	SPARC
ENSSSCG00000017087	down	GM2A
ENSSSCG00000017091	down	TNIP1
ENSSSCG00000017095	down	ENSSSCG00000017095
ENSSSCG00000017098	down	C5orf49
ENSSSCG00000017137	down	METRNL
ENSSSCG00000017146	down	RNF213
ENSSSCG00000017152	down	SGSH
ENSSSCG00000017156	down	GAA
ENSSSCG00000017164	down	TIMP2
ENSSSCG00000017168	down	ENSSSCG00000017168
ENSSSCG00000017178	down	SPHK1
ENSSSCG00000017194	down	ENSSSCG00000017194
ENSSSCG00000017199	down	TRIM47
ENSSSCG00000017226	down	FADS6
ENSSSCG00000017230	down	TMEM104
ENSSSCG00000017233	down	RAB37
ENSSSCG00000017244	down	ENSSSCG00000017244
ENSSSCG00000017245	down	CDC42EP4
ENSSSCG00000017251	down	SOX9
ENSSSCG00000017258	down	FAM20A
ENSSSCG00000017260	down	WIPI1
ENSSSCG00000017261	down	ARSG
ENSSSCG00000017277	down	PECAM1
ENSSSCG00000017296	down	ACE
ENSSSCG00000017300	down	MRC2
ENSSSCG00000017306	down	ITGB3
ENSSSCG00000017313	down	ENSSSCG00000017313
ENSSSCG00000017328	down	ARHGAP27
ENSSSCG00000017333	down	FMNL1
ENSSSCG00000017338	down	PLCD3
ENSSSCG00000017355	down	GRN
ENSSSCG00000017366	down	HDAC5
ENSSSCG00000017367	down	MPP2
ENSSSCG00000017379	down	ETV4
ENSSSCG00000017391	down	PLEKHH3
ENSSSCG00000017393	down	CNTNAP1
ENSSSCG00000017402	down	STAT5A
ENSSSCG00000017416	down	DHX58
ENSSSCG00000017427	down	HAP1
ENSSSCG00000017428	down	JUP
ENSSSCG00000017446	down	ENSSSCG00000017446
ENSSSCG00000017472	down	IGFBP4
ENSSSCG00000017475	down	RARA
ENSSSCG00000017488	down	CSF3
ENSSSCG00000017492	down	ORMDL3
ENSSSCG00000017515	down	TBKBP1
ENSSSCG00000017525	down	NFE2L1
ENSSSCG00000017526	down	COPZ2
ENSSSCG00000017543	down	CALCOCO2
ENSSSCG00000017561	down	ABCC3
ENSSSCG00000017565	down	SPATA20
ENSSSCG00000017569	down	CHAD
ENSSSCG00000017578	down	ITGA3
ENSSSCG00000017589	down	DLX3
ENSSSCG00000017614	down	TRIM25
ENSSSCG00000017640	down	RNF43
ENSSSCG00000017676	down	BCAS3
ENSSSCG00000017690	down	DHRS11
ENSSSCG00000017705	down	CCL5
ENSSSCG00000017723	down	CCL2
ENSSSCG00000017728	down	MYO1D
ENSSSCG00000017737	down	RNF135
ENSSSCG00000017749	down	ENSSSCG00000017749
ENSSSCG00000017752	down	WSB1
ENSSSCG00000017753	down	KSR1
ENSSSCG00000017754	down	ENSSSCG00000017754
ENSSSCG00000017759	down	ALDOC
ENSSSCG00000017783	down	ENSSSCG00000017783
ENSSSCG00000017804	down	ABR
ENSSSCG00000017865	down	CTNS
ENSSSCG00000017866	down	TAX1BP3
ENSSSCG00000017920	down	CXCL16
ENSSSCG00000017921	down	ZMYND15
ENSSSCG00000017923	down	ALOX15
ENSSSCG00000017926	down	SLC16A13
ENSSSCG00000017929	down	ENSSSCG00000017929
ENSSSCG00000017936	down	GABARAP
ENSSSCG00000017943	down	ACAP1
ENSSSCG00000017963	down	DNAH2
ENSSSCG00000017986	down	NDEL1
ENSSSCG00000017991	down	PIK3R5
ENSSSCG00000017993	down	NTN1
ENSSSCG00000018019	down	ARHGAP44
ENSSSCG00000018029	down	ENSSSCG00000018029
ENSSSCG00000018044	down	ALDH3A1
ENSSSCG00000018045	down	ULK2
ENSSSCG00000018047	down	FAM83G
ENSSSCG00000018056	down	SRCIN1
ENSSSCG00000018058	down	ARHGAP23
ENSSSCG00000020666	down	EHD4
ENSSSCG00000020701	down	TTC9
ENSSSCG00000020705	down	MAP3K8
ENSSSCG00000020744	down	DUSP3
ENSSSCG00000020783	down	SLC41A1
ENSSSCG00000020864	down	VDR
ENSSSCG00000020873	down	SYNGR1
ENSSSCG00000020910	down	STYXL1
ENSSSCG00000020915	down	P4HA2
ENSSSCG00000020963	down	EPDR1
ENSSSCG00000020970	down	IL6
ENSSSCG00000020976	down	CSRP1
ENSSSCG00000020984	down	LXN
ENSSSCG00000020988	down	ENSSSCG00000020988
ENSSSCG00000021027	down	PGBD5
ENSSSCG00000021041	down	ENSSSCG00000021041
ENSSSCG00000021067	down	BLVRB
ENSSSCG00000021084	down	S100A6
ENSSSCG00000021106	down	GRIPAP1
ENSSSCG00000021206	down	IL1RAP
ENSSSCG00000021232	down	SYNC
ENSSSCG00000021250	down	FKBP9
ENSSSCG00000021259	down	CDA
ENSSSCG00000021292	down	OSBPL9
ENSSSCG00000021326	down	ENSSSCG00000021326
ENSSSCG00000021359	down	CDC42EP3
ENSSSCG00000021374	down	FXYD1
ENSSSCG00000021443	down	SGK1
ENSSSCG00000021457	down	ZBTB8A
ENSSSCG00000021490	down	PRDM16
ENSSSCG00000021519	down	CPNE2
ENSSSCG00000021527	down	ATP10B
ENSSSCG00000021557	down	SULT1A3
ENSSSCG00000021562	down	PLXNA4
ENSSSCG00000021569	down	MMP25
ENSSSCG00000021586	down	ZHX2
ENSSSCG00000021588	down	DAPK2
ENSSSCG00000021597	down	PHLDA2
ENSSSCG00000021598	down	EVA1C
ENSSSCG00000021612	down	ARHGAP28
ENSSSCG00000021656	down	ENSSSCG00000021656
ENSSSCG00000021672	down	WBP2
ENSSSCG00000021683	down	ENSSSCG00000021683
ENSSSCG00000021712	down	HERC6
ENSSSCG00000021793	down	SMIM14
ENSSSCG00000021818	down	ENOX1
ENSSSCG00000021821	down	MYO1C
ENSSSCG00000021843	down	SYT5
ENSSSCG00000021880	down	MXRA8
ENSSSCG00000021888	down	ENSSSCG00000021888
ENSSSCG00000021899	down	ENSSSCG00000021899
ENSSSCG00000021902	down	GABRP
ENSSSCG00000021971	down	DPEP1
ENSSSCG00000021973	down	GPX8
ENSSSCG00000022029	down	RAP1GAP
ENSSSCG00000022031	down	CHST2
ENSSSCG00000022058	down	ATRAID
ENSSSCG00000022073	down	ZBTB38
ENSSSCG00000022081	down	PHLDB2
ENSSSCG00000022092	down	CYP7B1
ENSSSCG00000022126	down	EGFR
ENSSSCG00000022129	down	ARSE
ENSSSCG00000022140	down	TMPRSS11E
ENSSSCG00000022159	down	FNDC3A
ENSSSCG00000022162	down	RAB11FIP5
ENSSSCG00000022173	down	ANKRD50
ENSSSCG00000022202	down	TOX2
ENSSSCG00000022208	down	TNFRSF1B
ENSSSCG00000022230	down	CD9
ENSSSCG00000022236	down	FOLR1
ENSSSCG00000022246	down	ENSSSCG00000022246
ENSSSCG00000022280	down	DACT3
ENSSSCG00000022318	down	ERG
ENSSSCG00000022343	down	ENSSSCG00000022343
ENSSSCG00000022347	down	WNT11
ENSSSCG00000022370	down	TNFSF9
ENSSSCG00000022402	down	GRAMD2B
ENSSSCG00000022413	down	TIRAP
ENSSSCG00000022446	down	SEL1L3
ENSSSCG00000022447	down	F3
ENSSSCG00000022454	down	NRBP1
ENSSSCG00000022506	down	ENSSSCG00000022506
ENSSSCG00000022536	down	SLC37A2
ENSSSCG00000022584	down	PPP1R3F
ENSSSCG00000022649	down	SLC7A11
ENSSSCG00000022676	down	OPHN1
ENSSSCG00000022722	down	CARMIL2
ENSSSCG00000022725	down	FLOT1
ENSSSCG00000022726	down	RHOD
ENSSSCG00000022741	down	PDGFRB
ENSSSCG00000022784	down	PLEKHO1
ENSSSCG00000022794	down	HHIPL1
ENSSSCG00000022820	down	VAMP8
ENSSSCG00000022839	down	ENSSSCG00000022839
ENSSSCG00000022846	down	SLC4A3
ENSSSCG00000022896	down	CRMP1
ENSSSCG00000022925	down	ENSSSCG00000022925
ENSSSCG00000022953	down	PTER
ENSSSCG00000022961	down	CLMP
ENSSSCG00000022963	down	ENSSSCG00000022963
ENSSSCG00000022987	down	TMEM132E
ENSSSCG00000022999	down	ZNF232
ENSSSCG00000023010	down	TMOD1
ENSSSCG00000023027	down	ZNF329
ENSSSCG00000023028	down	JAM2
ENSSSCG00000023033	down	PARP3
ENSSSCG00000023041	down	PCBP3
ENSSSCG00000023045	down	BAHCC1
ENSSSCG00000023085	down	STAC
ENSSSCG00000023133	down	OSBPL6
ENSSSCG00000023160	down	ENSSSCG00000023160
ENSSSCG00000023165	down	SEMA7A
ENSSSCG00000023174	down	USP53
ENSSSCG00000023228	down	NUMBL
ENSSSCG00000023235	down	MAN1C1
ENSSSCG00000023247	down	OPTN
ENSSSCG00000023267	down	SCN1B
ENSSSCG00000023272	down	ILK
ENSSSCG00000023294	down	KRCC1
ENSSSCG00000023298	down	SRXN1
ENSSSCG00000023351	down	PLA2G4A
ENSSSCG00000023371	down	EHD2
ENSSSCG00000023374	down	SRGN
ENSSSCG00000023377	down	EMP3
ENSSSCG00000023379	down	UBE2L6
ENSSSCG00000023451	down	KCNK2
ENSSSCG00000023467	down	ENSSSCG00000023467
ENSSSCG00000023485	down	PCDHGB5
ENSSSCG00000023520	down	PCSK5
ENSSSCG00000023525	down	TMEM26
ENSSSCG00000023585	down	SERINC2
ENSSSCG00000023593	down	AFF1
ENSSSCG00000023607	down	CYP4F22
ENSSSCG00000023611	down	ENSSSCG00000023611
ENSSSCG00000023618	down	FRMD7
ENSSSCG00000023627	down	LYPD6
ENSSSCG00000023653	down	GLIS2
ENSSSCG00000023666	down	CTSB
ENSSSCG00000023681	down	PWWP2B
ENSSSCG00000023714	down	SLC31A2
ENSSSCG00000023715	down	GNS
ENSSSCG00000023716	down	TNFAIP6
ENSSSCG00000023719	down	ENSSSCG00000023719
ENSSSCG00000023737	down	CSF2
ENSSSCG00000023745	down	MCOLN3
ENSSSCG00000023749	down	MIOX
ENSSSCG00000023760	down	CLEC14A
ENSSSCG00000023762	down	TRPM2
ENSSSCG00000023784	down	SEMA3C
ENSSSCG00000023788	down	TBC1D30
ENSSSCG00000023803	down	ELK3
ENSSSCG00000023837	down	WFDC1
ENSSSCG00000023857	down	ARHGEF40
ENSSSCG00000023871	down	NAALADL2
ENSSSCG00000023907	down	AFAP1
ENSSSCG00000023912	down	ORAI2
ENSSSCG00000023920	down	P3H1
ENSSSCG00000023924	down	PDE1A
ENSSSCG00000023933	down	CRACR2B
ENSSSCG00000023956	down	NEDD9
ENSSSCG00000023972	down	DRAM1
ENSSSCG00000023975	down	C15orf52
ENSSSCG00000023991	down	RIT1
ENSSSCG00000023993	down	CD96
ENSSSCG00000024009	down	ENSSSCG00000024009
ENSSSCG00000024018	down	SLC16A3
ENSSSCG00000024043	down	ADAMTS2
ENSSSCG00000024071	down	SCARF1
ENSSSCG00000024088	down	TLN2
ENSSSCG00000024103	down	ADPRHL1
ENSSSCG00000024108	down	SLC43A2
ENSSSCG00000024119	down	GLB1
ENSSSCG00000024134	down	MGLL
ENSSSCG00000024158	down	ANO1
ENSSSCG00000024161	down	ENSSSCG00000024161
ENSSSCG00000024166	down	SLC2A6
ENSSSCG00000024174	down	TGIF1
ENSSSCG00000024179	down	NAGS
ENSSSCG00000024206	down	CPPED1
ENSSSCG00000024236	down	MMP17
ENSSSCG00000024388	down	BNIP3
ENSSSCG00000024399	down	EVC2
ENSSSCG00000024403	down	PRRT1
ENSSSCG00000024418	down	RHOU
ENSSSCG00000024481	down	ENSSSCG00000024481
ENSSSCG00000024578	down	PHLDB1
ENSSSCG00000024621	down	KAT2B
ENSSSCG00000024622	down	ZNF667
ENSSSCG00000024633	down	JAKMIP3
ENSSSCG00000024644	down	CIDEA
ENSSSCG00000024669	down	ENSSSCG00000024669
ENSSSCG00000024671	down	WNT9A
ENSSSCG00000024678	down	MEGF6
ENSSSCG00000024692	down	ENSSSCG00000024692
ENSSSCG00000024759	down	CX3CL1
ENSSSCG00000024762	down	PCDHGB4
ENSSSCG00000024771	down	TICAM1
ENSSSCG00000024773	down	ENSSSCG00000024773
ENSSSCG00000024784	down	CACNA1S
ENSSSCG00000024791	down	CD59
ENSSSCG00000024793	down	PORCN
ENSSSCG00000024841	down	SLC35A2
ENSSSCG00000024873	down	PCDHB6
ENSSSCG00000024881	down	TCP11L2
ENSSSCG00000024914	down	ENSSSCG00000024914
ENSSSCG00000024917	down	LRRN4CL
ENSSSCG00000024933	down	SLC36A4
ENSSSCG00000024954	down	FGF1
ENSSSCG00000025010	down	UNC50
ENSSSCG00000025020	down	PCSK9
ENSSSCG00000025023	down	PGGHG
ENSSSCG00000025097	down	TMEM61
ENSSSCG00000025108	down	G6PD
ENSSSCG00000025109	down	PLD3
ENSSSCG00000025133	down	ITGB2
ENSSSCG00000025208	down	RNF39
ENSSSCG00000025214	down	TSHZ3
ENSSSCG00000025294	down	AIRE
ENSSSCG00000025295	down	NDFIP1
ENSSSCG00000025430	down	DTX2
ENSSSCG00000025447	down	MID1IP1
ENSSSCG00000025448	down	SERTAD3
ENSSSCG00000025492	down	NUDT13
ENSSSCG00000025499	down	FXYD5
ENSSSCG00000025531	down	SSPN
ENSSSCG00000025561	down	VASN
ENSSSCG00000025564	down	GAS2L1
ENSSSCG00000025582	down	PXDC1
ENSSSCG00000025638	down	UBE2Z
ENSSSCG00000025698	down	SERPINE1
ENSSSCG00000025711	down	MEIOB
ENSSSCG00000025717	down	HIC1
ENSSSCG00000025741	down	SNX20
ENSSSCG00000025783	down	ENTPD3
ENSSSCG00000025821	down	C2CD2
ENSSSCG00000025822	down	SFRP1
ENSSSCG00000025826	down	BOC
ENSSSCG00000025858	down	ELN
ENSSSCG00000025924	down	IGFBP5
ENSSSCG00000026004	down	MSRB3
ENSSSCG00000026018	down	MFSD1
ENSSSCG00000026042	down	ENSSSCG00000026042
ENSSSCG00000026044	down	FDFT1
ENSSSCG00000026045	down	ENSSSCG00000026045
ENSSSCG00000026108	down	CDC42EP1
ENSSSCG00000026146	down	GALNT5
ENSSSCG00000026155	down	FSCN2
ENSSSCG00000026169	down	MFSD12
ENSSSCG00000026224	down	ARHGAP31
ENSSSCG00000026339	down	ENSSSCG00000026339
ENSSSCG00000026349	down	ALDH3B2
ENSSSCG00000026392	down	BSDC1
ENSSSCG00000026404	down	SERTAD4
ENSSSCG00000026412	down	PLXNA2
ENSSSCG00000026422	down	GPER1
ENSSSCG00000026454	down	ENSSSCG00000026454
ENSSSCG00000026455	down	TMEM54
ENSSSCG00000026466	down	SLC23A2
ENSSSCG00000026583	down	TLR1
ENSSSCG00000026585	down	PROCR
ENSSSCG00000026592	down	TLR6
ENSSSCG00000026602	down	PTGIR
ENSSSCG00000026636	down	ZBTB4
ENSSSCG00000026689	down	CCDC114
ENSSSCG00000026699	down	ENSSSCG00000026699
ENSSSCG00000026710	down	CARHSP1
ENSSSCG00000026741	down	TBCC
ENSSSCG00000026816	down	ENSSSCG00000026816
ENSSSCG00000026819	down	NID1
ENSSSCG00000026893	down	ENSSSCG00000026893
ENSSSCG00000026931	down	SERTAD1
ENSSSCG00000026934	down	PIGX
ENSSSCG00000026940	down	CASP10
ENSSSCG00000026981	down	MRPS6
ENSSSCG00000026994	down	ADAMTS10
ENSSSCG00000027013	down	ENSSSCG00000027013
ENSSSCG00000027030	down	BDKRB2
ENSSSCG00000027056	down	ZNF350
ENSSSCG00000027060	down	TBX2
ENSSSCG00000027124	down	TMEM119
ENSSSCG00000027130	down	TNFRSF12A
ENSSSCG00000027157	down	SLC40A1
ENSSSCG00000027178	down	MAN2B2
ENSSSCG00000027198	down	PDK2
ENSSSCG00000027266	down	PNPLA3
ENSSSCG00000027287	down	TMEM189
ENSSSCG00000027302	down	PKP3
ENSSSCG00000027331	down	COL6A3
ENSSSCG00000027365	down	WNT7B
ENSSSCG00000027371	down	PCDHGC4
ENSSSCG00000027378	down	SH3PXD2B
ENSSSCG00000027401	down	OPRD1
ENSSSCG00000027407	down	MYH14
ENSSSCG00000027443	down	MRAS
ENSSSCG00000027459	down	RNF13
ENSSSCG00000027466	down	PCOLCE
ENSSSCG00000027477	down	TBC1D2B
ENSSSCG00000027529	down	BIRC3
ENSSSCG00000027558	down	GABBR2
ENSSSCG00000027607	down	IER3
ENSSSCG00000027628	down	IL6R
ENSSSCG00000027629	down	CDIPT
ENSSSCG00000027659	down	FUCA1
ENSSSCG00000027660	down	IFI44L
ENSSSCG00000027667	down	EML1
ENSSSCG00000027669	down	ENSSSCG00000027669
ENSSSCG00000027709	down	PARP9
ENSSSCG00000027725	down	CACNA1C
ENSSSCG00000027726	down	DLL1
ENSSSCG00000027745	down	ABCG1
ENSSSCG00000027768	down	SLC29A4
ENSSSCG00000027801	down	VTN
ENSSSCG00000027859	down	HDAC7
ENSSSCG00000027869	down	PHF13
ENSSSCG00000027872	down	MYBL1
ENSSSCG00000027890	down	ENSSSCG00000027890
ENSSSCG00000027992	down	MST1R
ENSSSCG00000028004	down	ENSSSCG00000028004
ENSSSCG00000028052	down	OBSL1
ENSSSCG00000028063	down	TACC2
ENSSSCG00000028076	down	ZBTB7C
ENSSSCG00000028092	down	GNG2
ENSSSCG00000028108	down	ASAP3
ENSSSCG00000028112	down	CLIC6
ENSSSCG00000028157	down	CASP8
ENSSSCG00000028284	down	KCND1
ENSSSCG00000028304	down	ZFP36L1
ENSSSCG00000028331	down	IL1R2
ENSSSCG00000028373	down	ENSSSCG00000028373
ENSSSCG00000028443	down	ENSSSCG00000028443
ENSSSCG00000028460	down	S1PR5
ENSSSCG00000028461	down	ENSSSCG00000028461
ENSSSCG00000028481	down	CALCOCO1
ENSSSCG00000028501	down	ALDH3B1
ENSSSCG00000028512	down	LDLR
ENSSSCG00000028517	down	SC5D
ENSSSCG00000028529	down	REM1
ENSSSCG00000028536	down	LHFPL2
ENSSSCG00000028562	down	ENSSSCG00000028562
ENSSSCG00000028606	down	ZBTB7B
ENSSSCG00000028609	down	SLC12A4
ENSSSCG00000028635	down	ENSSSCG00000028635
ENSSSCG00000028671	down	CEL
ENSSSCG00000028679	down	PLEKHB2
ENSSSCG00000028720	down	NXN
ENSSSCG00000028723	down	CCDC102A
ENSSSCG00000028725	down	TMEM102
ENSSSCG00000028762	down	VPS37C
ENSSSCG00000028788	down	BORCS6
ENSSSCG00000028814	down	SOD3
ENSSSCG00000028827	down	PARVA
ENSSSCG00000028879	down	PLOD3
ENSSSCG00000028908	down	DYNLT3
ENSSSCG00000028976	down	PPP2R2B
ENSSSCG00000029160	down	ENSSSCG00000029160
ENSSSCG00000029165	down	DOK4
ENSSSCG00000029186	down	SEZ6L2
ENSSSCG00000029189	down	DCHS1
ENSSSCG00000029200	down	TRIM2
ENSSSCG00000029201	down	AJUBA
ENSSSCG00000029212	down	GDE1
ENSSSCG00000029226	down	ENSSSCG00000029226
ENSSSCG00000029230	down	ECM1
ENSSSCG00000029249	down	NAV3
ENSSSCG00000029296	down	FOXC2
ENSSSCG00000029343	down	MFSD11
ENSSSCG00000029367	down	CARD6
ENSSSCG00000029388	down	PDE2A
ENSSSCG00000029474	down	AVEN
ENSSSCG00000029482	down	CHST15
ENSSSCG00000029507	down	RASGEF1B
ENSSSCG00000029521	down	CD82
ENSSSCG00000029570	down	PXDN
ENSSSCG00000029592	down	GPRC5A
ENSSSCG00000029594	down	WBP1L
ENSSSCG00000029668	down	IL2RB
ENSSSCG00000029708	down	SLC25A38
ENSSSCG00000029710	down	GCNT4
ENSSSCG00000029715	down	OLFM1
ENSSSCG00000029744	down	PLCH2
ENSSSCG00000029753	down	CYTIP
ENSSSCG00000029756	down	ADGRG2
ENSSSCG00000029763	down	IFI35
ENSSSCG00000029781	down	SELENOM
ENSSSCG00000029838	down	FZD2
ENSSSCG00000029949	down	CD248
ENSSSCG00000030048	down	PLEKHG2
ENSSSCG00000030065	down	ZBTB47
ENSSSCG00000030067	down	GINM1
ENSSSCG00000030095	down	ZBTB16
ENSSSCG00000030108	down	ZNFX1
ENSSSCG00000030149	down	CAPNS1
ENSSSCG00000030153	down	SMURF1
ENSSSCG00000030165	down	MAFF
ENSSSCG00000030217	down	COLGALT2
ENSSSCG00000030262	down	ENSSSCG00000030262
ENSSSCG00000030278	down	MLLT11
ENSSSCG00000030300	down	ENSSSCG00000030300
ENSSSCG00000030325	down	C1QTNF6
ENSSSCG00000030345	down	INPP5J
ENSSSCG00000030368	down	HSPA1L
ENSSSCG00000030432	down	ENSSSCG00000030432
ENSSSCG00000030460	down	ARHGEF6
ENSSSCG00000030535	down	SNX9
ENSSSCG00000030655	down	MAMDC2
ENSSSCG00000030680	down	TCF7
ENSSSCG00000030681	down	MYBPH
ENSSSCG00000030682	down	TMEM57
ENSSSCG00000030709	down	ENSSSCG00000030709
ENSSSCG00000030781	down	C17orf67
ENSSSCG00000030827	down	FGFR3
ENSSSCG00000030831	down	DENND3
ENSSSCG00000031023	down	ENSSSCG00000031023
ENSSSCG00000031112	down	TM4SF5
ENSSSCG00000031118	down	PREX1
ENSSSCG00000031144	down	RAMP3
ENSSSCG00000031172	down	RNF11
ENSSSCG00000031176	down	GP9
ENSSSCG00000031201	down	LMOD1
ENSSSCG00000031216	down	HS3ST6
ENSSSCG00000031236	down	GLIPR2
ENSSSCG00000031249	down	PTTG1IP
ENSSSCG00000031262	down	TXNIP
ENSSSCG00000031287	down	ENSSSCG00000031287
ENSSSCG00000031316	down	ENSSSCG00000031316
ENSSSCG00000031321	down	NR4A1
ENSSSCG00000031337	down	SNX18
ENSSSCG00000031384	down	ENSSSCG00000031384
ENSSSCG00000031459	down	KMT5B
ENSSSCG00000031487	down	LSP1
ENSSSCG00000031489	down	DUSP22
ENSSSCG00000031492	down	PPP1R18
ENSSSCG00000031503	down	PRRX1
ENSSSCG00000031531	down	TSPAN10
ENSSSCG00000031533	down	PCDHGB6
ENSSSCG00000031577	down	ATP6V1G1
ENSSSCG00000031579	down	ENSSSCG00000031579
ENSSSCG00000031648	down	WISP2
ENSSSCG00000031657	down	ENSSSCG00000031657
ENSSSCG00000031660	down	MAPK8IP2
ENSSSCG00000031692	down	ENSSSCG00000031692
ENSSSCG00000031706	down	MICALCL
ENSSSCG00000031717	down	ADCY8
ENSSSCG00000031719	down	SEMA4B
ENSSSCG00000031724	down	LYNX1
ENSSSCG00000031736	down	MGST2
ENSSSCG00000031789	down	ACSL5
ENSSSCG00000031794	down	TNFAIP8L3
ENSSSCG00000031825	down	NAPRT
ENSSSCG00000031830	down	ENSSSCG00000031830
ENSSSCG00000031866	down	TIMP3
ENSSSCG00000031875	down	ZNF469
ENSSSCG00000031888	down	DDIT4
ENSSSCG00000031892	down	HSBP1
ENSSSCG00000031898	down	FAM26E
ENSSSCG00000031905	down	KCNS3
ENSSSCG00000031924	down	NKX3-1
ENSSSCG00000031936	down	GJB2
ENSSSCG00000031970	down	RASSF5
ENSSSCG00000031981	down	SHISA4
ENSSSCG00000031988	down	MYOCD
ENSSSCG00000032007	down	RTN4
ENSSSCG00000032054	down	CNPY4
ENSSSCG00000032086	down	ZNF583
ENSSSCG00000032115	down	OSGIN1
ENSSSCG00000032151	down	CPZ
ENSSSCG00000032164	down	PEA15
ENSSSCG00000032170	down	DAPK3
ENSSSCG00000032176	down	SMURF2
ENSSSCG00000032196	down	ENSSSCG00000032196
ENSSSCG00000032197	down	GNG3
ENSSSCG00000032221	down	FAM110C
ENSSSCG00000032224	down	A3GALT2
ENSSSCG00000032225	down	LRRC31
ENSSSCG00000032231	down	ENSSSCG00000032231
ENSSSCG00000032240	down	RSPO1
ENSSSCG00000032241	down	GPNMB
ENSSSCG00000032251	down	MAFB
ENSSSCG00000032262	down	IDUA
ENSSSCG00000032284	down	CCND3
ENSSSCG00000032301	down	ENSSSCG00000032301
ENSSSCG00000032320	down	C8orf4
ENSSSCG00000032330	down	THY1
ENSSSCG00000032340	down	CDR2
ENSSSCG00000032352	down	ENSSSCG00000032352
ENSSSCG00000032367	down	CEBPD
ENSSSCG00000032369	down	HSD3B7
ENSSSCG00000032381	down	LITAF
ENSSSCG00000032392	down	MYO15A
ENSSSCG00000032398	down	VGLL3
ENSSSCG00000032405	down	TMEM190
ENSSSCG00000032417	down	NGF
ENSSSCG00000032422	down	ENSSSCG00000032422
ENSSSCG00000032423	down	SPOCK1
ENSSSCG00000032428	down	ARSA
ENSSSCG00000032433	down	PTCHD1
ENSSSCG00000032434	down	PLAUR
ENSSSCG00000032436	down	ENSSSCG00000032436
ENSSSCG00000032444	down	PLXDC2
ENSSSCG00000032473	down	NYNRIN
ENSSSCG00000032489	down	KLHDC1
ENSSSCG00000032527	down	FOSL2
ENSSSCG00000032532	down	CHRM2
ENSSSCG00000032547	down	ENSSSCG00000032547
ENSSSCG00000032552	down	ENSSSCG00000032552
ENSSSCG00000032556	down	ALDOA
ENSSSCG00000032558	down	EMX2
ENSSSCG00000032580	down	MGST1
ENSSSCG00000032585	down	ZNF613
ENSSSCG00000032601	down	RASSF2
ENSSSCG00000032613	down	SNAI1
ENSSSCG00000032633	down	FAM53A
ENSSSCG00000032637	down	EVC
ENSSSCG00000032644	down	HLX
ENSSSCG00000032684	down	BOK
ENSSSCG00000032686	down	RUNX3
ENSSSCG00000032687	down	CYP4V2
ENSSSCG00000032691	down	ANKRD66
ENSSSCG00000032728	down	EFNB1
ENSSSCG00000032804	down	ENSSSCG00000032804
ENSSSCG00000032808	down	ENSSSCG00000032808
ENSSSCG00000032843	down	AHRR
ENSSSCG00000032849	down	MLPH
ENSSSCG00000032857	down	S100A12
ENSSSCG00000032861	down	NUAK1
ENSSSCG00000032878	down	SHISA9
ENSSSCG00000032932	down	MSRB1
ENSSSCG00000032956	down	C16orf45
ENSSSCG00000032960	down	MANEAL
ENSSSCG00000032967	down	CACNB3
ENSSSCG00000032969	down	ENSSSCG00000032969
ENSSSCG00000033010	down	ENSSSCG00000033010
ENSSSCG00000033015	down	B3GNT7
ENSSSCG00000033054	down	ROM1
ENSSSCG00000033070	down	ENSSSCG00000033070
ENSSSCG00000033089	down	ENSSSCG00000033089
ENSSSCG00000033103	down	ENSSSCG00000033103
ENSSSCG00000033135	down	VAMP5
ENSSSCG00000033154	down	ARL6IP5
ENSSSCG00000033171	down	MAPK11
ENSSSCG00000033232	down	ENSSSCG00000033232
ENSSSCG00000033258	down	TCF21
ENSSSCG00000033299	down	FLNA
ENSSSCG00000033321	down	GAS1
ENSSSCG00000033329	down	SLC47A1
ENSSSCG00000033338	down	ENSSSCG00000033338
ENSSSCG00000033351	down	ZNF549
ENSSSCG00000033410	down	FAM212A
ENSSSCG00000033442	down	HCN2
ENSSSCG00000033453	down	BST2
ENSSSCG00000033456	down	GPR157
ENSSSCG00000033465	down	HIVEP3
ENSSSCG00000033537	down	ENSSSCG00000033537
ENSSSCG00000033544	down	NTF3
ENSSSCG00000033608	down	LOXL2
ENSSSCG00000033613	down	FOXS1
ENSSSCG00000033626	down	SREBF1
ENSSSCG00000033627	down	YIPF3
ENSSSCG00000033660	down	ENSSSCG00000033660
ENSSSCG00000033695	down	KCTD15
ENSSSCG00000033750	down	ENSSSCG00000033750
ENSSSCG00000033759	down	TBXA2R
ENSSSCG00000033760	down	LTBP4
ENSSSCG00000033765	down	PCDHGA3
ENSSSCG00000033807	down	C14orf132
ENSSSCG00000033815	down	SST
ENSSSCG00000033830	down	CCDC8
ENSSSCG00000033844	down	CYP1B1
ENSSSCG00000033854	down	LGALS1
ENSSSCG00000033874	down	ENSSSCG00000033874
ENSSSCG00000033879	down	ZNF280B
ENSSSCG00000033892	down	EVA1B
ENSSSCG00000033913	down	C1RL
ENSSSCG00000033958	down	RYR3
ENSSSCG00000034044	down	RASD1
ENSSSCG00000034049	down	ENSSSCG00000034049
ENSSSCG00000034087	down	TNFSF15
ENSSSCG00000034090	down	CRTC3
ENSSSCG00000034105	down	TMEM127
ENSSSCG00000034114	down	GPR68
ENSSSCG00000034159	down	SNAPIN
ENSSSCG00000034174	down	AURKC
ENSSSCG00000034197	down	EDEM1
ENSSSCG00000034207	down	CEBPB
ENSSSCG00000034259	down	PMEPA1
ENSSSCG00000034260	down	GDF15
ENSSSCG00000034261	down	TMEM59
ENSSSCG00000034293	down	ARL4C
ENSSSCG00000034302	down	SLC12A7
ENSSSCG00000034345	down	SPRY3
ENSSSCG00000034364	down	SPECC1
ENSSSCG00000034378	down	IFNGR2
ENSSSCG00000034418	down	CREBL2
ENSSSCG00000034441	down	MRGPRF
ENSSSCG00000034465	down	LRP10
ENSSSCG00000034493	down	ST3GAL6
ENSSSCG00000034499	down	TMEM225B
ENSSSCG00000034500	down	MSX2
ENSSSCG00000034502	down	H6PD
ENSSSCG00000034569	down	ENSSSCG00000034569
ENSSSCG00000034570	down	IFI6
ENSSSCG00000034624	down	TMEM50B
ENSSSCG00000034653	down	DLX4
ENSSSCG00000034753	down	FAM177A1
ENSSSCG00000034757	down	FGF11
ENSSSCG00000034758	down	PDXK
ENSSSCG00000034763	down	IRS2
ENSSSCG00000034765	down	ENSSSCG00000034765
ENSSSCG00000034776	down	FAM19A5
ENSSSCG00000034778	down	ARTN
ENSSSCG00000034798	down	JKAMP
ENSSSCG00000034802	down	ENSSSCG00000034802
ENSSSCG00000034870	down	ENSSSCG00000034870
ENSSSCG00000034887	down	HAPLN4
ENSSSCG00000034943	down	GDF6
ENSSSCG00000034949	down	ENSSSCG00000034949
ENSSSCG00000034987	down	IQANK1
ENSSSCG00000035037	down	ENSSSCG00000035037
ENSSSCG00000035038	down	CGNL1
ENSSSCG00000035051	down	ADORA2B
ENSSSCG00000035058	down	PID1
ENSSSCG00000035077	down	INHBA
ENSSSCG00000035078	down	CD40
ENSSSCG00000035102	down	LYPD1
ENSSSCG00000035152	down	TEF
ENSSSCG00000035153	down	TRIM38
ENSSSCG00000035195	down	HNMT
ENSSSCG00000035216	down	SPRED3
ENSSSCG00000035231	down	ENSSSCG00000035231
ENSSSCG00000035297	down	ISG12(A)
ENSSSCG00000035299	down	SFRP4
ENSSSCG00000035357	down	BCL2L1
ENSSSCG00000035364	down	ENSSSCG00000035364
ENSSSCG00000035371	down	ENSSSCG00000035371
ENSSSCG00000035387	down	ZNF550
ENSSSCG00000035392	down	IGFBP2
ENSSSCG00000035400	down	YPEL2
ENSSSCG00000035417	down	TMEM238
ENSSSCG00000035420	down	HES4
ENSSSCG00000035430	down	YPEL3
ENSSSCG00000035446	down	CAVIN1
ENSSSCG00000035511	down	C1QTNF1
ENSSSCG00000035527	down	ENSSSCG00000035527
ENSSSCG00000035537	down	RUNX1
ENSSSCG00000035583	down	PKDREJ
ENSSSCG00000035594	down	PRSS22
ENSSSCG00000035601	down	HAS3
ENSSSCG00000035612	down	COX6B2
ENSSSCG00000035673	down	HBP1
ENSSSCG00000035682	down	ANKRD63
ENSSSCG00000035720	down	HRCT1
ENSSSCG00000035741	down	TOR1AIP2
ENSSSCG00000035774	down	ERRFI1
ENSSSCG00000035790	down	BTG1
ENSSSCG00000035791	down	SIX5
ENSSSCG00000035825	down	UBE2QL1
ENSSSCG00000035859	down	WNT5A
ENSSSCG00000035878	down	FOXD1
ENSSSCG00000035937	down	DPT
ENSSSCG00000035940	down	SPSB1
ENSSSCG00000035941	down	DSEL
ENSSSCG00000035952	down	TGFB1I1
ENSSSCG00000035958	down	EVA1A
ENSSSCG00000035960	down	ENSSSCG00000035960
ENSSSCG00000035972	down	TULP1
ENSSSCG00000035993	down	C1QTNF2
ENSSSCG00000036011	down	ISLR2
ENSSSCG00000036033	down	THRB
ENSSSCG00000036036	down	XG
ENSSSCG00000036044	down	GJD4
ENSSSCG00000036081	down	TBC1D20
ENSSSCG00000036113	down	ENSSSCG00000036113
ENSSSCG00000036122	down	ENSSSCG00000036122
ENSSSCG00000036135	down	COL1A1
ENSSSCG00000036136	down	BHLHE40
ENSSSCG00000036261	down	CROCC2
ENSSSCG00000036274	down	ENSSSCG00000036274
ENSSSCG00000036307	down	OAF
ENSSSCG00000036321	down	TRADD
ENSSSCG00000036322	down	SPRY4
ENSSSCG00000036326	down	LATS2
ENSSSCG00000036348	down	PCDHB15
ENSSSCG00000036352	down	RAB7B
ENSSSCG00000036381	down	RBMS3
ENSSSCG00000036383	down	LGALS3BP
ENSSSCG00000036402	down	MYL9
ENSSSCG00000036403	down	FAM180A
ENSSSCG00000036428	down	ENSSSCG00000036428
ENSSSCG00000036436	down	FZD1
ENSSSCG00000036451	down	ENSSSCG00000036451
ENSSSCG00000036476	down	REEP3
ENSSSCG00000036512	down	FGFRL1
ENSSSCG00000036537	down	NFIC
ENSSSCG00000036554	down	ENSSSCG00000036554
ENSSSCG00000036555	down	PRDM8
ENSSSCG00000036566	down	LY6G6C
ENSSSCG00000036614	down	PGP
ENSSSCG00000036702	down	ACTN1
ENSSSCG00000036723	down	EMP1
ENSSSCG00000036724	down	CRYAB
ENSSSCG00000036755	down	FAM46B
ENSSSCG00000036775	down	SLC48A1
ENSSSCG00000036801	down	C6orf132
ENSSSCG00000036814	down	CLEC11A
ENSSSCG00000036843	down	ENSSSCG00000036843
ENSSSCG00000036865	down	ENSSSCG00000036865
ENSSSCG00000036870	down	RTN2
ENSSSCG00000036886	down	ZNF792
ENSSSCG00000036893	down	PTHLH
ENSSSCG00000036911	down	ENSSSCG00000036911
ENSSSCG00000036933	down	NR1D1
ENSSSCG00000036946	down	ENSSSCG00000036946
ENSSSCG00000037065	down	EMP2
ENSSSCG00000037102	down	FSTL3
ENSSSCG00000037158	down	MTURN
ENSSSCG00000037168	down	TMEM92
ENSSSCG00000037224	down	DEXI
ENSSSCG00000037262	down	PTX4
ENSSSCG00000037264	down	RAB31
ENSSSCG00000037358	down	ENSSSCG00000037358
ENSSSCG00000037360	down	CST3
ENSSSCG00000037398	down	NTAN1
ENSSSCG00000037404	down	DRGX
ENSSSCG00000037439	down	TRAPPC4
ENSSSCG00000037449	down	CSF1
ENSSSCG00000037450	down	SSC5D
ENSSSCG00000037452	down	HTR2A
ENSSSCG00000037480	down	ENSSSCG00000037480
ENSSSCG00000037487	down	ENSSSCG00000037487
ENSSSCG00000037508	down	GSN
ENSSSCG00000037530	down	ENSSSCG00000037530
ENSSSCG00000037536	down	SLC25A28
ENSSSCG00000037559	down	ACOT11
ENSSSCG00000037561	down	ATP11A
ENSSSCG00000037562	down	SLC2A4RG
ENSSSCG00000037566	down	ENSSSCG00000037566
ENSSSCG00000037568	down	RAB43
ENSSSCG00000037575	down	FKBP14
ENSSSCG00000037579	down	PPBP
ENSSSCG00000037600	down	C1orf216
ENSSSCG00000037621	down	KIAA1522
ENSSSCG00000037622	down	FNDC10
ENSSSCG00000037645	down	COTL1
ENSSSCG00000037646	down	DNAJA4
[truncated: 2,374 more rows]
