# Supplementary material for: The Defects of Epigenetic Reprogramming in Dox-Dependent Porcine-iPSCs
Source: Int J Mol Sci. 2022 Oct 8;23(19):11941. doi: 10.3390/ijms231911941 (PMC9570186; doi:10.3390/ijms231911941)
Supplement: Supplementary file 1 [file ijms-23-11941-s001.zip › Table S10.xlsx]

## Sheet: Table S10
Table S10 Co-analysis of parental Re-seq data and offspring's RNA-seq data
#chr	start	end	ref	mut	variation_type	database	quality	Father_type	Mother_type	PEF5_type	PEF7_type	PEF8_type	ips5_type	ips7_type	ips8_type	Father_read	Mother_read	PEF5_read	PEF7_read	PEF8_read	ips5_read	ips7_read	ips8_read	structure_type	structure_gene	function_type	function_gene	ID	chi_squared	p-value
1	513504	513504	T	A	SNP	.	999	0|0	0|1	0|1	0|1	0|1	0|1	0|1	0|1	25|0	11|13	17,16	21,11	9,11	48,20	14,6	16,12	exonic	ENSSSCG00000004010	stopgain	ENSSSCG00000004010:ENSSSCT00000040859:exon17:c.A1867T:p.K623X,ENSSSCG00000004010:ENSSSCT00000004434:exon18:c.A2068T:p.K690X,ENSSSCG00000004010:ENSSSCT00000055698:exon17:c.A1762T:p.K588X,ENSSSCG00000004010:ENSSSCT00000037459:exon18:c.A2023T:p.K675X,	1_513504	27.5004	1.067e-06
1	538012	538012	T	C	SNP	.	999	1|1	0|1	0|1	0|1	0|1	0|1	0|1	0|1	0|17	9|7	7,12	11,16	4,14	31,20	4,7	9,9	exonic	ENSSSCG00000004010	nonsynonymous SNV	ENSSSCG00000004010:ENSSSCT00000041743:exon2:c.A9G:p.I3M,ENSSSCG00000004010:ENSSSCT00000004434:exon2:c.A54G:p.I18M,ENSSSCG00000004010:ENSSSCT00000037459:exon2:c.A9G:p.I3M,	1_538012	43.3512	3.859e-10
1	576345	576345	C	T	SNP	.	999	0|0	0|1	0|1	0|1	0|1	0|1	0|1	0|1	26|0	9|13	47,37	39,28	22,35	43,30	17,37	10,18	UTR3	ENSSSCG00000038931(ENSSSCT00000022754:c.*1201G>A)	-	-	1_576345	34.8229	2.744e-08
1	577147	577147	G	T	SNP	.	999	0|0	0|1	0|1	0|1	0|1	0|1	0|1	0|1	23|0	5|8	63,46	30,51	43,43	80,87	60,39	44,39	UTR3	ENSSSCG00000030155(ENSSSCT00000004429:c.*544G>T,ENSSSCT00000004435:c.*544G>T,ENSSSCT00000031463:c.*544G>T),ENSSSCG00000038931(ENSSSCT00000022754:c.*399C>A)	-	-	1_577147	23.5249	7.792e-06
1	577229	577229	A	C	SNP	.	999	0|0	0|1	0|1	0|1	0|1	0|1	0|1	0|1	19|0	8|9	52,28	27,39	29,40	74,49	37,34	34,32	UTR3	ENSSSCG00000030155(ENSSSCT00000004429:c.*626A>C,ENSSSCT00000004435:c.*626A>C,ENSSSCT00000031463:c.*626A>C),ENSSSCG00000038931(ENSSSCT00000022754:c.*317T>G)	-	-	1_577229	15.521	0.0004262
1	1570011	1570011	C	T	SNP	.	999	0|0	0|1	0|1	0|1	0|1	0|1	0|1	0|1	15|0	13|11	28,21	44,62	40,36	26,14	32,24	39,27	intergenic	ENSSSCG00000004016(dist=32197),ENSSSCG00000004018(dist=11984)	-	-	1_1570011	48.183	3.445e-11
1	1570287	1570287	C	T	SNP	.	999	1|1	0|1	1|1	1|1	1|1	1|1	1|1	1|1	0|19	3|12	0,60	0,89	0,90	0,50	0,66	0,69	intergenic	ENSSSCG00000004016(dist=32473),ENSSSCG00000004018(dist=11708)	-	-	1_1570287	16.4065	0.0002738
1	1570514	1570514	G	A	SNP	.	999	1|1	0|1	1|1	1|1	1|1	1|1	1|1	1|1	0|21	8|16	0,59	0,86	0,75	0,42	0,62	0,55	intergenic	ENSSSCG00000004016(dist=32700),ENSSSCG00000004018(dist=11481)	-	-	1_1570514	23.444	8.113e-06
1	1585074	1585074	C	T	SNP	.	999	1|1	0|0	0|1	0|1	0|1	0|1	0|1	0|1	0|4	7|0	7,15	10,16	4,8	9,16	9,10	12,21	exonic	ENSSSCG00000004018	synonymous SNV	ENSSSCG00000004018:ENSSSCT00000039396:exon30:c.G3882A:p.L1294L,ENSSSCG00000004018:ENSSSCT00000004443:exon30:c.G3840A:p.L1280L,ENSSSCG00000004018:ENSSSCT00000043070:exon29:c.G3738A:p.L1246L,ENSSSCG00000004018:ENSSSCT00000051253:exon28:c.G3816A:p.L1272L,	1_1585074	16.3026	0.0002884
1	1614171	1614171	C	A	SNP	.	999	0|0	1|1	0|1	0|1	0|1	0|1	0|1	0|1	15|0	0|19	11,13	10,11	14,14	18,9	13,24	31,26	exonic	ENSSSCG00000004018	synonymous SNV	ENSSSCG00000004018:ENSSSCT00000039396:exon15:c.G1872T:p.T624T,ENSSSCG00000004018:ENSSSCT00000004443:exon15:c.G1830T:p.T610T,ENSSSCG00000004018:ENSSSCT00000043070:exon14:c.G1728T:p.T576T,ENSSSCG00000004018:ENSSSCT00000051253:exon14:c.G1827T:p.T609T,	1_1614171	22.0066	1.665e-05
1	1633347	1633347	T	G	SNP	.	999	0|0	0|1	0|1	0|1	0|1	0|1	0|1	0|1	20|0	14|5	13,11	15,11	12,14	20,8	20,13	35,24	exonic	ENSSSCG00000004018	synonymous SNV	ENSSSCG00000004018:ENSSSCT00000039396:exon8:c.A1047C:p.P349P,ENSSSCG00000004018:ENSSSCT00000004443:exon8:c.A1005C:p.P335P,ENSSSCG00000004018:ENSSSCT00000043070:exon8:c.A948C:p.P316P,ENSSSCG00000004018:ENSSSCT00000051253:exon8:c.A1047C:p.P349P,	1_1633347	20.5139	3.511e-05
1	2095274	2095274	C	T	SNP	.	999	0|0	0|1	0|1	0|1	0|1	0|1	0|1	0|1	12|0	11|6	20,27	17,10	21,20	44,34	46,36	15,23	UTR3	ENSSSCG00000004023(ENSSSCT00000004448:c.*661G>A,ENSSSCT00000054266:c.*4640G>A,ENSSSCT00000037518:c.*3658G>A,ENSSSCT00000059456:c.*661G>A)	-	-	1_2095274	49.4476	1.831e-11
1	2095788	2095788	T	C	SNP	.	999	0|0	0|1	0|1	0|1	0|1	0|1	0|1	0|1	16|0	12|10	45,35	16,28	23,21	47,67	25,26	21,32	UTR3	ENSSSCG00000004023(ENSSSCT00000004448:c.*147A>G,ENSSSCT00000054266:c.*4126A>G,ENSSSCT00000037518:c.*3144A>G,ENSSSCT00000059456:c.*147A>G)	-	-	1_2095788	12.6294	0.001809
1	2104947	2104947	T	C	SNP	.	999	0|0	1|1	0|1	0|1	0|1	0|1	0|1	0|1	17|0	0|20	42,41	24,17	26,23	53,55	50,52	36,22	exonic	ENSSSCG00000004023	synonymous SNV	ENSSSCG00000004023:ENSSSCT00000059456:exon8:c.A789G:p.E263E,ENSSSCG00000004023:ENSSSCT00000037518:exon7:c.A729G:p.E243E,ENSSSCG00000004023:ENSSSCT00000004448:exon7:c.A729G:p.E243E,ENSSSCG00000004023:ENSSSCT00000054266:exon7:c.A729G:p.E243E,	1_2104947	43.664	3.3e-10
1	2120745	2120745	C	T	SNP	.	999	0|0	0|1	0|1	0|1	0|1	0|1	0|1	0|1	9|0	5|7	32,23	15,6	17,18	37,22	28,20	26,26	exonic	ENSSSCG00000004023	synonymous SNV	ENSSSCG00000004023:ENSSSCT00000059456:exon1:c.G15A:p.A5A,ENSSSCG00000004023:ENSSSCT00000037518:exon1:c.G15A:p.A5A,ENSSSCG00000004023:ENSSSCT00000004448:exon1:c.G15A:p.A5A,ENSSSCG00000004023:ENSSSCT00000054266:exon1:c.G15A:p.A5A,	1_2120745	21.0164	2.731e-05
1	2551985	2551985	C	T	SNP	.	999	1|1	0|1	1|1	1|1	1|1	1|1	1|1	1|1	0|14	11|9	0,157	0,167	0,202	0,167	0,203	0,186	exonic	ENSSSCG00000032916	synonymous SNV	ENSSSCG00000032916:ENSSSCT00000064731:exon4:c.C261T:p.N87N,	1_2551985	8.35938	0.0153
1	2576855	2576855	G	C	SNP	.	999	1|1	0|1	1|1	1|1	1|1	1|1	1|1	1|1	0|7	6|3	0,241	0,248	0,200	0,196	0,156	0,172	UTR5	ENSSSCG00000004020(ENSSSCT00000004445:c.-37G>C)	-	-	1_2576855	69.1462	9.663e-16
1	2592993	2592993	G	C	SNP	.	999	1|1	0|1	1|1	1|1	1|1	1|1	1|1	1|1	0|10	7|6	0,191	0,178	0,203	0,179	0,174	0,156	exonic	ENSSSCG00000004020	synonymous SNV	ENSSSCG00000004020:ENSSSCT00000004445:exon8:c.G441C:p.R147R,	1_2592993	15.0567	0.0005376
1	2593387	2593387	A	T	SNP	.	999	1|1	0|1	1|1	1|1	1|1	1|1	1|1	1|1	0|4	4|9	0,25	1,29	1,27	0,36	0,13	0,23	UTR3	ENSSSCG00000004020(ENSSSCT00000004445:c.*358A>T)	-	-	1_2593387	26.6788	1.61e-06
1	2593450	2593450	T	C	SNP	.	999	1|1	0|1	1|1	1|1	1|1	1|1	1|1	1|1	0|8	4|9	0,19	0,24	0,24	0,26	0,11	0,19	UTR3	ENSSSCG00000004020(ENSSSCT00000004445:c.*421T>C)	-	-	1_2593450	18.564	9.308e-05
1	4732913	4732913	C	T	SNP	.	618	0|0	0|1	0|1	0|1	0|1	0|1	0|1	0|1	22|0	10|10	30,6	50,21	6,7	10,1	10,3	9,5	UTR3	ENSSSCG00000004029(ENSSSCT00000057600:c.*5621G>A,ENSSSCT00000056118:c.*5165G>A)	-	-	1_4732913	315.659	2.855e-69
1	4734115	4734115	C	T	SNP	.	999	1|1	0|1	1|1	1|1	1|1	1|1	1|1	1|1	0|15	7|12	0,55	0,95	0,33	0,18	0,12	0,17	UTR3	ENSSSCG00000004029(ENSSSCT00000057600:c.*4419G>A,ENSSSCT00000056118:c.*4419G>A)	-	-	1_4734115	665.198	0
1	4736934	4736934	G	A	SNP	.	999	1|1	0|0	0|1	0|1	0|1	0|1	0|1	0|1	0|15	21|0	102,106	102,88	60,82	83,80	51,50	60,55	UTR3	ENSSSCG00000004029(ENSSSCT00000057600:c.*1600C>T,ENSSSCT00000056118:c.*1600C>T)	-	-	1_4736934	97.1882	7.868e-22
1	4741227	4741227	G	A	SNP	.	999	1|1	0|1	1|1	1|1	1|1	1|1	1|1	1|1	0|17	9|15	0,56	0,46	0,23	0,14	0,16	0,13	intronic	ENSSSCG00000004029	-	-	1_4741227	189.942	5.683e-42
1	6864891	6864891	G	A	SNP	.	999	1|1	0|0	0|1	0|1	0|1	0|1	0|1	0|1	0|16	25|0	27,12	20,25	20,26	21,29	9,18	23,19	exonic	ENSSSCG00000004033	synonymous SNV	ENSSSCG00000004033:ENSSSCT00000004461:exon3:c.G243A:p.A81A,ENSSSCG00000004033:ENSSSCT00000049202:exon3:c.G243A:p.A81A,	1_6864891	14.801	0.000611
1	6872736	6872736	G	A	SNP	.	999	0|0	1|1	0|1	0|1	0|1	0|1	0|1	0|1	12|0	0|14	40,45	41,39	43,34	40,20	35,17	28,25	exonic	ENSSSCG00000004033	synonymous SNV	ENSSSCG00000004033:ENSSSCT00000004461:exon4:c.G372A:p.K124K,ENSSSCG00000004033:ENSSSCT00000049202:exon4:c.G372A:p.K124K,	1_6872736	36.3615	1.271e-08
1	6878293	6878293	T	C	SNP	.	999	0|0	1|1	0|1	0|1	0|1	0|1	0|1	0|1	15|0	0|12	28,46	50,54	37,37	49,52	18,27	24,15	exonic	ENSSSCG00000004033	synonymous SNV	ENSSSCG00000004033:ENSSSCT00000004461:exon7:c.T778C:p.L260L,ENSSSCG00000004033:ENSSSCT00000049202:exon7:c.T778C:p.L260L,	1_6878293	115.984	6.523e-26
1	6880666	6880666	G	A	SNP	.	999	0|0	1|1	0|1	0|1	0|1	0|1	0|1	0|1	11|0	0|11	29,46	34,35	44,27	30,27	13,22	10,19	exonic	ENSSSCG00000004033	synonymous SNV	ENSSSCG00000004033:ENSSSCT00000004461:exon8:c.G963A:p.P321P,ENSSSCG00000004033:ENSSSCT00000049202:exon8:c.G963A:p.P321P,	1_6880666	99.5404	2.427e-22
1	6883077	6883077	C	T	SNP	.	999	0|0	1|1	0|1	0|1	0|1	0|1	0|1	0|1	12|0	0|29	27,22	41,32	22,23	23,25	17,26	13,23	exonic	ENSSSCG00000004033	synonymous SNV	ENSSSCG00000004033:ENSSSCT00000004461:exon9:c.C1101T:p.Y367Y,ENSSSCG00000004033:ENSSSCT00000049202:exon10:c.C1050T:p.Y350Y,	1_6883077	23.2011	9.161e-06
1	6898098	6898098	T	A	SNP	.	999	0|0	1|1	0|1	0|1	0|1	0|1	0|1	0|1	13|0	0|20	25,16	9,30	17,12	47,77	47,24	54,24	exonic	ENSSSCG00000004037	synonymous SNV	ENSSSCG00000004037:ENSSSCT00000027521:exon23:c.A4317T:p.V1439V,ENSSSCG00000004037:ENSSSCT00000004465:exon22:c.A4170T:p.V1390V,	1_6898098	100.761	1.318e-22
1	6918958	6918958	T	A	SNP	.	999	0|0	1|1	0|1	0|1	0|1	0|1	0|1	0|1	17|0	0|25	6,15	9,6	5,7	29,56	18,33	39,23	exonic	ENSSSCG00000004037,ENSSSCG00000032396	synonymous SNV	ENSSSCG00000004037:ENSSSCT00000027521:exon10:c.A2661T:p.S887S,ENSSSCG00000004037:ENSSSCT00000004465:exon10:c.A2661T:p.S887S,ENSSSCG00000032396:ENSSSCT00000045160:exon1:c.T15A:p.S5S,	1_6918958	113.923	1.828e-25
1	7369230	7369230	A	T	SNP	.	999	0|0	1|1	0|1	0|1	0|1	0|1	0|1	0|1	6|0	0|7	63,76	82,91	76,98	87,71	36,44	59,40	UTR3	ENSSSCG00000004044(ENSSSCT00000004472:c.*263T>A)	-	-	1_7369230	167.215	4.893e-37
1	7372173	7372173	T	C	SNP	.	999	0|1	0|0	0|1	0|1	0|1	0|1	0|1	0|1	2|12	15|0	142,69	139,77	147,69	65,75	53,47	92,78	exonic	ENSSSCG00000004044	nonsynonymous SNV	ENSSSCG00000004044:ENSSSCT00000004472:exon46:c.A6890G:p.K2297R,	1_7372173	183.014	1.815e-40
1	7386245	7386245	C	G	SNP	.	999	0|0	1|1	0|1	0|1	0|1	0|1	0|1	0|1	14|0	0|16	51,110	80,99	70,101	84,105	36,61	75,94	exonic	ENSSSCG00000004044	synonymous SNV	ENSSSCG00000004044:ENSSSCT00000004472:exon37:c.G5403C:p.T1801T,	1_7386245	73.4914	1.1e-16
1	7394789	7394789	C	T	SNP	.	999	0|0	1|1	0|1	0|1	0|1	0|1	0|1	0|1	15|0	0|14	54,71	71,132	46,65	97,116	48,32	91,70	exonic	ENSSSCG00000004044	nonsynonymous SNV	ENSSSCG00000004044:ENSSSCT00000004472:exon31:c.G4351A:p.A1451T,	1_7394789	240.997	4.657e-53
1	7406265	7406265	A	G	SNP	.	999	0|0	1|1	0|1	0|1	0|1	0|1	0|1	0|1	17|0	0|13	29,55	33,42	23,40	54,75	23,19	48,47	exonic	ENSSSCG00000004044	synonymous SNV	ENSSSCG00000004044:ENSSSCT00000004472:exon22:c.T2913C:p.G971G,	1_7406265	52.4052	4.172e-12
1	7415789	7415789	A	G	SNP	.	999	0|0	1|1	0|1	0|1	0|1	0|1	0|1	0|1	10|0	0|26	38,49	34,34	27,60	89,99	34,31	69,64	exonic	ENSSSCG00000004044	synonymous SNV	ENSSSCG00000004044:ENSSSCT00000004472:exon14:c.T1893C:p.D631D,	1_7415789	70.3089	5.403e-16
1	7429791	7429791	G	A	SNP	.	999	0|0	1|1	0|1	0|1	0|1	0|1	0|1	0|1	17|0	0|19	36,58	20,54	30,48	79,74	34,27	45,60	exonic	ENSSSCG00000004044	synonymous SNV	ENSSSCG00000004044:ENSSSCT00000004472:exon10:c.C1260T:p.C420C,	1_7429791	32.465	8.919e-08
1	7430699	7430699	G	A	SNP	.	999	0|0	1|1	0|1	0|1	0|1	0|1	0|1	0|1	15|0	0|16	32,51	32,36	26,41	75,67	26,29	49,55	exonic	ENSSSCG00000004044	nonsynonymous SNV	ENSSSCG00000004044:ENSSSCT00000004472:exon9:c.C1169T:p.T390M,	1_7430699	40.7503	1.416e-09
1	7431036	7431036	A	G	SNP	.	999	0|0	1|1	0|1	0|1	0|1	0|1	0|1	0|1	13|0	0|20	19,41	22,34	22,31	48,63	20,23	38,42	exonic	ENSSSCG00000004044	nonsynonymous SNV	ENSSSCG00000004044:ENSSSCT00000004472:exon8:c.T986C:p.F329S,	1_7431036	36.4752	1.201e-08
1	7435805	7435805	C	T	SNP	.	999	0|0	1|1	0|1	0|1	0|1	0|1	0|1	0|1	16|0	0|23	21,23	14,23	23,27	57,56	21,12	28,21	exonic	ENSSSCG00000004044	synonymous SNV	ENSSSCG00000004044:ENSSSCT00000004472:exon6:c.G747A:p.R249R,	1_7435805	42.638	5.512e-10
1	7435853	7435853	T	C	SNP	.	999	0|0	1|1	0|1	0|1	0|1	0|1	0|1	0|1	14|0	0|21	24,43	9,33	16,37	60,67	22,12	33,20	exonic	ENSSSCG00000004044	synonymous SNV	ENSSSCG00000004044:ENSSSCT00000004472:exon6:c.A699G:p.A233A,	1_7435853	30.2288	2.728e-07
1	7593452	7593452	T	C	SNP	.	999	0|0	1|1	0|1	0|1	0|1	0|1	0|1	0|1	24|0	0|18	120,115	117,93	112,101	132,108	135,107	120,118	exonic	ENSSSCG00000004048	synonymous SNV	ENSSSCG00000004048:ENSSSCT00000049476:exon4:c.T363C:p.L121L,ENSSSCG00000004048:ENSSSCT00000004476:exon5:c.T438C:p.L146L,ENSSSCG00000004048:ENSSSCT00000042694:exon3:c.T165C:p.L55L,ENSSSCG00000004048:ENSSSCT00000065084:exon5:c.T363C:p.L121L,	1_7593452	6.96162	0.03078
1	7603727	7603727	T	C	SNP	.	999	0|0	1|1	0|1	0|1	0|1	0|1	0|1	0|1	26|0	0|18	141,101	141,107	132,110	133,108	111,100	117,128	exonic	ENSSSCG00000004049	synonymous SNV	ENSSSCG00000004049:ENSSSCT00000004477:exon6:c.A693G:p.T231T,ENSSSCG00000004049:ENSSSCT00000044125:exon5:c.A879G:p.T293T,ENSSSCG00000004049:ENSSSCT00000039899:exon6:c.A729G:p.T243T,	1_7603727	6.52904	0.03821
1	7629723	7629723	T	C	SNP	.	999	1|1	0|0	0|1	0|1	0|1	0|1	0|1	0|1	0|18	40|0	62,62	55,54	73,73	39,41	26,24	27,22	UTR3	ENSSSCG00000004050(ENSSSCT00000043325:c.*580A>G)	-	-	1_7629723	285.84	8.522e-63
1	7629751	7629751	C	T	SNP	.	999	0|0	1|1	0|1	0|1	0|1	0|1	0|1	0|1	16|0	0|40	56,58	53,45	68,69	44,33	19,25	25,24	UTR3	ENSSSCG00000004050(ENSSSCT00000043325:c.*552G>A)	-	-	1_7629751	242.093	2.693e-53
1	7635267	7635267	T	C	SNP	.	999	0|0	1|1	0|1	0|1	0|1	0|1	0|1	0|1	15|0	0|39	123,107	108,113	138,95	88,109	65,78	93,62	exonic	ENSSSCG00000004050	synonymous SNV	ENSSSCG00000004050:ENSSSCT00000058364:exon5:c.A192G:p.Q64Q,ENSSSCG00000004050:ENSSSCT00000004478:exon5:c.A192G:p.Q64Q,ENSSSCG00000004050:ENSSSCT00000059243:exon4:c.A192G:p.Q64Q,ENSSSCG00000004050:ENSSSCT00000043325:exon5:c.A192G:p.Q64Q,	1_7635267	87.325	1.091e-19
1	7679607	7679607	T	C	SNP	.	780	0|0	1|1	0|1	0|1	0|1	0|1	0|1	0|1	11|0	0|9	37,13	14,12	14,6	141,64	78,63	115,51	UTR5	ENSSSCG00000040317(ENSSSCT00000056447:c.-64T>C,ENSSSCT00000039602:c.-64T>C,ENSSSCT00000054351:c.-64T>C)	-	-	1_7679607	339.399	1.997e-74
1	7689720	7689720	A	G	SNP	.	489	1|1	0|0	0|1	0|1	0|1	0|1	0|1	0|1	0|15	20|0	192,45	187,34	196,55	89,21	50,8	67,17	UTR3	ENSSSCG00000040317(ENSSSCT00000056447:c.*843A>G,ENSSSCT00000039602:c.*843A>G,ENSSSCT00000054351:c.*843A>G)	-	-	1_7689720	936.725	0
1	7691513	7691513	T	G	SNP	.	999	1|1	0|0	0|1	0|1	0|1	0|1	0|1	0|1	0|19	18|0	112,108	101,119	126,101	46,75	47,45	61,58	UTR3	ENSSSCG00000040317(ENSSSCT00000056447:c.*2636T>G,ENSSSCT00000039602:c.*2636T>G,ENSSSCT00000054351:c.*2636T>G)	-	-	1_7691513	357.104	2.857e-78
1	8429593	8429593	G	A	SNP	.	999	0|0	1|1	0|1	0|1	0|1	0|1	0|1	0|1	17|0	0|18	119,116	98,92	112,87	121,94	112,113	121,97	exonic	ENSSSCG00000004058	synonymous SNV	ENSSSCG00000004058:ENSSSCT00000004487:exon3:c.G42A:p.A14A,	1_8429593	8.96087	0.01133
1	8435671	8435671	C	A	SNP	.	999	0|0	1|1	0|1	0|1	0|1	0|1	0|1	0|1	17|0	0|19	123,114	94,104	127,84	107,95	103,115	123,93	exonic	ENSSSCG00000004058	nonsynonymous SNV	ENSSSCG00000004058:ENSSSCT00000004487:exon5:c.C421A:p.L141M,	1_8435671	8.01496	0.01818
1	8562144	8562144	T	C	SNP	.	999	1|1	0|0	0|1	0|1	0|1	0|1	0|1	0|1	0|18	21|0	139,105	119,80	118,125	117,107	122,122	104,135	exonic	ENSSSCG00000033107	synonymous SNV	ENSSSCG00000033107:ENSSSCT00000054081:exon4:c.T219C:p.N73N,ENSSSCG00000033107:ENSSSCT00000042927:exon4:c.T219C:p.N73N,	1_8562144	10.1518	0.006245
1	8562150	8562150	T	C	SNP	.	999	1|1	0|0	0|1	0|1	0|1	0|1	0|1	0|1	0|19	21|0	143,104	129,77	122,125	123,107	122,123	108,136	exonic	ENSSSCG00000033107	synonymous SNV	ENSSSCG00000033107:ENSSSCT00000054081:exon4:c.T225C:p.A75A,ENSSSCG00000033107:ENSSSCT00000042927:exon4:c.T225C:p.A75A,	1_8562150	7.50157	0.0235
1	8564220	8564220	A	C	SNP	.	999	0|0	1|1	0|1	0|1	0|1	0|1	0|1	0|1	19|0	0|20	20,17	28,6	15,11	16,16	9,3	4,8	UTR3	ENSSSCG00000033107(ENSSSCT00000042927:c.*1953A>C,ENSSSCT00000054081:c.*1677A>C)	-	-	1_8564220	57.4479	3.352e-13
1	8564575	8564575	A	G	SNP	.	999	0|0	1|1	0|1	0|1	0|1	0|1	0|1	0|1	21|0	0|24	17,12	16,14	7,18	14,30	7,10	10,18	UTR3	ENSSSCG00000033107(ENSSSCT00000042927:c.*2308A>G,ENSSSCT00000054081:c.*2032A>G)	-	-	1_8564575	15.3762	0.0004582
1	8565758	8565758	T	C	SNP	.	999	0|0	1|1	0|1	0|1	0|1	0|1	0|1	0|1	19|0	0|25	44,58	56,47	50,30	62,45	21,31	52,40	UTR3	ENSSSCG00000033107(ENSSSCT00000042927:c.*3491T>C,ENSSSCT00000054081:c.*3215T>C)	-	-	1_8565758	51.8181	5.596e-12
1	8565924	8565924	G	A	SNP	.	999	0|0	1|1	0|1	0|1	0|1	0|1	0|1	0|1	13|0	0|20	27,29	41,19	21,15	58,30	16,27	27,15	UTR3	ENSSSCG00000033107(ENSSSCT00000042927:c.*3657G>A,ENSSSCT00000054081:c.*3381G>A)	-	-	1_8565924	19.2144	6.724e-05
1	8566163	8566163	C	A	SNP	.	999	0|0	1|1	0|1	0|1	0|1	0|1	0|1	0|1	20|0	0|26	54,49	47,31	30,44	35,46	24,12	27,25	UTR3	ENSSSCG00000033107(ENSSSCT00000042927:c.*3896C>A,ENSSSCT00000054081:c.*3620C>A)	-	-	1_8566163	64.283	1.099e-14
1	8566289	8566289	C	G	SNP	.	999	0|0	1|1	0|1	0|1	0|1	0|1	0|1	0|1	14|0	0|23	50,66	59,35	43,47	53,30	28,25	35,39	UTR3	ENSSSCG00000033107(ENSSSCT00000042927:c.*4022C>G,ENSSSCT00000054081:c.*3746C>G)	-	-	1_8566289	48.2969	3.254e-11
1	8566309	8566309	G	A	SNP	.	999	0|0	1|1	0|1	0|1	0|1	0|1	0|1	0|1	14|0	0|24	48,69	59,41	45,49	53,44	27,28	36,42	UTR3	ENSSSCG00000033107(ENSSSCT00000042927:c.*4042G>A,ENSSSCT00000054081:c.*3766G>A)	-	-	1_8566309	44.2239	2.494e-10
1	8572143	8572143	G	A	SNP	.	999	1|1	0|0	0|1	0|1	0|1	0|1	0|1	0|1	0|15	13|0	78,59	41,43	47,39	81,56	52,26	31,35	exonic	ENSSSCG00000024876	synonymous SNV	ENSSSCG00000024876:ENSSSCT00000026720:exon14:c.C1302T:p.A434A,	1_8572143	6.52214	0.03835
1	8576844	8576844	A	G	SNP	.	999	1|1	0|0	0|1	0|1	0|1	0|1	0|1	0|1	0|13	23|0	89,54	36,46	35,41	67,53	47,32	60,40	exonic	ENSSSCG00000024876	synonymous SNV	ENSSSCG00000024876:ENSSSCT00000026720:exon9:c.T819C:p.Y273Y,	1_8576844	10.2823	0.005851
1	8590015	8590015	T	C	SNP	.	999	1|1	0|0	0|1	0|1	0|1	0|1	0|1	0|1	0|14	24|0	68,53	61,62	29,44	78,46	35,31	27,28	exonic	ENSSSCG00000024876	synonymous SNV	ENSSSCG00000024876:ENSSSCT00000026720:exon6:c.A639G:p.K213K,	1_8590015	55.1908	1.036e-12
1	9130846	9130846	C	T	SNP	.	999	0|0	1|1	0|1	0|1	0|1	0|1	0|1	0|1	7|0	0|10	46,119	52,100	55,115	2,15	3,11	5,9	UTR3	ENSSSCG00000030535(ENSSSCT00000053140:c.*1003G>A)	-	-	1_9130846	4387.04	0
1	9130946	9130946	C	T	SNP	.	812	1|1	0|0	0|1	0|1	0|1	0|1	0|1	0|1	0|10	10|0	109,41	114,37	134,36	14,2	10,1	10,2	UTR3	ENSSSCG00000030535(ENSSSCT00000053140:c.*903G>A)	-	-	1_9130946	4984.4	0
1	9131637	9131637	C	T	SNP	.	999	1|1	0|0	0|1	0|1	0|1	0|1	0|1	0|1	0|11	13|0	108,91	91,101	105,89	22,15	13,11	29,17	UTR3	ENSSSCG00000030535(ENSSSCT00000053140:c.*212G>A)	-	-	1_9131637	2361.47	0
1	9139966	9139966	G	A	SNP	.	999	1|1	0|0	0|1	0|1	0|1	0|1	0|1	0|1	0|16	16|0	119,117	114,131	134,109	25,20	29,37	37,13	exonic	ENSSSCG00000030535	synonymous SNV	ENSSSCG00000030535:ENSSSCT00000061240:exon13:c.C1515T:p.S505S,ENSSSCG00000030535:ENSSSCT00000030285:exon13:c.C1332T:p.S444S,ENSSSCG00000030535:ENSSSCT00000053140:exon14:c.C1425T:p.S475S,	1_9139966	2041.14	0
1	9167584	9167584	A	G	SNP	.	999	1|1	0|0	0|1	0|1	0|1	0|1	0|1	0|1	0|20	16|0	117,121	97,103	128,95	27,29	38,29	22,28	exonic	ENSSSCG00000030535	synonymous SNV	ENSSSCG00000030535:ENSSSCT00000061240:exon5:c.T594C:p.D198D,ENSSSCG00000030535:ENSSSCT00000030285:exon5:c.T411C:p.D137D,ENSSSCG00000030535:ENSSSCT00000053140:exon6:c.T504C:p.D168D,	1_9167584	1454.09	0
1	9668519	9668519	A	T	SNP	.	833	0|0	1|1	0|1	0|1	0|1	0|1	0|1	0|1	20|0	0|19	33,12	27,4	17,17	23,9	14,14	7,5	exonic	ENSSSCG00000004063	nonsynonymous SNV	ENSSSCG00000004063:ENSSSCT00000004492:exon2:c.A106T:p.T36S,	1_9668519	45.936	1.06e-10
1	9668528	9668528	G	A	SNP	.	879	0|0	1|1	0|1	0|1	0|1	0|1	0|1	0|1	17|0	0|18	35,14	28,7	20,15	27,9	15,14	7,5	exonic	ENSSSCG00000004063	nonsynonymous SNV	ENSSSCG00000004063:ENSSSCT00000004492:exon2:c.G115A:p.A39T,	1_9668528	50.0192	1.376e-11
1	9671422	9671422	C	A	SNP	.	999	0|0	1|1	0|1	0|1	0|1	0|1	0|1	0|1	24|0	0|13	27,14	32,10	19,12	19,10	15,19	9,7	exonic	ENSSSCG00000004063	synonymous SNV	ENSSSCG00000004063:ENSSSCT00000004492:exon3:c.C225A:p.G75G,	1_9671422	20.9104	2.88e-05
1	9717636	9717636	A	G	SNP	.	999	1|1	0|0	0|1	0|1	0|1	0|1	0|1	0|1	1|18	13|0	22,22	17,19	14,22	20,18	14,17	8,7	exonic	ENSSSCG00000004063	nonsynonymous SNV	ENSSSCG00000004063:ENSSSCT00000004492:exon4:c.A328G:p.M110V,	1_9717636	31.1538	1.718e-07
1	9717774	9717774	A	G	SNP	.	999	0|0	1|1	0|1	0|1	0|1	0|1	0|1	0|1	12|0	0|20	25,18	12,11	24,18	17,8	9,8	12,7	UTR3	ENSSSCG00000004063(ENSSSCT00000004492:c.*43A>G)	-	-	1_9717774	42.9198	4.787e-10
1	9792686	9792686	C	T	SNP	.	999	0|0	1|1	0|1	0|1	0|1	0|1	0|1	0|1	21|0	0|8	25,31	20,15	28,20	24,11	9,10	5,6	UTR3	ENSSSCG00000004064(ENSSSCT00000053144:c.*363G>A,ENSSSCT00000049334:c.*363G>A,ENSSSCT00000058325:c.*363G>A)	-	-	1_9792686	150.528	2.057e-33
1	9794489	9794489	G	A	SNP	.	999	0|0	1|1	0|1	0|1	0|1	0|1	0|1	0|1	9|0	0|8	35,23	41,25	19,17	28,23	11,13	4,13	exonic	ENSSSCG00000004064	synonymous SNV	ENSSSCG00000004064:ENSSSCT00000004493:exon17:c.C3306T:p.D1102D,ENSSSCG00000004064:ENSSSCT00000043067:exon20:c.C3876T:p.D1292D,ENSSSCG00000004064:ENSSSCT00000049334:exon21:c.C4035T:p.D1345D,ENSSSCG00000004064:ENSSSCT00000053144:exon16:c.C3000T:p.D1000D,ENSSSCG00000004064:ENSSSCT00000058325:exon20:c.C3993T:p.D1331D,	1_9794489	95.6961	1.659e-21
1	9794525	9794525	C	A	SNP	.	999	1|1	0|0	0|1	0|1	0|1	0|1	0|1	0|1	0|10	10|0	27,29	23,41	18,19	28,29	14,15	13,7	exonic	ENSSSCG00000004064	synonymous SNV	ENSSSCG00000004064:ENSSSCT00000004493:exon17:c.G3270T:p.P1090P,ENSSSCG00000004064:ENSSSCT00000043067:exon20:c.G3840T:p.P1280P,ENSSSCG00000004064:ENSSSCT00000049334:exon21:c.G3999T:p.P1333P,ENSSSCG00000004064:ENSSSCT00000053144:exon16:c.G2964T:p.P988P,ENSSSCG00000004064:ENSSSCT00000058325:exon20:c.G3957T:p.P1319P,	1_9794525	56.7089	4.851e-13
1	9794649	9794649	A	G	SNP	.	999	0|0	1|1	0|1	0|1	0|1	0|1	0|1	0|1	14|0	0|14	24,17	25,12	17,13	20,18	12,13	7,13	exonic	ENSSSCG00000004064	nonsynonymous SNV	ENSSSCG00000004064:ENSSSCT00000004493:exon17:c.T3146C:p.V1049A,ENSSSCG00000004064:ENSSSCT00000043067:exon20:c.T3716C:p.V1239A,ENSSSCG00000004064:ENSSSCT00000049334:exon21:c.T3875C:p.V1292A,ENSSSCG00000004064:ENSSSCT00000053144:exon16:c.T2840C:p.V947A,ENSSSCG00000004064:ENSSSCT00000058325:exon20:c.T3833C:p.V1278A,	1_9794649	10.9968	0.004093
1	9800011	9800011	A	G	SNP	.	999	0|0	1|1	0|1	0|1	0|1	0|1	0|1	0|1	17|0	0|14	23,22	20,16	12,17	14,15	8,7	9,7	exonic	ENSSSCG00000004064	synonymous SNV	ENSSSCG00000004064:ENSSSCT00000004493:exon15:c.T2403C:p.R801R,ENSSSCG00000004064:ENSSSCT00000043067:exon18:c.T2973C:p.R991R,ENSSSCG00000004064:ENSSSCT00000049334:exon19:c.T3132C:p.R1044R,ENSSSCG00000004064:ENSSSCT00000053144:exon14:c.T2097C:p.R699R,ENSSSCG00000004064:ENSSSCT00000058325:exon18:c.T3090C:p.R1030R,	1_9800011	48.7901	2.543e-11
1	9800068	9800068	A	G	SNP	.	999	0|0	1|1	0|1	0|1	0|1	0|1	0|1	0|1	20|0	0|14	26,30	24,13	11,19	15,15	11,8	5,7	exonic	ENSSSCG00000004064	synonymous SNV	ENSSSCG00000004064:ENSSSCT00000004493:exon15:c.T2346C:p.G782G,ENSSSCG00000004064:ENSSSCT00000043067:exon18:c.T2916C:p.G972G,ENSSSCG00000004064:ENSSSCT00000049334:exon19:c.T3075C:p.G1025G,ENSSSCG00000004064:ENSSSCT00000053144:exon14:c.T2040C:p.G680G,ENSSSCG00000004064:ENSSSCT00000058325:exon18:c.T3033C:p.G1011G,	1_9800068	66.586	3.476e-15
1	9801652	9801652	G	A	SNP	.	999	0|0	1|1	0|1	0|1	0|1	0|1	0|1	0|1	23|0	1|24	26,22	15,19	21,23	9,17	9,16	11,10	exonic	ENSSSCG00000004064	synonymous SNV	ENSSSCG00000004064:ENSSSCT00000004493:exon14:c.C2097T:p.Y699Y,ENSSSCG00000004064:ENSSSCT00000043067:exon17:c.C2667T:p.Y889Y,ENSSSCG00000004064:ENSSSCT00000049334:exon18:c.C2826T:p.Y942Y,ENSSSCG00000004064:ENSSSCT00000053144:exon13:c.C1791T:p.Y597Y,ENSSSCG00000004064:ENSSSCT00000058325:exon17:c.C2784T:p.Y928Y,	1_9801652	47.0459	6.083e-11
1	9801679	9801679	T	C	SNP	.	999	0|0	1|1	0|1	0|1	0|1	0|1	0|1	0|1	22|0	1|22	26,23	15,23	22,20	12,17	11,20	11,9	exonic	ENSSSCG00000004064	synonymous SNV	ENSSSCG00000004064:ENSSSCT00000004493:exon14:c.A2070G:p.P690P,ENSSSCG00000004064:ENSSSCT00000043067:exon17:c.A2640G:p.P880P,ENSSSCG00000004064:ENSSSCT00000049334:exon18:c.A2799G:p.P933P,ENSSSCG00000004064:ENSSSCT00000053144:exon13:c.A1764G:p.P588P,ENSSSCG00000004064:ENSSSCT00000058325:exon17:c.A2757G:p.P919P,	1_9801679	39.5737	2.551e-09
1	10070684	10070684	C	T	SNP	.	999	1|1	0|0	0|1	0|1	0|1	0|1	0|1	0|1	0|17	27|0	10,17	4,7	11,11	9,12	12,10	12,17	exonic	ENSSSCG00000004064	synonymous SNV	ENSSSCG00000004064:ENSSSCT00000043067:exon4:c.G435A:p.P145P,ENSSSCG00000004064:ENSSSCT00000049334:exon4:c.G570A:p.P190P,ENSSSCG00000004064:ENSSSCT00000058325:exon4:c.G570A:p.P190P,	1_10070684	8.90394	0.01166
1	11569148	11569148	C	T	SNP	.	999	1|1	0|0	0|1	0|1	0|1	0|1	0|1	0|1	0|14	17|0	68,35	57,39	54,16	90,68	72,54	72,42	exonic	ENSSSCG00000024361	synonymous SNV	ENSSSCG00000024361:ENSSSCT00000054905:exon2:c.C201T:p.G67G,ENSSSCG00000024361:ENSSSCT00000031943:exon2:c.C201T:p.G67G,	1_11569148	43.2709	4.017e-10
1	11596011	11596011	G	A	SNP	.	999	0|0	1|1	0|1	0|1	0|1	0|1	0|1	0|1	16|0	0|17	60,71	43,75	29,58	66,87	72,60	53,59	exonic	ENSSSCG00000024361	synonymous SNV	ENSSSCG00000024361:ENSSSCT00000054905:exon5:c.G564A:p.K188K,ENSSSCG00000024361:ENSSSCT00000031943:exon5:c.G564A:p.K188K,	1_11596011	10.2286	0.00601
1	11649506	11649506	G	A	SNP	.	999	0|0	1|1	0|1	0|1	0|1	0|1	0|1	0|1	17|0	0|16	24,33	37,36	9,14	14,10	3,15	9,14	exonic	ENSSSCG00000004065	synonymous SNV	ENSSSCG00000004065:ENSSSCT00000004494:exon27:c.C4626T:p.G1542G,ENSSSCG00000004065:ENSSSCT00000039486:exon13:c.C1353T:p.G451G,ENSSSCG00000004065:ENSSSCT00000023199:exon26:c.C4554T:p.G1518G,ENSSSCG00000004065:ENSSSCT00000057926:exon14:c.C1353T:p.G451G,ENSSSCG00000004065:ENSSSCT00000064337:exon13:c.C1353T:p.G451G,ENSSSCG00000004065:ENSSSCT00000027128:exon13:c.C1353T:p.G451G,	1_11649506	213.431	4.51e-47
1	11649554	11649554	C	T	SNP	.	999	0|0	1|1	0|1	0|1	0|1	0|1	0|1	0|1	16|0	0|18	27,31	42,34	9,11	13,12	4,12	6,18	exonic	ENSSSCG00000004065	synonymous SNV	ENSSSCG00000004065:ENSSSCT00000004494:exon27:c.G4578A:p.P1526P,ENSSSCG00000004065:ENSSSCT00000039486:exon13:c.G1305A:p.P435P,ENSSSCG00000004065:ENSSSCT00000023199:exon26:c.G4506A:p.P1502P,ENSSSCG00000004065:ENSSSCT00000057926:exon14:c.G1305A:p.P435P,ENSSSCG00000004065:ENSSSCT00000064337:exon13:c.G1305A:p.P435P,ENSSSCG00000004065:ENSSSCT00000027128:exon13:c.G1305A:p.P435P,	1_11649554	269.227	3.453e-59
1	12050264	12050264	G	A	SNP	.	999	0|0	1|1	0|1	0|1	0|1	0|1	0|1	0|1	12|0	0|13	39,20	29,13	23,10	53,55	33,34	25,27	exonic	ENSSSCG00000004070	synonymous SNV	ENSSSCG00000004070:ENSSSCT00000065131:exon16:c.C1776T:p.S592S,ENSSSCG00000004070:ENSSSCT00000004499:exon16:c.C1848T:p.S616S,ENSSSCG00000004070:ENSSSCT00000057187:exon12:c.C1449T:p.S483S,ENSSSCG00000004070:ENSSSCT00000062929:exon17:c.C1839T:p.S613S,ENSSSCG00000004070:ENSSSCT00000056077:exon17:c.C1851T:p.S617S,ENSSSCG00000004070:ENSSSCT00000048023:exon17:c.C1839T:p.S613S,	1_12050264	38.5021	4.359e-09
1	12068590	12068590	T	G	SNP	.	999	1|1	0|0	0|1	0|1	0|1	0|1	0|1	0|1	0|15	12|0	22,29	13,5	8,10	39,39	29,33	12,22	exonic	ENSSSCG00000004070	synonymous SNV	ENSSSCG00000004070:ENSSSCT00000065131:exon7:c.A561C:p.I187I,ENSSSCG00000004070:ENSSSCT00000004499:exon7:c.A636C:p.I212I,ENSSSCG00000004070:ENSSSCT00000057187:exon3:c.A237C:p.I79I,ENSSSCG00000004070:ENSSSCT00000062929:exon8:c.A624C:p.I208I,ENSSSCG00000004070:ENSSSCT00000056077:exon8:c.A636C:p.I212I,ENSSSCG00000004070:ENSSSCT00000048023:exon8:c.A624C:p.I208I,	1_12068590	48.1014	3.589e-11
1	14777825	14777825	G	A	SNP	.	999	1|1	0|0	0|1	0|1	0|1	0|1	0|1	0|1	0|24	25|0	42,28	39,26	18,22	49,35	23,28	24,39	UTR3	ENSSSCG00000004088(ENSSSCT00000004519:c.*132C>T)	-	-	1_14777825	14.5733	0.0006846
1	14795884	14795884	C	T	SNP	.	999	1|1	0|0	0|1	0|1	0|1	0|1	0|1	0|1	0|14	17|0	16,8	7,7	12,6	23,13	32,16	20,15	UTR5	ENSSSCG00000004089(ENSSSCT00000004520:c.-5087C>T,ENSSSCT00000066077:c.-5087C>T)	-	-	1_14795884	36.3405	1.285e-08
1	14817559	14817559	G	T	SNP	.	999	0|0	1|1	0|1	0|1	0|1	0|1	0|1	0|1	10|0	0|17	16,13	23,14	8,6	12,15	82,20	7,11	exonic	ENSSSCG00000004089	synonymous SNV	ENSSSCG00000004089:ENSSSCT00000066077:exon6:c.G714T:p.V238V,ENSSSCG00000004089:ENSSSCT00000004520:exon6:c.G714T:p.V238V,	1_14817559	42.4586	6.029e-10
1	14817605	14817605	T	C	SNP	.	999	0|0	1|1	0|1	0|1	0|1	0|1	0|1	0|1	8|0	0|16	16,14	23,15	11,7	15,16	92,24	9,17	exonic	ENSSSCG00000004089	synonymous SNV	ENSSSCG00000004089:ENSSSCT00000066077:exon6:c.T760C:p.L254L,ENSSSCG00000004089:ENSSSCT00000004520:exon6:c.T760C:p.L254L,	1_14817605	54.9421	1.173e-12
1	14817628	14817628	G	A	SNP	.	999	0|0	1|1	0|1	0|1	0|1	0|1	0|1	0|1	9|0	0|14	18,19	21,17	9,6	18,19	96,20	7,20	exonic	ENSSSCG00000004089	synonymous SNV	ENSSSCG00000004089:ENSSSCT00000066077:exon6:c.G783A:p.E261E,ENSSSCG00000004089:ENSSSCT00000004520:exon6:c.G783A:p.E261E,	1_14817628	57.7816	2.837e-13
1	14851142	14851142	A	G	SNP	.	615	1|1	0|0	0|1	0|1	0|1	0|1	0|1	0|1	0|15	11|0	17,10	16,11	4,9	15,4	15,49	11,7	exonic	ENSSSCG00000004089	synonymous SNV	ENSSSCG00000004089:ENSSSCT00000066077:exon11:c.A1257G:p.L419L,ENSSSCG00000004089:ENSSSCT00000004520:exon11:c.A1257G:p.L419L,	1_14851142	26.1479	2.099e-06
1	14894299	14894299	G	A	SNP	.	999	1|1	0|0	0|1	0|1	0|1	0|1	0|1	0|1	0|16	29|0	7,6	17,12	8,10	6,8	5,6	11,5	UTR3	ENSSSCG00000004090(ENSSSCT00000059490:c.*750G>A,ENSSSCT00000004521:c.*750G>A)	-	-	1_14894299	29.776	3.422e-07
1	15284735	15284735	T	C	SNP	.	999	0|0	1|1	0|1	0|1	0|1	0|1	0|1	0|1	18|0	0|21	28,29	45,19	8,10	64,61	39,39	72,97	exonic	ENSSSCG00000004092	synonymous SNV	ENSSSCG00000004092:ENSSSCT00000059971:exon10:c.A999G:p.R333R,ENSSSCG00000004092:ENSSSCT00000004523:exon10:c.A885G:p.R295R,	1_15284735	174.422	1.333e-38
1	15310759	15310759	C	T	SNP	.	999	1|1	0|0	0|1	0|1	0|1	0|1	0|1	0|1	0|11	13|0	28,21	23,23	6,6	58,45	19,20	93,39	exonic	ENSSSCG00000004092	nonsynonymous SNV	ENSSSCG00000004092:ENSSSCT00000059971:exon7:c.G691A:p.E231K,ENSSSCG00000004092:ENSSSCT00000004523:exon7:c.G574A:p.E192K,	1_15310759	138.658	7.777e-31
1	15312224	15312224	C	T	SNP	.	999	1|1	0|0	0|1	0|1	0|1	0|1	0|1	0|1	0|15	14|0	14,38	36,26	2,11	67,57	31,37	104,55	exonic	ENSSSCG00000004092	synonymous SNV	ENSSSCG00000004092:ENSSSCT00000059971:exon6:c.G543A:p.T181T,ENSSSCG00000004092:ENSSSCT00000004523:exon6:c.G426A:p.T142T,	1_15312224	176.399	4.96e-39
1	15313887	15313887	T	C	SNP	.	999	1|1	0|0	0|1	0|1	0|1	0|1	0|1	0|1	0|16	16|0	25,23	39,23	12,9	57,68	38,28	83,46	exonic	ENSSSCG00000004092	synonymous SNV	ENSSSCG00000004092:ENSSSCT00000059971:exon5:c.A429G:p.L143L,ENSSSCG00000004092:ENSSSCT00000004523:exon5:c.A312G:p.L104L,	1_15313887	138.093	1.031e-30
1	16318839	16318839	G	A	SNP	.	999	0|0	1|1	0|1	0|1	0|1	0|1	0|1	0|1	24|0	0|17	25,13	10,10	13,19	11,12	8,7	11,3	UTR3	ENSSSCG00000004106(ENSSSCT00000004541:c.*1525G>A,ENSSSCT00000064835:c.*1525G>A)	-	-	1_16318839	34.5921	3.079e-08
1	16841002	16841002	G	A	SNP	.	999	0|1	0|0	0|1	0|1	0|1	0|1	0|1	0|1	9|12	16|0	63,62	60,55	17,9	11,3	8,12	4,9	UTR3	ENSSSCG00000028974(ENSSSCT00000024450:c.*546C>T)	-	-	1_16841002	1344.32	0
1	16842497	16842497	G	A	SNP	.	999	0|1	0|0	0|1	0|1	0|1	0|1	0|1	0|1	11|13	30|0	51,35	26,32	10,10	23,7	9,6	14,12	intronic	ENSSSCG00000028974	-	-	1_16842497	229.185	1.711e-50
1	16842539	16842539	C	G	SNP	.	999	0|1	0|0	0|1	0|1	0|1	0|1	0|1	0|1	11|11	27|0	56,36	28,34	12,5	24,7	9,5	17,11	intronic	ENSSSCG00000028974	-	-	1_16842539	288.925	1.823e-63
1	17309333	17309333	A	C	SNP	.	999	0|1	0|0	0|1	0|1	0|1	0|1	0|1	0|1	12|6	20|0	18,9	21,9	59,26	12,6	15,17	9,2	UTR3	ENSSSCG00000033175(ENSSSCT00000042353:c.*411T>G,ENSSSCT00000059607:c.*411T>G,ENSSSCT00000062342:c.*411T>G)	-	-	1_17309333	502.443	0
1	18349455	18349455	G	A	SNP	.	990	0|1	0|0	0|1	0|1	0|1	0|1	0|1	0|1	15|8	21|0	8,4	6,9	8,4	9,11	12,6	16,18	exonic	ENSSSCG00000004113	synonymous SNV	ENSSSCG00000004113:ENSSSCT00000061868:exon26:c.C3339T:p.Y1113Y,ENSSSCG00000004113:ENSSSCT00000059358:exon26:c.C3339T:p.Y1113Y,ENSSSCG00000004113:ENSSSCT00000047188:exon29:c.C3447T:p.Y1149Y,ENSSSCG00000004113:ENSSSCT00000052624:exon25:c.C3273T:p.Y1091Y,ENSSSCG00000004113:ENSSSCT00000004548:exon27:c.C3399T:p.Y1133Y,	1_18349455	17.9353	0.0001275
1	19765552	19765552	G	A	SNP	.	999	0|1	0|0	0|1	0|1	0|1	0|1	0|1	0|1	11|15	30|0	35,18	41,36	16,22	25,35	22,10	15,30	exonic	ENSSSCG00000004121	nonsynonymous SNV	ENSSSCG00000004121:ENSSSCT00000059678:exon2:c.G946A:p.V316I,ENSSSCG00000004121:ENSSSCT00000043635:exon2:c.G1021A:p.V341I,ENSSSCG00000004121:ENSSSCT00000047736:exon2:c.G946A:p.V316I,ENSSSCG00000004121:ENSSSCT00000041085:exon2:c.G946A:p.V316I,ENSSSCG00000004121:ENSSSCT00000004556:exon2:c.G946A:p.V316I,ENSSSCG00000004121:ENSSSCT00000064623:exon2:c.G946A:p.V316I,ENSSSCG00000004121:ENSSSCT00000040676:…	1_19765552	65.1868	6.996e-15
1	22415822	22415822	A	G	SNP	.	999	1|1	0|0	0|1	0|1	0|1	0|1	0|1	0|1	0|13	14|0	11,11	9,8	6,10	11,24	12,7	13,13	exonic	ENSSSCG00000004138	synonymous SNV	ENSSSCG00000004138:ENSSSCT00000056296:exon6:c.A2640G:p.L880L,ENSSSCG00000004138:ENSSSCT00000054067:exon3:c.A2640G:p.L880L,ENSSSCG00000004138:ENSSSCT00000004573:exon1:c.A2640G:p.L880L,	1_22415822	8.88525	0.01176
1	22695706	22695706	G	A	SNP	.	999	0|0	1|1	0|1	0|1	0|1	0|1	0|1	0|1	17|0	0|18	7,31	8,16	3,11	55,53	26,43	36,39	exonic	ENSSSCG00000004139	nonsynonymous SNV	ENSSSCG00000004139:ENSSSCT00000004574:exon16:c.C2306T:p.P769L,ENSSSCG00000004139:ENSSSCT00000055583:exon15:c.C2105T:p.P702L,ENSSSCG00000004139:ENSSSCT00000064165:exon16:c.C2306T:p.P769L,ENSSSCG00000004139:ENSSSCT00000053391:exon17:c.C2390T:p.P797L,ENSSSCG00000004139:ENSSSCT00000038356:exon16:c.C2303T:p.P768L,	1_22695706	124.332	1.004e-27
1	22706225	22706225	T	C	SNP	.	999	0|0	1|1	0|1	0|1	0|1	0|1	0|1	0|1	17|0	0|18	19,24	1,10	3,11	64,61	36,50	30,50	exonic	ENSSSCG00000004139	synonymous SNV	ENSSSCG00000004139:ENSSSCT00000004574:exon9:c.A1479G:p.Q493Q,ENSSSCG00000004139:ENSSSCT00000055583:exon8:c.A1278G:p.Q426Q,ENSSSCG00000004139:ENSSSCT00000064165:exon9:c.A1479G:p.Q493Q,ENSSSCG00000004139:ENSSSCT00000053391:exon10:c.A1563G:p.Q521Q,ENSSSCG00000004139:ENSSSCT00000038356:exon9:c.A1476G:p.Q492Q,	1_22706225	173.649	1.962e-38
1	22862862	22862862	T	C	SNP	.	999	0|0	1|1	0|1	0|1	0|1	0|1	0|1	0|1	19|0	0|14	21,19	20,17	19,17	17,22	14,15	15,9	UTR3	ENSSSCG00000004140(ENSSSCT00000065783:c.*814A>G,ENSSSCT00000004575:c.*814A>G)	-	-	1_22862862	8.23254	0.01631
1	25317037	25317037	C	A	SNP	.	999	0|0	1|1	0|1	0|1	0|1	0|1	0|1	0|1	15|0	0|25	17,18	24,20	29,11	15,4	9,6	5,7	intergenic	ENSSSCG00000004143(dist=31736),ENSSSCG00000004144(dist=2846)	-	-	1_25317037	134.874	5.159e-30
1	25317254	25317254	G	A	SNP	.	999	0|0	1|1	0|1	0|1	0|1	0|1	0|1	0|1	20|0	0|24	15,15	14,28	18,8	15,8	4,9	3,8	intergenic	ENSSSCG00000004143(dist=31953),ENSSSCG00000004144(dist=2629)	-	-	1_25317254	87.2773	1.117e-19
1	25523119	25523119	C	T	SNP	.	999	1|1	0|0	0|1	0|1	0|1	0|1	0|1	0|1	0|24	20|0	29,20	12,16	15,16	58,39	56,42	23,27	exonic	ENSSSCG00000004146	synonymous SNV	ENSSSCG00000004146:ENSSSCT00000033622:exon2:c.C237T:p.A79A,ENSSSCG00000004146:ENSSSCT00000004582:exon3:c.C237T:p.A79A,ENSSSCG00000004146:ENSSSCT00000056258:exon2:c.C237T:p.A79A,	1_25523119	80.9726	2.612e-18
1	25524980	25524980	T	C	SNP	.	999	1|1	0|0	0|1	0|1	0|1	0|1	0|1	0|1	0|23	17|0	33,23	12,17	18,15	58,44	63,53	33,32	exonic	ENSSSCG00000004146	synonymous SNV	ENSSSCG00000004146:ENSSSCT00000033622:exon3:c.T366C:p.N122N,ENSSSCG00000004146:ENSSSCT00000004582:exon4:c.T366C:p.N122N,ENSSSCG00000004146:ENSSSCT00000056258:exon3:c.T366C:p.N122N,	1_25524980	101.749	8.045e-23
1	25526891	25526891	A	G	SNP	.	999	1|1	0|0	0|1	0|1	0|1	0|1	0|1	0|1	0|27	22|0	23,15	11,18	25,19	41,49	39,36	12,22	exonic	ENSSSCG00000004146	nonsynonymous SNV	ENSSSCG00000004146:ENSSSCT00000033622:exon6:c.A787G:p.T263A,ENSSSCG00000004146:ENSSSCT00000004582:exon7:c.A787G:p.T263A,ENSSSCG00000004146:ENSSSCT00000056258:exon6:c.A787G:p.T263A,	1_25526891	61.199	5.138e-14
1	25527357	25527357	T	C	SNP	.	999	1|1	0|0	0|1	0|1	0|1	0|1	0|1	0|1	0|17	25|0	42,33	12,21	41,21	56,48	65,44	30,15	exonic	ENSSSCG00000004146	synonymous SNV	ENSSSCG00000004146:ENSSSCT00000033622:exon7:c.T975C:p.H325H,ENSSSCG00000004146:ENSSSCT00000004582:exon8:c.T975C:p.H325H,ENSSSCG00000004146:ENSSSCT00000056258:exon7:c.T975C:p.H325H,	1_25527357	67.4996	2.201e-15
1	25528567	25528567	A	T	SNP	.	999	1|1	0|0	0|1	0|1	0|1	0|1	0|1	0|1	0|20	24|0	28,20	17,18	24,14	51,46	74,43	26,17	exonic	ENSSSCG00000004146	synonymous SNV	ENSSSCG00000004146:ENSSSCT00000033622:exon8:c.A1038T:p.A346A,ENSSSCG00000004146:ENSSSCT00000004582:exon9:c.A1038T:p.A346A,ENSSSCG00000004146:ENSSSCT00000056258:exon8:c.A1038T:p.A346A,	1_25528567	82.8041	1.045e-18
1	25558722	25558722	G	A	SNP	.	999	0|1	0|0	0|1	0|1	0|1	0|1	0|1	0|1	2|15	33|0	14,34	26,30	25,28	62,73	82,74	20,29	exonic	ENSSSCG00000004146	nonsynonymous SNV	ENSSSCG00000004146:ENSSSCT00000033622:exon15:c.G1856A:p.G619D,ENSSSCG00000004146:ENSSSCT00000004582:exon17:c.G1937A:p.G646D,ENSSSCG00000004146:ENSSSCT00000056258:exon16:c.G1937A:p.G646D,	1_25558722	120.496	6.834e-27
1	26009036	26009036	T	C	SNP	.	999	0|0	1|1	0|1	0|1	0|1	0|1	0|1	0|1	14|0	0|22	43,50	49,64	77,70	26,7	48,45	9,5	exonic	ENSSSCG00000004150	nonsynonymous SNV	ENSSSCG00000004150:ENSSSCT00000004587:exon3:c.A865G:p.N289D,	1_26009036	1376.89	0
1	26009050	26009050	C	T	SNP	.	999	0|0	1|1	0|1	0|1	0|1	0|1	0|1	0|1	12|0	0|23	43,54	47,56	82,63	31,7	50,44	16,4	exonic	ENSSSCG00000004150	nonsynonymous SNV	ENSSSCG00000004150:ENSSSCT00000004587:exon3:c.G851A:p.R284K,	1_26009050	873.717	0
1	26009055	26009055	C	T	SNP	.	999	0|0	1|1	0|1	0|1	0|1	0|1	0|1	0|1	13|0	0|24	54,53	63,60	104,65	41,8	60,50	20,5	exonic	ENSSSCG00000004150	synonymous SNV	ENSSSCG00000004150:ENSSSCT00000004587:exon3:c.G846A:p.P282P,	1_26009055	899.629	0
1	27317322	27317322	A	G	SNP	.	999	0|0	1|1	0|1	0|1	0|1	0|1	0|1	0|1	15|0	0|19	18,31	23,24	17,25	62,49	35,48	28,35	exonic	ENSSSCG00000004160	synonymous SNV	ENSSSCG00000004160:ENSSSCT00000004599:exon6:c.T456C:p.D152D,ENSSSCG00000004160:ENSSSCT00000047196:exon6:c.T552C:p.D184D,	1_27317322	57.2451	3.71e-13
1	27329961	27329961	G	A	SNP	.	999	0|0	1|1	0|1	0|1	0|1	0|1	0|1	0|1	13|0	0|25	12,25	8,23	16,28	47,42	32,27	23,24	exonic	ENSSSCG00000004160	synonymous SNV	ENSSSCG00000004160:ENSSSCT00000004599:exon5:c.C327T:p.D109D,ENSSSCG00000004160:ENSSSCT00000047196:exon5:c.C423T:p.D141D,	1_27329961	43.8616	2.989e-10
1	27330371	27330371	C	T	SNP	.	999	0|0	1|1	0|1	0|1	0|1	0|1	0|1	0|1	20|0	0|25	14,27	11,24	14,26	45,47	37,31	25,25	exonic	ENSSSCG00000004160	nonsynonymous SNV	ENSSSCG00000004160:ENSSSCT00000004599:exon4:c.G313A:p.V105I,ENSSSCG00000004160:ENSSSCT00000047196:exon4:c.G409A:p.V137I,	1_27330371	46.2864	8.893e-11
1	27343460	27343460	G	A	SNP	.	999	0|0	1|1	0|1	0|1	0|1	0|1	0|1	0|1	10|0	0|19	22,21	11,22	12,22	49,56	46,55	22,23	exonic	ENSSSCG00000004160	synonymous SNV	ENSSSCG00000004160:ENSSSCT00000004599:exon3:c.C195T:p.T65T,ENSSSCG00000004160:ENSSSCT00000047196:exon3:c.C291T:p.T97T,	1_27343460	85.0806	3.35e-19
1	27343550	27343550	A	T	SNP	.	999	0|0	1|1	0|1	0|1	0|1	0|1	0|1	0|1	9|0	0|19	32,32	28,25	26,16	79,88	82,47	26,33	exonic	ENSSSCG00000004160	synonymous SNV	ENSSSCG00000004160:ENSSSCT00000004599:exon3:c.T105A:p.T35T,ENSSSCG00000004160:ENSSSCT00000047196:exon3:c.T201A:p.T67T,	1_27343550	113.2	2.623e-25
1	27883651	27883651	A	G	SNP	.	999	0|0	1|1	0|1	0|1	0|1	0|1	0|1	0|1	15|0	0|16	33,32	11,28	30,26	77,73	43,35	72,79	exonic	ENSSSCG00000004163	nonsynonymous SNV	ENSSSCG00000004163:ENSSSCT00000058049:exon5:c.A1061G:p.N354S,ENSSSCG00000004163:ENSSSCT00000060649:exon4:c.A1061G:p.N354S,ENSSSCG00000004163:ENSSSCT00000037556:exon3:c.A1061G:p.N354S,ENSSSCG00000004163:ENSSSCT00000004602:exon5:c.A1061G:p.N354S,ENSSSCG00000004163:ENSSSCT00000048439:exon5:c.A1061G:p.N354S,ENSSSCG00000004163:ENSSSCT00000043883:exon4:c.A1061G:p.N354S,	1_27883651	127.435	2.127e-28
1	27883892	27883892	A	C	SNP	.	999	1|1	0|0	0|1	0|1	0|1	0|1	0|1	0|1	0|14	27|0	62,70	44,60	63,66	106,108	80,76	106,92	exonic	ENSSSCG00000004163	nonsynonymous SNV	ENSSSCG00000004163:ENSSSCT00000058049:exon5:c.A1302C:p.E434D,ENSSSCG00000004163:ENSSSCT00000060649:exon4:c.A1302C:p.E434D,ENSSSCG00000004163:ENSSSCT00000037556:exon3:c.A1302C:p.E434D,ENSSSCG00000004163:ENSSSCT00000004602:exon5:c.A1302C:p.E434D,ENSSSCG00000004163:ENSSSCT00000048439:exon5:c.A1302C:p.E434D,ENSSSCG00000004163:ENSSSCT00000043883:exon4:c.A1302C:p.E434D,	1_27883892	72.7993	1.555e-16
1	27900732	27900732	T	C	SNP	.	999	0|0	1|1	0|1	0|1	0|1	0|1	0|1	0|1	15|0	0|21	77,54	62,59	90,96	89,110	75,71	88,109	UTR3	ENSSSCG00000004163(ENSSSCT00000004602:c.*1009T>C,ENSSSCT00000058049:c.*862T>C,ENSSSCT00000048439:c.*339T>C,ENSSSCT00000043883:c.*711T>C,ENSSSCT00000060649:c.*339T>C)	-	-	1_27900732	28.1312	7.787e-07
1	27901093	27901093	G	A	SNP	.	999	0|0	1|1	0|1	0|1	0|1	0|1	0|1	0|1	16|0	0|15	56,44	48,33	58,62	95,109	55,62	74,63	UTR3	ENSSSCG00000004163(ENSSSCT00000004602:c.*1370G>A,ENSSSCT00000058049:c.*1223G>A,ENSSSCT00000048439:c.*700G>A,ENSSSCT00000043883:c.*1072G>A,ENSSSCT00000060649:c.*700G>A)	-	-	1_27901093	66.206	4.203e-15
1	27901405	27901405	C	T	SNP	.	999	0|0	1|1	0|1	0|1	0|1	0|1	0|1	0|1	21|0	0|15	39,32	29,31	45,43	72,87	72,39	68,54	UTR3	ENSSSCG00000004163(ENSSSCT00000004602:c.*1682C>T,ENSSSCT00000058049:c.*1535C>T,ENSSSCT00000048439:c.*1012C>T,ENSSSCT00000043883:c.*1384C>T,ENSSSCT00000060649:c.*1012C>T)	-	-	1_27901405	81.6122	1.897e-18
1	27902072	27902072	C	T	SNP	.	999	1|1	0|0	0|1	0|1	0|1	0|1	0|1	0|1	0|11	13|0	68,57	65,49	78,69	108,94	81,68	87,69	UTR3	ENSSSCG00000004163(ENSSSCT00000004602:c.*2349C>T,ENSSSCT00000058049:c.*2202C>T,ENSSSCT00000048439:c.*1679C>T,ENSSSCT00000043883:c.*2051C>T,ENSSSCT00000060649:c.*1679C>T)	-	-	1_27902072	38.0922	5.35e-09
1	27902078	27902078	A	G	SNP	.	999	1|1	0|0	0|1	0|1	0|1	0|1	0|1	0|1	0|11	14|0	66,60	67,52	72,72	109,92	79,68	77,69	UTR3	ENSSSCG00000004163(ENSSSCT00000004602:c.*2355A>G,ENSSSCT00000058049:c.*2208A>G,ENSSSCT00000048439:c.*1685A>G,ENSSSCT00000043883:c.*2057A>G,ENSSSCT00000060649:c.*1685A>G)	-	-	1_27902078	33.3458	5.742e-08
1	29038767	29038767	C	T	SNP	.	999	0|0	1|1	0|1	0|1	0|1	0|1	0|1	0|1	19|0	0|8	50,72	35,59	46,41	50,50	22,22	46,23	exonic	ENSSSCG00000004169	synonymous SNV	ENSSSCG00000004169:ENSSSCT00000048916:exon14:c.C1512T:p.C504C,ENSSSCG00000004169:ENSSSCT00000061209:exon13:c.C1593T:p.C531C,ENSSSCG00000004169:ENSSSCT00000038791:exon13:c.C1593T:p.C531C,ENSSSCG00000004169:ENSSSCT00000060427:exon13:c.C1593T:p.C531C,	1_29038767	66.3538	3.903e-15
1	29042621	29042621	A	G	SNP	.	999	1|1	0|0	0|1	0|1	0|1	0|1	0|1	0|1	0|14	13|0	117,108	88,100	78,120	83,83	33,57	51,59	exonic	ENSSSCG00000004169	nonsynonymous SNV	ENSSSCG00000004169:ENSSSCT00000048916:exon16:c.A1699G:p.I567V,ENSSSCG00000004169:ENSSSCT00000004608:exon14:c.A1675G:p.I559V,ENSSSCG00000004169:ENSSSCT00000061209:exon15:c.A1780G:p.I594V,ENSSSCG00000004169:ENSSSCT00000038791:exon15:c.A1780G:p.I594V,ENSSSCG00000004169:ENSSSCT00000060427:exon15:c.A1780G:p.I594V,	1_29042621	198.081	9.711e-44
1	29042627	29042627	A	G	SNP	.	999	1|1	0|0	0|1	0|1	0|1	0|1	0|1	0|1	0|14	13|0	120,103	88,101	76,122	80,81	33,55	50,61	exonic	ENSSSCG00000004169	nonsynonymous SNV	ENSSSCG00000004169:ENSSSCT00000048916:exon16:c.A1705G:p.I569V,ENSSSCG00000004169:ENSSSCT00000004608:exon14:c.A1681G:p.I561V,ENSSSCG00000004169:ENSSSCT00000061209:exon15:c.A1786G:p.I596V,ENSSSCG00000004169:ENSSSCT00000038791:exon15:c.A1786G:p.I596V,ENSSSCG00000004169:ENSSSCT00000060427:exon15:c.A1786G:p.I596V,	1_29042627	207.985	6.863e-46
1	29752738	29752738	C	T	SNP	.	999	0|1	1|1	0|1	0|1	0|1	0|1	0|1	0|1	9|17	0|13	124,105	124,93	137,101	42,45	63,52	40,22	UTR3	ENSSSCG00000021443(ENSSSCT00000062973:c.*181C>T,ENSSSCT00000037228:c.*181C>T,ENSSSCT00000058706:c.*181C>T,ENSSSCT00000037646:c.*181C>T,ENSSSCT00000039329:c.*181C>T,ENSSSCT00000027054:c.*181C>T)	-	-	1_29752738	821.853	0
1	29753070	29753070	C	A	SNP	.	999	0|1	0|0	0|1	0|1	0|1	0|1	0|1	0|1	14|13	14|0	118,95	106,127	130,113	35,41	49,64	22,17	UTR3	ENSSSCG00000021443(ENSSSCT00000062973:c.*513C>A,ENSSSCT00000037228:c.*513C>A,ENSSSCT00000058706:c.*513C>A,ENSSSCT00000037646:c.*513C>A,ENSSSCT00000039329:c.*513C>A,ENSSSCT00000027054:c.*513C>A)	-	-	1_29753070	1441.47	0
1	30923211	30923211	G	A	SNP	.	999	0|0	1|1	0|1	0|1	0|1	0|1	0|1	0|1	6|0	0|16	76,52	69,51	86,34	93,65	79,60	95,69	UTR5	ENSSSCG00000004177(ENSSSCT00000004616:c.-24C>T,ENSSSCT00000062386:c.-24C>T)	-	-	1_30923211	20.0982	4.323e-05
1	30952269	30952269	T	C	SNP	.	999	0|0	1|1	0|1	0|1	0|1	0|1	0|1	0|1	23|0	0|13	11,15	7,19	7,8	14,26	13,16	29,11	exonic	ENSSSCG00000004178	synonymous SNV	ENSSSCG00000004178:ENSSSCT00000004617:exon14:c.T1279C:p.L427L,	1_30952269	20.8353	2.99e-05
1	31192402	31192402	T	G	SNP	.	999	0|1	1|1	0|1	0|1	0|1	0|1	0|1	0|1	9|5	0|25	93,97	67,100	51,81	86,57	88,63	29,59	UTR5	ENSSSCG00000004190(ENSSSCT00000004629:c.-57T>G)	-	-	1_31192402	39.1429	3.164e-09
1	31227442	31227442	A	G	SNP	.	999	0|1	1|1	0|1	0|1	0|1	0|1	0|1	0|1	6|7	0|17	87,85	52,80	47,42	57,54	65,36	53,27	exonic	ENSSSCG00000004190	synonymous SNV	ENSSSCG00000004190:ENSSSCT00000004629:exon7:c.A531G:p.Q177Q,	1_31227442	44.0499	2.721e-10
1	31235842	31235842	C	T	SNP	.	999	0|0	1|1	0|1	0|1	0|1	0|1	0|1	0|1	16|0	0|9	84,73	59,80	49,53	33,36	51,27	43,23	UTR3	ENSSSCG00000004190(ENSSSCT00000004629:c.*46C>T)	-	-	1_31235842	179.573	1.014e-39
1	31235863	31235863	G	A	SNP	.	999	0|0	1|1	0|1	0|1	0|1	0|1	0|1	0|1	17|0	0|12	81,76	69,72	54,55	34,35	63,31	45,26	UTR3	ENSSSCG00000004190(ENSSSCT00000004629:c.*67G>A)	-	-	1_31235863	156.07	1.288e-34
1	31236456	31236456	G	A	SNP	.	999	1|1	0|0	0|1	0|1	0|1	0|1	0|1	0|1	0|23	15|0	102,75	112,84	71,42	46,62	42,84	25,52	UTR3	ENSSSCG00000004190(ENSSSCT00000004629:c.*660G>A)	-	-	1_31236456	99.8034	2.128e-22
1	31676554	31676554	C	G	SNP	.	999	0|1	1|1	1|1	1|1	1|1	1|1	1|1	1|1	9|11	0|18	0,225	0,229	0,192	0,167	0,165	0,115	exonic	ENSSSCG00000004192	synonymous SNV	ENSSSCG00000004192:ENSSSCT00000004631:exon5:c.C990G:p.P330P,ENSSSCG00000004192:ENSSSCT00000038588:exon4:c.C1005G:p.P335P,ENSSSCG00000004192:ENSSSCT00000059782:exon4:c.C1005G:p.P335P,	1_31676554	96.5245	1.096e-21
1	31677115	31677115	C	T	SNP	.	999	0|0	1|1	0|1	0|1	0|1	0|1	0|1	0|1	23|0	0|14	120,114	127,113	65,103	46,52	58,47	24,15	UTR3	ENSSSCG00000004192(ENSSSCT00000004631:c.*504C>T,ENSSSCT00000038588:c.*504C>T,ENSSSCT00000059782:c.*264C>T)	-	-	1_31677115	788.998	0
1	31677457	31677457	C	A	SNP	.	999	0|0	1|1	0|1	0|1	0|1	0|1	0|1	0|1	22|0	0|19	122,99	128,96	59,88	26,52	40,41	22,22	UTR3	ENSSSCG00000004192(ENSSSCT00000004631:c.*846C>A,ENSSSCT00000038588:c.*846C>A,ENSSSCT00000059782:c.*606C>A)	-	-	1_31677457	755.737	0
1	31986787	31986787	T	C	SNP	.	999	0|0	1|1	0|1	0|1	0|1	0|1	0|1	0|1	10|0	0|17	17,19	15,9	10,10	62,39	20,21	24,32	exonic	ENSSSCG00000004196	synonymous SNV	ENSSSCG00000004196:ENSSSCT00000004637:exon17:c.T2019C:p.S673S,ENSSSCG00000004196:ENSSSCT00000030957:exon18:c.T1956C:p.S652S,ENSSSCG00000004196:ENSSSCT00000032585:exon18:c.T2037C:p.S679S,	1_31986787	72.0233	2.293e-16
1	31995067	31995067	C	G	SNP	.	999	0|0	1|1	0|1	0|1	0|1	0|1	0|1	0|1	26|0	0|13	30,23	22,19	15,8	55,40	18,40	27,29	exonic	ENSSSCG00000004196	synonymous SNV	ENSSSCG00000004196:ENSSSCT00000004637:exon24:c.C3243G:p.T1081T,ENSSSCG00000004196:ENSSSCT00000030957:exon25:c.C3180G:p.T1060T,ENSSSCG00000004196:ENSSSCT00000032585:exon25:c.C3261G:p.T1087T,	1_31995067	42.9976	4.605e-10
1	32000650	32000650	G	A	SNP	.	999	0|0	1|1	0|1	0|1	0|1	0|1	0|1	0|1	20|0	0|9	31,31	27,38	13,24	66,46	37,33	35,50	UTR3	ENSSSCG00000004196(ENSSSCT00000004637:c.*718G>A,ENSSSCT00000032585:c.*36G>A)	-	-	1_32000650	49.7845	1.547e-11
1	32000671	32000671	C	T	SNP	.	999	0|0	1|1	0|1	0|1	0|1	0|1	0|1	0|1	19|0	0|13	26,30	37,31	15,23	72,47	38,27	32,50	UTR3	ENSSSCG00000004196(ENSSSCT00000004637:c.*739C>T,ENSSSCT00000032585:c.*57C>T)	-	-	1_32000671	57.1012	3.987e-13
1	32000771	32000771	C	T	SNP	.	999	0|0	1|1	0|1	0|1	0|1	0|1	0|1	0|1	25|0	0|14	34,39	47,27	29,34	85,66	46,33	54,66	UTR3	ENSSSCG00000004196(ENSSSCT00000004637:c.*839C>T,ENSSSCT00000032585:c.*157C>T)	-	-	1_32000771	67.6828	2.008e-15
1	32000992	32000992	T	G	SNP	.	999	0|0	1|1	0|1	0|1	0|1	0|1	0|1	0|1	17|0	0|14	37,17	31,9	23,12	52,33	27,13	33,22	UTR3	ENSSSCG00000004196(ENSSSCT00000004637:c.*1060T>G)	-	-	1_32000992	18.5786	9.241e-05
1	32001073	32001073	G	A	SNP	.	999	0|0	1|1	0|1	0|1	0|1	0|1	0|1	0|1	16|0	0|17	15,11	19,2	9,4	38,13	17,13	25,13	UTR3	ENSSSCG00000004196(ENSSSCT00000004637:c.*1141G>A)	-	-	1_32001073	31.4023	1.517e-07
1	32001424	32001424	T	G	SNP	.	999	0|0	1|1	0|1	0|1	0|1	0|1	0|1	0|1	21|0	0|15	20,8	12,9	9,14	29,14	11,6	10,15	UTR3	ENSSSCG00000004196(ENSSSCT00000004637:c.*1492T>G)	-	-	1_32001424	6.33373	0.04213
1	32222050	32222050	C	A	SNP	.	912	0|0	1|1	0|1	0|1	0|1	0|1	0|1	0|1	24|0	1|18	19,3	12,3	10,3	42,49	14,30	11,22	UTR3	ENSSSCG00000036790(ENSSSCT00000056163:c.*174G>T,ENSSSCT00000037551:c.*370G>T,ENSSSCT00000043979:c.*827G>T,ENSSSCT00000037683:c.*827G>T)	-	-	1_32222050	83.5535	7.188e-19
1	32520382	32520382	C	T	SNP	.	999	1|1	0|0	0|1	0|1	0|1	0|1	0|1	0|1	0|18	20|0	72,63	44,48	89,87	63,54	29,34	29,41	exonic	ENSSSCG00000004199	nonsynonymous SNV	ENSSSCG00000004199:ENSSSCT00000037764:exon2:c.C356T:p.P119L,ENSSSCG00000004199:ENSSSCT00000040347:exon2:c.C356T:p.P119L,ENSSSCG00000004199:ENSSSCT00000065387:exon2:c.C356T:p.P119L,ENSSSCG00000004199:ENSSSCT00000040415:exon3:c.C356T:p.P119L,ENSSSCG00000004199:ENSSSCT00000004640:exon2:c.C356T:p.P119L,ENSSSCG00000004199:ENSSSCT00000050899:exon2:c.C356T:p.P119L,ENSSSCG00000004199:ENSSSCT00000042776:e…	1_32520382	176.633	4.413e-39
1	32520452	32520452	T	C	SNP	.	999	1|1	0|0	0|1	0|1	0|1	0|1	0|1	0|1	0|18	17|0	72,78	49,44	76,86	68,60	36,40	34,46	exonic	ENSSSCG00000004199	synonymous SNV	ENSSSCG00000004199:ENSSSCT00000037764:exon2:c.T426C:p.V142V,ENSSSCG00000004199:ENSSSCT00000040347:exon2:c.T426C:p.V142V,ENSSSCG00000004199:ENSSSCT00000065387:exon2:c.T426C:p.V142V,ENSSSCG00000004199:ENSSSCT00000040415:exon3:c.T426C:p.V142V,ENSSSCG00000004199:ENSSSCT00000004640:exon2:c.T426C:p.V142V,ENSSSCG00000004199:ENSSSCT00000050899:exon2:c.T426C:p.V142V,ENSSSCG00000004199:ENSSSCT00000042776:e…	1_32520452	91.6339	1.265e-20
1	32520493	32520493	T	C	SNP	.	999	1|1	0|0	0|1	0|1	0|1	0|1	0|1	0|1	0|14	22|0	79,84	54,42	81,97	67,66	39,45	36,51	exonic	ENSSSCG00000004199	nonsynonymous SNV	ENSSSCG00000004199:ENSSSCT00000037764:exon2:c.T467C:p.M156T,ENSSSCG00000004199:ENSSSCT00000040347:exon2:c.T467C:p.M156T,ENSSSCG00000004199:ENSSSCT00000065387:exon2:c.T467C:p.M156T,ENSSSCG00000004199:ENSSSCT00000040415:exon3:c.T467C:p.M156T,ENSSSCG00000004199:ENSSSCT00000004640:exon2:c.T467C:p.M156T,ENSSSCG00000004199:ENSSSCT00000050899:exon2:c.T467C:p.M156T,ENSSSCG00000004199:ENSSSCT00000042776:e…	1_32520493	103.665	3.086e-23
1	32577098	32577098	C	T	SNP	.	999	1|1	0|1	1|1	1|1	1|1	1|1	1|1	1|1	0|15	2|12	0,184	0,101	0,206	0,92	0,65	0,71	exonic	ENSSSCG00000004199	synonymous SNV	ENSSSCG00000004199:ENSSSCT00000037764:exon9:c.C1257T:p.N419N,ENSSSCG00000004199:ENSSSCT00000040347:exon9:c.C1257T:p.N419N,ENSSSCG00000004199:ENSSSCT00000065387:exon9:c.C1257T:p.N419N,ENSSSCG00000004199:ENSSSCT00000040415:exon10:c.C1257T:p.N419N,ENSSSCG00000004199:ENSSSCT00000004640:exon9:c.C1257T:p.N419N,ENSSSCG00000004199:ENSSSCT00000050899:exon9:c.C1257T:p.N419N,ENSSSCG00000004199:ENSSSCT000000…	1_32577098	368.629	8.981e-81
1	32600885	32600885	A	G	SNP	.	999	0|0	1|1	0|1	0|1	0|1	0|1	0|1	0|1	21|0	0|19	96,112	99,104	111,98	84,65	56,58	56,28	exonic	ENSSSCG00000004199	nonsynonymous SNV	ENSSSCG00000004199:ENSSSCT00000037764:exon15:c.A2311G:p.T771A,ENSSSCG00000004199:ENSSSCT00000040347:exon17:c.A2521G:p.T841A,ENSSSCG00000004199:ENSSSCT00000065387:exon14:c.A2302G:p.T768A,ENSSSCG00000004199:ENSSSCT00000040415:exon14:c.A2155G:p.T719A,ENSSSCG00000004199:ENSSSCT00000004640:exon15:c.A2365G:p.T789A,ENSSSCG00000004199:ENSSSCT00000050899:exon15:c.A2365G:p.T789A,ENSSSCG00000004199:ENSSSCT0…	1_32600885	278.857	2.799e-61
1	32600913	32600913	A	G	SNP	.	999	0|0	1|1	0|1	0|1	0|1	0|1	0|1	0|1	25|0	0|19	77,101	79,106	86,98	79,67	53,55	50,27	exonic	ENSSSCG00000004199	nonsynonymous SNV	ENSSSCG00000004199:ENSSSCT00000037764:exon15:c.A2339G:p.N780S,ENSSSCG00000004199:ENSSSCT00000040347:exon17:c.A2549G:p.N850S,ENSSSCG00000004199:ENSSSCT00000065387:exon14:c.A2330G:p.N777S,ENSSSCG00000004199:ENSSSCT00000040415:exon14:c.A2183G:p.N728S,ENSSSCG00000004199:ENSSSCT00000004640:exon15:c.A2393G:p.N798S,ENSSSCG00000004199:ENSSSCT00000050899:exon15:c.A2393G:p.N798S,ENSSSCG00000004199:ENSSSCT0…	1_32600913	210.6	1.857e-46
1	32629440	32629440	G	A	SNP	.	999	0|0	1|1	0|1	0|1	0|1	0|1	0|1	0|1	18|0	0|17	129,102	121,109	130,108	80,92	104,65	87,62	UTR3	ENSSSCG00000004199(ENSSSCT00000004640:c.*45G>A,ENSSSCT00000040415:c.*45G>A,ENSSSCT00000065387:c.*45G>A,ENSSSCT00000042776:c.*45G>A,ENSSSCT00000050067:c.*45G>A,ENSSSCT00000037764:c.*45G>A,ENSSSCT00000050899:c.*29G>A,ENSSSCT00000040347:c.*45G>A)	-	-	1_32629440	95.4172	1.907e-21
1	32629595	32629595	A	G	SNP	.	999	0|0	1|1	0|1	0|1	0|1	0|1	0|1	0|1	24|0	0|22	68,68	68,48	102,93	62,58	54,45	39,24	UTR3	ENSSSCG00000004199(ENSSSCT00000004640:c.*200A>G,ENSSSCT00000040415:c.*200A>G,ENSSSCT00000065387:c.*200A>G,ENSSSCT00000042776:c.*200A>G,ENSSSCT00000050067:c.*200A>G,ENSSSCT00000037764:c.*200A>G,ENSSSCT00000050899:c.*184A>G,ENSSSCT00000040347:c.*200A>G)	-	-	1_32629595	281.624	7.017e-62
1	32629677	32629677	G	C	SNP	.	999	0|0	1|1	0|1	0|1	0|1	0|1	0|1	0|1	21|0	0|23	88,59	74,55	105,87	32,28	29,21	20,11	UTR3	ENSSSCG00000004199(ENSSSCT00000004640:c.*282G>C,ENSSSCT00000040415:c.*282G>C,ENSSSCT00000065387:c.*282G>C,ENSSSCT00000042776:c.*282G>C,ENSSSCT00000050067:c.*282G>C,ENSSSCT00000037764:c.*282G>C,ENSSSCT00000050899:c.*266G>C,ENSSSCT00000040347:c.*282G>C)	-	-	1_32629677	1087.13	0
1	32630208	32630208	T	A	SNP	.	999	0|0	1|1	0|1	0|1	0|1	0|1	0|1	0|1	17|0	0|21	132,83	114,72	111,113	83,67	61,53	70,30	UTR3	ENSSSCG00000004199(ENSSSCT00000004640:c.*813T>A,ENSSSCT00000040415:c.*813T>A,ENSSSCT00000065387:c.*813T>A,ENSSSCT00000042776:c.*813T>A,ENSSSCT00000050067:c.*813T>A,ENSSSCT00000037764:c.*813T>A,ENSSSCT00000050899:c.*797T>A,ENSSSCT00000040347:c.*813T>A)	-	-	1_32630208	227.4	4.175e-50
1	33217640	33217640	C	T	SNP	.	999	0|0	1|1	0|1	0|1	0|1	0|1	0|1	0|1	11|0	0|13	18,10	28,11	7,7	92,104	27,23	11,30	exonic	ENSSSCG00000004203	nonsynonymous SNV	ENSSSCG00000004203:ENSSSCT00000058280:exon19:c.G1871A:p.R624K,ENSSSCG00000004203:ENSSSCT00000004644:exon19:c.G1871A:p.R624K,ENSSSCG00000004203:ENSSSCT00000061211:exon19:c.G1871A:p.R624K,ENSSSCG00000004203:ENSSSCT00000065993:exon19:c.G1871A:p.R624K,ENSSSCG00000004203:ENSSSCT00000054860:exon18:c.G1871A:p.R624K,	1_33217640	164.2	2.21e-36
1	33716601	33716601	G	A	SNP	.	999	0|1	1|1	0|1	0|1	0|1	0|1	0|1	0|1	11|7	0|10	2,12	11,4	7,6	52,40	54,34	47,33	UTR3	ENSSSCG00000004205(ENSSSCT00000047609:c.*58G>A,ENSSSCT00000038797:c.*1391G>A,ENSSSCT00000064357:c.*58G>A)	-	-	1_33716601	182.8	2.021e-40
1	33716904	33716904	C	T	SNP	.	999	0|0	1|1	0|1	0|1	0|1	0|1	0|1	0|1	11|0	0|17	13,6	16,3	11,9	69,43	37,39	49,44	UTR3	ENSSSCG00000004205(ENSSSCT00000047609:c.*361C>T,ENSSSCT00000038797:c.*1694C>T,ENSSSCT00000064357:c.*361C>T)	-	-	1_33716904	177.274	3.202e-39
1	33717061	33717061	T	C	SNP	.	999	0|1	1|1	0|1	0|1	0|1	0|1	0|1	0|1	13|11	0|36	11,8	11,7	9,14	56,86	44,42	44,44	UTR3	ENSSSCG00000004205(ENSSSCT00000047609:c.*518T>C,ENSSSCT00000038797:c.*1851T>C,ENSSSCT00000064357:c.*518T>C)	-	-	1_33717061	208.321	5.803e-46
1	33717427	33717427	A	G	SNP	.	999	0|1	1|1	0|1	0|1	0|1	0|1	0|1	0|1	12|8	0|17	7,8	11,6	11,14	72,29	62,30	55,30	UTR3	ENSSSCG00000004205(ENSSSCT00000047609:c.*884A>G,ENSSSCT00000038797:c.*2217A>G,ENSSSCT00000064357:c.*884A>G)	-	-	1_33717427	176.722	4.22e-39
1	35131966	35131966	A	G	SNP	.	999	0|0	1|1	0|1	0|1	0|1	0|1	0|1	0|1	18|0	0|16	28,35	32,28	21,21	50,61	29,28	54,52	exonic	ENSSSCG00000004209	synonymous SNV	ENSSSCG00000004209:ENSSSCT00000054145:exon8:c.A1179G:p.K393K,ENSSSCG00000004209:ENSSSCT00000004650:exon8:c.A1179G:p.K393K,ENSSSCG00000004209:ENSSSCT00000063865:exon8:c.A1179G:p.K393K,ENSSSCG00000004209:ENSSSCT00000038851:exon8:c.A1179G:p.K393K,ENSSSCG00000004209:ENSSSCT00000060259:exon8:c.A1179G:p.K393K,ENSSSCG00000004209:ENSSSCT00000038730:exon8:c.A1179G:p.K393K,ENSSSCG00000004209:ENSSSCT0000006…	1_35131966	59.5562	1.168e-13
1	35155376	35155376	A	G	SNP	.	999	0|0	1|1	0|1	0|1	0|1	0|1	0|1	0|1	19|0	0|15	57,46	27,34	25,26	80,69	24,30	55,35	exonic	ENSSSCG00000004209	synonymous SNV	ENSSSCG00000004209:ENSSSCT00000054145:exon12:c.A1899G:p.V633V,ENSSSCG00000004209:ENSSSCT00000004650:exon12:c.A1899G:p.V633V,ENSSSCG00000004209:ENSSSCT00000063865:exon12:c.A1899G:p.V633V,ENSSSCG00000004209:ENSSSCT00000038851:exon12:c.A1899G:p.V633V,ENSSSCG00000004209:ENSSSCT00000060259:exon12:c.A1899G:p.V633V,ENSSSCG00000004209:ENSSSCT00000038730:exon12:c.A1899G:p.V633V,ENSSSCG00000004209:ENSSSCT0…	1_35155376	32.0087	1.12e-07
1	35155523	35155523	T	C	SNP	.	999	0|0	1|1	0|1	0|1	0|1	0|1	0|1	0|1	22|0	0|20	55,50	24,33	35,18	68,109	29,45	69,54	exonic	ENSSSCG00000004209	synonymous SNV	ENSSSCG00000004209:ENSSSCT00000054145:exon12:c.T2046C:p.A682A,ENSSSCG00000004209:ENSSSCT00000004650:exon12:c.T2046C:p.A682A,ENSSSCG00000004209:ENSSSCT00000063865:exon12:c.T2046C:p.A682A,ENSSSCG00000004209:ENSSSCT00000038851:exon12:c.T2046C:p.A682A,ENSSSCG00000004209:ENSSSCT00000060259:exon12:c.T2046C:p.A682A,ENSSSCG00000004209:ENSSSCT00000038730:exon12:c.T2046C:p.A682A,ENSSSCG00000004209:ENSSSCT0…	1_35155523	73.0309	1.385e-16
1	35224790	35224790	A	G	SNP	.	999	0|0	1|1	0|1	0|1	0|1	0|1	0|1	0|1	23|0	0|17	60,55	37,44	14,23	66,70	29,39	47,37	exonic	ENSSSCG00000004209	synonymous SNV	ENSSSCG00000004209:ENSSSCT00000054145:exon21:c.A2859G:p.K953K,ENSSSCG00000004209:ENSSSCT00000004650:exon20:c.A2817G:p.K939K,ENSSSCG00000004209:ENSSSCT00000063865:exon17:c.A2739G:p.K913K,ENSSSCG00000004209:ENSSSCT00000060259:exon20:c.A2847G:p.K949K,ENSSSCG00000004209:ENSSSCT00000038730:exon19:c.A2787G:p.K929K,ENSSSCG00000004209:ENSSSCT00000062128:exon16:c.A2436G:p.K812K,ENSSSCG00000004209:ENSSSCT0…	1_35224790	32.0256	1.111e-07
1	35907837	35907837	A	G	SNP	.	999	0|0	1|1	0|1	0|1	0|1	0|1	0|1	0|1	16|0	0|19	43,69	44,66	53,46	55,31	68,75	69,54	exonic	ENSSSCG00000004216	nonsynonymous SNV	ENSSSCG00000004216:ENSSSCT00000004659:exon6:c.A818G:p.Q273R,ENSSSCG00000004216:ENSSSCT00000057506:exon6:c.A818G:p.Q273R,	1_35907837	20.1588	4.193e-05
1	35907926	35907926	A	T	SNP	.	999	0|0	1|1	0|1	0|1	0|1	0|1	0|1	0|1	15|0	1|18	34,47	28,40	37,22	40,17	51,50	51,36	UTR3	ENSSSCG00000004216(ENSSSCT00000057506:c.*7A>T,ENSSSCT00000004659:c.*7A>T)	-	-	1_35907926	29.8989	3.218e-07
1	35907981	35907981	C	T	SNP	.	999	0|0	1|1	0|1	0|1	0|1	0|1	0|1	0|1	13|0	0|18	33,61	34,42	42,34	44,29	44,50	52,35	UTR3	ENSSSCG00000004216(ENSSSCT00000057506:c.*62C>T,ENSSSCT00000004659:c.*62C>T)	-	-	1_35907981	10.8787	0.004342
1	36695837	36695837	C	A	SNP	.	999	0|0	1|1	0|1	0|1	0|1	0|1	0|1	0|1	24|0	0|14	16,23	9,18	3,9	56,60	75,56	55,124	UTR5	ENSSSCG00000035700(ENSSSCT00000064634:c.-29G>T)	-	-	1_36695837	289.481	1.38e-63
1	37044590	37044590	G	A	SNP	.	999	0|1	0|0	0|1	0|1	0|1	0|1	0|1	0|1	9|12	32|0	21,18	31,23	28,19	10,10	18,9	9,9	UTR3	ENSSSCG00000004222(ENSSSCT00000056555:c.*1248C>T,ENSSSCT00000004667:c.*1452C>T,ENSSSCT00000027938:c.*1452C>T)	-	-	1_37044590	91.7722	1.18e-20
1	40140767	40140767	T	C	SNP	.	999	0|0	1|1	0|1	0|1	0|1	0|1	0|1	0|1	24|0	0|19	119,112	108,129	99,135	87,79	89,49	64,65	UTR3	ENSSSCG00000004237(ENSSSCT00000004682:c.*855T>C)	-	-	1_40140767	181.939	3.108e-40
1	40141096	40141096	G	A	SNP	.	999	0|0	1|1	0|1	0|1	0|1	0|1	0|1	0|1	29|0	0|25	95,123	103,126	107,130	70,93	57,47	55,73	UTR3	ENSSSCG00000004237(ENSSSCT00000004682:c.*1184G>A)	-	-	1_40141096	261.619	1.549e-57
1	40989021	40989021	T	C	SNP	.	999	1|1	0|0	0|1	0|1	0|1	0|1	0|1	0|1	0|26	19|0	124,80	135,50	179,63	17,27	16,18	42,24	UTR3	ENSSSCG00000004241(ENSSSCT00000004688:c.*1550A>G,ENSSSCT00000062855:c.*1550A>G)	-	-	1_40989021	1721.77	0
1	40989869	40989869	C	T	SNP	.	999	0|0	1|1	0|1	0|1	0|1	0|1	0|1	0|1	25|0	1|17	128,107	124,117	130,108	62,75	49,39	87,92	UTR3	ENSSSCG00000004241(ENSSSCT00000004688:c.*702G>A,ENSSSCT00000062855:c.*702G>A)	-	-	1_40989869	355.56	6.18e-78
1	40989931	40989931	G	A	SNP	.	999	1|1	0|0	0|1	0|1	0|1	0|1	0|1	0|1	0|22	20|1	120,120	130,110	131,111	80,75	60,50	97,97	UTR3	ENSSSCG00000004241(ENSSSCT00000004688:c.*640C>T,ENSSSCT00000062855:c.*640C>T)	-	-	1_40989931	212.126	8.66e-47
1	40991516	40991516	G	A	SNP	.	999	0|0	1|1	0|1	0|1	0|1	0|1	0|1	0|1	21|0	0|26	110,108	111,103	113,112	70,46	53,55	98,79	exonic	ENSSSCG00000004241	synonymous SNV	ENSSSCG00000004241:ENSSSCT00000004688:exon2:c.C201T:p.D67D,	1_40991516	206.744	1.277e-45
1	42787765	42787765	T	C	SNP	.	965	0|0	1|1	0|1	0|1	0|1	0|1	0|1	0|1	27|0	0|12	12,4	18,3	20,7	33,38	27,16	84,90	exonic	ENSSSCG00000004244	synonymous SNV	ENSSSCG00000004244:ENSSSCT00000047113:exon5:c.T894C:p.A298A,ENSSSCG00000004244:ENSSSCT00000004691:exon4:c.T894C:p.A298A,	1_42787765	178.051	2.171e-39
1	42875999	42875999	A	G	SNP	.	999	0|1	1|1	1|1	1|1	1|1	1|1	1|1	1|1	9|14	0|17	0,19	0,16	0,17	0,57	0,61	0,169	exonic	ENSSSCG00000004244	synonymous SNV	ENSSSCG00000004244:ENSSSCT00000047113:exon9:c.A1269G:p.E423E,ENSSSCG00000004244:ENSSSCT00000004691:exon8:c.A1269G:p.E423E,	1_42875999	195.24	4.019e-43
1	42894986	42894986	G	A	SNP	.	999	0|1	0|0	0|1	0|1	0|1	0|1	0|1	0|1	7|5	16|0	3,9	8,13	15,11	34,34	20,13	68,46	UTR3	ENSSSCG00000004244(ENSSSCT00000047113:c.*1124G>A,ENSSSCT00000004691:c.*1124G>A)	-	-	1_42894986	118.411	1.938e-26
1	42895383	42895383	C	A	SNP	.	999	0|1	0|0	0|1	0|1	0|1	0|1	0|1	0|1	4|8	9|0	2,28	5,12	17,34	36,34	46,17	98,91	UTR3	ENSSSCG00000004244(ENSSSCT00000047113:c.*1521C>A,ENSSSCT00000004691:c.*1521C>A)	-	-	1_42895383	157.206	7.296e-35
1	42895829	42895829	G	A	SNP	.	999	0|1	0|0	0|1	0|1	0|1	0|1	0|1	0|1	7|7	14|0	3,14	6,9	18,22	22,25	27,13	64,65	UTR3	ENSSSCG00000004244(ENSSSCT00000047113:c.*1967G>A,ENSSSCT00000004691:c.*1967G>A)	-	-	1_42895829	96.177	1.304e-21
1	42895896	42895896	A	G	SNP	.	999	0|1	0|0	0|1	0|1	0|1	0|1	0|1	0|1	3|5	15|0	3,10	8,9	18,15	22,21	31,7	64,54	UTR3	ENSSSCG00000004244(ENSSSCT00000047113:c.*2034A>G,ENSSSCT00000004691:c.*2034A>G)	-	-	1_42895896	93.7643	4.358e-21
1	42895939	42895939	C	T	SNP	.	999	0|1	0|0	0|1	0|1	0|1	0|1	0|1	0|1	5|4	16|0	4,12	10,10	17,16	24,21	33,8	77,43	UTR3	ENSSSCG00000004244(ENSSSCT00000047113:c.*2077C>T,ENSSSCT00000004691:c.*2077C>T)	-	-	1_42895939	92.52	8.12e-21
1	44157165	44157165	G	A	SNP	.	999	0|1	0|0	0|1	0|1	0|1	0|1	0|1	0|1	5|5	29|0	38,43	37,33	20,15	35,24	13,14	25,19	UTR3	ENSSSCG00000020885(ENSSSCT00000030561:c.*2289C>T)	-	-	1_44157165	78.5258	8.879e-18
1	44157901	44157901	A	G	SNP	.	999	0|0	1|1	0|1	0|1	0|1	0|1	0|1	0|1	21|0	0|9	42,41	35,36	31,35	28,28	15,29	36,28	UTR3	ENSSSCG00000020885(ENSSSCT00000030561:c.*1553T>C)	-	-	1_44157901	29.6485	3.647e-07
1	44157908	44157908	G	C	SNP	.	999	0|0	1|1	0|1	0|1	0|1	0|1	0|1	0|1	18|0	0|8	38,41	35,35	30,40	27,28	14,28	31,28	UTR3	ENSSSCG00000020885(ENSSSCT00000030561:c.*1546C>G)	-	-	1_44157908	31.1902	1.687e-07
1	44159072	44159072	T	C	SNP	.	999	0|1	0|0	0|1	0|1	0|1	0|1	0|1	0|1	11|11	12|0	84,84	57,58	62,53	73,47	58,34	48,54	UTR3	ENSSSCG00000020885(ENSSSCT00000030561:c.*382A>G)	-	-	1_44159072	26.6069	1.669e-06
1	44185772	44185772	C	G	SNP	.	999	0|0	1|1	0|1	0|1	0|1	0|1	0|1	0|1	17|0	0|18	102,95	41,39	52,58	76,95	61,60	84,86	exonic	ENSSSCG00000020885	nonsynonymous SNV	ENSSSCG00000020885:ENSSSCT00000030561:exon1:c.G238C:p.A80P,	1_44185772	39.0222	3.361e-09
1	44239629	44239629	C	G	SNP	.	999	0|0	1|1	0|1	0|1	0|1	0|1	0|1	0|1	17|1	0|14	35,29	30,25	42,34	33,44	30,26	23,30	exonic	ENSSSCG00000004253	nonsynonymous SNV	ENSSSCG00000004253:ENSSSCT00000046257:exon1:c.C23G:p.P8R,ENSSSCG00000004253:ENSSSCT00000054920:exon1:c.C23G:p.P8R,ENSSSCG00000004253:ENSSSCT00000004701:exon1:c.C23G:p.P8R,ENSSSCG00000004253:ENSSSCT00000059612:exon1:c.C23G:p.P8R,	1_44239629	12.1938	0.00225
1	44239657	44239657	T	C	SNP	.	999	0|1	1|1	1|1	1|1	1|1	1|1	1|1	1|1	7|9	0|19	0,53	0,50	0,68	0,61	0,46	0,41	exonic	ENSSSCG00000004253	synonymous SNV	ENSSSCG00000004253:ENSSSCT00000046257:exon1:c.T51C:p.G17G,ENSSSCG00000004253:ENSSSCT00000054920:exon1:c.T51C:p.G17G,ENSSSCG00000004253:ENSSSCT00000004701:exon1:c.T51C:p.G17G,ENSSSCG00000004253:ENSSSCT00000059612:exon1:c.T51C:p.G17G,	1_44239657	19.1775	6.85e-05
1	44265008	44265008	T	C	SNP	.	999	0|1	1|1	1|1	1|1	1|1	1|1	1|1	1|1	15|11	0|10	0,51	0,38	0,44	0,36	0,28	0,34	exonic	ENSSSCG00000004253	synonymous SNV	ENSSSCG00000004253:ENSSSCT00000046257:exon2:c.T363C:p.H121H,ENSSSCG00000004253:ENSSSCT00000054920:exon2:c.T363C:p.H121H,ENSSSCG00000004253:ENSSSCT00000059612:exon2:c.T363C:p.H121H,	1_44265008	12.7626	0.001693
1	44283912	44283912	A	G	SNP	.	999	0|0	1|1	0|1	0|1	0|1	0|1	0|1	0|1	14|0	0|18	37,18	26,24	26,6	23,20	20,14	12,12	UTR3	ENSSSCG00000004253(ENSSSCT00000059612:c.*1189A>G,ENSSSCT00000046257:c.*1189A>G,ENSSSCT00000054920:c.*1078A>G)	-	-	1_44283912	13.5449	0.001145
1	44283927	44283927	A	G	SNP	.	999	0|1	0|0	0|1	0|1	0|1	0|1	0|1	0|1	6|7	17|0	19,34	18,22	8,21	19,24	9,16	13,8	UTR3	ENSSSCG00000004253(ENSSSCT00000059612:c.*1204A>G,ENSSSCT00000046257:c.*1204A>G,ENSSSCT00000054920:c.*1093A>G)	-	-	1_44283927	14.3732	0.0007567
1	44301401	44301401	G	A	SNP	.	999	0|1	1|1	1|1	1|1	1|1	1|1	1|1	1|1	16|11	0|26	0,76	0,23	0,63	0,17	0,20	0,28	UTR3	ENSSSCG00000004254(ENSSSCT00000004702:c.*1265C>T)	-	-	1_44301401	248.965	8.67e-55
1	44301793	44301793	T	G	SNP	.	999	0|1	1|1	1|1	1|1	1|1	1|1	1|1	1|1	11|12	0|10	0,122	0,67	0,122	0,32	0,18	0,58	UTR3	ENSSSCG00000004254(ENSSSCT00000004702:c.*873A>C)	-	-	1_44301793	457.135	0
1	44301938	44301938	G	A	SNP	.	999	0|0	1|1	0|1	0|1	0|1	0|1	0|1	0|1	20|0	0|20	59,64	34,31	63,57	8,16	8,11	30,33	UTR3	ENSSSCG00000004254(ENSSSCT00000004702:c.*728C>T)	-	-	1_44301938	571.315	0
1	44302198	44302198	G	A	SNP	.	999	0|1	1|1	1|1	1|1	1|1	1|1	1|1	1|1	7|7	0|15	0,58	0,24	0,40	0,22	0,11	0,25	UTR3	ENSSSCG00000004254(ENSSSCT00000004702:c.*468C>T)	-	-	1_44302198	83.2727	8.271e-19
1	44302855	44302855	G	A	SNP	.	999	0|0	1|1	0|1	0|1	0|1	0|1	0|1	0|1	9|0	0|13	28,20	10,27	22,27	11,11	2,14	36,13	exonic	ENSSSCG00000004254	synonymous SNV	ENSSSCG00000004254:ENSSSCT00000004702:exon15:c.C2079T:p.D693D,	1_44302855	58.2898	2.201e-13
1	44302904	44302904	G	A	SNP	.	999	0|1	0|0	0|1	0|1	0|1	0|1	0|1	0|1	2|9	15|0	24,28	30,9	21,25	11,13	15,3	14,31	exonic	ENSSSCG00000004254	nonsynonymous SNV	ENSSSCG00000004254:ENSSSCT00000004702:exon15:c.C2030T:p.P677L,	1_44302904	57.1889	3.816e-13
1	44307405	44307405	T	G	SNP	.	999	0|1	1|1	1|1	1|1	1|1	1|1	1|1	1|1	7|10	0|16	2,62	0,30	0,56	0,26	0,13	0,36	exonic	ENSSSCG00000004254	synonymous SNV	ENSSSCG00000004254:ENSSSCT00000004702:exon12:c.A1590C:p.I530I,	1_44307405	88.8803	5.01e-20
1	44309198	44309198	G	A	SNP	.	999	0|1	0|0	0|1	0|1	0|1	0|1	0|1	0|1	10|9	28|0	42,44	8,20	22,43	18,11	8,6	25,25	exonic	ENSSSCG00000004254	nonsynonymous SNV	ENSSSCG00000004254:ENSSSCT00000004702:exon11:c.C1486T:p.P496S,	1_44309198	130.534	4.516e-29
1	44311246	44311246	C	A	SNP	.	999	0|1	1|1	1|1	1|1	1|1	1|1	1|1	1|1	3|6	0|8	0,53	0,21	0,44	0,23	0,18	0,33	exonic	ENSSSCG00000004254	synonymous SNV	ENSSSCG00000004254:ENSSSCT00000004702:exon8:c.G954T:p.S318S,	1_44311246	43.2971	3.964e-10
1	44317052	44317052	C	T	SNP	.	999	0|1	1|1	1|1	1|1	1|1	1|1	1|1	1|1	13|12	0|21	0,49	0,21	0,57	0,28	0,18	0,54	exonic	ENSSSCG00000004254	synonymous SNV	ENSSSCG00000004254:ENSSSCT00000004702:exon6:c.G762A:p.A254A,	1_44317052	16.4167	0.0002724
1	44323645	44323645	T	C	SNP	.	999	0|0	1|1	0|1	0|1	0|1	0|1	0|1	0|1	21|0	0|20	33,27	11,17	31,32	11,11	10,17	21,15	exonic	ENSSSCG00000004254	nonsynonymous SNV	ENSSSCG00000004254:ENSSSCT00000004702:exon5:c.A685G:p.I229V,	1_44323645	85.9234	2.198e-19
1	44940057	44940057	C	T	SNP	.	999	1|1	0|0	0|1	0|1	0|1	0|1	0|1	0|1	1|4	31|0	25,17	8,6	13,9	23,11	20,19	13,19	UTR5	ENSSSCG00000004263(ENSSSCT00000004712:c.-1453C>T,ENSSSCT00000061721:c.-1453C>T)	-	-	1_44940057	21.033	2.709e-05
1	44940178	44940178	A	G	SNP	.	999	1|1	0|0	0|1	0|1	0|1	0|1	0|1	0|1	1|10	26|0	19,14	11,9	16,16	24,25	19,28	18,27	UTR5	ENSSSCG00000004263(ENSSSCT00000004712:c.-1332A>G,ENSSSCT00000061721:c.-1332A>G)	-	-	1_44940178	24.4907	4.808e-06
1	44941710	44941710	A	T	SNP	.	999	0|1	0|0	0|1	0|1	0|1	0|1	0|1	0|1	9|12	23|0	6,11	8,8	12,6	26,19	24,30	26,18	exonic	ENSSSCG00000004263	synonymous SNV	ENSSSCG00000004263:ENSSSCT00000004712:exon2:c.A201T:p.S67S,ENSSSCG00000004263:ENSSSCT00000025750:exon2:c.A201T:p.S67S,ENSSSCG00000004263:ENSSSCT00000061721:exon2:c.A201T:p.S67S,	1_44941710	59.5266	1.186e-13
1	44941737	44941737	G	A	SNP	.	999	0|1	0|0	0|1	0|1	0|1	0|1	0|1	0|1	9|12	22|0	9,10	8,8	12,7	21,18	14,26	22,17	exonic	ENSSSCG00000004263	synonymous SNV	ENSSSCG00000004263:ENSSSCT00000004712:exon2:c.G228A:p.R76R,ENSSSCG00000004263:ENSSSCT00000025750:exon2:c.G228A:p.R76R,ENSSSCG00000004263:ENSSSCT00000061721:exon2:c.G228A:p.R76R,	1_44941737	34.9128	2.623e-08
1	44941830	44941830	G	C	SNP	.	999	0|1	0|0	0|1	0|1	0|1	0|1	0|1	0|1	9|11	16|0	6,14	5,12	9,9	17,21	14,19	12,13	exonic	ENSSSCG00000004263	synonymous SNV	ENSSSCG00000004263:ENSSSCT00000004712:exon2:c.G321C:p.L107L,ENSSSCG00000004263:ENSSSCT00000025750:exon2:c.G321C:p.L107L,ENSSSCG00000004263:ENSSSCT00000061721:exon2:c.G321C:p.L107L,	1_44941830	18.2439	0.0001092
1	44941892	44941892	A	G	SNP	.	999	0|1	0|0	0|1	0|1	0|1	0|1	0|1	0|1	11|11	18|0	7,10	3,13	5,9	15,18	9,18	16,13	exonic	ENSSSCG00000004263	nonsynonymous SNV	ENSSSCG00000004263:ENSSSCT00000004712:exon2:c.A383G:p.K128R,ENSSSCG00000004263:ENSSSCT00000025750:exon2:c.A383G:p.K128R,ENSSSCG00000004263:ENSSSCT00000061721:exon2:c.A383G:p.K128R,	1_44941892	19.9977	4.545e-05
1	44941977	44941977	C	T	SNP	.	999	0|1	0|0	0|1	0|1	0|1	0|1	0|1	0|1	8|14	19|0	9,11	2,9	7,10	15,13	19,19	29,12	exonic	ENSSSCG00000004263	synonymous SNV	ENSSSCG00000004263:ENSSSCT00000004712:exon2:c.C468T:p.C156C,ENSSSCG00000004263:ENSSSCT00000025750:exon2:c.C468T:p.C156C,ENSSSCG00000004263:ENSSSCT00000061721:exon2:c.C468T:p.C156C,	1_44941977	35.5187	1.937e-08
1	45170595	45170595	G	C	SNP	.	999	0|1	1|1	1|1	1|1	1|1	1|1	1|1	1|1	11|4	0|9	0,237	0,180	0,227	0,268	0,248	0,217	UTR5	ENSSSCG00000025941(ENSSSCT00000026265:c.-3374G>C,ENSSSCT00000063357:c.-3374G>C,ENSSSCT00000062352:c.-4553G>C)	-	-	1_45170595	22.6918	1.182e-05
1	45179890	45179890	C	T	SNP	.	999	0|0	1|1	0|1	0|1	0|1	0|1	0|1	0|1	7|0	0|10	28,16	29,19	29,23	48,36	46,23	16,8	UTR3	ENSSSCG00000025941(ENSSSCT00000026265:c.*1429C>T,ENSSSCT00000062352:c.*1429C>T,ENSSSCT00000058723:c.*1429C>T)	-	-	1_45179890	58.1056	2.413e-13
1	45269115	45269115	G	A	SNP	.	999	0|0	1|1	0|1	0|1	0|1	0|1	0|1	0|1	23|0	0|20	11,7	7,4	3,8	31,27	18,15	23,21	exonic	ENSSSCG00000035259	nonsynonymous SNV	ENSSSCG00000035259:ENSSSCT00000040949:exon4:c.G884A:p.G295E,ENSSSCG00000035259:ENSSSCT00000052268:exon3:c.G620A:p.G207E,	1_45269115	67.0029	2.822e-15
1	45269141	45269141	A	G	SNP	.	999	0|0	1|1	0|1	0|1	0|1	0|1	0|1	0|1	20|0	0|21	11,9	8,7	3,9	26,21	16,19	17,21	exonic	ENSSSCG00000035259	nonsynonymous SNV	ENSSSCG00000035259:ENSSSCT00000040949:exon4:c.A910G:p.K304E,ENSSSCG00000035259:ENSSSCT00000052268:exon3:c.A646G:p.K216E,	1_45269141	44.7287	1.938e-10
1	45269206	45269206	C	G	SNP	.	999	0|1	1|1	0|1	0|1	0|1	0|1	0|1	0|1	11|9	0|15	12,6	10,7	8,8	24,24	13,15	21,29	exonic	ENSSSCG00000035259	nonsynonymous SNV	ENSSSCG00000035259:ENSSSCT00000040949:exon4:c.C975G:p.D325E,ENSSSCG00000035259:ENSSSCT00000052268:exon3:c.C711G:p.D237E,	1_45269206	46.1914	9.325e-11
1	45269263	45269263	G	A	SNP	.	999	0|0	1|1	0|1	0|1	0|1	0|1	0|1	0|1	25|0	0|14	9,5	4,7	10,13	26,29	15,10	28,25	exonic	ENSSSCG00000035259	synonymous SNV	ENSSSCG00000035259:ENSSSCT00000040949:exon4:c.G1032A:p.K344K,ENSSSCG00000035259:ENSSSCT00000052268:exon3:c.G768A:p.K256K,	1_45269263	55.3848	9.405e-13
1	45269480	45269480	G	A	SNP	.	999	0|0	1|1	0|1	0|1	0|1	0|1	0|1	0|1	20|0	0|18	16,12	9,3	7,16	34,32	20,15	26,27	exonic	ENSSSCG00000035259	nonsynonymous SNV	ENSSSCG00000035259:ENSSSCT00000040949:exon4:c.G1249A:p.G417S,ENSSSCG00000035259:ENSSSCT00000052268:exon3:c.G985A:p.G329S,	1_45269480	53.9742	1.904e-12
1	45269644	45269644	A	C	SNP	.	999	0|0	1|1	0|1	0|1	0|1	0|1	0|1	0|1	22|0	1|18	7,5	7,8	5,9	21,29	12,13	14,6	exonic	ENSSSCG00000035259	nonsynonymous SNV	ENSSSCG00000035259:ENSSSCT00000040949:exon4:c.A1413C:p.L471F,ENSSSCG00000035259:ENSSSCT00000052268:exon3:c.A1149C:p.L383F,	1_45269644	34.68	2.947e-08
1	45269659	45269659	A	T	SNP	.	999	0|0	1|1	0|1	0|1	0|1	0|1	0|1	0|1	22|0	1|18	8,5	7,8	5,7	21,29	13,14	18,6	exonic	ENSSSCG00000035259	synonymous SNV	ENSSSCG00000035259:ENSSSCT00000040949:exon4:c.A1428T:p.I476I,ENSSSCG00000035259:ENSSSCT00000052268:exon3:c.A1164T:p.I388I,	1_45269659	38.7133	3.922e-09
1	45270322	45270322	C	T	SNP	.	999	0|0	1|1	0|1	0|1	0|1	0|1	0|1	0|1	20|0	0|19	3,16	10,5	12,8	18,32	16,11	13,23	exonic	ENSSSCG00000035259	synonymous SNV	ENSSSCG00000035259:ENSSSCT00000040949:exon4:c.C2091T:p.S697S,ENSSSCG00000035259:ENSSSCT00000052268:exon3:c.C1827T:p.S609S,	1_45270322	31.6644	1.331e-07
1	45276361	45276361	T	C	SNP	.	999	0|0	1|1	0|1	0|1	0|1	0|1	0|1	0|1	15|0	0|19	18,20	2,12	17,9	40,31	19,17	23,31	exonic	ENSSSCG00000035259	synonymous SNV	ENSSSCG00000035259:ENSSSCT00000040949:exon5:c.T2379C:p.Y793Y,ENSSSCG00000035259:ENSSSCT00000052268:exon4:c.T2115C:p.Y705Y,	1_45276361	43.301	3.957e-10
1	45292295	45292295	G	A	SNP	.	999	0|1	1|1	0|1	0|1	0|1	0|1	0|1	0|1	11|12	0|25	19,15	13,23	19,30	34,47	31,27	33,19	exonic	ENSSSCG00000035259	nonsynonymous SNV	ENSSSCG00000035259:ENSSSCT00000040949:exon16:c.G4057A:p.G1353S,ENSSSCG00000035259:ENSSSCT00000052268:exon15:c.G3793A:p.G1265S,	1_45292295	35.7895	1.692e-08
1	45292664	45292664	G	A	SNP	.	999	0|0	1|1	0|1	0|1	0|1	0|1	0|1	0|1	16|0	0|12	22,44	17,12	32,36	38,44	35,25	37,42	exonic	ENSSSCG00000035259	nonsynonymous SNV	ENSSSCG00000035259:ENSSSCT00000040949:exon16:c.G4426A:p.A1476T,ENSSSCG00000035259:ENSSSCT00000052268:exon15:c.G4162A:p.A1388T,	1_45292664	20.6703	3.247e-05
1	45292786	45292786	G	A	SNP	.	999	0|0	1|1	0|1	0|1	0|1	0|1	0|1	0|1	16|0	0|12	25,38	22,10	21,23	28,36	21,33	24,41	exonic	ENSSSCG00000035259	synonymous SNV	ENSSSCG00000035259:ENSSSCT00000040949:exon16:c.G4548A:p.K1516K,ENSSSCG00000035259:ENSSSCT00000052268:exon15:c.G4284A:p.K1428K,	1_45292786	15.7632	0.0003776
1	45293014	45293014	G	A	SNP	.	999	0|0	1|1	0|1	0|1	0|1	0|1	0|1	0|1	18|0	0|17	30,36	27,25	27,21	30,27	38,34	30,34	exonic	ENSSSCG00000035259	synonymous SNV	ENSSSCG00000035259:ENSSSCT00000040949:exon16:c.G4776A:p.P1592P,ENSSSCG00000035259:ENSSSCT00000052268:exon15:c.G4512A:p.P1504P,	1_45293014	10.9766	0.004135
1	45293179	45293179	C	A	SNP	.	999	0|1	1|1	0|1	0|1	0|1	0|1	0|1	0|1	9|8	0|19	33,47	33,32	30,42	44,36	45,43	24,21	exonic	ENSSSCG00000035259	synonymous SNV	ENSSSCG00000035259:ENSSSCT00000040949:exon16:c.C4941A:p.P1647P,ENSSSCG00000035259:ENSSSCT00000052268:exon15:c.C4677A:p.P1559P,	1_45293179	22.2114	1.503e-05
1	45293776	45293776	C	T	SNP	.	999	0|0	1|1	0|1	0|1	0|1	0|1	0|1	0|1	12|0	0|18	43,46	46,43	31,31	48,51	26,32	48,16	exonic	ENSSSCG00000035259	synonymous SNV	ENSSSCG00000035259:ENSSSCT00000040949:exon16:c.C5538T:p.V1846V,ENSSSCG00000035259:ENSSSCT00000052268:exon15:c.C5274T:p.V1758V,	1_45293776	17.6416	0.0001476
1	49919309	49919309	G	A	SNP	.	999	0|0	1|1	0|1	0|1	0|1	0|1	0|1	0|1	22|0	0|19	48,43	56,43	35,58	42,47	13,17	25,30	exonic	ENSSSCG00000004272	synonymous SNV	ENSSSCG00000004272:ENSSSCT00000042299:exon8:c.C675T:p.N225N,ENSSSCG00000004272:ENSSSCT00000004721:exon8:c.C675T:p.N225N,	1_49919309	184.999	6.728e-41
1	49932001	49932001	G	C	SNP	.	999	0|0	1|1	0|1	0|1	0|1	0|1	0|1	0|1	18|0	0|16	54,37	29,38	31,47	34,27	19,9	36,20	exonic	ENSSSCG00000004272	nonsynonymous SNV	ENSSSCG00000004272:ENSSSCT00000042299:exon6:c.C553G:p.Q185E,ENSSSCG00000004272:ENSSSCT00000004721:exon6:c.C553G:p.Q185E,	1_49932001	77.7184	1.329e-17
1	49932011	49932011	T	C	SNP	.	999	0|0	1|1	0|1	0|1	0|1	0|1	0|1	0|1	17|0	0|14	51,36	30,34	33,48	29,29	21,10	33,16	exonic	ENSSSCG00000004272	synonymous SNV	ENSSSCG00000004272:ENSSSCT00000042299:exon6:c.A543G:p.K181K,ENSSSCG00000004272:ENSSSCT00000004721:exon6:c.A543G:p.K181K,	1_49932011	70.527	4.845e-16
1	50693903	50693903	A	G	SNP	.	999	0|0	1|1	0|1	0|1	0|1	0|1	0|1	0|1	21|0	0|22	11,12	14,5	9,6	34,18	26,14	27,27	exonic	ENSSSCG00000004275	nonsynonymous SNV	ENSSSCG00000004275:ENSSSCT00000064116:exon17:c.A2753G:p.Q918R,ENSSSCG00000004275:ENSSSCT00000062959:exon15:c.A1883G:p.Q628R,ENSSSCG00000004275:ENSSSCT00000054799:exon11:c.A2381G:p.Q794R,ENSSSCG00000004275:ENSSSCT00000048904:exon16:c.A3221G:p.Q1074R,ENSSSCG00000004275:ENSSSCT00000060012:exon12:c.A2480G:p.Q827R,ENSSSCG00000004275:ENSSSCT00000045995:exon14:c.A2549G:p.Q850R,ENSSSCG00000004275:ENSSSCT…	1_50693903	55.3647	9.5e-13
1	50698660	50698660	C	T	SNP	.	999	1|1	0|0	0|1	0|1	0|1	0|1	0|1	0|1	0|19	10|0	10,9	15,12	7,5	16,49	18,9	21,25	exonic	ENSSSCG00000004275	synonymous SNV	ENSSSCG00000004275:ENSSSCT00000064116:exon19:c.C3402T:p.A1134A,ENSSSCG00000004275:ENSSSCT00000062959:exon17:c.C2532T:p.A844A,ENSSSCG00000004275:ENSSSCT00000054799:exon13:c.C3030T:p.A1010A,ENSSSCG00000004275:ENSSSCT00000048904:exon18:c.C3870T:p.A1290A,ENSSSCG00000004275:ENSSSCT00000060012:exon14:c.C3129T:p.A1043A,ENSSSCG00000004275:ENSSSCT00000045995:exon16:c.C3198T:p.A1066A,ENSSSCG00000004275:ENS…	1_50698660	57.6843	2.979e-13
1	50729835	50729835	T	C	SNP	.	999	0|0	1|1	0|1	0|1	0|1	0|1	0|1	0|1	21|0	0|15	61,90	60,52	34,48	56,103	65,83	50,48	exonic	ENSSSCG00000004276	synonymous SNV	ENSSSCG00000004276:ENSSSCT00000057791:exon2:c.T72C:p.P24P,ENSSSCG00000004276:ENSSSCT00000052276:exon2:c.T72C:p.P24P,	1_50729835	11.7715	0.002779
1	50933236	50933236	A	G	SNP	.	999	0|0	1|1	0|1	0|1	0|1	0|1	0|1	0|1	16|0	0|15	61,47	60,60	48,45	96,85	73,61	114,99	exonic	ENSSSCG00000004276	nonsynonymous SNV	ENSSSCG00000004276:ENSSSCT00000050145:exon6:c.A436G:p.T146A,ENSSSCG00000004276:ENSSSCT00000052865:exon6:c.A610G:p.T204A,ENSSSCG00000004276:ENSSSCT00000051535:exon8:c.A772G:p.T258A,ENSSSCG00000004276:ENSSSCT00000052276:exon8:c.A787G:p.T263A,ENSSSCG00000004276:ENSSSCT00000004726:exon9:c.A592G:p.T198A,ENSSSCG00000004276:ENSSSCT00000056202:exon7:c.A691G:p.T231A,	1_50933236	98.5103	4.062e-22
1	50941404	50941404	A	G	SNP	.	999	0|0	1|1	0|1	0|1	0|1	0|1	0|1	0|1	17|0	0|17	50,50	56,53	42,58	72,65	75,67	70,76	UTR3	ENSSSCG00000004276(ENSSSCT00000052276:c.*23A>G,ENSSSCT00000004726:c.*23A>G,ENSSSCT00000051535:c.*23A>G,ENSSSCT00000052865:c.*23A>G,ENSSSCT00000056202:c.*23A>G,ENSSSCT00000050145:c.*23A>G),ENSSSCG00000026246(ENSSSCT00000024170:c.*1242T>C)	-	-	1_50941404	32.1549	1.042e-07
1	50941442	50941442	C	T	SNP	.	999	0|0	1|1	0|1	0|1	0|1	0|1	0|1	0|1	13|0	0|23	40,45	48,48	29,50	61,55	77,66	58,63	UTR3	ENSSSCG00000004276(ENSSSCT00000052276:c.*61C>T,ENSSSCT00000004726:c.*61C>T,ENSSSCT00000051535:c.*61C>T,ENSSSCT00000052865:c.*61C>T,ENSSSCT00000056202:c.*61C>T,ENSSSCT00000050145:c.*61C>T),ENSSSCG00000026246(ENSSSCT00000024170:c.*1204G>A)	-	-	1_50941442	38.3105	4.797e-09
1	50941663	50941663	G	A	SNP	.	999	0|0	1|1	0|1	0|1	0|1	0|1	0|1	0|1	11|0	0|19	48,55	48,42	43,33	86,79	80,54	45,65	UTR3	ENSSSCG00000004276(ENSSSCT00000052276:c.*282G>A,ENSSSCT00000004726:c.*282G>A,ENSSSCT00000051535:c.*282G>A,ENSSSCT00000052865:c.*282G>A,ENSSSCT00000056202:c.*282G>A,ENSSSCT00000050145:c.*282G>A),ENSSSCG00000026246(ENSSSCT00000024170:c.*983C>T)	-	-	1_50941663	48.2538	3.325e-11
1	50941943	50941943	C	T	SNP	.	999	0|0	1|1	0|1	0|1	0|1	0|1	0|1	0|1	25|0	0|17	32,34	27,30	26,18	51,31	54,26	34,46	UTR3	ENSSSCG00000004276(ENSSSCT00000052276:c.*562C>T,ENSSSCT00000004726:c.*562C>T,ENSSSCT00000051535:c.*562C>T,ENSSSCT00000052865:c.*562C>T,ENSSSCT00000056202:c.*562C>T,ENSSSCT00000050145:c.*562C>T),ENSSSCG00000026246(ENSSSCT00000024170:c.*703G>A)	-	-	1_50941943	25.9345	2.336e-06
1	51326266	51326266	C	A	SNP	.	999	0|0	1|1	0|1	0|1	0|1	0|1	0|1	0|1	17|0	0|13	9,7	4,8	8,12	26,21	13,6	9,5	UTR3	ENSSSCG00000004279(ENSSSCT00000060364:c.*333C>A)	-	-	1_51326266	25.5972	2.765e-06
1	53153541	53153541	T	C	SNP	.	776	0|0	1|1	0|1	0|1	0|1	0|1	0|1	0|1	17|0	0|14	12,4	13,6	12,4	21,13	15,7	9,12	exonic	ENSSSCG00000022994	synonymous SNV	ENSSSCG00000022994:ENSSSCT00000023321:exon8:c.T438C:p.I146I,ENSSSCG00000022994:ENSSSCT00000030777:exon9:c.T525C:p.I175I,ENSSSCG00000022994:ENSSSCT00000037924:exon10:c.T705C:p.I235I,	1_53153541	11.129	0.003831
1	54462810	54462810	C	T	SNP	.	999	1|1	0|0	0|1	0|1	0|1	0|1	0|1	0|1	0|14	32|0	108,108	101,117	97,134	77,87	84,86	50,51	exonic	ENSSSCG00000004293	synonymous SNV	ENSSSCG00000004293:ENSSSCT00000004747:exon27:c.G2523A:p.K841K,	1_54462810	197.367	1.387e-43
1	54469476	54469476	C	T	SNP	.	999	0|0	1|1	0|1	0|1	0|1	0|1	0|1	0|1	27|0	0|7	133,95	119,102	122,100	106,77	96,119	51,62	exonic	ENSSSCG00000004293	synonymous SNV	ENSSSCG00000004293:ENSSSCT00000004747:exon23:c.G2073A:p.P691P,	1_54469476	116.375	5.365e-26
1	54502705	54502705	T	C	SNP	.	999	1|1	0|0	0|1	0|1	0|1	0|1	0|1	0|1	0|17	13|0	68,69	42,46	46,56	55,53	53,52	25,38	exonic	ENSSSCG00000004293	synonymous SNV	ENSSSCG00000004293:ENSSSCT00000004747:exon13:c.A1158G:p.Q386Q,	1_54502705	34.6823	2.943e-08
1	54511341	54511341	T	C	SNP	.	999	1|1	0|0	0|1	0|1	0|1	0|1	0|1	0|1	0|10	13|0	78,72	55,44	60,47	76,52	75,38	48,31	exonic	ENSSSCG00000004293	synonymous SNV	ENSSSCG00000004293:ENSSSCT00000004747:exon8:c.A657G:p.G219G,	1_54511341	15.4398	0.0004439
1	54631050	54631050	T	A	SNP	.	999	0|0	1|1	0|1	0|1	0|1	0|1	0|1	0|1	10|0	0|15	70,81	71,87	51,45	104,96	77,103	65,91	intergenic	ENSSSCG00000004294(dist=32638),ENSSSCG00000035251(dist=777062)	-	-	1_54631050	37.7708	6.283e-09
1	54631634	54631634	A	T	SNP	.	999	0|0	1|1	0|1	0|1	0|1	0|1	0|1	0|1	22|0	0|9	70,88	51,61	34,47	96,116	70,100	82,87	intergenic	ENSSSCG00000004294(dist=33222),ENSSSCG00000035251(dist=776478)	-	-	1_54631634	79.3654	5.835e-18
1	54631873	54631873	A	G	SNP	.	999	0|0	1|1	0|1	0|1	0|1	0|1	0|1	0|1	14|0	0|15	95,93	63,85	56,46	126,103	99,111	102,121	intergenic	ENSSSCG00000004294(dist=33461),ENSSSCG00000035251(dist=776239)	-	-	1_54631873	91.3001	1.494e-20
1	54632093	54632093	T	C	SNP	.	999	0|0	1|1	0|1	0|1	0|1	0|1	0|1	0|1	18|0	0|15	84,97	104,95	63,56	125,108	118,107	116,118	intergenic	ENSSSCG00000004294(dist=33681),ENSSSCG00000035251(dist=776019)	-	-	1_54632093	71.1267	3.589e-16
1	54632857	54632857	A	G	SNP	.	999	0|0	1|1	0|1	0|1	0|1	0|1	0|1	0|1	20|0	0|16	121,70	127,76	68,66	122,110	130,79	108,101	intergenic	ENSSSCG00000004294(dist=34445),ENSSSCG00000035251(dist=775255)	-	-	1_54632857	34.3318	3.507e-08
1	55706870	55706870	A	G	SNP	.	999	0|0	1|1	0|1	0|1	0|1	0|1	0|1	0|1	17|0	0|23	6,5	6,8	6,6	14,16	8,9	5,15	exonic	ENSSSCG00000035281	synonymous SNV	ENSSSCG00000035281:ENSSSCT00000065061:exon9:c.A4332G:p.P1444P,ENSSSCG00000035281:ENSSSCT00000045846:exon8:c.A4332G:p.P1444P,ENSSSCG00000035281:ENSSSCT00000041286:exon4:c.A3558G:p.P1186P,	1_55706870	15.7627	0.0003777
1	55760556	55760556	G	A	SNP	.	999	0|0	1|1	0|1	0|1	0|1	0|1	0|1	0|1	14|0	0|16	25,20	17,9	11,17	82,47	46,52	27,22	exonic	ENSSSCG00000004300	synonymous SNV	ENSSSCG00000004300:ENSSSCT00000004754:exon2:c.G132A:p.K44K,	1_55760556	116.596	4.804e-26
1	55882885	55882885	G	C	SNP	.	999	0|0	1|1	0|1	0|1	0|1	0|1	0|1	0|1	11|0	0|24	44,62	36,41	57,45	29,15	18,20	29,23	exonic	ENSSSCG00000004304	nonsynonymous SNV	ENSSSCG00000004304:ENSSSCT00000004759:exon4:c.G490C:p.E164Q,ENSSSCG00000004304:ENSSSCT00000051469:exon2:c.G370C:p.E124Q,	1_55882885	175.467	7.904e-39
1	55910159	55910159	G	A	SNP	.	999	0|0	1|1	0|1	0|1	0|1	0|1	0|1	0|1	20|0	0|22	46,44	68,26	30,16	29,30	33,20	37,28	exonic	ENSSSCG00000004303	synonymous SNV	ENSSSCG00000004303:ENSSSCT00000004757:exon16:c.C1407T:p.S469S,ENSSSCG00000004303:ENSSSCT00000041379:exon18:c.C1491T:p.S497S,ENSSSCG00000004303:ENSSSCT00000004760:exon17:c.C1491T:p.S497S,	1_55910159	53.559	2.343e-12
1	55917388	55917388	C	T	SNP	.	999	1|1	0|0	0|1	0|1	0|1	0|1	0|1	0|1	0|14	20|0	52,40	27,34	37,20	64,46	42,19	50,47	exonic	ENSSSCG00000004303	nonsynonymous SNV	ENSSSCG00000004303:ENSSSCT00000004757:exon10:c.G865A:p.D289N,ENSSSCG00000004303:ENSSSCT00000041379:exon12:c.G949A:p.D317N,ENSSSCG00000004303:ENSSSCT00000004760:exon11:c.G949A:p.D317N,	1_55917388	19.4403	6.006e-05
1	55918604	55918604	G	A	SNP	.	999	1|1	0|0	0|1	0|1	0|1	0|1	0|1	0|1	0|19	15|0	49,31	25,38	25,19	59,46	40,16	56,43	exonic	ENSSSCG00000004303	synonymous SNV	ENSSSCG00000004303:ENSSSCT00000004757:exon9:c.C768T:p.D256D,ENSSSCG00000004303:ENSSSCT00000041379:exon11:c.C852T:p.D284D,ENSSSCG00000004303:ENSSSCT00000004760:exon10:c.C852T:p.D284D,	1_55918604	37.3829	7.628e-09
1	55920261	55920261	C	T	SNP	.	999	0|0	1|1	0|1	0|1	0|1	0|1	0|1	0|1	21|0	0|19	29,27	29,28	16,32	35,32	30,21	31,40	exonic	ENSSSCG00000004303	synonymous SNV	ENSSSCG00000004303:ENSSSCT00000004757:exon8:c.G552A:p.E184E,ENSSSCG00000004303:ENSSSCT00000041379:exon10:c.G636A:p.E212E,ENSSSCG00000004303:ENSSSCT00000004760:exon9:c.G636A:p.E212E,	1_55920261	9.96256	0.006865
1	55990811	55990811	G	A	SNP	.	999	0|0	1|1	0|1	0|1	0|1	0|1	0|1	0|1	16|0	0|12	32,38	8,7	15,12	47,41	34,30	16,44	exonic	ENSSSCG00000004306	nonsynonymous SNV	ENSSSCG00000004306:ENSSSCT00000037698:exon5:c.G118A:p.G40S,	1_55990811	59.3474	1.297e-13
1	56006129	56006129	T	C	SNP	.	999	0|0	1|1	0|1	0|1	0|1	0|1	0|1	0|1	16|0	0|15	27,17	12,7	16,8	36,30	15,16	16,21	exonic	ENSSSCG00000004306	synonymous SNV	ENSSSCG00000004306:ENSSSCT00000004761:exon11:c.T966C:p.Y322Y,ENSSSCG00000004306:ENSSSCT00000037698:exon13:c.T1125C:p.Y375Y,ENSSSCG00000004306:ENSSSCT00000044632:exon9:c.T882C:p.Y294Y,	1_56006129	16.5461	0.0002553
1	56034898	56034898	C	T	SNP	.	999	0|0	1|1	0|1	0|1	0|1	0|1	0|1	0|1	27|0	1|14	45,19	11,7	11,14	40,26	30,19	27,15	exonic	ENSSSCG00000004306	synonymous SNV	ENSSSCG00000004306:ENSSSCT00000004761:exon16:c.C1441T:p.L481L,ENSSSCG00000004306:ENSSSCT00000037698:exon18:c.C1600T:p.L534L,ENSSSCG00000004306:ENSSSCT00000044632:exon14:c.C1357T:p.L453L,	1_56034898	26.5538	1.714e-06
1	56069703	56069703	G	A	SNP	.	999	0|0	1|1	0|1	0|1	0|1	0|1	0|1	0|1	6|0	0|9	30,42	69,47	81,77	66,77	118,114	49,34	UTR5	ENSSSCG00000004307(ENSSSCT00000004762:c.-121C>T)	-	-	1_56069703	161.023	1.082e-35
1	56070023	56070023	C	T	SNP	.	999	0|0	1|1	0|1	0|1	0|1	0|1	0|1	0|1	15|0	0|11	78,91	94,86	91,94	114,71	95,88	64,92	UTR5	ENSSSCG00000004307(ENSSSCT00000004762:c.-441G>A)	-	-	1_56070023	6.82399	0.03297
1	56689101	56689101	T	G	SNP	.	999	0|0	1|1	1|1	1|1	1|1	1|1	1|1	1|1	17|0	0|7	0,48	0,24	0,21	0,69	0,98	0,90	exonic	ENSSSCG00000029003	nonsynonymous SNV	ENSSSCG00000029003:ENSSSCT00000030834:exon1:c.T34G:p.L12V,	1_56689101	115.169	9.804e-26
1	56689123	56689123	T	C	SNP	.	999	0|0	0|1	1|1	1|1	1|1	1|1	1|1	1|1	23|0	6|5	0,49	0,30	0,23	0,77	0,103	0,94	exonic	ENSSSCG00000029003	nonsynonymous SNV	ENSSSCG00000029003:ENSSSCT00000030834:exon1:c.T56C:p.L19P,	1_56689123	115.547	8.114e-26
1	56689141	56689141	G	T	SNP	.	999	0|0	0|1	1|1	1|1	1|1	1|1	1|1	1|1	24|0	7|8	0,133	0,187	0,93	0,198	0,186	0,192	exonic	ENSSSCG00000029003	nonsynonymous SNV	ENSSSCG00000029003:ENSSSCT00000030834:exon1:c.G74T:p.G25V,	1_56689141	72.3906	1.908e-16
1	56689311	56689311	G	A	SNP	.	999	0|0	1|1	1|1	1|1	1|1	1|1	1|1	1|1	28|0	0|14	0,84	0,56	0,99	0,106	0,152	0,119	exonic	ENSSSCG00000029003	nonsynonymous SNV	ENSSSCG00000029003:ENSSSCT00000030834:exon1:c.G244A:p.V82I,	1_56689311	68.559	1.296e-15
1	56960573	56960573	A	C	SNP	.	999	0|0	1|1	0|1	0|1	0|1	0|1	0|1	0|1	11|0	0|9	9,11	11,8	11,7	30,33	30,33	36,15	exonic	ENSSSCG00000004311	synonymous SNV	ENSSSCG00000004311:ENSSSCT00000058496:exon12:c.T1275G:p.L425L,ENSSSCG00000004311:ENSSSCT00000004766:exon12:c.T1275G:p.L425L,ENSSSCG00000004311:ENSSSCT00000053939:exon12:c.T1275G:p.L425L,	1_56960573	81.4323	2.076e-18
1	57128745	57128745	G	A	SNP	.	999	1|1	0|0	0|1	0|1	0|1	0|1	0|1	0|1	2|18	15|0	107,117	120,107	110,119	76,73	74,77	22,23	exonic	ENSSSCG00000039953	synonymous SNV	ENSSSCG00000039953:ENSSSCT00000058910:exon2:c.G300A:p.P100P,ENSSSCG00000039953:ENSSSCT00000041320:exon1:c.G318A:p.P106P,	1_57128745	828.359	0
1	57128804	57128804	G	C	SNP	.	999	0|0	1|1	0|1	0|1	0|1	0|1	0|1	0|1	17|0	0|14	116,103	112,111	123,97	67,46	67,59	27,18	exonic	ENSSSCG00000039953	nonsynonymous SNV	ENSSSCG00000039953:ENSSSCT00000058910:exon2:c.G359C:p.G120A,ENSSSCG00000039953:ENSSSCT00000041320:exon1:c.G377C:p.G126A,	1_57128804	854.664	0
1	57188929	57188929	A	G	SNP	.	999	0|0	1|1	0|1	0|1	0|1	0|1	0|1	0|1	14|0	0|11	20,15	13,11	24,10	48,9	32,27	15,9	exonic	ENSSSCG00000004314	nonsynonymous SNV	ENSSSCG00000004314:ENSSSCT00000004769:exon1:c.A395G:p.N132S,	1_57188929	33.4206	5.531e-08
1	57189090	57189090	A	C	SNP	.	899	0|0	1|1	0|1	0|1	0|1	0|1	0|1	0|1	20|0	0|4	21,10	13,8	25,7	65,16	46,21	26,6	exonic	ENSSSCG00000004314	nonsynonymous SNV	ENSSSCG00000004314:ENSSSCT00000004769:exon1:c.A556C:p.T186P,	1_57189090	62.4463	2.754e-14
1	57214177	57214177	C	T	SNP	.	999	0|0	1|1	0|1	0|1	0|1	0|1	0|1	0|1	14|0	0|8	18,12	26,15	39,52	52,14	36,14	30,11	exonic	ENSSSCG00000004314	synonymous SNV	ENSSSCG00000004314:ENSSSCT00000004769:exon7:c.C1431T:p.T477T,	1_57214177	82.232	1.392e-18
1	57214313	57214313	A	G	SNP	.	895	0|0	1|1	0|1	0|1	0|1	0|1	0|1	0|1	17|0	0|8	14,10	18,8	33,24	29,6	16,5	8,3	UTR3	ENSSSCG00000004314(ENSSSCT00000004769:c.*10A>G)	-	-	1_57214313	197.011	1.658e-43
1	57214752	57214752	C	A	SNP	.	999	0|0	1|1	0|1	0|1	0|1	0|1	0|1	0|1	17|0	0|15	9,12	7,6	21,27	21,11	21,8	11,6	UTR3	ENSSSCG00000004314(ENSSSCT00000004769:c.*449C>A)	-	-	1_57214752	69.1382	9.701e-16
1	57214816	57214816	C	G	SNP	.	999	0|0	1|1	0|1	0|1	0|1	0|1	0|1	0|1	13|0	0|9	8,10	10,12	24,24	23,12	22,9	13,7	UTR3	ENSSSCG00000004314(ENSSSCT00000004769:c.*513C>G)	-	-	1_57214816	50.07	1.341e-11
1	57351903	57351903	C	T	SNP	.	999	1|1	0|0	0|1	0|1	0|1	0|1	0|1	0|1	0|14	11|0	71,77	58,58	69,71	71,58	70,72	33,41	exonic	ENSSSCG00000004317	synonymous SNV	ENSSSCG00000004317:ENSSSCT00000053230:exon4:c.G300A:p.E100E,ENSSSCG00000004317:ENSSSCT00000004773:exon4:c.G300A:p.E100E,	1_57351903	66.4239	3.769e-15
1	57670836	57670836	A	G	SNP	.	999	0|0	1|1	0|1	0|1	0|1	0|1	0|1	0|1	25|0	0|24	10,17	10,21	21,11	93,109	40,75	77,88	exonic	ENSSSCG00000004328	synonymous SNV	ENSSSCG00000004328:ENSSSCT00000004784:exon93:c.T15540C:p.D5180D,	1_57670836	320.171	2.99e-70
1	58482400	58482400	C	T	SNP	.	999	0|0	1|1	0|1	0|1	0|1	0|1	0|1	0|1	15|0	0|16	20,23	25,27	16,30	10,11	4,10	9,13	UTR3	ENSSSCG00000004334(ENSSSCT00000004790:c.*2613G>A,ENSSSCT00000035193:c.*2613G>A)	-	-	1_58482400	152.372	8.18e-34
1	58482608	58482608	G	A	SNP	.	999	0|0	1|1	0|1	0|1	0|1	0|1	0|1	0|1	18|0	0|13	16,59	14,37	8,46	7,24	8,14	7,21	UTR3	ENSSSCG00000004334(ENSSSCT00000004790:c.*2405C>T,ENSSSCT00000035193:c.*2405C>T)	-	-	1_58482608	124.822	7.858e-28
1	62940309	62940309	T	C	SNP	.	999	0|0	1|1	0|1	0|1	0|1	0|1	0|1	0|1	27|0	1|18	11,10	7,7	8,4	12,4	16,12	13,17	exonic	ENSSSCG00000035648	synonymous SNV	ENSSSCG00000035648:ENSSSCT00000038684:exon5:c.T771C:p.N257N,	1_62940309	19.3625	6.244e-05
1	62940465	62940465	T	C	SNP	.	930	0|0	1|1	0|1	0|1	0|1	0|1	0|1	0|1	33|0	0|17	13,6	13,5	8,4	16,18	17,10	8,9	exonic	ENSSSCG00000035648	synonymous SNV	ENSSSCG00000035648:ENSSSCT00000038684:exon5:c.T927C:p.Y309Y,	1_62940465	11.0882	0.00391
1	62942613	62942613	A	T	SNP	.	999	0|0	1|1	0|1	0|1	0|1	0|1	0|1	0|1	20|0	0|18	10,7	16,8	7,7	26,36	10,12	21,7	UTR3	ENSSSCG00000035648(ENSSSCT00000038684:c.*1692A>T)	-	-	1_62942613	39.8431	2.229e-09
1	62942830	62942830	C	T	SNP	.	999	0|0	1|1	0|1	0|1	0|1	0|1	0|1	0|1	19|0	0|19	20,11	17,18	9,5	29,20	18,8	13,12	UTR3	ENSSSCG00000035648(ENSSSCT00000038684:c.*1909C>T)	-	-	1_62942830	14.5676	0.0006866
1	62942919	62942919	C	G	SNP	.	985	0|0	1|1	0|1	0|1	0|1	0|1	0|1	0|1	16|0	0|27	14,13	13,15	10,2	32,11	18,5	14,10	UTR3	ENSSSCG00000035648(ENSSSCT00000038684:c.*1998C>G)	-	-	1_62942919	13.0404	0.001473
1	62942921	62942921	G	A	SNP	.	989	0|0	1|1	0|1	0|1	0|1	0|1	0|1	0|1	16|0	0|28	14,13	13,15	10,2	31,11	18,5	14,10	UTR3	ENSSSCG00000035648(ENSSSCT00000038684:c.*2000G>A)	-	-	1_62942921	12.4441	0.001985
1	62944857	62944857	T	A	SNP	.	999	0|0	1|1	0|1	0|1	0|1	0|1	0|1	0|1	21|0	0|16	16,9	25,9	23,15	15,10	9,2	9,8	UTR3	ENSSSCG00000035648(ENSSSCT00000038684:c.*3936T>A)	-	-	1_62944857	74.0321	8.397e-17
1	62945006	62945006	T	G	SNP	.	972	0|0	1|1	0|1	0|1	0|1	0|1	0|1	0|1	14|0	0|19	25,4	18,6	21,10	12,13	8,3	8,13	UTR3	ENSSSCG00000035648(ENSSSCT00000038684:c.*4085T>G)	-	-	1_62945006	20.7655	3.096e-05
1	63646196	63646196	A	T	SNP	.	999	0|1	0|0	0|1	0|1	0|1	0|1	0|1	0|1	7|9	19|0	12,13	10,7	7,15	32,41	27,34	25,18	exonic	ENSSSCG00000004339	nonsynonymous SNV	ENSSSCG00000004339:ENSSSCT00000048009:exon6:c.A505T:p.I169F,ENSSSCG00000004339:ENSSSCT00000028080:exon5:c.A310T:p.I104F,ENSSSCG00000004339:ENSSSCT00000004795:exon6:c.A505T:p.I169F,	1_63646196	73.5552	1.066e-16
1	63664859	63664859	T	C	SNP	.	999	0|1	0|0	0|1	0|1	0|1	0|1	0|1	0|1	15|12	26|0	13,15	11,10	8,10	21,22	16,12	20,25	exonic	ENSSSCG00000004339	synonymous SNV	ENSSSCG00000004339:ENSSSCT00000048009:exon9:c.T975C:p.I325I,ENSSSCG00000004339:ENSSSCT00000028080:exon8:c.T780C:p.I260I,ENSSSCG00000004339:ENSSSCT00000004795:exon9:c.T975C:p.I325I,	1_63664859	23.1826	9.246e-06
1	63699058	63699058	T	A	SNP	.	999	0|0	1|1	0|1	0|1	0|1	0|1	0|1	0|1	14|0	0|28	26,11	18,10	15,12	44,19	29,21	17,20	UTR3	ENSSSCG00000004339(ENSSSCT00000004795:c.*431T>A)	-	-	1_63699058	23.1129	9.574e-06
1	66321645	66321645	A	C	SNP	.	999	0|0	1|1	0|1	0|1	0|1	0|1	0|1	0|1	23|0	1|12	49,55	51,45	35,36	71,95	48,54	39,46	exonic	ENSSSCG00000004349	synonymous SNV	ENSSSCG00000004349:ENSSSCT00000028667:exon7:c.T900G:p.L300L,ENSSSCG00000004349:ENSSSCT00000047364:exon7:c.T900G:p.L300L,ENSSSCG00000004349:ENSSSCT00000004806:exon7:c.T723G:p.L241L,	1_66321645	25.8155	2.479e-06
1	66466142	66466142	C	T	SNP	.	999	0|1	0|0	0|1	0|1	0|1	0|1	0|1	0|1	8|8	18|0	20,11	22,20	8,8	16,15	7,7	18,5	intronic	ENSSSCG00000038757	-	-	1_66466142	58.1304	2.383e-13
1	67332648	67332648	A	G	SNP	.	999	0|0	1|1	0|1	0|1	0|1	0|1	0|1	0|1	12|0	0|19	84,74	69,96	68,52	78,71	59,47	59,88	exonic	ENSSSCG00000004358	synonymous SNV	ENSSSCG00000004358:ENSSSCT00000058812:exon42:c.T6558C:p.S2186S,ENSSSCG00000004358:ENSSSCT00000004815:exon43:c.T5970C:p.S1990S,ENSSSCG00000004358:ENSSSCT00000004816:exon41:c.T6438C:p.S2146S,	1_67332648	38.3424	4.721e-09
1	67332729	67332729	T	C	SNP	.	999	0|0	1|1	0|1	0|1	0|1	0|1	0|1	0|1	15|0	0|17	93,77	77,101	82,55	91,95	57,58	65,74	exonic	ENSSSCG00000004358	synonymous SNV	ENSSSCG00000004358:ENSSSCT00000058812:exon42:c.A6477G:p.T2159T,ENSSSCG00000004358:ENSSSCT00000004815:exon43:c.A5889G:p.T1963T,ENSSSCG00000004358:ENSSSCT00000004816:exon41:c.A6357G:p.T2119T,	1_67332729	35.9182	1.587e-08
1	67332841	67332841	T	G	SNP	.	999	0|0	1|1	0|1	0|1	0|1	0|1	0|1	0|1	17|0	0|16	90,73	69,96	74,63	86,100	58,65	60,69	exonic	ENSSSCG00000004358	synonymous SNV	ENSSSCG00000004358:ENSSSCT00000058812:exon41:c.A6459C:p.P2153P,ENSSSCG00000004358:ENSSSCT00000004815:exon42:c.A5871C:p.P1957P,ENSSSCG00000004358:ENSSSCT00000004816:exon40:c.A6339C:p.P2113P,	1_67332841	17.6817	0.0001447
1	67363312	67363312	G	A	SNP	.	999	0|0	1|1	0|1	0|1	0|1	0|1	0|1	0|1	26|0	0|23	62,77	41,51	51,40	80,63	44,39	65,68	exonic	ENSSSCG00000004358	synonymous SNV	ENSSSCG00000004358:ENSSSCT00000058812:exon37:c.C5643T:p.N1881N,ENSSSCG00000004358:ENSSSCT00000004815:exon38:c.C5055T:p.N1685N,ENSSSCG00000004358:ENSSSCT00000004816:exon36:c.C5523T:p.N1841N,	1_67363312	14.3509	0.0007651
1	71003218	71003218	C	G	SNP	.	999	1|1	0|0	0|1	0|1	0|1	0|1	0|1	0|1	0|17	23|0	40,57	34,48	44,49	30,26	23,19	35,22	exonic	ENSSSCG00000004364	synonymous SNV	ENSSSCG00000004364:ENSSSCT00000048824:exon21:c.G2361C:p.L787L,ENSSSCG00000004364:ENSSSCT00000004823:exon21:c.G2352C:p.L784L,ENSSSCG00000004364:ENSSSCT00000051567:exon20:c.G2220C:p.L740L,ENSSSCG00000004364:ENSSSCT00000059109:exon20:c.G2250C:p.L750L,	1_71003218	90.8499	1.871e-20
1	71020195	71020195	G	A	SNP	.	999	1|1	0|0	0|1	0|1	0|1	0|1	0|1	0|1	0|11	17|0	36,17	21,32	32,21	12,13	10,22	10,10	exonic	ENSSSCG00000004364	synonymous SNV	ENSSSCG00000004364:ENSSSCT00000048824:exon19:c.C2113T:p.L705L,ENSSSCG00000004364:ENSSSCT00000004823:exon19:c.C2104T:p.L702L,ENSSSCG00000004364:ENSSSCT00000051567:exon18:c.C1972T:p.L658L,ENSSSCG00000004364:ENSSSCT00000059109:exon18:c.C2002T:p.L668L,	1_71020195	99.5913	2.366e-22
1	71039492	71039492	T	C	SNP	.	999	0|1	1|1	1|1	1|1	1|1	1|1	1|1	1|1	3|7	0|12	0,37	0,34	0,28	0,25	1,20	0,22	exonic	ENSSSCG00000004364	nonsynonymous SNV	ENSSSCG00000004364:ENSSSCT00000048824:exon12:c.A1318G:p.T440A,ENSSSCG00000004364:ENSSSCT00000004823:exon12:c.A1309G:p.T437A,ENSSSCG00000004364:ENSSSCT00000051567:exon11:c.A1177G:p.T393A,ENSSSCG00000004364:ENSSSCT00000059109:exon11:c.A1207G:p.T403A,	1_71039492	15.444	0.000443
1	71039528	71039528	C	T	SNP	.	999	0|1	0|0	0|1	0|1	0|1	0|1	0|1	0|1	4|5	13|0	20,17	19,10	17,14	9,11	20,11	12,12	exonic	ENSSSCG00000004364	nonsynonymous SNV	ENSSSCG00000004364:ENSSSCT00000048824:exon12:c.G1282A:p.E428K,ENSSSCG00000004364:ENSSSCT00000004823:exon12:c.G1273A:p.E425K,ENSSSCG00000004364:ENSSSCT00000051567:exon11:c.G1141A:p.E381K,ENSSSCG00000004364:ENSSSCT00000059109:exon11:c.G1171A:p.E391K,	1_71039528	16.6207	0.000246
1	71047149	71047149	C	T	SNP	.	999	0|1	0|0	0|1	0|1	0|1	0|1	0|1	0|1	13|9	20|0	14,17	12,8	13,22	17,20	22,13	18,8	exonic	ENSSSCG00000004364	nonsynonymous SNV	ENSSSCG00000004364:ENSSSCT00000048824:exon11:c.G1025A:p.S342N,ENSSSCG00000004364:ENSSSCT00000004823:exon11:c.G1016A:p.S339N,ENSSSCG00000004364:ENSSSCT00000051567:exon10:c.G884A:p.S295N,ENSSSCG00000004364:ENSSSCT00000059109:exon10:c.G914A:p.S305N,	1_71047149	10.5169	0.005203
1	71104674	71104674	G	A	SNP	.	999	0|0	1|1	0|1	0|1	0|1	0|1	0|1	0|1	12|0	0|12	17,16	21,7	16,13	13,11	15,6	13,7	exonic	ENSSSCG00000004364	synonymous SNV	ENSSSCG00000004364:ENSSSCT00000004823:exon1:c.C75T:p.D25D,ENSSSCG00000004364:ENSSSCT00000051567:exon1:c.C75T:p.D25D,ENSSSCG00000004364:ENSSSCT00000059109:exon1:c.C75T:p.D25D,	1_71104674	9.75833	0.007603
1	71104741	71104741	C	T	SNP	.	999	0|1	0|0	0|1	0|1	0|1	0|1	0|1	0|1	6|3	13|0	18,30	13,18	23,12	20,19	11,10	15,17	exonic	ENSSSCG00000004364	nonsynonymous SNV	ENSSSCG00000004364:ENSSSCT00000004823:exon1:c.G8A:p.R3K,ENSSSCG00000004364:ENSSSCT00000051567:exon1:c.G8A:p.R3K,ENSSSCG00000004364:ENSSSCT00000059109:exon1:c.G8A:p.R3K,	1_71104741	7.12008	0.02844
1	75514598	75514598	G	T	SNP	.	999	0|1	0|0	0|1	0|1	0|1	0|1	0|1	0|1	13|7	18|0	115,114	145,91	54,69	33,21	145,40	8,12	exonic	ENSSSCG00000004412	nonsynonymous SNV	ENSSSCG00000004412:ENSSSCT00000004875:exon17:c.C2254A:p.P752T,ENSSSCG00000004412:ENSSSCT00000036832:exon16:c.C2254A:p.P752T,	1_75514598	1111.64	0
1	81757403	81757403	G	C	SNP	.	999	0|1	0|0	0|1	0|1	0|1	0|1	0|1	0|1	8|16	13|0	29,23	14,17	9,19	68,68	61,59	38,48	exonic	ENSSSCG00000004435	nonsynonymous SNV	ENSSSCG00000004435:ENSSSCT00000004900:exon3:c.G272C:p.S91T,ENSSSCG00000004435:ENSSSCT00000035653:exon4:c.G344C:p.S115T,	1_81757403	157.007	8.061e-35
1	82878147	82878147	C	T	SNP	.	999	0|1	0|0	0|1	0|1	0|1	0|1	0|1	0|1	11|4	9|0	111,75	81,77	105,99	25,30	51,25	55,11	exonic	ENSSSCG00000004454	synonymous SNV	ENSSSCG00000004454:ENSSSCT00000004920:exon5:c.C495T:p.N165N,ENSSSCG00000004454:ENSSSCT00000047131:exon5:c.C438T:p.N146N,	1_82878147	689.037	0
1	83042967	83042967	G	A	SNP	.	999	0|1	0|0	0|1	0|1	0|1	0|1	0|1	0|1	5|7	14|0	29,7	22,18	34,13	22,16	9,3	11,11	exonic	ENSSSCG00000004457	synonymous SNV	ENSSSCG00000004457:ENSSSCT00000037010:exon29:c.C6135T:p.S2045S,ENSSSCG00000004457:ENSSSCT00000022952:exon29:c.C6165T:p.S2055S,ENSSSCG00000004457:ENSSSCT00000046795:exon29:c.C6135T:p.S2045S,ENSSSCG00000004457:ENSSSCT00000004923:exon30:c.C6165T:p.S2055S,ENSSSCG00000004457:ENSSSCT00000035912:exon28:c.C5142T:p.S1714S,	1_83042967	93.8477	4.181e-21
1	83849143	83849143	G	C	SNP	.	999	1|1	0|0	0|1	0|1	0|1	0|1	0|1	0|1	0|20	15|0	122,76	103,86	82,106	22,33	17,10	14,31	exonic	ENSSSCG00000004458	synonymous SNV	ENSSSCG00000004458:ENSSSCT00000004924:exon2:c.C630G:p.G210G,	1_83849143	1798.22	0
1	84070092	84070092	A	G	SNP	.	999	1|1	0|0	0|1	0|1	0|1	0|1	0|1	0|1	0|22	14|0	37,36	43,45	45,22	23,44	23,28	41,48	UTR3	ENSSSCG00000004460(ENSSSCT00000004926:c.*651A>G,ENSSSCT00000044652:c.*651A>G)	-	-	1_84070092	32.8187	7.473e-08
1	86194211	86194211	G	A	SNP	.	999	0|1	1|1	1|1	1|1	1|1	1|1	1|1	1|1	16|14	0|13	0,29	0,17	0,36	0,43	0,35	0,36	exonic	ENSSSCG00000028080	synonymous SNV	ENSSSCG00000028080:ENSSSCT00000004934:exon6:c.G711A:p.G237G,ENSSSCG00000028080:ENSSSCT00000028339:exon6:c.G837A:p.G279G,ENSSSCG00000028080:ENSSSCT00000037914:exon6:c.G783A:p.G261G,	1_86194211	13.8153	0.001
1	86194513	86194513	T	G	SNP	.	999	0|1	0|0	0|1	0|1	0|1	0|1	0|1	0|1	8|10	20|0	11,16	10,25	19,20	43,33	11,6	9,14	UTR3	ENSSSCG00000028080(ENSSSCT00000028339:c.*197T>G)	-	-	1_86194513	61.7814	3.84e-14
1	86418693	86418693	C	T	SNP	.	999	0|1	1|1	1|1	1|1	1|1	1|1	1|1	1|1	10|7	0|12	0,22	0,48	0,29	0,58	0,23	0,26	UTR3	ENSSSCG00000032015(ENSSSCT00000045246:c.*630G>A)	-	-	1_86418693	49.8649	1.486e-11
1	86419151	86419151	T	C	SNP	.	999	0|1	1|1	1|1	1|1	1|1	1|1	1|1	1|1	17|11	0|26	0,29	0,46	0,29	0,45	0,19	0,25	UTR3	ENSSSCG00000032015(ENSSSCT00000045246:c.*172A>G)	-	-	1_86419151	44.6973	1.968e-10
1	86481348	86481348	C	T	SNP	.	999	1|1	0|0	0|1	0|1	0|1	0|1	0|1	0|1	0|13	18|0	26,15	31,14	37,12	39,40	22,13	10,11	UTR5	ENSSSCG00000032015(ENSSSCT00000045246:c.-4G>A)	-	-	1_86481348	58.469	2.012e-13
1	86481378	86481378	A	C	SNP	.	999	0|1	1|1	1|1	1|1	1|1	1|1	1|1	1|1	8|5	0|17	0,49	0,55	0,43	0,82	0,38	0,20	UTR5	ENSSSCG00000032015(ENSSSCT00000045246:c.-34T>G)	-	-	1_86481378	47.3358	5.262e-11
1	86481434	86481434	G	A	SNP	.	999	0|1	0|0	0|1	0|1	0|1	0|1	0|1	0|1	9|6	17|0	31,19	36,22	27,15	42,43	28,17	10,13	UTR5	ENSSSCG00000032015(ENSSSCT00000045246:c.-90C>T)	-	-	1_86481434	33.863	4.433e-08
1	86481468	86481468	G	T	SNP	.	999	1|1	0|0	0|1	0|1	0|1	0|1	0|1	0|1	0|12	12|0	26,15	35,14	19,14	41,34	25,15	9,12	UTR5	ENSSSCG00000032015(ENSSSCT00000045246:c.-124C>A)	-	-	1_86481468	24.2955	5.3e-06
1	86954543	86954543	G	A	SNP	.	999	0|1	0|0	0|1	0|1	0|1	0|1	0|1	0|1	15|12	15|0	66,55	48,39	71,51	57,60	59,53	53,41	UTR5	ENSSSCG00000004470(ENSSSCT00000055660:c.-113G>A,ENSSSCT00000004938:c.-113G>A,ENSSSCT00000062552:c.-113G>A)	-	-	1_86954543	14.0575	0.000886
1	86986907	86986907	G	T	SNP	.	999	0|1	1|1	1|1	1|1	1|1	1|1	1|1	1|1	7|4	0|18	0,32	0,29	0,46	0,54	0,40	0,52	intronic	ENSSSCG00000004470	-	-	1_86986907	12.6803	0.001764
1	86986911	86986911	T	C	SNP	.	999	0|1	1|1	1|1	1|1	1|1	1|1	1|1	1|1	7|4	0|19	0,32	0,29	0,46	0,53	0,40	0,50	intronic	ENSSSCG00000004470	-	-	1_86986911	11.6658	0.00293
1	86986925	86986925	T	A	SNP	.	999	0|1	1|1	1|1	1|1	1|1	1|1	1|1	1|1	6|4	0|19	0,26	0,20	0,43	0,58	0,34	0,42	intronic	ENSSSCG00000004470	-	-	1_86986925	23.4437	8.115e-06
1	87245927	87245927	A	C	SNP	.	999	0|1	0|0	0|1	0|1	0|1	0|1	0|1	0|1	11|9	10|0	13,3	8,10	8,8	16,13	10,13	4,8	intergenic	ENSSSCG00000004473(dist=3253),ENSSSCG00000004472(dist=44899)	-	-	1_87245927	8.24788	0.01618
1	89993412	89993412	A	C	SNP	.	999	0|0	1|1	0|1	0|1	0|1	0|1	0|1	0|1	16|0	0|19	18,23	15,25	27,10	15,16	6,5	20,50	intergenic	ENSSSCG00000004477(dist=7016),ENSSSCG00000004478(dist=1068)	-	-	1_89993412	95.2375	2.087e-21
1	89993798	89993798	T	C	SNP	.	999	0|0	1|1	0|1	0|1	0|1	0|1	0|1	0|1	16|0	0|10	16,20	37,25	28,23	16,12	5,13	49,37	downstream	ENSSSCG00000004478	-	-	1_89993798	124.085	1.136e-27
1	89994155	89994155	A	T	SNP	.	999	0|1	0|0	0|1	0|1	0|1	0|1	0|1	0|1	6|10	12|0	28,22	13,30	28,33	7,23	7,5	64,32	downstream	ENSSSCG00000004478	-	-	1_89994155	106.177	8.789e-24
1	89995731	89995731	G	A	SNP	.	999	0|0	1|1	0|1	0|1	0|1	0|1	0|1	0|1	16|0	0|15	28,38	41,36	40,43	16,18	15,22	75,74	exonic	ENSSSCG00000004478	synonymous SNV	ENSSSCG00000004478:ENSSSCT00000004948:exon30:c.C3435T:p.R1145R,	1_89995731	102.596	5.268e-23
1	90002704	90002704	T	C	SNP	.	999	0|0	1|1	0|1	0|1	0|1	0|1	0|1	0|1	16|0	0|23	21,21	30,21	37,31	16,14	7,8	59,48	exonic	ENSSSCG00000004478	synonymous SNV	ENSSSCG00000004478:ENSSSCT00000004948:exon29:c.A3279G:p.K1093K,	1_90002704	105.415	1.287e-23
1	90267700	90267700	T	G	SNP	.	999	0|1	1|1	1|1	1|1	1|1	1|1	1|1	1|1	5|13	0|17	0,49	0,28	0,47	0,75	0,47	0,62	exonic	ENSSSCG00000020702	nonsynonymous SNV	ENSSSCG00000020702:ENSSSCT00000026640:exon4:c.A198C:p.K66N,ENSSSCG00000020702:ENSSSCT00000058321:exon3:c.A198C:p.K66N,ENSSSCG00000020702:ENSSSCT00000064205:exon3:c.A198C:p.K66N,ENSSSCG00000020702:ENSSSCT00000038303:exon3:c.A198C:p.K66N,ENSSSCG00000020702:ENSSSCT00000037375:exon3:c.A198C:p.K66N,	1_90267700	20.3232	3.862e-05
1	90685255	90685255	T	C	SNP	.	999	0|1	1|1	1|1	1|1	1|1	1|1	1|1	1|1	6|6	0|23	0,193	0,178	0,174	0,208	0,128	0,199	UTR3	ENSSSCG00000033155(ENSSSCT00000058400:c.*477T>C,ENSSSCT00000044778:c.*477T>C,ENSSSCT00000050629:c.*477T>C)	-	-	1_90685255	23.7537	6.95e-06
1	90821192	90821192	G	A	SNP	.	999	0|1	1|1	1|1	1|1	1|1	1|1	1|1	1|1	13|12	0|23	0,226	0,223	0,221	0,43	0,21	0,142	exonic	ENSSSCG00000004484	nonsynonymous SNV	ENSSSCG00000004484:ENSSSCT00000004955:exon36:c.G5989A:p.V1997I,	1_90821192	2765.81	0
1	90842900	90842900	T	A	SNP	.	999	0|1	0|0	0|1	0|1	0|1	0|1	0|1	0|1	11|8	15|0	139,101	168,72	122,120	35,27	10,5	42,78	exonic	ENSSSCG00000004484	nonsynonymous SNV	ENSSSCG00000004484:ENSSSCT00000004955:exon49:c.T7627A:p.S2543T,	1_90842900	4010.07	0
1	92084225	92084225	T	C	SNP	.	999	0|1	0|0	0|1	0|1	0|1	0|1	0|1	0|1	11|8	20|0	17,6	20,19	13,11	29,30	31,25	51,51	UTR3	ENSSSCG00000004485(ENSSSCT00000035901:c.*2372A>G)	-	-	1_92084225	86.7739	1.437e-19
1	92085189	92085189	C	T	SNP	.	999	0|1	0|0	0|1	0|1	0|1	0|1	0|1	0|1	6|11	9|0	9,5	23,19	11,14	41,20	28,23	63,60	UTR3	ENSSSCG00000004485(ENSSSCT00000035901:c.*1408G>A)	-	-	1_92085189	115.883	6.861e-26
1	92085902	92085902	A	G	SNP	.	999	0|1	1|1	1|1	1|1	1|1	1|1	1|1	1|1	8|7	0|24	0,33	0,44	0,40	0,56	0,60	0,127	UTR3	ENSSSCG00000004485(ENSSSCT00000035901:c.*695T>C)	-	-	1_92085902	73.3115	1.204e-16
1	92086151	92086151	A	G	SNP	.	999	0|0	1|1	0|1	0|1	0|1	0|1	0|1	0|1	18|0	0|21	11,19	20,29	14,15	16,27	24,28	45,48	UTR3	ENSSSCG00000004485(ENSSSCT00000035901:c.*446T>C)	-	-	1_92086151	48.1463	3.509e-11
1	92132146	92132146	G	A	SNP	.	999	0|0	1|1	0|1	0|1	0|1	0|1	0|1	0|1	22|0	0|24	8,8	19,10	14,13	42,23	37,26	44,38	exonic	ENSSSCG00000004485	synonymous SNV	ENSSSCG00000004485:ENSSSCT00000035127:exon18:c.C1983T:p.A661A,ENSSSCG00000004485:ENSSSCT00000004956:exon17:c.C1806T:p.A602A,ENSSSCG00000004485:ENSSSCT00000035901:exon18:c.C1983T:p.A661A,	1_92132146	92.1779	9.634e-21
1	92137871	92137871	C	T	SNP	.	999	0|1	1|1	1|1	1|1	1|1	1|1	1|1	1|1	5|9	0|9	0,17	0,25	0,34	0,75	0,83	0,116	exonic	ENSSSCG00000004485	synonymous SNV	ENSSSCG00000004485:ENSSSCT00000035127:exon16:c.G1893A:p.A631A,ENSSSCG00000004485:ENSSSCT00000004956:exon15:c.G1716A:p.A572A,ENSSSCG00000004485:ENSSSCT00000035901:exon16:c.G1893A:p.A631A,	1_92137871	143.349	7.45e-32
1	92342222	92342222	G	A	SNP	.	999	0|1	0|0	0|1	0|1	0|1	0|1	0|1	0|1	10|11	21|0	34,33	61,69	41,58	19,16	17,13	34,42	UTR3	ENSSSCG00000004486(ENSSSCT00000004957:c.*625G>A,ENSSSCT00000045297:c.*625G>A,ENSSSCT00000059736:c.*625G>A,ENSSSCT00000037477:c.*625G>A)	-	-	1_92342222	369.551	5.663e-81
1	92425470	92425470	A	C	SNP	.	999	0|1	1|1	1|1	1|1	1|1	1|1	1|1	1|1	10|10	0|12	0,50	0,38	0,39	0,120	0,99	0,89	UTR3	ENSSSCG00000004489(ENSSSCT00000051265:c.*910A>C,ENSSSCT00000058438:c.*708A>C)	-	-	1_92425470	106.509	7.445e-24
1	92425499	92425499	A	G	SNP	.	999	0|1	0|0	0|1	0|1	0|1	0|1	0|1	0|1	10|10	17|0	35,20	17,26	28,15	81,47	70,33	41,48	UTR3	ENSSSCG00000004489(ENSSSCT00000051265:c.*939A>G,ENSSSCT00000058438:c.*737A>G)	-	-	1_92425499	100.36	1.611e-22
1	92432126	92432126	G	A	SNP	.	999	0|1	1|1	1|1	1|1	1|1	1|1	1|1	1|1	14|7	0|13	0,11	0,15	0,18	0,37	0,80	0,24	intronic	ENSSSCG00000004489	-	-	1_92432126	72.5828	1.733e-16
1	95774077	95774077	G	T	SNP	.	999	1|1	0|0	0|1	0|1	0|1	0|1	0|1	0|1	0|21	10|0	18,11	10,4	15,3	14,20	19,18	11,12	UTR3	ENSSSCG00000004498(ENSSSCT00000004969:c.*26G>T)	-	-	1_95774077	16.1195	0.000316
1	95893824	95893824	G	C	SNP	.	999	0|0	1|1	0|1	0|1	0|1	0|1	0|1	0|1	20|0	0|18	18,10	10,6	3,9	14,20	5,6	13,10	UTR3	ENSSSCG00000004500(ENSSSCT00000060349:c.*2817G>C,ENSSSCT00000045747:c.*2817G>C,ENSSSCT00000044561:c.*3045G>C,ENSSSCT00000004972:c.*2817G>C)	-	-	1_95893824	8.59242	0.01362
1	96442759	96442759	T	G	SNP	.	999	0|1	0|0	0|1	0|1	0|1	0|1	0|1	0|1	9|8	20|0	9,21	20,18	11,14	17,20	6,6	6,8	UTR3	ENSSSCG00000034730(ENSSSCT00000038005:c.*2442A>C,ENSSSCT00000046962:c.*2442A>C)	-	-	1_96442759	66.3005	4.009e-15
1	96442822	96442822	C	G	SNP	.	999	0|1	1|1	1|1	1|1	1|1	1|1	1|1	1|1	11|8	0|12	0,31	0,34	0,23	0,37	0,15	0,15	UTR3	ENSSSCG00000034730(ENSSSCT00000038005:c.*2379G>C,ENSSSCT00000046962:c.*2379G>C)	-	-	1_96442822	29.3063	4.327e-07
1	96444201	96444201	T	C	SNP	.	999	0|1	0|0	0|1	0|1	0|1	0|1	0|1	0|1	8|8	14|0	13,21	8,10	13,15	13,23	11,5	9,8	UTR3	ENSSSCG00000034730(ENSSSCT00000038005:c.*1000A>G,ENSSSCT00000046962:c.*1000A>G,ENSSSCT00000063240:c.*3921A>G)	-	-	1_96444201	7.47876	0.02377
1	96445139	96445139	T	C	SNP	.	999	0|1	1|1	1|1	1|1	1|1	1|1	1|1	1|1	13|9	0|38	0,73	0,79	0,74	0,57	0,33	0,27	UTR3	ENSSSCG00000034730(ENSSSCT00000038005:c.*62A>G,ENSSSCT00000046962:c.*62A>G,ENSSSCT00000063240:c.*2983A>G)	-	-	1_96445139	150.427	2.163e-33
1	96683632	96683632	T	C	SNP	.	999	0|1	0|0	0|1	0|1	0|1	0|1	0|1	0|1	7|12	18|0	46,34	28,28	44,21	38,28	20,21	22,9	UTR3	ENSSSCG00000005771(ENSSSCT00000042174:c.*271A>G,ENSSSCT00000066087:c.*271A>G,ENSSSCT00000063186:c.*271A>G,ENSSSCT00000027493:c.*271A>G,ENSSSCT00000006347:c.*271A>G)	-	-	1_96683632	45.7478	1.164e-10
1	96683775	96683775	G	A	SNP	.	999	0|1	0|0	0|1	0|1	0|1	0|1	0|1	0|1	13|11	15|0	42,23	41,18	48,17	38,25	27,13	26,11	UTR3	ENSSSCG00000005771(ENSSSCT00000042174:c.*128C>T,ENSSSCT00000066087:c.*128C>T,ENSSSCT00000063186:c.*128C>T,ENSSSCT00000027493:c.*128C>T,ENSSSCT00000006347:c.*128C>T)	-	-	1_96683775	30.2777	2.662e-07
1	96683814	96683814	T	C	SNP	.	999	0|1	0|0	0|1	0|1	0|1	0|1	0|1	0|1	12|8	14|0	50,41	53,26	64,22	47,44	38,26	40,27	UTR3	ENSSSCG00000005771(ENSSSCT00000042174:c.*89A>G,ENSSSCT00000066087:c.*89A>G,ENSSSCT00000063186:c.*89A>G,ENSSSCT00000027493:c.*89A>G,ENSSSCT00000006347:c.*89A>G)	-	-	1_96683814	8.90368	0.01166
1	96691860	96691860	G	A	SNP	.	999	0|1	0|0	0|1	0|1	0|1	0|1	0|1	0|1	6|10	13|0	27,37	38,17	34,41	31,43	28,32	27,24	exonic	ENSSSCG00000005771	synonymous SNV	ENSSSCG00000005771:ENSSSCT00000042174:exon5:c.C573T:p.G191G,ENSSSCG00000005771:ENSSSCT00000006347:exon5:c.C573T:p.G191G,ENSSSCG00000005771:ENSSSCT00000063186:exon6:c.C453T:p.G151G,ENSSSCG00000005771:ENSSSCT00000027493:exon5:c.C573T:p.G191G,ENSSSCG00000005771:ENSSSCT00000066087:exon6:c.C573T:p.G191G,	1_96691860	13.0621	0.001457
1	96708685	96708685	C	T	SNP	.	999	0|1	1|1	1|1	1|1	1|1	1|1	1|1	1|1	4|5	0|19	0,45	0,33	0,46	0,64	0,49	0,38	exonic	ENSSSCG00000005771	synonymous SNV	ENSSSCG00000005771:ENSSSCT00000042174:exon3:c.G186A:p.K62K,ENSSSCG00000005771:ENSSSCT00000006347:exon3:c.G186A:p.K62K,ENSSSCG00000005771:ENSSSCT00000063186:exon4:c.G66A:p.K22K,ENSSSCG00000005771:ENSSSCT00000027493:exon3:c.G186A:p.K62K,ENSSSCG00000005771:ENSSSCT00000066087:exon4:c.G186A:p.K62K,	1_96708685	12.5493	0.001883
1	96740879	96740879	T	C	SNP	.	999	0|1	0|0	0|1	0|1	0|1	0|1	0|1	0|1	9|9	13|0	103,98	116,90	106,99	52,39	39,39	47,36	UTR3	ENSSSCG00000005768(ENSSSCT00000006344:c.*983A>G)	-	-	1_96740879	522.344	0
1	96741354	96741354	G	A	SNP	.	999	0|1	0|0	0|1	0|1	0|1	0|1	0|1	0|1	6|9	19|0	135,81	119,71	128,83	56,49	48,33	54,46	UTR3	ENSSSCG00000005768(ENSSSCT00000006344:c.*508C>T)	-	-	1_96741354	387.232	8.197e-85
1	96741594	96741594	G	A	SNP	.	999	0|1	0|0	0|1	0|1	0|1	0|1	0|1	0|1	6|8	18|0	123,96	150,78	128,109	95,75	67,69	95,52	UTR3	ENSSSCG00000005768(ENSSSCT00000006344:c.*268C>T)	-	-	1_96741594	131.461	2.842e-29
1	96763762	96763762	C	A	SNP	.	999	0|0	1|1	0|1	0|1	0|1	0|1	0|1	0|1	11|0	0|12	60,48	56,43	63,57	40,45	65,42	61,42	UTR5	ENSSSCG00000005768(ENSSSCT00000006344:c.-13G>T),ENSSSCG00000005771(ENSSSCT00000027493:c.-51827G>T)	-	-	1_96763762	9.62749	0.008117
1	97428837	97428837	A	G	SNP	.	999	0|1	0|0	0|1	0|1	0|1	0|1	0|1	0|1	10|6	12|0	50,38	60,47	43,80	33,35	51,67	27,25	exonic	ENSSSCG00000004505	synonymous SNV	ENSSSCG00000004505:ENSSSCT00000004977:exon7:c.T498C:p.Y166Y,ENSSSCG00000004505:ENSSSCT00000054452:exon9:c.T1128C:p.Y376Y,ENSSSCG00000004505:ENSSSCT00000042255:exon10:c.T1218C:p.Y406Y,ENSSSCG00000004505:ENSSSCT00000046471:exon10:c.T1218C:p.Y406Y,ENSSSCG00000004505:ENSSSCT00000045010:exon11:c.T1218C:p.Y406Y,	1_97428837	103.85	2.814e-23
1	98251557	98251557	T	G	SNP	.	999	0|1	1|1	1|1	1|1	1|1	1|1	1|1	1|1	7|9	0|14	0,14	0,18	0,25	0,40	0,25	0,44	exonic	ENSSSCG00000004506	synonymous SNV	ENSSSCG00000004506:ENSSSCT00000004978:exon4:c.T291G:p.T97T,ENSSSCG00000004506:ENSSSCT00000052813:exon4:c.T291G:p.T97T,ENSSSCG00000004506:ENSSSCT00000050085:exon4:c.T291G:p.T97T,ENSSSCG00000004506:ENSSSCT00000064712:exon4:c.T291G:p.T97T,ENSSSCG00000004506:ENSSSCT00000048558:exon4:c.T339G:p.T113T,	1_98251557	27.0645	1.327e-06
1	98354575	98354575	G	A	SNP	.	999	0|1	0|0	0|1	0|1	0|1	0|1	0|1	0|1	5|13	16|0	11,10	12,9	12,11	23,24	11,13	21,9	exonic	ENSSSCG00000004506	nonsynonymous SNV	ENSSSCG00000004506:ENSSSCT00000004978:exon8:c.G875A:p.R292H,ENSSSCG00000004506:ENSSSCT00000052813:exon8:c.G875A:p.R292H,ENSSSCG00000004506:ENSSSCT00000050085:exon8:c.G875A:p.R292H,ENSSSCG00000004506:ENSSSCT00000064712:exon8:c.G875A:p.R292H,ENSSSCG00000004506:ENSSSCT00000048558:exon8:c.G923A:p.R308H,	1_98354575	16.3913	0.0002759
1	98453652	98453652	C	T	SNP	.	999	0|1	1|1	1|1	1|1	1|1	1|1	1|1	1|1	14|5	0|24	0,43	0,48	0,52	0,42	0,20	0,49	UTR3	ENSSSCG00000004506(ENSSSCT00000064712:c.*2286C>T,ENSSSCT00000004978:c.*2286C>T,ENSSSCT00000050085:c.*2286C>T,ENSSSCT00000052813:c.*2286C>T,ENSSSCT00000048558:c.*2286C>T)	-	-	1_98453652	39.4075	2.772e-09
1	98453699	98453699	T	C	SNP	.	999	0|1	1|1	1|1	1|1	1|1	1|1	1|1	1|1	14|5	0|18	0,38	0,49	0,46	0,41	0,17	0,42	UTR3	ENSSSCG00000004506(ENSSSCT00000064712:c.*2333T>C,ENSSSCT00000004978:c.*2333T>C,ENSSSCT00000050085:c.*2333T>C,ENSSSCT00000052813:c.*2333T>C,ENSSSCT00000048558:c.*2333T>C)	-	-	1_98453699	60.8358	6.161e-14
1	98454042	98454042	C	T	SNP	.	999	0|1	1|1	1|1	1|1	1|1	1|1	1|1	1|1	9|4	0|13	0,22	0,37	0,38	0,20	0,20	0,21	UTR3	ENSSSCG00000004506(ENSSSCT00000064712:c.*2676C>T,ENSSSCT00000004978:c.*2676C>T,ENSSSCT00000050085:c.*2676C>T,ENSSSCT00000052813:c.*2676C>T,ENSSSCT00000048558:c.*2676C>T)	-	-	1_98454042	28.4119	6.768e-07
1	104716734	104716734	T	C	SNP	.	999	0|0	1|1	0|1	0|1	0|1	0|1	0|1	0|1	25|0	0|15	8,6	7,20	19,24	14,14	10,7	7,6	UTR3	ENSSSCG00000004535(ENSSSCT00000053584:c.*2777A>G)	-	-	1_104716734	82.1131	1.477e-18
1	104717839	104717839	C	G	SNP	.	999	0|1	1|1	0|1	0|1	0|1	0|1	0|1	0|1	12|10	0|19	21,13	15,12	20,21	23,19	15,22	16,15	UTR3	ENSSSCG00000004535(ENSSSCT00000053584:c.*1672G>C)	-	-	1_104717839	7.45232	0.02408
1	106409117	106409117	T	C	SNP	.	999	0|1	1|1	1|1	1|1	1|1	1|1	1|1	1|1	12|9	0|12	0,27	0,22	0,24	0,48	0,20	0,21	UTR3	ENSSSCG00000004538(ENSSSCT00000024820:c.*72T>C,ENSSSCT00000061734:c.*72T>C)	-	-	1_106409117	9.81607	0.007387
1	107669233	107669233	A	G	SNP	.	999	0|1	0|0	0|1	0|1	0|1	0|1	0|1	0|1	8|7	17|0	66,73	10,9	25,17	96,91	75,79	97,50	UTR3	ENSSSCG00000004554(ENSSSCT00000005031:c.*949A>G,ENSSSCT00000005032:c.*949A>G)	-	-	1_107669233	205.665	2.19e-45
1	112844176	112844176	T	C	SNP	.	999	0|1	1|1	0|1	0|1	0|1	0|1	0|1	0|1	10|14	0|16	58,82	58,42	80,59	34,36	13,12	22,18	exonic	ENSSSCG00000004587	synonymous SNV	ENSSSCG00000004587:ENSSSCT00000063902:exon16:c.T1617C:p.Y539Y,ENSSSCG00000004587:ENSSSCT00000005066:exon17:c.T1749C:p.Y583Y,	1_112844176	540.025	0
1	112862744	112862744	A	G	SNP	.	999	0|1	1|1	0|1	0|1	0|1	0|1	0|1	0|1	4|7	0|26	94,70	50,41	89,69	25,52	9,11	24,26	exonic	ENSSSCG00000004587	synonymous SNV	ENSSSCG00000004587:ENSSSCT00000063902:exon20:c.A2085G:p.R695R,ENSSSCG00000004587:ENSSSCT00000005066:exon21:c.A2217G:p.R739R,	1_112862744	583.629	0
1	112862819	112862819	T	C	SNP	.	999	0|1	1|1	0|1	0|1	0|1	0|1	0|1	0|1	5|8	0|20	88,62	43,54	76,75	25,38	4,11	22,19	exonic	ENSSSCG00000004587	synonymous SNV	ENSSSCG00000004587:ENSSSCT00000063902:exon20:c.T2160C:p.I720I,ENSSSCG00000004587:ENSSSCT00000005066:exon21:c.T2292C:p.I764I,	1_112862819	863.531	0
1	112901000	112901000	C	T	SNP	.	999	0|1	0|0	0|1	0|1	0|1	0|1	0|1	0|1	9|13	25|0	72,65	54,76	104,79	43,27	12,12	28,22	UTR3	ENSSSCG00000004587(ENSSSCT00000005066:c.*31C>T)	-	-	1_112901000	886.075	0
1	113100959	113100959	T	C	SNP	.	999	1|1	0|0	0|1	0|1	0|1	0|1	0|1	0|1	0|21	21|0	19,29	15,15	12,23	40,28	24,17	33,19	exonic	ENSSSCG00000004592	synonymous SNV	ENSSSCG00000004592:ENSSSCT00000005073:exon4:c.T762C:p.N254N,ENSSSCG00000004592:ENSSSCT00000037087:exon5:c.T201C:p.N67N,ENSSSCG00000004592:ENSSSCT00000005071:exon4:c.T762C:p.N254N,ENSSSCG00000004592:ENSSSCT00000052540:exon4:c.T231C:p.N77N,ENSSSCG00000004592:ENSSSCT00000043725:exon4:c.T360C:p.N120N,	1_113100959	14.3913	0.0007499
1	113113563	113113563	G	A	SNP	.	999	1|1	0|0	0|1	0|1	0|1	0|1	0|1	0|1	0|10	13|0	26,31	20,19	21,32	36,34	26,25	36,30	exonic	ENSSSCG00000004592	synonymous SNV	ENSSSCG00000004592:ENSSSCT00000005073:exon9:c.G1554A:p.K518K,ENSSSCG00000004592:ENSSSCT00000037087:exon9:c.G927A:p.K309K,ENSSSCG00000004592:ENSSSCT00000039763:exon6:c.G786A:p.K262K,ENSSSCG00000004592:ENSSSCT00000005071:exon8:c.G1434A:p.K478K,ENSSSCG00000004592:ENSSSCT00000052540:exon8:c.G957A:p.K319K,ENSSSCG00000004592:ENSSSCT00000043725:exon8:c.G1086A:p.K362K,	1_113113563	7.79842	0.02026
1	113289315	113289315	C	T	SNP	.	999	0|1	0|0	0|1	0|1	0|1	0|1	0|1	0|1	11|7	14|0	19,21	9,7	19,12	34,20	18,21	31,31	UTR5	ENSSSCG00000004595(ENSSSCT00000005076:c.-165C>T,ENSSSCT00000032619:c.-165C>T)	-	-	1_113289315	32.6937	7.955e-08
1	114264379	114264379	G	A	SNP	.	999	0|1	0|0	0|1	0|1	0|1	0|1	0|1	0|1	7|16	16|0	44,55	43,52	40,32	55,68	61,51	34,48	exonic	ENSSSCG00000030605	synonymous SNV	ENSSSCG00000030605:ENSSSCT00000027727:exon2:c.C363T:p.I121I,ENSSSCG00000030605:ENSSSCT00000051070:exon3:c.C363T:p.I121I,	1_114264379	8.4828	0.01439
1	114264381	114264381	T	G	SNP	.	999	0|1	0|0	0|1	0|1	0|1	0|1	0|1	0|1	7|15	14|0	44,55	42,52	36,33	54,68	61,52	35,49	exonic	ENSSSCG00000030605	nonsynonymous SNV	ENSSSCG00000030605:ENSSSCT00000027727:exon2:c.A361C:p.I121L,ENSSSCG00000030605:ENSSSCT00000051070:exon3:c.A361C:p.I121L,	1_114264381	10.2093	0.006068
1	116067862	116067862	G	A	SNP	.	999	0|0	1|1	0|1	0|1	0|1	0|1	0|1	0|1	23|0	0|17	9,7	6,11	17,12	7,15	5,11	8,8	UTR3	ENSSSCG00000037499(ENSSSCT00000050572:c.*472G>A,ENSSSCT00000039109:c.*472G>A,ENSSSCT00000066202:c.*472G>A)	-	-	1_116067862	12.2614	0.002175
1	116069570	116069570	C	T	SNP	.	999	0|0	1|1	0|1	0|1	0|1	0|1	0|1	0|1	16|0	0|26	15,25	9,17	24,29	16,16	15,5	9,6	UTR3	ENSSSCG00000037499(ENSSSCT00000050572:c.*2180C>T,ENSSSCT00000039109:c.*2180C>T,ENSSSCT00000066202:c.*2180C>T)	-	-	1_116069570	100.067	1.865e-22
1	116069890	116069890	G	A	SNP	.	999	0|0	1|1	0|1	0|1	0|1	0|1	0|1	0|1	9|0	0|20	27,18	26,18	27,26	6,13	10,3	9,5	UTR3	ENSSSCG00000037499(ENSSSCT00000050572:c.*2500G>A,ENSSSCT00000039109:c.*2500G>A,ENSSSCT00000066202:c.*2500G>A)	-	-	1_116069890	218.145	4.27e-48
1	116320658	116320658	A	G	SNP	.	999	0|0	1|1	0|1	0|1	0|1	0|1	0|1	0|1	20|0	0|20	16,20	13,10	6,8	22,33	3,8	16,45	downstream	ENSSSCG00000004607	-	-	1_116320658	55.8677	7.387e-13
1	116320743	116320743	A	G	SNP	.	999	0|0	1|1	0|1	0|1	0|1	0|1	0|1	0|1	13|0	0|18	19,13	5,7	5,8	21,32	3,8	25,41	downstream	ENSSSCG00000004607	-	-	1_116320743	50.9723	8.541e-12
1	116491790	116491790	A	G	SNP	.	999	0|0	1|1	0|1	0|1	0|1	0|1	0|1	0|1	11|0	0|13	59,58	48,40	52,65	25,24	18,31	39,53	UTR3	ENSSSCG00000004610(ENSSSCT00000031473:c.*2103A>G,ENSSSCT00000044453:c.*2103A>G)	-	-	1_116491790	132.202	1.962e-29
1	116604575	116604575	G	T	SNP	.	920	0|0	1|1	0|1	0|1	0|1	0|1	0|1	0|1	21|0	0|22	7,9	8,7	8,5	73,19	70,42	24,16	UTR3	ENSSSCG00000004612(ENSSSCT00000037937:c.*754G>T,ENSSSCT00000005093:c.*754G>T,ENSSSCT00000060087:c.*754G>T,ENSSSCT00000059651:c.*754G>T,ENSSSCT00000055502:c.*754G>T,ENSSSCT00000038357:c.*754G>T,ENSSSCT00000057291:c.*754G>T)	-	-	1_116604575	165.017	1.469e-36
1	116628841	116628841	C	T	SNP	.	999	0|0	1|1	0|1	0|1	0|1	0|1	0|1	0|1	23|0	0|6	33,47	36,16	33,12	90,81	68,40	77,39	UTR3	ENSSSCG00000024983(ENSSSCT00000026411:c.*1292C>T)	-	-	1_116628841	120.921	5.526e-27
1	119154250	119154250	C	G	SNP	.	999	0|0	1|1	0|1	0|1	0|1	0|1	0|1	0|1	16|0	0|18	27,32	17,30	12,12	19,42	29,34	21,30	UTR3	ENSSSCG00000004620(ENSSSCT00000005100:c.*1648C>G,ENSSSCT00000038541:c.*1747C>G,ENSSSCT00000038556:c.*1747C>G)	-	-	1_119154250	18.4232	9.988e-05
1	119154613	119154613	T	C	SNP	.	999	0|0	1|1	0|1	0|1	0|1	0|1	0|1	0|1	8|0	0|16	2,11	9,8	5,6	18,14	12,10	9,18	UTR3	ENSSSCG00000004620(ENSSSCT00000005100:c.*2011T>C,ENSSSCT00000038541:c.*2110T>C,ENSSSCT00000038556:c.*2110T>C)	-	-	1_119154613	21.8991	1.757e-05
1	119155902	119155902	C	T	SNP	.	999	0|0	1|1	0|1	0|1	0|1	0|1	0|1	0|1	18|0	0|17	15,27	16,21	15,8	23,28	10,13	22,20	UTR3	ENSSSCG00000004620(ENSSSCT00000038541:c.*3399C>T,ENSSSCT00000038556:c.*3399C>T)	-	-	1_119155902	18.7052	8.674e-05
1	119156068	119156068	A	G	SNP	.	999	0|0	1|1	0|1	0|1	0|1	0|1	0|1	0|1	9|0	0|22	18,11	18,17	9,11	24,32	15,11	19,24	UTR3	ENSSSCG00000004620(ENSSSCT00000038541:c.*3565A>G,ENSSSCT00000038556:c.*3565A>G)	-	-	1_119156068	28.4356	6.688e-07
1	119156075	119156075	G	A	SNP	.	999	0|0	1|1	0|1	0|1	0|1	0|1	0|1	0|1	9|0	0|23	17,9	19,17	9,11	27,31	12,11	21,25	UTR3	ENSSSCG00000004620(ENSSSCT00000038541:c.*3572G>A,ENSSSCT00000038556:c.*3572G>A)	-	-	1_119156075	39.6987	2.396e-09
1	127132675	127132675	A	G	SNP	.	999	0|1	0|0	0|1	0|1	0|1	0|1	0|1	0|1	4|5	9|0	19,36	40,52	33,31	33,20	10,21	10,13	UTR3	ENSSSCG00000023996(ENSSSCT00000005183:c.*959T>C,ENSSSCT00000025826:c.*959T>C)	-	-	1_127132675	193.195	1.118e-42
1	128030005	128030005	A	T	SNP	.	999	0|1	0|0	0|1	0|1	0|1	0|1	0|1	0|1	11|10	20|0	23,23	16,17	34,32	18,16	9,12	6,15	UTR3	ENSSSCG00000004708(ENSSSCT00000052259:c.*935T>A,ENSSSCT00000005200:c.*285T>A)	-	-	1_128030005	107.521	4.489e-24
1	128127002	128127002	G	A	SNP	.	999	1|1	0|0	0|1	0|1	0|1	0|1	0|1	0|1	0|15	23|0	22,15	17,20	16,17	8,5	8,9	10,6	exonic	ENSSSCG00000004711	nonsynonymous SNV	ENSSSCG00000004711:ENSSSCT00000005203:exon1:c.G1204A:p.G402S,	1_128127002	85.8996	2.224e-19
1	128638905	128638905	A	G	SNP	.	999	0|1	1|1	0|1	0|1	0|1	0|1	0|1	0|1	12|12	0|26	6,9	10,6	10,13	15,14	12,12	11,9	intergenic	ENSSSCG00000004718(dist=3401),ENSSSCG00000004719(dist=2547)	-	-	1_128638905	9.87529	0.007171
1	129592960	129592960	C	T	SNP	.	999	0|1	0|0	0|1	0|1	0|1	0|1	0|1	0|1	11|9	24|0	17,10	12,10	10,16	14,21	8,23	14,4	intergenic	ENSSSCG00000004738(dist=4865),ENSSSCG00000004739(dist=2030)	-	-	1_129592960	7.99703	0.01834
1	129991650	129991650	G	A	SNP	.	999	0|1	0|0	0|1	0|1	0|1	0|1	0|1	0|1	11|10	22|0	24,27	13,21	12,15	10,24	7,15	14,13	UTR3	ENSSSCG00000004748(ENSSSCT00000050823:c.*852G>A,ENSSSCT00000052442:c.*1159G>A)	-	-	1_129991650	15.0455	0.0005407
1	130046947	130046947	A	G	SNP	.	999	0|0	1|1	0|1	0|1	0|1	0|1	0|1	0|1	13|0	0|15	74,41	51,68	44,45	95,69	49,58	53,41	UTR3	ENSSSCG00000004750(ENSSSCT00000005249:c.*2191A>G)	-	-	1_130046947	16.252	0.0002958
1	130051005	130051005	T	G	SNP	.	999	0|1	0|0	0|1	0|1	0|1	0|1	0|1	0|1	12|7	21|0	23,20	11,6	15,11	58,70	26,34	32,59	intronic	ENSSSCG00000035544	-	-	1_130051005	133.691	9.321e-30
1	130075609	130075609	G	T	SNP	.	999	0|0	1|1	0|1	0|1	0|1	0|1	0|1	0|1	21|0	0|21	126,90	108,119	113,109	84,74	47,56	71,52	UTR3	ENSSSCG00000004751(ENSSSCT00000044283:c.*235C>A,ENSSSCT00000005250:c.*235C>A)	-	-	1_130075609	250.256	4.547e-55
1	131261701	131261701	A	G	SNP	.	999	0|0	1|1	0|1	0|1	0|1	0|1	0|1	0|1	23|0	0|19	49,42	42,34	30,24	40,52	18,25	24,25	exonic	ENSSSCG00000039061	synonymous SNV	ENSSSCG00000039061:ENSSSCT00000056508:exon28:c.T3435C:p.I1145I,ENSSSCG00000039061:ENSSSCT00000038114:exon30:c.T4122C:p.I1374I,ENSSSCG00000039061:ENSSSCT00000024247:exon30:c.T4008C:p.I1336I,ENSSSCG00000039061:ENSSSCT00000041164:exon30:c.T4191C:p.I1397I,ENSSSCG00000039061:ENSSSCT00000057886:exon30:c.T4092C:p.I1364I,ENSSSCG00000039061:ENSSSCT00000048679:exon29:c.T4026C:p.I1342I,ENSSSCG00000039061:EN…	1_131261701	25.8467	2.441e-06
1	131278714	131278714	T	C	SNP	.	999	0|0	1|1	0|1	0|1	0|1	0|1	0|1	0|1	20|0	0|18	34,20	25,21	15,10	49,43	22,12	30,19	exonic	ENSSSCG00000039061	synonymous SNV	ENSSSCG00000039061:ENSSSCT00000056508:exon18:c.A2223G:p.S741S,ENSSSCG00000039061:ENSSSCT00000038114:exon20:c.A2910G:p.S970S,ENSSSCG00000039061:ENSSSCT00000041164:exon20:c.A2979G:p.S993S,ENSSSCG00000039061:ENSSSCT00000057886:exon20:c.A2880G:p.S960S,ENSSSCG00000039061:ENSSSCT00000048679:exon21:c.A3033G:p.S1011S,ENSSSCG00000039061:ENSSSCT00000059269:exon21:c.A3033G:p.S1011S,ENSSSCG00000039061:ENSSSC…	1_131278714	31.686	1.317e-07
1	131300683	131300683	T	C	SNP	.	999	0|1	1|1	0|1	0|1	0|1	0|1	0|1	0|1	8|11	0|10	24,18	12,11	17,7	29,30	8,6	17,13	exonic	ENSSSCG00000039061	synonymous SNV	ENSSSCG00000039061:ENSSSCT00000056508:exon9:c.A1380G:p.P460P,ENSSSCG00000039061:ENSSSCT00000038114:exon12:c.A2190G:p.P730P,ENSSSCG00000039061:ENSSSCT00000024247:exon12:c.A2190G:p.P730P,ENSSSCG00000039061:ENSSSCT00000041164:exon12:c.A2190G:p.P730P,ENSSSCG00000039061:ENSSSCT00000057886:exon11:c.A2037G:p.P679P,ENSSSCG00000039061:ENSSSCT00000048679:exon12:c.A2190G:p.P730P,ENSSSCG00000039061:ENSSSCT00…	1_131300683	11.884	0.002627
1	131730310	131730310	T	C	SNP	.	999	0|0	1|1	0|1	0|1	0|1	0|1	0|1	0|1	18|0	0|19	114,120	97,144	101,141	11,18	8,5	11,12	UTR3	ENSSSCG00000004789(ENSSSCT00000005288:c.*581A>G)	-	-	1_131730310	7533.17	0
1	132789660	132789660	T	G	SNP	.	999	0|0	1|1	0|1	0|1	0|1	0|1	0|1	0|1	18|0	0|12	11,24	24,9	11,13	16,12	12,12	35,22	downstream	ENSSSCG00000004792	-	-	1_132789660	24.2303	5.476e-06
1	132793456	132793456	C	T	SNP	.	999	0|0	1|1	0|1	0|1	0|1	0|1	0|1	0|1	24|0	0|22	93,78	47,57	50,51	85,46	60,48	83,83	exonic	ENSSSCG00000004792	synonymous SNV	ENSSSCG00000004792:ENSSSCT00000005291:exon7:c.G834A:p.L278L,	1_132793456	37.8137	6.15e-09
1	132808012	132808012	G	A	SNP	.	999	0|0	1|1	0|1	0|1	0|1	0|1	0|1	0|1	18|0	0|20	83,54	25,48	27,22	38,44	45,46	105,99	exonic	ENSSSCG00000004792	synonymous SNV	ENSSSCG00000004792:ENSSSCT00000005291:exon3:c.C333T:p.D111D,	1_132808012	158.22	4.394e-35
1	135750077	135750077	C	A	SNP	.	999	0|0	1|1	0|1	0|1	0|1	0|1	0|1	0|1	22|0	0|15	30,16	11,15	15,13	15,16	14,5	10,7	UTR3	ENSSSCG00000035254(ENSSSCT00000041791:c.*1067C>A,ENSSSCT00000043411:c.*1067C>A)	-	-	1_135750077	16.9547	0.0002081
1	136233399	136233399	G	A	SNP	.	999	0|0	1|1	0|1	0|1	0|1	0|1	0|1	0|1	15|0	0|19	27,49	25,25	25,24	49,40	23,25	31,40	exonic	ENSSSCG00000004802	nonsynonymous SNV	ENSSSCG00000004802:ENSSSCT00000040622:exon37:c.G4340A:p.S1447N,ENSSSCG00000004802:ENSSSCT00000005301:exon36:c.G4253A:p.S1418N,	1_136233399	8.79911	0.01228
1	136521744	136521744	A	G	SNP	.	999	0|0	1|1	0|1	0|1	0|1	0|1	0|1	0|1	9|0	0|20	29,26	11,9	6,16	30,43	20,18	13,25	UTR3	ENSSSCG00000004806(ENSSSCT00000005305:c.*331A>G)	-	-	1_136521744	19.7015	5.271e-05
1	136626797	136626797	C	G	SNP	.	999	0|0	1|1	0|1	0|1	0|1	0|1	0|1	0|1	22|0	0|19	88,109	84,81	50,41	29,43	11,6	58,80	UTR3	ENSSSCG00000033657(ENSSSCT00000050519:c.*602C>G,ENSSSCT00000062618:c.*602C>G)	-	-	1_136626797	1521.49	0
1	136627072	136627072	T	C	SNP	.	999	0|0	1|1	0|1	0|1	0|1	0|1	0|1	0|1	29|0	1|20	101,119	74,95	36,24	19,31	5,7	56,70	UTR3	ENSSSCG00000033657(ENSSSCT00000050519:c.*877T>C,ENSSSCT00000062618:c.*877T>C)	-	-	1_136627072	2666.65	0
1	137383922	137383922	A	G	SNP	.	999	0|0	1|1	0|1	0|1	0|1	0|1	0|1	0|1	14|0	0|20	46,43	45,65	28,25	32,30	9,3	10,10	intronic	ENSSSCG00000004811	-	-	1_137383922	866.541	0
1	137386825	137386825	G	A	SNP	.	999	0|0	1|1	0|1	0|1	0|1	0|1	0|1	0|1	11|0	0|10	39,40	32,23	25,18	32,21	8,13	22,19	intergenic	ENSSSCG00000004811(dist=2505),ENSSSCG00000030560(dist=1000)	-	-	1_137386825	67.8999	1.802e-15
1	137386990	137386990	C	T	SNP	.	999	0|0	1|1	0|1	0|1	0|1	0|1	0|1	0|1	17|0	0|14	46,32	32,35	33,23	43,29	14,17	24,19	downstream	ENSSSCG00000030560	-	-	1_137386990	46.2367	9.117e-11
1	137387054	137387054	C	T	SNP	.	999	0|0	1|1	0|1	0|1	0|1	0|1	0|1	0|1	13|0	0|16	43,37	37,38	36,22	38,33	17,19	24,20	downstream	ENSSSCG00000030560	-	-	1_137387054	47.8454	4.078e-11
1	137387164	137387164	A	G	SNP	.	999	0|0	1|1	0|1	0|1	0|1	0|1	0|1	0|1	15|0	0|21	44,53	45,50	49,27	49,53	23,18	27,25	downstream	ENSSSCG00000030560	-	-	1_137387164	82.444	1.252e-18
1	137387397	137387397	A	C	SNP	.	999	0|0	1|1	0|1	0|1	0|1	0|1	0|1	0|1	18|0	0|26	29,30	35,34	20,35	51,34	19,11	12,14	downstream	ENSSSCG00000030560	-	-	1_137387397	90.9991	1.737e-20
1	137388065	137388065	T	C	SNP	.	999	0|0	1|1	0|1	0|1	0|1	0|1	0|1	0|1	12|0	0|17	17,15	16,9	15,18	33,19	10,10	15,15	UTR3	ENSSSCG00000030560(ENSSSCT00000005311:c.*2124A>G)	-	-	1_137388065	9.24231	0.009841
1	137389465	137389465	T	C	SNP	.	999	0|0	1|1	0|1	0|1	0|1	0|1	0|1	0|1	12|0	0|21	58,68	64,49	65,54	41,41	13,16	22,29	UTR3	ENSSSCG00000030560(ENSSSCT00000005311:c.*724A>G)	-	-	1_137389465	357.587	2.244e-78
1	137389595	137389595	C	T	SNP	.	999	0|0	1|1	0|1	0|1	0|1	0|1	0|1	0|1	15|0	0|23	63,97	69,58	72,71	55,48	21,23	29,33	UTR3	ENSSSCG00000030560(ENSSSCT00000005311:c.*594G>A)	-	-	1_137389595	293.934	1.489e-64
1	137390486	137390486	A	G	SNP	.	999	0|0	1|1	0|1	0|1	0|1	0|1	0|1	0|1	13|0	0|14	78,89	66,71	101,68	74,46	24,34	47,45	exonic	ENSSSCG00000030560	synonymous SNV	ENSSSCG00000030560:ENSSSCT00000005312:exon21:c.T3441C:p.D1147D,ENSSSCG00000030560:ENSSSCT00000005311:exon21:c.T3804C:p.D1268D,	1_137390486	190.457	4.392e-42
1	137407100	137407100	A	G	SNP	.	999	0|0	1|1	0|1	0|1	0|1	0|1	0|1	0|1	15|0	0|18	96,98	108,107	100,91	131,94	38,44	60,43	exonic	ENSSSCG00000030560	synonymous SNV	ENSSSCG00000030560:ENSSSCT00000005312:exon18:c.T3060C:p.C1020C,ENSSSCG00000030560:ENSSSCT00000005311:exon18:c.T3423C:p.C1141C,	1_137407100	295.175	8.008e-65
1	137407166	137407166	A	G	SNP	.	999	0|0	1|1	0|1	0|1	0|1	0|1	0|1	0|1	21|0	0|20	88,106	105,97	111,80	108,79	44,38	51,41	exonic	ENSSSCG00000030560	synonymous SNV	ENSSSCG00000030560:ENSSSCT00000005312:exon18:c.T2994C:p.I998I,ENSSSCG00000030560:ENSSSCT00000005311:exon18:c.T3357C:p.I1119I,	1_137407166	282.404	4.75e-62
1	137409661	137409661	A	G	SNP	.	999	0|0	1|1	0|1	0|1	0|1	0|1	0|1	0|1	15|0	0|21	66,83	85,71	85,69	66,64	31,30	41,28	exonic	ENSSSCG00000030560	synonymous SNV	ENSSSCG00000030560:ENSSSCT00000005312:exon16:c.T2763C:p.R921R,ENSSSCG00000030560:ENSSSCT00000005311:exon16:c.T3126C:p.R1042R,	1_137409661	255.438	3.407e-56
1	137409727	137409727	A	G	SNP	.	999	0|0	1|1	0|1	0|1	0|1	0|1	0|1	0|1	14|0	0|19	77,73	74,72	87,88	65,68	32,40	45,47	exonic	ENSSSCG00000030560	synonymous SNV	ENSSSCG00000030560:ENSSSCT00000005312:exon16:c.T2697C:p.G899G,ENSSSCG00000030560:ENSSSCT00000005311:exon16:c.T3060C:p.G1020G,	1_137409727	153.109	5.66e-34
1	137414190	137414190	G	A	SNP	.	999	0|0	1|1	0|1	0|1	0|1	0|1	0|1	0|1	12|0	0|15	120,84	89,95	88,101	90,77	38,47	50,48	exonic	ENSSSCG00000030560	synonymous SNV	ENSSSCG00000030560:ENSSSCT00000005312:exon15:c.C2551T:p.L851L,ENSSSCG00000030560:ENSSSCT00000005311:exon15:c.C2914T:p.L972L,	1_137414190	208.003	6.802e-46
1	137423137	137423137	G	A	SNP	.	999	0|0	1|1	0|1	0|1	0|1	0|1	0|1	0|1	22|0	0|12	81,82	67,99	100,105	63,79	33,39	62,73	exonic	ENSSSCG00000030560	synonymous SNV	ENSSSCG00000030560:ENSSSCT00000005312:exon11:c.C1878T:p.N626N,ENSSSCG00000030560:ENSSSCT00000005311:exon11:c.C2241T:p.N747N,	1_137423137	162.124	6.24e-36
1	137431320	137431320	A	G	SNP	.	999	0|0	1|1	0|1	0|1	0|1	0|1	0|1	0|1	15|0	0|14	46,88	48,56	76,52	68,78	22,32	39,49	exonic	ENSSSCG00000030560	synonymous SNV	ENSSSCG00000030560:ENSSSCT00000005312:exon8:c.T1371C:p.A457A,ENSSSCG00000030560:ENSSSCT00000005311:exon8:c.T1734C:p.A578A,	1_137431320	65.4644	6.09e-15
1	137433137	137433137	C	A	SNP	.	999	0|0	1|1	0|1	0|1	0|1	0|1	0|1	0|1	11|0	0|13	75,99	41,70	69,64	83,82	25,38	56,48	exonic	ENSSSCG00000030560	synonymous SNV	ENSSSCG00000030560:ENSSSCT00000005312:exon7:c.G1116T:p.L372L,ENSSSCG00000030560:ENSSSCT00000005311:exon7:c.G1479T:p.L493L,	1_137433137	45.1489	1.57e-10
1	137452480	137452480	G	C	SNP	.	999	0|0	1|1	0|1	0|1	0|1	0|1	0|1	0|1	24|0	0|20	61,47	30,24	34,31	53,36	24,14	20,22	exonic	ENSSSCG00000030560	synonymous SNV	ENSSSCG00000030560:ENSSSCT00000005312:exon3:c.C540G:p.G180G,ENSSSCG00000030560:ENSSSCT00000005311:exon3:c.C903G:p.G301G,	1_137452480	23.3883	8.343e-06
1	137638240	137638240	G	A	SNP	.	999	0|0	1|1	0|1	0|1	0|1	0|1	0|1	0|1	18|0	0|13	30,41	36,23	44,26	66,43	23,18	39,38	exonic	ENSSSCG00000030560	synonymous SNV	ENSSSCG00000030560:ENSSSCT00000005312:exon2:c.C78T:p.A26A,ENSSSCG00000030560:ENSSSCT00000005311:exon2:c.C441T:p.A147A,	1_137638240	21.7865	1.858e-05
1	138191182	138191182	T	C	SNP	.	999	0|0	1|1	0|1	0|1	0|1	0|1	0|1	0|1	14|0	0|11	42,18	37,18	27,16	43,37	21,15	17,11	UTR3	ENSSSCG00000004814(ENSSSCT00000046932:c.*1396T>C,ENSSSCT00000039280:c.*1396T>C)	-	-	1_138191182	23.0635	9.814e-06
1	138191714	138191714	T	C	SNP	.	999	0|0	1|1	0|1	0|1	0|1	0|1	0|1	0|1	21|0	0|18	27,14	17,16	16,10	34,13	4,11	14,5	UTR3	ENSSSCG00000004814(ENSSSCT00000046932:c.*1928T>C,ENSSSCT00000039280:c.*1928T>C)	-	-	1_138191714	24.9449	3.831e-06
1	138191715	138191715	G	A	SNP	.	999	0|0	1|1	0|1	0|1	0|1	0|1	0|1	0|1	22|0	0|18	28,14	15,16	16,10	33,13	4,11	14,5	UTR3	ENSSSCG00000004814(ENSSSCT00000046932:c.*1929G>A,ENSSSCT00000039280:c.*1929G>A)	-	-	1_138191715	19.9934	4.555e-05
1	138341785	138341785	C	T	SNP	.	999	0|0	1|1	0|1	0|1	0|1	0|1	0|1	0|1	4|0	0|5	43,35	27,34	17,8	54,41	23,22	25,17	UTR5	ENSSSCG00000028771(ENSSSCT00000059700:c.-76101C>T,ENSSSCT00000028081:c.-76101C>T)	-	-	1_138341785	15.6119	0.0004073
1	138507236	138507236	A	G	SNP	.	999	0|1	1|1	1|1	1|1	1|1	1|1	1|1	1|1	12|8	0|14	0,98	0,51	0,50	0,106	0,65	0,26	exonic	ENSSSCG00000028771	synonymous SNV	ENSSSCG00000028771:ENSSSCT00000054655:exon9:c.A987G:p.G329G,ENSSSCG00000028771:ENSSSCT00000005317:exon9:c.A903G:p.G301G,ENSSSCG00000028771:ENSSSCT00000023102:exon12:c.A1128G:p.G376G,ENSSSCG00000028771:ENSSSCT00000028081:exon13:c.A1152G:p.G384G,ENSSSCG00000028771:ENSSSCT00000065681:exon12:c.A1050G:p.G350G,ENSSSCG00000028771:ENSSSCT00000059700:exon11:c.A1020G:p.G340G,	1_138507236	25.773	2.532e-06
1	138561545	138561545	A	G	SNP	.	999	0|0	1|1	0|1	0|1	0|1	0|1	0|1	0|1	19|0	0|24	27,19	29,30	30,20	12,14	8,5	18,7	UTR3	ENSSSCG00000030487(ENSSSCT00000025768:c.*1258T>C)	-	-	1_138561545	203.154	7.686e-45
1	138562204	138562204	G	A	SNP	.	999	0|0	1|1	0|1	0|1	0|1	0|1	0|1	0|1	22|0	0|19	26,12	30,24	28,25	18,21	7,8	10,4	UTR3	ENSSSCG00000030487(ENSSSCT00000025768:c.*599C>T)	-	-	1_138562204	210.068	2.422e-46
1	138562434	138562434	G	T	SNP	.	999	0|0	1|1	0|1	0|1	0|1	0|1	0|1	0|1	24|0	0|20	14,9	28,14	18,17	11,21	7,6	11,5	UTR3	ENSSSCG00000030487(ENSSSCT00000025768:c.*369C>A)	-	-	1_138562434	89.7861	3.186e-20
1	138562579	138562579	A	G	SNP	.	999	0|0	1|1	0|1	0|1	0|1	0|1	0|1	0|1	28|0	0|24	17,8	14,14	21,13	11,6	7,5	5,8	UTR3	ENSSSCG00000030487(ENSSSCT00000025768:c.*224T>C)	-	-	1_138562579	59.0211	1.527e-13
1	138566213	138566213	C	A	SNP	.	999	0|1	0|0	0|1	0|1	0|1	0|1	0|1	0|1	5|7	13|0	17,15	12,13	15,13	8,11	8,15	7,4	exonic	ENSSSCG00000030487	nonsynonymous SNV	ENSSSCG00000030487:ENSSSCT00000025768:exon2:c.G47T:p.S16I,	1_138566213	35.3414	2.117e-08
1	138947318	138947318	A	G	SNP	.	999	0|1	1|1	0|1	0|1	0|1	0|1	0|1	0|1	15|16	0|21	20,14	15,12	16,13	36,57	36,22	18,23	exonic	ENSSSCG00000038452	synonymous SNV	ENSSSCG00000038452:ENSSSCT00000042568:exon4:c.T1092C:p.D364D,ENSSSCG00000038452:ENSSSCT00000041094:exon4:c.T1092C:p.D364D,	1_138947318	57.5113	3.248e-13
1	139169075	139169075	A	G	SNP	.	999	0|0	1|1	0|1	0|1	0|1	0|1	0|1	0|1	22|0	0|24	9,16	16,6	11,9	7,8	12,7	8,7	exonic	ENSSSCG00000004820	nonsynonymous SNV	ENSSSCG00000004820:ENSSSCT00000005322:exon7:c.T2081C:p.F694S,ENSSSCG00000004820:ENSSSCT00000028739:exon6:c.T1661C:p.F554S,	1_139169075	8.80702	0.01223
1	139176731	139176731	T	A	SNP	.	999	0|0	1|1	0|1	0|1	0|1	0|1	0|1	0|1	18|0	0|14	14,25	13,23	21,26	22,29	18,19	17,14	exonic	ENSSSCG00000004820	nonsynonymous SNV	ENSSSCG00000004820:ENSSSCT00000005322:exon2:c.A223T:p.T75S,	1_139176731	11.1086	0.003871
1	139176870	139176870	A	G	SNP	.	999	0|0	1|1	0|1	0|1	0|1	0|1	0|1	0|1	23|0	0|20	27,30	11,22	19,16	20,30	22,23	14,13	exonic	ENSSSCG00000004820	synonymous SNV	ENSSSCG00000004820:ENSSSCT00000005322:exon2:c.T84C:p.Y28Y,	1_139176870	6.55037	0.03781
1	139176903	139176903	G	A	SNP	.	999	0|0	1|1	0|1	0|1	0|1	0|1	0|1	0|1	22|0	0|17	28,28	12,22	18,16	20,37	25,23	13,13	exonic	ENSSSCG00000004820	synonymous SNV	ENSSSCG00000004820:ENSSSCT00000005322:exon2:c.C51T:p.L17L,	1_139176903	6.56242	0.03758
1	139732640	139732640	G	A	SNP	.	999	0|1	1|1	0|1	0|1	0|1	0|1	0|1	0|1	7|9	0|19	83,83	48,60	58,51	24,36	11,16	9,26	exonic	ENSSSCG00000004825	synonymous SNV	ENSSSCG00000004825:ENSSSCT00000048747:exon4:c.C1833T:p.L611L,ENSSSCG00000004825:ENSSSCT00000005327:exon6:c.C1902T:p.L634L,ENSSSCG00000004825:ENSSSCT00000037748:exon3:c.C1905T:p.L635L,	1_139732640	586.724	0
1	139829193	139829193	G	T	SNP	.	999	0|1	1|1	1|1	1|1	1|1	1|1	1|1	1|1	5|7	0|28	0,226	0,246	0,215	0,125	0,126	0,111	UTR3	ENSSSCG00000004826(ENSSSCT00000005328:c.*146C>A)	-	-	1_139829193	293.335	2.009e-64
1	141887523	141887523	A	C	SNP	.	999	0|0	1|1	0|1	0|1	0|1	0|1	0|1	0|1	14|0	0|8	18,28	22,15	23,15	56,40	31,9	48,31	UTR5	ENSSSCG00000004832(ENSSSCT00000048664:c.-36271A>C,ENSSSCT00000047902:c.-39520A>C,ENSSSCT00000063766:c.-39520A>C,ENSSSCT00000005334:c.-39520A>C)	-	-	1_141887523	47.5451	4.739e-11
1	141960127	141960127	A	G	SNP	.	999	0|0	1|1	0|1	0|1	0|1	0|1	0|1	0|1	23|0	0|11	39,36	40,18	22,18	62,54	30,35	40,33	exonic	ENSSSCG00000004832	synonymous SNV	ENSSSCG00000004832:ENSSSCT00000047902:exon4:c.A861G:p.L287L,ENSSSCG00000004832:ENSSSCT00000059702:exon4:c.A927G:p.L309L,ENSSSCG00000004832:ENSSSCT00000005334:exon5:c.A861G:p.L287L,ENSSSCG00000004832:ENSSSCT00000064743:exon5:c.A861G:p.L287L,ENSSSCG00000004832:ENSSSCT00000048664:exon6:c.A924G:p.L308L,ENSSSCG00000004832:ENSSSCT00000063766:exon7:c.A861G:p.L287L,	1_141960127	30.163	2.82e-07
1	143494279	143494279	T	C	SNP	.	999	0|0	1|1	0|1	0|1	0|1	0|1	0|1	0|1	15|0	0|32	98,94	107,75	107,61	30,20	29,24	19,19	intergenic	ENSSSCG00000004840(dist=76043),ENSSSCG00000026006(dist=4412)	-	-	1_143494279	1162	0
1	143494724	143494724	T	C	SNP	.	999	0|0	1|1	0|1	0|1	0|1	0|1	0|1	0|1	25|0	0|20	69,68	109,79	57,60	23,23	22,33	21,16	intergenic	ENSSSCG00000004840(dist=76488),ENSSSCG00000026006(dist=3967)	-	-	1_143494724	674.613	0
1	143496728	143496728	C	G	SNP	.	999	0|0	1|1	0|1	0|1	0|1	0|1	0|1	0|1	17|0	0|18	38,51	43,36	33,28	11,20	16,20	18,14	intergenic	ENSSSCG00000004840(dist=78492),ENSSSCG00000026006(dist=1963)	-	-	1_143496728	186.158	3.769e-41
1	143498008	143498008	A	C	SNP	.	999	0|0	1|1	0|1	0|1	0|1	0|1	0|1	0|1	25|0	0|27	56,40	27,32	27,23	24,12	15,22	15,14	downstream	ENSSSCG00000026006	-	-	1_143498008	128.288	1.389e-28
1	143498444	143498444	T	C	SNP	.	999	0|0	1|1	0|1	0|1	0|1	0|1	0|1	0|1	21|0	0|25	52,48	29,34	37,15	17,13	30,13	18,18	downstream	ENSSSCG00000026006	-	-	1_143498444	179.747	9.3e-40
1	143499178	143499178	T	C	SNP	.	999	0|0	1|1	0|1	0|1	0|1	0|1	0|1	0|1	11|0	0|8	46,48	27,31	21,22	28,11	22,13	25,21	exonic	ENSSSCG00000026006	synonymous SNV	ENSSSCG00000026006:ENSSSCT00000032440:exon2:c.A837G:p.S279S,	1_143499178	92.874	6.802e-21
1	143901243	143901243	T	C	SNP	.	999	0|1	1|1	0|1	0|1	0|1	0|1	0|1	0|1	3|10	0|22	17,19	10,13	6,11	43,25	14,14	9,16	exonic	ENSSSCG00000004844	synonymous SNV	ENSSSCG00000004844:ENSSSCT00000005346:exon10:c.T954C:p.D318D,ENSSSCG00000004844:ENSSSCT00000046959:exon10:c.T954C:p.D318D,	1_143901243	18.5117	9.555e-05
1	143915537	143915537	G	A	SNP	.	999	0|0	1|1	0|1	0|1	0|1	0|1	0|1	0|1	23|0	0|14	17,14	10,12	8,8	32,29	20,17	6,12	UTR3	ENSSSCG00000004844(ENSSSCT00000005346:c.*158G>A)	-	-	1_143915537	21.0574	2.676e-05
1	143916282	143916282	G	A	SNP	.	999	0|1	1|1	0|1	0|1	0|1	0|1	0|1	0|1	14|6	0|25	13,16	11,9	18,15	41,35	25,25	12,13	UTR3	ENSSSCG00000004844(ENSSSCT00000005346:c.*903G>A)	-	-	1_143916282	49.6258	1.674e-11
1	143959620	143959620	G	C	SNP	.	999	0|0	1|1	0|1	0|1	0|1	0|1	0|1	0|1	25|0	0|18	37,16	14,12	10,8	17,15	6,9	12,9	exonic	ENSSSCG00000004845	nonsynonymous SNV	ENSSSCG00000004845:ENSSSCT00000005347:exon2:c.C831G:p.D277E,ENSSSCG00000004845:ENSSSCT00000044208:exon2:c.C831G:p.D277E,ENSSSCG00000004845:ENSSSCT00000055480:exon2:c.C831G:p.D277E,ENSSSCG00000004845:ENSSSCT00000050359:exon2:c.C831G:p.D277E,ENSSSCG00000004845:ENSSSCT00000043315:exon2:c.C831G:p.D277E,ENSSSCG00000004845:ENSSSCT00000041967:exon2:c.C831G:p.D277E,ENSSSCG00000004845:ENSSSCT00000051955:e…	1_143959620	22.2765	1.455e-05
1	144949218	144949218	C	T	SNP	.	999	0|0	1|1	0|1	0|1	0|1	0|1	0|1	0|1	18|0	0|10	28,35	17,18	19,21	19,25	11,14	25,20	exonic	ENSSSCG00000004854	synonymous SNV	ENSSSCG00000004854:ENSSSCT00000051548:exon21:c.G3780A:p.P1260P,ENSSSCG00000004854:ENSSSCT00000057241:exon21:c.G3741A:p.P1247P,ENSSSCG00000004854:ENSSSCT00000024292:exon18:c.G3054A:p.P1018P,ENSSSCG00000004854:ENSSSCT00000005359:exon21:c.G3705A:p.P1235P,ENSSSCG00000004854:ENSSSCT00000063278:exon22:c.G3741A:p.P1247P,	1_144949218	12.7601	0.001695
1	144951558	144951558	A	G	SNP	.	999	0|1	1|1	0|1	0|1	0|1	0|1	0|1	0|1	8|11	0|24	33,25	17,21	13,20	36,40	28,20	46,50	exonic	ENSSSCG00000004854	synonymous SNV	ENSSSCG00000004854:ENSSSCT00000051548:exon20:c.T2949C:p.H983H,ENSSSCG00000004854:ENSSSCT00000057241:exon19:c.T2670C:p.H890H,ENSSSCG00000004854:ENSSSCT00000024292:exon16:c.T1983C:p.H661H,ENSSSCG00000004854:ENSSSCT00000005359:exon19:c.T2634C:p.H878H,ENSSSCG00000004854:ENSSSCT00000063278:exon20:c.T2670C:p.H890H,	1_144951558	47.6902	4.408e-11
1	145792703	145792703	A	G	SNP	.	999	0|1	1|1	0|1	0|1	0|1	0|1	0|1	0|1	9|2	0|21	26,46	41,36	34,39	57,57	18,25	50,52	exonic	ENSSSCG00000005787	nonsynonymous SNV	ENSSSCG00000005787:ENSSSCT00000027561:exon8:c.T1729C:p.C577R,ENSSSCG00000005787:ENSSSCT00000006363:exon8:c.T1729C:p.C577R,	1_145792703	50.6025	1.028e-11
1	145792947	145792947	C	T	SNP	.	999	0|1	0|0	0|1	0|1	0|1	0|1	0|1	0|1	13|6	14|0	26,25	16,23	20,20	26,17	14,20	26,32	exonic	ENSSSCG00000005787	synonymous SNV	ENSSSCG00000005787:ENSSSCT00000027561:exon8:c.G1485A:p.E495E,ENSSSCG00000005787:ENSSSCT00000006363:exon8:c.G1485A:p.E495E,	1_145792947	7.80987	0.02014
1	146026051	146026051	A	G	SNP	.	999	0|1	1|1	0|1	0|1	0|1	0|1	0|1	0|1	12|14	0|19	26,19	32,32	10,10	14,11	9,6	5,17	exonic	ENSSSCG00000004857	synonymous SNV	ENSSSCG00000004857:ENSSSCT00000005363:exon29:c.T3210C:p.Y1070Y,ENSSSCG00000004857:ENSSSCT00000005360:exon29:c.T3210C:p.Y1070Y,	1_146026051	176.248	5.347e-39
1	146038036	146038036	T	C	SNP	.	999	0|0	1|1	0|1	0|1	0|1	0|1	0|1	0|1	13|0	0|12	7,28	30,30	5,17	14,21	6,9	2,11	exonic	ENSSSCG00000004857	synonymous SNV	ENSSSCG00000004857:ENSSSCT00000005363:exon25:c.A2802G:p.T934T,ENSSSCG00000004857:ENSSSCT00000005360:exon25:c.A2802G:p.T934T,	1_146038036	141.231	2.149e-31
1	146049971	146049971	A	G	SNP	.	999	0|0	1|1	0|1	0|1	0|1	0|1	0|1	0|1	26|0	0|32	16,10	31,33	9,8	14,12	6,11	4,7	exonic	ENSSSCG00000004857	synonymous SNV	ENSSSCG00000004857:ENSSSCT00000005363:exon17:c.T1875C:p.S625S,ENSSSCG00000004857:ENSSSCT00000005360:exon17:c.T1875C:p.S625S,	1_146049971	133.214	1.183e-29
1	146050007	146050007	C	T	SNP	.	999	0|0	1|1	0|1	0|1	0|1	0|1	0|1	0|1	22|0	0|31	13,13	28,29	8,11	15,12	8,13	4,7	exonic	ENSSSCG00000004857	synonymous SNV	ENSSSCG00000004857:ENSSSCT00000005363:exon17:c.G1839A:p.L613L,ENSSSCG00000004857:ENSSSCT00000005360:exon17:c.G1839A:p.L613L,	1_146050007	67.5695	2.125e-15
1	146221580	146221580	T	C	SNP	.	993	0|0	1|1	0|1	0|1	0|1	0|1	0|1	0|1	15|0	0|12	11,19	22,14	12,4	25,27	28,8	20,11	exonic	ENSSSCG00000004857	synonymous SNV	ENSSSCG00000004857:ENSSSCT00000005363:exon1:c.A39G:p.A13A,ENSSSCG00000004857:ENSSSCT00000005360:exon1:c.A39G:p.A13A,	1_146221580	16.5658	0.0002528
1	162376304	162376304	T	C	SNP	.	999	0|0	1|1	0|1	0|1	0|1	0|1	0|1	0|1	28|0	0|19	86,88	65,58	113,127	11,27	10,14	11,16	exonic	ENSSSCG00000004919	synonymous SNV	ENSSSCG00000004919:ENSSSCT00000065789:exon24:c.A3435G:p.P1145P,ENSSSCG00000004919:ENSSSCT00000037288:exon26:c.A2202G:p.P734P,ENSSSCG00000004919:ENSSSCT00000005429:exon23:c.A2226G:p.P742P,ENSSSCG00000004919:ENSSSCT00000005428:exon23:c.A3381G:p.P1127P,ENSSSCG00000004919:ENSSSCT00000054104:exon27:c.A2202G:p.P734P,ENSSSCG00000004919:ENSSSCT00000053523:exon28:c.A3159G:p.P1053P,ENSSSCG00000004919:ENSSS…	1_162376304	2575.45	0
1	162376361	162376361	A	G	SNP	.	999	0|0	1|1	0|1	0|1	0|1	0|1	0|1	0|1	29|0	0|22	125,102	69,81	108,107	25,26	8,14	9,20	exonic	ENSSSCG00000004919	synonymous SNV	ENSSSCG00000004919:ENSSSCT00000065789:exon24:c.T3378C:p.G1126G,ENSSSCG00000004919:ENSSSCT00000037288:exon26:c.T2145C:p.G715G,ENSSSCG00000004919:ENSSSCT00000005429:exon23:c.T2169C:p.G723G,ENSSSCG00000004919:ENSSSCT00000005428:exon23:c.T3324C:p.G1108G,ENSSSCG00000004919:ENSSSCT00000054104:exon27:c.T2145C:p.G715G,ENSSSCG00000004919:ENSSSCT00000053523:exon28:c.T3102C:p.G1034G,ENSSSCG00000004919:ENSSS…	1_162376361	2545.07	0
1	162413269	162413269	G	A	SNP	.	999	0|0	1|1	0|1	0|1	0|1	0|1	0|1	0|1	19|0	0|22	58,50	38,39	114,119	12,18	23,14	5,9	exonic	ENSSSCG00000004919	synonymous SNV	ENSSSCG00000004919:ENSSSCT00000065789:exon13:c.C2439T:p.D813D,ENSSSCG00000004919:ENSSSCT00000037288:exon16:c.C1260T:p.D420D,ENSSSCG00000004919:ENSSSCT00000005429:exon13:c.C1284T:p.D428D,ENSSSCG00000004919:ENSSSCT00000005428:exon13:c.C2439T:p.D813D,ENSSSCG00000004919:ENSSSCT00000054104:exon17:c.C1260T:p.D420D,ENSSSCG00000004919:ENSSSCT00000053523:exon18:c.C2217T:p.D739D,ENSSSCG00000004919:ENSSSCT0…	1_162413269	3671.83	0
1	163448311	163448311	G	C	SNP	.	999	0|0	1|1	0|1	0|1	0|1	0|1	0|1	0|1	27|0	0|28	24,17	14,19	10,10	37,23	12,10	12,7	UTR3	ENSSSCG00000004934(ENSSSCT00000036317:c.*3387C>G,ENSSSCT00000035110:c.*2702C>G,ENSSSCT00000034461:c.*1793C>G,ENSSSCT00000005445:c.*2702C>G,ENSSSCT00000034112:c.*3396C>G)	-	-	1_163448311	11.5693	0.003074
1	163526018	163526018	A	C	SNP	.	999	0|0	1|1	0|1	0|1	0|1	0|1	0|1	0|1	6|0	0|7	75,69	48,26	52,53	104,129	85,94	119,122	UTR5	ENSSSCG00000004935(ENSSSCT00000005446:c.-75A>C)	-	-	1_163526018	172.335	3.784e-38
1	163662111	163662111	C	T	SNP	.	999	0|0	1|1	0|1	0|1	0|1	0|1	0|1	0|1	15|0	0|15	30,23	21,15	22,21	17,15	12,10	5,14	UTR3	ENSSSCG00000004938(ENSSSCT00000044216:c.*568G>A,ENSSSCT00000005449:c.*568G>A,ENSSSCT00000039194:c.*568G>A,ENSSSCT00000058982:c.*568G>A)	-	-	1_163662111	53.0061	3.089e-12
1	163662564	163662564	C	T	SNP	.	999	0|1	1|1	1|1	1|1	1|1	1|1	1|1	1|1	8|11	0|18	0,62	0,40	0,50	0,60	0,35	0,13	UTR3	ENSSSCG00000004938(ENSSSCT00000044216:c.*115G>A,ENSSSCT00000005449:c.*115G>A,ENSSSCT00000039194:c.*115G>A,ENSSSCT00000058982:c.*115G>A)	-	-	1_163662564	106.089	9.186e-24
1	163669231	163669231	A	G	SNP	.	999	0|0	1|1	0|1	0|1	0|1	0|1	0|1	0|1	14|0	0|16	17,17	40,52	41,34	25,33	26,21	21,17	exonic	ENSSSCG00000004938	synonymous SNV	ENSSSCG00000004938:ENSSSCT00000005449:exon30:c.T4353C:p.H1451H,ENSSSCG00000004938:ENSSSCT00000039194:exon32:c.T4512C:p.H1504H,ENSSSCG00000004938:ENSSSCT00000044216:exon31:c.T4482C:p.H1494H,ENSSSCG00000004938:ENSSSCT00000058982:exon30:c.T4482C:p.H1494H,	1_163669231	89.0425	4.62e-20
1	163671577	163671577	C	T	SNP	.	999	0|1	0|0	0|1	0|1	0|1	0|1	0|1	0|1	11|9	12|0	36,28	37,33	37,31	25,30	22,24	23,17	exonic	ENSSSCG00000004938	synonymous SNV	ENSSSCG00000004938:ENSSSCT00000005449:exon28:c.G3987A:p.P1329P,ENSSSCG00000004938:ENSSSCT00000039194:exon29:c.G4119A:p.P1373P,ENSSSCG00000004938:ENSSSCT00000044216:exon29:c.G4116A:p.P1372P,ENSSSCG00000004938:ENSSSCT00000058982:exon28:c.G4116A:p.P1372P,	1_163671577	33.5945	5.071e-08
1	163673778	163673778	T	C	SNP	.	999	0|1	0|0	0|1	0|1	0|1	0|1	0|1	0|1	3|5	15|0	26,23	18,21	25,22	44,19	23,17	19,15	exonic	ENSSSCG00000004938	synonymous SNV	ENSSSCG00000004938:ENSSSCT00000005449:exon26:c.A3684G:p.R1228R,ENSSSCG00000004938:ENSSSCT00000039194:exon27:c.A3816G:p.R1272R,ENSSSCG00000004938:ENSSSCT00000044216:exon27:c.A3813G:p.R1271R,ENSSSCG00000004938:ENSSSCT00000058982:exon26:c.A3813G:p.R1271R,	1_163673778	8.1067	0.01736
1	163686547	163686547	C	T	SNP	.	999	0|1	0|0	0|1	0|1	0|1	0|1	0|1	0|1	13|13	16|0	29,17	13,9	28,20	26,13	23,12	19,10	exonic	ENSSSCG00000004938	nonsynonymous SNV	ENSSSCG00000004938:ENSSSCT00000005449:exon22:c.G2660A:p.G887E,ENSSSCG00000004938:ENSSSCT00000039194:exon23:c.G2792A:p.G931E,ENSSSCG00000004938:ENSSSCT00000044216:exon23:c.G2789A:p.G930E,ENSSSCG00000004938:ENSSSCT00000058982:exon22:c.G2789A:p.G930E,	1_163686547	18.5333	9.453e-05
1	163692210	163692210	T	C	SNP	.	999	1|1	0|0	0|1	0|1	0|1	0|1	0|1	0|1	0|24	14|0	20,15	14,7	15,21	30,33	25,13	17,22	exonic	ENSSSCG00000004938	nonsynonymous SNV	ENSSSCG00000004938:ENSSSCT00000005449:exon21:c.A2014G:p.S672G,ENSSSCG00000004938:ENSSSCT00000039194:exon22:c.A2146G:p.S716G,ENSSSCG00000004938:ENSSSCT00000044216:exon22:c.A2143G:p.S715G,ENSSSCG00000004938:ENSSSCT00000058982:exon21:c.A2143G:p.S715G,	1_163692210	20.2805	3.946e-05
1	164381914	164381914	T	C	SNP	.	999	0|0	1|1	0|1	0|1	0|1	0|1	0|1	0|1	10|0	0|10	42,53	19,43	23,15	25,14	22,43	9,15	UTR5	ENSSSCG00000004943(ENSSSCT00000036045:c.-377T>C)	-	-	1_164381914	88.7154	5.441e-20
1	164381924	164381924	C	T	SNP	.	999	0|0	1|1	0|1	0|1	0|1	0|1	0|1	0|1	10|0	0|9	50,55	35,59	29,23	30,16	34,59	9,14	UTR5	ENSSSCG00000004943(ENSSSCT00000036045:c.-367C>T)	-	-	1_164381924	112.25	4.219e-25
1	164382137	164382137	G	C	SNP	.	999	0|0	1|1	0|1	0|1	0|1	0|1	0|1	0|1	14|0	0|12	113,99	93,104	80,72	55,68	68,107	28,39	UTR5	ENSSSCG00000004943(ENSSSCT00000036045:c.-154G>C)	-	-	1_164382137	175	9.983e-39
1	164382184	164382184	G	C	SNP	.	999	0|0	1|1	0|1	0|1	0|1	0|1	0|1	0|1	8|0	0|11	117,108	102,106	105,81	75,79	85,109	33,51	UTR5	ENSSSCG00000004943(ENSSSCT00000036045:c.-107G>C)	-	-	1_164382184	157.601	5.989e-35
1	164422592	164422592	T	C	SNP	.	999	0|0	1|1	0|1	0|1	0|1	0|1	0|1	0|1	20|0	0|23	74,79	70,72	81,74	76,80	54,58	25,27	exonic	ENSSSCG00000004943	synonymous SNV	ENSSSCG00000004943:ENSSSCT00000036045:exon3:c.T411C:p.G137G,	1_164422592	212.113	8.716e-47
1	164517314	164517314	G	T	SNP	.	999	0|0	1|1	0|1	0|1	0|1	0|1	0|1	0|1	16|0	0|15	14,13	5,7	8,4	40,50	40,30	33,30	exonic	ENSSSCG00000004946	synonymous SNV	ENSSSCG00000004946:ENSSSCT00000005458:exon14:c.G1305T:p.V435V,ENSSSCG00000004946:ENSSSCT00000044202:exon15:c.G1377T:p.V459V,	1_164517314	133.443	1.055e-29
1	164526520	164526520	A	G	SNP	.	999	0|0	1|1	0|1	0|1	0|1	0|1	0|1	0|1	21|0	0|25	25,24	6,16	6,6	51,51	45,27	43,42	exonic	ENSSSCG00000004947	synonymous SNV	ENSSSCG00000004947:ENSSSCT00000005459:exon13:c.T1686C:p.L562L,	1_164526520	124.956	7.349e-28
1	166108282	166108282	C	T	SNP	.	999	0|0	1|1	0|1	0|1	0|1	0|1	0|1	0|1	13|0	0|20	72,56	90,81	54,63	83,73	38,32	30,30	UTR3	ENSSSCG00000004957(ENSSSCT00000047979:c.*717G>A,ENSSSCT00000065948:c.*717G>A,ENSSSCT00000005469:c.*717G>A)	-	-	1_166108282	204.904	3.203e-45
1	166108366	166108366	G	A	SNP	.	999	0|0	1|1	0|1	0|1	0|1	0|1	0|1	0|1	11|0	0|21	78,68	88,100	68,78	90,73	42,46	59,38	UTR3	ENSSSCG00000004957(ENSSSCT00000047979:c.*633C>T,ENSSSCT00000065948:c.*633C>T,ENSSSCT00000005469:c.*633C>T)	-	-	1_166108366	140.162	3.666e-31
1	166108367	166108367	G	A	SNP	.	999	1|1	0|0	0|1	0|1	0|1	0|1	0|1	0|1	0|11	21|0	69,70	105,84	83,66	77,85	47,39	42,56	UTR3	ENSSSCG00000004957(ENSSSCT00000047979:c.*632C>T,ENSSSCT00000065948:c.*632C>T,ENSSSCT00000005469:c.*632C>T)	-	-	1_166108367	153.167	5.499e-34
1	166108467	166108467	C	G	SNP	.	999	1|1	0|0	0|1	0|1	0|1	0|1	0|1	0|1	0|13	21|0	80,80	116,81	77,75	70,103	51,57	40,59	UTR3	ENSSSCG00000004957(ENSSSCT00000047979:c.*532G>C,ENSSSCT00000065948:c.*532G>C,ENSSSCT00000005469:c.*532G>C)	-	-	1_166108467	102.693	5.017e-23
1	166108654	166108654	G	C	SNP	.	999	0|0	1|1	0|1	0|1	0|1	0|1	0|1	0|1	14|0	0|16	59,87	71,98	60,62	73,65	55,37	58,35	UTR3	ENSSSCG00000004957(ENSSSCT00000047979:c.*345C>G,ENSSSCT00000065948:c.*345C>G,ENSSSCT00000005469:c.*345C>G)	-	-	1_166108654	73.9524	8.738e-17
1	166108727	166108727	C	T	SNP	.	999	0|0	1|1	0|1	0|1	0|1	0|1	0|1	0|1	14|0	0|17	66,100	90,115	91,82	96,69	71,48	86,39	UTR3	ENSSSCG00000004957(ENSSSCT00000047979:c.*272G>A,ENSSSCT00000065948:c.*272G>A,ENSSSCT00000005469:c.*272G>A)	-	-	1_166108727	80.5893	3.164e-18
1	166108884	166108884	G	A	SNP	.	999	1|1	0|0	0|1	0|1	0|1	0|1	0|1	0|1	0|17	21|0	75,59	69,62	74,56	65,79	44,58	38,68	UTR3	ENSSSCG00000004957(ENSSSCT00000047979:c.*115C>T,ENSSSCT00000065948:c.*115C>T,ENSSSCT00000005469:c.*115C>T)	-	-	1_166108884	14.3735	0.0007565
1	166113056	166113056	C	T	SNP	.	999	1|1	0|0	0|1	0|1	0|1	0|1	0|1	0|1	0|14	13|0	123,110	102,110	93,117	100,81	65,59	65,73	exonic	ENSSSCG00000004957	synonymous SNV	ENSSSCG00000004957:ENSSSCT00000005469:exon4:c.G486A:p.T162T,ENSSSCG00000004957:ENSSSCT00000047979:exon3:c.G387A:p.T129T,ENSSSCG00000004957:ENSSSCT00000065948:exon4:c.G150A:p.T50T,	1_166113056	114.956	1.091e-25
1	166113224	166113224	G	A	SNP	.	999	1|1	0|0	0|1	0|1	0|1	0|1	0|1	0|1	0|20	14|0	71,71	80,80	77,60	97,86	56,68	46,69	exonic	ENSSSCG00000004957	synonymous SNV	ENSSSCG00000004957:ENSSSCT00000005469:exon4:c.C318T:p.P106P,ENSSSCG00000004957:ENSSSCT00000047979:exon3:c.C219T:p.P73P,	1_166113224	23.8461	6.636e-06
1	167120168	167120168	G	A	SNP	.	999	1|1	0|0	0|1	0|1	0|1	0|1	0|1	0|1	0|13	12|0	32,16	8,5	7,8	18,16	21,19	14,7	UTR3	ENSSSCG00000026078(ENSSSCT00000022924:c.*1202G>A)	-	-	1_167120168	25.704	2.621e-06
1	167120568	167120568	C	T	SNP	.	999	0|0	1|1	0|1	0|1	0|1	0|1	0|1	0|1	11|0	0|16	18,29	14,14	11,16	22,28	31,16	21,24	UTR3	ENSSSCG00000026078(ENSSSCT00000022924:c.*1602C>T)	-	-	1_167120568	15.0609	0.0005365
1	167120817	167120817	A	G	SNP	.	999	0|0	1|1	0|1	0|1	0|1	0|1	0|1	0|1	22|0	0|14	19,9	13,9	8,12	28,22	35,16	20,8	UTR3	ENSSSCG00000026078(ENSSSCT00000022924:c.*1851A>G)	-	-	1_167120817	28.4559	6.62e-07
1	167121132	167121132	A	G	SNP	.	999	1|1	0|0	0|1	0|1	0|1	0|1	0|1	0|1	0|21	26|0	19,19	19,18	27,22	14,6	25,26	19,11	UTR3	ENSSSCG00000026078(ENSSSCT00000022924:c.*2166A>G)	-	-	1_167121132	32.0765	1.083e-07
1	167298228	167298228	A	G	SNP	.	999	0|0	1|1	0|1	0|1	0|1	0|1	0|1	0|1	22|0	0|8	67,54	44,38	75,57	40,28	46,27	47,40	UTR3	ENSSSCG00000004970(ENSSSCT00000005482:c.*10A>G,ENSSSCT00000045915:c.*230A>G)	-	-	1_167298228	65.6943	5.428e-15
1	167818178	167818178	T	C	SNP	.	999	1|1	0|0	0|1	0|1	0|1	0|1	0|1	0|1	0|25	15|0	44,39	30,19	52,31	75,74	52,33	39,39	exonic	ENSSSCG00000004971	synonymous SNV	ENSSSCG00000004971:ENSSSCT00000005484:exon11:c.A792G:p.P264P,ENSSSCG00000004971:ENSSSCT00000005483:exon12:c.A909G:p.P303P,	1_167818178	44.8025	1.868e-10
1	167825006	167825006	C	T	SNP	.	999	1|1	0|0	0|1	0|1	0|1	0|1	0|1	0|1	0|17	23|0	23,26	25,13	37,22	38,42	24,21	33,20	exonic	ENSSSCG00000004971	synonymous SNV	ENSSSCG00000004971:ENSSSCT00000005484:exon7:c.G537A:p.S179S,ENSSSCG00000004971:ENSSSCT00000005483:exon7:c.G537A:p.S179S,	1_167825006	13.7806	0.001018
1	168365407	168365407	T	C	SNP	.	999	0|0	1|1	0|1	0|1	0|1	0|1	0|1	0|1	20|0	0|16	39,39	17,14	16,21	74,61	34,39	31,36	exonic	ENSSSCG00000004973	synonymous SNV	ENSSSCG00000004973:ENSSSCT00000049297:exon9:c.A1272G:p.S424S,ENSSSCG00000004973:ENSSSCT00000058328:exon16:c.A1887G:p.S629S,ENSSSCG00000004973:ENSSSCT00000051009:exon15:c.A2301G:p.S767S,ENSSSCG00000004973:ENSSSCT00000063140:exon16:c.A1845G:p.S615S,ENSSSCG00000004973:ENSSSCT00000040641:exon16:c.A2334G:p.S778S,ENSSSCG00000004973:ENSSSCT00000005485:exon16:c.A1770G:p.S590S,ENSSSCG00000004973:ENSSSCT00…	1_168365407	61.6639	4.072e-14
1	168365527	168365527	C	A	SNP	.	999	0|0	1|1	0|1	0|1	0|1	0|1	0|1	0|1	22|0	0|19	24,32	15,14	15,19	51,52	31,30	30,39	exonic	ENSSSCG00000004973	nonsynonymous SNV	ENSSSCG00000004973:ENSSSCT00000049297:exon9:c.G1152T:p.K384N,ENSSSCG00000004973:ENSSSCT00000058328:exon16:c.G1767T:p.K589N,ENSSSCG00000004973:ENSSSCT00000051009:exon15:c.G2181T:p.K727N,ENSSSCG00000004973:ENSSSCT00000063140:exon16:c.G1725T:p.K575N,ENSSSCG00000004973:ENSSSCT00000040641:exon16:c.G2214T:p.K738N,ENSSSCG00000004973:ENSSSCT00000005485:exon16:c.G1650T:p.K550N,ENSSSCG00000004973:ENSSSCT00…	1_168365527	55.9871	6.959e-13
1	168365875	168365875	A	G	SNP	.	999	0|0	1|1	0|1	0|1	0|1	0|1	0|1	0|1	22|0	0|28	23,19	7,5	13,11	29,32	19,38	18,36	exonic	ENSSSCG00000004973	synonymous SNV	ENSSSCG00000004973:ENSSSCT00000049297:exon9:c.T804C:p.A268A,ENSSSCG00000004973:ENSSSCT00000058328:exon16:c.T1419C:p.A473A,ENSSSCG00000004973:ENSSSCT00000051009:exon15:c.T1833C:p.A611A,ENSSSCG00000004973:ENSSSCT00000063140:exon16:c.T1377C:p.A459A,ENSSSCG00000004973:ENSSSCT00000040641:exon16:c.T1866C:p.A622A,ENSSSCG00000004973:ENSSSCT00000005485:exon16:c.T1302C:p.A434A,ENSSSCG00000004973:ENSSSCT000…	1_168365875	58.111	2.406e-13
1	168381562	168381562	G	A	SNP	.	999	0|1	0|0	0|1	0|1	0|1	0|1	0|1	0|1	8|5	22|0	21,21	7,5	15,10	62,39	32,16	33,19	exonic	ENSSSCG00000004973	synonymous SNV	ENSSSCG00000004973:ENSSSCT00000049297:exon1:c.C57T:p.G19G,ENSSSCG00000004973:ENSSSCT00000058328:exon8:c.C672T:p.G224G,ENSSSCG00000004973:ENSSSCT00000051009:exon8:c.C1119T:p.G373G,ENSSSCG00000004973:ENSSSCT00000063140:exon8:c.C630T:p.G210G,ENSSSCG00000004973:ENSSSCT00000040641:exon8:c.C1119T:p.G373G,ENSSSCG00000004973:ENSSSCT00000005485:exon8:c.C555T:p.G185G,ENSSSCG00000004973:ENSSSCT00000037935:e…	1_168381562	75.4846	4.062e-17
1	168508901	168508901	G	A	SNP	.	999	0|0	1|1	0|1	0|1	0|1	0|1	0|1	0|1	10|0	0|13	14,30	29,37	28,25	8,4	13,2	7,9	UTR3	ENSSSCG00000004974(ENSSSCT00000063284:c.*79C>T,ENSSSCT00000005486:c.*79C>T)	-	-	1_168508901	344.296	1.726e-75
1	168508948	168508948	A	T	SNP	.	999	0|0	1|1	0|1	0|1	0|1	0|1	0|1	0|1	9|0	0|13	18,21	31,33	33,30	11,4	9,5	9,10	UTR3	ENSSSCG00000004974(ENSSSCT00000063284:c.*32T>A,ENSSSCT00000005486:c.*32T>A)	-	-	1_168508948	318.866	5.742e-70
1	169374539	169374539	C	T	SNP	.	999	0|0	1|1	0|1	0|1	0|1	0|1	0|1	0|1	18|0	0|19	18,7	7,5	9,12	10,23	6,8	17,20	exonic	ENSSSCG00000004979	synonymous SNV	ENSSSCG00000004979:ENSSSCT00000005491:exon42:c.G7545A:p.Q2515Q,ENSSSCG00000004979:ENSSSCT00000038413:exon43:c.G7506A:p.Q2502Q,ENSSSCG00000004979:ENSSSCT00000050576:exon42:c.G7608A:p.Q2536Q,ENSSSCG00000004979:ENSSSCT00000057674:exon43:c.G7665A:p.Q2555Q,ENSSSCG00000004979:ENSSSCT00000036741:exon44:c.G7719A:p.Q2573Q,	1_169374539	9.14403	0.01034
1	169802295	169802295	T	C	SNP	.	999	0|0	1|1	0|1	0|1	0|1	0|1	0|1	0|1	9|0	0|14	45,42	9,28	11,18	43,38	30,25	43,45	UTR5	ENSSSCG00000004983(ENSSSCT00000030475:c.-19T>C)	-	-	1_169802295	45.8922	1.083e-10
1	175166474	175166474	T	A	SNP	.	975	0|0	1|1	0|1	0|1	0|1	0|1	0|1	0|1	12|0	0|10	10,8	5,8	11,5	10,9	19,12	10,4	UTR3	ENSSSCG00000004996(ENSSSCT00000039734:c.*2150A>T)	-	-	1_175166474	10.79	0.004539
1	175221611	175221611	A	G	SNP	.	999	0|1	0|0	0|1	0|1	0|1	0|1	0|1	0|1	9|6	15|0	12,16	21,10	18,19	25,20	17,7	13,18	exonic	ENSSSCG00000027765	nonsynonymous SNV	ENSSSCG00000027765:ENSSSCT00000050100:exon4:c.A2383G:p.S795G,ENSSSCG00000027765:ENSSSCT00000025268:exon4:c.A2383G:p.S795G,ENSSSCG00000027765:ENSSSCT00000042534:exon4:c.A2383G:p.S795G,ENSSSCG00000027765:ENSSSCT00000037091:exon4:c.A2383G:p.S795G,ENSSSCG00000027765:ENSSSCT00000054357:exon4:c.A2383G:p.S795G,	1_175221611	9.62518	0.008127
1	175303057	175303057	A	G	SNP	.	999	0|1	1|1	1|1	1|1	1|1	1|1	1|1	1|1	9|5	0|17	0,54	0,36	0,22	0,129	0,74	0,96	exonic	ENSSSCG00000004997	nonsynonymous SNV	ENSSSCG00000004997:ENSSSCT00000065682:exon4:c.A203G:p.K68R,ENSSSCG00000004997:ENSSSCT00000005511:exon4:c.A560G:p.K187R,ENSSSCG00000004997:ENSSSCT00000057685:exon6:c.A203G:p.K68R,ENSSSCG00000004997:ENSSSCT00000052409:exon7:c.A203G:p.K68R,ENSSSCG00000004997:ENSSSCT00000062711:exon6:c.A203G:p.K68R,ENSSSCG00000004997:ENSSSCT00000049494:exon6:c.A203G:p.K68R,	1_175303057	120.16	8.084e-27
1	179714718	179714718	G	T	SNP	.	999	0|0	1|1	0|1	0|1	0|1	0|1	0|1	0|1	25|1	1|16	97,73	55,66	86,103	50,56	36,44	43,33	UTR3	ENSSSCG00000005012(ENSSSCT00000058177:c.*157G>T)	-	-	1_179714718	227.667	3.653e-50
1	179715622	179715622	A	T	SNP	.	999	0|0	1|1	0|1	0|1	0|1	0|1	0|1	0|1	10|0	0|10	41,36	11,12	33,29	35,38	18,20	18,21	UTR3	ENSSSCG00000005012(ENSSSCT00000058177:c.*1061A>T)	-	-	1_179715622	19.7043	5.263e-05
1	179715776	179715776	G	A	SNP	.	999	0|0	1|1	0|1	0|1	0|1	0|1	0|1	0|1	16|0	0|19	46,29	28,27	38,40	47,36	28,26	26,28	UTR3	ENSSSCG00000005012(ENSSSCT00000058177:c.*1215G>A)	-	-	1_179715776	11.4563	0.003253
1	180021186	180021186	C	T	SNP	.	999	0|0	1|1	0|1	0|1	0|1	0|1	0|1	0|1	12|0	0|19	7,11	11,10	5,10	12,10	9,3	5,9	intronic	ENSSSCG00000005015	-	-	1_180021186	7.5487	0.02295
1	180194162	180194162	A	G	SNP	.	999	0|0	1|1	0|1	0|1	0|1	0|1	0|1	0|1	13|0	0|19	45,41	24,26	34,31	32,31	31,30	33,32	exonic	ENSSSCG00000036634	synonymous SNV	ENSSSCG00000036634:ENSSSCT00000053912:exon21:c.T1326C:p.I442I,	1_180194162	10.3804	0.005571
1	180195464	180195464	C	T	SNP	.	999	0|0	1|1	0|1	0|1	0|1	0|1	0|1	0|1	13|0	0|12	36,41	22,19	22,29	31,27	21,31	31,36	exonic	ENSSSCG00000036634	synonymous SNV	ENSSSCG00000036634:ENSSSCT00000053912:exon20:c.G1275A:p.V425V,	1_180195464	12.372	0.002058
1	180477735	180477735	A	G	SNP	.	999	0|0	1|1	0|1	0|1	0|1	0|1	0|1	0|1	15|0	0|19	36,37	39,36	40,32	33,36	25,26	15,17	intergenic	ENSSSCG00000005021(dist=42932),ENSSSCG00000005022(dist=1877)	-	-	1_180477735	61.526	4.363e-14
1	180477834	180477834	A	C	SNP	.	999	0|0	1|1	0|1	0|1	0|1	0|1	0|1	0|1	10|0	0|25	28,29	40,19	25,23	21,17	18,23	10,10	intergenic	ENSSSCG00000005021(dist=43031),ENSSSCG00000005022(dist=1778)	-	-	1_180477834	56.6024	5.116e-13
1	180478038	180478038	T	C	SNP	.	999	0|0	1|1	0|1	0|1	0|1	0|1	0|1	0|1	16|0	0|12	18,26	22,35	28,20	46,40	15,29	14,14	intergenic	ENSSSCG00000005021(dist=43235),ENSSSCG00000005022(dist=1574)	-	-	1_180478038	38.6383	4.072e-09
1	180478382	180478382	A	G	SNP	.	999	0|0	1|1	0|1	0|1	0|1	0|1	0|1	0|1	18|0	0|22	40,35	30,21	16,20	38,34	18,12	11,11	intergenic	ENSSSCG00000005021(dist=43579),ENSSSCG00000005022(dist=1230)	-	-	1_180478382	23.7341	7.018e-06
1	180478474	180478474	T	A	SNP	.	999	0|0	1|1	0|1	0|1	0|1	0|1	0|1	0|1	22|0	0|20	28,34	24,15	22,16	44,21	23,11	7,17	intergenic	ENSSSCG00000005021(dist=43671),ENSSSCG00000005022(dist=1138)	-	-	1_180478474	9.04042	0.01089
1	180479382	180479382	A	G	SNP	.	999	1|1	0|0	0|1	0|1	0|1	0|1	0|1	0|1	0|13	20|0	12,13	7,13	17,15	24,17	9,13	10,12	downstream	ENSSSCG00000005022	-	-	1_180479382	10.9712	0.004146
1	180479782	180479782	G	A	SNP	.	999	0|0	1|1	0|1	0|1	0|1	0|1	0|1	0|1	15|0	0|12	10,8	10,9	6,8	17,23	11,4	5,6	UTR3	ENSSSCG00000005022(ENSSSCT00000053603:c.*1854C>T,ENSSSCT00000041637:c.*1854C>T)	-	-	1_180479782	13.9848	0.0009188
1	180480462	180480462	T	G	SNP	.	999	0|0	1|1	0|1	0|1	0|1	0|1	0|1	0|1	16|0	0|12	13,16	13,6	9,11	15,19	7,6	9,3	UTR3	ENSSSCG00000005022(ENSSSCT00000053603:c.*1174A>C,ENSSSCT00000041637:c.*1174A>C)	-	-	1_180480462	8.83786	0.01205
1	180480908	180480908	T	C	SNP	.	999	0|0	1|1	0|1	0|1	0|1	0|1	0|1	0|1	17|0	0|24	13,10	6,5	13,7	22,19	8,17	23,12	UTR3	ENSSSCG00000005022(ENSSSCT00000053603:c.*728A>G,ENSSSCT00000041637:c.*728A>G)	-	-	1_180480908	22.171	1.533e-05
1	180480987	180480987	G	T	SNP	.	999	0|0	1|1	0|1	0|1	0|1	0|1	0|1	0|1	17|0	0|24	8,8	5,7	7,7	18,18	8,13	19,15	UTR3	ENSSSCG00000005022(ENSSSCT00000053603:c.*649C>A,ENSSSCT00000041637:c.*649C>A)	-	-	1_180480987	26.733	1.567e-06
1	180481003	180481003	A	T	SNP	.	999	0|0	1|1	0|1	0|1	0|1	0|1	0|1	0|1	17|0	0|25	9,9	5,7	9,7	17,17	8,14	22,15	UTR3	ENSSSCG00000005022(ENSSSCT00000053603:c.*633T>A,ENSSSCT00000041637:c.*633T>A)	-	-	1_180481003	23.9938	6.163e-06
1	180489615	180489615	A	G	SNP	.	999	0|0	1|1	0|1	0|1	0|1	0|1	0|1	0|1	21|0	0|23	16,17	12,8	9,14	18,32	19,19	15,12	exonic	ENSSSCG00000005022	synonymous SNV	ENSSSCG00000005022:ENSSSCT00000041637:exon25:c.T3552C:p.A1184A,ENSSSCG00000005022:ENSSSCT00000062524:exon27:c.T5727C:p.A1909A,ENSSSCG00000005022:ENSSSCT00000038837:exon22:c.T5364C:p.A1788A,ENSSSCG00000005022:ENSSSCT00000053603:exon23:c.T5268C:p.A1756A,ENSSSCG00000005022:ENSSSCT00000060723:exon24:c.T5577C:p.A1859A,ENSSSCG00000005022:ENSSSCT00000005538:exon26:c.T5697C:p.A1899A,	1_180489615	14.8989	0.0005818
1	180510733	180510733	A	G	SNP	.	999	0|0	1|1	0|1	0|1	0|1	0|1	0|1	0|1	10|0	0|12	16,14	6,5	17,8	45,31	9,8	14,14	exonic	ENSSSCG00000005022	synonymous SNV	ENSSSCG00000005022:ENSSSCT00000032295:exon17:c.T4665C:p.Y1555Y,ENSSSCG00000005022:ENSSSCT00000041637:exon17:c.T2517C:p.Y839Y,ENSSSCG00000005022:ENSSSCT00000045235:exon15:c.T4443C:p.Y1481Y,ENSSSCG00000005022:ENSSSCT00000062524:exon19:c.T4692C:p.Y1564Y,ENSSSCG00000005022:ENSSSCT00000038837:exon15:c.T4443C:p.Y1481Y,ENSSSCG00000005022:ENSSSCT00000040667:exon15:c.T4443C:p.Y1481Y,ENSSSCG00000005022:ENS…	1_180510733	30.2812	2.658e-07
1	180645594	180645594	A	C	SNP	.	999	0|0	1|1	0|1	0|1	0|1	0|1	0|1	0|1	21|0	0|12	108,78	106,72	98,81	102,71	99,38	79,68	UTR3	ENSSSCG00000005024(ENSSSCT00000053505:c.*258T>G,ENSSSCT00000005540:c.*112T>G,ENSSSCT00000048440:c.*258T>G)	-	-	1_180645594	20.2129	4.082e-05
1	180645852	180645852	C	T	SNP	.	999	1|1	0|0	0|1	0|1	0|1	0|1	0|1	0|1	0|18	18|0	97,111	123,115	113,119	106,98	84,126	98,86	exonic	ENSSSCG00000005024	synonymous SNV	ENSSSCG00000005024:ENSSSCT00000048440:exon21:c.G2367A:p.K789K,ENSSSCG00000005024:ENSSSCT00000048615:exon21:c.G2562A:p.K854K,ENSSSCG00000005024:ENSSSCT00000053505:exon21:c.G2562A:p.K854K,ENSSSCG00000005024:ENSSSCT00000005540:exon21:c.G2562A:p.K854K,	1_180645852	16.3335	0.0002839
1	180940975	180940975	C	T	SNP	.	999	0|0	1|1	0|1	0|1	0|1	0|1	0|1	0|1	26|0	0|14	117,104	76,91	109,96	110,117	123,102	113,95	exonic	ENSSSCG00000038422	nonsynonymous SNV	ENSSSCG00000038422:ENSSSCT00000053258:exon4:c.C350T:p.P117L,	1_180940975	15.153	0.0005124
1	180947710	180947710	T	A	SNP	.	999	0|0	1|1	0|1	0|1	0|1	0|1	0|1	0|1	20|0	0|12	86,89	50,66	82,80	77,88	49,34	79,54	downstream	ENSSSCG00000038422	-	-	1_180947710	20.0499	4.428e-05
1	181414986	181414986	T	C	SNP	.	999	1|1	0|0	0|1	0|1	0|1	0|1	0|1	0|1	0|14	16|0	71,55	27,23	61,44	38,33	17,5	21,17	UTR3	ENSSSCG00000005027(ENSSSCT00000066327:c.*843T>C,ENSSSCT00000005543:c.*843T>C)	-	-	1_181414986	196.374	2.28e-43
1	181415845	181415845	C	T	SNP	.	999	1|1	0|0	0|1	0|1	0|1	0|1	0|1	0|1	0|25	30|0	104,100	77,50	114,73	74,53	31,11	35,26	UTR3	ENSSSCG00000005027(ENSSSCT00000066327:c.*1702C>T,ENSSSCT00000005543:c.*1702C>T)	-	-	1_181415845	478.971	0
1	181535133	181535133	A	C	SNP	.	910	0|0	1|1	0|1	0|1	0|1	0|1	0|1	0|1	14|0	0|22	131,56	149,82	99,76	19,6	10,13	10,1	UTR5	ENSSSCG00000028092(ENSSSCT00000040747:c.-86538A>C)	-	-	1_181535133	5375.89	0
1	182265955	182265955	A	G	SNP	.	999	0|0	1|1	0|1	0|1	0|1	0|1	0|1	0|1	40|0	0|16	101,117	91,102	83,89	36,26	6,5	40,37	UTR3	ENSSSCG00000005037(ENSSSCT00000048184:c.*2732T>C,ENSSSCT00000059363:c.*2483T>C)	-	-	1_182265955	3521	0
1	182266072	182266072	C	A	SNP	.	999	0|0	1|1	0|1	0|1	0|1	0|1	0|1	0|1	28|0	0|18	112,92	83,73	100,79	34,32	9,11	41,33	UTR3	ENSSSCG00000005037(ENSSSCT00000048184:c.*2615G>T,ENSSSCT00000059363:c.*2366G>T)	-	-	1_182266072	1362.33	0
1	182266533	182266533	T	C	SNP	.	999	0|0	1|1	0|1	0|1	0|1	0|1	0|1	0|1	25|0	0|19	82,91	78,74	86,78	35,36	9,11	33,28	UTR3	ENSSSCG00000005037(ENSSSCT00000048184:c.*2154A>G,ENSSSCT00000059363:c.*1905A>G)	-	-	1_182266533	1191.65	0
1	182266718	182266718	C	T	SNP	.	999	0|0	1|1	0|1	0|1	0|1	0|1	0|1	0|1	19|0	0|26	109,85	82,66	76,58	37,24	12,8	56,22	UTR3	ENSSSCG00000005037(ENSSSCT00000048184:c.*1969G>A,ENSSSCT00000059363:c.*1720G>A)	-	-	1_182266718	1149.39	0
1	182404193	182404193	C	T	SNP	.	999	0|0	1|1	0|1	0|1	0|1	0|1	0|1	0|1	10|0	0|18	61,44	27,19	44,39	31,24	10,11	24,19	exonic	ENSSSCG00000005039	nonsynonymous SNV	ENSSSCG00000005039:ENSSSCT00000041008:exon9:c.C500T:p.S167L,ENSSSCG00000005039:ENSSSCT00000038827:exon10:c.C554T:p.S185L,ENSSSCG00000005039:ENSSSCT00000005555:exon11:c.C605T:p.S202L,	1_182404193	112.426	3.864e-25
1	182406770	182406770	T	C	SNP	.	999	0|0	1|1	0|1	0|1	0|1	0|1	0|1	0|1	18|0	0|18	48,44	35,46	40,42	6,16	9,5	14,17	UTR3	ENSSSCG00000005039(ENSSSCT00000038827:c.*2513T>C,ENSSSCT00000005555:c.*2513T>C,ENSSSCT00000041008:c.*2513T>C)	-	-	1_182406770	627.273	0
1	182411148	182411148	A	G	SNP	.	999	0|0	1|1	0|1	0|1	0|1	0|1	0|1	0|1	20|0	0|13	64,70	51,50	85,70	87,82	77,108	109,108	UTR3	ENSSSCG00000005040(ENSSSCT00000005556:c.*42T>C,ENSSSCT00000051449:c.*42T>C,ENSSSCT00000064519:c.*42T>C)	-	-	1_182411148	63.1033	1.983e-14
1	182754034	182754034	T	G	SNP	.	999	0|0	1|1	0|1	0|1	0|1	0|1	0|1	0|1	8|0	0|10	20,21	13,7	9,9	29,25	16,18	37,32	exonic	ENSSSCG00000005043	nonsynonymous SNV	ENSSSCG00000005043:ENSSSCT00000005559:exon1:c.A26C:p.Q9P,ENSSSCG00000005043:ENSSSCT00000064162:exon1:c.A26C:p.Q9P,ENSSSCG00000005043:ENSSSCT00000025969:exon1:c.A26C:p.Q9P,	1_182754034	46.59	7.64e-11
1	183811542	183811542	G	A	SNP	.	999	0|0	1|1	0|1	0|1	0|1	0|1	0|1	0|1	10|0	0|18	45,29	51,38	23,19	37,36	21,26	15,15	UTR3	ENSSSCG00000027256(ENSSSCT00000022519:c.*3933C>T,ENSSSCT00000050324:c.*4237C>T)	-	-	1_183811542	42.3456	6.379e-10
1	183812368	183812368	A	G	SNP	.	999	0|0	1|1	0|1	0|1	0|1	0|1	0|1	0|1	21|0	0|17	26,46	41,49	17,28	51,28	21,30	22,23	UTR3	ENSSSCG00000027256(ENSSSCT00000022519:c.*3107T>C,ENSSSCT00000050324:c.*3411T>C)	-	-	1_183812368	30.4438	2.45e-07
1	183812739	183812739	C	A	SNP	.	999	0|0	1|1	0|1	0|1	0|1	0|1	0|1	0|1	12|0	0|18	28,46	40,33	22,29	36,32	17,28	23,29	UTR3	ENSSSCG00000027256(ENSSSCT00000050324:c.*3040G>T)	-	-	1_183812739	17.9709	0.0001252
1	183813061	183813061	A	C	SNP	.	999	1|1	0|0	0|1	0|1	0|1	0|1	0|1	0|1	0|21	19|0	27,20	12,22	20,20	39,28	23,18	31,17	UTR3	ENSSSCG00000027256(ENSSSCT00000022519:c.*2718T>G,ENSSSCT00000050324:c.*2718T>G)	-	-	1_183813061	8.4986	0.01427
1	183814479	183814479	C	T	SNP	.	999	0|0	1|1	0|1	0|1	0|1	0|1	0|1	0|1	12|0	0|15	16,6	4,7	3,8	14,15	7,14	8,12	UTR3	ENSSSCG00000027256(ENSSSCT00000022519:c.*1300G>A,ENSSSCT00000050324:c.*1300G>A)	-	-	1_183814479	10.5016	0.005243
1	183847215	183847215	G	T	SNP	.	999	0|0	1|1	0|1	0|1	0|1	0|1	0|1	0|1	16|0	0|23	91,87	65,58	68,47	56,74	60,42	64,58	UTR3	ENSSSCG00000026294(ENSSSCT00000039702:c.*4676C>A,ENSSSCT00000031644:c.*3127C>A)	-	-	1_183847215	22.4482	1.335e-05
1	183848603	183848603	C	A	SNP	.	999	0|0	1|1	0|1	0|1	0|1	0|1	0|1	0|1	19|0	0|16	46,28	39,26	41,35	88,58	52,31	62,36	UTR3	ENSSSCG00000026294(ENSSSCT00000039702:c.*3288G>T,ENSSSCT00000031644:c.*1739G>T)	-	-	1_183848603	44.3492	2.342e-10
1	183848980	183848980	C	G	SNP	.	999	0|0	1|1	0|1	0|1	0|1	0|1	0|1	0|1	17|0	0|8	51,39	31,25	24,26	56,77	36,56	61,56	UTR3	ENSSSCG00000026294(ENSSSCT00000039702:c.*2911G>C,ENSSSCT00000031644:c.*1362G>C)	-	-	1_183848980	66.3567	3.898e-15
1	183849344	183849344	C	T	SNP	.	999	0|0	1|1	0|1	0|1	0|1	0|1	0|1	0|1	18|0	0|24	45,25	20,40	38,26	90,68	44,47	43,46	UTR3	ENSSSCG00000026294(ENSSSCT00000039702:c.*2547G>A,ENSSSCT00000031644:c.*998G>A)	-	-	1_183849344	66.5956	3.459e-15
1	183917441	183917441	T	G	SNP	.	999	0|0	1|1	0|1	0|1	0|1	0|1	0|1	0|1	20|0	0|24	35,31	23,21	21,20	18,30	6,7	16,14	exonic	ENSSSCG00000023408	synonymous SNV	ENSSSCG00000023408:ENSSSCT00000024259:exon2:c.T75G:p.A25A,ENSSSCG00000023408:ENSSSCT00000005567:exon2:c.T75G:p.A25A,ENSSSCG00000023408:ENSSSCT00000050707:exon1:c.T75G:p.A25A,	1_183917441	84.7064	4.039e-19
1	184100809	184100809	A	G	SNP	.	999	0|0	1|1	0|1	0|1	0|1	0|1	0|1	0|1	13|0	0|14	46,47	26,37	30,19	36,28	8,11	16,14	exonic	ENSSSCG00000023408	synonymous SNV	ENSSSCG00000023408:ENSSSCT00000024259:exon6:c.A1107G:p.A369A,ENSSSCG00000023408:ENSSSCT00000005567:exon6:c.A1107G:p.A369A,ENSSSCG00000023408:ENSSSCT00000050707:exon4:c.A843G:p.A281A,	1_184100809	127.069	2.555e-28
1	184108696	184108696	C	T	SNP	.	999	1|1	0|0	0|1	0|1	0|1	0|1	0|1	0|1	0|21	20|0	57,49	35,31	29,24	32,29	16,18	17,18	exonic	ENSSSCG00000023408	synonymous SNV	ENSSSCG00000023408:ENSSSCT00000024259:exon7:c.C1275T:p.P425P,ENSSSCG00000023408:ENSSSCT00000005567:exon7:c.C1275T:p.P425P,ENSSSCG00000023408:ENSSSCT00000050707:exon5:c.C1011T:p.P337P,	1_184108696	72.5715	1.743e-16
1	184138328	184138328	T	A	SNP	.	999	1|1	0|1	1|1	1|1	1|1	1|1	1|1	1|1	0|16	2|17	8,93	6,79	4,61	1,38	1,12	1,14	UTR3	ENSSSCG00000023408(ENSSSCT00000024259:c.*2597T>A,ENSSSCT00000050707:c.*2597T>A)	-	-	1_184138328	664	0
1	184687225	184687225	G	C	SNP	.	999	1|1	0|0	0|1	0|1	0|1	0|1	0|1	0|1	0|15	25|0	16,19	10,14	21,22	11,15	12,6	9,12	exonic	ENSSSCG00000005057	nonsynonymous SNV	ENSSSCG00000005057:ENSSSCT00000043920:exon2:c.G645C:p.K215N,ENSSSCG00000005057:ENSSSCT00000050006:exon3:c.G486C:p.K162N,ENSSSCG00000005057:ENSSSCT00000005574:exon2:c.G486C:p.K162N,	1_184687225	28.163	7.664e-07
1	184688530	184688530	A	G	SNP	.	999	1|1	0|0	0|1	0|1	0|1	0|1	0|1	0|1	0|14	19|0	19,9	17,28	21,19	8,17	7,7	7,10	exonic	ENSSSCG00000005057	synonymous SNV	ENSSSCG00000005057:ENSSSCT00000043920:exon2:c.A1950G:p.K650K,ENSSSCG00000005057:ENSSSCT00000050006:exon3:c.A1791G:p.K597K,ENSSSCG00000005057:ENSSSCT00000005574:exon2:c.A1791G:p.K597K,	1_184688530	100.121	1.816e-22
1	186382064	186382064	T	G	SNP	.	999	0|0	1|1	0|1	0|1	0|1	0|1	0|1	0|1	11|0	0|19	59,85	64,60	72,51	87,85	56,38	74,42	UTR3	ENSSSCG00000005066(ENSSSCT00000005583:c.*1427A>C,ENSSSCT00000040330:c.*1427A>C)	-	-	1_186382064	14.555	0.0006909
1	186382764	186382764	C	A	SNP	.	999	0|0	1|1	0|1	0|1	0|1	0|1	0|1	0|1	14|0	0|18	55,53	51,60	63,64	74,68	43,47	46,39	UTR3	ENSSSCG00000005066(ENSSSCT00000005583:c.*727G>T,ENSSSCT00000040330:c.*727G>T)	-	-	1_186382764	33.7938	4.59e-08
1	186530928	186530928	C	G	SNP	.	999	0|0	1|1	0|1	0|1	0|1	0|1	0|1	0|1	16|0	0|16	27,26	17,14	21,25	16,16	18,8	17,6	exonic	ENSSSCG00000031332	synonymous SNV	ENSSSCG00000031332:ENSSSCT00000049471:exon2:c.C408G:p.P136P,	1_186530928	37.7428	6.372e-09
1	186550757	186550757	G	T	SNP	.	999	1|1	0|0	0|1	0|1	0|1	0|1	0|1	0|1	0|25	25|0	7,13	7,11	8,9	15,14	2,10	6,15	UTR3	ENSSSCG00000031332(ENSSSCT00000049471:c.*983G>T)	-	-	1_186550757	6.55501	0.03772
1	186552222	186552222	A	G	SNP	.	999	0|0	1|1	0|1	0|1	0|1	0|1	0|1	0|1	22|0	0|19	15,24	18,20	16,12	15,12	8,8	6,5	UTR3	ENSSSCG00000031332(ENSSSCT00000049471:c.*2448A>G)	-	-	1_186552222	61.8561	3.699e-14
1	187334498	187334498	C	T	SNP	.	999	0|0	1|1	0|1	0|1	0|1	0|1	0|1	0|1	22|0	0|13	69,83	58,65	80,86	38,61	40,34	29,31	UTR3	ENSSSCG00000022299(ENSSSCT00000030515:c.*232C>T)	-	-	1_187334498	248.086	1.345e-54
1	187334579	187334579	C	A	SNP	.	999	0|0	1|1	0|1	0|1	0|1	0|1	0|1	0|1	19|0	0|14	67,77	45,55	73,93	30,58	41,36	28,39	UTR3	ENSSSCG00000022299(ENSSSCT00000030515:c.*313C>A)	-	-	1_187334579	188.79	1.011e-41
1	189163725	189163725	T	C	SNP	.	999	0|0	1|1	0|1	0|1	0|1	0|1	0|1	0|1	14|0	0|10	110,128	118,123	100,146	100,118	67,69	99,114	exonic	ENSSSCG00000005083	synonymous SNV	ENSSSCG00000005083:ENSSSCT00000005603:exon2:c.A144G:p.L48L,	1_189163725	88.0137	7.728e-20
1	189170451	189170451	T	G	SNP	.	999	0|0	1|1	0|1	0|1	0|1	0|1	0|1	0|1	9|0	0|18	40,33	25,39	54,47	46,40	21,14	38,35	UTR5	ENSSSCG00000005083(ENSSSCT00000005603:c.-44A>C)	-	-	1_189170451	36.7334	1.055e-08
1	189682306	189682306	A	C	SNP	.	999	0|0	1|1	0|1	0|1	0|1	0|1	0|1	0|1	10|0	0|10	26,10	6,19	9,9	9,7	6,7	8,18	exonic	ENSSSCG00000005089	nonsynonymous SNV	ENSSSCG00000005089:ENSSSCT00000055647:exon1:c.T73G:p.S25A,ENSSSCG00000005089:ENSSSCT00000005609:exon2:c.T49G:p.S17A,	1_189682306	38.5385	4.28e-09
1	189921845	189921845	C	T	SNP	.	999	1|1	0|0	0|1	0|1	0|1	0|1	0|1	0|1	0|29	25|0	49,54	14,21	25,17	20,28	19,21	13,28	exonic	ENSSSCG00000024529	nonsynonymous SNV	ENSSSCG00000024529:ENSSSCT00000058749:exon2:c.G215A:p.R72Q,ENSSSCG00000024529:ENSSSCT00000027040:exon2:c.G200A:p.R67Q,	1_189921845	63.6702	1.493e-14
1	191207468	191207468	A	G	SNP	.	999	0|0	1|1	0|1	0|1	0|1	0|1	0|1	0|1	19|0	0|14	48,56	63,87	82,58	97,83	85,98	62,75	UTR5	ENSSSCG00000005102(ENSSSCT00000064285:c.-36T>C,ENSSSCT00000005624:c.-36T>C)	-	-	1_191207468	38.1054	5.315e-09
1	191310728	191310728	T	C	SNP	.	999	0|0	1|1	0|1	0|1	0|1	0|1	0|1	0|1	18|0	0|19	33,46	52,62	37,40	67,47	61,48	39,27	UTR3	ENSSSCG00000037343(ENSSSCT00000058832:c.*97A>G)	-	-	1_191310728	12.8083	0.001655
1	194504088	194504088	C	T	SNP	.	999	0|0	1|1	0|1	0|1	0|1	0|1	0|1	0|1	11|0	0|16	4,9	9,14	7,5	19,19	14,10	8,11	upstream	ENSSSCG00000026382	-	-	1_194504088	19.068	7.235e-05
1	194653474	194653474	T	C	SNP	.	999	0|0	1|1	0|1	0|1	0|1	0|1	0|1	0|1	14|0	0|15	42,41	26,28	26,25	32,33	40,26	20,18	UTR3	ENSSSCG00000026382(ENSSSCT00000032151:c.*325T>C,ENSSSCT00000057247:c.*325T>C)	-	-	1_194653474	11.6138	0.003007
1	194654058	194654058	T	C	SNP	.	999	0|0	1|1	0|1	0|1	0|1	0|1	0|1	0|1	23|0	0|22	26,42	51,39	34,31	48,43	31,38	21,29	UTR3	ENSSSCG00000026382(ENSSSCT00000032151:c.*909T>C,ENSSSCT00000057247:c.*909T>C)	-	-	1_194654058	16.7045	0.0002359
1	194654087	194654087	A	G	SNP	.	999	1|1	0|0	0|1	0|1	0|1	0|1	0|1	0|1	0|23	16|0	44,26	47,38	26,33	34,41	34,26	30,24	UTR3	ENSSSCG00000026382(ENSSSCT00000032151:c.*938A>G,ENSSSCT00000057247:c.*938A>G)	-	-	1_194654087	11.213	0.003674
1	194761397	194761397	G	A	SNP	.	999	0|0	1|1	0|1	0|1	0|1	0|1	0|1	0|1	15|0	0|16	9,25	9,5	17,26	33,87	46,64	12,20	UTR3	ENSSSCG00000022804(ENSSSCT00000025810:c.*194C>T)	-	-	1_194761397	149.196	4.003e-33
1	194843898	194843898	C	T	SNP	.	999	0|0	1|1	0|1	0|1	0|1	0|1	0|1	0|1	23|0	0|19	16,18	8,10	22,23	53,118	56,71	13,11	UTR5	ENSSSCG00000022804(ENSSSCT00000025810:c.-31G>A,ENSSSCT00000044364:c.-31G>A)	-	-	1_194843898	221.686	7.268e-49
1	194843960	194843960	T	C	SNP	.	999	0|0	1|1	0|1	0|1	0|1	0|1	0|1	0|1	26|0	0|23	16,20	12,12	26,17	53,103	61,66	14,13	UTR5	ENSSSCG00000022804(ENSSSCT00000025810:c.-93A>G,ENSSSCT00000044364:c.-93A>G)	-	-	1_194843960	185.325	5.718e-41
1	196180850	196180850	C	T	SNP	.	999	0|0	1|1	0|1	0|1	0|1	0|1	0|1	0|1	14|0	0|13	38,60	32,33	18,39	43,36	34,20	32,17	exonic	ENSSSCG00000005126	synonymous SNV	ENSSSCG00000005126:ENSSSCT00000050700:exon2:c.C255T:p.I85I,ENSSSCG00000005126:ENSSSCT00000040732:exon2:c.C255T:p.I85I,ENSSSCG00000005126:ENSSSCT00000005651:exon2:c.C255T:p.I85I,	1_196180850	8.11648	0.01728
1	197309917	197309917	A	C	SNP	.	999	0|0	1|1	0|1	0|1	0|1	0|1	0|1	0|1	15|0	0|20	1,10	11,17	12,4	21,27	18,6	4,8	downstream	ENSSSCG00000005128	-	-	1_197309917	30.5208	2.358e-07
1	200763531	200763531	G	A	SNP	.	999	0|0	1|1	0|1	0|1	0|1	0|1	0|1	0|1	24|0	0|12	12,14	23,17	17,7	20,17	9,11	12,5	intronic	ENSSSCG00000034120	-	-	1_200763531	26.1526	2.094e-06
1	200764975	200764975	G	A	SNP	.	999	0|0	1|1	0|1	0|1	0|1	0|1	0|1	0|1	26|0	0|15	13,17	22,21	31,35	26,11	16,10	13,3	UTR3	ENSSSCG00000034120(ENSSSCT00000005658:c.*637G>A,ENSSSCT00000048181:c.*813G>A)	-	-	1_200764975	168.69	2.342e-37
1	200934050	200934050	G	A	SNP	.	999	0|0	1|1	0|1	0|1	0|1	0|1	0|1	0|1	14|0	0|15	42,40	38,31	25,33	47,40	34,26	47,43	UTR5	ENSSSCG00000005135(ENSSSCT00000005663:c.-44C>T)	-	-	1_200934050	13.0151	0.001492
1	201587702	201587702	A	G	SNP	.	999	0|0	1|1	0|1	0|1	0|1	0|1	0|1	0|1	17|0	0|15	34,33	24,23	20,30	17,31	12,15	20,21	intergenic	ENSSSCG00000031022(dist=47244),ENSSSCG00000005150(dist=1714)	-	-	1_201587702	24.3113	5.259e-06
1	201588445	201588445	T	C	SNP	.	999	0|0	1|1	0|1	0|1	0|1	0|1	0|1	0|1	16|0	0|13	39,26	19,24	23,23	31,43	28,22	11,21	downstream	ENSSSCG00000005150	-	-	1_201588445	8.19959	0.01658
1	201588944	201588944	T	C	SNP	.	999	0|0	1|1	0|1	0|1	0|1	0|1	0|1	0|1	18|0	0|30	25,16	19,15	17,16	21,22	12,17	5,17	downstream	ENSSSCG00000005150	-	-	1_201588944	6.45509	0.03966
1	201590033	201590033	G	A	SNP	.	999	0|0	1|1	0|1	0|1	0|1	0|1	0|1	0|1	21|0	0|13	25,32	19,23	21,17	44,31	33,26	20,27	exonic	ENSSSCG00000005150	synonymous SNV	ENSSSCG00000005150:ENSSSCT00000005678:exon1:c.C1270T:p.L424L,	1_201590033	10.9417	0.004208
1	201590802	201590802	C	T	SNP	.	999	0|0	1|1	0|1	0|1	0|1	0|1	0|1	0|1	16|0	0|12	19,24	22,12	14,8	30,32	13,19	21,18	exonic	ENSSSCG00000005150	synonymous SNV	ENSSSCG00000005150:ENSSSCT00000005678:exon1:c.G501A:p.E167E,	1_201590802	13.3578	0.001257
1	201591381	201591381	A	C	SNP	.	999	0|0	1|1	0|1	0|1	0|1	0|1	0|1	0|1	19|0	0|16	20,16	7,6	10,4	19,18	11,7	10,20	upstream	ENSSSCG00000005150	-	-	1_201591381	9.94925	0.006911
1	201591400	201591400	C	T	SNP	.	996	0|0	1|1	0|1	0|1	0|1	0|1	0|1	0|1	20|0	0|18	25,14	11,3	11,5	20,17	12,6	11,19	upstream	ENSSSCG00000005150	-	-	1_201591400	7.53033	0.02316
1	202001097	202001097	A	G	SNP	.	999	0|0	1|1	0|1	0|1	0|1	0|1	0|1	0|1	15|0	0|15	24,41	20,4	12,14	28,24	24,33	42,36	exonic	ENSSSCG00000028406	synonymous SNV	ENSSSCG00000028406:ENSSSCT00000005693:exon26:c.T3366C:p.D1122D,ENSSSCG00000028406:ENSSSCT00000055841:exon27:c.T3573C:p.D1191D,ENSSSCG00000028406:ENSSSCT00000060666:exon28:c.T3402C:p.D1134D,ENSSSCG00000028406:ENSSSCT00000041034:exon28:c.T3402C:p.D1134D,ENSSSCG00000028406:ENSSSCT00000056267:exon29:c.T3402C:p.D1134D,ENSSSCG00000028406:ENSSSCT00000028872:exon27:c.T3573C:p.D1191D,ENSSSCG00000028406:EN…	1_202001097	57.0219	4.148e-13
1	202041894	202041894	G	A	SNP	.	999	0|1	0|0	0|1	0|1	0|1	0|1	0|1	0|1	8|11	16|0	23,25	10,12	13,13	32,35	14,24	29,48	exonic	ENSSSCG00000028406	synonymous SNV	ENSSSCG00000028406:ENSSSCT00000005693:exon19:c.C2586T:p.L862L,ENSSSCG00000028406:ENSSSCT00000055841:exon20:c.C2793T:p.L931L,ENSSSCG00000028406:ENSSSCT00000060666:exon21:c.C2622T:p.L874L,ENSSSCG00000028406:ENSSSCT00000041034:exon21:c.C2622T:p.L874L,ENSSSCG00000028406:ENSSSCT00000056267:exon22:c.C2622T:p.L874L,ENSSSCG00000028406:ENSSSCT00000028872:exon20:c.C2793T:p.L931L,ENSSSCG00000028406:ENSSSCT0…	1_202041894	45.9041	1.077e-10
1	203450378	203450378	T	C	SNP	.	999	0|1	1|1	1|1	1|1	1|1	1|1	1|1	1|1	13|5	0|13	0,40	0,35	0,38	0,25	0,18	0,11	UTR3	ENSSSCG00000005170(ENSSSCT00000052325:c.*895A>G)	-	-	1_203450378	91.3283	1.473e-20
1	203450552	203450552	G	A	SNP	.	999	0|1	0|0	0|1	0|1	0|1	0|1	0|1	0|1	11|5	16|0	31,21	29,20	36,22	12,12	11,8	14,4	UTR3	ENSSSCG00000005170(ENSSSCT00000052325:c.*721C>T)	-	-	1_203450552	168.924	2.083e-37
1	203769799	203769799	T	C	SNP	.	999	0|0	1|1	0|1	0|1	0|1	0|1	0|1	0|1	27|0	0|15	23,20	9,8	6,8	35,48	36,38	41,23	UTR3	ENSSSCG00000005173(ENSSSCT00000005703:c.*2551T>C)	-	-	1_203769799	102.245	6.277e-23
1	207199919	207199919	A	G	SNP	.	999	1|1	0|0	0|1	0|1	0|1	0|1	0|1	0|1	0|15	18|0	44,42	34,27	14,14	104,123	107,118	90,98	exonic	ENSSSCG00000005183	synonymous SNV	ENSSSCG00000005183:ENSSSCT00000005714:exon7:c.A504G:p.A168A,	1_207199919	343.289	2.855e-75
1	209314079	209314079	G	A	SNP	.	999	0|0	1|1	0|1	0|1	0|1	0|1	0|1	0|1	27|0	0|20	23,21	6,11	11,7	42,42	23,21	18,9	exonic	ENSSSCG00000005191	synonymous SNV	ENSSSCG00000005191:ENSSSCT00000051291:exon26:c.G3753A:p.S1251S,ENSSSCG00000005191:ENSSSCT00000061794:exon27:c.G3870A:p.S1290S,ENSSSCG00000005191:ENSSSCT00000048850:exon26:c.G3687A:p.S1229S,ENSSSCG00000005191:ENSSSCT00000063823:exon28:c.G3969A:p.S1323S,ENSSSCG00000005191:ENSSSCT00000005723:exon29:c.G4041A:p.S1347S,ENSSSCG00000005191:ENSSSCT00000060850:exon8:c.G693A:p.S231S,ENSSSCG00000005191:ENSSS…	1_209314079	38.6158	4.118e-09
1	209333335	209333335	A	G	SNP	.	999	0|0	1|1	0|1	0|1	0|1	0|1	0|1	0|1	22|0	0|18	23,28	21,13	12,9	41,45	18,32	25,23	exonic	ENSSSCG00000005191	nonsynonymous SNV	ENSSSCG00000005191:ENSSSCT00000051291:exon34:c.A4642G:p.I1548V,ENSSSCG00000005191:ENSSSCT00000061794:exon35:c.A4759G:p.I1587V,ENSSSCG00000005191:ENSSSCT00000048850:exon34:c.A4576G:p.I1526V,ENSSSCG00000005191:ENSSSCT00000063823:exon36:c.A4858G:p.I1620V,ENSSSCG00000005191:ENSSSCT00000005723:exon37:c.A4930G:p.I1644V,ENSSSCG00000005191:ENSSSCT00000060850:exon16:c.A1582G:p.I528V,ENSSSCG00000005191:ENS…	1_209333335	34.5517	3.142e-08
1	214453928	214453928	A	G	SNP	.	999	0|1	1|1	1|1	1|1	1|1	1|1	1|1	1|1	8|8	0|12	0,16	0,37	0,12	0,60	0,58	0,22	exonic	ENSSSCG00000005196	nonsynonymous SNV	ENSSSCG00000005196:ENSSSCT00000005728:exon3:c.A254G:p.N85S,	1_214453928	44.4156	2.266e-10
1	215072089	215072089	C	T	SNP	.	999	0|0	1|1	0|1	0|1	0|1	0|1	0|1	0|1	12|0	0|19	26,25	26,24	33,22	24,26	12,19	18,8	UTR3	ENSSSCG00000005198(ENSSSCT00000056156:c.*2138G>A)	-	-	1_215072089	44.0113	2.774e-10
1	215072402	215072402	G	A	SNP	.	999	0|0	1|1	0|1	0|1	0|1	0|1	0|1	0|1	17|0	0|14	30,32	25,28	17,17	25,34	12,21	23,25	exonic	ENSSSCG00000005198	synonymous SNV	ENSSSCG00000005198:ENSSSCT00000005730:exon20:c.C2877T:p.A959A,	1_215072402	16.3571	0.0002806
1	215223471	215223471	A	C	SNP	.	999	0|0	1|1	0|1	0|1	0|1	0|1	0|1	0|1	25|0	0|24	17,13	19,14	8,16	24,34	13,12	15,14	exonic	ENSSSCG00000005198	synonymous SNV	ENSSSCG00000005198:ENSSSCT00000056156:exon13:c.T1938G:p.A646A,ENSSSCG00000005198:ENSSSCT00000005730:exon12:c.T1938G:p.A646A,	1_215223471	16.9393	0.0002097
1	215731037	215731037	G	A	SNP	.	999	0|0	1|1	0|1	0|1	0|1	0|1	0|1	0|1	16|0	0|17	19,31	6,21	15,15	12,9	6,5	3,15	UTR3	ENSSSCG00000005201(ENSSSCT00000042261:c.*3536C>T,ENSSSCT00000058986:c.*53C>T)	-	-	1_215731037	71.3203	3.258e-16
1	216110253	216110253	G	A	SNP	.	999	0|0	1|1	0|1	0|1	0|1	0|1	0|1	0|1	19|0	0|25	81,41	42,36	65,42	37,23	17,17	21,12	exonic	ENSSSCG00000005204	synonymous SNV	ENSSSCG00000005204:ENSSSCT00000005736:exon1:c.G2652A:p.R884R,	1_216110253	286.947	4.9e-63
1	216376320	216376320	A	G	SNP	.	999	0|0	1|1	0|1	0|1	0|1	0|1	0|1	0|1	28|0	0|9	17,21	8,16	4,7	26,25	9,9	25,12	UTR3	ENSSSCG00000005207(ENSSSCT00000056828:c.*238A>G)	-	-	1_216376320	23.584	7.565e-06
1	216376659	216376659	C	T	SNP	.	999	0|0	1|1	0|1	0|1	0|1	0|1	0|1	0|1	18|0	0|22	18,12	10,13	5,11	19,18	6,10	20,20	UTR3	ENSSSCG00000005207(ENSSSCT00000056828:c.*577C>T)	-	-	1_216376659	18.7868	8.327e-05
1	216377126	216377126	C	T	SNP	.	999	0|0	1|1	0|1	0|1	0|1	0|1	0|1	0|1	13|0	0|18	17,19	12,15	12,5	29,14	6,8	13,23	UTR3	ENSSSCG00000005207(ENSSSCT00000056828:c.*1044C>T)	-	-	1_216377126	23.2387	8.99e-06
1	216377457	216377457	G	A	SNP	.	999	0|0	1|1	0|1	0|1	0|1	0|1	0|1	0|1	21|0	0|19	18,13	24,13	14,7	37,16	8,8	40,19	UTR3	ENSSSCG00000005207(ENSSSCT00000056828:c.*1375G>A)	-	-	1_216377457	61.1692	5.215e-14
1	216377517	216377517	C	T	SNP	.	999	0|0	1|1	0|1	0|1	0|1	0|1	0|1	0|1	24|0	0|24	26,17	22,10	15,5	41,13	10,16	35,16	UTR3	ENSSSCG00000005207(ENSSSCT00000056828:c.*1435C>T)	-	-	1_216377517	22.4685	1.321e-05
1	216377565	216377565	T	C	SNP	.	999	0|0	1|1	0|1	0|1	0|1	0|1	0|1	0|1	25|0	0|26	22,16	20,7	9,4	28,18	10,11	23,15	UTR3	ENSSSCG00000005207(ENSSSCT00000056828:c.*1483T>C)	-	-	1_216377565	19.553	5.677e-05
1	216377607	216377607	C	T	SNP	.	999	0|0	1|1	0|1	0|1	0|1	0|1	0|1	0|1	21|0	0|25	24,12	18,16	8,8	28,23	10,7	25,19	UTR3	ENSSSCG00000005207(ENSSSCT00000056828:c.*1525C>T)	-	-	1_216377607	39.2299	3.029e-09
1	216377660	216377660	C	T	SNP	.	999	0|0	1|1	0|1	0|1	0|1	0|1	0|1	0|1	16|0	0|20	17,20	17,15	8,10	30,30	9,10	22,30	UTR3	ENSSSCG00000005207(ENSSSCT00000056828:c.*1578C>T)	-	-	1_216377660	39.9422	2.122e-09
1	216377748	216377748	G	A	SNP	.	999	0|0	1|1	0|1	0|1	0|1	0|1	0|1	0|1	20|0	0|12	13,21	15,17	9,6	24,18	9,21	23,29	UTR3	ENSSSCG00000005207(ENSSSCT00000056828:c.*1666G>A)	-	-	1_216377748	27.9841	8.382e-07
1	216377981	216377981	A	G	SNP	.	999	0|0	1|1	0|1	0|1	0|1	0|1	0|1	0|1	16|0	0|12	12,13	12,24	9,9	24,16	10,18	27,30	UTR3	ENSSSCG00000005207(ENSSSCT00000056828:c.*1899A>G)	-	-	1_216377981	34.5949	3.075e-08
1	216378085	216378085	A	G	SNP	.	999	0|0	1|1	0|1	0|1	0|1	0|1	0|1	0|1	14|0	0|17	6,16	4,16	8,10	6,15	5,6	5,19	UTR3	ENSSSCG00000005207(ENSSSCT00000056828:c.*2003A>G)	-	-	1_216378085	8.91126	0.01161
1	216378101	216378101	A	G	SNP	.	999	0|0	1|1	0|1	0|1	0|1	0|1	0|1	0|1	12|1	0|17	9,18	5,17	10,10	12,17	7,5	7,18	UTR3	ENSSSCG00000005207(ENSSSCT00000056828:c.*2019A>G)	-	-	1_216378101	9.47126	0.008777
1	216378318	216378318	A	G	SNP	.	999	0|0	1|1	0|1	0|1	0|1	0|1	0|1	0|1	15|0	0|15	16,22	22,19	8,10	18,25	11,7	12,20	UTR3	ENSSSCG00000005207(ENSSSCT00000056828:c.*2236A>G)	-	-	1_216378318	36.0953	1.452e-08
1	216378436	216378436	A	C	SNP	.	999	0|0	1|1	0|1	0|1	0|1	0|1	0|1	0|1	17|0	0|13	21,28	22,22	8,10	18,32	12,18	16,18	UTR3	ENSSSCG00000005207(ENSSSCT00000056828:c.*2354A>C)	-	-	1_216378436	14.0827	0.0008749
1	216383030	216383030	C	T	SNP	.	999	0|0	1|1	0|1	0|1	0|1	0|1	0|1	0|1	21|0	0|15	8,14	9,12	6,11	9,4	8,4	4,9	UTR3	ENSSSCG00000005208(ENSSSCT00000005740:c.*1490G>A,ENSSSCT00000043170:c.*1490G>A,ENSSSCT00000063632:c.*1490G>A)	-	-	1_216383030	14.2115	0.0008204
1	216384052	216384052	C	T	SNP	.	999	0|0	1|1	0|1	0|1	0|1	0|1	0|1	0|1	16|0	0|35	25,10	14,14	14,11	11,5	7,11	11,8	UTR3	ENSSSCG00000005208(ENSSSCT00000005740:c.*468G>A,ENSSSCT00000043170:c.*468G>A,ENSSSCT00000063632:c.*468G>A)	-	-	1_216384052	30.0128	3.04e-07
1	216384071	216384071	T	C	SNP	.	999	0|0	1|1	0|1	0|1	0|1	0|1	0|1	0|1	17|0	0|29	23,13	13,14	13,12	14,7	6,10	13,10	UTR3	ENSSSCG00000005208(ENSSSCT00000005740:c.*449A>G,ENSSSCT00000043170:c.*449A>G,ENSSSCT00000063632:c.*449A>G)	-	-	1_216384071	18.4507	9.851e-05
1	216384747	216384747	C	T	SNP	.	999	0|0	1|1	0|1	0|1	0|1	0|1	0|1	0|1	19|0	0|24	28,37	20,19	25,23	30,34	13,11	21,20	exonic	ENSSSCG00000005208	nonsynonymous SNV	ENSSSCG00000005208:ENSSSCT00000005740:exon26:c.G4036A:p.V1346I,ENSSSCG00000005208:ENSSSCT00000045234:exon27:c.G3847A:p.V1283I,ENSSSCG00000005208:ENSSSCT00000051612:exon26:c.G4036A:p.V1346I,ENSSSCG00000005208:ENSSSCT00000052666:exon21:c.G3400A:p.V1134I,ENSSSCG00000005208:ENSSSCT00000055802:exon24:c.G3646A:p.V1216I,ENSSSCG00000005208:ENSSSCT00000063632:exon27:c.G4033A:p.V1345I,ENSSSCG00000005208:EN…	1_216384747	10.5857	0.005027
1	216389029	216389029	G	A	SNP	.	999	0|0	1|1	0|1	0|1	0|1	0|1	0|1	0|1	26|0	0|21	14,14	17,6	10,12	26,12	9,14	31,12	exonic	ENSSSCG00000005208	synonymous SNV	ENSSSCG00000005208:ENSSSCT00000005740:exon22:c.C3274T:p.L1092L,ENSSSCG00000005208:ENSSSCT00000045234:exon23:c.C3085T:p.L1029L,ENSSSCG00000005208:ENSSSCT00000051612:exon22:c.C3274T:p.L1092L,ENSSSCG00000005208:ENSSSCT00000052666:exon17:c.C2638T:p.L880L,ENSSSCG00000005208:ENSSSCT00000055802:exon20:c.C2884T:p.L962L,ENSSSCG00000005208:ENSSSCT00000063632:exon23:c.C3271T:p.L1091L,ENSSSCG00000005208:ENSS…	1_216389029	12.8874	0.00159
1	216394075	216394075	A	G	SNP	.	999	0|0	1|1	0|1	0|1	0|1	0|1	0|1	0|1	25|0	0|22	24,12	8,3	16,12	28,32	14,9	21,18	exonic	ENSSSCG00000005208	synonymous SNV	ENSSSCG00000005208:ENSSSCT00000005740:exon19:c.T2238C:p.V746V,ENSSSCG00000005208:ENSSSCT00000045234:exon19:c.T2238C:p.V746V,ENSSSCG00000005208:ENSSSCT00000051612:exon19:c.T2238C:p.V746V,ENSSSCG00000005208:ENSSSCT00000052666:exon14:c.T1602C:p.V534V,ENSSSCG00000005208:ENSSSCT00000055802:exon17:c.T1848C:p.V616V,ENSSSCG00000005208:ENSSSCT00000063632:exon20:c.T2235C:p.V745V,ENSSSCG00000005208:ENSSSCT0…	1_216394075	18.9634	7.623e-05
1	216406862	216406862	T	C	SNP	.	999	0|0	1|1	0|1	0|1	0|1	0|1	0|1	0|1	21|0	0|15	14,17	10,7	12,8	14,12	11,7	15,19	exonic	ENSSSCG00000005208	synonymous SNV	ENSSSCG00000005208:ENSSSCT00000005740:exon12:c.A1344G:p.V448V,ENSSSCG00000005208:ENSSSCT00000045234:exon12:c.A1344G:p.V448V,ENSSSCG00000005208:ENSSSCT00000051612:exon12:c.A1344G:p.V448V,ENSSSCG00000005208:ENSSSCT00000052666:exon7:c.A708G:p.V236V,ENSSSCG00000005208:ENSSSCT00000055802:exon10:c.A954G:p.V318V,ENSSSCG00000005208:ENSSSCT00000063632:exon13:c.A1341G:p.V447V,ENSSSCG00000005208:ENSSSCT0000…	1_216406862	6.7818	0.03368
1	217143210	217143210	C	T	SNP	.	999	0|0	1|1	0|1	0|1	0|1	0|1	0|1	0|1	16|0	0|21	28,16	21,13	14,11	31,53	43,27	31,16	UTR3	ENSSSCG00000005217(ENSSSCT00000005750:c.*408G>A)	-	-	1_217143210	47.8598	4.049e-11
1	217158782	217158782	G	A	SNP	.	999	0|0	1|1	0|1	0|1	0|1	0|1	0|1	0|1	26|0	0|31	29,25	13,25	16,18	54,58	56,54	51,54	exonic	ENSSSCG00000005217	nonsynonymous SNV	ENSSSCG00000005217:ENSSSCT00000005750:exon7:c.C1034T:p.A345V,	1_217158782	125.173	6.594e-28
1	217250140	217250140	G	A	SNP	.	999	0|0	1|1	0|1	0|1	0|1	0|1	0|1	0|1	16|0	0|20	16,13	21,12	21,14	45,33	36,30	56,43	exonic	ENSSSCG00000023595	synonymous SNV	ENSSSCG00000023595:ENSSSCT00000027088:exon2:c.G267A:p.L89L,	1_217250140	88.6558	5.606e-20
1	217304045	217304045	C	T	SNP	.	999	0|0	1|1	0|1	0|1	0|1	0|1	0|1	0|1	16|0	0|19	19,36	14,16	10,20	9,15	10,15	15,11	intronic	ENSSSCG00000005221	-	-	1_217304045	41.6571	9.001e-10
1	219011727	219011727	A	G	SNP	.	999	0|0	1|1	0|1	0|1	0|1	0|1	0|1	0|1	18|0	0|16	56,39	39,38	28,21	119,116	117,109	109,121	exonic	ENSSSCG00000005227	synonymous SNV	ENSSSCG00000005227:ENSSSCT00000038806:exon9:c.A879G:p.K293K,ENSSSCG00000005227:ENSSSCT00000005761:exon9:c.A879G:p.K293K,	1_219011727	324.078	4.24e-71
1	219012893	219012893	C	G	SNP	.	999	0|0	1|1	0|1	0|1	0|1	0|1	0|1	0|1	14|0	0|16	66,49	52,27	46,26	118,109	116,119	137,88	exonic	ENSSSCG00000005227	nonsynonymous SNV	ENSSSCG00000005227:ENSSSCT00000038806:exon10:c.C1010G:p.T337S,ENSSSCG00000005227:ENSSSCT00000005761:exon10:c.C1010G:p.T337S,	1_219012893	262.857	8.342e-58
1	222120158	222120158	A	G	SNP	.	999	1|1	0|0	0|1	0|1	0|1	0|1	0|1	0|1	0|18	14|0	18,24	42,40	24,23	20,21	19,16	24,13	intronic	ENSSSCG00000027161	-	-	1_222120158	65.8414	5.043e-15
1	222412539	222412539	A	G	SNP	.	999	1|1	0|0	0|1	0|1	0|1	0|1	0|1	0|1	0|13	11|0	23,16	16,19	6,18	91,127	99,104	82,106	exonic	ENSSSCG00000032999	synonymous SNV	ENSSSCG00000032999:ENSSSCT00000052420:exon1:c.A15G:p.G5G,	1_222412539	429.075	0
1	222412558	222412558	T	C	SNP	.	999	1|1	0|0	0|1	0|1	0|1	0|1	0|1	0|1	0|13	9|0	32,20	19,22	7,18	96,142	108,116	93,122	exonic	ENSSSCG00000032999	nonsynonymous SNV	ENSSSCG00000032999:ENSSSCT00000052420:exon1:c.T34C:p.F12L,	1_222412558	462.773	0
1	222577788	222577788	A	C	SNP	.	999	1|1	0|0	0|1	0|1	0|1	0|1	0|1	0|1	0|23	11|0	53,39	20,23	30,15	68,49	55,55	58,26	exonic	ENSSSCG00000005247	nonsynonymous SNV	ENSSSCG00000005247:ENSSSCT00000052914:exon5:c.A301C:p.M101L,ENSSSCG00000005247:ENSSSCT00000058300:exon6:c.A301C:p.M101L,ENSSSCG00000005247:ENSSSCT00000054288:exon7:c.A301C:p.M101L,ENSSSCG00000005247:ENSSSCT00000062230:exon5:c.A112C:p.M38L,ENSSSCG00000005247:ENSSSCT00000042640:exon5:c.A382C:p.M128L,ENSSSCG00000005247:ENSSSCT00000061441:exon6:c.A112C:p.M38L,ENSSSCG00000005247:ENSSSCT00000005781:exo…	1_222577788	64.2581	1.113e-14
1	222581785	222581785	T	C	SNP	.	999	1|1	0|0	0|1	0|1	0|1	0|1	0|1	0|1	0|13	26|0	42,21	10,27	29,24	36,29	36,19	52,21	exonic	ENSSSCG00000005247	synonymous SNV	ENSSSCG00000005247:ENSSSCT00000052914:exon6:c.T870C:p.L290L,ENSSSCG00000005247:ENSSSCT00000058300:exon7:c.T870C:p.L290L,ENSSSCG00000005247:ENSSSCT00000054288:exon8:c.T870C:p.L290L,ENSSSCG00000005247:ENSSSCT00000062230:exon6:c.T681C:p.L227L,ENSSSCG00000005247:ENSSSCT00000042640:exon6:c.T951C:p.L317L,ENSSSCG00000005247:ENSSSCT00000061441:exon7:c.T681C:p.L227L,ENSSSCG00000005247:ENSSSCT00000005781:e…	1_222581785	11.4319	0.003293
1	222596057	222596057	C	T	SNP	.	999	1|1	0|0	0|1	0|1	0|1	0|1	0|1	0|1	0|12	21|0	52,52	26,19	50,39	68,54	73,52	63,38	exonic	ENSSSCG00000005247	synonymous SNV	ENSSSCG00000005247:ENSSSCT00000052914:exon14:c.C1995T:p.N665N,ENSSSCG00000005247:ENSSSCT00000058300:exon15:c.C1995T:p.N665N,ENSSSCG00000005247:ENSSSCT00000054288:exon16:c.C1995T:p.N665N,ENSSSCG00000005247:ENSSSCT00000062230:exon14:c.C1806T:p.N602N,ENSSSCG00000005247:ENSSSCT00000042640:exon14:c.C2076T:p.N692N,ENSSSCG00000005247:ENSSSCT00000061441:exon15:c.C1806T:p.N602N,ENSSSCG00000005247:ENSSSCT0…	1_222596057	55.2815	9.903e-13
1	223028992	223028992	C	A	SNP	.	999	0|0	1|1	0|1	0|1	0|1	0|1	0|1	0|1	22|0	0|15	27,45	21,24	23,27	24,29	21,21	19,15	intergenic	ENSSSCG00000005250(dist=38975),ENSSSCG00000005252(dist=3889)	-	-	1_223028992	14.555	0.0006909
1	223029334	223029334	C	T	SNP	.	999	0|0	1|1	0|1	0|1	0|1	0|1	0|1	0|1	7|0	0|12	43,24	22,16	29,18	21,18	16,13	14,4	intergenic	ENSSSCG00000005250(dist=39317),ENSSSCG00000005252(dist=3547)	-	-	1_223029334	69.6179	7.633e-16
1	223029346	223029346	A	G	SNP	.	999	0|0	1|1	0|1	0|1	0|1	0|1	0|1	0|1	7|0	0|13	46,27	21,17	28,17	24,19	16,12	14,4	intergenic	ENSSSCG00000005250(dist=39329),ENSSSCG00000005252(dist=3535)	-	-	1_223029346	65.0017	7.675e-15
1	223029648	223029648	G	A	SNP	.	999	0|0	1|1	0|1	0|1	0|1	0|1	0|1	0|1	17|0	0|16	10,12	17,22	12,18	14,15	14,10	10,6	intergenic	ENSSSCG00000005250(dist=39631),ENSSSCG00000005252(dist=3233)	-	-	1_223029648	23.3147	8.655e-06
1	223029905	223029905	T	C	SNP	.	999	0|0	1|1	0|1	0|1	0|1	0|1	0|1	0|1	15|0	0|12	23,21	12,14	11,25	23,18	15,16	14,5	intergenic	ENSSSCG00000005250(dist=39888),ENSSSCG00000005252(dist=2976)	-	-	1_223029905	16.2365	0.0002981
1	223030514	223030514	C	G	SNP	.	999	0|0	1|1	0|1	0|1	0|1	0|1	0|1	0|1	23|0	0|21	9,10	9,10	8,9	20,16	11,12	6,17	intergenic	ENSSSCG00000005250(dist=40497),ENSSSCG00000005252(dist=2367)	-	-	1_223030514	10.2886	0.005832
1	223651944	223651944	A	G	SNP	.	954	0|0	1|1	0|1	0|1	0|1	0|1	0|1	0|1	11|0	0|11	14,11	9,10	17,13	6,8	4,10	9,2	UTR3	ENSSSCG00000005255(ENSSSCT00000049308:c.*811A>G,ENSSSCT00000045213:c.*811A>G,ENSSSCT00000005790:c.*811A>G,ENSSSCT00000058898:c.*811A>G)	-	-	1_223651944	43.2468	4.065e-10
1	224961284	224961284	T	A	SNP	.	999	0|0	1|1	0|1	0|1	0|1	0|1	0|1	0|1	15|0	0|15	17,22	15,26	17,19	8,9	10,8	11,14	UTR3	ENSSSCG00000024257(ENSSSCT00000056660:c.*1415A>T,ENSSSCT00000029766:c.*1415A>T,ENSSSCT00000049032:c.*2167A>T)	-	-	1_224961284	62.6995	2.427e-14
1	224961303	224961303	C	T	SNP	.	999	0|0	1|1	0|1	0|1	0|1	0|1	0|1	0|1	14|0	0|20	16,25	15,24	20,19	8,8	10,8	12,14	UTR3	ENSSSCG00000024257(ENSSSCT00000056660:c.*1396G>A,ENSSSCT00000029766:c.*1396G>A,ENSSSCT00000049032:c.*2148G>A)	-	-	1_224961303	70.0625	6.111e-16
1	224961315	224961315	C	A	SNP	.	999	0|0	1|1	0|1	0|1	0|1	0|1	0|1	0|1	13|0	0|22	16,27	18,24	21,20	8,8	10,9	12,15	UTR3	ENSSSCG00000024257(ENSSSCT00000056660:c.*1384G>T,ENSSSCT00000029766:c.*1384G>T,ENSSSCT00000049032:c.*2136G>T)	-	-	1_224961315	80.6639	3.048e-18
1	224961465	224961465	G	A	SNP	.	999	0|0	1|1	0|1	0|1	0|1	0|1	0|1	0|1	10|0	0|20	34,45	27,25	64,40	25,14	16,16	32,16	UTR3	ENSSSCG00000024257(ENSSSCT00000056660:c.*1234C>T,ENSSSCT00000029766:c.*1234C>T,ENSSSCT00000049032:c.*1986C>T)	-	-	1_224961465	118.859	1.549e-26
1	224961734	224961734	G	A	SNP	.	999	0|0	1|1	0|1	0|1	0|1	0|1	0|1	0|1	12|0	0|21	32,35	29,18	37,37	9,6	11,12	30,20	UTR3	ENSSSCG00000024257(ENSSSCT00000056660:c.*965C>T,ENSSSCT00000029766:c.*965C>T,ENSSSCT00000049032:c.*1717C>T)	-	-	1_224961734	216.83	8.24e-48
1	224962070	224962070	A	C	SNP	.	999	0|0	1|1	0|1	0|1	0|1	0|1	0|1	0|1	17|0	0|15	32,29	24,20	26,33	11,8	9,8	30,29	UTR3	ENSSSCG00000024257(ENSSSCT00000056660:c.*629T>G,ENSSSCT00000029766:c.*629T>G,ENSSSCT00000049032:c.*1381T>G)	-	-	1_224962070	135.724	3.371e-30
1	224962290	224962290	T	C	SNP	.	999	0|0	1|1	0|1	0|1	0|1	0|1	0|1	0|1	18|0	0|14	28,17	11,18	43,36	14,10	7,12	22,19	UTR3	ENSSSCG00000024257(ENSSSCT00000056660:c.*409A>G,ENSSSCT00000029766:c.*409A>G,ENSSSCT00000049032:c.*1161A>G)	-	-	1_224962290	58.8577	1.657e-13
1	224962448	224962448	T	G	SNP	.	999	0|0	1|1	0|1	0|1	0|1	0|1	0|1	0|1	26|0	0|16	27,24	20,36	25,17	17,9	15,10	26,21	UTR3	ENSSSCG00000024257(ENSSSCT00000056660:c.*251A>C,ENSSSCT00000029766:c.*251A>C,ENSSSCT00000049032:c.*1003A>C)	-	-	1_224962448	63.0104	2.077e-14
1	225193219	225193219	G	T	SNP	.	999	0|0	1|1	0|1	0|1	0|1	0|1	0|1	0|1	12|0	0|21	17,25	11,10	13,6	16,29	20,15	9,19	UTR5	ENSSSCG00000021802(ENSSSCT00000026305:c.-34007C>A)	-	-	1_225193219	8.69286	0.01295
1	225256135	225256135	A	G	SNP	.	999	0|0	1|1	0|1	0|1	0|1	0|1	0|1	0|1	13|0	0|12	15,8	7,5	12,5	16,36	19,18	7,15	exonic	ENSSSCG00000031105	nonsynonymous SNV	ENSSSCG00000031105:ENSSSCT00000050062:exon3:c.A248G:p.H83R,	1_225256135	34.2013	3.743e-08
1	225704032	225704032	A	G	SNP	.	999	0|0	1|1	0|1	0|1	0|1	0|1	0|1	0|1	18|0	0|15	80,89	105,93	109,109	35,50	49,48	26,34	UTR3	ENSSSCG00000030268(ENSSSCT00000026470:c.*664T>C,ENSSSCT00000005799:c.*664T>C)	-	-	1_225704032	604.243	0
1	225713796	225713796	A	C	SNP	.	999	0|0	1|1	0|1	0|1	0|1	0|1	0|1	0|1	14|1	0|9	41,61	45,62	48,46	51,66	49,57	67,50	UTR5	ENSSSCG00000030268(ENSSSCT00000026470:c.-4615T>G,ENSSSCT00000005799:c.-4615T>G)	-	-	1_225713796	6.45388	0.03968
1	229465562	229465562	A	C	SNP	.	999	1|1	0|0	0|1	0|1	0|1	0|1	0|1	0|1	0|19	18|0	12,2	9,6	27,15	42,26	51,25	6,8	UTR5	ENSSSCG00000005277(ENSSSCT00000005812:c.-39A>C)	-	-	1_229465562	147.843	7.876e-33
1	229580221	229580221	C	G	SNP	.	999	0|0	1|1	0|1	0|1	0|1	0|1	0|1	0|1	20|0	0|23	70,52	107,76	66,27	8,13	18,6	5,9	intergenic	ENSSSCG00000005277(dist=112445),ENSSSCG00000039009(dist=8123)	-	-	1_229580221	1984.92	0
1	232483906	232483906	A	G	SNP	.	999	0|0	1|1	0|1	0|1	0|1	0|1	0|1	0|1	15|0	0|17	15,18	6,13	18,23	8,16	16,13	8,7	exonic	ENSSSCG00000005288	synonymous SNV	ENSSSCG00000005288:ENSSSCT00000056345:exon11:c.A822G:p.P274P,ENSSSCG00000005288:ENSSSCT00000040688:exon10:c.A750G:p.P250P,ENSSSCG00000005288:ENSSSCT00000005825:exon11:c.A816G:p.P272P,ENSSSCG00000005288:ENSSSCT00000064792:exon12:c.A822G:p.P274P,ENSSSCG00000005288:ENSSSCT00000040923:exon10:c.A768G:p.P256P,	1_232483906	51.8899	5.398e-12
1	234278503	234278503	T	G	SNP	.	999	0|0	1|1	0|1	0|1	0|1	0|1	0|1	0|1	18|0	0|18	17,7	18,10	6,6	19,13	8,12	19,13	UTR3	ENSSSCG00000005291(ENSSSCT00000042411:c.*2094A>C,ENSSSCT00000031821:c.*147A>C)	-	-	1_234278503	17.7	0.0001434
1	234278517	234278517	G	A	SNP	.	999	0|0	1|1	0|1	0|1	0|1	0|1	0|1	0|1	16|0	0|17	15,7	18,10	6,6	18,13	9,12	18,13	UTR3	ENSSSCG00000005291(ENSSSCT00000042411:c.*2080C>T,ENSSSCT00000031821:c.*133C>T)	-	-	1_234278517	16.5914	0.0002496
1	234278538	234278538	A	C	SNP	.	999	0|0	1|1	0|1	0|1	0|1	0|1	0|1	0|1	19|0	0|17	18,7	18,10	6,6	19,13	11,12	19,13	UTR3	ENSSSCG00000005291(ENSSSCT00000042411:c.*2059T>G,ENSSSCT00000031821:c.*112T>G)	-	-	1_234278538	15.1182	0.0005213
1	234278587	234278587	C	T	SNP	.	999	0|0	1|1	0|1	0|1	0|1	0|1	0|1	0|1	14|0	0|15	14,7	15,16	5,8	15,13	10,12	15,12	UTR3	ENSSSCG00000005291(ENSSSCT00000042411:c.*2010G>A,ENSSSCT00000031821:c.*63G>A)	-	-	1_234278587	12.6911	0.001755
1	234287553	234287553	A	G	SNP	.	883	0|0	1|1	0|1	0|1	0|1	0|1	0|1	0|1	23|0	0|20	15,5	8,10	7,6	23,13	7,4	13,5	exonic	ENSSSCG00000005291	synonymous SNV	ENSSSCG00000005291:ENSSSCT00000042411:exon15:c.T1545C:p.P515P,ENSSSCG00000005291:ENSSSCT00000005828:exon13:c.T1323C:p.P441P,ENSSSCG00000005291:ENSSSCT00000031821:exon15:c.T1575C:p.P525P,ENSSSCG00000005291:ENSSSCT00000055532:exon13:c.T1338C:p.P446P,	1_234287553	12.9545	0.001538
1	234325076	234325076	A	G	SNP	.	999	0|0	1|1	0|1	0|1	0|1	0|1	0|1	0|1	20|0	0|16	39,39	60,29	14,16	27,28	42,18	37,22	exonic	ENSSSCG00000005291	synonymous SNV	ENSSSCG00000005291:ENSSSCT00000042411:exon7:c.T405C:p.H135H,ENSSSCG00000005291:ENSSSCT00000031821:exon7:c.T435C:p.H145H,ENSSSCG00000005291:ENSSSCT00000055532:exon7:c.T405C:p.H135H,ENSSSCG00000005291:ENSSSCT00000063331:exon8:c.T405C:p.H135H,	1_234325076	37.8891	5.922e-09
1	235854688	235854688	T	C	SNP	.	999	0|0	1|1	0|1	0|1	0|1	0|1	0|1	0|1	25|0	0|22	117,105	117,107	108,100	105,92	77,91	62,66	UTR3	ENSSSCG00000005300(ENSSSCT00000005837:c.*253A>G,ENSSSCT00000063020:c.*409A>G)	-	-	1_235854688	71.8393	2.514e-16
1	235869580	235869580	C	T	SNP	.	999	1|1	0|0	0|1	0|1	0|1	0|1	0|1	0|1	0|19	15|0	115,66	74,89	87,76	106,66	67,61	84,74	UTR5	ENSSSCG00000005300(ENSSSCT00000005837:c.-145G>A)	-	-	1_235869580	10.1995	0.006098
1	235869626	235869626	C	T	SNP	.	999	0|0	1|1	0|1	0|1	0|1	0|1	0|1	0|1	17|0	0|13	52,61	64,47	63,55	48,54	43,41	55,52	UTR5	ENSSSCG00000005300(ENSSSCT00000005837:c.-191G>A)	-	-	1_235869626	10.9957	0.004096
1	235871411	235871411	G	A	SNP	.	999	0|0	1|1	0|1	0|1	0|1	0|1	0|1	0|1	21|0	0|27	12,23	12,10	16,14	15,16	15,16	10,9	exonic	ENSSSCG00000034874	nonsynonymous SNV	ENSSSCG00000034874:ENSSSCT00000026457:exon21:c.C1819T:p.P607S,	1_235871411	9.49745	0.008663
1	235872458	235872458	C	T	SNP	.	999	1|1	0|0	0|1	0|1	0|1	0|1	0|1	0|1	0|23	21|0	28,8	20,16	12,16	28,29	14,14	17,7	exonic	ENSSSCG00000034874	synonymous SNV	ENSSSCG00000034874:ENSSSCT00000026457:exon19:c.G1536A:p.V512V,	1_235872458	10.6892	0.004774
1	235874687	235874687	C	G	SNP	.	999	0|0	1|1	0|1	0|1	0|1	0|1	0|1	0|1	21|0	0|26	7,15	13,24	10,11	15,25	13,11	6,8	exonic	ENSSSCG00000034874	nonsynonymous SNV	ENSSSCG00000034874:ENSSSCT00000026457:exon14:c.G876C:p.R292S,	1_235874687	18.6417	8.954e-05
1	235875264	235875264	C	T	SNP	.	889	0|0	1|1	0|1	0|1	0|1	0|1	0|1	0|1	15|0	0|22	1,10	10,2	8,7	21,12	9,6	8,5	exonic	ENSSSCG00000034874	synonymous SNV	ENSSSCG00000034874:ENSSSCT00000026457:exon12:c.G582A:p.T194T,	1_235875264	15.5744	0.000415
1	235877905	235877905	C	T	SNP	.	999	0|0	1|1	0|1	0|1	0|1	0|1	0|1	0|1	11|0	0|14	19,21	9,5	16,17	22,16	16,14	2,9	UTR5;UTR3	ENSSSCG00000034874(ENSSSCT00000026457:c.-130G>A);ENSSSCG00000005303(ENSSSCT00000055871:c.*3558G>A,ENSSSCT00000005842:c.*2273G>A)	-	-	1_235877905	52.6386	3.713e-12
1	235886907	235886907	T	C	SNP	.	999	0|0	1|1	0|1	0|1	0|1	0|1	0|1	0|1	25|0	0|9	19,29	25,13	29,12	37,38	42,31	32,44	exonic	ENSSSCG00000005303	synonymous SNV	ENSSSCG00000005303:ENSSSCT00000055871:exon1:c.A279G:p.E93E,ENSSSCG00000005303:ENSSSCT00000055859:exon2:c.A279G:p.E93E,ENSSSCG00000005303:ENSSSCT00000055384:exon2:c.A279G:p.E93E,ENSSSCG00000005303:ENSSSCT00000005842:exon1:c.A279G:p.E93E,ENSSSCG00000005303:ENSSSCT00000005841:exon1:c.A279G:p.E93E,	1_235886907	42.6192	5.564e-10
1	236380940	236380940	G	A	SNP	.	999	0|0	1|1	0|1	0|1	0|1	0|1	0|1	0|1	16|0	0|16	27,20	32,40	26,22	17,43	20,19	16,15	exonic	ENSSSCG00000005313	synonymous SNV	ENSSSCG00000005313:ENSSSCT00000005851:exon2:c.G210A:p.G70G,	1_236380940	40.0623	1.998e-09
1	236399543	236399543	A	G	SNP	.	999	0|0	1|1	0|1	0|1	0|1	0|1	0|1	0|1	22|0	0|15	21,23	12,12	6,5	26,18	18,19	12,8	exonic	ENSSSCG00000005315	nonsynonymous SNV	ENSSSCG00000005315:ENSSSCT00000005853:exon7:c.A908G:p.N303S,	1_236399543	8.61757	0.01345
1	236418982	236418982	A	G	SNP	.	999	0|0	1|1	0|1	0|1	0|1	0|1	0|1	0|1	14|0	0|33	110,111	106,115	96,105	56,58	36,26	47,3	exonic	ENSSSCG00000005317	synonymous SNV	ENSSSCG00000005317:ENSSSCT00000051171:exon51:c.T6651C:p.Y2217Y,ENSSSCG00000005317:ENSSSCT00000062014:exon51:c.T6768C:p.Y2256Y,ENSSSCG00000005317:ENSSSCT00000056016:exon43:c.T5931C:p.Y1977Y,ENSSSCG00000005317:ENSSSCT00000060333:exon49:c.T6717C:p.Y2239Y,ENSSSCG00000005317:ENSSSCT00000005856:exon50:c.T6717C:p.Y2239Y,ENSSSCG00000005317:ENSSSCT00000046223:exon50:c.T6717C:p.Y2239Y,	1_236418982	964.208	0
1	236450923	236450923	G	T	SNP	.	999	0|0	1|1	0|1	0|1	0|1	0|1	0|1	0|1	13|0	0|14	18,13	22,22	5,10	32,15	18,13	13,7	UTR5	ENSSSCG00000005317(ENSSSCT00000062014:c.-6607C>A,ENSSSCT00000051171:c.-6607C>A),ENSSSCG00000005318(ENSSSCT00000042684:c.-345G>T,ENSSSCT00000005857:c.-336G>T)	-	-	1_236450923	12.1484	0.002302
1	236451347	236451347	G	C	SNP	.	999	0|0	1|1	0|1	0|1	0|1	0|1	0|1	0|1	18|0	0|14	104,76	115,86	104,98	76,81	74,62	66,52	exonic	ENSSSCG00000005318	nonsynonymous SNV	ENSSSCG00000005318:ENSSSCT00000005857:exon3:c.G89C:p.R30P,ENSSSCG00000005318:ENSSSCT00000042684:exon2:c.G80C:p.R27P,	1_236451347	94.2322	3.449e-21
1	236451766	236451766	C	A	SNP	.	999	0|0	1|1	0|1	0|1	0|1	0|1	0|1	0|1	24|0	0|20	126,111	108,123	128,106	90,71	76,90	54,58	exonic	ENSSSCG00000005318	synonymous SNV	ENSSSCG00000005318:ENSSSCT00000005857:exon5:c.C327A:p.S109S,ENSSSCG00000005318:ENSSSCT00000042684:exon4:c.C318A:p.S106S,	1_236451766	194.22	6.692e-43
1	236455924	236455924	A	T	SNP	.	999	0|0	1|1	0|1	0|1	0|1	0|1	0|1	0|1	10|0	0|30	102,120	98,127	95,113	59,85	69,66	53,77	exonic	ENSSSCG00000005318	nonsynonymous SNV	ENSSSCG00000005318:ENSSSCT00000005857:exon11:c.A929T:p.H310L,ENSSSCG00000005318:ENSSSCT00000042684:exon10:c.A920T:p.H307L,	1_236455924	149.05	4.307e-33
1	236456780	236456780	T	A	SNP	.	999	0|0	1|1	0|1	0|1	0|1	0|1	0|1	0|1	26|0	0|28	39,38	26,36	54,28	40,59	34,19	48,49	exonic	ENSSSCG00000005319	synonymous SNV	ENSSSCG00000005319:ENSSSCT00000005858:exon17:c.A2511T:p.A837A,	1_236456780	8.73678	0.01267
1	236459762	236459762	A	G	SNP	.	999	0|0	1|1	0|1	0|1	0|1	0|1	0|1	0|1	16|0	0|29	21,31	19,12	33,35	40,39	32,30	45,44	exonic	ENSSSCG00000005319	synonymous SNV	ENSSSCG00000005319:ENSSSCT00000005858:exon8:c.T1281C:p.G427G,	1_236459762	29.6829	3.585e-07
1	236460656	236460656	G	A	SNP	.	999	0|0	1|1	0|1	0|1	0|1	0|1	0|1	0|1	25|0	0|14	22,22	22,20	27,21	49,41	23,31	32,48	exonic	ENSSSCG00000005319	synonymous SNV	ENSSSCG00000005319:ENSSSCT00000005858:exon5:c.C843T:p.F281F,	1_236460656	38.9778	3.436e-09
1	236467612	236467612	A	G	SNP	.	999	0|0	1|1	0|1	0|1	0|1	0|1	0|1	0|1	11|0	0|22	9,27	14,7	18,13	29,34	18,22	23,36	exonic	ENSSSCG00000005319	nonsynonymous SNV	ENSSSCG00000005319:ENSSSCT00000005858:exon1:c.T77C:p.I26T,	1_236467612	33.8846	4.386e-08
1	236467757	236467757	T	C	SNP	.	999	0|0	1|1	0|1	0|1	0|1	0|1	0|1	0|1	12|0	0|26	12,19	13,5	21,9	19,27	18,19	17,31	UTR5	ENSSSCG00000005319(ENSSSCT00000005858:c.-69A>G)	-	-	1_236467757	21.3981	2.257e-05
1	236467892	236467892	C	T	SNP	.	999	0|0	1|1	0|1	0|1	0|1	0|1	0|1	0|1	13|0	0|17	8,25	14,5	16,22	26,22	29,34	26,32	UTR5	ENSSSCG00000005319(ENSSSCT00000005858:c.-204G>A)	-	-	1_236467892	42.3142	6.48e-10
1	236468772	236468772	T	C	SNP	.	663	0|0	1|1	0|1	0|1	0|1	0|1	0|1	0|1	23|0	0|28	23,10	16,6	30,6	15,8	17,9	8,12	exonic	ENSSSCG00000005320	synonymous SNV	ENSSSCG00000005320:ENSSSCT00000041026:exon1:c.T6C:p.I2I,ENSSSCG00000005320:ENSSSCT00000005859:exon2:c.T6C:p.I2I,	1_236468772	17.7632	0.0001389
1	236470225	236470225	C	T	SNP	.	999	0|0	1|1	0|1	0|1	0|1	0|1	0|1	0|1	14|0	0|15	19,17	19,28	27,15	11,17	7,22	4,8	exonic	ENSSSCG00000005320	synonymous SNV	ENSSSCG00000005320:ENSSSCT00000041026:exon4:c.C432T:p.R144R,ENSSSCG00000005320:ENSSSCT00000005859:exon5:c.C432T:p.R144R,	1_236470225	88.4581	6.188e-20
1	236533032	236533032	G	A	SNP	.	999	0|0	1|1	0|1	0|1	0|1	0|1	0|1	0|1	21|0	0|16	107,24	151,83	80,39	111,106	92,64	69,41	UTR5	ENSSSCG00000025842(ENSSSCT00000042735:c.-1588C>T,ENSSSCT00000063975:c.-1588C>T,ENSSSCT00000005862:c.-1588C>T)	-	-	1_236533032	73.8193	9.34e-17
1	236821561	236821561	G	A	SNP	.	999	0|0	1|1	0|1	0|1	0|1	0|1	0|1	0|1	7|0	0|15	15,20	30,18	23,8	9,8	15,7	7,8	exonic	ENSSSCG00000005338	synonymous SNV	ENSSSCG00000005338:ENSSSCT00000065419:exon1:c.G78A:p.G26G,ENSSSCG00000005338:ENSSSCT00000005877:exon1:c.G78A:p.G26G,	1_236821561	66.8528	3.042e-15
1	236999050	236999050	G	A	SNP	.	999	0|0	1|1	0|1	0|1	0|1	0|1	0|1	0|1	14|0	0|11	16,11	17,17	20,24	18,22	6,8	10,3	UTR3	ENSSSCG00000037468(ENSSSCT00000055202:c.*1884C>T)	-	-	1_236999050	106.72	6.701e-24
1	236999691	236999691	G	A	SNP	.	999	0|0	1|1	0|1	0|1	0|1	0|1	0|1	0|1	15|0	0|13	21,19	21,11	6,13	17,6	11,12	21,7	UTR3	ENSSSCG00000037468(ENSSSCT00000055202:c.*1243C>T)	-	-	1_236999691	18.9798	7.561e-05
1	237000776	237000776	A	G	SNP	.	999	0|0	1|1	0|1	0|1	0|1	0|1	0|1	0|1	14|0	0|11	16,10	16,10	9,17	26,28	22,14	22,20	UTR3	ENSSSCG00000037468(ENSSSCT00000055202:c.*158T>C,ENSSSCT00000058473:c.*158T>C,ENSSSCT00000063939:c.*158T>C)	-	-	1_237000776	23.3915	8.329e-06
1	237000797	237000797	A	G	SNP	.	999	0|0	1|1	0|1	0|1	0|1	0|1	0|1	0|1	16|0	1|14	15,11	16,10	9,15	25,29	21,16	19,15	UTR3	ENSSSCG00000037468(ENSSSCT00000055202:c.*137T>C,ENSSSCT00000058473:c.*137T>C,ENSSSCT00000063939:c.*137T>C)	-	-	1_237000797	20.73	3.152e-05
1	237000829	237000829	T	C	SNP	.	999	0|0	1|1	0|1	0|1	0|1	0|1	0|1	0|1	18|0	1|20	13,12	11,8	9,10	24,28	20,14	15,13	UTR3	ENSSSCG00000037468(ENSSSCT00000055202:c.*105A>G,ENSSSCT00000058473:c.*105A>G,ENSSSCT00000063939:c.*105A>G)	-	-	1_237000829	23.5297	7.773e-06
1	237001057	237001057	A	G	SNP	.	999	0|0	1|1	0|1	0|1	0|1	0|1	0|1	0|1	26|0	1|17	16,14	6,8	8,5	20,18	8,12	10,12	exonic	ENSSSCG00000037468	synonymous SNV	ENSSSCG00000037468:ENSSSCT00000058473:exon12:c.T2043C:p.D681D,ENSSSCG00000037468:ENSSSCT00000063939:exon12:c.T2157C:p.D719D,ENSSSCG00000037468:ENSSSCT00000055202:exon13:c.T2043C:p.D681D,	1_237001057	7.16603	0.02779
1	237111388	237111388	C	A	SNP	.	999	0|0	1|1	0|1	0|1	0|1	0|1	0|1	0|1	14|0	1|14	37,30	55,55	56,33	17,12	15,27	12,15	UTR3	ENSSSCG00000005343(ENSSSCT00000044797:c.*2971G>T,ENSSSCT00000042166:c.*2971G>T,ENSSSCT00000005882:c.*2971G>T)	-	-	1_237111388	302.259	2.319e-66
1	237111769	237111769	A	T	SNP	.	999	0|0	1|1	0|1	0|1	0|1	0|1	0|1	0|1	17|0	0|21	67,66	75,72	81,75	37,32	47,39	25,21	UTR3	ENSSSCG00000005343(ENSSSCT00000044797:c.*2590T>A,ENSSSCT00000042166:c.*2590T>A,ENSSSCT00000005882:c.*2590T>A)	-	-	1_237111769	365.673	3.936e-80
1	237112828	237112828	A	G	SNP	.	999	0|0	1|1	0|1	0|1	0|1	0|1	0|1	0|1	20|0	0|22	25,28	23,19	35,22	24,18	27,24	11,8	UTR3	ENSSSCG00000005343(ENSSSCT00000044797:c.*1531T>C,ENSSSCT00000042166:c.*1531T>C,ENSSSCT00000005882:c.*1531T>C)	-	-	1_237112828	80.4692	3.36e-18
1	237113414	237113414	G	A	SNP	.	999	0|0	1|1	0|1	0|1	0|1	0|1	0|1	0|1	19|0	0|23	35,17	20,21	17,15	12,13	22,16	21,5	UTR3	ENSSSCG00000005343(ENSSSCT00000044797:c.*945C>T,ENSSSCT00000042166:c.*945C>T,ENSSSCT00000005882:c.*945C>T)	-	-	1_237113414	30.7815	2.07e-07
1	238067188	238067188	G	A	SNP	.	999	0|0	1|1	0|1	0|1	0|1	0|1	0|1	0|1	23|0	0|24	28,23	9,17	9,9	32,39	43,31	25,21	exonic	ENSSSCG00000005346	nonsynonymous SNV	ENSSSCG00000005346:ENSSSCT00000005885:exon11:c.G1412A:p.R471H,ENSSSCG00000005346:ENSSSCT00000059045:exon9:c.G1376A:p.R459H,ENSSSCG00000005346:ENSSSCT00000060025:exon9:c.G1376A:p.R459H,	1_238067188	53.8124	2.064e-12
1	238067597	238067597	G	A	SNP	.	999	0|0	1|1	0|1	0|1	0|1	0|1	0|1	0|1	15|0	0|20	13,19	13,6	10,7	9,22	23,24	13,10	UTR3	ENSSSCG00000005346(ENSSSCT00000005885:c.*150G>A)	-	-	1_238067597	18.2783	0.0001074
1	238139917	238139917	C	T	SNP	.	999	1|1	0|0	0|1	0|1	0|1	0|1	0|1	0|1	0|8	15|0	121,141	118,158	97,125	160,128	128,170	148,118	exonic	ENSSSCG00000005349	nonsynonymous SNV	ENSSSCG00000005349:ENSSSCT00000053091:exon1:c.C80T:p.A27V,ENSSSCG00000005349:ENSSSCT00000005888:exon1:c.C80T:p.A27V,	1_238139917	11.2496	0.003607
1	238148484	238148484	A	G	SNP	.	999	0|0	1|1	0|1	0|1	0|1	0|1	0|1	0|1	21|0	0|27	116,85	119,83	107,54	129,100	127,92	106,78	exonic	ENSSSCG00000005349	nonsynonymous SNV	ENSSSCG00000005349:ENSSSCT00000053091:exon6:c.A517G:p.I173V,ENSSSCG00000005349:ENSSSCT00000005888:exon7:c.A634G:p.I212V,	1_238148484	7.61822	0.02217
1	238151338	238151338	C	A	SNP	.	999	0|0	1|1	0|1	0|1	0|1	0|1	0|1	0|1	21|0	0|11	96,66	105,84	105,53	121,83	125,97	88,58	exonic	ENSSSCG00000005349	synonymous SNV	ENSSSCG00000005349:ENSSSCT00000053091:exon8:c.C789A:p.R263R,ENSSSCG00000005349:ENSSSCT00000005888:exon9:c.C906A:p.R302R,	1_238151338	14.5388	0.0006965
1	238151350	238151350	C	T	SNP	.	999	0|0	1|1	0|1	0|1	0|1	0|1	0|1	0|1	22|0	0|11	81,65	102,86	93,52	115,86	118,99	71,56	exonic	ENSSSCG00000005349	synonymous SNV	ENSSSCG00000005349:ENSSSCT00000053091:exon8:c.C801T:p.S267S,ENSSSCG00000005349:ENSSSCT00000005888:exon9:c.C918T:p.S306S,	1_238151350	21.4765	2.17e-05
1	238214480	238214480	C	T	SNP	.	999	0|0	1|1	0|1	0|1	0|1	0|1	0|1	0|1	13|0	0|18	38,39	25,33	29,17	89,63	95,81	54,68	exonic	ENSSSCG00000005347	nonsynonymous SNV	ENSSSCG00000005347:ENSSSCT00000005886:exon9:c.C754T:p.H252Y,	1_238214480	163.464	3.193e-36
1	238219223	238219223	T	C	SNP	.	999	0|0	1|1	0|1	0|1	0|1	0|1	0|1	0|1	19|0	0|13	25,12	19,26	20,24	48,62	49,65	37,29	UTR3	ENSSSCG00000005347(ENSSSCT00000005886:c.*104T>C)	-	-	1_238219223	97.5419	6.592e-22
1	238219290	238219290	T	G	SNP	.	999	0|0	1|1	0|1	0|1	0|1	0|1	0|1	0|1	17|0	0|10	14,8	7,8	11,13	28,37	31,32	28,18	UTR3	ENSSSCG00000005347(ENSSSCT00000005886:c.*171T>G)	-	-	1_238219290	75.5393	3.952e-17
1	238332985	238332985	T	C	SNP	.	999	0|0	1|1	0|1	0|1	0|1	0|1	0|1	0|1	22|0	0|17	35,36	35,38	32,29	35,31	49,45	26,24	UTR5	ENSSSCG00000033212(ENSSSCT00000047582:c.-7A>G)	-	-	1_238332985	7.49028	0.02363
1	238567835	238567835	C	A	SNP	.	999	0|0	1|1	0|1	0|1	0|1	0|1	0|1	0|1	3|0	0|6	7,11	8,9	15,25	27,15	26,19	25,18	exonic	ENSSSCG00000005356	synonymous SNV	ENSSSCG00000005356:ENSSSCT00000060291:exon1:c.C144A:p.A48A,ENSSSCG00000005356:ENSSSCT00000044900:exon1:c.C144A:p.A48A,ENSSSCG00000005356:ENSSSCT00000005896:exon1:c.C144A:p.A48A,	1_238567835	31.3458	1.561e-07
1	238626397	238626397	T	C	SNP	.	999	0|0	1|1	0|1	0|1	0|1	0|1	0|1	0|1	16|0	0|13	28,14	15,8	14,15	25,23	25,19	21,19	exonic	ENSSSCG00000005356	synonymous SNV	ENSSSCG00000005356:ENSSSCT00000060291:exon5:c.T1044C:p.N348N,ENSSSCG00000005356:ENSSSCT00000044900:exon5:c.T1128C:p.N376N,ENSSSCG00000005356:ENSSSCT00000005896:exon6:c.T1242C:p.N414N,	1_238626397	13.7977	0.001009
1	238629178	238629178	T	C	SNP	.	999	0|0	1|1	0|1	0|1	0|1	0|1	0|1	0|1	12|0	0|14	10,17	5,6	13,11	21,13	18,18	13,14	downstream	ENSSSCG00000005356	-	-	1_238629178	19.1356	6.994e-05
1	238631057	238631057	G	A	SNP	.	999	0|0	1|1	0|1	0|1	0|1	0|1	0|1	0|1	26|0	0|24	25,14	20,19	28,28	31,39	33,20	19,25	intergenic	ENSSSCG00000005356(dist=2642),ENSSSCG00000032554(dist=10613)	-	-	1_238631057	20.6994	3.2e-05
1	238631728	238631728	C	T	SNP	.	999	0|0	1|1	0|1	0|1	0|1	0|1	0|1	0|1	15|0	0|10	13,20	21,14	23,18	19,24	14,15	14,16	intergenic	ENSSSCG00000005356(dist=3313),ENSSSCG00000032554(dist=9942)	-	-	1_238631728	7.60029	0.02237
1	238632466	238632466	C	T	SNP	.	999	0|0	1|1	0|1	0|1	0|1	0|1	0|1	0|1	12|0	0|18	16,25	20,10	23,17	15,19	13,15	11,14	intergenic	ENSSSCG00000005356(dist=4051),ENSSSCG00000032554(dist=9204)	-	-	1_238632466	10.584	0.005032
1	238632750	238632750	G	A	SNP	.	999	0|0	1|1	0|1	0|1	0|1	0|1	0|1	0|1	35|0	0|30	34,37	31,29	38,40	26,21	19,19	15,9	intergenic	ENSSSCG00000005356(dist=4335),ENSSSCG00000032554(dist=8920)	-	-	1_238632750	146.492	1.547e-32
1	238638954	238638954	C	T	SNP	.	999	0|0	1|1	0|1	0|1	0|1	0|1	0|1	0|1	15|0	0|25	36,45	41,44	33,44	20,25	12,9	14,18	intergenic	ENSSSCG00000005356(dist=10539),ENSSSCG00000032554(dist=2716)	-	-	1_238638954	287.129	4.475e-63
1	238639683	238639683	T	C	SNP	.	999	0|0	1|1	0|1	0|1	0|1	0|1	0|1	0|1	23|0	0|32	41,38	41,49	23,35	23,37	14,28	21,24	intergenic	ENSSSCG00000005356(dist=11268),ENSSSCG00000032554(dist=1987)	-	-	1_238639683	64.6294	9.245e-15
1	239467254	239467254	C	A	SNP	.	999	0|0	1|1	0|1	0|1	0|1	0|1	0|1	0|1	27|0	0|30	38,50	29,35	62,78	20,24	6,14	13,9	UTR3	ENSSSCG00000005367(ENSSSCT00000053875:c.*2034G>T,ENSSSCT00000027470:c.*2034G>T,ENSSSCT00000005907:c.*1355G>T),ENSSSCG00000023010(ENSSSCT00000037726:c.*1050C>A,ENSSSCT00000044755:c.*1050C>A)	-	-	1_239467254	773.709	0
1	239468488	239468488	T	C	SNP	.	999	0|0	1|1	0|1	0|1	0|1	0|1	0|1	0|1	12|0	0|25	15,26	16,21	17,19	13,28	8,14	12,18	UTR3	ENSSSCG00000005367(ENSSSCT00000053875:c.*800A>G,ENSSSCT00000027470:c.*800A>G,ENSSSCT00000005907:c.*121A>G)	-	-	1_239468488	11.4273	0.003301
1	239468775	239468775	C	T	SNP	.	957	0|0	1|1	0|1	0|1	0|1	0|1	0|1	0|1	21|0	0|17	13,16	19,8	10,9	23,13	9,2	9,10	UTR3	ENSSSCG00000005367(ENSSSCT00000053875:c.*513G>A,ENSSSCT00000027470:c.*513G>A)	-	-	1_239468775	24.6338	4.475e-06
1	239468791	239468791	G	C	SNP	.	909	0|0	1|1	0|1	0|1	0|1	0|1	0|1	0|1	19|1	0|17	16,13	21,9	14,9	21,13	9,2	11,10	UTR3	ENSSSCG00000005367(ENSSSCT00000053875:c.*497C>G,ENSSSCT00000027470:c.*497C>G)	-	-	1_239468791	33.744	4.705e-08
1	239469151	239469151	G	C	SNP	.	999	0|0	1|1	0|1	0|1	0|1	0|1	0|1	0|1	15|0	0|27	14,37	15,14	11,6	19,18	15,9	11,19	UTR3	ENSSSCG00000005367(ENSSSCT00000053875:c.*137C>G,ENSSSCT00000027470:c.*137C>G)	-	-	1_239469151	11.9723	0.002513
1	239469178	239469178	A	C	SNP	.	999	0|0	1|1	0|1	0|1	0|1	0|1	0|1	0|1	19|0	0|25	11,30	15,15	10,7	20,16	13,8	11,16	UTR3	ENSSSCG00000005367(ENSSSCT00000053875:c.*110T>G,ENSSSCT00000027470:c.*110T>G)	-	-	1_239469178	8.25529	0.01612
1	239469199	239469199	C	T	SNP	.	999	0|0	1|1	0|1	0|1	0|1	0|1	0|1	0|1	21|0	0|24	10,30	13,15	13,5	17,11	17,9	8,16	UTR3	ENSSSCG00000005367(ENSSSCT00000053875:c.*89G>A,ENSSSCT00000027470:c.*89G>A)	-	-	1_239469199	6.7967	0.03343
1	239469200	239469200	A	G	SNP	.	999	0|0	1|1	0|1	0|1	0|1	0|1	0|1	0|1	21|0	0|25	10,29	13,15	12,5	17,11	17,9	8,16	UTR3	ENSSSCG00000005367(ENSSSCT00000053875:c.*88T>C,ENSSSCT00000027470:c.*88T>C)	-	-	1_239469200	6.51694	0.03845
1	239469288	239469288	A	G	SNP	.	999	0|0	1|1	0|1	0|1	0|1	0|1	0|1	0|1	25|0	0|24	17,38	16,20	14,9	11,21	17,16	8,16	exonic	ENSSSCG00000005367	synonymous SNV	ENSSSCG00000005367:ENSSSCT00000027470:exon10:c.T1581C:p.S527S,ENSSSCG00000005367:ENSSSCT00000053875:exon10:c.T1581C:p.S527S,	1_239469288	16.8456	0.0002198
1	239469469	239469469	T	C	SNP	.	999	0|0	1|1	0|1	0|1	0|1	0|1	0|1	0|1	24|0	0|19	22,32	26,21	20,27	24,42	14,21	18,35	exonic	ENSSSCG00000005367	nonsynonymous SNV	ENSSSCG00000005367:ENSSSCT00000005907:exon10:c.A1400G:p.N467S,ENSSSCG00000005367:ENSSSCT00000027470:exon10:c.A1400G:p.N467S,ENSSSCG00000005367:ENSSSCT00000053875:exon10:c.A1400G:p.N467S,	1_239469469	6.97535	0.03057
1	239469576	239469576	C	T	SNP	.	999	0|0	1|1	0|1	0|1	0|1	0|1	0|1	0|1	23|0	0|14	31,31	32,34	21,17	24,40	14,18	22,38	exonic	ENSSSCG00000005367	synonymous SNV	ENSSSCG00000005367:ENSSSCT00000005907:exon10:c.G1293A:p.S431S,ENSSSCG00000005367:ENSSSCT00000027470:exon10:c.G1293A:p.S431S,ENSSSCG00000005367:ENSSSCT00000053875:exon10:c.G1293A:p.S431S,	1_239469576	44.2542	2.457e-10
1	239471806	239471806	G	A	SNP	.	999	0|0	1|1	0|1	0|1	0|1	0|1	0|1	0|1	33|0	0|13	22,26	22,13	14,22	22,29	7,14	18,17	exonic	ENSSSCG00000005367	synonymous SNV	ENSSSCG00000005367:ENSSSCT00000005907:exon9:c.C1155T:p.Y385Y,ENSSSCG00000005367:ENSSSCT00000027470:exon9:c.C1155T:p.Y385Y,ENSSSCG00000005367:ENSSSCT00000053875:exon9:c.C1155T:p.Y385Y,	1_239471806	9.53838	0.008487
1	239483891	239483891	A	G	SNP	.	999	0|0	1|1	0|1	0|1	0|1	0|1	0|1	0|1	19|0	0|27	23,20	14,13	21,24	17,28	5,8	8,18	exonic	ENSSSCG00000005367	synonymous SNV	ENSSSCG00000005367:ENSSSCT00000005907:exon3:c.T390C:p.H130H,ENSSSCG00000005367:ENSSSCT00000027470:exon3:c.T390C:p.H130H,ENSSSCG00000005367:ENSSSCT00000053875:exon3:c.T390C:p.H130H,	1_239483891	29.0504	4.918e-07
1	239905167	239905167	A	T	SNP	.	999	0|0	1|1	0|1	0|1	0|1	0|1	0|1	0|1	14|0	0|11	116,88	129,71	98,58	46,33	55,24	69,42	exonic	ENSSSCG00000005373	nonsynonymous SNV	ENSSSCG00000005373:ENSSSCT00000062686:exon5:c.A539T:p.Q180L,ENSSSCG00000005373:ENSSSCT00000044227:exon4:c.A572T:p.Q191L,ENSSSCG00000005373:ENSSSCT00000005913:exon4:c.A572T:p.Q191L,ENSSSCG00000005373:ENSSSCT00000045745:exon4:c.A572T:p.Q191L,	1_239905167	401.357	0
1	239910287	239910287	G	A	SNP	.	999	1|1	0|0	0|1	0|1	0|1	0|1	0|1	0|1	0|25	15|0	81,80	60,90	45,111	39,40	35,41	30,57	exonic	ENSSSCG00000005373	nonsynonymous SNV	ENSSSCG00000005373:ENSSSCT00000062686:exon6:c.G779A:p.R260K,ENSSSCG00000005373:ENSSSCT00000044227:exon5:c.G812A:p.R271K,ENSSSCG00000005373:ENSSSCT00000005913:exon5:c.G812A:p.R271K,ENSSSCG00000005373:ENSSSCT00000045745:exon5:c.G812A:p.R271K,	1_239910287	211.891	9.739e-47
1	241761703	241761703	T	C	SNP	.	999	0|0	1|1	0|1	0|1	0|1	0|1	0|1	0|1	18|0	0|17	15,18	9,5	13,15	22,13	19,9	11,10	UTR3	ENSSSCG00000005386(ENSSSCT00000005928:c.*446T>C,ENSSSCT00000053491:c.*446T>C,ENSSSCT00000046121:c.*446T>C)	-	-	1_241761703	9.44762	0.008881
1	241761978	241761978	G	A	SNP	.	999	0|0	1|1	0|1	0|1	0|1	0|1	0|1	0|1	15|0	0|15	16,5	5,9	10,12	7,13	13,10	6,7	UTR3	ENSSSCG00000005386(ENSSSCT00000005928:c.*721G>A,ENSSSCT00000053491:c.*721G>A,ENSSSCT00000046121:c.*721G>A)	-	-	1_241761978	9.80251	0.007437
1	241786263	241786263	G	T	SNP	.	999	0|0	1|1	0|1	0|1	0|1	0|1	0|1	0|1	14|0	0|16	28,17	5,6	24,11	28,14	13,14	8,6	UTR3	ENSSSCG00000040634(ENSSSCT00000052989:c.*2598C>A)	-	-	1_241786263	41.1958	1.134e-09
1	241819455	241819455	G	A	SNP	.	999	0|0	1|1	0|1	0|1	0|1	0|1	0|1	0|1	16|0	0|12	127,114	126,99	96,149	111,110	133,104	106,75	exonic	ENSSSCG00000040634	synonymous SNV	ENSSSCG00000040634:ENSSSCT00000054954:exon7:c.C594T:p.V198V,ENSSSCG00000040634:ENSSSCT00000052989:exon8:c.C408T:p.V136V,	1_241819455	25.0474	3.639e-06
1	241993091	241993091	G	A	SNP	.	999	0|0	1|1	0|1	0|1	0|1	0|1	0|1	0|1	19|0	0|24	20,16	27,5	11,12	10,23	12,6	8,8	exonic	ENSSSCG00000005388	synonymous SNV	ENSSSCG00000005388:ENSSSCT00000005931:exon10:c.G1296A:p.G432G,ENSSSCG00000005388:ENSSSCT00000043815:exon10:c.G1296A:p.G432G,ENSSSCG00000005388:ENSSSCT00000040630:exon11:c.G1143A:p.G381G,ENSSSCG00000005388:ENSSSCT00000046324:exon8:c.G1140A:p.G380G,ENSSSCG00000005388:ENSSSCT00000053276:exon9:c.G1128A:p.G376G,	1_241993091	14.2241	0.0008152
1	241993229	241993229	C	T	SNP	.	999	0|0	1|1	0|1	0|1	0|1	0|1	0|1	0|1	21|0	0|23	15,15	33,10	16,8	13,22	9,5	9,3	exonic	ENSSSCG00000005388	synonymous SNV	ENSSSCG00000005388:ENSSSCT00000005931:exon10:c.C1434T:p.N478N,ENSSSCG00000005388:ENSSSCT00000043815:exon10:c.C1434T:p.N478N,ENSSSCG00000005388:ENSSSCT00000040630:exon11:c.C1281T:p.N427N,ENSSSCG00000005388:ENSSSCT00000046324:exon8:c.C1278T:p.N426N,ENSSSCG00000005388:ENSSSCT00000053276:exon9:c.C1266T:p.N422N,	1_241993229	72.7857	1.566e-16
1	242004133	242004133	A	G	SNP	.	788	0|0	1|1	0|1	0|1	0|1	0|1	0|1	0|1	15|0	0|18	25,11	36,18	6,6	20,9	22,3	12,3	exonic	ENSSSCG00000005388	synonymous SNV	ENSSSCG00000005388:ENSSSCT00000005931:exon12:c.A1638G:p.G546G,ENSSSCG00000005388:ENSSSCT00000043815:exon12:c.A1638G:p.G546G,ENSSSCG00000005388:ENSSSCT00000040630:exon13:c.A1485G:p.G495G,ENSSSCG00000005388:ENSSSCT00000046324:exon10:c.A1482G:p.G494G,ENSSSCG00000005388:ENSSSCT00000053276:exon11:c.A1470G:p.G490G,	1_242004133	35.9297	1.578e-08
1	242018673	242018673	T	A	SNP	.	999	0|0	1|1	0|1	0|1	0|1	0|1	0|1	0|1	10|0	0|26	22,15	29,14	8,14	20,6	31,10	8,8	exonic	ENSSSCG00000005388	nonsynonymous SNV	ENSSSCG00000005388:ENSSSCT00000005931:exon13:c.T1799A:p.I600N,ENSSSCG00000005388:ENSSSCT00000043815:exon13:c.T1799A:p.I600N,ENSSSCG00000005388:ENSSSCT00000040630:exon14:c.T1646A:p.I549N,ENSSSCG00000005388:ENSSSCT00000046324:exon11:c.T1643A:p.I548N,ENSSSCG00000005388:ENSSSCT00000053276:exon12:c.T1631A:p.I544N,	1_242018673	7.00141	0.03018
1	242018776	242018776	T	A	SNP	.	999	0|0	1|1	0|1	0|1	0|1	0|1	0|1	0|1	14|0	0|19	16,14	27,11	12,14	13,7	20,9	7,12	exonic	ENSSSCG00000005388	nonsynonymous SNV	ENSSSCG00000005388:ENSSSCT00000005931:exon13:c.T1902A:p.S634R,ENSSSCG00000005388:ENSSSCT00000043815:exon13:c.T1902A:p.S634R,ENSSSCG00000005388:ENSSSCT00000040630:exon14:c.T1749A:p.S583R,ENSSSCG00000005388:ENSSSCT00000046324:exon11:c.T1746A:p.S582R,ENSSSCG00000005388:ENSSSCT00000053276:exon12:c.T1734A:p.S578R,	1_242018776	10.3721	0.005594
1	242018796	242018796	A	T	SNP	.	999	0|0	1|1	0|1	0|1	0|1	0|1	0|1	0|1	19|0	0|21	15,16	26,8	13,10	14,6	14,8	6,11	exonic	ENSSSCG00000005388	nonsynonymous SNV	ENSSSCG00000005388:ENSSSCT00000005931:exon13:c.A1922T:p.K641I,ENSSSCG00000005388:ENSSSCT00000043815:exon13:c.A1922T:p.K641I,ENSSSCG00000005388:ENSSSCT00000040630:exon14:c.A1769T:p.K590I,ENSSSCG00000005388:ENSSSCT00000046324:exon11:c.A1766T:p.K589I,ENSSSCG00000005388:ENSSSCT00000053276:exon12:c.A1754T:p.K585I,	1_242018796	14.7131	0.0006384
1	242120386	242120386	G	A	SNP	.	999	0|0	1|1	0|1	0|1	0|1	0|1	0|1	0|1	4|0	0|3	36,47	12,27	46,29	74,77	43,39	50,57	UTR5	ENSSSCG00000005389(ENSSSCT00000005932:c.-4064C>T,ENSSSCT00000039346:c.-4064C>T,ENSSSCT00000063565:c.-4064C>T)	-	-	1_242120386	62.7414	2.376e-14
1	243253568	243253568	C	T	SNP	.	999	0|0	1|1	0|1	0|1	0|1	0|1	0|1	0|1	14|0	0|26	32,37	30,32	24,16	34,24	22,16	26,12	UTR3	ENSSSCG00000005399(ENSSSCT00000005942:c.*24C>T,ENSSSCT00000024274:c.*24C>T)	-	-	1_243253568	17.3494	0.0001709
1	245457860	245457860	G	A	SNP	.	944	0|0	1|1	0|1	0|1	0|1	0|1	0|1	0|1	18|0	0|20	20,13	10,3	18,9	61,42	48,8	54,34	UTR3	ENSSSCG00000005403(ENSSSCT00000005946:c.*493G>A,ENSSSCT00000064803:c.*493G>A)	-	-	1_245457860	122.875	2.08e-27
1	245458001	245458001	A	T	SNP	.	999	0|0	1|1	0|1	0|1	0|1	0|1	0|1	0|1	20|0	0|16	16,11	8,7	11,15	42,41	22,31	40,46	UTR3	ENSSSCG00000005403(ENSSSCT00000005946:c.*634A>T,ENSSSCT00000064803:c.*634A>T)	-	-	1_245458001	106.889	6.157e-24
1	245458008	245458008	T	A	SNP	.	999	0|0	1|1	0|1	0|1	0|1	0|1	0|1	0|1	20|0	0|13	16,12	8,7	11,14	43,40	20,32	43,48	UTR3	ENSSSCG00000005403(ENSSSCT00000005946:c.*641T>A,ENSSSCT00000064803:c.*641T>A)	-	-	1_245458008	110.641	9.433e-25
1	245458034	245458034	T	A	SNP	.	999	0|0	1|1	0|1	0|1	0|1	0|1	0|1	0|1	18|0	0|12	18,15	11,7	14,19	61,51	36,40	52,47	UTR3	ENSSSCG00000005403(ENSSSCT00000005946:c.*667T>A,ENSSSCT00000064803:c.*667T>A)	-	-	1_245458034	143.986	5.417e-32
1	245458385	245458385	G	A	SNP	.	999	0|0	1|1	0|1	0|1	0|1	0|1	0|1	0|1	7|0	0|16	30,15	11,7	30,19	72,38	47,26	65,25	UTR3	ENSSSCG00000005403(ENSSSCT00000005946:c.*1018G>A,ENSSSCT00000064803:c.*1018G>A)	-	-	1_245458385	98.5252	4.032e-22
1	245458413	245458413	G	A	SNP	.	999	0|0	1|1	0|1	0|1	0|1	0|1	0|1	0|1	9|0	0|19	34,17	10,9	31,21	68,52	48,29	56,30	UTR3	ENSSSCG00000005403(ENSSSCT00000005946:c.*1046G>A,ENSSSCT00000064803:c.*1046G>A)	-	-	1_245458413	96.8052	9.528e-22
1	245458498	245458498	G	A	SNP	.	999	0|0	1|1	0|1	0|1	0|1	0|1	0|1	0|1	17|0	0|23	44,26	11,10	20,19	59,63	44,38	50,36	UTR3	ENSSSCG00000005403(ENSSSCT00000005946:c.*1131G>A,ENSSSCT00000064803:c.*1131G>A)	-	-	1_245458498	93.228	5.699e-21
1	245458588	245458588	A	G	SNP	.	999	0|0	1|1	0|1	0|1	0|1	0|1	0|1	0|1	20|0	0|24	46,23	8,16	24,25	51,67	39,40	59,49	UTR3	ENSSSCG00000005403(ENSSSCT00000005946:c.*1221A>G,ENSSSCT00000064803:c.*1221A>G)	-	-	1_245458588	90.8701	1.853e-20
1	245458595	245458595	T	C	SNP	.	999	0|0	1|1	0|1	0|1	0|1	0|1	0|1	0|1	18|0	0|23	47,24	10,16	22,25	55,68	41,40	56,51	UTR3	ENSSSCG00000005403(ENSSSCT00000005946:c.*1228T>C,ENSSSCT00000064803:c.*1228T>C)	-	-	1_245458595	92.9743	6.47e-21
1	245458698	245458698	G	A	SNP	.	999	0|0	1|1	0|1	0|1	0|1	0|1	0|1	0|1	15|0	0|16	47,28	15,15	24,20	58,67	48,54	73,65	UTR3	ENSSSCG00000005403(ENSSSCT00000005946:c.*1331G>A,ENSSSCT00000064803:c.*1331G>A)	-	-	1_245458698	134.853	5.214e-30
1	245458848	245458848	G	T	SNP	.	999	0|0	1|1	0|1	0|1	0|1	0|1	0|1	0|1	19|0	0|14	12,9	8,5	6,6	31,15	16,13	29,16	UTR3	ENSSSCG00000005403(ENSSSCT00000005946:c.*1481G>T,ENSSSCT00000064803:c.*1481G>T)	-	-	1_245458848	46.6145	7.547e-11
1	245458910	245458910	A	G	SNP	.	999	0|0	1|1	0|1	0|1	0|1	0|1	0|1	0|1	22|0	0|18	9,9	7,4	7,8	29,11	16,14	28,16	UTR3	ENSSSCG00000005403(ENSSSCT00000005946:c.*1543A>G,ENSSSCT00000064803:c.*1543A>G)	-	-	1_245458910	43.247	4.065e-10
1	246105407	246105407	A	G	SNP	.	523	0|0	1|1	0|1	0|1	0|1	0|1	0|1	0|1	12|0	0|17	153,46	74,14	45,5	89,29	77,13	81,20	exonic	ENSSSCG00000005424	synonymous SNV	ENSSSCG00000005424:ENSSSCT00000049508:exon1:c.A51G:p.L17L,ENSSSCG00000005424:ENSSSCT00000046165:exon2:c.A51G:p.L17L,ENSSSCG00000005424:ENSSSCT00000005965:exon1:c.A51G:p.L17L,ENSSSCG00000005424:ENSSSCT00000045553:exon2:c.A51G:p.L17L,	1_246105407	81.3986	2.111e-18
1	246139676	246139676	G	A	SNP	.	999	0|0	1|1	0|1	0|1	0|1	0|1	0|1	0|1	14|0	0|16	17,16	42,22	8,9	18,32	24,30	22,23	UTR3	ENSSSCG00000005424(ENSSSCT00000005967:c.*86G>A,ENSSSCT00000061577:c.*86G>A,ENSSSCT00000052222:c.*86G>A)	-	-	1_246139676	25.0541	3.627e-06
1	246139950	246139950	G	A	SNP	.	999	0|0	1|1	0|1	0|1	0|1	0|1	0|1	0|1	6|0	0|7	7,13	17,15	8,4	20,19	9,10	14,9	UTR3	ENSSSCG00000005424(ENSSSCT00000005967:c.*360G>A,ENSSSCT00000061577:c.*360G>A,ENSSSCT00000052222:c.*360G>A)	-	-	1_246139950	23.412	8.244e-06
1	246145879	246145879	C	T	SNP	.	999	0|0	1|1	0|1	0|1	0|1	0|1	0|1	0|1	13|0	0|18	77,58	49,27	85,64	80,67	77,38	15,4	intergenic	ENSSSCG00000005424(dist=5473),ENSSSCG00000005423(dist=1636)	-	-	1_246145879	903.679	0
1	246146830	246146830	T	C	SNP	.	999	0|0	1|1	0|1	0|1	0|1	0|1	0|1	0|1	21|0	0|18	32,34	14,25	50,33	63,56	49,23	5,6	downstream	ENSSSCG00000005423	-	-	1_246146830	510.003	0
1	246147197	246147197	A	T	SNP	.	999	0|0	1|1	0|1	0|1	0|1	0|1	0|1	0|1	22|0	0|29	39,31	17,13	44,28	52,43	45,21	11,2	downstream	ENSSSCG00000005423	-	-	1_246147197	293.985	1.452e-64
1	246712962	246712962	G	T	SNP	.	999	0|0	1|1	0|1	0|1	0|1	0|1	0|1	0|1	19|0	0|16	101,75	99,80	93,81	55,67	31,36	17,19	UTR3	ENSSSCG00000005425(ENSSSCT00000033835:c.*450G>T)	-	-	1_246712962	740.126	0
1	246712990	246712990	G	A	SNP	.	999	0|0	1|1	0|1	0|1	0|1	0|1	0|1	0|1	20|0	0|16	115,88	112,92	104,96	64,69	31,36	17,20	UTR3	ENSSSCG00000005425(ENSSSCT00000033835:c.*478G>A)	-	-	1_246712990	1035.06	0
1	246713555	246713555	T	A	SNP	.	999	0|0	1|1	0|1	0|1	0|1	0|1	0|1	0|1	14|0	0|23	44,41	27,43	40,37	14,34	9,3	8,15	UTR3	ENSSSCG00000005425(ENSSSCT00000033835:c.*1043T>A)	-	-	1_246713555	435.637	0
1	246915240	246915240	T	C	SNP	.	999	0|0	1|1	0|1	0|1	0|1	0|1	0|1	0|1	18|0	0|15	23,17	15,6	11,8	7,11	8,5	6,10	UTR3	ENSSSCG00000005427(ENSSSCT00000005970:c.*2190T>C,ENSSSCT00000047610:c.*2190T>C,ENSSSCT00000038218:c.*1654T>C,ENSSSCT00000047525:c.*1654T>C)	-	-	1_246915240	32.3745	9.332e-08
1	246915271	246915271	A	G	SNP	.	861	0|0	1|1	0|1	0|1	0|1	0|1	0|1	0|1	14|0	0|14	20,13	10,2	11,6	11,12	9,4	5,6	UTR3	ENSSSCG00000005427(ENSSSCT00000005970:c.*2221A>G,ENSSSCT00000047610:c.*2221A>G,ENSSSCT00000038218:c.*1685A>G,ENSSSCT00000047525:c.*1685A>G)	-	-	1_246915271	7.69748	0.02131
1	249898880	249898880	T	A	SNP	.	999	0|0	1|1	0|1	0|1	0|1	0|1	0|1	0|1	16|0	0|17	5,13	3,9	8,5	11,23	9,21	9,14	UTR3	ENSSSCG00000005440(ENSSSCT00000005984:c.*980A>T)	-	-	1_249898880	22.6772	1.19e-05
1	249899014	249899014	A	G	SNP	.	999	0|0	1|1	0|1	0|1	0|1	0|1	0|1	0|1	19|0	0|13	19,15	8,13	10,8	28,32	25,37	18,20	UTR3	ENSSSCG00000005440(ENSSSCT00000005984:c.*846T>C)	-	-	1_249899014	48.9059	2.4e-11
1	249899418	249899418	C	T	SNP	.	999	0|0	1|1	0|1	0|1	0|1	0|1	0|1	0|1	17|0	0|11	33,35	28,20	29,20	74,51	39,55	57,26	UTR3	ENSSSCG00000005440(ENSSSCT00000005984:c.*442G>A)	-	-	1_249899418	62.4303	2.776e-14
1	249899463	249899463	C	A	SNP	.	999	0|0	1|1	0|1	0|1	0|1	0|1	0|1	0|1	19|0	0|18	28,42	33,21	24,23	79,55	43,66	53,27	UTR3	ENSSSCG00000005440(ENSSSCT00000005984:c.*397G>T)	-	-	1_249899463	71.932	2.4e-16
1	249899481	249899481	C	T	SNP	.	999	0|0	1|1	0|1	0|1	0|1	0|1	0|1	0|1	17|0	0|16	29,42	31,19	23,21	72,56	45,62	51,31	UTR3	ENSSSCG00000005440(ENSSSCT00000005984:c.*379G>A)	-	-	1_249899481	73.3571	1.177e-16
1	249899635	249899635	C	G	SNP	.	999	0|0	1|1	0|1	0|1	0|1	0|1	0|1	0|1	20|0	2|20	56,45	35,20	40,21	91,65	58,85	64,55	UTR3	ENSSSCG00000005440(ENSSSCT00000005984:c.*225G>C)	-	-	1_249899635	101.814	7.788e-23
1	249899638	249899638	G	T	SNP	.	999	0|0	1|1	0|1	0|1	0|1	0|1	0|1	0|1	20|0	2|21	59,43	35,20	41,21	89,65	57,84	65,55	UTR3	ENSSSCG00000005440(ENSSSCT00000005984:c.*222C>A)	-	-	1_249899638	98.0457	5.124e-22
1	249899809	249899809	T	C	SNP	.	999	0|0	1|1	0|1	0|1	0|1	0|1	0|1	0|1	24|0	0|28	61,72	60,40	47,32	88,100	85,104	78,68	UTR3	ENSSSCG00000005440(ENSSSCT00000005984:c.*51A>G)	-	-	1_249899809	88.7471	5.356e-20
1	249899817	249899817	G	A	SNP	.	999	0|0	0|1	0|1	0|1	0|1	0|1	0|1	0|1	23|0	8|20	64,71	63,40	49,31	88,95	84,99	80,70	UTR3	ENSSSCG00000005440(ENSSSCT00000005984:c.*43C>T)	-	-	1_249899817	80.2295	3.788e-18
1	249905315	249905315	G	A	SNP	.	999	0|0	1|1	0|1	0|1	0|1	0|1	0|1	0|1	23|0	0|17	65,62	24,26	21,38	39,34	24,52	56,64	UTR5	ENSSSCG00000005440(ENSSSCT00000005984:c.-17C>T)	-	-	1_249905315	79.8483	4.583e-18
1	249905326	249905326	C	T	SNP	.	999	0|0	1|1	0|1	0|1	0|1	0|1	0|1	0|1	23|0	0|16	20,42	16,19	7,25	26,17	15,43	26,38	UTR5	ENSSSCG00000005440(ENSSSCT00000005984:c.-28G>A)	-	-	1_249905326	33.516	5.273e-08
1	249910047	249910047	A	G	SNP	.	999	0|0	1|1	0|1	0|1	0|1	0|1	0|1	0|1	16|0	0|15	13,5	2,12	5,12	43,70	13,28	55,96	exonic	ENSSSCG00000005441	nonsynonymous SNV	ENSSSCG00000005441:ENSSSCT00000063138:exon2:c.A263G:p.H88R,ENSSSCG00000005441:ENSSSCT00000056556:exon2:c.A263G:p.H88R,	1_249910047	216.562	9.424e-48
1	249955144	249955144	G	C	SNP	.	999	0|0	1|1	0|1	0|1	0|1	0|1	0|1	0|1	16|0	0|18	8,7	4,10	6,5	43,58	18,42	34,50	exonic	ENSSSCG00000005441	nonsynonymous SNV	ENSSSCG00000005441:ENSSSCT00000063138:exon25:c.G2866C:p.A956P,ENSSSCG00000005441:ENSSSCT00000056556:exon23:c.G2683C:p.A895P,ENSSSCG00000005441:ENSSSCT00000005985:exon23:c.G2254C:p.A752P,	1_249955144	171.935	4.622e-38
1	249960249	249960249	C	T	SNP	.	999	0|0	1|1	0|1	0|1	0|1	0|1	0|1	0|1	19|0	0|7	28,14	9,7	4,17	71,53	28,31	44,58	exonic	ENSSSCG00000005441	synonymous SNV	ENSSSCG00000005441:ENSSSCT00000063138:exon28:c.C3388T:p.L1130L,ENSSSCG00000005441:ENSSSCT00000056556:exon26:c.C3205T:p.L1069L,ENSSSCG00000005441:ENSSSCT00000005985:exon26:c.C2776T:p.L926L,	1_249960249	149.888	2.832e-33
1	249960253	249960253	A	C	SNP	.	999	0|0	1|1	0|1	0|1	0|1	0|1	0|1	0|1	19|0	0|8	28,14	9,7	3,17	71,53	30,31	46,58	exonic	ENSSSCG00000005441	nonsynonymous SNV	ENSSSCG00000005441:ENSSSCT00000063138:exon28:c.A3392C:p.N1131T,ENSSSCG00000005441:ENSSSCT00000056556:exon26:c.A3209C:p.N1070T,ENSSSCG00000005441:ENSSSCT00000005985:exon26:c.A2780C:p.N927T,	1_249960253	155.269	1.922e-34
1	249962803	249962803	T	C	SNP	.	999	0|0	1|1	0|1	0|1	0|1	0|1	0|1	0|1	14|0	0|20	29,17	10,12	5,22	81,61	32,40	53,59	exonic	ENSSSCG00000005441	synonymous SNV	ENSSSCG00000005441:ENSSSCT00000063138:exon29:c.T3462C:p.D1154D,ENSSSCG00000005441:ENSSSCT00000056556:exon27:c.T3279C:p.D1093D,ENSSSCG00000005441:ENSSSCT00000005985:exon27:c.T2850C:p.D950D,	1_249962803	164.133	2.286e-36
1	249979564	249979564	G	A	SNP	.	999	0|0	1|1	0|1	0|1	0|1	0|1	0|1	0|1	12|0	0|23	24,37	24,6	12,16	66,86	23,34	64,46	UTR3	ENSSSCG00000005441(ENSSSCT00000005985:c.*565G>A)	-	-	1_249979564	128.397	1.315e-28
1	249979673	249979673	T	C	SNP	.	999	0|0	1|1	0|1	0|1	0|1	0|1	0|1	0|1	12|0	0|17	19,34	19,12	12,17	61,82	26,32	49,56	UTR3	ENSSSCG00000005441(ENSSSCT00000005985:c.*674T>C)	-	-	1_249979673	124.222	1.061e-27
1	249979753	249979753	C	T	SNP	.	999	0|0	1|1	0|1	0|1	0|1	0|1	0|1	0|1	12|0	0|23	12,27	13,20	10,27	54,80	19,43	45,60	UTR3	ENSSSCG00000005441(ENSSSCT00000005985:c.*754C>T)	-	-	1_249979753	124.953	7.357e-28
1	249979856	249979856	A	C	SNP	.	999	0|0	1|1	0|1	0|1	0|1	0|1	0|1	0|1	17|0	0|26	16,24	17,18	8,17	51,68	20,38	47,45	UTR3	ENSSSCG00000005441(ENSSSCT00000005985:c.*857A>C)	-	-	1_249979856	110.36	1.086e-24
1	249979883	249979883	A	G	SNP	.	999	0|0	1|1	0|1	0|1	0|1	0|1	0|1	0|1	17|0	0|24	11,22	15,20	11,11	48,58	22,25	33,41	UTR3	ENSSSCG00000005441(ENSSSCT00000005985:c.*884A>G)	-	-	1_249979883	89.878	3.043e-20
1	249979968	249979968	A	T	SNP	.	999	0|0	1|1	0|1	0|1	0|1	0|1	0|1	0|1	20|0	0|21	14,26	25,23	14,21	67,87	25,45	45,68	UTR3	ENSSSCG00000005441(ENSSSCT00000005985:c.*969A>T)	-	-	1_249979968	145.145	3.036e-32
1	249980063	249980063	G	A	SNP	.	999	0|0	1|1	0|1	0|1	0|1	0|1	0|1	0|1	17|0	0|19	9,10	17,20	8,11	50,52	24,37	30,49	UTR3	ENSSSCG00000005441(ENSSSCT00000005985:c.*1064G>A)	-	-	1_249980063	122.551	2.445e-27
1	249980381	249980381	T	G	SNP	.	999	0|0	1|1	0|1	0|1	0|1	0|1	0|1	0|1	16|0	0|12	18,11	10,7	6,6	26,28	10,16	10,25	UTR3	ENSSSCG00000005441(ENSSSCT00000005985:c.*1382T>G)	-	-	1_249980381	29.8037	3.374e-07
1	250002133	250002133	A	G	SNP	.	999	0|0	1|1	0|1	0|1	0|1	0|1	0|1	0|1	24|0	0|7	37,11	8,4	6,11	15,21	20,17	7,17	intergenic	ENSSSCG00000032255(dist=6378),ENSSSCG00000005444(dist=3316)	-	-	1_250002133	22.9336	1.047e-05
1	250002165	250002165	A	G	SNP	.	826	0|0	1|1	0|1	0|1	0|1	0|1	0|1	0|1	22|0	0|5	37,7	11,3	7,9	14,16	23,7	7,11	intergenic	ENSSSCG00000032255(dist=6410),ENSSSCG00000005444(dist=3284)	-	-	1_250002165	15.2889	0.0004787
1	250152013	250152013	G	A	SNP	.	999	0|0	1|1	0|1	0|1	0|1	0|1	0|1	0|1	17|0	0|8	39,22	18,24	13,12	49,41	23,33	25,18	exonic	ENSSSCG00000005444	synonymous SNV	ENSSSCG00000005444:ENSSSCT00000043818:exon5:c.C1161T:p.L387L,ENSSSCG00000005444:ENSSSCT00000045926:exon5:c.C1161T:p.L387L,ENSSSCG00000005444:ENSSSCT00000005988:exon5:c.C1161T:p.L387L,ENSSSCG00000005444:ENSSSCT00000057456:exon6:c.C1077T:p.L359L,ENSSSCG00000005444:ENSSSCT00000037517:exon5:c.C1161T:p.L387L,	1_250152013	20.3793	3.756e-05
1	251155306	251155306	C	T	SNP	.	999	0|0	1|1	0|1	0|1	0|1	0|1	0|1	0|1	9|0	0|19	25,29	8,11	18,9	29,37	25,23	27,21	exonic	ENSSSCG00000033120	synonymous SNV	ENSSSCG00000033120:ENSSSCT00000059579:exon2:c.C705T:p.F235F,ENSSSCG00000033120:ENSSSCT00000047793:exon2:c.C705T:p.F235F,ENSSSCG00000033120:ENSSSCT00000053208:exon8:c.C1275T:p.F425F,ENSSSCG00000033120:ENSSSCT00000062069:exon9:c.C1281T:p.F427F,ENSSSCG00000033120:ENSSSCT00000063147:exon8:c.C1275T:p.F425F,ENSSSCG00000033120:ENSSSCT00000066152:exon2:c.C582T:p.F194F,ENSSSCG00000033120:ENSSSCT0000000599…	1_251155306	28.8902	5.328e-07
1	251186341	251186341	C	T	SNP	.	999	0|0	1|1	0|1	0|1	0|1	0|1	0|1	0|1	19|0	0|21	94,76	25,36	25,25	47,41	39,37	39,34	UTR3	ENSSSCG00000033120(ENSSSCT00000062069:c.*73C>T,ENSSSCT00000053208:c.*73C>T,ENSSSCT00000040771:c.*164C>T,ENSSSCT00000063147:c.*164C>T,ENSSSCT00000047793:c.*73C>T,ENSSSCT00000059579:c.*73C>T,ENSSSCT00000066152:c.*73C>T)	-	-	1_251186341	86.6162	1.554e-19
1	251186677	251186677	T	C	SNP	.	999	0|0	1|1	0|1	0|1	0|1	0|1	0|1	0|1	16|0	0|15	115,31	35,17	39,7	52,23	40,16	37,23	UTR3	ENSSSCG00000033120(ENSSSCT00000062069:c.*409T>C,ENSSSCT00000053208:c.*409T>C,ENSSSCT00000040771:c.*500T>C,ENSSSCT00000063147:c.*500T>C,ENSSSCT00000047793:c.*409T>C,ENSSSCT00000059579:c.*409T>C,ENSSSCT00000066152:c.*409T>C)	-	-	1_251186677	70.7657	4.3e-16
1	251186678	251186678	G	A	SNP	.	999	0|0	1|1	0|1	0|1	0|1	0|1	0|1	0|1	17|0	1|14	118,28	35,17	39,7	52,23	38,16	36,23	UTR3	ENSSSCG00000033120(ENSSSCT00000062069:c.*410G>A,ENSSSCT00000053208:c.*410G>A,ENSSSCT00000040771:c.*501G>A,ENSSSCT00000063147:c.*501G>A,ENSSSCT00000047793:c.*410G>A,ENSSSCT00000059579:c.*410G>A,ENSSSCT00000066152:c.*410G>A)	-	-	1_251186678	70.1518	5.844e-16
1	251186735	251186735	G	A	SNP	.	942	0|0	1|1	0|1	0|1	0|1	0|1	0|1	0|1	18|0	0|17	91,21	24,10	25,3	40,11	21,12	20,18	UTR3	ENSSSCG00000033120(ENSSSCT00000062069:c.*467G>A,ENSSSCT00000053208:c.*467G>A,ENSSSCT00000040771:c.*558G>A,ENSSSCT00000063147:c.*558G>A,ENSSSCT00000047793:c.*467G>A,ENSSSCT00000059579:c.*467G>A,ENSSSCT00000066152:c.*467G>A)	-	-	1_251186735	75.6227	3.791e-17
1	251186950	251186950	C	G	SNP	.	809	0|0	1|1	0|1	0|1	0|1	0|1	0|1	0|1	26|0	0|14	86,23	41,20	28,9	50,19	26,8	36,10	UTR3	ENSSSCG00000033120(ENSSSCT00000062069:c.*682C>G,ENSSSCT00000053208:c.*682C>G,ENSSSCT00000040771:c.*773C>G,ENSSSCT00000063147:c.*773C>G,ENSSSCT00000047793:c.*682C>G,ENSSSCT00000059579:c.*682C>G,ENSSSCT00000066152:c.*682C>G)	-	-	1_251186950	46.3905	8.442e-11
1	251187450	251187450	A	G	SNP	.	999	1|1	0|0	0|1	0|1	0|1	0|1	0|1	0|1	0|17	5|0	31,73	18,26	19,45	20,33	15,35	6,40	UTR3	ENSSSCG00000033120(ENSSSCT00000062069:c.*1182A>G,ENSSSCT00000053208:c.*1182A>G,ENSSSCT00000063147:c.*1273A>G,ENSSSCT00000047793:c.*1182A>G,ENSSSCT00000059579:c.*1182A>G,ENSSSCT00000066152:c.*1182A>G)	-	-	1_251187450	56.8389	4.546e-13
1	251188732	251188732	T	C	SNP	.	999	0|0	1|1	0|1	0|1	0|1	0|1	0|1	0|1	10|0	0|20	123,96	116,100	69,85	53,58	40,58	51,49	UTR3	ENSSSCG00000033120(ENSSSCT00000062069:c.*2464T>C,ENSSSCT00000053208:c.*2464T>C,ENSSSCT00000063147:c.*2555T>C,ENSSSCT00000047793:c.*2464T>C,ENSSSCT00000059579:c.*2464T>C,ENSSSCT00000066152:c.*2464T>C)	-	-	1_251188732	276.323	9.938e-61
1	251189203	251189203	G	C	SNP	.	999	0|0	1|1	0|1	0|1	0|1	0|1	0|1	0|1	21|0	0|10	107,80	96,57	67,37	66,34	36,30	60,35	UTR3	ENSSSCG00000033120(ENSSSCT00000062069:c.*2935G>C,ENSSSCT00000053208:c.*2935G>C,ENSSSCT00000063147:c.*3026G>C,ENSSSCT00000047793:c.*2935G>C,ENSSSCT00000059579:c.*2935G>C,ENSSSCT00000066152:c.*2935G>C)	-	-	1_251189203	191.224	2.993e-42
1	251189685	251189685	T	C	SNP	.	999	0|0	1|1	0|1	0|1	0|1	0|1	0|1	0|1	18|0	0|23	124,93	111,110	100,88	62,61	67,71	71,58	UTR3	ENSSSCG00000033120(ENSSSCT00000062069:c.*3417T>C,ENSSSCT00000053208:c.*3417T>C,ENSSSCT00000063147:c.*3508T>C,ENSSSCT00000047793:c.*3417T>C,ENSSSCT00000059579:c.*3417T>C,ENSSSCT00000066152:c.*3417T>C)	-	-	1_251189685	148.742	5.024e-33
1	251812183	251812183	A	G	SNP	.	999	1|1	0|0	0|1	0|1	0|1	0|1	0|1	0|1	0|15	19|0	47,53	85,61	83,71	16,8	17,7	17,3	UTR3	ENSSSCG00000005457(ENSSSCT00000038466:c.*1605T>C,ENSSSCT00000063722:c.*1605T>C,ENSSSCT00000047223:c.*1605T>C,ENSSSCT00000047545:c.*1605T>C,ENSSSCT00000053496:c.*1605T>C)	-	-	1_251812183	1758.63	0
1	251812220	251812220	T	G	SNP	.	999	1|1	0|0	0|1	0|1	0|1	0|1	0|1	0|1	0|15	24|0	47,47	76,49	87,53	14,9	20,5	18,2	UTR3	ENSSSCG00000005457(ENSSSCT00000038466:c.*1568A>C,ENSSSCT00000063722:c.*1568A>C,ENSSSCT00000047223:c.*1568A>C,ENSSSCT00000047545:c.*1568A>C,ENSSSCT00000053496:c.*1568A>C)	-	-	1_251812220	1339.17	0
1	251812235	251812235	T	C	SNP	.	999	1|1	0|0	0|1	0|1	0|1	0|1	0|1	0|1	0|16	25|0	47,55	92,43	99,49	16,9	17,3	17,2	UTR3	ENSSSCG00000005457(ENSSSCT00000038466:c.*1553A>G,ENSSSCT00000063722:c.*1553A>G,ENSSSCT00000047223:c.*1553A>G,ENSSSCT00000047545:c.*1553A>G,ENSSSCT00000053496:c.*1553A>G)	-	-	1_251812235	1774.25	0
1	251812463	251812463	G	C	SNP	.	999	1|1	0|0	0|1	0|1	0|1	0|1	0|1	0|1	0|14	14|0	50,37	86,97	93,93	17,8	19,10	22,8	UTR3	ENSSSCG00000005457(ENSSSCT00000038466:c.*1325C>G,ENSSSCT00000063722:c.*1325C>G,ENSSSCT00000047223:c.*1325C>G,ENSSSCT00000047545:c.*1325C>G,ENSSSCT00000053496:c.*1325C>G)	-	-	1_251812463	1782.75	0
1	252226444	252226444	G	A	SNP	.	999	0|0	1|1	0|1	0|1	0|1	0|1	0|1	0|1	25|0	0|23	117,133	115,118	125,115	137,80	92,35	49,64	exonic	ENSSSCG00000005459	synonymous SNV	ENSSSCG00000005459:ENSSSCT00000006004:exon46:c.C5133T:p.Y1711Y,ENSSSCG00000005459:ENSSSCT00000066105:exon46:c.C5151T:p.Y1717Y,ENSSSCG00000005459:ENSSSCT00000051829:exon46:c.C5133T:p.Y1711Y,ENSSSCG00000005459:ENSSSCT00000048061:exon47:c.C5133T:p.Y1711Y,ENSSSCG00000005459:ENSSSCT00000058500:exon47:c.C5133T:p.Y1711Y,	1_252226444	236.225	5.062e-52
1	252233341	252233341	T	C	SNP	.	999	0|0	1|1	0|1	0|1	0|1	0|1	0|1	0|1	23|0	0|27	77,99	89,79	115,77	113,96	58,42	40,59	exonic	ENSSSCG00000005459	synonymous SNV	ENSSSCG00000005459:ENSSSCT00000006004:exon41:c.A4449G:p.A1483A,ENSSSCG00000005459:ENSSSCT00000066105:exon41:c.A4467G:p.A1489A,ENSSSCG00000005459:ENSSSCT00000051829:exon41:c.A4449G:p.A1483A,ENSSSCG00000005459:ENSSSCT00000048061:exon42:c.A4449G:p.A1483A,ENSSSCG00000005459:ENSSSCT00000058500:exon42:c.A4449G:p.A1483A,	1_252233341	138.814	7.193e-31
1	252246666	252246666	A	T	SNP	.	999	0|0	1|1	0|1	0|1	0|1	0|1	0|1	0|1	17|0	0|19	59,62	41,49	77,51	79,73	70,39	37,54	exonic	ENSSSCG00000005459	nonsynonymous SNV	ENSSSCG00000005459:ENSSSCT00000006004:exon30:c.T3454A:p.S1152T,ENSSSCG00000005459:ENSSSCT00000066105:exon30:c.T3472A:p.S1158T,ENSSSCG00000005459:ENSSSCT00000051829:exon30:c.T3454A:p.S1152T,ENSSSCG00000005459:ENSSSCT00000048061:exon31:c.T3454A:p.S1152T,ENSSSCG00000005459:ENSSSCT00000058500:exon31:c.T3454A:p.S1152T,	1_252246666	24.6783	4.377e-06
1	252253719	252253719	A	G	SNP	.	999	0|0	1|1	0|1	0|1	0|1	0|1	0|1	0|1	14|0	0|21	47,60	39,35	40,58	55,76	48,36	30,57	exonic	ENSSSCG00000005459	synonymous SNV	ENSSSCG00000005459:ENSSSCT00000006004:exon24:c.T2748C:p.D916D,ENSSSCG00000005459:ENSSSCT00000066105:exon24:c.T2766C:p.D922D,ENSSSCG00000005459:ENSSSCT00000051829:exon24:c.T2748C:p.D916D,ENSSSCG00000005459:ENSSSCT00000048061:exon25:c.T2748C:p.D916D,ENSSSCG00000005459:ENSSSCT00000058500:exon25:c.T2748C:p.D916D,	1_252253719	6.97823	0.03053
1	252681574	252681574	G	A	SNP	.	999	1|1	0|0	0|1	0|1	0|1	0|1	0|1	0|1	0|11	19|0	19,15	8,15	20,25	15,18	5,6	17,8	exonic	ENSSSCG00000022780	synonymous SNV	ENSSSCG00000022780:ENSSSCT00000045204:exon4:c.G414A:p.P138P,ENSSSCG00000022780:ENSSSCT00000024726:exon5:c.G516A:p.P172P,	1_252681574	29.1212	4.747e-07
1	252688331	252688331	A	G	SNP	.	903	0|0	1|1	0|1	0|1	0|1	0|1	0|1	0|1	13|0	0|7	12,14	8,4	13,18	12,2	18,5	3,9	exonic	ENSSSCG00000022780	synonymous SNV	ENSSSCG00000022780:ENSSSCT00000045204:exon8:c.A1014G:p.T338T,ENSSSCG00000022780:ENSSSCT00000024726:exon9:c.A1116G:p.T372T,	1_252688331	45.6299	1.235e-10
1	252688341	252688341	A	C	SNP	.	941	0|0	1|1	0|1	0|1	0|1	0|1	0|1	0|1	11|0	0|7	12,13	8,5	11,17	12,3	17,4	2,9	exonic	ENSSSCG00000022780	synonymous SNV	ENSSSCG00000022780:ENSSSCT00000045204:exon8:c.A1024C:p.R342R,ENSSSCG00000022780:ENSSSCT00000024726:exon9:c.A1126C:p.R376R,	1_252688341	35.987	1.533e-08
1	252688832	252688832	A	G	SNP	.	999	0|0	1|1	0|1	0|1	0|1	0|1	0|1	0|1	15|0	0|11	23,24	11,7	25,38	23,12	6,10	19,17	UTR3	ENSSSCG00000022780(ENSSSCT00000024726:c.*435A>G,ENSSSCT00000045204:c.*435A>G)	-	-	1_252688832	24.6143	4.519e-06
1	252689108	252689108	T	C	SNP	.	999	0|0	1|1	0|1	0|1	0|1	0|1	0|1	0|1	12|0	0|6	21,18	16,19	27,29	17,14	11,7	11,19	UTR3	ENSSSCG00000022780(ENSSSCT00000024726:c.*711T>C,ENSSSCT00000045204:c.*711T>C)	-	-	1_252689108	40.6534	1.487e-09
1	252689918	252689918	C	T	SNP	.	999	0|0	1|1	0|1	0|1	0|1	0|1	0|1	0|1	18|0	0|15	15,34	28,18	39,42	10,17	13,16	15,18	UTR3	ENSSSCG00000022780(ENSSSCT00000024726:c.*1521C>T,ENSSSCT00000045204:c.*1521C>T)	-	-	1_252689918	97.7096	6.062e-22
1	252690324	252690324	T	C	SNP	.	999	1|1	0|0	0|1	0|1	0|1	0|1	0|1	0|1	0|17	16|0	15,18	14,29	24,22	12,9	12,7	13,12	UTR3	ENSSSCG00000022780(ENSSSCT00000024726:c.*1927T>C,ENSSSCT00000045204:c.*1927T>C)	-	-	1_252690324	54.8129	1.252e-12
1	252987822	252987822	T	C	SNP	.	999	1|1	0|0	0|1	0|1	0|1	0|1	0|1	0|1	0|17	22|0	53,49	65,61	92,86	61,58	31,31	62,76	UTR3	ENSSSCG00000005466(ENSSSCT00000063629:c.*3829A>G,ENSSSCT00000047560:c.*3829A>G,ENSSSCT00000006012:c.*3829A>G,ENSSSCT00000059871:c.*3829A>G)	-	-	1_252987822	80.0873	4.067e-18
1	252989074	252989074	T	C	SNP	.	999	1|1	0|0	0|1	0|1	0|1	0|1	0|1	0|1	0|24	17|0	26,32	31,22	26,33	37,42	12,27	32,51	UTR3	ENSSSCG00000005466(ENSSSCT00000063629:c.*2577A>G,ENSSSCT00000047560:c.*2577A>G,ENSSSCT00000006012:c.*2577A>G,ENSSSCT00000059871:c.*2577A>G)	-	-	1_252989074	17.5477	0.0001547
1	253124528	253124528	C	G	SNP	.	940	1|1	0|0	0|1	0|1	0|1	0|1	0|1	0|1	0|18	13|0	45,45	23,17	20,31	32,54	27,43	27,29	exonic	ENSSSCG00000005467	synonymous SNV	ENSSSCG00000005467:ENSSSCT00000034705:exon1:c.C66G:p.L22L,	1_253124528	13.4896	0.001177
1	253124536	253124536	C	T	SNP	.	999	1|1	0|0	0|1	0|1	0|1	0|1	0|1	0|1	0|18	13|0	59,49	29,20	30,39	40,61	34,48	32,35	exonic	ENSSSCG00000005467	nonsynonymous SNV	ENSSSCG00000005467:ENSSSCT00000034705:exon1:c.C74T:p.A25V,	1_253124536	13.8253	0.0009951
1	253179687	253179687	T	C	SNP	.	999	0|0	1|1	0|1	0|1	0|1	0|1	0|1	0|1	10|0	0|20	71,57	50,27	35,39	75,43	88,30	31,22	exonic	ENSSSCG00000005467	synonymous SNV	ENSSSCG00000005467:ENSSSCT00000006013:exon9:c.T873C:p.D291D,ENSSSCG00000005467:ENSSSCT00000034705:exon9:c.T954C:p.D318D,	1_253179687	23.414	8.236e-06
1	253179720	253179720	G	A	SNP	.	999	1|1	0|0	0|1	0|1	0|1	0|1	0|1	0|1	0|11	16|0	45,56	22,34	26,28	27,54	25,63	19,29	exonic	ENSSSCG00000005467	synonymous SNV	ENSSSCG00000005467:ENSSSCT00000006013:exon9:c.G906A:p.P302P,ENSSSCG00000005467:ENSSSCT00000034705:exon9:c.G987A:p.P329P,	1_253179720	17.3246	0.000173
1	253179729	253179729	A	G	SNP	.	999	1|1	0|0	0|1	0|1	0|1	0|1	0|1	0|1	0|12	15|0	43,50	20,34	23,26	27,48	30,52	17,30	exonic	ENSSSCG00000005467	synonymous SNV	ENSSSCG00000005467:ENSSSCT00000006013:exon9:c.A915G:p.P305P,ENSSSCG00000005467:ENSSSCT00000034705:exon9:c.A996G:p.P332P,	1_253179729	13.9661	0.0009275
1	253190914	253190914	G	A	SNP	.	999	1|1	0|0	0|1	0|1	0|1	0|1	0|1	0|1	0|16	19|0	24,42	15,40	32,40	24,56	16,43	10,24	UTR3	ENSSSCG00000005467(ENSSSCT00000034705:c.*59G>A,ENSSSCT00000006013:c.*59G>A)	-	-	1_253190914	45.1918	1.537e-10
1	253190994	253190994	A	G	SNP	.	999	0|0	1|1	0|1	0|1	0|1	0|1	0|1	0|1	18|0	0|14	44,18	30,13	43,23	50,22	53,8	30,7	UTR3	ENSSSCG00000005467(ENSSSCT00000034705:c.*139A>G,ENSSSCT00000006013:c.*139A>G)	-	-	1_253190994	29.4301	4.068e-07
1	253376758	253376758	T	C	SNP	.	999	1|1	0|0	0|1	0|1	0|1	0|1	0|1	0|1	0|25	11|0	20,22	26,10	12,14	51,66	43,53	26,20	UTR3	ENSSSCG00000026194(ENSSSCT00000028959:c.*1119A>G)	-	-	1_253376758	94.2726	3.38e-21
1	253549654	253549654	C	T	SNP	.	999	1|1	0|0	0|1	0|1	0|1	0|1	0|1	0|1	0|19	21|0	25,18	8,11	8,10	21,8	11,14	5,16	UTR3	ENSSSCG00000005471(ENSSSCT00000052566:c.*30C>T)	-	-	1_253549654	8.62719	0.01338
1	253554932	253554932	A	C	SNP	.	999	1|1	0|0	0|1	0|1	0|1	0|1	0|1	0|1	0|14	20|0	14,22	23,19	5,14	10,18	4,10	19,9	intergenic	ENSSSCG00000005471(dist=4557),ENSSSCG00000005472(dist=1987)	-	-	1_253554932	61.1786	5.191e-14
1	253808211	253808211	G	A	SNP	.	999	0|0	1|1	0|1	0|1	0|1	0|1	0|1	0|1	27|0	0|12	53,21	45,23	32,17	12,14	10,8	11,6	UTR3	ENSSSCG00000005477(ENSSSCT00000031937:c.*697C>T)	-	-	1_253808211	287.74	3.297e-63
1	253813198	253813198	C	T	SNP	.	999	0|0	1|1	0|1	0|1	0|1	0|1	0|1	0|1	24|0	0|16	49,44	41,27	29,22	15,15	17,9	16,24	exonic	ENSSSCG00000005477	nonsynonymous SNV	ENSSSCG00000005477:ENSSSCT00000031937:exon26:c.G3014A:p.G1005E,	1_253813198	203.171	7.62e-45
1	253813294	253813294	T	C	SNP	.	999	0|0	1|1	0|1	0|1	0|1	0|1	0|1	0|1	17|0	0|20	44,30	37,32	43,29	19,14	20,11	13,17	exonic	ENSSSCG00000005477	nonsynonymous SNV	ENSSSCG00000005477:ENSSSCT00000006023:exon26:c.A2918G:p.K973R,ENSSSCG00000005477:ENSSSCT00000031937:exon26:c.A2918G:p.K973R,	1_253813294	156.32	1.136e-34
1	253813754	253813754	T	C	SNP	.	999	0|0	1|1	0|1	0|1	0|1	0|1	0|1	0|1	12|0	0|26	50,36	32,30	37,28	19,8	26,26	14,17	exonic	ENSSSCG00000005477	nonsynonymous SNV	ENSSSCG00000005477:ENSSSCT00000006023:exon25:c.A2749G:p.M917V,ENSSSCG00000005477:ENSSSCT00000031937:exon25:c.A2749G:p.M917V,	1_253813754	168.139	3.083e-37
1	253819230	253819230	T	G	SNP	.	999	0|0	1|1	0|1	0|1	0|1	0|1	0|1	0|1	16|0	0|24	28,17	28,13	15,18	19,9	14,7	10,12	exonic	ENSSSCG00000005477	synonymous SNV	ENSSSCG00000005477:ENSSSCT00000006023:exon21:c.A2146C:p.R716R,ENSSSCG00000005477:ENSSSCT00000031937:exon21:c.A2146C:p.R716R,	1_253819230	34.869	2.681e-08
1	253826603	253826603	C	T	SNP	.	999	0|0	1|1	0|1	0|1	0|1	0|1	0|1	0|1	23|0	0|24	30,29	24,24	23,12	17,9	14,24	5,19	exonic	ENSSSCG00000005477	synonymous SNV	ENSSSCG00000005477:ENSSSCT00000006023:exon19:c.G1812A:p.R604R,ENSSSCG00000005477:ENSSSCT00000031937:exon19:c.G1812A:p.R604R,	1_253826603	49.5579	1.732e-11
1	253827695	253827695	T	C	SNP	.	999	0|0	1|1	0|1	0|1	0|1	0|1	0|1	0|1	18|0	0|14	32,27	22,21	24,15	16,10	15,21	6,17	exonic	ENSSSCG00000005477	synonymous SNV	ENSSSCG00000005477:ENSSSCT00000006023:exon18:c.A1800G:p.E600E,ENSSSCG00000005477:ENSSSCT00000031937:exon18:c.A1800G:p.E600E,	1_253827695	54.3762	1.557e-12
1	253827739	253827739	T	C	SNP	.	999	0|0	1|1	0|1	0|1	0|1	0|1	0|1	0|1	13|0	0|14	38,18	24,15	27,16	13,9	14,14	13,13	exonic	ENSSSCG00000005477	nonsynonymous SNV	ENSSSCG00000005477:ENSSSCT00000006023:exon18:c.A1756G:p.S586G,ENSSSCG00000005477:ENSSSCT00000031937:exon18:c.A1756G:p.S586G,	1_253827739	67.9823	1.729e-15
1	253839796	253839796	C	T	SNP	.	971	0|0	1|1	0|1	0|1	0|1	0|1	0|1	0|1	11|0	0|12	21,27	14,13	11,6	7,4	9,3	11,6	exonic	ENSSSCG00000005477	nonsynonymous SNV	ENSSSCG00000005477:ENSSSCT00000006023:exon10:c.G937A:p.V313I,ENSSSCG00000005477:ENSSSCT00000031937:exon10:c.G937A:p.V313I,	1_253839796	143.205	8.008e-32
1	253889043	253889043	T	C	SNP	.	999	0|0	1|1	0|1	0|1	0|1	0|1	0|1	0|1	16|0	0|30	47,50	12,16	19,31	51,39	40,25	32,43	exonic	ENSSSCG00000034278	nonsynonymous SNV	ENSSSCG00000034278:ENSSSCT00000060610:exon2:c.T38C:p.M13T,ENSSSCG00000034278:ENSSSCT00000043438:exon2:c.T44C:p.M15T,	1_253889043	29.9393	3.153e-07
1	253891799	253891799	T	C	SNP	.	999	0|0	1|1	0|1	0|1	0|1	0|1	0|1	0|1	20|0	0|18	44,29	18,14	22,28	15,34	30,20	36,24	UTR3	ENSSSCG00000034278(ENSSSCT00000043438:c.*343T>C,ENSSSCT00000060610:c.*343T>C)	-	-	1_253891799	19.9018	4.769e-05
1	253891940	253891940	C	T	SNP	.	999	0|0	1|1	0|1	0|1	0|1	0|1	0|1	0|1	18|0	0|14	40,39	13,17	27,31	26,39	24,21	39,25	UTR3	ENSSSCG00000034278(ENSSSCT00000043438:c.*484C>T,ENSSSCT00000060610:c.*484C>T)	-	-	1_253891940	8.57788	0.01372
1	253894170	253894170	T	C	SNP	.	999	0|0	1|1	0|1	0|1	0|1	0|1	0|1	0|1	11|0	0|17	37,48	33,30	34,36	24,17	23,15	20,23	UTR3	ENSSSCG00000033177(ENSSSCT00000062403:c.*1960A>G),ENSSSCG00000034278(ENSSSCT00000043438:c.*2714T>C,ENSSSCT00000060610:c.*2714T>C)	-	-	1_253894170	80.6204	3.115e-18
1	253894227	253894227	G	A	SNP	.	999	0|0	1|1	0|1	0|1	0|1	0|1	0|1	0|1	18|0	0|20	28,38	25,25	30,36	18,13	17,11	22,20	UTR3	ENSSSCG00000033177(ENSSSCT00000062403:c.*1903C>T),ENSSSCG00000034278(ENSSSCT00000043438:c.*2771G>A,ENSSSCT00000060610:c.*2771G>A)	-	-	1_253894227	70.5161	4.871e-16
1	254033837	254033837	G	A	SNP	.	999	0|0	1|1	0|1	0|1	0|1	0|1	0|1	0|1	17|0	0|27	80,76	62,44	44,44	99,80	73,63	53,50	UTR3	ENSSSCG00000005478(ENSSSCT00000006024:c.*898C>T,ENSSSCT00000050903:c.*43C>T)	-	-	1_254033837	11.7574	0.002798
1	254034069	254034069	A	T	SNP	.	999	0|0	1|1	0|1	0|1	0|1	0|1	0|1	0|1	24|0	0|28	39,48	26,25	33,22	60,63	43,44	24,35	UTR3	ENSSSCG00000005478(ENSSSCT00000006024:c.*666T>A)	-	-	1_254034069	25.7043	2.621e-06
1	254035839	254035839	C	T	SNP	.	999	0|0	1|1	0|1	0|1	0|1	0|1	0|1	0|1	15|0	0|10	81,69	42,28	43,40	113,78	105,69	96,60	exonic	ENSSSCG00000005478	synonymous SNV	ENSSSCG00000005478:ENSSSCT00000050903:exon1:c.G66A:p.A22A,ENSSSCG00000005478:ENSSSCT00000006024:exon1:c.G66A:p.A22A,	1_254035839	105.122	1.489e-23
1	255179617	255179617	C	T	SNP	.	999	0|0	1|1	0|1	0|1	0|1	0|1	0|1	0|1	23|0	0|22	17,12	12,16	22,8	8,5	2,12	7,4	exonic	ENSSSCG00000032835	synonymous SNV	ENSSSCG00000032835:ENSSSCT00000042148:exon4:c.C324T:p.A108A,ENSSSCG00000032835:ENSSSCT00000038784:exon4:c.C324T:p.A108A,	1_255179617	66.5105	3.609e-15
1	255192489	255192489	C	T	SNP	.	999	0|0	1|1	0|1	0|1	0|1	0|1	0|1	0|1	21|0	0|20	16,13	19,10	23,20	12,11	21,8	10,6	UTR3	ENSSSCG00000032835(ENSSSCT00000042148:c.*80C>T,ENSSSCT00000038784:c.*80C>T)	-	-	1_255192489	47.1277	5.839e-11
1	260474617	260474617	T	C	SNP	.	999	1|1	0|0	0|1	0|1	0|1	0|1	0|1	0|1	0|13	9|0	32,19	17,39	19,12	18,25	27,14	18,5	intronic	ENSSSCG00000028117	-	-	1_260474617	9.75879	0.007602
1	260474620	260474620	G	A	SNP	.	999	1|1	0|0	0|1	0|1	0|1	0|1	0|1	0|1	0|13	9|0	32,19	17,40	19,12	18,25	30,14	19,5	intronic	ENSSSCG00000028117	-	-	1_260474620	7.37095	0.02508
1	260477559	260477559	G	A	SNP	.	999	1|1	0|0	0|1	0|1	0|1	0|1	0|1	0|1	0|28	14|0	25,15	23,29	17,16	18,18	16,15	8,6	intronic	ENSSSCG00000028117	-	-	1_260477559	40.456	1.641e-09
1	260491293	260491293	C	T	SNP	.	999	0|0	1|1	0|1	0|1	0|1	0|1	0|1	0|1	15|0	0|14	29,17	27,7	11,13	18,15	10,13	14,10	intronic	ENSSSCG00000028117	-	-	1_260491293	10.3821	0.005566
1	260531828	260531828	A	C	SNP	.	999	0|0	1|1	0|1	0|1	0|1	0|1	0|1	0|1	22|0	1|19	17,11	12,8	8,5	26,13	22,9	15,12	exonic	ENSSSCG00000028117	nonsynonymous SNV	ENSSSCG00000028117:ENSSSCT00000025473:exon20:c.T1967G:p.I656S,	1_260531828	14.265	0.0007987
1	260808754	260808754	G	A	SNP	.	999	0|0	1|1	0|1	0|1	0|1	0|1	0|1	0|1	14|0	0|14	17,26	41,39	12,19	23,29	11,16	7,7	intergenic	ENSSSCG00000005506(dist=51888),ENSSSCG00000005508(dist=16862)	-	-	1_260808754	126.238	3.871e-28
1	260809610	260809610	G	A	SNP	.	999	1|1	0|0	0|1	0|1	0|1	0|1	0|1	0|1	0|22	17|0	22,21	31,21	29,16	36,38	34,19	15,16	intergenic	ENSSSCG00000005506(dist=52744),ENSSSCG00000005508(dist=16006)	-	-	1_260809610	19.3279	6.353e-05
1	260810046	260810046	T	G	SNP	.	999	1|1	0|0	0|1	0|1	0|1	0|1	0|1	0|1	0|23	30|0	28,30	41,27	29,7	31,26	29,23	22,21	intergenic	ENSSSCG00000005506(dist=53180),ENSSSCG00000005508(dist=15570)	-	-	1_260810046	6.08016	0.04783
1	260810546	260810546	C	T	SNP	.	999	1|1	0|0	0|1	0|1	0|1	0|1	0|1	0|1	0|14	16|0	20,27	15,22	8,8	33,27	12,19	12,13	intergenic	ENSSSCG00000005506(dist=53680),ENSSSCG00000005508(dist=15070)	-	-	1_260810546	7.21796	0.02708
1	260811015	260811015	A	G	SNP	.	999	0|0	1|1	0|1	0|1	0|1	0|1	0|1	0|1	19|0	0|21	28,34	24,15	22,25	24,34	18,12	17,16	intergenic	ENSSSCG00000005506(dist=54149),ENSSSCG00000005508(dist=14601)	-	-	1_260811015	8.91526	0.01159
1	260811174	260811174	T	C	SNP	.	999	1|1	0|0	0|1	0|1	0|1	0|1	0|1	0|1	0|26	21|0	32,22	12,11	20,14	26,26	18,24	17,18	intergenic	ENSSSCG00000005506(dist=54308),ENSSSCG00000005508(dist=14442)	-	-	1_260811174	8.70073	0.0129
1	260811184	260811184	T	C	SNP	.	999	1|1	0|0	0|1	0|1	0|1	0|1	0|1	0|1	0|27	21|0	30,17	11,13	18,14	25,26	18,24	16,18	intergenic	ENSSSCG00000005506(dist=54318),ENSSSCG00000005508(dist=14432)	-	-	1_260811184	8.14566	0.01703
1	260811431	260811431	C	T	SNP	.	999	1|1	0|0	0|1	0|1	0|1	0|1	0|1	0|1	0|21	16|0	20,23	12,16	19,8	34,36	19,24	18,17	intergenic	ENSSSCG00000005506(dist=54565),ENSSSCG00000005508(dist=14185)	-	-	1_260811431	17.4754	0.0001604
1	260811618	260811618	G	T	SNP	.	999	1|1	0|0	0|1	0|1	0|1	0|1	0|1	0|1	0|20	14|0	24,33	14,18	13,6	27,40	10,10	9,12	intergenic	ENSSSCG00000005506(dist=54752),ENSSSCG00000005508(dist=13998)	-	-	1_260811618	8.88301	0.01178
1	260811693	260811693	C	A	SNP	.	999	1|1	0|0	0|1	0|1	0|1	0|1	0|1	0|1	0|18	19|0	21,18	11,13	14,8	21,22	6,6	11,11	intergenic	ENSSSCG00000005506(dist=54827),ENSSSCG00000005508(dist=13923)	-	-	1_260811693	12.3721	0.002058
1	260812400	260812400	C	T	SNP	.	999	0|0	1|1	0|1	0|1	0|1	0|1	0|1	0|1	15|0	0|17	19,15	10,9	11,8	22,25	16,12	15,4	intergenic	ENSSSCG00000005506(dist=55534),ENSSSCG00000005508(dist=13216)	-	-	1_260812400	6.4886	0.039
1	260812808	260812808	G	A	SNP	.	999	0|0	1|1	0|1	0|1	0|1	0|1	0|1	0|1	21|0	0|17	17,13	8,12	13,10	37,30	12,22	16,8	intergenic	ENSSSCG00000005506(dist=55942),ENSSSCG00000005508(dist=12808)	-	-	1_260812808	26.2392	2.006e-06
1	260847517	260847517	C	T	SNP	.	999	1|1	0|0	0|1	0|1	0|1	0|1	0|1	0|1	0|16	12|0	29,38	21,39	17,33	6,22	11,29	10,12	UTR3	ENSSSCG00000005507(ENSSSCT00000022255:c.*424G>A)	-	-	1_260847517	99.9578	1.97e-22
1	260847743	260847743	C	T	SNP	.	999	1|1	0|0	0|1	0|1	0|1	0|1	0|1	0|1	0|16	21|0	102,72	83,98	76,102	55,78	94,88	71,48	UTR3	ENSSSCG00000005507(ENSSSCT00000022255:c.*198G>A)	-	-	1_260847743	41.8967	7.984e-10
1	260848190	260848190	G	A	SNP	.	999	1|1	0|0	0|1	0|1	0|1	0|1	0|1	0|1	0|18	18|0	122,95	133,94	116,102	63,73	110,91	47,41	exonic	ENSSSCG00000005507	synonymous SNV	ENSSSCG00000005507:ENSSSCT00000006057:exon9:c.C1149T:p.I383I,ENSSSCG00000005507:ENSSSCT00000022255:exon10:c.C1263T:p.I421I,	1_260848190	243.651	1.235e-53
1	260851186	260851186	C	T	SNP	.	999	1|1	0|0	0|1	0|1	0|1	0|1	0|1	0|1	0|12	20|0	126,95	130,95	127,104	59,74	111,93	52,45	exonic	ENSSSCG00000005507	synonymous SNV	ENSSSCG00000005507:ENSSSCT00000006057:exon8:c.G1143A:p.T381T,ENSSSCG00000005507:ENSSSCT00000022255:exon9:c.G1257A:p.T419T,	1_260851186	245.501	4.9e-54
1	260851926	260851926	T	C	SNP	.	999	1|1	0|0	0|1	0|1	0|1	0|1	0|1	0|1	0|17	11|0	121,106	128,103	112,112	55,77	109,90	64,51	exonic	ENSSSCG00000005507	synonymous SNV	ENSSSCG00000005507:ENSSSCT00000006057:exon7:c.A936G:p.A312A,ENSSSCG00000005507:ENSSSCT00000022255:exon8:c.A1050G:p.A350A,	1_260851926	176.83	3.998e-39
1	260862253	260862253	A	T	SNP	.	999	0|0	1|1	0|1	0|1	0|1	0|1	0|1	0|1	13|0	0|20	92,105	81,71	93,96	79,54	76,80	51,48	exonic	ENSSSCG00000005507	synonymous SNV	ENSSSCG00000005507:ENSSSCT00000006057:exon3:c.T342A:p.I114I,ENSSSCG00000005507:ENSSSCT00000022255:exon4:c.T456A:p.I152I,	1_260862253	112.718	3.339e-25
1	260868942	260868942	T	G	SNP	.	891	0|0	1|1	0|1	0|1	0|1	0|1	0|1	0|1	17|0	0|17	28,17	10,9	22,17	15,9	14,13	18,7	UTR5	ENSSSCG00000039972(ENSSSCT00000062574:c.-185T>G,ENSSSCT00000044745:c.-7648T>G)	-	-	1_260868942	28.5854	6.205e-07
1	260895193	260895193	G	A	SNP	.	999	0|0	1|1	0|1	0|1	0|1	0|1	0|1	0|1	26|0	0|16	27,25	26,13	19,19	15,16	8,7	8,7	UTR3	ENSSSCG00000039972(ENSSSCT00000062574:c.*937G>A,ENSSSCT00000044745:c.*937G>A)	-	-	1_260895193	87.8925	8.211e-20
1	261228384	261228384	G	A	SNP	.	999	1|1	0|0	0|1	0|1	0|1	0|1	0|1	0|1	0|20	27|0	7,5	10,10	14,11	15,10	8,9	7,6	UTR3	ENSSSCG00000005514(ENSSSCT00000050463:c.*2445C>T),ENSSSCG00000032297(ENSSSCT00000047710:c.*1740G>A,ENSSSCT00000052997:c.*1740G>A)	-	-	1_261228384	18.3663	0.0001028
1	261229330	261229330	C	G	SNP	.	999	1|1	0|0	0|1	0|1	0|1	0|1	0|1	0|1	0|16	23|0	109,71	97,84	71,73	100,73	64,59	63,58	UTR3	ENSSSCG00000005514(ENSSSCT00000050463:c.*1499G>C),ENSSSCG00000034749(ENSSSCT00000065734:c.*342G>C,ENSSSCT00000063745:c.*342G>C,ENSSSCT00000006064:c.*342G>C)	-	-	1_261229330	32.0047	1.123e-07
1	261230353	261230353	T	C	SNP	.	999	1|1	0|0	0|1	0|1	0|1	0|1	0|1	0|1	0|18	16|0	84,85	82,89	43,86	113,115	79,76	55,60	UTR5;UTR3	ENSSSCG00000034749(ENSSSCT00000065734:c.-325A>G,ENSSSCT00000063745:c.-325A>G,ENSSSCT00000006064:c.-325A>G);ENSSSCG00000005514(ENSSSCT00000050463:c.*476A>G)	-	-	1_261230353	18.6235	9.036e-05
1	261347569	261347569	G	A	SNP	.	999	1|1	0|0	0|1	0|1	0|1	0|1	0|1	0|1	0|18	17|0	103,141	114,124	134,109	67,43	45,57	5,7	exonic	ENSSSCG00000037508	synonymous SNV	ENSSSCG00000037508:ENSSSCT00000051811:exon3:c.G228A:p.A76A,ENSSSCG00000037508:ENSSSCT00000059979:exon3:c.G279A:p.A93A,ENSSSCG00000037508:ENSSSCT00000054653:exon5:c.G261A:p.A87A,ENSSSCG00000037508:ENSSSCT00000056042:exon4:c.G228A:p.A76A,ENSSSCG00000037508:ENSSSCT00000056233:exon3:c.G315A:p.A105A,ENSSSCG00000037508:ENSSSCT00000061208:exon3:c.G228A:p.A76A,ENSSSCG00000037508:ENSSSCT00000039685:exon5:…	1_261347569	4791.32	0
1	261381000	261381000	C	T	SNP	.	999	1|1	0|0	0|1	0|1	0|1	0|1	0|1	0|1	0|16	10|0	112,95	150,84	148,84	101,109	122,80	92,108	UTR3	ENSSSCG00000036639(ENSSSCT00000061214:c.*993G>A,ENSSSCT00000066399:c.*993G>A)	-	-	1_261381000	10.2322	0.005999
1	261513021	261513021	C	T	SNP	.	999	1|1	0|0	0|1	0|1	0|1	0|1	0|1	0|1	0|8	14|0	39,47	50,51	47,32	4,9	3,13	17,18	UTR3	ENSSSCG00000005518(ENSSSCT00000006069:c.*180G>A,ENSSSCT00000029057:c.*180G>A,ENSSSCT00000048212:c.*180G>A,ENSSSCT00000048780:c.*180G>A,ENSSSCT00000038940:c.*180G>A,ENSSSCT00000063732:c.*180G>A,ENSSSCT00000040247:c.*180G>A)	-	-	1_261513021	916.8	0
1	261847450	261847450	C	A	SNP	.	999	0|0	1|1	0|1	0|1	0|1	0|1	0|1	0|1	5|0	0|4	16,20	9,17	5,13	61,33	34,29	24,33	exonic	ENSSSCG00000005524	synonymous SNV	ENSSSCG00000005524:ENSSSCT00000006075:exon13:c.C2289A:p.A763A,ENSSSCG00000005524:ENSSSCT00000047739:exon13:c.C2337A:p.A779A,	1_261847450	84.2016	5.198e-19
1	261857411	261857411	C	T	SNP	.	999	1|1	0|0	0|1	0|1	0|1	0|1	0|1	0|1	0|21	15|0	25,24	37,25	23,21	98,89	49,50	46,43	downstream	ENSSSCG00000005524	-	-	1_261857411	138.421	8.757e-31
1	261859211	261859211	G	A	SNP	.	999	1|1	0|0	0|1	0|1	0|1	0|1	0|1	0|1	0|12	14|0	17,10	37,22	25,12	48,40	44,32	33,25	intergenic	ENSSSCG00000005524(dist=2187),ENSSSCG00000038036(dist=37097)	-	-	1_261859211	53.6902	2.194e-12
1	261859369	261859369	G	A	SNP	.	999	1|1	0|0	0|1	0|1	0|1	0|1	0|1	0|1	0|13	14|0	27,29	52,29	37,22	61,64	51,47	46,40	intergenic	ENSSSCG00000005524(dist=2345),ENSSSCG00000038036(dist=36939)	-	-	1_261859369	49.5137	1.771e-11
1	262334773	262334773	C	T	SNP	.	999	0|0	1|1	0|1	0|1	0|1	0|1	0|1	0|1	20|0	0|12	65,56	59,44	59,63	33,53	47,46	38,25	UTR3	ENSSSCG00000030089(ENSSSCT00000029013:c.*647G>A,ENSSSCT00000047884:c.*647G>A)	-	-	1_262334773	70.5734	4.733e-16
1	262353073	262353073	C	T	SNP	.	999	0|0	1|1	0|1	0|1	0|1	0|1	0|1	0|1	13|0	0|18	107,102	76,70	69,54	49,57	91,54	46,46	exonic	ENSSSCG00000030089	synonymous SNV	ENSSSCG00000030089:ENSSSCT00000029013:exon2:c.G63A:p.L21L,	1_262353073	110.537	9.933e-25
1	262406670	262406670	C	A	SNP	.	999	0|0	1|1	0|1	0|1	0|1	0|1	0|1	0|1	19|0	0|22	38,35	54,41	30,23	64,62	54,49	30,30	exonic	ENSSSCG00000005532,ENSSSCG00000035498	nonsynonymous SNV	ENSSSCG00000035498:ENSSSCT00000042577:exon3:c.G224T:p.R75L,	1_262406670	23.7317	7.026e-06
1	263748422	263748422	G	C	SNP	.	999	0|0	1|1	0|1	0|1	0|1	0|1	0|1	0|1	14|0	0|25	21,20	30,28	16,14	16,20	13,17	15,20	UTR3	ENSSSCG00000038554(ENSSSCT00000061598:c.*1353C>G,ENSSSCT00000066119:c.*1353C>G)	-	-	1_263748422	27.5421	1.045e-06
1	263748783	263748783	A	G	SNP	.	999	1|1	0|0	0|1	0|1	0|1	0|1	0|1	0|1	0|15	18|0	49,24	29,51	25,20	34,31	18,24	23,21	UTR3	ENSSSCG00000038554(ENSSSCT00000061598:c.*992T>C,ENSSSCT00000066119:c.*992T>C)	-	-	1_263748783	35.3883	2.068e-08
1	263749127	263749127	C	T	SNP	.	999	0|0	1|1	0|1	0|1	0|1	0|1	0|1	0|1	20|0	0|12	27,29	21,46	18,21	30,37	21,16	25,27	UTR3	ENSSSCG00000038554(ENSSSCT00000061598:c.*648G>A,ENSSSCT00000066119:c.*648G>A)	-	-	1_263749127	29.3803	4.17e-07
1	263749299	263749299	G	A	SNP	.	999	1|1	0|0	0|1	0|1	0|1	0|1	0|1	0|1	0|11	12|0	26,27	30,26	20,17	37,51	14,17	32,24	UTR3	ENSSSCG00000038554(ENSSSCT00000061598:c.*476C>T,ENSSSCT00000066119:c.*476C>T)	-	-	1_263749299	40.5282	1.583e-09
1	263749490	263749490	T	C	SNP	.	999	1|1	0|0	0|1	0|1	0|1	0|1	0|1	0|1	0|20	16|0	28,24	34,29	16,15	27,60	20,20	25,25	UTR3	ENSSSCG00000038554(ENSSSCT00000061598:c.*285A>G,ENSSSCT00000066119:c.*285A>G)	-	-	1_263749490	34.5255	3.183e-08
1	263749666	263749666	C	A	SNP	.	999	0|0	1|1	0|1	0|1	0|1	0|1	0|1	0|1	11|0	0|23	38,29	22,23	10,8	45,18	12,17	20,17	UTR3	ENSSSCG00000038554(ENSSSCT00000061598:c.*109G>T,ENSSSCT00000066119:c.*109G>T)	-	-	1_263749666	18.8383	8.116e-05
1	263749714	263749714	G	C	SNP	.	999	1|1	0|0	0|1	0|1	0|1	0|1	0|1	0|1	0|14	25|0	24,28	23,20	9,9	21,30	15,8	11,17	UTR3	ENSSSCG00000038554(ENSSSCT00000061598:c.*61C>G,ENSSSCT00000066119:c.*61C>G)	-	-	1_263749714	20.9823	2.778e-05
1	263749907	263749907	T	C	SNP	.	999	1|1	0|0	0|1	0|1	0|1	0|1	0|1	0|1	0|18	14|0	19,14	20,11	7,11	21,27	15,18	13,13	exonic	ENSSSCG00000038554	synonymous SNV	ENSSSCG00000038554:ENSSSCT00000061598:exon3:c.A771G:p.E257E,ENSSSCG00000038554:ENSSSCT00000066119:exon4:c.A771G:p.E257E,	1_263749907	7.27025	0.02638
1	263750054	263750054	C	T	SNP	.	999	1|1	0|0	0|1	0|1	0|1	0|1	0|1	0|1	0|15	12|0	26,16	16,24	13,18	39,33	21,19	15,24	exonic	ENSSSCG00000038554	synonymous SNV	ENSSSCG00000038554:ENSSSCT00000061598:exon3:c.G624A:p.E208E,ENSSSCG00000038554:ENSSSCT00000066119:exon4:c.G624A:p.E208E,	1_263750054	14.141	0.0008498
1	263773399	263773399	T	G	SNP	.	999	0|0	1|1	0|1	0|1	0|1	0|1	0|1	0|1	19|0	0|24	33,29	29,30	33,32	17,13	12,11	11,19	UTR3	ENSSSCG00000005575(ENSSSCT00000060389:c.*3897A>C)	-	-	1_263773399	131.314	3.058e-29
1	263774049	263774049	C	T	SNP	.	999	0|0	1|1	0|1	0|1	0|1	0|1	0|1	0|1	19|0	0|21	27,21	18,20	32,32	37,12	9,16	17,9	UTR3	ENSSSCG00000005575(ENSSSCT00000060389:c.*3247G>A)	-	-	1_263774049	62.3189	2.935e-14
1	263774362	263774362	G	A	SNP	.	960	0|0	1|1	0|1	0|1	0|1	0|1	0|1	0|1	12|0	0|17	26,23	20,13	16,17	11,11	7,4	12,5	UTR3	ENSSSCG00000005575(ENSSSCT00000060389:c.*2934C>T)	-	-	1_263774362	92.1952	9.551e-21
1	263774371	263774371	C	T	SNP	.	999	0|0	1|1	0|1	0|1	0|1	0|1	0|1	0|1	13|0	0|20	28,24	20,13	16,17	11,11	7,4	10,5	UTR3	ENSSSCG00000005575(ENSSSCT00000060389:c.*2925G>A)	-	-	1_263774371	106.509	7.445e-24
1	263774378	263774378	A	C	SNP	.	999	0|0	1|1	0|1	0|1	0|1	0|1	0|1	0|1	16|0	0|19	28,23	19,13	15,17	12,11	7,4	10,5	UTR3	ENSSSCG00000005575(ENSSSCT00000060389:c.*2918T>G)	-	-	1_263774378	93.4445	5.114e-21
1	263775791	263775791	A	C	SNP	.	999	0|0	1|1	0|1	0|1	0|1	0|1	0|1	0|1	14|0	0|20	18,17	20,13	21,12	18,16	10,6	7,4	UTR3	ENSSSCG00000005575(ENSSSCT00000060389:c.*1505T>G)	-	-	1_263775791	62.0919	3.288e-14
1	263778231	263778231	A	G	SNP	.	999	0|0	1|1	0|1	0|1	0|1	0|1	0|1	0|1	23|0	0|23	24,14	5,9	16,14	17,10	11,6	6,5	exonic	ENSSSCG00000005575	synonymous SNV	ENSSSCG00000005575:ENSSSCT00000060389:exon20:c.T3258C:p.S1086S,	1_263778231	37.8291	6.103e-09
1	264019120	264019120	G	A	SNP	.	999	0|0	1|1	0|1	0|1	0|1	0|1	0|1	0|1	21|0	0|18	39,42	45,38	34,56	56,37	39,41	17,31	exonic	ENSSSCG00000020743	synonymous SNV	ENSSSCG00000020743:ENSSSCT00000023452:exon20:c.G2169A:p.K723K,ENSSSCG00000020743:ENSSSCT00000064053:exon22:c.G2676A:p.K892K,ENSSSCG00000020743:ENSSSCT00000025490:exon22:c.G2676A:p.K892K,ENSSSCG00000020743:ENSSSCT00000024937:exon21:c.G2676A:p.K892K,	1_264019120	38.4109	4.562e-09
1	264029863	264029863	G	A	SNP	.	999	0|0	1|1	0|1	0|1	0|1	0|1	0|1	0|1	11|0	0|16	30,27	40,32	15,38	37,16	23,15	8,19	UTR3	ENSSSCG00000020743(ENSSSCT00000064053:c.*922G>A,ENSSSCT00000023452:c.*922G>A)	-	-	1_264029863	55.76	7.796e-13
1	264301992	264301992	A	G	SNP	.	999	0|0	1|1	0|1	0|1	0|1	0|1	0|1	0|1	11|0	0|24	8,7	27,22	10,5	24,17	20,7	10,9	UTR3	ENSSSCG00000005584(ENSSSCT00000006137:c.*3265A>G),ENSSSCG00000005585(ENSSSCT00000066386:c.*863T>C,ENSSSCT00000046032:c.*863T>C,ENSSSCT00000006138:c.*863T>C,ENSSSCT00000026950:c.*863T>C,ENSSSCT00000056935:c.*863T>C,ENSSSCT00000060293:c.*863T>C)	-	-	1_264301992	35.2558	2.21e-08
1	264319481	264319481	C	T	SNP	.	999	1|1	0|0	0|1	0|1	0|1	0|1	0|1	0|1	0|17	18|0	21,12	15,17	12,10	29,13	39,14	13,9	intronic	ENSSSCG00000005585	-	-	1_264319481	10.2493	0.005948
1	264319492	264319492	C	T	SNP	.	999	1|1	0|0	0|1	0|1	0|1	0|1	0|1	0|1	0|17	18|0	21,12	18,17	13,10	32,14	37,13	15,9	intronic	ENSSSCG00000005585	-	-	1_264319492	8.21558	0.01644
1	264320539	264320539	C	G	SNP	.	914	0|0	1|1	0|1	0|1	0|1	0|1	0|1	0|1	18|0	0|22	20,10	17,4	16,5	24,13	17,12	10,3	intronic	ENSSSCG00000005585	-	-	1_264320539	8.4543	0.01459
1	264320673	264320673	C	T	SNP	.	999	0|0	1|1	0|1	0|1	0|1	0|1	0|1	0|1	17|0	0|19	31,8	17,6	24,11	27,11	20,15	12,7	intronic	ENSSSCG00000005585	-	-	1_264320673	17.6143	0.0001497
1	264320693	264320693	G	A	SNP	.	999	0|0	1|1	0|1	0|1	0|1	0|1	0|1	0|1	18|0	0|20	35,11	18,13	27,12	30,10	19,15	15,9	intronic	ENSSSCG00000005585	-	-	1_264320693	10.5397	0.005144
1	264320882	264320882	T	C	SNP	.	999	1|1	0|0	0|1	0|1	0|1	0|1	0|1	0|1	0|18	26|0	19,18	12,11	11,15	12,17	16,20	8,13	intronic	ENSSSCG00000005585	-	-	1_264320882	8.09182	0.01749
1	264322156	264322156	C	T	SNP	.	999	1|1	0|0	0|1	0|1	0|1	0|1	0|1	0|1	0|21	14|0	36,7	15,30	19,6	42,36	32,24	16,7	exonic	ENSSSCG00000005585	synonymous SNV	ENSSSCG00000005585:ENSSSCT00000045610:exon19:c.G1482A:p.T494T,ENSSSCG00000005585:ENSSSCT00000053295:exon20:c.G1677A:p.T559T,ENSSSCG00000005585:ENSSSCT00000060293:exon19:c.G1449A:p.T483T,ENSSSCG00000005585:ENSSSCT00000046032:exon21:c.G1596A:p.T532T,ENSSSCG00000005585:ENSSSCT00000050622:exon19:c.G1485A:p.T495T,ENSSSCG00000005585:ENSSSCT00000066386:exon20:c.G1539A:p.T513T,ENSSSCG00000005585:ENSSSCT0…	1_264322156	18.0398	0.000121
1	264371503	264371503	T	C	SNP	.	999	0|0	1|1	0|1	0|1	0|1	0|1	0|1	0|1	17|0	0|25	12,25	22,14	10,12	45,35	23,27	13,17	exonic	ENSSSCG00000005585	synonymous SNV	ENSSSCG00000005585:ENSSSCT00000045610:exon14:c.A1077G:p.T359T,ENSSSCG00000005585:ENSSSCT00000053295:exon14:c.A1215G:p.T405T,ENSSSCG00000005585:ENSSSCT00000060293:exon13:c.A987G:p.T329T,ENSSSCG00000005585:ENSSSCT00000046032:exon14:c.A1077G:p.T359T,ENSSSCG00000005585:ENSSSCT00000050622:exon13:c.A1023G:p.T341T,ENSSSCG00000005585:ENSSSCT00000066386:exon14:c.A1077G:p.T359T,ENSSSCG00000005585:ENSSSCT00…	1_264371503	29.1658	4.642e-07
1	264455304	264455304	T	C	SNP	.	999	0|0	1|1	0|1	0|1	0|1	0|1	0|1	0|1	11|0	0|26	16,11	21,21	15,8	27,37	35,18	16,21	exonic	ENSSSCG00000005585	synonymous SNV	ENSSSCG00000005585:ENSSSCT00000045610:exon13:c.A906G:p.T302T,ENSSSCG00000005585:ENSSSCT00000053295:exon13:c.A1044G:p.T348T,ENSSSCG00000005585:ENSSSCT00000060293:exon12:c.A816G:p.T272T,ENSSSCG00000005585:ENSSSCT00000046032:exon13:c.A906G:p.T302T,ENSSSCG00000005585:ENSSSCT00000050622:exon12:c.A852G:p.T284T,ENSSSCG00000005585:ENSSSCT00000066386:exon13:c.A906G:p.T302T,ENSSSCG00000005585:ENSSSCT000000…	1_264455304	28.9709	5.117e-07
1	265134534	265134534	T	C	SNP	.	999	1|1	0|0	0|1	0|1	0|1	0|1	0|1	0|1	0|7	15|0	44,41	23,18	18,32	30,40	23,22	3,10	exonic	ENSSSCG00000005587	synonymous SNV	ENSSSCG00000005587:ENSSSCT00000028349:exon3:c.T102C:p.N34N,ENSSSCG00000005587:ENSSSCT00000057496:exon3:c.T240C:p.N80N,ENSSSCG00000005587:ENSSSCT00000047631:exon3:c.T102C:p.N34N,ENSSSCG00000005587:ENSSSCT00000006142:exon3:c.T102C:p.N34N,ENSSSCG00000005587:ENSSSCT00000058361:exon3:c.T102C:p.N34N,	1_265134534	108.878	2.278e-24
1	265170117	265170117	C	T	SNP	.	999	0|0	1|1	0|1	0|1	0|1	0|1	0|1	0|1	19|0	0|21	118,83	84,71	80,86	62,52	56,34	13,6	UTR3	ENSSSCG00000005587(ENSSSCT00000047631:c.*638C>T,ENSSSCT00000006142:c.*638C>T,ENSSSCT00000058361:c.*638C>T)	-	-	1_265170117	1250.65	0
1	265172269	265172269	G	T	SNP	.	531	0|0	1|1	0|1	0|1	0|1	0|1	0|1	0|1	12|0	0|17	12,6	15,13	13,5	12,12	16,2	11,1	UTR3	ENSSSCG00000005590(ENSSSCT00000006146:c.*107C>A)	-	-	1_265172269	10.0556	0.006553
1	265172310	265172310	T	C	SNP	.	999	0|0	1|1	0|1	0|1	0|1	0|1	0|1	0|1	13|0	0|17	36,47	55,53	44,23	44,37	55,29	29,25	UTR3	ENSSSCG00000005590(ENSSSCT00000006146:c.*66A>G)	-	-	1_265172310	10.0362	0.006617
1	265636766	265636766	A	G	SNP	.	758	0|0	1|1	0|1	0|1	0|1	0|1	0|1	0|1	14|0	0|23	30,7	19,10	14,2	43,22	25,11	36,8	UTR3	ENSSSCG00000034227(ENSSSCT00000042194:c.*539T>C)	-	-	1_265636766	31.2408	1.645e-07
1	265636857	265636857	G	A	SNP	.	895	0|0	1|1	0|1	0|1	0|1	0|1	0|1	0|1	18|0	0|26	35,6	33,15	27,9	93,22	48,17	61,11	exonic	ENSSSCG00000005594	nonsynonymous SNV	ENSSSCG00000005594:ENSSSCT00000006150:exon8:c.G809A:p.R270K,	1_265636857	70.0635	6.108e-16
1	265636949	265636949	A	G	SNP	.	999	1|1	0|0	0|1	0|1	0|1	0|1	0|1	0|1	0|24	17|0	23,61	23,51	16,30	36,139	41,78	32,108	UTR3	ENSSSCG00000034227(ENSSSCT00000042194:c.*356T>C)	-	-	1_265636949	127.451	2.11e-28
1	265637081	265637081	T	C	SNP	.	999	1|1	0|0	0|1	0|1	0|1	0|1	0|1	0|1	0|23	26|0	28,63	25,52	23,36	44,142	40,84	35,125	exonic	ENSSSCG00000005594	synonymous SNV	ENSSSCG00000005594:ENSSSCT00000006150:exon9:c.T942C:p.A314A,	1_265637081	130.092	5.634e-29
1	265637196	265637196	T	A	SNP	.	999	0|0	1|1	0|1	0|1	0|1	0|1	0|1	0|1	23|0	0|24	63,13	62,16	48,13	146,39	73,37	105,34	UTR3	ENSSSCG00000034227(ENSSSCT00000042194:c.*109A>T)	-	-	1_265637196	117.3	3.377e-26
1	265637203	265637203	T	C	SNP	.	999	0|0	1|1	0|1	0|1	0|1	0|1	0|1	0|1	21|0	0|21	62,12	64,16	49,15	159,42	75,39	112,34	UTR3	ENSSSCG00000034227(ENSSSCT00000042194:c.*102A>G)	-	-	1_265637203	136.439	2.359e-30
1	265655984	265655984	T	G	SNP	.	999	1|1	0|0	0|1	0|1	0|1	0|1	0|1	0|1	0|22	20|0	11,22	10,15	10,16	8,18	6,9	6,5	UTR3	ENSSSCG00000005597(ENSSSCT00000006155:c.*1362A>C)	-	-	1_265655984	29.0058	5.029e-07
1	265671917	265671917	A	C	SNP	.	999	1|1	0|0	0|1	0|1	0|1	0|1	0|1	0|1	0|8	10|0	19,18	19,18	15,6	18,22	12,14	18,11	exonic	ENSSSCG00000005597	nonsynonymous SNV	ENSSSCG00000005597:ENSSSCT00000006155:exon14:c.T1297G:p.S433A,	1_265671917	7.08574	0.02893
1	265671918	265671918	C	G	SNP	.	999	1|1	0|0	0|1	0|1	0|1	0|1	0|1	0|1	0|8	11|0	19,18	18,18	15,6	18,22	11,14	16,10	exonic	ENSSSCG00000005597	synonymous SNV	ENSSSCG00000005597:ENSSSCT00000006155:exon14:c.G1296C:p.A432A,	1_265671918	6.02654	0.04913
1	265874701	265874701	G	A	SNP	.	999	0|0	1|1	0|1	0|1	0|1	0|1	0|1	0|1	25|0	0|19	94,61	95,60	114,62	112,74	57,51	75,70	exonic	ENSSSCG00000005600	synonymous SNV	ENSSSCG00000005600:ENSSSCT00000006158:exon6:c.C651T:p.G217G,	1_265874701	32.248	9.941e-08
1	265898081	265898081	A	G	SNP	.	999	0|0	1|1	0|1	0|1	0|1	0|1	0|1	0|1	9|0	0|13	55,34	33,20	43,26	57,45	50,36	48,27	UTR5	ENSSSCG00000005599(ENSSSCT00000058637:c.-9066A>G),ENSSSCG00000005600(ENSSSCT00000006158:c.-33T>C)	-	-	1_265898081	14.7997	0.0006114
1	265920766	265920766	A	G	SNP	.	999	0|0	1|1	0|1	0|1	0|1	0|1	0|1	0|1	9|0	0|19	41,22	29,26	42,29	13,20	75,45	48,13	exonic	ENSSSCG00000005599	synonymous SNV	ENSSSCG00000005599:ENSSSCT00000006157:exon4:c.A258G:p.S86S,ENSSSCG00000005599:ENSSSCT00000063390:exon5:c.A411G:p.S137S,ENSSSCG00000005599:ENSSSCT00000058637:exon5:c.A411G:p.S137S,	1_265920766	64.1204	1.192e-14
1	265928899	265928899	G	A	SNP	.	999	0|0	1|1	0|1	0|1	0|1	0|1	0|1	0|1	15|0	0|18	20,6	20,9	22,12	1,12	43,22	22,7	exonic	ENSSSCG00000005599	synonymous SNV	ENSSSCG00000005599:ENSSSCT00000006157:exon7:c.G819A:p.K273K,ENSSSCG00000005599:ENSSSCT00000063390:exon8:c.G972A:p.K324K,ENSSSCG00000005599:ENSSSCT00000058637:exon8:c.G972A:p.K324K,	1_265928899	33.8005	4.574e-08
1	265932077	265932077	T	C	SNP	.	999	0|0	1|1	0|1	0|1	0|1	0|1	0|1	0|1	21|0	0|21	16,18	8,17	7,12	11,8	22,20	8,15	intronic	ENSSSCG00000005601	-	-	1_265932077	19.4187	6.071e-05
1	265972674	265972674	C	T	SNP	.	999	0|0	1|1	0|1	0|1	0|1	0|1	0|1	0|1	16|0	0|16	26,23	15,16	14,17	46,53	19,19	29,17	exonic	ENSSSCG00000005602	synonymous SNV	ENSSSCG00000005602:ENSSSCT00000044899:exon2:c.C132T:p.T44T,ENSSSCG00000005602:ENSSSCT00000050019:exon4:c.C132T:p.T44T,ENSSSCG00000005602:ENSSSCT00000057490:exon4:c.C132T:p.T44T,ENSSSCG00000005602:ENSSSCT00000047655:exon2:c.C132T:p.T44T,ENSSSCG00000005602:ENSSSCT00000061872:exon3:c.C132T:p.T44T,ENSSSCG00000005602:ENSSSCT00000006160:exon3:c.C132T:p.T44T,	1_265972674	31.4333	1.494e-07
1	265974291	265974291	C	G	SNP	.	999	0|0	1|1	0|1	0|1	0|1	0|1	0|1	0|1	22|0	0|23	19,21	12,3	7,5	27,25	19,13	14,24	exonic	ENSSSCG00000005602	synonymous SNV	ENSSSCG00000005602:ENSSSCT00000044899:exon3:c.C684G:p.P228P,ENSSSCG00000005602:ENSSSCT00000050019:exon5:c.C684G:p.P228P,ENSSSCG00000005602:ENSSSCT00000057490:exon5:c.C684G:p.P228P,ENSSSCG00000005602:ENSSSCT00000047655:exon3:c.C684G:p.P228P,ENSSSCG00000005602:ENSSSCT00000061872:exon4:c.C684G:p.P228P,ENSSSCG00000005602:ENSSSCT00000006160:exon4:c.C684G:p.P228P,	1_265974291	29.59	3.755e-07
1	265974537	265974537	T	A	SNP	.	999	0|0	1|1	0|1	0|1	0|1	0|1	0|1	0|1	18|1	0|24	14,15	6,11	8,10	9,14	10,14	21,8	exonic	ENSSSCG00000005602	synonymous SNV	ENSSSCG00000005602:ENSSSCT00000044899:exon3:c.T930A:p.L310L,ENSSSCG00000005602:ENSSSCT00000050019:exon5:c.T930A:p.L310L,ENSSSCG00000005602:ENSSSCT00000057490:exon5:c.T930A:p.L310L,ENSSSCG00000005602:ENSSSCT00000047655:exon3:c.T930A:p.L310L,ENSSSCG00000005602:ENSSSCT00000061872:exon4:c.T930A:p.L310L,ENSSSCG00000005602:ENSSSCT00000006160:exon4:c.T930A:p.L310L,	1_265974537	7.7793	0.02045
1	266014671	266014671	A	G	SNP	.	999	0|0	1|1	0|1	0|1	0|1	0|1	0|1	0|1	34|0	0|19	58,55	35,39	29,34	35,46	26,12	25,34	exonic	ENSSSCG00000005602	synonymous SNV	ENSSSCG00000005602:ENSSSCT00000044899:exon20:c.A3360G:p.A1120A,ENSSSCG00000005602:ENSSSCT00000050019:exon21:c.A3279G:p.A1093A,ENSSSCG00000005602:ENSSSCT00000057490:exon20:c.A3198G:p.A1066A,ENSSSCG00000005602:ENSSSCT00000047655:exon18:c.A3198G:p.A1066A,ENSSSCG00000005602:ENSSSCT00000061872:exon20:c.A3279G:p.A1093A,ENSSSCG00000005602:ENSSSCT00000006160:exon19:c.A3042G:p.A1014A,	1_266014671	47.0184	6.167e-11
1	266019368	266019368	T	C	SNP	.	999	0|0	1|1	0|1	0|1	0|1	0|1	0|1	0|1	19|0	0|17	38,58	68,56	38,41	43,30	26,23	31,37	exonic	ENSSSCG00000005602	synonymous SNV	ENSSSCG00000005602:ENSSSCT00000044899:exon24:c.T3999C:p.S1333S,ENSSSCG00000005602:ENSSSCT00000050019:exon25:c.T3918C:p.S1306S,ENSSSCG00000005602:ENSSSCT00000057490:exon24:c.T3837C:p.S1279S,ENSSSCG00000005602:ENSSSCT00000047655:exon22:c.T3837C:p.S1279S,ENSSSCG00000005602:ENSSSCT00000061872:exon24:c.T3918C:p.S1306S,ENSSSCG00000005602:ENSSSCT00000006160:exon23:c.T3681C:p.S1227S,	1_266019368	123.822	1.295e-27
1	266029600	266029600	T	C	SNP	.	999	0|0	1|1	0|1	0|1	0|1	0|1	0|1	0|1	22|0	0|16	12,6	24,18	28,11	7,6	4,7	13,4	intergenic	ENSSSCG00000005602(dist=1065),ENSSSCG00000029169(dist=66594)	-	-	1_266029600	117.757	2.687e-26
1	266096490	266096490	A	G	SNP	.	999	0|0	1|1	0|1	0|1	0|1	0|1	0|1	0|1	17|0	0|27	26,39	24,19	20,13	13,18	15,12	10,8	UTR3	ENSSSCG00000029169(ENSSSCT00000038614:c.*1191T>C,ENSSSCT00000060966:c.*1191T>C,ENSSSCT00000042358:c.*1191T>C,ENSSSCT00000040313:c.*1191T>C,ENSSSCT00000047467:c.*1191T>C)	-	-	1_266096490	59.2718	1.347e-13
1	266096667	266096667	T	C	SNP	.	999	0|0	1|1	0|1	0|1	0|1	0|1	0|1	0|1	17|0	0|32	18,30	21,18	20,11	23,17	9,13	6,15	UTR3	ENSSSCG00000029169(ENSSSCT00000038614:c.*1014A>G,ENSSSCT00000060966:c.*1014A>G,ENSSSCT00000042358:c.*1014A>G,ENSSSCT00000040313:c.*1014A>G,ENSSSCT00000047467:c.*1014A>G)	-	-	1_266096667	19.4983	5.834e-05
1	266096933	266096933	T	C	SNP	.	999	0|0	1|1	0|1	0|1	0|1	0|1	0|1	0|1	16|0	0|16	16,26	24,33	13,15	27,27	12,14	8,20	UTR3	ENSSSCG00000029169(ENSSSCT00000038614:c.*748A>G,ENSSSCT00000060966:c.*748A>G,ENSSSCT00000042358:c.*748A>G,ENSSSCT00000040313:c.*748A>G,ENSSSCT00000047467:c.*748A>G)	-	-	1_266096933	39.6282	2.482e-09
1	266097392	266097392	G	A	SNP	.	999	1|1	0|0	0|1	0|1	0|1	0|1	0|1	0|1	0|9	27|0	65,49	75,46	46,31	55,39	30,24	41,25	UTR3	ENSSSCG00000029169(ENSSSCT00000038614:c.*289C>T,ENSSSCT00000060966:c.*289C>T,ENSSSCT00000042358:c.*289C>T,ENSSSCT00000040313:c.*289C>T,ENSSSCT00000047467:c.*289C>T,ENSSSCT00000030373:c.*289C>T)	-	-	1_266097392	89.2183	4.232e-20
1	266097434	266097434	T	C	SNP	.	999	0|0	1|1	0|1	0|1	0|1	0|1	0|1	0|1	8|0	0|22	53,66	57,80	40,51	42,57	27,28	25,42	UTR3	ENSSSCG00000029169(ENSSSCT00000038614:c.*247A>G,ENSSSCT00000060966:c.*247A>G,ENSSSCT00000042358:c.*247A>G,ENSSSCT00000040313:c.*247A>G,ENSSSCT00000047467:c.*247A>G,ENSSSCT00000030373:c.*247A>G)	-	-	1_266097434	134.892	5.112e-30
1	266097591	266097591	G	A	SNP	.	999	0|0	1|1	0|1	0|1	0|1	0|1	0|1	0|1	17|0	0|13	72,84	94,99	41,65	53,68	51,45	42,54	UTR3	ENSSSCG00000029169(ENSSSCT00000038614:c.*90C>T,ENSSSCT00000060966:c.*90C>T,ENSSSCT00000042358:c.*90C>T,ENSSSCT00000040313:c.*90C>T,ENSSSCT00000047467:c.*90C>T,ENSSSCT00000030373:c.*90C>T)	-	-	1_266097591	109.176	1.962e-24
1	266604185	266604185	C	T	SNP	.	999	1|1	0|0	0|1	0|1	0|1	0|1	0|1	0|1	0|14	15|0	25,31	15,14	7,8	41,23	13,25	47,24	exonic	ENSSSCG00000005604	synonymous SNV	ENSSSCG00000005604:ENSSSCT00000065500:exon6:c.C783T:p.S261S,ENSSSCG00000005604:ENSSSCT00000060134:exon6:c.C1008T:p.S336S,ENSSSCG00000005604:ENSSSCT00000049117:exon6:c.C1008T:p.S336S,ENSSSCG00000005604:ENSSSCT00000006162:exon7:c.C1008T:p.S336S,	1_266604185	47.3006	5.356e-11
1	267947628	267947628	T	C	SNP	.	889	0|0	1|1	0|1	0|1	0|1	0|1	0|1	0|1	16|0	0|12	22,11	15,3	7,13	7,6	3,8	9,6	exonic	ENSSSCG00000005611	nonsynonymous SNV	ENSSSCG00000005611:ENSSSCT00000006170:exon2:c.T32C:p.L11P,	1_267947628	36.8904	9.758e-09
1	267964481	267964481	C	G	SNP	.	999	0|0	1|1	0|1	0|1	0|1	0|1	0|1	0|1	23|0	0|16	21,16	18,7	18,4	49,31	33,24	47,24	intronic	ENSSSCG00000033019	-	-	1_267964481	74.8943	5.456e-17
1	267964563	267964563	A	G	SNP	.	999	0|0	1|1	0|1	0|1	0|1	0|1	0|1	0|1	14|0	0|15	37,27	21,9	15,11	47,31	39,25	47,23	intronic	ENSSSCG00000033019	-	-	1_267964563	48.2325	3.361e-11
1	267964564	267964564	T	G	SNP	.	999	0|0	1|1	0|1	0|1	0|1	0|1	0|1	0|1	14|0	0|15	37,27	20,9	17,11	47,31	35,25	44,23	intronic	ENSSSCG00000033019	-	-	1_267964564	41.231	1.114e-09
1	267965476	267965476	C	T	SNP	.	999	0|0	1|1	0|1	0|1	0|1	0|1	0|1	0|1	25|0	0|15	13,5	11,25	8,13	3,11	10,7	13,13	UTR5	ENSSSCG00000005613(ENSSSCT00000030046:c.-2107C>T,ENSSSCT00000006172:c.-2107C>T),ENSSSCG00000033019(ENSSSCT00000045592:c.-713G>A,ENSSSCT00000050711:c.-713G>A)	-	-	1_267965476	23.3397	8.548e-06
1	267968966	267968966	A	G	SNP	.	999	0|0	1|1	0|1	0|1	0|1	0|1	0|1	0|1	17|0	0|25	11,11	9,16	18,13	11,9	18,7	7,13	exonic	ENSSSCG00000005613	synonymous SNV	ENSSSCG00000005613:ENSSSCT00000030046:exon5:c.A165G:p.L55L,ENSSSCG00000005613:ENSSSCT00000006172:exon5:c.A165G:p.L55L,	1_267968966	6.25	0.04394
1	267973066	267973066	T	C	SNP	.	999	0|0	1|1	0|1	0|1	0|1	0|1	0|1	0|1	23|0	0|21	9,7	6,9	7,6	13,8	13,11	9,10	exonic	ENSSSCG00000005613	synonymous SNV	ENSSSCG00000005613:ENSSSCT00000030046:exon8:c.T330C:p.N110N,ENSSSCG00000005613:ENSSSCT00000006172:exon8:c.T330C:p.N110N,	1_267973066	6.46021	0.03955
1	268003397	268003397	G	A	SNP	.	999	0|0	1|1	0|1	0|1	0|1	0|1	0|1	0|1	16|0	0|24	14,15	14,10	11,14	3,8	8,12	7,10	exonic	ENSSSCG00000005613	synonymous SNV	ENSSSCG00000005613:ENSSSCT00000030046:exon21:c.G1542A:p.E514E,ENSSSCG00000005613:ENSSSCT00000006172:exon22:c.G1623A:p.E541E,	1_268003397	34.0193	4.1e-08
1	268003439	268003439	T	C	SNP	.	999	0|0	1|1	0|1	0|1	0|1	0|1	0|1	0|1	13|0	0|26	16,15	20,15	11,17	4,7	6,7	12,14	exonic	ENSSSCG00000005613	synonymous SNV	ENSSSCG00000005613:ENSSSCT00000030046:exon21:c.T1584C:p.L528L,ENSSSCG00000005613:ENSSSCT00000006172:exon22:c.T1665C:p.L555L,	1_268003439	73.7483	9.678e-17
1	268005356	268005356	G	A	SNP	.	999	1|1	0|0	0|1	0|1	0|1	0|1	0|1	0|1	0|19	23|0	19,22	10,13	9,8	2,9	10,12	12,18	exonic	ENSSSCG00000005613	nonsynonymous SNV	ENSSSCG00000005613:ENSSSCT00000030046:exon23:c.G1768A:p.G590S,ENSSSCG00000005613:ENSSSCT00000006172:exon24:c.G1849A:p.G617S,	1_268005356	87.497	1.001e-19
1	268005409	268005409	A	G	SNP	.	999	0|0	1|1	0|1	0|1	0|1	0|1	0|1	0|1	23|0	0|23	21,15	14,10	8,6	9,3	11,12	15,9	exonic	ENSSSCG00000005613	synonymous SNV	ENSSSCG00000005613:ENSSSCT00000030046:exon23:c.A1821G:p.R607R,ENSSSCG00000005613:ENSSSCT00000006172:exon24:c.A1902G:p.R634R,	1_268005409	52.2101	4.6e-12
1	268215452	268215452	C	T	SNP	.	999	1|1	0|0	0|1	0|1	0|1	0|1	0|1	0|1	0|12	8|0	66,96	63,81	65,47	38,41	39,48	49,59	exonic	ENSSSCG00000005615	nonsynonymous SNV	ENSSSCG00000005615:ENSSSCT00000006175:exon1:c.G46A:p.A16T,	1_268215452	124.696	8.37e-28
1	268233904	268233904	A	G	SNP	.	999	0|0	1|1	0|1	0|1	0|1	0|1	0|1	0|1	19|0	0|17	9,11	16,23	7,21	19,26	14,23	13,10	exonic	ENSSSCG00000005619	synonymous SNV	ENSSSCG00000005619:ENSSSCT00000006179:exon6:c.T687C:p.H229H,	1_268233904	15.084	0.0005303
1	268234441	268234441	C	T	SNP	.	999	0|0	1|1	0|1	0|1	0|1	0|1	0|1	0|1	17|0	0|26	12,13	15,23	12,25	20,26	14,22	13,10	exonic	ENSSSCG00000005619	synonymous SNV	ENSSSCG00000005619:ENSSSCT00000006179:exon5:c.G681A:p.P227P,	1_268234441	18.2198	0.0001106
1	268236379	268236379	C	T	SNP	.	981	0|0	1|1	0|1	0|1	0|1	0|1	0|1	0|1	15|0	0|22	10,7	10,6	13,10	18,10	18,8	10,9	exonic	ENSSSCG00000005619	synonymous SNV	ENSSSCG00000005619:ENSSSCT00000006179:exon3:c.G372A:p.E124E,	1_268236379	9.00969	0.01106
1	268278980	268278980	A	G	SNP	.	999	0|0	1|1	0|1	0|1	0|1	0|1	0|1	0|1	18|0	0|17	114,106	111,123	111,117	123,99	110,107	109,66	exonic	ENSSSCG00000005621	synonymous SNV	ENSSSCG00000005621:ENSSSCT00000006181:exon4:c.A321G:p.E107E,ENSSSCG00000005621:ENSSSCT00000052281:exon4:c.A168G:p.E56E,ENSSSCG00000005621:ENSSSCT00000058505:exon5:c.A168G:p.E56E,	1_268278980	17.4012	0.0001665
1	268303784	268303784	A	G	SNP	.	999	0|0	1|1	0|1	0|1	0|1	0|1	0|1	0|1	13|0	0|20	7,12	10,17	12,23	74,64	48,50	60,40	exonic	ENSSSCG00000005626	nonsynonymous SNV	ENSSSCG00000005626:ENSSSCT00000043950:exon10:c.A937G:p.T313A,ENSSSCG00000005626:ENSSSCT00000062636:exon11:c.A976G:p.T326A,ENSSSCG00000005626:ENSSSCT00000006186:exon11:c.A991G:p.T331A,	1_268303784	196.305	2.36e-43
1	268308608	268308608	T	C	SNP	.	999	0|0	1|1	0|1	0|1	0|1	0|1	0|1	0|1	6|0	0|17	23,23	26,42	17,27	84,89	51,62	57,57	exonic	ENSSSCG00000005626	synonymous SNV	ENSSSCG00000005626:ENSSSCT00000043950:exon14:c.T1359C:p.H453H,ENSSSCG00000005626:ENSSSCT00000062636:exon15:c.T1398C:p.H466H,ENSSSCG00000005626:ENSSSCT00000006186:exon15:c.T1413C:p.H471H,	1_268308608	154.134	3.39e-34
1	268308861	268308861	A	G	SNP	.	999	0|0	1|1	0|1	0|1	0|1	0|1	0|1	0|1	15|0	0|19	11,18	16,20	13,12	70,60	43,53	41,35	exonic	ENSSSCG00000005626	nonsynonymous SNV	ENSSSCG00000005626:ENSSSCT00000043950:exon14:c.A1612G:p.I538V,ENSSSCG00000005626:ENSSSCT00000062636:exon15:c.A1651G:p.I551V,ENSSSCG00000005626:ENSSSCT00000006186:exon15:c.A1666G:p.I556V,	1_268308861	150.193	2.432e-33
1	268309242	268309242	T	C	SNP	.	999	0|0	1|1	0|1	0|1	0|1	0|1	0|1	0|1	15|0	0|13	7,11	1,14	9,14	35,34	25,21	23,29	UTR3	ENSSSCG00000005625(ENSSSCT00000006185:c.*1243A>G,ENSSSCT00000035446:c.*1468A>G),ENSSSCG00000005626(ENSSSCT00000062636:c.*283T>C,ENSSSCT00000006186:c.*283T>C,ENSSSCT00000043950:c.*283T>C)	-	-	1_268309242	74.76	5.835e-17
1	268309278	268309278	A	G	SNP	.	999	0|0	1|1	0|1	0|1	0|1	0|1	0|1	0|1	16|0	0|12	7,11	1,13	9,13	33,29	19,16	21,25	UTR3	ENSSSCG00000005625(ENSSSCT00000006185:c.*1207T>C,ENSSSCT00000035446:c.*1432T>C),ENSSSCG00000005626(ENSSSCT00000062636:c.*319A>G,ENSSSCT00000006186:c.*319A>G,ENSSSCT00000043950:c.*319A>G)	-	-	1_268309278	56.3475	5.812e-13
1	268621148	268621148	A	G	SNP	.	999	1|1	0|0	0|1	0|1	0|1	0|1	0|1	0|1	0|15	14|0	68,46	75,71	64,41	46,36	41,38	27,24	exonic	ENSSSCG00000005640	synonymous SNV	ENSSSCG00000005640:ENSSSCT00000006202:exon16:c.T2157C:p.N719N,ENSSSCG00000005640:ENSSSCT00000065692:exon16:c.T1656C:p.N552N,ENSSSCG00000005640:ENSSSCT00000054044:exon19:c.T2061C:p.N687N,	1_268621148	126.487	3.417e-28
1	268630836	268630836	C	T	SNP	.	999	1|1	0|0	0|1	0|1	0|1	0|1	0|1	0|1	0|18	13|0	43,40	44,31	42,30	40,28	34,17	31,18	exonic	ENSSSCG00000005640	synonymous SNV	ENSSSCG00000005640:ENSSSCT00000006202:exon6:c.G1026A:p.P342P,ENSSSCG00000005640:ENSSSCT00000065692:exon6:c.G525A:p.P175P,ENSSSCG00000005640:ENSSSCT00000054044:exon8:c.G945A:p.P315P,	1_268630836	25.3989	3.053e-06
1	268632147	268632147	C	T	SNP	.	999	1|1	0|0	0|1	0|1	0|1	0|1	0|1	0|1	0|22	17|0	34,22	31,25	29,21	24,19	24,17	16,22	exonic	ENSSSCG00000005640	nonsynonymous SNV	ENSSSCG00000005640:ENSSSCT00000006202:exon5:c.G494A:p.C165Y,ENSSSCG00000005640:ENSSSCT00000065692:exon3:c.G77A:p.C26Y,ENSSSCG00000005640:ENSSSCT00000054044:exon5:c.G494A:p.C165Y,	1_268632147	13.2075	0.001355
1	268632396	268632396	C	T	SNP	.	999	1|1	0|0	0|1	0|1	0|1	0|1	0|1	0|1	0|20	24|0	19,17	18,15	30,14	22,7	16,23	14,13	exonic	ENSSSCG00000005640	synonymous SNV	ENSSSCG00000005640:ENSSSCT00000006202:exon4:c.G420A:p.Q140Q,ENSSSCG00000005640:ENSSSCT00000054044:exon4:c.G420A:p.Q140Q,	1_268632396	13.3164	0.001283
1	268846251	268846251	T	G	SNP	.	999	0|0	1|1	0|1	0|1	0|1	0|1	0|1	0|1	17|0	0|12	91,95	128,113	49,68	21,47	27,27	3,8	exonic	ENSSSCG00000005650	synonymous SNV	ENSSSCG00000005650:ENSSSCT00000006212:exon12:c.T1563G:p.P521P,	1_268846251	1873.79	0
1	268877648	268877648	A	G	SNP	.	999	0|0	1|1	0|1	0|1	0|1	0|1	0|1	0|1	18|0	0|18	54,39	13,22	36,29	60,50	48,40	32,31	exonic	ENSSSCG00000005651	synonymous SNV	ENSSSCG00000005651:ENSSSCT00000043418:exon11:c.A1014G:p.E338E,ENSSSCG00000005651:ENSSSCT00000052884:exon11:c.A1014G:p.E338E,ENSSSCG00000005651:ENSSSCT00000006213:exon11:c.A1029G:p.E343E,	1_268877648	34.6112	3.05e-08
1	268881302	268881302	G	C	SNP	.	999	0|0	1|1	0|1	0|1	0|1	0|1	0|1	0|1	21|0	0|16	69,36	33,20	51,27	115,82	77,52	40,42	exonic	ENSSSCG00000005651	synonymous SNV	ENSSSCG00000005651:ENSSSCT00000043418:exon14:c.G1455C:p.L485L,ENSSSCG00000005651:ENSSSCT00000052884:exon14:c.G1455C:p.L485L,ENSSSCG00000005651:ENSSSCT00000006213:exon14:c.G1470C:p.L490L,	1_268881302	87.9348	8.039e-20
1	268892188	268892188	T	C	SNP	.	999	0|0	1|1	0|1	0|1	0|1	0|1	0|1	0|1	22|0	0|15	65,47	25,24	55,38	74,52	49,47	25,38	UTR3	ENSSSCG00000005651(ENSSSCT00000006213:c.*840T>C,ENSSSCT00000052884:c.*2954T>C)	-	-	1_268892188	38.8517	3.66e-09
1	268892460	268892460	T	C	SNP	.	999	0|0	1|1	0|1	0|1	0|1	0|1	0|1	0|1	23|0	0|19	53,43	27,21	66,31	63,49	44,31	38,17	UTR3	ENSSSCG00000005651(ENSSSCT00000006213:c.*1112T>C,ENSSSCT00000052884:c.*3226T>C)	-	-	1_268892460	44.0784	2.682e-10
1	268892516	268892516	T	C	SNP	.	999	0|0	1|1	0|1	0|1	0|1	0|1	0|1	0|1	17|0	0|16	56,35	32,25	80,38	64,47	56,35	36,18	UTR3	ENSSSCG00000005651(ENSSSCT00000006213:c.*1168T>C,ENSSSCT00000052884:c.*3282T>C)	-	-	1_268892516	92.1588	9.727e-21
1	268892773	268892773	G	A	SNP	.	999	0|0	1|1	0|1	0|1	0|1	0|1	0|1	0|1	24|0	0|15	22,18	13,27	31,33	26,26	34,18	9,9	UTR3	ENSSSCG00000005651(ENSSSCT00000006213:c.*1425G>A,ENSSSCT00000052884:c.*3539G>A)	-	-	1_268892773	123.094	1.864e-27
1	268892949	268892949	G	C	SNP	.	999	0|0	1|1	0|1	0|1	0|1	0|1	0|1	0|1	19|0	0|14	18,13	10,19	18,11	27,22	20,14	5,16	UTR3	ENSSSCG00000005651(ENSSSCT00000006213:c.*1601G>C,ENSSSCT00000052884:c.*3715G>C)	-	-	1_268892949	10.3952	0.00553
1	268908122	268908122	C	T	SNP	.	999	0|0	1|1	0|1	0|1	0|1	0|1	0|1	0|1	17|0	0|21	35,18	11,16	22,26	44,45	37,23	37,21	exonic	ENSSSCG00000005652	synonymous SNV	ENSSSCG00000005652:ENSSSCT00000006215:exon7:c.C1020T:p.D340D,ENSSSCG00000005652:ENSSSCT00000049237:exon6:c.C798T:p.D266D,	1_268908122	34.4359	3.329e-08
1	268972766	268972766	G	A	SNP	.	999	0|0	1|1	0|1	0|1	0|1	0|1	0|1	0|1	9|0	0|25	127,89	76,82	92,104	93,89	46,59	47,44	exonic	ENSSSCG00000005654	synonymous SNV	ENSSSCG00000005654:ENSSSCT00000055605:exon25:c.G3174A:p.E1058E,ENSSSCG00000005654:ENSSSCT00000041822:exon24:c.G3114A:p.E1038E,ENSSSCG00000005654:ENSSSCT00000059280:exon24:c.G3114A:p.E1038E,ENSSSCG00000005654:ENSSSCT00000048576:exon25:c.G3174A:p.E1058E,ENSSSCG00000005654:ENSSSCT00000006217:exon25:c.G3174A:p.E1058E,ENSSSCG00000005654:ENSSSCT00000062057:exon25:c.G3174A:p.E1058E,ENSSSCG00000005654:EN…	1_268972766	154.258	3.187e-34
1	268978517	268978517	C	T	SNP	.	999	0|0	1|1	0|1	0|1	0|1	0|1	0|1	0|1	14|0	0|20	79,112	85,100	67,87	85,72	61,63	34,38	exonic	ENSSSCG00000005654	synonymous SNV	ENSSSCG00000005654:ENSSSCT00000055605:exon30:c.C3525T:p.A1175A,ENSSSCG00000005654:ENSSSCT00000041822:exon28:c.C3417T:p.A1139A,ENSSSCG00000005654:ENSSSCT00000059280:exon29:c.C3465T:p.A1155A,ENSSSCG00000005654:ENSSSCT00000048576:exon30:c.C3525T:p.A1175A,ENSSSCG00000005654:ENSSSCT00000006217:exon30:c.C3525T:p.A1175A,ENSSSCG00000005654:ENSSSCT00000062057:exon30:c.C3525T:p.A1175A,ENSSSCG00000005654:EN…	1_268978517	130.76	4.035e-29
1	269071443	269071443	G	A	SNP	.	999	0|0	1|1	0|1	0|1	0|1	0|1	0|1	0|1	16|0	0|22	32,15	7,8	8,11	27,23	16,13	34,36	exonic	ENSSSCG00000005657	synonymous SNV	ENSSSCG00000005657:ENSSSCT00000006220:exon2:c.G93A:p.K31K,ENSSSCG00000005657:ENSSSCT00000022333:exon2:c.G102A:p.K34K,	1_269071443	44.0958	2.659e-10
1	269072981	269072981	G	A	SNP	.	857	0|0	1|1	0|1	0|1	0|1	0|1	0|1	0|1	26|0	0|19	12,2	9,4	10,5	29,24	7,6	20,17	exonic	ENSSSCG00000005657	synonymous SNV	ENSSSCG00000005657:ENSSSCT00000006220:exon4:c.G441A:p.L147L,ENSSSCG00000005657:ENSSSCT00000022333:exon4:c.G450A:p.L150L,	1_269072981	41.7792	8.468e-10
1	269078008	269078008	G	A	SNP	.	999	0|0	1|1	0|1	0|1	0|1	0|1	0|1	0|1	23|0	0|27	6,6	9,12	12,4	18,26	3,12	20,18	exonic	ENSSSCG00000005657	nonsynonymous SNV	ENSSSCG00000005657:ENSSSCT00000006220:exon14:c.G1781A:p.S594N,ENSSSCG00000005657:ENSSSCT00000022333:exon13:c.G1769A:p.S590N,	1_269078008	38.4096	4.565e-09
1	269080444	269080444	C	T	SNP	.	999	0|0	1|1	0|1	0|1	0|1	0|1	0|1	0|1	17|0	0|24	14,9	7,4	9,8	35,12	14,9	18,13	exonic	ENSSSCG00000005657	nonsynonymous SNV	ENSSSCG00000005657:ENSSSCT00000006220:exon19:c.C2333T:p.S778F,	1_269080444	24.8388	4.04e-06
1	269080914	269080914	G	A	SNP	.	999	0|0	1|1	0|1	0|1	0|1	0|1	0|1	0|1	16|0	0|12	15,14	11,9	7,12	30,24	23,9	21,15	exonic	ENSSSCG00000005657	synonymous SNV	ENSSSCG00000005657:ENSSSCT00000006220:exon21:c.G2550A:p.P850P,ENSSSCG00000005657:ENSSSCT00000022333:exon21:c.G2517A:p.P839P,	1_269080914	24.1019	5.839e-06
1	269081495	269081495	C	T	SNP	.	999	1|1	0|0	0|1	0|1	0|1	0|1	0|1	0|1	0|16	17|0	35,40	25,36	37,32	10,8	8,18	7,7	UTR3	ENSSSCG00000005658(ENSSSCT00000006221:c.*103G>A,ENSSSCT00000043501:c.*103G>A)	-	-	1_269081495	443.687	0
1	269081530	269081530	C	T	SNP	.	999	0|0	1|1	0|1	0|1	0|1	0|1	0|1	0|1	19|0	0|12	41,29	41,27	48,30	15,10	21,9	7,7	UTR3	ENSSSCG00000005658(ENSSSCT00000006221:c.*68G>A,ENSSSCT00000043501:c.*68G>A)	-	-	1_269081530	421.705	0
1	269081548	269081548	C	T	SNP	.	999	0|0	1|1	0|1	0|1	0|1	0|1	0|1	0|1	20|0	0|10	43,29	43,30	49,28	16,10	21,9	7,5	UTR3	ENSSSCG00000005658(ENSSSCT00000006221:c.*50G>A,ENSSSCT00000043501:c.*50G>A)	-	-	1_269081548	495.101	0
1	269081554	269081554	T	C	SNP	.	999	0|0	1|1	0|1	0|1	0|1	0|1	0|1	0|1	21|0	0|12	43,28	47,30	51,30	20,12	21,9	7,5	UTR3	ENSSSCG00000005658(ENSSSCT00000006221:c.*44A>G,ENSSSCT00000043501:c.*44A>G)	-	-	1_269081554	517.915	0
1	269082167	269082167	A	G	SNP	.	999	0|0	1|1	0|1	0|1	0|1	0|1	0|1	0|1	20|0	0|24	58,69	41,50	48,61	24,26	18,26	14,15	exonic	ENSSSCG00000005658	synonymous SNV	ENSSSCG00000005658:ENSSSCT00000006221:exon4:c.T426C:p.F142F,ENSSSCG00000005658:ENSSSCT00000043501:exon5:c.T429C:p.F143F,	1_269082167	389.474	2.671e-85
1	269092680	269092680	A	G	SNP	.	999	0|0	1|1	0|1	0|1	0|1	0|1	0|1	0|1	13|0	0|18	25,28	34,63	25,21	22,13	15,10	14,4	exonic	ENSSSCG00000005659	synonymous SNV	ENSSSCG00000005659:ENSSSCT00000060995:exon15:c.T2184C:p.P728P,ENSSSCG00000005659:ENSSSCT00000006222:exon15:c.T2184C:p.P728P,	1_269092680	260.173	3.193e-57
1	269145163	269145163	G	A	SNP	.	999	0|0	1|1	0|1	0|1	0|1	0|1	0|1	0|1	12|0	0|19	21,24	22,19	38,16	36,50	17,22	33,27	exonic	ENSSSCG00000005660	synonymous SNV	ENSSSCG00000005660:ENSSSCT00000057982:exon8:c.G555A:p.P185P,ENSSSCG00000005660:ENSSSCT00000006223:exon8:c.G555A:p.P185P,ENSSSCG00000005660:ENSSSCT00000041170:exon8:c.G555A:p.P185P,ENSSSCG00000005660:ENSSSCT00000049954:exon7:c.G327A:p.P109P,ENSSSCG00000005660:ENSSSCT00000048153:exon7:c.G327A:p.P109P,	1_269145163	20.2491	4.008e-05
1	269145262	269145262	C	T	SNP	.	999	1|1	0|0	0|1	0|1	0|1	0|1	0|1	0|1	0|12	14|0	29,25	22,15	16,33	60,39	37,15	32,24	exonic	ENSSSCG00000005660	synonymous SNV	ENSSSCG00000005660:ENSSSCT00000006223:exon8:c.C654T:p.Y218Y,ENSSSCG00000005660:ENSSSCT00000041170:exon8:c.C654T:p.Y218Y,ENSSSCG00000005660:ENSSSCT00000049954:exon7:c.C426T:p.Y142Y,ENSSSCG00000005660:ENSSSCT00000048153:exon7:c.C426T:p.Y142Y,	1_269145262	25.6565	2.684e-06
1	269150406	269150406	G	A	SNP	.	999	1|1	0|0	0|1	0|1	0|1	0|1	0|1	0|1	0|15	25|0	12,10	23,13	13,10	27,17	19,17	16,21	UTR3	ENSSSCG00000005660(ENSSSCT00000041170:c.*527G>A,ENSSSCT00000057982:c.*527G>A,ENSSSCT00000049954:c.*527G>A,ENSSSCT00000048153:c.*527G>A)	-	-	1_269150406	16.2973	0.0002891
1	269154521	269154521	C	T	SNP	.	999	0|0	1|1	0|1	0|1	0|1	0|1	0|1	0|1	6|0	0|11	14,16	19,25	15,13	33,44	13,16	49,38	exonic	ENSSSCG00000005661	synonymous SNV	ENSSSCG00000005661:ENSSSCT00000006224:exon1:c.C378T:p.Y126Y,	1_269154521	76.4584	2.496e-17
1	269154539	269154539	C	A	SNP	.	999	0|0	1|1	0|1	0|1	0|1	0|1	0|1	0|1	6|0	0|12	16,15	23,23	21,16	33,40	16,17	49,33	exonic	ENSSSCG00000005661	synonymous SNV	ENSSSCG00000005661:ENSSSCT00000006224:exon1:c.C396A:p.A132A,	1_269154539	53.9807	1.898e-12
1	269157937	269157937	G	A	SNP	.	999	0|0	1|1	0|1	0|1	0|1	0|1	0|1	0|1	18|0	0|21	22,15	11,5	8,16	41,32	32,20	83,37	exonic	ENSSSCG00000005662	synonymous SNV	ENSSSCG00000005662:ENSSSCT00000047700:exon11:c.C1107T:p.L369L,ENSSSCG00000005662:ENSSSCT00000006225:exon12:c.C1077T:p.L359L,	1_269157937	119.477	1.138e-26
1	269159081	269159081	C	A	SNP	.	999	0|0	1|1	0|1	0|1	0|1	0|1	0|1	0|1	15|0	0|17	18,15	15,7	6,7	53,44	57,44	58,60	exonic	ENSSSCG00000005662	synonymous SNV	ENSSSCG00000005662:ENSSSCT00000047700:exon10:c.G990T:p.A330A,ENSSSCG00000005662:ENSSSCT00000006225:exon11:c.G960T:p.A320A,	1_269159081	197.451	1.331e-43
1	269162569	269162569	T	C	SNP	.	999	0|0	1|1	0|1	0|1	0|1	0|1	0|1	0|1	19|0	0|16	14,19	13,3	14,7	51,42	27,51	74,62	exonic	ENSSSCG00000005662	synonymous SNV	ENSSSCG00000005662:ENSSSCT00000047700:exon6:c.A630G:p.T210T,ENSSSCG00000005662:ENSSSCT00000006225:exon7:c.A600G:p.T200T,	1_269162569	185.234	5.982e-41
1	269163474	269163474	A	G	SNP	.	999	0|0	1|1	0|1	0|1	0|1	0|1	0|1	0|1	19|0	0|18	43,37	17,15	20,19	95,105	79,98	105,109	exonic	ENSSSCG00000005662	synonymous SNV	ENSSSCG00000005662:ENSSSCT00000047700:exon3:c.T268C:p.L90L,ENSSSCG00000005662:ENSSSCT00000006225:exon4:c.T238C:p.L80L,	1_269163474	333.893	3.134e-73
1	269167056	269167056	A	C	SNP	.	999	0|0	1|1	0|1	0|1	0|1	0|1	0|1	0|1	12|0	0|13	31,30	7,13	14,8	49,27	26,43	32,35	exonic	ENSSSCG00000005662	synonymous SNV	ENSSSCG00000005662:ENSSSCT00000006225:exon1:c.T15G:p.A5A,	1_269167056	67.9815	1.73e-15
1	269230222	269230222	T	C	SNP	.	999	0|0	1|1	0|1	0|1	0|1	0|1	0|1	0|1	23|0	0|18	113,92	109,91	69,53	20,17	14,19	16,13	exonic	ENSSSCG00000005664	synonymous SNV	ENSSSCG00000005664:ENSSSCT00000045865:exon3:c.T1380C:p.T460T,ENSSSCG00000005664:ENSSSCT00000006227:exon3:c.T1380C:p.T460T,ENSSSCG00000005664:ENSSSCT00000064548:exon2:c.T1380C:p.T460T,	1_269230222	1906.17	0
1	269236774	269236774	C	T	SNP	.	999	1|1	0|0	0|1	0|1	0|1	0|1	0|1	0|1	0|15	22|0	97,104	110,76	53,56	24,18	21,9	16,14	exonic	ENSSSCG00000005664	synonymous SNV	ENSSSCG00000005664:ENSSSCT00000045865:exon4:c.C2277T:p.I759I,ENSSSCG00000005664:ENSSSCT00000006227:exon4:c.C2277T:p.I759I,ENSSSCG00000005664:ENSSSCT00000064548:exon3:c.C2277T:p.I759I,	1_269236774	1621.16	0
1	269238385	269238385	A	G	SNP	.	999	1|1	0|0	0|1	0|1	0|1	0|1	0|1	0|1	0|17	16|0	45,53	64,37	50,31	15,13	5,8	12,18	UTR3	ENSSSCG00000005664(ENSSSCT00000006227:c.*1458A>G,ENSSSCT00000064548:c.*1458A>G)	-	-	1_269238385	857.392	0
1	269276016	269276016	A	G	SNP	.	999	0|0	1|1	0|1	0|1	0|1	0|1	0|1	0|1	14|0	0|19	21,33	16,14	32,22	120,89	68,60	110,97	exonic	ENSSSCG00000005667	synonymous SNV	ENSSSCG00000005667:ENSSSCT00000051186:exon7:c.A402G:p.T134T,ENSSSCG00000005667:ENSSSCT00000006230:exon7:c.A402G:p.T134T,ENSSSCG00000005667:ENSSSCT00000059166:exon7:c.A402G:p.T134T,ENSSSCG00000005667:ENSSSCT00000060976:exon7:c.A402G:p.T134T,	1_269276016	303.07	1.546e-66
1	269279490	269279490	C	T	SNP	.	999	0|0	1|1	0|1	0|1	0|1	0|1	0|1	0|1	14|0	0|9	35,17	12,16	27,19	114,87	55,61	101,92	exonic	ENSSSCG00000005667	synonymous SNV	ENSSSCG00000005667:ENSSSCT00000051186:exon9:c.C588T:p.T196T,ENSSSCG00000005667:ENSSSCT00000006230:exon9:c.C588T:p.T196T,ENSSSCG00000005667:ENSSSCT00000059166:exon9:c.C588T:p.T196T,ENSSSCG00000005667:ENSSSCT00000060976:exon9:c.C588T:p.T196T,	1_269279490	289.175	1.608e-63
1	269279526	269279526	T	C	SNP	.	999	0|0	1|1	0|1	0|1	0|1	0|1	0|1	0|1	17|0	0|12	40,24	14,19	27,24	120,95	61,80	113,107	exonic	ENSSSCG00000005667	synonymous SNV	ENSSSCG00000005667:ENSSSCT00000051186:exon9:c.T624C:p.L208L,ENSSSCG00000005667:ENSSSCT00000006230:exon9:c.T624C:p.L208L,ENSSSCG00000005667:ENSSSCT00000059166:exon9:c.T624C:p.L208L,ENSSSCG00000005667:ENSSSCT00000060976:exon9:c.T624C:p.L208L,	1_269279526	318.597	6.569e-70
1	269281856	269281856	C	T	SNP	.	999	0|0	1|1	0|1	0|1	0|1	0|1	0|1	0|1	12|0	0|19	32,27	21,16	30,18	124,72	76,49	145,69	exonic	ENSSSCG00000005667	synonymous SNV	ENSSSCG00000005667:ENSSSCT00000051186:exon11:c.C1113T:p.D371D,ENSSSCG00000005667:ENSSSCT00000006230:exon11:c.C1113T:p.D371D,ENSSSCG00000005667:ENSSSCT00000059166:exon11:c.C1113T:p.D371D,ENSSSCG00000005667:ENSSSCT00000060976:exon11:c.C1113T:p.D371D,	1_269281856	286.479	6.194e-63
1	269282768	269282768	T	G	SNP	.	999	0|0	1|1	0|1	0|1	0|1	0|1	0|1	0|1	21|0	0|22	25,28	22,16	22,21	104,82	62,56	134,70	exonic	ENSSSCG00000005667	synonymous SNV	ENSSSCG00000005667:ENSSSCT00000051186:exon12:c.T1164G:p.V388V,ENSSSCG00000005667:ENSSSCT00000006230:exon12:c.T1164G:p.V388V,ENSSSCG00000005667:ENSSSCT00000059166:exon12:c.T1164G:p.V388V,ENSSSCG00000005667:ENSSSCT00000060976:exon12:c.T1164G:p.V388V,	1_269282768	276.403	9.546e-61
1	269286260	269286260	A	G	SNP	.	999	0|0	1|1	0|1	0|1	0|1	0|1	0|1	0|1	17|0	0|16	28,24	31,17	16,8	147,83	77,59	141,77	exonic	ENSSSCG00000005667	synonymous SNV	ENSSSCG00000005667:ENSSSCT00000051186:exon13:c.A1227G:p.E409E,ENSSSCG00000005667:ENSSSCT00000006230:exon13:c.A1227G:p.E409E,ENSSSCG00000005667:ENSSSCT00000059166:exon13:c.A1227G:p.E409E,ENSSSCG00000005667:ENSSSCT00000060976:exon13:c.A1227G:p.E409E,	1_269286260	367.34	1.711e-80
1	269286263	269286263	G	C	SNP	.	999	0|0	1|1	0|1	0|1	0|1	0|1	0|1	0|1	17|0	0|15	29,24	31,17	16,8	146,85	77,59	145,77	exonic	ENSSSCG00000005667	synonymous SNV	ENSSSCG00000005667:ENSSSCT00000051186:exon13:c.G1230C:p.V410V,ENSSSCG00000005667:ENSSSCT00000006230:exon13:c.G1230C:p.V410V,ENSSSCG00000005667:ENSSSCT00000059166:exon13:c.G1230C:p.V410V,ENSSSCG00000005667:ENSSSCT00000060976:exon13:c.G1230C:p.V410V,	1_269286263	370.696	3.194e-81
1	269293045	269293045	T	C	SNP	.	999	0|0	1|1	0|1	0|1	0|1	0|1	0|1	0|1	12|0	0|19	32,26	33,26	18,23	77,79	77,55	86,92	exonic	ENSSSCG00000005667	synonymous SNV	ENSSSCG00000005667:ENSSSCT00000051186:exon18:c.T1798C:p.L600L,ENSSSCG00000005667:ENSSSCT00000006230:exon18:c.T1798C:p.L600L,ENSSSCG00000005667:ENSSSCT00000059166:exon18:c.T1798C:p.L600L,ENSSSCG00000005667:ENSSSCT00000060976:exon18:c.T1798C:p.L600L,	1_269293045	207.379	9.294e-46
1	269300105	269300105	T	C	SNP	.	999	0|0	1|1	0|1	0|1	0|1	0|1	0|1	0|1	12|0	0|11	58,60	27,21	39,30	130,101	99,70	96,101	exonic	ENSSSCG00000005667	synonymous SNV	ENSSSCG00000005667:ENSSSCT00000051186:exon25:c.T2568C:p.A856A,ENSSSCG00000005667:ENSSSCT00000006230:exon25:c.T2568C:p.A856A,ENSSSCG00000005667:ENSSSCT00000059166:exon25:c.T2568C:p.A856A,ENSSSCG00000005667:ENSSSCT00000060976:exon25:c.T2568C:p.A856A,	1_269300105	225.078	1.333e-49
1	269302305	269302305	T	C	SNP	.	999	0|0	1|1	0|1	0|1	0|1	0|1	0|1	0|1	20|0	0|26	52,46	31,22	35,28	109,101	77,63	129,111	exonic	ENSSSCG00000005667	synonymous SNV	ENSSSCG00000005667:ENSSSCT00000051186:exon26:c.T2646C:p.A882A,ENSSSCG00000005667:ENSSSCT00000059166:exon26:c.T2646C:p.A882A,ENSSSCG00000005667:ENSSSCT00000060976:exon26:c.T2646C:p.A882A,	1_269302305	244.335	8.776e-54
1	269302416	269302416	A	G	SNP	.	999	0|0	1|1	0|1	0|1	0|1	0|1	0|1	0|1	16|0	0|28	47,44	32,28	33,26	100,89	69,68	132,84	exonic	ENSSSCG00000005667	synonymous SNV	ENSSSCG00000005667:ENSSSCT00000051186:exon26:c.A2757G:p.L919L,ENSSSCG00000005667:ENSSSCT00000059166:exon26:c.A2757G:p.L919L,ENSSSCG00000005667:ENSSSCT00000060976:exon26:c.A2757G:p.L919L,	1_269302416	208.208	6.141e-46
1	269302434	269302434	T	C	SNP	.	999	0|0	1|1	0|1	0|1	0|1	0|1	0|1	0|1	18|0	0|24	41,43	32,30	26,24	80,85	52,71	113,76	exonic	ENSSSCG00000005667	synonymous SNV	ENSSSCG00000005667:ENSSSCT00000051186:exon26:c.T2775C:p.A925A,ENSSSCG00000005667:ENSSSCT00000059166:exon26:c.T2775C:p.A925A,ENSSSCG00000005667:ENSSSCT00000060976:exon26:c.T2775C:p.A925A,	1_269302434	172.243	3.962e-38
1	269302760	269302760	C	T	SNP	.	999	0|0	1|1	0|1	0|1	0|1	0|1	0|1	0|1	20|0	0|20	53,56	57,45	47,42	118,113	133,90	120,116	exonic	ENSSSCG00000005667	synonymous SNV	ENSSSCG00000005667:ENSSSCT00000051186:exon27:c.C3006T:p.V1002V,ENSSSCG00000005667:ENSSSCT00000006230:exon26:c.C2799T:p.V933V,ENSSSCG00000005667:ENSSSCT00000059166:exon27:c.C3006T:p.V1002V,ENSSSCG00000005667:ENSSSCT00000060976:exon27:c.C3006T:p.V1002V,	1_269302760	221.651	7.397e-49
1	269307848	269307848	C	T	SNP	.	999	0|0	1|1	0|1	0|1	0|1	0|1	0|1	0|1	11|0	0|19	66,81	48,59	64,26	119,92	111,83	130,101	exonic	ENSSSCG00000005667	synonymous SNV	ENSSSCG00000005667:ENSSSCT00000051186:exon34:c.C3699T:p.N1233N,ENSSSCG00000005667:ENSSSCT00000006230:exon33:c.C3492T:p.N1164N,ENSSSCG00000005667:ENSSSCT00000059166:exon34:c.C3699T:p.N1233N,ENSSSCG00000005667:ENSSSCT00000060976:exon34:c.C3699T:p.N1233N,	1_269307848	144.493	4.205e-32
1	269307872	269307872	A	G	SNP	.	999	0|0	1|1	0|1	0|1	0|1	0|1	0|1	0|1	12|0	0|15	67,81	45,53	62,25	118,101	101,83	130,103	exonic	ENSSSCG00000005667	synonymous SNV	ENSSSCG00000005667:ENSSSCT00000051186:exon34:c.A3723G:p.E1241E,ENSSSCG00000005667:ENSSSCT00000006230:exon33:c.A3516G:p.E1172E,ENSSSCG00000005667:ENSSSCT00000059166:exon34:c.A3723G:p.E1241E,ENSSSCG00000005667:ENSSSCT00000060976:exon34:c.A3723G:p.E1241E,	1_269307872	154.699	2.556e-34
1	269307923	269307923	T	C	SNP	.	999	0|0	1|1	0|1	0|1	0|1	0|1	0|1	0|1	10|0	0|14	68,65	50,37	47,29	109,90	113,74	136,87	exonic	ENSSSCG00000005667	synonymous SNV	ENSSSCG00000005667:ENSSSCT00000051186:exon34:c.T3774C:p.A1258A,ENSSSCG00000005667:ENSSSCT00000006230:exon33:c.T3567C:p.A1189A,ENSSSCG00000005667:ENSSSCT00000059166:exon34:c.T3774C:p.A1258A,ENSSSCG00000005667:ENSSSCT00000060976:exon34:c.T3774C:p.A1258A,	1_269307923	172.267	3.915e-38
1	269309943	269309943	T	C	SNP	.	999	0|0	1|1	0|1	0|1	0|1	0|1	0|1	0|1	13|0	0|27	50,50	61,50	32,42	94,102	61,75	118,101	exonic	ENSSSCG00000005667	synonymous SNV	ENSSSCG00000005667:ENSSSCT00000051186:exon37:c.T4231C:p.L1411L,ENSSSCG00000005667:ENSSSCT00000006230:exon36:c.T4024C:p.L1342L,ENSSSCG00000005667:ENSSSCT00000059166:exon37:c.T4231C:p.L1411L,ENSSSCG00000005667:ENSSSCT00000060976:exon37:c.T4231C:p.L1411L,	1_269309943	147.621	8.802e-33
1	269309984	269309984	G	C	SNP	.	999	0|0	1|1	0|1	0|1	0|1	0|1	0|1	0|1	12|0	0|23	59,58	63,52	47,43	112,108	68,72	114,106	exonic	ENSSSCG00000005667	synonymous SNV	ENSSSCG00000005667:ENSSSCT00000051186:exon37:c.G4272C:p.G1424G,ENSSSCG00000005667:ENSSSCT00000006230:exon36:c.G4065C:p.G1355G,ENSSSCG00000005667:ENSSSCT00000059166:exon37:c.G4272C:p.G1424G,ENSSSCG00000005667:ENSSSCT00000060976:exon37:c.G4272C:p.G1424G,	1_269309984	129.505	7.556e-29
1	269312418	269312418	C	A	SNP	.	999	0|0	1|1	0|1	0|1	0|1	0|1	0|1	0|1	8|0	0|24	51,60	44,46	49,41	91,56	86,63	106,75	exonic	ENSSSCG00000005667	synonymous SNV	ENSSSCG00000005667:ENSSSCT00000051186:exon44:c.C5217A:p.I1739I,ENSSSCG00000005667:ENSSSCT00000006230:exon43:c.C5010A:p.I1670I,	1_269312418	77.9301	1.196e-17
1	269320064	269320064	C	T	SNP	.	999	0|0	1|1	0|1	0|1	0|1	0|1	0|1	0|1	16|0	0|11	105,104	83,121	87,99	76,96	64,74	65,65	exonic	ENSSSCG00000005668	synonymous SNV	ENSSSCG00000005668:ENSSSCT00000039170:exon5:c.G522A:p.A174A,ENSSSCG00000005668:ENSSSCT00000044111:exon5:c.G522A:p.A174A,ENSSSCG00000005668:ENSSSCT00000006231:exon5:c.G522A:p.A174A,ENSSSCG00000005668:ENSSSCT00000025290:exon5:c.G522A:p.A174A,	1_269320064	63.6476	1.51e-14
1	269338019	269338019	T	C	SNP	.	999	0|0	1|1	0|1	0|1	0|1	0|1	0|1	0|1	11|0	0|12	7,23	22,22	17,26	10,25	14,17	16,11	upstream	ENSSSCG00000005669	-	-	1_269338019	15.6474	0.0004001
1	269338033	269338033	T	A	SNP	.	999	0|0	1|1	0|1	0|1	0|1	0|1	0|1	0|1	10|0	0|10	9,25	22,24	17,30	11,26	14,17	16,11	upstream	ENSSSCG00000005669	-	-	1_269338033	22.3161	1.426e-05
1	269350594	269350594	T	G	SNP	.	999	0|0	1|1	0|1	0|1	0|1	0|1	0|1	0|1	17|0	0|23	17,29	23,20	16,23	23,24	13,17	32,12	exonic	ENSSSCG00000005669	synonymous SNV	ENSSSCG00000005669:ENSSSCT00000006232:exon8:c.T909G:p.L303L,	1_269350594	6.22279	0.04454
1	269359502	269359502	G	A	SNP	.	999	1|1	0|0	0|1	0|1	0|1	0|1	0|1	0|1	0|14	15|0	32,16	19,12	16,22	18,14	12,2	16,6	exonic	ENSSSCG00000005669	synonymous SNV	ENSSSCG00000005669:ENSSSCT00000006232:exon11:c.G1191A:p.E397E,	1_269359502	40.2792	1.793e-09
1	269363204	269363204	A	G	SNP	.	999	0|0	1|1	0|1	0|1	0|1	0|1	0|1	0|1	8|0	0|19	19,15	18,9	40,15	13,19	21,7	6,9	downstream	ENSSSCG00000005669	-	-	1_269363204	106.827	6.349e-24
1	269363551	269363551	G	A	SNP	.	999	0|1	0|0	0|1	0|1	0|1	0|1	0|1	0|1	2|14	19|0	16,15	27,20	32,36	14,27	13,13	15,16	intergenic	ENSSSCG00000005669(dist=1223),ENSSSCG00000031669(dist=11246)	-	-	1_269363551	63.5619	1.577e-14
1	269382740	269382740	T	G	SNP	.	999	0|0	1|1	0|1	0|1	0|1	0|1	0|1	0|1	17|0	0|18	30,30	22,23	29,27	39,16	18,8	25,22	UTR3	ENSSSCG00000031669(ENSSSCT00000042495:c.*220T>G)	-	-	1_269382740	16.0626	0.0003251
1	269383436	269383436	T	C	SNP	.	999	0|0	1|1	0|1	0|1	0|1	0|1	0|1	0|1	21|0	0|21	25,17	16,23	22,16	12,20	19,23	18,8	UTR3	ENSSSCG00000005671(ENSSSCT00000039132:c.*4602A>G,ENSSSCT00000060032:c.*4602A>G,ENSSSCT00000061204:c.*4602A>G),ENSSSCG00000031669(ENSSSCT00000042495:c.*916T>C)	-	-	1_269383436	8.87775	0.01181
1	269387532	269387532	G	A	SNP	.	999	0|0	1|1	0|1	0|1	0|1	0|1	0|1	0|1	17|0	0|15	42,49	69,42	45,48	26,19	26,21	33,17	UTR3	ENSSSCG00000005671(ENSSSCT00000039132:c.*506C>T,ENSSSCT00000060032:c.*506C>T,ENSSSCT00000061204:c.*506C>T,ENSSSCT00000006234:c.*506C>T,ENSSSCT00000052662:c.*506C>T)	-	-	1_269387532	171.151	6.839e-38
1	269387770	269387770	G	C	SNP	.	999	0|0	1|1	0|1	0|1	0|1	0|1	0|1	0|1	10|0	0|13	91,94	101,91	82,87	36,44	47,39	45,46	UTR3	ENSSSCG00000005671(ENSSSCT00000039132:c.*268C>G,ENSSSCT00000060032:c.*268C>G,ENSSSCT00000061204:c.*268C>G,ENSSSCT00000006234:c.*268C>G,ENSSSCT00000052662:c.*268C>G)	-	-	1_269387770	335.321	1.535e-73
1	269387993	269387993	T	C	SNP	.	999	0|0	1|1	0|1	0|1	0|1	0|1	0|1	0|1	23|0	0|20	105,99	123,92	95,106	93,58	116,68	87,81	UTR3	ENSSSCG00000005671(ENSSSCT00000039132:c.*45A>G,ENSSSCT00000060032:c.*45A>G,ENSSSCT00000061204:c.*45A>G,ENSSSCT00000006234:c.*45A>G,ENSSSCT00000052662:c.*45A>G)	-	-	1_269387993	30.3076	2.623e-07
1	269388140	269388140	G	A	SNP	.	999	0|0	1|1	0|1	0|1	0|1	0|1	0|1	0|1	13|0	0|18	99,124	124,104	114,109	88,63	120,62	79,75	exonic	ENSSSCG00000005671	synonymous SNV	ENSSSCG00000005671:ENSSSCT00000052662:exon16:c.C1776T:p.Y592Y,ENSSSCG00000005671:ENSSSCT00000039132:exon15:c.C1776T:p.Y592Y,ENSSSCG00000005671:ENSSSCT00000006234:exon16:c.C1776T:p.Y592Y,ENSSSCG00000005671:ENSSSCT00000061204:exon14:c.C1776T:p.Y592Y,ENSSSCG00000005671:ENSSSCT00000060032:exon13:c.C1713T:p.Y571Y,	1_269388140	76.8731	2.029e-17
1	269399428	269399428	A	G	SNP	.	903	0|0	1|1	0|1	0|1	0|1	0|1	0|1	0|1	18|0	0|26	10,11	15,6	10,3	11,7	14,6	11,14	UTR5	ENSSSCG00000005671(ENSSSCT00000039132:c.-96T>C,ENSSSCT00000006234:c.-96T>C,ENSSSCT00000052662:c.-96T>C)	-	-	1_269399428	6.31	0.04264
1	269401112	269401112	A	T	SNP	.	999	0|0	1|1	0|1	0|1	0|1	0|1	0|1	0|1	13|0	0|20	122,103	92,97	98,89	115,72	57,40	82,76	exonic	ENSSSCG00000005671	nonsynonymous SNV	ENSSSCG00000005671:ENSSSCT00000061204:exon1:c.T11A:p.F4Y,ENSSSCG00000005671:ENSSSCT00000060032:exon1:c.T11A:p.F4Y,	1_269401112	100.302	1.658e-22
1	269401139	269401139	G	C	SNP	.	999	0|0	1|1	0|1	0|1	0|1	0|1	0|1	0|1	14|0	0|16	121,100	109,105	91,82	109,70	57,41	93,81	UTR5	ENSSSCG00000005671(ENSSSCT00000039132:c.-1807C>G,ENSSSCT00000060032:c.-17C>G,ENSSSCT00000061204:c.-17C>G,ENSSSCT00000006234:c.-1807C>G,ENSSSCT00000052662:c.-1807C>G)	-	-	1_269401139	147.167	1.104e-32
1	269401933	269401933	A	T	SNP	.	999	0|0	1|1	0|1	0|1	0|1	0|1	0|1	0|1	12|0	0|11	73,48	36,37	68,54	56,55	52,38	56,45	exonic	ENSSSCG00000005672	nonsynonymous SNV	ENSSSCG00000005672:ENSSSCT00000055437:exon2:c.A16T:p.S6C,	1_269401933	8.47835	0.01442
1	269417033	269417033	A	T	SNP	.	999	0|0	1|1	0|1	0|1	0|1	0|1	0|1	0|1	16|0	0|29	136,101	105,95	110,96	86,101	87,85	74,78	exonic	ENSSSCG00000005672	nonsynonymous SNV	ENSSSCG00000005672:ENSSSCT00000044066:exon3:c.A421T:p.T141S,ENSSSCG00000005672:ENSSSCT00000037159:exon5:c.A364T:p.T122S,ENSSSCG00000005672:ENSSSCT00000055437:exon6:c.A502T:p.T168S,ENSSSCG00000005672:ENSSSCT00000006235:exon4:c.A277T:p.T93S,ENSSSCG00000005672:ENSSSCT00000053579:exon4:c.A247T:p.T83S,	1_269417033	37.1113	8.737e-09
1	269420776	269420776	G	T	SNP	.	999	1|1	0|0	0|1	0|1	0|1	0|1	0|1	0|1	0|28	23|0	106,107	82,115	128,97	112,98	108,70	102,79	exonic	ENSSSCG00000005672	synonymous SNV	ENSSSCG00000005672:ENSSSCT00000044066:exon5:c.G684T:p.V228V,ENSSSCG00000005672:ENSSSCT00000037159:exon7:c.G627T:p.V209V,ENSSSCG00000005672:ENSSSCT00000055437:exon8:c.G765T:p.V255V,ENSSSCG00000005672:ENSSSCT00000006235:exon6:c.G540T:p.V180V,ENSSSCG00000005672:ENSSSCT00000053579:exon6:c.G510T:p.V170V,	1_269420776	12.7671	0.001689
1	269430223	269430223	T	C	SNP	.	999	0|0	1|1	0|1	0|1	0|1	0|1	0|1	0|1	21|0	0|11	131,94	136,101	119,111	81,99	53,62	44,58	UTR3	ENSSSCG00000005672(ENSSSCT00000055437:c.*159T>C,ENSSSCT00000037159:c.*159T>C,ENSSSCT00000006235:c.*159T>C,ENSSSCT00000044066:c.*159T>C)	-	-	1_269430223	301.304	3.739e-66
1	269430370	269430370	C	T	SNP	.	999	0|0	1|1	0|1	0|1	0|1	0|1	0|1	0|1	17|0	0|16	151,86	148,84	140,89	108,83	85,74	88,67	UTR3	ENSSSCG00000005672(ENSSSCT00000055437:c.*306C>T,ENSSSCT00000037159:c.*306C>T,ENSSSCT00000006235:c.*306C>T,ENSSSCT00000044066:c.*306C>T)	-	-	1_269430370	79.9233	4.414e-18
1	269430778	269430778	G	A	SNP	.	999	0|0	1|1	0|1	0|1	0|1	0|1	0|1	0|1	11|0	0|16	126,93	133,94	135,97	74,63	41,37	45,42	UTR3	ENSSSCG00000005672(ENSSSCT00000055437:c.*714G>A,ENSSSCT00000037159:c.*714G>A,ENSSSCT00000006235:c.*714G>A,ENSSSCT00000044066:c.*714G>A)	-	-	1_269430778	575.375	0
1	269829786	269829786	G	A	SNP	.	999	0|0	1|1	0|1	0|1	0|1	0|1	0|1	0|1	19|0	0|15	54,66	75,84	56,84	14,21	20,10	14,19	UTR3	ENSSSCG00000005679(ENSSSCT00000006244:c.*57C>T)	-	-	1_269829786	1108.07	0
1	269830293	269830293	T	C	SNP	.	999	0|0	1|1	0|1	0|1	0|1	0|1	0|1	0|1	10|0	0|10	80,87	78,109	84,111	21,24	9,16	23,17	exonic	ENSSSCG00000005679	synonymous SNV	ENSSSCG00000005679:ENSSSCT00000006244:exon6:c.A813G:p.K271K,	1_269830293	1981.14	0
1	269970440	269970440	T	C	SNP	.	999	0|0	1|1	0|1	0|1	0|1	0|1	0|1	0|1	32|0	0|20	46,54	27,44	48,54	39,25	28,30	22,41	exonic	ENSSSCG00000005683	synonymous SNV	ENSSSCG00000005683:ENSSSCT00000006249:exon4:c.T513C:p.D171D,	1_269970440	47.3067	5.339e-11
1	269970530	269970530	A	G	SNP	.	999	0|0	1|1	0|1	0|1	0|1	0|1	0|1	0|1	34|0	0|21	72,61	56,58	67,61	61,22	43,18	35,42	exonic	ENSSSCG00000005683	synonymous SNV	ENSSSCG00000005683:ENSSSCT00000006249:exon4:c.A603G:p.K201K,	1_269970530	109.949	1.333e-24
1	269971092	269971092	T	C	SNP	.	999	0|0	1|1	0|1	0|1	0|1	0|1	0|1	0|1	16|0	0|19	94,87	68,63	58,69	54,22	26,28	51,46	exonic	ENSSSCG00000005683	synonymous SNV	ENSSSCG00000005683:ENSSSCT00000006249:exon6:c.T723C:p.S241S,	1_269971092	264.14	4.392e-58
1	269971962	269971962	G	T	SNP	.	999	0|0	1|1	0|1	0|1	0|1	0|1	0|1	0|1	25|0	0|17	84,81	67,56	70,67	48,31	30,25	61,72	exonic	ENSSSCG00000005683	synonymous SNV	ENSSSCG00000005683:ENSSSCT00000006249:exon7:c.G963T:p.T321T,	1_269971962	177.813	2.445e-39
1	269975716	269975716	T	G	SNP	.	999	1|1	0|0	0|1	0|1	0|1	0|1	0|1	0|1	0|19	25|0	38,46	54,39	69,58	32,15	22,25	15,18	UTR3	ENSSSCG00000034518(ENSSSCT00000054846:c.*206A>C)	-	-	1_269975716	341.907	5.701e-75
1	269976044	269976044	C	T	SNP	.	999	1|1	0|0	0|1	0|1	0|1	0|1	0|1	0|1	0|20	16|0	80,99	97,87	82,74	63,58	34,48	38,39	exonic	ENSSSCG00000034518	nonsynonymous SNV	ENSSSCG00000034518:ENSSSCT00000054846:exon5:c.G877A:p.V293I,	1_269976044	235.732	6.479e-52
1	269986523	269986523	A	G	SNP	.	999	1|1	0|0	0|1	0|1	0|1	0|1	0|1	0|1	0|15	21|0	7,42	17,15	16,37	6,30	5,15	8,11	UTR3	ENSSSCG00000030426(ENSSSCT00000024953:c.*444T>C)	-	-	1_269986523	72.7365	1.605e-16
1	269986702	269986702	T	C	SNP	.	999	1|1	0|0	0|1	0|1	0|1	0|1	0|1	0|1	0|25	26|0	41,41	38,44	50,28	36,29	16,29	21,17	UTR3	ENSSSCG00000030426(ENSSSCT00000024953:c.*265A>G)	-	-	1_269986702	76.9736	1.929e-17
1	269986912	269986912	G	A	SNP	.	999	1|1	0|0	0|1	0|1	0|1	0|1	0|1	0|1	0|29	26|0	71,49	73,59	108,48	68,47	55,37	49,32	UTR3	ENSSSCG00000030426(ENSSSCT00000024953:c.*55C>T)	-	-	1_269986912	87.0531	1.249e-19
1	269986940	269986940	T	C	SNP	.	999	1|1	0|0	0|1	0|1	0|1	0|1	0|1	0|1	0|26	22|0	69,59	86,62	108,56	75,55	63,48	58,38	UTR3	ENSSSCG00000030426(ENSSSCT00000024953:c.*27A>G)	-	-	1_269986940	60.5308	7.176e-14
1	269989358	269989358	G	A	SNP	.	999	1|1	0|0	0|1	0|1	0|1	0|1	0|1	0|1	0|13	14|0	77,87	100,74	108,69	70,69	79,69	73,56	exonic	ENSSSCG00000030426	synonymous SNV	ENSSSCG00000030426:ENSSSCT00000024953:exon8:c.C774T:p.P258P,	1_269989358	26.9244	1.424e-06
1	270057875	270057875	G	A	SNP	.	999	1|1	0|0	0|1	0|1	0|1	0|1	0|1	0|1	0|11	20|0	43,26	24,16	55,40	30,23	16,21	14,2	exonic	ENSSSCG00000005689	synonymous SNV	ENSSSCG00000005689:ENSSSCT00000006256:exon10:c.C1203T:p.D401D,ENSSSCG00000005689:ENSSSCT00000064043:exon10:c.C1149T:p.D383D,	1_270057875	395.136	1.575e-86
1	270207650	270207650	C	G	SNP	.	999	1|1	0|0	0|1	0|1	0|1	0|1	0|1	0|1	0|10	21|0	40,46	39,24	39,27	54,26	38,45	40,39	exonic	ENSSSCG00000038868	nonsynonymous SNV	ENSSSCG00000038868:ENSSSCT00000056593:exon5:c.C493G:p.L165V,ENSSSCG00000038868:ENSSSCT00000056178:exon5:c.C493G:p.L165V,ENSSSCG00000038868:ENSSSCT00000064993:exon5:c.C493G:p.L165V,	1_270207650	7.40852	0.02462
1	270251003	270251003	C	G	SNP	.	999	1|1	0|0	0|1	0|1	0|1	0|1	0|1	0|1	0|11	8|0	39,37	37,30	29,47	29,28	22,10	28,22	exonic	ENSSSCG00000038868	synonymous SNV	ENSSSCG00000038868:ENSSSCT00000056593:exon18:c.C1614G:p.V538V,ENSSSCG00000038868:ENSSSCT00000056178:exon19:c.C1737G:p.V579V,ENSSSCG00000038868:ENSSSCT00000064993:exon18:c.C1614G:p.V538V,	1_270251003	58.1346	2.378e-13
1	270251995	270251995	T	C	SNP	.	999	1|1	0|0	0|1	0|1	0|1	0|1	0|1	0|1	0|19	14|0	54,44	31,26	49,27	35,30	28,21	24,18	UTR3	ENSSSCG00000038868(ENSSSCT00000056593:c.*938T>C,ENSSSCT00000056178:c.*938T>C,ENSSSCT00000064993:c.*938T>C)	-	-	1_270251995	45.5838	1.264e-10
1	270252316	270252316	C	A	SNP	.	999	1|1	0|0	0|1	0|1	0|1	0|1	0|1	0|1	0|20	30|0	47,41	23,27	41,26	22,18	15,19	17,10	UTR3	ENSSSCG00000038868(ENSSSCT00000056593:c.*1259C>A,ENSSSCT00000056178:c.*1259C>A,ENSSSCT00000064993:c.*1259C>A)	-	-	1_270252316	124.389	9.758e-28
1	270252375	270252375	C	A	SNP	.	999	1|1	0|0	0|1	0|1	0|1	0|1	0|1	0|1	0|21	32|0	53,32	28,30	37,30	24,28	23,18	17,3	UTR3	ENSSSCG00000038868(ENSSSCT00000056593:c.*1318C>A,ENSSSCT00000056178:c.*1318C>A,ENSSSCT00000064993:c.*1318C>A)	-	-	1_270252375	138.441	8.668e-31
1	270252398	270252398	C	T	SNP	.	999	1|1	0|0	0|1	0|1	0|1	0|1	0|1	0|1	0|19	34|0	47,30	27,27	37,33	23,26	20,16	18,4	UTR3	ENSSSCG00000038868(ENSSSCT00000056593:c.*1341C>T,ENSSSCT00000056178:c.*1341C>T,ENSSSCT00000064993:c.*1341C>T)	-	-	1_270252398	129.727	6.762e-29
1	270252551	270252551	G	C	SNP	.	999	0|0	1|1	0|1	0|1	0|1	0|1	0|1	0|1	17|0	0|23	21,25	30,18	34,25	34,15	18,12	7,9	UTR3	ENSSSCG00000038868(ENSSSCT00000056593:c.*1494G>C,ENSSSCT00000056178:c.*1494G>C,ENSSSCT00000064993:c.*1494G>C)	-	-	1_270252551	126.546	3.318e-28
1	270253311	270253311	T	C	SNP	.	999	1|1	0|0	0|1	0|1	0|1	0|1	0|1	0|1	0|21	25|0	39,42	18,21	37,26	20,17	22,10	13,18	UTR3	ENSSSCG00000038868(ENSSSCT00000056593:c.*2254T>C,ENSSSCT00000056178:c.*2254T>C,ENSSSCT00000064993:c.*2254T>C)	-	-	1_270253311	86.8878	1.357e-19
1	270253313	270253313	A	G	SNP	.	999	1|1	0|0	0|1	0|1	0|1	0|1	0|1	0|1	0|21	25|0	38,42	18,21	38,26	20,17	21,10	13,18	UTR3	ENSSSCG00000038868(ENSSSCT00000056593:c.*2256A>G,ENSSSCT00000056178:c.*2256A>G,ENSSSCT00000064993:c.*2256A>G)	-	-	1_270253313	87.1665	1.18e-19
1	270253498	270253498	C	T	SNP	.	999	1|1	0|0	0|1	0|1	0|1	0|1	0|1	0|1	0|20	21|0	47,45	23,30	32,30	18,27	17,9	12,18	UTR3	ENSSSCG00000038868(ENSSSCT00000056593:c.*2441C>T,ENSSSCT00000056178:c.*2441C>T,ENSSSCT00000064993:c.*2316C>T)	-	-	1_270253498	111.261	6.919e-25
1	270254067	270254067	C	G	SNP	.	999	1|1	0|0	0|1	0|1	0|1	0|1	0|1	0|1	0|15	20|0	57,51	41,44	64,40	26,51	16,15	30,23	UTR3	ENSSSCG00000038868(ENSSSCT00000056593:c.*3010C>G,ENSSSCT00000056178:c.*3010C>G,ENSSSCT00000064993:c.*2885C>G)	-	-	1_270254067	155.621	1.612e-34
1	270254129	270254129	C	T	SNP	.	999	1|1	0|0	0|1	0|1	0|1	0|1	0|1	0|1	0|22	16|0	38,36	34,27	43,33	29,36	7,5	23,17	UTR3	ENSSSCG00000038868(ENSSSCT00000056593:c.*3072C>T,ENSSSCT00000056178:c.*3072C>T,ENSSSCT00000064993:c.*2947C>T)	-	-	1_270254129	233.729	1.763e-51
1	270254134	270254134	A	G	SNP	.	999	1|1	0|0	0|1	0|1	0|1	0|1	0|1	0|1	0|22	16|0	38,37	32,26	42,33	29,36	8,6	20,17	UTR3	ENSSSCG00000038868(ENSSSCT00000056593:c.*3077A>G,ENSSSCT00000056178:c.*3077A>G,ENSSSCT00000064993:c.*2952A>G)	-	-	1_270254134	178.851	1.455e-39
1	270254435	270254435	C	T	SNP	.	999	1|1	0|0	0|1	0|1	0|1	0|1	0|1	0|1	0|16	18|0	15,50	19,29	25,29	8,27	6,20	4,13	UTR3	ENSSSCG00000038868(ENSSSCT00000056593:c.*3378C>T,ENSSSCT00000056178:c.*3378C>T,ENSSSCT00000064993:c.*3253C>T)	-	-	1_270254435	124.859	7.712e-28
1	270254506	270254506	G	A	SNP	.	999	1|1	0|0	0|1	0|1	0|1	0|1	0|1	0|1	0|11	15|0	14,51	15,35	20,31	5,19	4,16	9,13	UTR3	ENSSSCG00000038868(ENSSSCT00000056593:c.*3449G>A,ENSSSCT00000056178:c.*3449G>A,ENSSSCT00000064993:c.*3324G>A)	-	-	1_270254506	153.269	5.225e-34
1	270254611	270254611	C	T	SNP	.	999	0|0	1|1	0|1	0|1	0|1	0|1	0|1	0|1	16|0	0|12	20,13	18,17	28,17	9,2	13,6	9,6	UTR3	ENSSSCG00000038868(ENSSSCT00000056593:c.*3554C>T,ENSSSCT00000056178:c.*3554C>T,ENSSSCT00000064993:c.*3429C>T)	-	-	1_270254611	117.474	3.097e-26
1	270254644	270254644	A	C	SNP	.	797	0|0	1|1	0|1	0|1	0|1	0|1	0|1	0|1	17|0	0|15	20,5	20,14	22,16	9,2	8,6	8,5	UTR3	ENSSSCG00000038868(ENSSSCT00000056593:c.*3587A>C,ENSSSCT00000056178:c.*3587A>C,ENSSSCT00000064993:c.*3462A>C)	-	-	1_270254644	94.4665	3.068e-21
1	270254971	270254971	C	T	SNP	.	999	1|1	0|0	0|1	0|1	0|1	0|1	0|1	0|1	0|14	14|0	41,48	51,33	50,48	16,22	19,14	7,13	UTR3	ENSSSCG00000038868(ENSSSCT00000056593:c.*3914C>T,ENSSSCT00000056178:c.*3914C>T,ENSSSCT00000064993:c.*3789C>T)	-	-	1_270254971	451.466	0
1	270254993	270254993	G	A	SNP	.	999	1|1	0|0	0|1	0|1	0|1	0|1	0|1	0|1	0|15	14|0	52,55	55,35	53,52	17,27	19,23	8,14	UTR3	ENSSSCG00000038868(ENSSSCT00000056593:c.*3936G>A,ENSSSCT00000056178:c.*3936G>A,ENSSSCT00000064993:c.*3811G>A)	-	-	1_270254993	458.198	0
1	270255047	270255047	A	G	SNP	.	999	0|0	1|1	0|1	0|1	0|1	0|1	0|1	0|1	17|0	0|12	71,53	46,57	60,45	33,18	29,21	16,9	UTR3	ENSSSCG00000038868(ENSSSCT00000056593:c.*3990A>G,ENSSSCT00000056178:c.*3990A>G,ENSSSCT00000064993:c.*3865A>G)	-	-	1_270255047	416.67	0
1	270255077	270255077	A	C	SNP	.	999	1|1	0|0	0|1	0|1	0|1	0|1	0|1	0|1	0|18	10|0	54,71	58,47	53,64	18,36	24,29	8,16	UTR3	ENSSSCG00000038868(ENSSSCT00000056593:c.*4020A>C,ENSSSCT00000056178:c.*4020A>C,ENSSSCT00000064993:c.*3895A>C)	-	-	1_270255077	504.746	0
1	270255089	270255089	C	T	SNP	.	999	1|1	0|0	0|1	0|1	0|1	0|1	0|1	0|1	0|17	11|0	54,67	56,46	52,62	18,35	24,26	7,17	UTR3	ENSSSCG00000038868(ENSSSCT00000056593:c.*4032C>T,ENSSSCT00000056178:c.*4032C>T,ENSSSCT00000064993:c.*3907C>T)	-	-	1_270255089	478.825	0
1	270320332	270320332	G	A	SNP	.	999	0|0	1|1	0|1	0|1	0|1	0|1	0|1	0|1	16|0	0|21	147,94	107,68	57,47	67,67	81,57	93,35	exonic	ENSSSCG00000039311	synonymous SNV	ENSSSCG00000039311:ENSSSCT00000037027:exon7:c.G495A:p.T165T,	1_270320332	99.8606	2.068e-22
1	270331098	270331098	C	T	SNP	.	999	1|1	0|0	0|1	0|1	0|1	0|1	0|1	0|1	0|12	15|0	33,34	19,23	10,15	20,17	21,17	14,16	UTR3	ENSSSCG00000039311(ENSSSCT00000037027:c.*283C>T)	-	-	1_270331098	25.5787	2.79e-06
1	270331332	270331332	C	G	SNP	.	999	1|1	0|0	0|1	0|1	0|1	0|1	0|1	0|1	0|12	7|0	87,89	46,67	52,42	38,38	33,55	33,31	UTR3	ENSSSCG00000039311(ENSSSCT00000037027:c.*517C>G)	-	-	1_270331332	152.744	6.794e-34
1	270331674	270331674	G	C	SNP	.	999	1|1	0|0	0|1	0|1	0|1	0|1	0|1	0|1	0|11	12|0	88,115	79,102	59,59	50,55	44,48	42,36	UTR3	ENSSSCG00000039311(ENSSSCT00000037027:c.*859G>C)	-	-	1_270331674	198.077	9.729e-44
1	270331809	270331809	T	C	SNP	.	999	1|1	0|0	0|1	0|1	0|1	0|1	0|1	0|1	0|17	20|0	59,62	49,66	38,32	28,37	22,30	29,26	UTR3	ENSSSCG00000039311(ENSSSCT00000037027:c.*994T>C)	-	-	1_270331809	128.664	1.151e-28
1	270331990	270331990	C	G	SNP	.	999	1|1	0|0	0|1	0|1	0|1	0|1	0|1	0|1	0|11	26|0	56,63	48,63	24,29	35,26	34,26	25,17	UTR3	ENSSSCG00000039311(ENSSSCT00000037027:c.*1175C>G)	-	-	1_270331990	101.378	9.681e-23
1	270332021	270332021	T	C	SNP	.	999	1|1	0|0	0|1	0|1	0|1	0|1	0|1	0|1	0|13	25|0	68,82	56,79	31,32	38,31	35,31	30,25	UTR3	ENSSSCG00000039311(ENSSSCT00000037027:c.*1206T>C)	-	-	1_270332021	168.387	2.724e-37
1	270332023	270332023	C	T	SNP	.	999	1|1	0|0	0|1	0|1	0|1	0|1	0|1	0|1	0|13	26|0	69,82	56,78	31,32	38,31	35,31	30,25	UTR3	ENSSSCG00000039311(ENSSSCT00000037027:c.*1208C>T)	-	-	1_270332023	168.674	2.361e-37
1	270332119	270332119	A	G	SNP	.	999	1|1	0|0	0|1	0|1	0|1	0|1	0|1	0|1	0|16	30|0	76,90	68,85	37,30	30,42	33,33	34,32	UTR3	ENSSSCG00000039311(ENSSSCT00000037027:c.*1304A>G)	-	-	1_270332119	237.419	2.787e-52
1	270332120	270332120	C	T	SNP	.	999	1|1	0|0	0|1	0|1	0|1	0|1	0|1	0|1	0|16	29|0	77,90	70,84	38,29	31,42	34,33	35,32	UTR3	ENSSSCG00000039311(ENSSSCT00000037027:c.*1305C>T)	-	-	1_270332120	234.011	1.532e-51
1	270332275	270332275	G	T	SNP	.	999	1|1	0|0	0|1	0|1	0|1	0|1	0|1	0|1	0|18	15|0	54,80	42,67	20,20	31,28	29,21	34,17	UTR3	ENSSSCG00000039311(ENSSSCT00000037027:c.*1460G>T)	-	-	1_270332275	167.332	4.618e-37
1	270332460	270332460	T	C	SNP	.	999	1|1	0|0	0|1	0|1	0|1	0|1	0|1	0|1	0|18	13|0	67,79	45,53	22,14	22,25	30,24	18,32	UTR3	ENSSSCG00000039311(ENSSSCT00000037027:c.*1645T>C)	-	-	1_270332460	248.304	1.206e-54
1	270332560	270332560	C	T	SNP	.	999	1|1	0|0	0|1	0|1	0|1	0|1	0|1	0|1	0|7	14|0	95,73	59,63	42,29	26,20	32,21	31,32	UTR3	ENSSSCG00000039311(ENSSSCT00000037027:c.*1745C>T)	-	-	1_270332560	414.411	0
1	270332736	270332736	G	A	SNP	.	999	1|1	0|0	0|1	0|1	0|1	0|1	0|1	0|1	0|10	17|0	84,82	65,54	42,25	36,27	27,25	27,30	UTR3	ENSSSCG00000039311(ENSSSCT00000037027:c.*1921G>A)	-	-	1_270332736	256.478	2.025e-56
1	270332947	270332947	C	T	SNP	.	988	1|1	0|0	0|1	0|1	0|1	0|1	0|1	0|1	0|16	5|0	74,34	60,20	39,8	28,18	16,3	23,5	UTR3	ENSSSCG00000039311(ENSSSCT00000037027:c.*2132C>T)	-	-	1_270332947	292.3	3.371e-64
1	270332975	270332975	A	C	SNP	.	726	1|1	0|0	0|1	0|1	0|1	0|1	0|1	0|1	0|16	4|0	44,23	41,12	23,4	19,13	10,2	13,4	UTR3	ENSSSCG00000039311(ENSSSCT00000037027:c.*2160A>C)	-	-	1_270332975	184.247	9.801e-41
1	270333082	270333082	C	T	SNP	.	999	1|1	0|0	0|1	0|1	0|1	0|1	0|1	0|1	0|12	10|0	77,46	49,42	34,16	22,11	19,14	14,15	UTR3	ENSSSCG00000039311(ENSSSCT00000037027:c.*2267C>T)	-	-	1_270333082	362.601	1.829e-79
1	270333149	270333149	C	T	SNP	.	999	1|1	0|0	0|1	0|1	0|1	0|1	0|1	0|1	0|21	14|0	54,43	43,61	41,25	19,12	21,16	18,12	UTR3	ENSSSCG00000039311(ENSSSCT00000037027:c.*2334C>T)	-	-	1_270333149	305.04	5.772e-67
1	270333205	270333205	C	A	SNP	.	999	1|1	0|0	0|1	0|1	0|1	0|1	0|1	0|1	0|19	20|0	63,56	41,74	46,29	18,14	23,17	15,14	UTR3	ENSSSCG00000039311(ENSSSCT00000037027:c.*2390C>A)	-	-	1_270333205	450.122	0
1	270333269	270333269	G	T	SNP	.	999	1|1	0|0	0|1	0|1	0|1	0|1	0|1	0|1	0|17	17|0	90,81	66,97	62,32	23,28	37,23	19,15	UTR3	ENSSSCG00000039311(ENSSSCT00000037027:c.*2454G>T)	-	-	1_270333269	565.052	0
1	270333474	270333474	T	C	SNP	.	999	1|1	0|0	0|1	0|1	0|1	0|1	0|1	0|1	0|9	16|0	107,87	73,122	71,63	49,25	40,40	30,23	UTR3	ENSSSCG00000039311(ENSSSCT00000037027:c.*2659T>C)	-	-	1_270333474	483.7	0
1	270333950	270333950	G	A	SNP	.	999	1|1	0|0	0|1	0|1	0|1	0|1	0|1	0|1	0|18	18|0	93,92	65,78	61,35	26,27	25,27	21,37	UTR3	ENSSSCG00000039311(ENSSSCT00000037027:c.*3135G>A)	-	-	1_270333950	512.901	0
1	270334238	270334238	G	A	SNP	.	999	1|1	0|0	0|1	0|1	0|1	0|1	0|1	0|1	0|22	22|0	85,69	64,66	58,41	21,31	13,37	25,19	UTR3	ENSSSCG00000039311(ENSSSCT00000037027:c.*3423G>A)	-	-	1_270334238	396.827	6.763e-87
1	270334410	270334410	G	A	SNP	.	999	1|1	0|0	0|1	0|1	0|1	0|1	0|1	0|1	0|15	27|0	79,62	53,37	46,39	15,15	17,20	19,16	UTR3	ENSSSCG00000039311(ENSSSCT00000037027:c.*3595G>A)	-	-	1_270334410	558.047	0
1	270702767	270702767	A	T	SNP	.	999	0|0	1|1	0|1	0|1	0|1	0|1	0|1	0|1	15|0	1|15	10,11	15,9	19,6	21,12	7,11	8,11	UTR3	ENSSSCG00000005702(ENSSSCT00000043682:c.*1192A>T,ENSSSCT00000046254:c.*1192A>T,ENSSSCT00000061783:c.*2076A>T,ENSSSCT00000006271:c.*1192A>T,ENSSSCT00000045111:c.*1192A>T)	-	-	1_270702767	8.25837	0.0161
1	270755729	270755729	G	A	SNP	.	999	0|0	1|1	0|1	0|1	0|1	0|1	0|1	0|1	18|0	0|25	44,54	51,43	28,30	130,99	109,102	114,103	exonic	ENSSSCG00000005704	synonymous SNV	ENSSSCG00000005704:ENSSSCT00000006273:exon7:c.G498A:p.L166L,	1_270755729	256.318	2.194e-56
1	270755885	270755885	C	T	SNP	.	999	0|0	1|1	0|1	0|1	0|1	0|1	0|1	0|1	23|0	0|16	37,29	20,20	28,33	127,106	80,62	88,73	exonic	ENSSSCG00000005704	synonymous SNV	ENSSSCG00000005704:ENSSSCT00000006273:exon7:c.C654T:p.G218G,	1_270755885	255.075	4.085e-56
1	270757558	270757558	C	T	SNP	.	999	0|0	1|1	0|1	0|1	0|1	0|1	0|1	0|1	19|0	0|19	20,16	10,13	11,9	70,54	48,36	45,43	UTR3	ENSSSCG00000005704(ENSSSCT00000006273:c.*338C>T)	-	-	1_270757558	159.295	2.568e-35
1	270892343	270892343	G	A	SNP	.	999	0|0	1|1	0|1	0|1	0|1	0|1	0|1	0|1	15|0	0|29	101,112	70,79	111,78	86,69	60,56	53,40	exonic	ENSSSCG00000005706	synonymous SNV	ENSSSCG00000005706:ENSSSCT00000006275:exon5:c.G837A:p.E279E,ENSSSCG00000005706:ENSSSCT00000054304:exon6:c.G894A:p.E298E,ENSSSCG00000005706:ENSSSCT00000039018:exon5:c.G894A:p.E298E,	1_270892343	130.188	5.371e-29
1	270903528	270903528	C	T	SNP	.	999	0|0	1|1	0|1	0|1	0|1	0|1	0|1	0|1	16|0	0|20	130,81	74,68	69,63	48,35	38,35	29,33	exonic	ENSSSCG00000005706	synonymous SNV	ENSSSCG00000005706:ENSSSCT00000006275:exon11:c.C2163T:p.C721C,ENSSSCG00000005706:ENSSSCT00000054304:exon12:c.C2220T:p.C740C,ENSSSCG00000005706:ENSSSCT00000039018:exon11:c.C2220T:p.C740C,	1_270903528	341.649	6.484e-75
1	270903817	270903817	C	G	SNP	.	999	0|0	1|1	0|1	0|1	0|1	0|1	0|1	0|1	9|0	0|14	77,76	64,70	53,51	44,43	33,28	20,30	exonic	ENSSSCG00000005706	nonsynonymous SNV	ENSSSCG00000005706:ENSSSCT00000006275:exon11:c.C2452G:p.L818V,ENSSSCG00000005706:ENSSSCT00000054304:exon12:c.C2509G:p.L837V,ENSSSCG00000005706:ENSSSCT00000039018:exon11:c.C2509G:p.L837V,	1_270903817	195.75	3.115e-43
1	270903867	270903867	C	T	SNP	.	999	0|0	1|1	0|1	0|1	0|1	0|1	0|1	0|1	13|0	0|18	81,102	68,60	41,59	43,48	40,29	31,31	exonic	ENSSSCG00000005706	synonymous SNV	ENSSSCG00000005706:ENSSSCT00000006275:exon11:c.C2502T:p.A834A,ENSSSCG00000005706:ENSSSCT00000054304:exon12:c.C2559T:p.A853A,ENSSSCG00000005706:ENSSSCT00000039018:exon11:c.C2559T:p.A853A,	1_270903867	166.751	6.174e-37
1	270904066	270904066	G	A	SNP	.	999	0|0	1|1	0|1	0|1	0|1	0|1	0|1	0|1	14|0	0|20	84,98	74,78	54,82	36,51	46,28	35,26	exonic	ENSSSCG00000005706	nonsynonymous SNV	ENSSSCG00000005706:ENSSSCT00000006275:exon11:c.G2701A:p.A901T,ENSSSCG00000005706:ENSSSCT00000054304:exon12:c.G2758A:p.A920T,ENSSSCG00000005706:ENSSSCT00000039018:exon11:c.G2758A:p.A920T,	1_270904066	278.165	3.956e-61
1	270904683	270904683	G	A	SNP	.	999	0|0	1|1	0|1	0|1	0|1	0|1	0|1	0|1	20|0	0|29	106,118	108,102	110,98	59,61	57,63	34,36	exonic	ENSSSCG00000005706	synonymous SNV	ENSSSCG00000005706:ENSSSCT00000006275:exon11:c.G3318A:p.A1106A,ENSSSCG00000005706:ENSSSCT00000054304:exon12:c.G3375A:p.A1125A,ENSSSCG00000005706:ENSSSCT00000039018:exon11:c.G3375A:p.A1125A,	1_270904683	429.69	0
1	270904722	270904722	G	A	SNP	.	999	0|0	1|1	0|1	0|1	0|1	0|1	0|1	0|1	16|0	0|30	107,104	115,102	105,80	68,54	46,54	38,36	exonic	ENSSSCG00000005706	synonymous SNV	ENSSSCG00000005706:ENSSSCT00000006275:exon11:c.G3357A:p.K1119K,ENSSSCG00000005706:ENSSSCT00000054304:exon12:c.G3414A:p.K1138K,ENSSSCG00000005706:ENSSSCT00000039018:exon11:c.G3414A:p.K1138K,	1_270904722	368.316	1.05e-80
1	270906104	270906104	C	T	SNP	.	999	0|0	1|1	0|1	0|1	0|1	0|1	0|1	0|1	18|0	0|14	112,102	93,104	100,101	57,55	60,61	35,46	UTR3	ENSSSCG00000005706(ENSSSCT00000039018:c.*1358C>T,ENSSSCT00000054304:c.*1358C>T,ENSSSCT00000006275:c.*1358C>T)	-	-	1_270906104	318.406	7.227e-70
1	271111919	271111919	T	A	SNP	.	999	0|0	1|1	0|1	0|1	0|1	0|1	0|1	0|1	28|0	0|30	3,16	9,6	7,4	21,22	4,12	11,11	exonic	ENSSSCG00000005711	synonymous SNV	ENSSSCG00000005711:ENSSSCT00000036174:exon5:c.T270A:p.P90P,ENSSSCG00000005711:ENSSSCT00000006280:exon6:c.T720A:p.P240P,ENSSSCG00000005711:ENSSSCT00000039950:exon6:c.T720A:p.P240P,ENSSSCG00000005711:ENSSSCT00000037832:exon6:c.T720A:p.P240P,	1_271111919	18.9578	7.645e-05
1	271120316	271120316	C	T	SNP	.	999	0|0	1|1	0|1	0|1	0|1	0|1	0|1	0|1	17|0	0|13	7,18	18,10	6,6	26,36	22,11	26,23	exonic	ENSSSCG00000005711	synonymous SNV	ENSSSCG00000005711:ENSSSCT00000036174:exon10:c.C702T:p.P234P,ENSSSCG00000005711:ENSSSCT00000006280:exon11:c.C1152T:p.P384P,ENSSSCG00000005711:ENSSSCT00000039950:exon11:c.C1152T:p.P384P,ENSSSCG00000005711:ENSSSCT00000037832:exon11:c.C1152T:p.P384P,	1_271120316	50.777	9.417e-12
1	271120349	271120349	T	C	SNP	.	999	0|0	1|1	0|1	0|1	0|1	0|1	0|1	0|1	13|0	0|12	10,17	20,14	6,7	23,28	18,14	25,22	exonic	ENSSSCG00000005711	synonymous SNV	ENSSSCG00000005711:ENSSSCT00000036174:exon10:c.T735C:p.D245D,ENSSSCG00000005711:ENSSSCT00000006280:exon11:c.T1185C:p.D395D,ENSSSCG00000005711:ENSSSCT00000039950:exon11:c.T1185C:p.D395D,ENSSSCG00000005711:ENSSSCT00000037832:exon11:c.T1185C:p.D395D,	1_271120349	36.0149	1.512e-08
1	271129152	271129152	T	A	SNP	.	999	0|0	1|1	0|1	0|1	0|1	0|1	0|1	0|1	23|0	0|16	16,16	10,11	16,12	31,42	23,27	26,30	exonic	ENSSSCG00000005711	synonymous SNV	ENSSSCG00000005711:ENSSSCT00000036174:exon11:c.T882A:p.P294P,ENSSSCG00000005711:ENSSSCT00000006280:exon12:c.T1332A:p.P444P,ENSSSCG00000005711:ENSSSCT00000039950:exon12:c.T1332A:p.P444P,ENSSSCG00000005711:ENSSSCT00000037832:exon12:c.T1332A:p.P444P,	1_271129152	53.8474	2.029e-12
1	271129245	271129245	T	C	SNP	.	999	0|0	1|1	0|1	0|1	0|1	0|1	0|1	0|1	23|0	0|19	12,15	8,10	13,6	34,35	14,15	20,21	exonic	ENSSSCG00000005711	synonymous SNV	ENSSSCG00000005711:ENSSSCT00000036174:exon11:c.T975C:p.A325A,ENSSSCG00000005711:ENSSSCT00000006280:exon12:c.T1425C:p.A475A,ENSSSCG00000005711:ENSSSCT00000039950:exon12:c.T1425C:p.A475A,ENSSSCG00000005711:ENSSSCT00000037832:exon12:c.T1425C:p.A475A,	1_271129245	41.5425	9.531e-10
1	271129305	271129305	G	C	SNP	.	999	0|0	1|1	0|1	0|1	0|1	0|1	0|1	0|1	20|0	0|13	15,12	9,14	10,4	36,33	16,15	27,22	exonic	ENSSSCG00000005711	synonymous SNV	ENSSSCG00000005711:ENSSSCT00000036174:exon11:c.G1035C:p.V345V,ENSSSCG00000005711:ENSSSCT00000006280:exon12:c.G1485C:p.V495V,ENSSSCG00000005711:ENSSSCT00000039950:exon12:c.G1485C:p.V495V,ENSSSCG00000005711:ENSSSCT00000037832:exon12:c.G1485C:p.V495V,	1_271129305	52.6297	3.729e-12
1	271129354	271129354	A	G	SNP	.	999	0|0	1|1	0|1	0|1	0|1	0|1	0|1	0|1	22|0	0|10	19,19	6,12	16,5	46,47	17,15	21,25	exonic	ENSSSCG00000005711	nonsynonymous SNV	ENSSSCG00000005711:ENSSSCT00000036174:exon11:c.A1084G:p.T362A,ENSSSCG00000005711:ENSSSCT00000006280:exon12:c.A1534G:p.T512A,ENSSSCG00000005711:ENSSSCT00000039950:exon12:c.A1534G:p.T512A,ENSSSCG00000005711:ENSSSCT00000037832:exon12:c.A1534G:p.T512A,	1_271129354	52.2388	4.534e-12
1	271131878	271131878	G	A	SNP	.	999	0|0	1|1	0|1	0|1	0|1	0|1	0|1	0|1	7|0	0|13	28,17	19,13	12,13	56,51	27,17	41,19	exonic	ENSSSCG00000005711	nonsynonymous SNV	ENSSSCG00000005711:ENSSSCT00000036174:exon12:c.G1342A:p.A448T,ENSSSCG00000005711:ENSSSCT00000006280:exon13:c.G1792A:p.A598T,ENSSSCG00000005711:ENSSSCT00000039950:exon13:c.G1792A:p.A598T,ENSSSCG00000005711:ENSSSCT00000037832:exon13:c.G1792A:p.A598T,	1_271131878	59.6146	1.135e-13
1	271131973	271131973	C	T	SNP	.	999	0|0	1|1	0|1	0|1	0|1	0|1	0|1	0|1	10|0	0|13	23,20	20,16	11,15	34,39	25,17	42,23	exonic	ENSSSCG00000005711	synonymous SNV	ENSSSCG00000005711:ENSSSCT00000036174:exon12:c.C1437T:p.P479P,ENSSSCG00000005711:ENSSSCT00000006280:exon13:c.C1887T:p.P629P,ENSSSCG00000005711:ENSSSCT00000039950:exon13:c.C1887T:p.P629P,ENSSSCG00000005711:ENSSSCT00000037832:exon13:c.C1887T:p.P629P,	1_271131973	36.5859	1.136e-08
1	271147844	271147844	G	A	SNP	.	999	0|0	1|1	0|1	0|1	0|1	0|1	0|1	0|1	23|0	0|13	21,24	15,16	15,5	28,42	21,34	27,41	exonic	ENSSSCG00000005711	synonymous SNV	ENSSSCG00000005711:ENSSSCT00000036174:exon20:c.G2382A:p.K794K,ENSSSCG00000005711:ENSSSCT00000006280:exon21:c.G2832A:p.K944K,ENSSSCG00000005711:ENSSSCT00000039950:exon21:c.G2832A:p.K944K,ENSSSCG00000005711:ENSSSCT00000037832:exon21:c.G2832A:p.K944K,	1_271147844	53.2837	2.689e-12
1	271156581	271156581	C	G	SNP	.	999	0|0	1|1	0|1	0|1	0|1	0|1	0|1	0|1	15|0	0|20	18,16	22,22	10,19	30,45	25,28	37,29	exonic	ENSSSCG00000005711	synonymous SNV	ENSSSCG00000005711:ENSSSCT00000036174:exon21:c.C2619G:p.P873P,ENSSSCG00000005711:ENSSSCT00000006280:exon22:c.C3069G:p.P1023P,ENSSSCG00000005711:ENSSSCT00000039950:exon22:c.C3069G:p.P1023P,ENSSSCG00000005711:ENSSSCT00000037832:exon22:c.C3069G:p.P1023P,	1_271156581	44.6841	1.981e-10
1	271180614	271180614	C	G	SNP	.	999	0|0	1|1	0|1	0|1	0|1	0|1	0|1	0|1	10|0	0|8	24,33	23,27	24,18	48,72	19,41	33,36	exonic	ENSSSCG00000005711	nonsynonymous SNV	ENSSSCG00000005711:ENSSSCT00000036174:exon28:c.C3362G:p.P1121R,ENSSSCG00000005711:ENSSSCT00000006280:exon29:c.C3812G:p.P1271R,ENSSSCG00000005711:ENSSSCT00000039950:exon29:c.C3812G:p.P1271R,ENSSSCG00000005711:ENSSSCT00000037832:exon29:c.C3812G:p.P1271R,	1_271180614	45.3069	1.451e-10
1	271180635	271180635	C	G	SNP	.	999	0|0	1|1	0|1	0|1	0|1	0|1	0|1	0|1	10|0	0|7	25,35	26,30	27,19	37,70	23,41	32,37	exonic	ENSSSCG00000005711	nonsynonymous SNV	ENSSSCG00000005711:ENSSSCT00000036174:exon28:c.C3383G:p.A1128G,ENSSSCG00000005711:ENSSSCT00000006280:exon29:c.C3833G:p.A1278G,ENSSSCG00000005711:ENSSSCT00000039950:exon29:c.C3833G:p.A1278G,ENSSSCG00000005711:ENSSSCT00000037832:exon29:c.C3833G:p.A1278G,	1_271180635	29.3115	4.316e-07
1	271181185	271181185	G	A	SNP	.	999	0|0	1|1	0|1	0|1	0|1	0|1	0|1	0|1	11|0	0|16	23,34	18,27	14,24	28,33	31,32	23,46	exonic	ENSSSCG00000005711	synonymous SNV	ENSSSCG00000005711:ENSSSCT00000036174:exon28:c.G3933A:p.S1311S,ENSSSCG00000005711:ENSSSCT00000006280:exon29:c.G4383A:p.S1461S,ENSSSCG00000005711:ENSSSCT00000039950:exon29:c.G4383A:p.S1461S,ENSSSCG00000005711:ENSSSCT00000037832:exon29:c.G4383A:p.S1461S,	1_271181185	19.3327	6.338e-05
1	271181442	271181442	C	T	SNP	.	999	0|0	1|1	0|1	0|1	0|1	0|1	0|1	0|1	9|0	0|3	32,26	28,22	15,25	33,34	13,22	21,19	exonic	ENSSSCG00000005711	nonsynonymous SNV	ENSSSCG00000005711:ENSSSCT00000036174:exon28:c.C4190T:p.A1397V,ENSSSCG00000005711:ENSSSCT00000006280:exon29:c.C4640T:p.A1547V,ENSSSCG00000005711:ENSSSCT00000039950:exon29:c.C4640T:p.A1547V,ENSSSCG00000005711:ENSSSCT00000037832:exon29:c.C4640T:p.A1547V,	1_271181442	7.63753	0.02195
1	271181613	271181613	G	A	SNP	.	999	0|0	1|1	0|1	0|1	0|1	0|1	0|1	0|1	4|0	0|8	28,20	40,27	16,25	42,23	8,17	16,16	exonic	ENSSSCG00000005711	nonsynonymous SNV	ENSSSCG00000005711:ENSSSCT00000036174:exon28:c.G4361A:p.R1454Q,ENSSSCG00000005711:ENSSSCT00000006280:exon29:c.G4811A:p.R1604Q,ENSSSCG00000005711:ENSSSCT00000039950:exon29:c.G4811A:p.R1604Q,ENSSSCG00000005711:ENSSSCT00000037832:exon29:c.G4811A:p.R1604Q,	1_271181613	77.5374	1.455e-17
1	271181893	271181893	A	G	SNP	.	999	0|0	1|1	0|1	0|1	0|1	0|1	0|1	0|1	18|0	0|7	43,31	40,42	29,36	50,40	36,31	24,39	exonic	ENSSSCG00000005711	synonymous SNV	ENSSSCG00000005711:ENSSSCT00000036174:exon28:c.A4641G:p.A1547A,ENSSSCG00000005711:ENSSSCT00000006280:exon29:c.A5091G:p.A1697A,ENSSSCG00000005711:ENSSSCT00000039950:exon29:c.A5091G:p.A1697A,ENSSSCG00000005711:ENSSSCT00000037832:exon29:c.A5091G:p.A1697A,	1_271181893	6.26615	0.04358
1	271182211	271182211	C	T	SNP	.	999	0|0	1|1	0|1	0|1	0|1	0|1	0|1	0|1	16|0	0|21	26,32	39,25	23,14	36,34	14,28	22,25	exonic	ENSSSCG00000005711	synonymous SNV	ENSSSCG00000005711:ENSSSCT00000036174:exon28:c.C4959T:p.F1653F,ENSSSCG00000005711:ENSSSCT00000006280:exon29:c.C5409T:p.F1803F,ENSSSCG00000005711:ENSSSCT00000039950:exon29:c.C5409T:p.F1803F,ENSSSCG00000005711:ENSSSCT00000037832:exon29:c.C5409T:p.F1803F,	1_271182211	15.7086	0.0003881
1	271210086	271210086	C	A	SNP	.	999	0|0	1|1	0|1	0|1	0|1	0|1	0|1	0|1	13|0	0|23	19,30	25,22	23,24	41,26	26,14	25,20	UTR3	ENSSSCG00000005711(ENSSSCT00000006280:c.*37C>A,ENSSSCT00000037832:c.*2044C>A,ENSSSCT00000036174:c.*37C>A)	-	-	1_271210086	6.14971	0.0462
1	271269343	271269343	T	C	SNP	.	999	0|0	1|1	0|1	0|1	0|1	0|1	0|1	0|1	10|0	0|19	26,17	19,10	14,9	50,14	23,9	35,23	UTR5	ENSSSCG00000005713(ENSSSCT00000063932:c.-70T>C)	-	-	1_271269343	28.2926	7.184e-07
1	271269344	271269344	G	A	SNP	.	999	0|0	1|1	0|1	0|1	0|1	0|1	0|1	0|1	10|0	0|18	30,17	21,9	19,8	58,13	29,8	40,23	UTR5	ENSSSCG00000005713(ENSSSCT00000063932:c.-69G>A)	-	-	1_271269344	30.0084	3.046e-07
1	271269407	271269407	G	A	SNP	.	999	0|0	1|1	0|1	0|1	0|1	0|1	0|1	0|1	12|0	0|13	31,11	16,9	17,7	47,12	29,9	48,14	UTR5	ENSSSCG00000005713(ENSSSCT00000063932:c.-6G>A)	-	-	1_271269407	32.636	8.188e-08
1	271282542	271282542	G	A	SNP	.	999	1|1	0|0	0|1	0|1	0|1	0|1	0|1	0|1	0|17	29|0	25,21	11,18	13,11	10,43	5,30	18,33	exonic	ENSSSCG00000005713	synonymous SNV	ENSSSCG00000005713:ENSSSCT00000006283:exon2:c.G633A:p.A211A,ENSSSCG00000005713:ENSSSCT00000063932:exon2:c.G633A:p.A211A,	1_271282542	16.2472	0.0002965
1	271282647	271282647	C	T	SNP	.	999	0|1	0|0	0|1	0|1	0|1	0|1	0|1	0|1	2|17	16|0	14,19	14,11	10,11	10,44	5,30	14,35	exonic	ENSSSCG00000005713	synonymous SNV	ENSSSCG00000005713:ENSSSCT00000006283:exon2:c.C738T:p.I246I,ENSSSCG00000005713:ENSSSCT00000063932:exon2:c.C738T:p.I246I,	1_271282647	27.0238	1.355e-06
1	271282728	271282728	T	C	SNP	.	999	1|1	0|0	0|1	0|1	0|1	0|1	0|1	0|1	0|19	14|0	8,15	14,7	13,15	12,37	10,33	13,32	UTR3	ENSSSCG00000005713(ENSSSCT00000063932:c.*6T>C)	-	-	1_271282728	31.474	1.464e-07
1	271282753	271282753	G	A	SNP	.	999	1|1	0|0	0|1	0|1	0|1	0|1	0|1	0|1	0|19	15|0	8,18	21,9	13,15	12,34	8,34	11,31	UTR3	ENSSSCG00000005713(ENSSSCT00000063932:c.*31G>A)	-	-	1_271282753	16.7909	0.0002259
1	271397534	271397534	C	T	SNP	.	999	0|0	1|1	0|1	0|1	0|1	0|1	0|1	0|1	14|0	0|18	27,24	22,15	20,13	54,53	24,31	27,24	exonic	ENSSSCG00000005715	synonymous SNV	ENSSSCG00000005715:ENSSSCT00000055094:exon12:c.C1629T:p.S543S,ENSSSCG00000005715:ENSSSCT00000006285:exon12:c.C1629T:p.S543S,ENSSSCG00000005715:ENSSSCT00000055254:exon12:c.C1629T:p.S543S,	1_271397534	41.5523	9.485e-10
1	271397582	271397582	C	T	SNP	.	999	1|1	0|0	0|1	0|1	0|1	0|1	0|1	0|1	0|21	19|0	23,33	19,25	13,17	52,54	41,24	31,23	exonic	ENSSSCG00000005715	synonymous SNV	ENSSSCG00000005715:ENSSSCT00000055094:exon12:c.C1677T:p.S559S,ENSSSCG00000005715:ENSSSCT00000006285:exon12:c.C1677T:p.S559S,ENSSSCG00000005715:ENSSSCT00000055254:exon12:c.C1677T:p.S559S,	1_271397582	41.0362	1.228e-09
1	271399828	271399828	G	A	SNP	.	999	1|1	0|0	0|1	0|1	0|1	0|1	0|1	0|1	0|8	13|0	23,32	17,20	16,15	42,54	35,19	34,20	exonic	ENSSSCG00000005715	synonymous SNV	ENSSSCG00000005715:ENSSSCT00000055094:exon13:c.G1758A:p.T586T,ENSSSCG00000005715:ENSSSCT00000006285:exon13:c.G1758A:p.T586T,ENSSSCG00000005715:ENSSSCT00000055254:exon13:c.G1758A:p.T586T,	1_271399828	32.6586	8.096e-08
1	271399952	271399952	A	C	SNP	.	999	0|1	1|1	1|1	1|1	1|1	1|1	1|1	1|1	2|12	0|13	0,51	0,23	0,20	0,100	0,62	0,67	exonic	ENSSSCG00000005715	synonymous SNV	ENSSSCG00000005715:ENSSSCT00000055094:exon13:c.A1882C:p.R628R,ENSSSCG00000005715:ENSSSCT00000006285:exon13:c.A1882C:p.R628R,ENSSSCG00000005715:ENSSSCT00000055254:exon13:c.A1882C:p.R628R,	1_271399952	81.5124	1.994e-18
1	271408507	271408507	C	T	SNP	.	999	1|1	0|0	0|1	0|1	0|1	0|1	0|1	0|1	0|23	26|0	30,31	21,15	15,17	61,37	29,31	29,27	exonic	ENSSSCG00000005715	synonymous SNV	ENSSSCG00000005715:ENSSSCT00000055094:exon16:c.C2556T:p.P852P,ENSSSCG00000005715:ENSSSCT00000055254:exon16:c.C2556T:p.P852P,	1_271408507	33.8551	4.451e-08
1	271409431	271409431	G	A	SNP	.	999	0|0	1|1	0|1	0|1	0|1	0|1	0|1	0|1	13|0	0|11	24,16	18,3	12,15	34,18	27,9	19,15	exonic	ENSSSCG00000005715	synonymous SNV	ENSSSCG00000005715:ENSSSCT00000055094:exon16:c.G3480A:p.A1160A,ENSSSCG00000005715:ENSSSCT00000055254:exon16:c.G3480A:p.A1160A,	1_271409431	10.4604	0.005352
1	271409737	271409737	T	C	SNP	.	999	0|0	1|1	0|1	0|1	0|1	0|1	0|1	0|1	9|0	0|10	20,26	9,11	8,10	32,25	19,12	20,30	exonic	ENSSSCG00000005715	synonymous SNV	ENSSSCG00000005715:ENSSSCT00000055094:exon16:c.T3786C:p.Y1262Y,ENSSSCG00000005715:ENSSSCT00000055254:exon16:c.T3786C:p.Y1262Y,	1_271409737	26.506	1.755e-06
1	271410073	271410073	G	A	SNP	.	999	0|0	1|1	0|1	0|1	0|1	0|1	0|1	0|1	15|0	0|18	33,32	18,22	11,13	33,54	27,22	24,22	exonic	ENSSSCG00000005715	synonymous SNV	ENSSSCG00000005715:ENSSSCT00000055094:exon16:c.G4122A:p.S1374S,ENSSSCG00000005715:ENSSSCT00000055254:exon16:c.G4122A:p.S1374S,	1_271410073	17.738	0.0001407
1	271415530	271415530	C	A	SNP	.	999	1|1	0|0	0|1	0|1	0|1	0|1	0|1	0|1	0|19	27|0	39,33	29,23	17,17	53,52	37,27	39,37	exonic	ENSSSCG00000005715	synonymous SNV	ENSSSCG00000005715:ENSSSCT00000055094:exon21:c.C5043A:p.A1681A,ENSSSCG00000005715:ENSSSCT00000006285:exon20:c.C2964A:p.A988A,ENSSSCG00000005715:ENSSSCT00000055254:exon21:c.C5043A:p.A1681A,	1_271415530	35.832	1.656e-08
1	271428898	271428898	C	T	SNP	.	999	1|1	0|0	0|1	0|1	0|1	0|1	0|1	0|1	1|17	20|0	78,74	70,65	38,66	82,71	50,54	49,59	UTR3	ENSSSCG00000005715(ENSSSCT00000006285:c.*2004C>T)	-	-	1_271428898	9.39507	0.009118
1	271430605	271430605	T	G	SNP	.	999	1|1	0|0	0|1	0|1	0|1	0|1	0|1	0|1	0|18	30|0	41,87	61,90	41,49	50,74	24,45	20,34	UTR3	ENSSSCG00000005715(ENSSSCT00000006285:c.*3711T>G)	-	-	1_271430605	121.578	3.977e-27
1	271434992	271434992	C	T	SNP	.	999	0|0	1|1	0|1	0|1	0|1	0|1	0|1	0|1	22|0	0|35	12,20	15,25	16,18	18,27	17,8	15,16	exonic	ENSSSCG00000005716	synonymous SNV	ENSSSCG00000005716:ENSSSCT00000043029:exon3:c.C186T:p.D62D,ENSSSCG00000005716:ENSSSCT00000006286:exon3:c.C186T:p.D62D,	1_271434992	13.0459	0.001469
1	271440369	271440369	C	T	SNP	.	999	0|0	1|1	0|1	0|1	0|1	0|1	0|1	0|1	16|0	0|15	16,9	44,32	37,12	21,20	10,13	7,12	exonic	ENSSSCG00000005716	synonymous SNV	ENSSSCG00000005716:ENSSSCT00000043029:exon12:c.C1158T:p.T386T,ENSSSCG00000005716:ENSSSCT00000006286:exon12:c.C1158T:p.T386T,	1_271440369	175.743	6.886e-39
1	271443697	271443697	G	C	SNP	.	999	1|1	0|0	0|1	0|1	0|1	0|1	0|1	0|1	0|11	8|0	17,18	23,46	20,40	21,24	18,13	19,10	exonic	ENSSSCG00000005716	nonsynonymous SNV	ENSSSCG00000005716:ENSSSCT00000043029:exon14:c.G1301C:p.G434A,ENSSSCG00000005716:ENSSSCT00000006286:exon14:c.G1301C:p.G434A,	1_271443697	81.9408	1.61e-18
1	271443865	271443865	C	G	SNP	.	999	0|0	1|1	0|1	0|1	0|1	0|1	0|1	0|1	9|0	0|12	18,12	38,27	34,27	21,30	14,14	10,12	exonic	ENSSSCG00000005716	synonymous SNV	ENSSSCG00000005716:ENSSSCT00000043029:exon15:c.C1374G:p.G458G,ENSSSCG00000005716:ENSSSCT00000006286:exon15:c.C1374G:p.G458G,	1_271443865	126.676	3.109e-28
1	271446074	271446074	G	A	SNP	.	999	1|1	0|0	0|1	0|1	0|1	0|1	0|1	0|1	0|18	18|0	34,20	40,30	20,19	22,17	14,17	18,12	exonic	ENSSSCG00000005716	synonymous SNV	ENSSSCG00000005716:ENSSSCT00000043029:exon18:c.G1824A:p.E608E,ENSSSCG00000005716:ENSSSCT00000006286:exon18:c.G1824A:p.E608E,	1_271446074	57.5337	3.211e-13
1	271446914	271446914	T	C	SNP	.	999	1|1	0|0	0|1	0|1	0|1	0|1	0|1	0|1	0|9	18|0	32,16	37,29	28,16	23,22	13,17	13,12	exonic	ENSSSCG00000005716	synonymous SNV	ENSSSCG00000005716:ENSSSCT00000043029:exon19:c.T1863C:p.C621C,ENSSSCG00000005716:ENSSSCT00000006286:exon19:c.T1863C:p.C621C,	1_271446914	57.84	2.756e-13
1	271447678	271447678	G	A	SNP	.	999	0|0	1|1	0|1	0|1	0|1	0|1	0|1	0|1	19|0	0|13	20,14	36,26	13,22	19,18	9,14	7,12	exonic	ENSSSCG00000005716	synonymous SNV	ENSSSCG00000005716:ENSSSCT00000043029:exon20:c.G2034A:p.A678A,ENSSSCG00000005716:ENSSSCT00000006286:exon20:c.G2034A:p.A678A,	1_271447678	79.8474	4.585e-18
1	271447696	271447696	C	T	SNP	.	999	0|0	1|1	0|1	0|1	0|1	0|1	0|1	0|1	20|0	0|14	23,15	40,29	16,27	22,20	9,14	8,16	exonic	ENSSSCG00000005716	synonymous SNV	ENSSSCG00000005716:ENSSSCT00000043029:exon20:c.C2052T:p.F684F,ENSSSCG00000005716:ENSSSCT00000006286:exon20:c.C2052T:p.F684F,	1_271447696	107.423	4.715e-24
1	271448469	271448469	A	T	SNP	.	999	0|0	1|1	0|1	0|1	0|1	0|1	0|1	0|1	12|0	0|30	14,7	26,17	7,22	15,20	10,5	6,6	UTR3	ENSSSCG00000005717(ENSSSCT00000006287:c.*871T>A)	-	-	1_271448469	81.95	1.602e-18
1	271448768	271448768	G	A	SNP	.	999	1|1	0|0	0|1	0|1	0|1	0|1	0|1	0|1	0|17	22|0	48,48	67,76	64,55	34,62	18,23	28,15	UTR3	ENSSSCG00000005717(ENSSSCT00000006287:c.*572C>T)	-	-	1_271448768	388.082	5.36e-85
1	271449510	271449510	T	C	SNP	.	999	0|1	0|0	0|1	0|1	0|1	0|1	0|1	0|1	2|6	13|0	84,73	85,68	78,68	61,36	35,28	28,43	exonic	ENSSSCG00000005717	nonsynonymous SNV	ENSSSCG00000005717:ENSSSCT00000006287:exon7:c.A661G:p.N221D,	1_271449510	244.91	6.583e-54
1	271451819	271451819	G	A	SNP	.	999	1|1	0|0	0|1	0|1	0|1	0|1	0|1	0|1	0|13	21|0	68,62	71,63	46,69	65,44	39,49	15,33	exonic	ENSSSCG00000005717	synonymous SNV	ENSSSCG00000005717:ENSSSCT00000006287:exon5:c.C534T:p.R178R,	1_271451819	121.612	3.911e-27
1	271452058	271452058	C	T	SNP	.	999	0|0	1|1	0|1	0|1	0|1	0|1	0|1	0|1	11|0	0|18	83,59	73,59	74,66	51,42	41,20	33,17	exonic	ENSSSCG00000005717	synonymous SNV	ENSSSCG00000005717:ENSSSCT00000006287:exon4:c.G381A:p.T127T,	1_271452058	270.457	1.867e-59
1	271453687	271453687	C	T	SNP	.	999	1|1	0|0	0|1	0|1	0|1	0|1	0|1	0|1	0|13	6|0	36,43	62,49	38,37	78,62	87,60	62,45	UTR5	ENSSSCG00000005717(ENSSSCT00000006287:c.-10G>A)	-	-	1_271453687	44.965	1.722e-10
1	271494862	271494862	A	G	SNP	.	999	0|0	1|1	0|1	0|1	0|1	0|1	0|1	0|1	7|0	0|6	52,41	53,31	37,21	39,33	37,13	24,25	intergenic	ENSSSCG00000031465(dist=15090),ENSSSCG00000005719(dist=1572)	-	-	1_271494862	30.8981	1.952e-07
1	271495092	271495092	G	A	SNP	.	999	0|0	1|1	0|1	0|1	0|1	0|1	0|1	0|1	20|0	0|13	46,50	47,52	48,34	44,48	32,34	26,35	intergenic	ENSSSCG00000031465(dist=15320),ENSSSCG00000005719(dist=1342)	-	-	1_271495092	23.9034	6.448e-06
1	271495637	271495637	C	T	SNP	.	999	0|0	1|1	0|1	0|1	0|1	0|1	0|1	0|1	16|0	0|13	16,26	45,11	20,10	18,12	17,5	24,10	downstream	ENSSSCG00000005719	-	-	1_271495637	57.816	2.789e-13
1	271496422	271496422	T	G	SNP	.	999	0|0	1|1	0|1	0|1	0|1	0|1	0|1	0|1	16|0	0|20	46,41	53,42	45,52	61,70	36,36	51,49	downstream	ENSSSCG00000005719	-	-	1_271496422	22.2158	1.499e-05
1	271496948	271496948	T	C	SNP	.	999	0|0	1|1	0|1	0|1	0|1	0|1	0|1	0|1	17|0	0|12	37,25	47,31	39,35	67,62	29,19	45,27	exonic	ENSSSCG00000005719	synonymous SNV	ENSSSCG00000005719:ENSSSCT00000006289:exon24:c.A2994G:p.P998P,	1_271496948	53.604	2.291e-12
1	271500435	271500435	G	A	SNP	.	999	0|0	1|1	0|1	0|1	0|1	0|1	0|1	0|1	11|0	0|14	43,20	16,23	20,27	49,39	26,21	35,24	exonic	ENSSSCG00000005719	synonymous SNV	ENSSSCG00000005719:ENSSSCT00000006289:exon20:c.C2580T:p.P860P,	1_271500435	10.9047	0.004286
1	271501292	271501292	C	G	SNP	.	999	0|0	1|1	0|1	0|1	0|1	0|1	0|1	0|1	15|0	0|20	55,26	37,30	27,29	51,68	34,32	35,32	exonic	ENSSSCG00000005719	synonymous SNV	ENSSSCG00000005719:ENSSSCT00000006289:exon18:c.G2478C:p.G826G,	1_271501292	13.9556	0.0009324
1	271536274	271536274	C	A	SNP	.	999	1|1	0|0	0|1	0|1	0|1	0|1	0|1	0|1	0|16	13|0	18,13	8,12	12,16	40,25	20,12	18,15	exonic	ENSSSCG00000005719	synonymous SNV	ENSSSCG00000005719:ENSSSCT00000006289:exon11:c.G1572T:p.P524P,	1_271536274	23.0422	9.919e-06
1	271536286	271536286	A	G	SNP	.	999	0|0	1|1	0|1	0|1	0|1	0|1	0|1	0|1	17|0	0|14	9,16	12,6	18,12	28,33	12,18	16,17	exonic	ENSSSCG00000005719	synonymous SNV	ENSSSCG00000005719:ENSSSCT00000006289:exon11:c.T1560C:p.T520T,	1_271536286	26.3186	1.927e-06
1	271536459	271536459	T	C	SNP	.	999	0|0	1|1	0|1	0|1	0|1	0|1	0|1	0|1	8|0	0|7	14,17	18,15	7,7	41,43	20,9	15,24	exonic	ENSSSCG00000005719	nonsynonymous SNV	ENSSSCG00000005719:ENSSSCT00000006289:exon11:c.A1387G:p.T463A,	1_271536459	50.0178	1.377e-11
1	271536578	271536578	G	A	SNP	.	999	0|0	1|1	0|1	0|1	0|1	0|1	0|1	0|1	11|0	0|4	28,8	17,22	10,13	38,32	17,9	18,23	exonic	ENSSSCG00000005719	nonsynonymous SNV	ENSSSCG00000005719:ENSSSCT00000006289:exon11:c.C1268T:p.A423V,	1_271536578	30.9167	1.934e-07
1	271539089	271539089	G	A	SNP	.	999	0|0	1|1	0|1	0|1	0|1	0|1	0|1	0|1	18|1	0|16	49,11	24,21	25,14	54,47	9,16	24,24	exonic	ENSSSCG00000005719	synonymous SNV	ENSSSCG00000005719:ENSSSCT00000006289:exon7:c.C702T:p.S234S,	1_271539089	34.3311	3.508e-08
1	271551370	271551370	C	T	SNP	.	999	0|0	1|1	0|1	0|1	0|1	0|1	0|1	0|1	17|0	0|27	36,19	21,12	20,19	28,49	15,13	22,13	exonic	ENSSSCG00000005719	synonymous SNV	ENSSSCG00000005719:ENSSSCT00000006289:exon5:c.G576A:p.G192G,	1_271551370	7.63571	0.02198
1	271555441	271555441	C	T	SNP	.	999	0|0	1|1	0|1	0|1	0|1	0|1	0|1	0|1	17|0	0|19	43,20	18,32	20,12	47,52	16,19	32,41	exonic	ENSSSCG00000005719	synonymous SNV	ENSSSCG00000005719:ENSSSCT00000006289:exon4:c.G435A:p.P145P,	1_271555441	42.5469	5.769e-10
1	271555495	271555495	G	T	SNP	.	999	1|1	0|0	0|1	0|1	0|1	0|1	0|1	0|1	0|15	20|0	25,37	31,16	17,20	56,52	16,20	40,29	exonic	ENSSSCG00000005719	synonymous SNV	ENSSSCG00000005719:ENSSSCT00000006289:exon4:c.C381A:p.P127P,	1_271555495	37.7943	6.21e-09
1	271725152	271725152	G	A	SNP	.	999	0|0	1|1	0|1	0|1	0|1	0|1	0|1	0|1	13|0	0|13	32,10	32,13	26,13	48,25	34,16	19,9	UTR3	ENSSSCG00000005720(ENSSSCT00000053035:c.*167C>T,ENSSSCT00000006290:c.*167C>T)	-	-	1_271725152	17.9858	0.0001243
1	271725300	271725300	C	G	SNP	.	999	0|0	1|1	0|1	0|1	0|1	0|1	0|1	0|1	20|0	0|19	39,38	31,42	41,21	51,38	58,30	28,18	UTR3	ENSSSCG00000005720(ENSSSCT00000053035:c.*19G>C,ENSSSCT00000006290:c.*19G>C)	-	-	1_271725300	9.74001	0.007673
1	272096079	272096079	C	A	SNP	.	999	0|0	1|1	0|1	0|1	0|1	0|1	0|1	0|1	10|0	0|12	37,32	27,22	78,61	27,10	23,14	18,7	exonic	ENSSSCG00000005724	nonsynonymous SNV	ENSSSCG00000005724:ENSSSCT00000043081:exon25:c.G7457T:p.G2486V,ENSSSCG00000005724:ENSSSCT00000042827:exon25:c.G7535T:p.G2512V,ENSSSCG00000005724:ENSSSCT00000006294:exon25:c.G7685T:p.G2562V,ENSSSCG00000005724:ENSSSCT00000045724:exon26:c.G7685T:p.G2562V,ENSSSCG00000005724:ENSSSCT00000040524:exon24:c.G7427T:p.G2476V,	1_272096079	551.408	0
1	272096190	272096190	C	T	SNP	.	999	0|0	1|1	0|1	0|1	0|1	0|1	0|1	0|1	11|0	0|13	20,19	33,25	68,64	21,15	23,14	17,13	exonic	ENSSSCG00000005724	nonsynonymous SNV	ENSSSCG00000005724:ENSSSCT00000043081:exon25:c.G7346A:p.R2449K,ENSSSCG00000005724:ENSSSCT00000042827:exon25:c.G7424A:p.R2475K,ENSSSCG00000005724:ENSSSCT00000006294:exon25:c.G7574A:p.R2525K,ENSSSCG00000005724:ENSSSCT00000045724:exon26:c.G7574A:p.R2525K,ENSSSCG00000005724:ENSSSCT00000040524:exon24:c.G7316A:p.R2439K,	1_272096190	358.969	1.124e-78
1	272116867	272116867	C	T	SNP	.	999	0|0	1|1	0|1	0|1	0|1	0|1	0|1	0|1	14|0	0|16	28,23	14,23	37,38	27,15	27,16	22,15	exonic	ENSSSCG00000005724	nonsynonymous SNV	ENSSSCG00000005724:ENSSSCT00000043081:exon16:c.G6075A:p.M2025I,ENSSSCG00000005724:ENSSSCT00000042827:exon17:c.G6303A:p.M2101I,ENSSSCG00000005724:ENSSSCT00000006294:exon16:c.G6303A:p.M2101I,ENSSSCG00000005724:ENSSSCT00000045724:exon17:c.G6303A:p.M2101I,ENSSSCG00000005724:ENSSSCT00000040524:exon17:c.G6303A:p.M2101I,	1_272116867	41.7928	8.41e-10
1	272116885	272116885	G	A	SNP	.	999	0|0	1|1	0|1	0|1	0|1	0|1	0|1	0|1	12|0	0|16	21,20	11,17	31,26	22,16	16,12	21,13	exonic	ENSSSCG00000005724	synonymous SNV	ENSSSCG00000005724:ENSSSCT00000043081:exon16:c.C6057T:p.C2019C,ENSSSCG00000005724:ENSSSCT00000042827:exon17:c.C6285T:p.C2095C,ENSSSCG00000005724:ENSSSCT00000006294:exon16:c.C6285T:p.C2095C,ENSSSCG00000005724:ENSSSCT00000045724:exon17:c.C6285T:p.C2095C,ENSSSCG00000005724:ENSSSCT00000040524:exon17:c.C6285T:p.C2095C,	1_272116885	15.7957	0.0003716
1	272123257	272123257	G	A	SNP	.	999	0|0	1|1	0|1	0|1	0|1	0|1	0|1	0|1	29|0	0|22	18,14	11,12	47,38	36,24	26,15	23,15	exonic	ENSSSCG00000005724	synonymous SNV	ENSSSCG00000005724:ENSSSCT00000043081:exon13:c.C5610T:p.S1870S,ENSSSCG00000005724:ENSSSCT00000042827:exon14:c.C5838T:p.S1946S,ENSSSCG00000005724:ENSSSCT00000006294:exon13:c.C5838T:p.S1946S,ENSSSCG00000005724:ENSSSCT00000045724:exon14:c.C5838T:p.S1946S,ENSSSCG00000005724:ENSSSCT00000040524:exon14:c.C5838T:p.S1946S,	1_272123257	79.1007	6.661e-18
1	272124430	272124430	T	C	SNP	.	999	0|0	1|1	0|1	0|1	0|1	0|1	0|1	0|1	15|0	0|23	24,27	10,6	38,20	24,16	13,11	22,7	exonic	ENSSSCG00000005724	synonymous SNV	ENSSSCG00000005724:ENSSSCT00000043081:exon12:c.A5415G:p.Q1805Q,ENSSSCG00000005724:ENSSSCT00000042827:exon13:c.A5643G:p.Q1881Q,ENSSSCG00000005724:ENSSSCT00000006294:exon12:c.A5643G:p.Q1881Q,ENSSSCG00000005724:ENSSSCT00000045724:exon13:c.A5643G:p.Q1881Q,ENSSSCG00000005724:ENSSSCT00000040524:exon13:c.A5643G:p.Q1881Q,	1_272124430	34.6917	2.929e-08
1	272203785	272203785	A	G	SNP	.	999	0|0	1|1	0|1	0|1	0|1	0|1	0|1	0|1	16|0	0|17	13,14	7,14	6,20	14,28	4,11	13,14	exonic	ENSSSCG00000005725	synonymous SNV	ENSSSCG00000005725:ENSSSCT00000039368:exon2:c.T117C:p.D39D,ENSSSCG00000005725:ENSSSCT00000006295:exon3:c.T117C:p.D39D,ENSSSCG00000005725:ENSSSCT00000045069:exon3:c.T117C:p.D39D,	1_272203785	7.79418	0.0203
1	272385434	272385434	G	C	SNP	.	999	0|0	1|1	0|1	0|1	0|1	0|1	0|1	0|1	19|0	0|9	21,21	18,14	10,11	82,58	49,49	82,56	exonic	ENSSSCG00000005729	nonsynonymous SNV	ENSSSCG00000005729:ENSSSCT00000042871:exon20:c.C2401G:p.R801G,ENSSSCG00000005729:ENSSSCT00000006300:exon19:c.C2098G:p.R700G,	1_272385434	212.245	8.16e-47
1	272474705	272474705	C	T	SNP	.	999	0|0	1|1	0|1	0|1	0|1	0|1	0|1	0|1	12|0	0|14	11,5	7,6	6,12	24,17	11,5	10,17	UTR3	ENSSSCG00000005731(ENSSSCT00000006302:c.*331C>T,ENSSSCT00000060118:c.*331C>T)	-	-	1_272474705	18.8064	8.246e-05
1	272474711	272474711	C	T	SNP	.	999	0|0	1|1	0|1	0|1	0|1	0|1	0|1	0|1	13|0	0|13	10,5	7,6	7,11	24,16	11,6	10,17	UTR3	ENSSSCG00000005731(ENSSSCT00000006302:c.*337C>T,ENSSSCT00000060118:c.*337C>T)	-	-	1_272474711	19.5662	5.64e-05
1	272759746	272759746	C	G	SNP	.	999	0|0	1|1	0|1	0|1	0|1	0|1	0|1	0|1	11|0	0|21	23,62	42,47	40,61	17,48	42,54	50,40	UTR3	ENSSSCG00000032110(ENSSSCT00000041895:c.*154C>G,ENSSSCT00000058027:c.*154C>G)	-	-	1_272759746	8.00871	0.01824
1	272828627	272828627	G	C	SNP	.	999	0|0	1|1	0|1	0|1	0|1	0|1	0|1	0|1	19|0	0|25	45,26	40,45	40,43	24,14	6,24	15,26	exonic	ENSSSCG00000031532	synonymous SNV	ENSSSCG00000031532:ENSSSCT00000060204:exon6:c.C924G:p.P308P,ENSSSCG00000031532:ENSSSCT00000049624:exon6:c.C939G:p.P313P,ENSSSCG00000031532:ENSSSCT00000051681:exon8:c.C975G:p.P325P,ENSSSCG00000031532:ENSSSCT00000065292:exon6:c.C909G:p.P303P,ENSSSCG00000031532:ENSSSCT00000045468:exon8:c.C1020G:p.P340P,ENSSSCG00000031532:ENSSSCT00000060560:exon6:c.C840G:p.P280P,ENSSSCG00000031532:ENSSSCT00000045432:…	1_272828627	172.516	3.457e-38
1	272834437	272834437	G	C	SNP	.	999	0|0	1|1	0|1	0|1	0|1	0|1	0|1	0|1	14|0	0|14	43,21	46,20	27,27	21,18	18,14	7,23	exonic	ENSSSCG00000031532	nonsynonymous SNV	ENSSSCG00000031532:ENSSSCT00000060204:exon3:c.C87G:p.N29K,ENSSSCG00000031532:ENSSSCT00000049624:exon3:c.C87G:p.N29K,ENSSSCG00000031532:ENSSSCT00000051681:exon4:c.C87G:p.N29K,ENSSSCG00000031532:ENSSSCT00000060560:exon3:c.C87G:p.N29K,ENSSSCG00000031532:ENSSSCT00000045432:exon3:c.C87G:p.N29K,	1_272834437	71.3506	3.209e-16
1	272836324	272836324	T	C	SNP	.	999	0|0	1|1	0|1	0|1	0|1	0|1	0|1	0|1	8|0	0|17	47,29	22,25	33,21	23,16	12,10	8,25	UTR5	ENSSSCG00000031532(ENSSSCT00000045432:c.-1244A>G,ENSSSCT00000051681:c.-1244A>G)	-	-	1_272836324	76.8753	2.027e-17
1	272949573	272949573	A	G	SNP	.	999	0|0	1|1	0|1	0|1	0|1	0|1	0|1	0|1	18|0	0|32	52,32	52,45	52,34	85,70	50,57	65,52	downstream	ENSSSCG00000032106	-	-	1_272949573	41.6708	8.939e-10
1	272949595	272949595	C	G	SNP	.	999	0|0	1|1	0|1	0|1	0|1	0|1	0|1	0|1	14|0	0|29	41,30	48,39	48,34	76,61	46,51	75,53	downstream	ENSSSCG00000032106	-	-	1_272949595	49.3578	1.915e-11
1	272950175	272950175	T	G	SNP	.	999	0|0	1|1	0|1	0|1	0|1	0|1	0|1	0|1	10|0	0|6	46,41	64,42	43,38	69,73	59,61	55,75	exonic	ENSSSCG00000032106	synonymous SNV	ENSSSCG00000032106:ENSSSCT00000038389:exon5:c.A759C:p.T253T,ENSSSCG00000032106:ENSSSCT00000045365:exon6:c.A768C:p.T256T,	1_272950175	41.4054	1.021e-09
1	272970845	272970845	T	C	SNP	.	999	0|0	1|1	0|1	0|1	0|1	0|1	0|1	0|1	9|0	0|16	26,31	39,47	17,8	125,112	110,125	82,131	exonic	ENSSSCG00000038459	synonymous SNV	ENSSSCG00000038459:ENSSSCT00000044498:exon2:c.T171C:p.R57R,	1_272970845	397.115	5.854e-87
1	272974807	272974807	C	T	SNP	.	999	0|0	1|1	0|1	0|1	0|1	0|1	0|1	0|1	21|0	0|14	17,38	41,46	21,19	118,133	123,132	111,137	exonic	ENSSSCG00000038459	nonsynonymous SNV	ENSSSCG00000038459:ENSSSCT00000044498:exon6:c.C700T:p.P234S,	1_272974807	438.186	0
1	272975737	272975737	G	C	SNP	.	999	0|0	1|1	0|1	0|1	0|1	0|1	0|1	0|1	18|0	0|19	69,136	97,113	115,67	31,20	33,33	17,18	UTR3	ENSSSCG00000038459(ENSSSCT00000044498:c.*856G>C),ENSSSCG00000040710(ENSSSCT00000063555:c.*1417C>G)	-	-	1_272975737	1396.6	0
1	273012586	273012586	A	G	SNP	.	999	0|0	1|1	0|1	0|1	0|1	0|1	0|1	0|1	18|0	0|24	47,41	43,67	37,52	88,78	58,53	88,84	UTR3	ENSSSCG00000023173(ENSSSCT00000028732:c.*28T>C)	-	-	1_273012586	76.7119	2.199e-17
1	273065575	273065575	T	C	SNP	.	999	0|0	1|1	0|1	0|1	0|1	0|1	0|1	0|1	15|0	0|23	44,50	38,42	53,49	91,52	44,41	35,39	UTR3	ENSSSCG00000040709(ENSSSCT00000062101:c.*211T>C)	-	-	1_273065575	27.6789	9.763e-07
1	273065611	273065611	A	G	SNP	.	999	0|0	1|1	0|1	0|1	0|1	0|1	0|1	0|1	19|0	0|22	51,54	38,44	48,57	81,58	46,33	36,31	UTR3	ENSSSCG00000040709(ENSSSCT00000062101:c.*247A>G)	-	-	1_273065611	29.9827	3.086e-07
1	273065914	273065914	A	G	SNP	.	999	0|0	1|1	0|1	0|1	0|1	0|1	0|1	0|1	15|0	0|18	64,68	51,44	69,73	90,94	59,49	42,45	UTR3	ENSSSCG00000040709(ENSSSCT00000062101:c.*550A>G)	-	-	1_273065914	51.0306	8.296e-12
1	273066375	273066375	T	C	SNP	.	999	0|0	1|1	0|1	0|1	0|1	0|1	0|1	0|1	9|0	0|16	18,23	18,21	20,36	32,33	22,27	11,16	UTR3	ENSSSCG00000040709(ENSSSCT00000062101:c.*1011T>C)	-	-	1_273066375	42.0505	7.394e-10
1	273304152	273304152	C	T	SNP	.	999	0|0	1|1	0|1	0|1	0|1	0|1	0|1	0|1	19|0	0|15	12,8	15,7	9,10	15,22	10,4	21,10	UTR3	ENSSSCG00000005743(ENSSSCT00000006315:c.*1093G>A)	-	-	1_273304152	17.0274	0.0002007
1	273304383	273304383	C	T	SNP	.	999	0|0	1|1	0|1	0|1	0|1	0|1	0|1	0|1	17|0	0|31	21,10	8,11	10,8	33,21	17,17	8,7	UTR3	ENSSSCG00000005743(ENSSSCT00000006315:c.*862G>A)	-	-	1_273304383	17.0139	0.0002021
1	273304880	273304880	G	A	SNP	.	999	0|0	1|1	0|1	0|1	0|1	0|1	0|1	0|1	9|0	0|19	15,13	7,10	6,7	20,15	8,13	23,10	UTR3	ENSSSCG00000005743(ENSSSCT00000006315:c.*365C>T)	-	-	1_273304880	14.2831	0.0007915
1	273305117	273305117	T	A	SNP	.	999	0|0	1|1	0|1	0|1	0|1	0|1	0|1	0|1	12|0	0|17	19,17	6,15	9,13	25,33	20,13	27,10	UTR3	ENSSSCG00000005743(ENSSSCT00000006315:c.*128A>T)	-	-	1_273305117	18.7895	8.316e-05
1	273309999	273309999	C	T	SNP	.	872	0|0	1|1	0|1	0|1	0|1	0|1	0|1	0|1	13|0	0|18	19,3	9,6	9,10	31,39	26,11	27,5	exonic	ENSSSCG00000005743	synonymous SNV	ENSSSCG00000005743:ENSSSCT00000048675:exon25:c.G2256A:p.T752T,ENSSSCG00000005743:ENSSSCT00000006315:exon27:c.G2325A:p.T775T,ENSSSCG00000005743:ENSSSCT00000044450:exon28:c.G2427A:p.T809T,	1_273309999	51.2766	7.335e-12
1	273313574	273313574	G	A	SNP	.	999	0|0	1|1	0|1	0|1	0|1	0|1	0|1	0|1	16|0	0|17	15,9	16,2	11,14	33,27	24,17	23,8	exonic	ENSSSCG00000005743	synonymous SNV	ENSSSCG00000005743:ENSSSCT00000048675:exon23:c.C2088T:p.V696V,ENSSSCG00000005743:ENSSSCT00000006315:exon25:c.C2157T:p.V719V,ENSSSCG00000005743:ENSSSCT00000044450:exon25:c.C2172T:p.V724V,	1_273313574	35.6637	1.802e-08
1	273313619	273313619	G	A	SNP	.	999	0|0	1|1	0|1	0|1	0|1	0|1	0|1	0|1	25|0	0|17	10,10	12,2	12,9	34,19	23,17	18,7	exonic	ENSSSCG00000005743	synonymous SNV	ENSSSCG00000005743:ENSSSCT00000048675:exon23:c.C2043T:p.N681N,ENSSSCG00000005743:ENSSSCT00000006315:exon25:c.C2112T:p.N704N,ENSSSCG00000005743:ENSSSCT00000044450:exon25:c.C2127T:p.N709N,	1_273313619	38.0872	5.364e-09
1	273315848	273315848	T	G	SNP	.	999	0|0	1|1	0|1	0|1	0|1	0|1	0|1	0|1	14|0	0|19	20,8	16,8	13,21	45,22	18,10	21,12	exonic	ENSSSCG00000005743	synonymous SNV	ENSSSCG00000005743:ENSSSCT00000048675:exon22:c.A1929C:p.G643G,ENSSSCG00000005743:ENSSSCT00000006315:exon24:c.A1998C:p.G666G,ENSSSCG00000005743:ENSSSCT00000044450:exon24:c.A2013C:p.G671G,	1_273315848	23.3032	8.705e-06
1	273317251	273317251	G	A	SNP	.	999	1|1	0|0	0|1	0|1	0|1	0|1	0|1	0|1	0|14	14|0	8,18	10,15	20,11	24,37	10,15	12,22	exonic	ENSSSCG00000005743	synonymous SNV	ENSSSCG00000005743:ENSSSCT00000048675:exon21:c.C1917T:p.P639P,ENSSSCG00000005743:ENSSSCT00000006315:exon23:c.C1986T:p.P662P,ENSSSCG00000005743:ENSSSCT00000044450:exon23:c.C2001T:p.P667P,	1_273317251	20.3467	3.817e-05
1	273319856	273319856	A	G	SNP	.	999	1|1	0|0	0|1	0|1	0|1	0|1	0|1	0|1	0|13	13|0	7,20	7,12	9,12	17,44	11,7	7,16	exonic	ENSSSCG00000005743	synonymous SNV	ENSSSCG00000005743:ENSSSCT00000048675:exon19:c.T1704C:p.P568P,ENSSSCG00000005743:ENSSSCT00000006315:exon21:c.T1773C:p.P591P,ENSSSCG00000005743:ENSSSCT00000044450:exon21:c.T1788C:p.P596P,	1_273319856	19.1803	6.84e-05
1	273319883	273319883	C	T	SNP	.	999	1|1	0|0	0|1	0|1	0|1	0|1	0|1	0|1	0|17	13|0	8,22	7,12	8,13	20,40	12,8	7,20	exonic	ENSSSCG00000005743	synonymous SNV	ENSSSCG00000005743:ENSSSCT00000048675:exon19:c.G1677A:p.V559V,ENSSSCG00000005743:ENSSSCT00000006315:exon21:c.G1746A:p.V582V,ENSSSCG00000005743:ENSSSCT00000044450:exon21:c.G1761A:p.V587V,	1_273319883	16.3833	0.0002769
1	273320966	273320966	G	A	SNP	.	999	1|1	0|0	0|1	0|1	0|1	0|1	0|1	0|1	0|11	17|0	7,20	8,21	11,20	32,37	16,10	4,24	exonic	ENSSSCG00000005743	synonymous SNV	ENSSSCG00000005743:ENSSSCT00000048675:exon18:c.C1644T:p.D548D,ENSSSCG00000005743:ENSSSCT00000006315:exon20:c.C1713T:p.D571D,ENSSSCG00000005743:ENSSSCT00000044450:exon20:c.C1728T:p.D576D,	1_273320966	26.2328	2.012e-06
1	273331792	273331792	G	A	SNP	.	999	0|0	1|1	0|1	0|1	0|1	0|1	0|1	0|1	12|0	0|14	10,15	18,12	15,18	31,30	15,24	20,11	exonic	ENSSSCG00000005743	synonymous SNV	ENSSSCG00000005743:ENSSSCT00000048675:exon11:c.C1095T:p.I365I,ENSSSCG00000005743:ENSSSCT00000006315:exon13:c.C1164T:p.I388I,ENSSSCG00000005743:ENSSSCT00000044450:exon13:c.C1179T:p.I393I,	1_273331792	23.4519	8.082e-06
1	273334572	273334572	G	A	SNP	.	999	0|0	1|1	0|1	0|1	0|1	0|1	0|1	0|1	15|0	0|10	25,8	22,14	8,11	36,33	15,14	22,14	exonic	ENSSSCG00000005743	synonymous SNV	ENSSSCG00000005743:ENSSSCT00000048675:exon8:c.C756T:p.L252L,ENSSSCG00000005743:ENSSSCT00000006315:exon10:c.C825T:p.L275L,ENSSSCG00000005743:ENSSSCT00000044450:exon10:c.C840T:p.L280L,	1_273334572	28.5	6.476e-07
1	273345037	273345037	C	T	SNP	.	999	0|0	1|1	0|1	0|1	0|1	0|1	0|1	0|1	16|0	0|16	10,8	18,14	18,9	32,30	14,14	15,8	exonic	ENSSSCG00000005743	synonymous SNV	ENSSSCG00000005743:ENSSSCT00000048675:exon5:c.G498A:p.T166T,ENSSSCG00000005743:ENSSSCT00000006315:exon7:c.G567A:p.T189T,ENSSSCG00000005743:ENSSSCT00000044450:exon7:c.G582A:p.T194T,	1_273345037	32.4929	8.795e-08
1	273499441	273499441	C	T	SNP	.	999	0|0	1|1	0|1	0|1	0|1	0|1	0|1	0|1	28|0	0|21	5,12	12,14	7,6	29,12	15,15	8,6	intergenic	ENSSSCG00000005743(dist=23148),ENSSSCG00000005749(dist=2874)	-	-	1_273499441	14.6535	0.0006577
1	273503873	273503873	A	C	SNP	.	999	0|0	1|1	0|1	0|1	0|1	0|1	0|1	0|1	4|0	0|12	20,15	3,17	6,12	9,16	6,11	19,10	UTR3	ENSSSCG00000005749(ENSSSCT00000006321:c.*1705T>G)	-	-	1_273503873	8.70183	0.0129
1	273503916	273503916	G	A	SNP	.	999	0|0	1|1	0|1	0|1	0|1	0|1	0|1	0|1	4|0	0|9	24,12	4,15	6,9	10,22	9,7	20,11	UTR3	ENSSSCG00000005749(ENSSSCT00000006321:c.*1662C>T)	-	-	1_273503916	9.32056	0.009464
1	273504714	273504714	G	A	SNP	.	999	0|0	1|1	0|1	0|1	0|1	0|1	0|1	0|1	19|0	0|14	25,19	26,10	17,9	29,17	21,8	26,18	UTR3	ENSSSCG00000005749(ENSSSCT00000006321:c.*864C>T)	-	-	1_273504714	9.14025	0.01036
1	273505278	273505278	T	C	SNP	.	999	0|0	1|1	0|1	0|1	0|1	0|1	0|1	0|1	13|0	0|12	19,18	10,13	17,19	20,11	10,26	18,36	UTR3	ENSSSCG00000005749(ENSSSCT00000006321:c.*300A>G,ENSSSCT00000042641:c.*300A>G)	-	-	1_273505278	11.8557	0.002664
1	273505320	273505320	T	A	SNP	.	999	0|0	1|1	0|1	0|1	0|1	0|1	0|1	0|1	12|0	0|9	14,14	7,20	11,17	25,8	9,20	15,31	UTR3	ENSSSCG00000005749(ENSSSCT00000006321:c.*258A>T,ENSSSCT00000042641:c.*258A>T)	-	-	1_273505320	7.93899	0.01888
1	273509014	273509014	T	C	SNP	.	999	0|0	1|1	0|1	0|1	0|1	0|1	0|1	0|1	14|0	0|12	25,14	12,16	12,12	29,26	10,14	28,26	exonic	ENSSSCG00000005749	synonymous SNV	ENSSSCG00000005749:ENSSSCT00000042641:exon10:c.A1878G:p.L626L,ENSSSCG00000005749:ENSSSCT00000006321:exon10:c.A1878G:p.L626L,	1_273509014	21.9879	1.68e-05
2	27448	27448	G	A	SNP	.	999	0|0	0|1	0|1	0|1	0|1	0|1	0|1	0|1	16|0	4|17	37,24	56,62	41,42	35,27	31,30	31,22	UTR3	ENSSSCG00000014556(ENSSSCT00000049566:c.*1234C>T)	-	-	2_27448	70.2596	5.538e-16
2	37288	37288	G	A	SNP	.	999	0|0	1|1	0|1	0|1	0|1	0|1	0|1	0|1	22|0	0|25	40,47	36,49	32,40	44,29	24,26	15,17	UTR3	ENSSSCG00000014557(ENSSSCT00000015907:c.*252G>A)	-	-	2_37288	77.1849	1.736e-17
2	68651	68651	G	A	SNP	.	999	0|0	1|1	0|1	0|1	0|1	0|1	0|1	0|1	13|0	0|18	52,43	77,70	49,47	62,51	54,39	38,31	UTR3	ENSSSCG00000014559(ENSSSCT00000015909:c.*152G>A,ENSSSCT00000049587:c.*152G>A)	-	-	2_68651	44.7873	1.882e-10
2	157369	157369	G	T	SNP	.	521	0|0	0|1	0|1	0|1	0|1	0|1	0|1	0|1	14|0	3|9	61,10	133,35	14,3	10,4	7,5	6,9	exonic	ENSSSCG00000032591	nonsynonymous SNV	ENSSSCG00000032591:ENSSSCT00000015914:exon2:c.C139A:p.L47M,ENSSSCG00000032591:ENSSSCT00000053113:exon2:c.C187A:p.L63M,ENSSSCG00000032591:ENSSSCT00000026880:exon2:c.C202A:p.L68M,ENSSSCG00000032591:ENSSSCT00000055602:exon2:c.C193A:p.L65M,ENSSSCG00000032591:ENSSSCT00000038403:exon1:c.C109A:p.L37M,	2_157369	2260.34	0
2	157380	157380	C	T	SNP	.	617	0|0	0|1	0|1	0|1	0|1	0|1	0|1	0|1	14|0	4|9	64,13	130,37	16,3	10,4	7,5	7,11	exonic	ENSSSCG00000032591	nonsynonymous SNV	ENSSSCG00000032591:ENSSSCT00000015914:exon2:c.G128A:p.S43N,ENSSSCG00000032591:ENSSSCT00000053113:exon2:c.G176A:p.S59N,ENSSSCG00000032591:ENSSSCT00000026880:exon2:c.G191A:p.S64N,ENSSSCG00000032591:ENSSSCT00000055602:exon2:c.G182A:p.S61N,ENSSSCG00000032591:ENSSSCT00000038403:exon1:c.G98A:p.S33N,	2_157380	2285.64	0
2	370412	370412	C	T	SNP	.	999	0|0	0|1	0|1	0|1	0|1	0|1	0|1	0|1	19|0	9|9	30,46	52,42	36,38	55,52	30,20	43,23	exonic	ENSSSCG00000029723	synonymous SNV	ENSSSCG00000029723:ENSSSCT00000024857:exon16:c.C4605T:p.S1535S,	2_370412	48.671	2.699e-11
2	424075	424075	C	T	SNP	.	999	0|0	0|1	0|1	0|1	0|1	0|1	0|1	0|1	18|0	10|9	119,114	114,112	80,104	111,103	101,73	59,24	exonic	ENSSSCG00000012850	synonymous SNV	ENSSSCG00000012850:ENSSSCT00000014045:exon4:c.G588A:p.P196P,	2_424075	140.131	3.724e-31
2	501412	501412	C	T	SNP	.	999	0|0	0|1	0|1	0|1	0|1	0|1	0|1	0|1	19|0	7|9	34,33	23,26	54,27	62,53	63,41	22,20	exonic	ENSSSCG00000012843	synonymous SNV	ENSSSCG00000012843:ENSSSCT00000033991:exon9:c.G1644A:p.P548P,	2_501412	85.3356	2.949e-19
2	502182	502182	C	T	SNP	.	999	0|0	0|1	0|1	0|1	0|1	0|1	0|1	0|1	26|0	5|10	30,18	19,15	18,14	23,21	36,22	31,11	exonic	ENSSSCG00000012843	nonsynonymous SNV	ENSSSCG00000012843:ENSSSCT00000033991:exon6:c.G1163A:p.R388H,	2_502182	12.6756	0.001768
2	517378	517378	G	A	SNP	.	999	0|0	0|1	0|1	0|1	0|1	0|1	0|1	0|1	14|0	9|9	112,89	111,107	94,105	50,45	43,30	36,27	exonic	ENSSSCG00000012841	synonymous SNV	ENSSSCG00000012841:ENSSSCT00000014036:exon9:c.G1329A:p.E443E,	2_517378	699.875	0
2	550461	550461	A	C	SNP	.	999	1|1	0|1	0|1	0|1	0|1	0|1	0|1	0|1	0|13	5|8	12,9	9,12	12,8	38,13	20,15	29,48	UTR3	ENSSSCG00000012837(ENSSSCT00000014032:c.*1907T>G),ENSSSCG00000012838(ENSSSCT00000047813:c.*476A>C,ENSSSCT00000057974:c.*476A>C,ENSSSCT00000047863:c.*476A>C,ENSSSCT00000049809:c.*476A>C,ENSSSCT00000039533:c.*476A>C)	-	-	2_550461	65.4419	6.159e-15
2	624999	624999	C	T	SNP	.	999	0|0	1|1	0|1	0|1	0|1	0|1	0|1	0|1	5|0	0|14	99,108	95,105	83,64	92,107	66,56	68,64	exonic	ENSSSCG00000012836	synonymous SNV	ENSSSCG00000012836:ENSSSCT00000014031:exon18:c.C2340T:p.G780G,	2_624999	51.895	5.384e-12
2	625002	625002	A	G	SNP	.	999	0|0	1|1	0|1	0|1	0|1	0|1	0|1	0|1	6|0	1|12	93,106	94,104	79,64	90,106	64,55	65,64	exonic	ENSSSCG00000012836	synonymous SNV	ENSSSCG00000012836:ENSSSCT00000014031:exon18:c.A2343G:p.A781A,	2_625002	54.0107	1.87e-12
2	964514	964514	G	A	SNP	.	999	1|1	0|0	0|1	0|1	0|1	0|1	0|1	0|1	0|16	17|0	85,59	95,86	57,56	54,35	35,13	13,24	exonic	ENSSSCG00000037847	synonymous SNV	ENSSSCG00000037847:ENSSSCT00000063799:exon3:c.C261T:p.A87A,	2_964514	558.618	0
2	1645005	1645005	T	C	SNP	.	999	0|0	1|1	0|1	0|1	0|1	0|1	0|1	0|1	12|0	0|8	28,25	39,34	36,25	30,39	41,22	33,14	exonic	ENSSSCG00000036015	synonymous SNV	ENSSSCG00000036015:ENSSSCT00000066358:exon3:c.T156C:p.G52G,	2_1645005	9.46766	0.008793
2	2070261	2070261	A	C	SNP	.	999	1|1	0|0	0|1	0|1	0|1	0|1	0|1	0|1	0|20	14|0	74,61	70,61	58,74	108,99	82,79	90,101	UTR3	ENSSSCG00000012856(ENSSSCT00000014052:c.*36T>G,ENSSSCT00000058070:c.*891T>G,ENSSSCT00000058375:c.*962T>G)	-	-	2_2070261	48.8587	2.457e-11
2	2136630	2136630	G	A	SNP	.	999	1|1	0|0	0|1	0|1	0|1	0|1	0|1	0|1	0|16	17|0	55,62	123,105	29,24	118,109	118,109	91,90	exonic	ENSSSCG00000012857	synonymous SNV	ENSSSCG00000012857:ENSSSCT00000014053:exon17:c.C1923T:p.F641F,	2_2136630	143.828	5.864e-32
2	2137266	2137266	G	A	SNP	.	999	1|1	0|0	0|1	0|1	0|1	0|1	0|1	0|1	0|13	20|0	44,65	98,133	41,20	98,99	97,122	83,72	exonic	ENSSSCG00000012857	synonymous SNV	ENSSSCG00000012857:ENSSSCT00000014053:exon16:c.C1755T:p.H585H,	2_2137266	96.9736	8.759e-22
2	2150914	2150914	G	A	SNP	.	999	1|1	0|0	0|1	0|1	0|1	0|1	0|1	0|1	0|9	25|0	52,75	97,117	48,41	112,122	116,123	67,105	exonic	ENSSSCG00000012857	synonymous SNV	ENSSSCG00000012857:ENSSSCT00000014053:exon4:c.C414T:p.C138C,	2_2150914	91.5947	1.29e-20
2	2154148	2154148	T	G	SNP	.	999	1|1	0|0	0|1	0|1	0|1	0|1	0|1	0|1	0|21	14|0	20,22	48,48	10,7	56,84	100,88	60,54	exonic	ENSSSCG00000012857	synonymous SNV	ENSSSCG00000012857:ENSSSCT00000014053:exon2:c.A211C:p.R71R,	2_2154148	196.156	2.542e-43
2	2164725	2164725	C	G	SNP	.	946	0|1	0|0	0|1	0|1	0|1	0|1	0|1	0|1	19|18	4|0	67,63	42,52	83,38	30,9	8,5	39,4	intergenic	ENSSSCG00000012857(dist=1437),ENSSSCG00000012862(dist=35519)	-	-	2_2164725	858.514	0
2	2202206	2202206	C	T	SNP	.	999	0|0	1|1	0|1	0|1	0|1	0|1	0|1	0|1	23|0	0|19	56,54	81,72	36,43	10,8	5,13	4,7	UTR3	ENSSSCG00000012862(ENSSSCT00000014058:c.*99G>A,ENSSSCT00000041411:c.*99G>A,ENSSSCT00000064885:c.*99G>A)	-	-	2_2202206	1903.09	0
2	2202269	2202269	C	T	SNP	.	999	0|0	1|1	0|1	0|1	0|1	0|1	0|1	0|1	19|0	0|26	65,58	103,62	46,46	8,8	5,15	6,5	UTR3	ENSSSCG00000012862(ENSSSCT00000014058:c.*36G>A,ENSSSCT00000041411:c.*36G>A,ENSSSCT00000064885:c.*36G>A)	-	-	2_2202269	2363.27	0
2	2213346	2213346	T	C	SNP	.	999	1|1	0|0	0|1	0|1	0|1	0|1	0|1	0|1	0|19	21|0	48,45	57,66	36,27	7,4	11,7	11,3	exonic	ENSSSCG00000012862	synonymous SNV	ENSSSCG00000012862:ENSSSCT00000014058:exon14:c.A1611G:p.S537S,ENSSSCG00000012862:ENSSSCT00000064885:exon14:c.A1584G:p.S528S,ENSSSCG00000012862:ENSSSCT00000041411:exon14:c.A1548G:p.S516S,	2_2213346	1395.27	0
2	3031781	3031781	C	A	SNP	.	999	1|1	0|0	0|1	0|1	0|1	0|1	0|1	0|1	0|13	11|0	130,93	113,92	117,96	74,88	65,63	88,85	UTR3	ENSSSCG00000031769(ENSSSCT00000042151:c.*314G>T,ENSSSCT00000054289:c.*314G>T,ENSSSCT00000046382:c.*314G>T,ENSSSCT00000053255:c.*314G>T)	-	-	2_3031781	78.538	8.824e-18
2	3031820	3031820	C	T	SNP	.	999	1|1	0|0	0|1	0|1	0|1	0|1	0|1	0|1	0|8	10|0	119,94	115,99	123,101	92,125	118,82	76,92	UTR3	ENSSSCG00000031769(ENSSSCT00000042151:c.*275G>A,ENSSSCT00000054289:c.*275G>A,ENSSSCT00000046382:c.*275G>A,ENSSSCT00000053255:c.*275G>A)	-	-	2_3031820	19.7204	5.221e-05
2	3081663	3081663	G	C	SNP	.	999	1|1	0|0	0|1	0|1	0|1	0|1	0|1	0|1	0|8	5|0	42,42	39,31	23,26	32,45	27,19	40,32	exonic	ENSSSCG00000037451	synonymous SNV	ENSSSCG00000037451:ENSSSCT00000043630:exon23:c.C3282G:p.A1094A,ENSSSCG00000037451:ENSSSCT00000062269:exon24:c.C3312G:p.A1104A,ENSSSCG00000037451:ENSSSCT00000052752:exon24:c.C3282G:p.A1094A,ENSSSCG00000037451:ENSSSCT00000060920:exon23:c.C3282G:p.A1094A,ENSSSCG00000037451:ENSSSCT00000041903:exon22:c.C3207G:p.A1069A,	2_3081663	20.5053	3.526e-05
2	3098582	3098582	G	A	SNP	.	999	1|1	0|0	0|1	0|1	0|1	0|1	0|1	0|1	0|17	23|0	33,46	24,34	37,22	35,38	26,36	22,14	exonic	ENSSSCG00000037451	synonymous SNV	ENSSSCG00000037451:ENSSSCT00000043630:exon16:c.C2229T:p.P743P,ENSSSCG00000037451:ENSSSCT00000062269:exon17:c.C2259T:p.P753P,ENSSSCG00000037451:ENSSSCT00000052752:exon17:c.C2229T:p.P743P,ENSSSCG00000037451:ENSSSCT00000060920:exon16:c.C2229T:p.P743P,ENSSSCG00000037451:ENSSSCT00000041903:exon15:c.C2154T:p.P718P,	2_3098582	15.4457	0.0004426
2	3115763	3115763	G	A	SNP	.	999	1|1	0|0	0|1	0|1	0|1	0|1	0|1	0|1	0|12	16|0	35,32	17,25	20,20	23,32	26,26	17,13	exonic	ENSSSCG00000037451	nonsynonymous SNV	ENSSSCG00000037451:ENSSSCT00000043630:exon11:c.C1441T:p.R481C,ENSSSCG00000037451:ENSSSCT00000062269:exon11:c.C1441T:p.R481C,ENSSSCG00000037451:ENSSSCT00000052752:exon12:c.C1441T:p.R481C,ENSSSCG00000037451:ENSSSCT00000060920:exon11:c.C1441T:p.R481C,ENSSSCG00000037451:ENSSSCT00000041903:exon10:c.C1366T:p.R456C,	2_3115763	7.87459	0.0195
2	3192070	3192070	C	T	SNP	.	999	1|1	0|0	0|1	0|1	0|1	0|1	0|1	0|1	0|19	14|0	69,66	81,64	84,59	47,43	39,26	16,20	UTR3	ENSSSCG00000030888(ENSSSCT00000035749:c.*75G>A)	-	-	2_3192070	438.989	0
2	3192172	3192172	G	A	SNP	.	999	0|0	1|1	0|1	0|1	0|1	0|1	0|1	0|1	16|0	0|10	65,62	77,84	74,66	63,55	42,40	21,13	exonic	ENSSSCG00000030888	synonymous SNV	ENSSSCG00000030888:ENSSSCT00000035749:exon2:c.C606T:p.D202D,	2_3192172	407.267	0
2	3614376	3614376	G	A	SNP	.	999	1|1	0|0	0|1	0|1	0|1	0|1	0|1	0|1	0|20	16|0	32,20	24,12	40,38	24,39	25,29	31,32	intronic	ENSSSCG00000012874,ENSSSCG00000031191	-	-	2_3614376	11.4921	0.003195
2	3614620	3614620	G	A	SNP	.	999	0|0	1|1	0|1	0|1	0|1	0|1	0|1	0|1	19|0	0|21	20,23	15,8	26,32	38,38	11,19	26,21	intronic	ENSSSCG00000012874,ENSSSCG00000031191	-	-	2_3614620	18.5367	9.436e-05
2	3614702	3614702	T	C	SNP	.	999	0|0	1|1	0|1	0|1	0|1	0|1	0|1	0|1	17|0	0|16	20,20	17,9	29,33	41,48	14,29	24,27	intronic	ENSSSCG00000012874,ENSSSCG00000031191	-	-	2_3614702	36.071	1.47e-08
2	3614890	3614890	T	C	SNP	.	999	0|0	1|1	0|1	0|1	0|1	0|1	0|1	0|1	22|0	0|11	28,39	50,38	42,30	49,52	25,33	37,37	UTR3	ENSSSCG00000012874(ENSSSCT00000014072:c.*214T>C)	-	-	2_3614890	27.0168	1.36e-06
2	3615007	3615007	C	T	SNP	.	999	0|0	1|1	0|1	0|1	0|1	0|1	0|1	0|1	11|0	0|15	22,24	33,23	22,26	34,39	11,20	28,29	UTR3	ENSSSCG00000012874(ENSSSCT00000014072:c.*331C>T)	-	-	2_3615007	31.5686	1.396e-07
2	3615038	3615038	C	T	SNP	.	999	0|0	1|1	0|1	0|1	0|1	0|1	0|1	0|1	10|0	0|13	29,28	36,25	21,27	39,40	14,18	25,25	UTR3	ENSSSCG00000012874(ENSSSCT00000014072:c.*362C>T)	-	-	2_3615038	32.4878	8.818e-08
2	3615133	3615133	T	C	SNP	.	999	0|0	1|1	0|1	0|1	0|1	0|1	0|1	0|1	19|0	0|15	33,18	21,15	20,25	40,42	14,18	24,22	UTR3	ENSSSCG00000012874(ENSSSCT00000014072:c.*457T>C)	-	-	2_3615133	12.2413	0.002197
2	3615216	3615216	G	A	SNP	.	999	0|0	1|1	0|1	0|1	0|1	0|1	0|1	0|1	24|0	0|26	31,22	23,11	22,21	39,40	15,24	24,28	UTR3	ENSSSCG00000012874(ENSSSCT00000014072:c.*540G>A)	-	-	2_3615216	10.7557	0.004618
2	3615482	3615482	C	T	SNP	.	999	0|0	1|1	0|1	0|1	0|1	0|1	0|1	0|1	14|0	0|13	13,22	12,34	15,12	28,18	6,17	13,12	UTR3	ENSSSCG00000012874(ENSSSCT00000014072:c.*806C>T)	-	-	2_3615482	25.7904	2.51e-06
2	3621965	3621965	C	T	SNP	.	999	0|0	1|1	0|1	0|1	0|1	0|1	0|1	0|1	14|0	0|21	121,113	106,114	102,90	70,35	10,7	19,15	UTR3	ENSSSCG00000037900(ENSSSCT00000046016:c.*2427G>A)	-	-	2_3621965	3316.78	0
2	3622066	3622066	C	T	SNP	.	999	1|1	0|0	0|1	0|1	0|1	0|1	0|1	0|1	0|24	19|0	115,107	98,100	81,129	32,77	11,16	22,22	UTR3	ENSSSCG00000037900(ENSSSCT00000046016:c.*2326G>A)	-	-	2_3622066	1826.42	0
2	4074690	4074690	A	C	SNP	.	999	1|1	0|0	0|1	0|1	0|1	0|1	0|1	0|1	0|16	19|0	105,47	90,46	152,53	40,23	47,29	37,24	downstream	ENSSSCG00000012875	-	-	2_4074690	513.033	0
2	4074696	4074696	G	A	SNP	.	999	1|1	0|0	0|1	0|1	0|1	0|1	0|1	0|1	0|14	17|0	110,46	89,42	149,51	41,23	48,23	36,24	downstream	ENSSSCG00000012875	-	-	2_4074696	509.621	0
2	4074815	4074815	C	G	SNP	.	999	1|1	0|0	0|1	0|1	0|1	0|1	0|1	0|1	0|15	17|0	15,49	19,46	66,96	13,29	8,25	9,13	downstream	ENSSSCG00000012875	-	-	2_4074815	933.463	0
2	4074848	4074848	A	G	SNP	.	999	1|1	0|0	0|1	0|1	0|1	0|1	0|1	0|1	0|16	16|0	15,58	20,58	65,136	12,45	11,31	8,22	downstream	ENSSSCG00000012875	-	-	2_4074848	1010.05	0
2	4075952	4075952	G	C	SNP	.	999	0|1	1|1	1|1	1|1	1|1	1|1	1|1	1|1	2|12	0|13	0,103	0,139	0,220	0,54	0,84	0,47	exonic	ENSSSCG00000012875	synonymous SNV	ENSSSCG00000012875:ENSSSCT00000014073:exon23:c.C2019G:p.S673S,ENSSSCG00000012875:ENSSSCT00000039724:exon22:c.C2082G:p.S694S,	2_4075952	717.262	0
2	4081837	4081837	G	A	SNP	.	999	0|0	0|1	0|1	0|1	0|1	0|1	0|1	0|1	13|0	2|5	61,56	61,59	124,101	32,30	26,20	28,20	exonic	ENSSSCG00000012875	synonymous SNV	ENSSSCG00000012875:ENSSSCT00000014073:exon16:c.C1494T:p.D498D,ENSSSCG00000012875:ENSSSCT00000039724:exon15:c.C1557T:p.D519D,	2_4081837	820.521	0
2	4081846	4081846	A	G	SNP	.	999	0|0	0|1	0|1	0|1	0|1	0|1	0|1	0|1	16|0	2|5	57,54	61,60	119,108	28,29	26,19	25,19	exonic	ENSSSCG00000012875	synonymous SNV	ENSSSCG00000012875:ENSSSCT00000014073:exon16:c.T1485C:p.N495N,ENSSSCG00000012875:ENSSSCT00000039724:exon15:c.T1548C:p.N516N,	2_4081846	940.627	0
2	4081939	4081939	G	A	SNP	.	999	0|0	0|1	0|1	0|1	0|1	0|1	0|1	0|1	21|0	6|3	48,34	56,37	100,97	29,23	18,27	23,17	exonic	ENSSSCG00000012875	synonymous SNV	ENSSSCG00000012875:ENSSSCT00000014073:exon16:c.C1392T:p.I464I,ENSSSCG00000012875:ENSSSCT00000039724:exon15:c.C1455T:p.I485I,	2_4081939	684.733	0
2	4084506	4084506	C	T	SNP	.	999	1|1	0|1	0|1	0|1	0|1	0|1	0|1	0|1	0|9	9|10	47,49	49,44	103,77	39,20	19,23	27,34	exonic	ENSSSCG00000012875	synonymous SNV	ENSSSCG00000012875:ENSSSCT00000014073:exon14:c.G1215A:p.P405P,ENSSSCG00000012875:ENSSSCT00000039724:exon13:c.G1278A:p.P426P,	2_4084506	317.28	1.269e-69
2	4089071	4089071	T	C	SNP	.	999	1|1	0|1	0|1	0|1	0|1	0|1	0|1	0|1	0|15	7|10	37,36	41,37	109,80	41,19	22,25	23,27	exonic	ENSSSCG00000012875	nonsynonymous SNV	ENSSSCG00000012875:ENSSSCT00000014073:exon12:c.A1117G:p.I373V,ENSSSCG00000012875:ENSSSCT00000039724:exon11:c.A1180G:p.I394V,	2_4089071	409.683	0
2	4089088	4089088	C	T	SNP	.	999	1|1	0|1	0|1	0|1	0|1	0|1	0|1	0|1	0|16	10|6	39,50	44,57	114,91	41,26	23,23	22,29	exonic	ENSSSCG00000012875	nonsynonymous SNV	ENSSSCG00000012875:ENSSSCT00000014073:exon12:c.G1100A:p.S367N,ENSSSCG00000012875:ENSSSCT00000039724:exon11:c.G1163A:p.S388N,	2_4089088	538.004	0
2	4089117	4089117	C	A	SNP	.	999	1|1	0|1	0|1	0|1	0|1	0|1	0|1	0|1	0|16	10|9	45,63	44,65	125,92	40,28	24,29	22,24	exonic	ENSSSCG00000012875	synonymous SNV	ENSSSCG00000012875:ENSSSCT00000014073:exon12:c.G1071T:p.L357L,ENSSSCG00000012875:ENSSSCT00000039724:exon11:c.G1134T:p.L378L,	2_4089117	718.373	0
2	4098447	4098447	A	G	SNP	.	999	1|1	0|0	0|1	0|1	0|1	0|1	0|1	0|1	0|10	19|0	50,26	29,27	61,77	35,35	15,20	14,20	exonic	ENSSSCG00000012875	synonymous SNV	ENSSSCG00000012875:ENSSSCT00000014073:exon5:c.T507C:p.S169S,ENSSSCG00000012875:ENSSSCT00000039724:exon4:c.T570C:p.S190S,	2_4098447	331.232	1.185e-72
2	4100959	4100959	G	A	SNP	.	999	0|0	0|1	0|1	0|1	0|1	0|1	0|1	0|1	16|0	7|8	67,44	73,48	118,104	56,36	44,32	34,25	exonic	ENSSSCG00000012875	synonymous SNV	ENSSSCG00000012875:ENSSSCT00000014073:exon2:c.C171T:p.A57A,ENSSSCG00000012875:ENSSSCT00000039724:exon1:c.C234T:p.A78A,	2_4100959	480.891	0
2	4169970	4169970	T	C	SNP	.	651	0|0	1|1	0|1	0|1	0|1	0|1	0|1	0|1	16|0	0|21	9,3	12,8	12,7	18,7	10,3	10,1	intergenic	ENSSSCG00000034441(dist=33247),ENSSSCG00000012878(dist=1823)	-	-	2_4169970	16.3474	0.000282
2	4170205	4170205	A	G	SNP	.	875	0|0	1|1	0|1	0|1	0|1	0|1	0|1	0|1	19|0	0|24	7,7	16,2	16,9	24,10	10,7	29,4	intergenic	ENSSSCG00000034441(dist=33482),ENSSSCG00000012878(dist=1588)	-	-	2_4170205	13.7629	0.001027
2	4170642	4170642	A	G	SNP	.	999	0|0	1|1	0|1	0|1	0|1	0|1	0|1	0|1	25|0	0|15	10,9	12,12	20,17	11,10	5,15	11,6	intergenic	ENSSSCG00000034441(dist=33919),ENSSSCG00000012878(dist=1151)	-	-	2_4170642	24.5199	4.738e-06
2	4170676	4170676	G	C	SNP	.	999	0|0	1|1	0|1	0|1	0|1	0|1	0|1	0|1	23|0	0|18	10,11	11,14	22,19	11,10	4,18	11,7	intergenic	ENSSSCG00000034441(dist=33953),ENSSSCG00000012878(dist=1117)	-	-	2_4170676	29.798	3.384e-07
2	4170931	4170931	A	G	SNP	.	999	0|0	1|1	0|1	0|1	0|1	0|1	0|1	0|1	14|0	0|21	8,17	10,15	8,18	17,21	11,8	11,8	downstream	ENSSSCG00000012878	-	-	2_4170931	8.92105	0.01156
2	4171018	4171018	G	A	SNP	.	999	0|0	1|1	0|1	0|1	0|1	0|1	0|1	0|1	19|0	0|24	6,16	9,14	9,12	22,20	19,4	11,9	downstream	ENSSSCG00000012878	-	-	2_4171018	9.57381	0.008338
2	4171105	4171105	C	T	SNP	.	999	0|0	0|1	0|1	0|1	0|1	0|1	0|1	0|1	14|0	9|15	14,23	12,15	19,18	22,15	18,2	11,11	downstream	ENSSSCG00000012878	-	-	2_4171105	12.6773	0.001767
2	4171117	4171117	G	A	SNP	.	999	0|0	1|1	0|1	0|1	0|1	0|1	0|1	0|1	13|0	0|25	13,24	15,16	19,22	21,17	16,2	10,13	downstream	ENSSSCG00000012878	-	-	2_4171117	23.5022	7.881e-06
2	4171132	4171132	G	A	SNP	.	999	0|0	1|1	0|1	0|1	0|1	0|1	0|1	0|1	14|0	0|23	11,23	14,19	19,19	22,15	15,2	10,14	downstream	ENSSSCG00000012878	-	-	2_4171132	23.4687	8.014e-06
2	4171337	4171337	G	C	SNP	.	999	0|0	1|1	0|1	0|1	0|1	0|1	0|1	0|1	14|0	0|13	15,10	17,18	19,15	19,13	16,4	6,16	downstream	ENSSSCG00000012878	-	-	2_4171337	19.3267	6.357e-05
2	4171378	4171378	A	G	SNP	.	999	0|0	1|1	0|1	0|1	0|1	0|1	0|1	0|1	16|0	0|13	21,10	19,16	17,12	29,10	16,4	8,26	downstream	ENSSSCG00000012878	-	-	2_4171378	13.6263	0.001099
2	4171434	4171434	G	C	SNP	.	999	0|0	1|1	0|1	0|1	0|1	0|1	0|1	0|1	11|0	0|8	18,9	23,18	21,14	31,11	18,7	15,27	downstream	ENSSSCG00000012878	-	-	2_4171434	16.7638	0.000229
2	4171449	4171449	G	A	SNP	.	999	0|0	0|1	0|1	0|1	0|1	0|1	0|1	0|1	13|0	4|7	19,8	21,13	24,11	32,9	17,7	15,21	downstream	ENSSSCG00000012878	-	-	2_4171449	8.97493	0.01125
2	4171508	4171508	C	T	SNP	.	999	0|0	0|1	0|1	0|1	0|1	0|1	0|1	0|1	14|0	4|5	21,10	22,9	24,9	31,16	18,6	20,16	downstream	ENSSSCG00000012878	-	-	2_4171508	7.73848	0.02087
2	4171656	4171656	G	A	SNP	.	617	0|0	1|1	0|1	0|1	0|1	0|1	0|1	0|1	15|0	0|22	23,7	19,6	16,4	23,9	11,2	19,7	downstream	ENSSSCG00000012878	-	-	2_4171656	12.5865	0.001849
2	4173970	4173970	G	A	SNP	.	999	0|0	0|1	0|1	0|1	0|1	0|1	0|1	0|1	15|0	8|8	40,21	23,25	35,27	40,19	11,6	22,19	exonic	ENSSSCG00000012878	synonymous SNV	ENSSSCG00000012878:ENSSSCT00000014076:exon17:c.C2607T:p.C869C,	2_4173970	67.3533	2.368e-15
2	4174018	4174018	G	A	SNP	.	999	0|0	0|1	0|1	0|1	0|1	0|1	0|1	0|1	18|0	7|11	32,25	31,28	34,22	38,15	11,9	23,24	exonic	ENSSSCG00000012878	synonymous SNV	ENSSSCG00000012878:ENSSSCT00000014076:exon17:c.C2559T:p.S853S,	2_4174018	78.0753	1.112e-17
2	4176593	4176593	T	C	SNP	.	999	0|0	1|1	0|1	0|1	0|1	0|1	0|1	0|1	16|0	0|18	20,12	12,7	15,13	22,23	12,15	22,9	exonic	ENSSSCG00000012878	nonsynonymous SNV	ENSSSCG00000012878:ENSSSCT00000014076:exon15:c.A1874G:p.Q625R,	2_4176593	6.41625	0.04043
2	4176664	4176664	G	A	SNP	.	999	0|0	1|1	0|1	0|1	0|1	0|1	0|1	0|1	14|0	0|19	17,8	15,13	18,12	26,23	19,14	22,18	exonic	ENSSSCG00000012878	synonymous SNV	ENSSSCG00000012878:ENSSSCT00000014076:exon15:c.C1803T:p.L601L,	2_4176664	15.0127	0.0005496
2	4176732	4176732	T	C	SNP	.	999	0|0	1|1	0|1	0|1	0|1	0|1	0|1	0|1	18|0	0|19	19,14	13,14	19,13	21,29	22,20	24,19	intronic	ENSSSCG00000012878	-	-	2_4176732	13.9511	0.0009344
2	4176798	4176798	A	G	SNP	.	999	0|0	1|1	0|1	0|1	0|1	0|1	0|1	0|1	18|0	0|17	33,26	13,22	20,20	31,45	22,24	35,29	exonic	ENSSSCG00000012878	synonymous SNV	ENSSSCG00000012878:ENSSSCT00000014076:exon14:c.T1725C:p.N575N,	2_4176798	15.4331	0.0004454
2	4179587	4179587	G	A	SNP	.	968	0|0	1|1	0|1	0|1	0|1	0|1	0|1	0|1	16|0	0|13	9,4	10,7	13,7	10,18	13,5	12,11	exonic	ENSSSCG00000012878	synonymous SNV	ENSSSCG00000012878:ENSSSCT00000014076:exon10:c.C1335T:p.A445A,	2_4179587	8.48257	0.01439
2	4179593	4179593	G	A	SNP	.	942	0|0	1|1	0|1	0|1	0|1	0|1	0|1	0|1	16|0	0|13	9,4	12,7	13,7	10,18	13,4	12,11	exonic	ENSSSCG00000012878	synonymous SNV	ENSSSCG00000012878:ENSSSCT00000014076:exon10:c.C1329T:p.S443S,	2_4179593	8.66231	0.01315
2	4180910	4180910	A	G	SNP	.	789	0|0	1|1	0|1	0|1	0|1	0|1	0|1	0|1	18|0	0|24	12,5	17,5	8,7	18,22	13,2	14,8	exonic	ENSSSCG00000012878	synonymous SNV	ENSSSCG00000012878:ENSSSCT00000014076:exon8:c.T1056C:p.A352A,	2_4180910	18.7189	8.615e-05
2	4184737	4184737	C	T	SNP	.	999	0|0	0|1	0|1	0|1	0|1	0|1	0|1	0|1	18|0	5|5	14,10	16,7	11,9	21,22	12,10	12,9	exonic	ENSSSCG00000012878	synonymous SNV	ENSSSCG00000012878:ENSSSCT00000014076:exon7:c.G999A:p.A333A,	2_4184737	8.48842	0.01435
2	4185701	4185701	T	C	SNP	.	999	0|0	0|1	0|1	0|1	0|1	0|1	0|1	0|1	10|0	5|7	15,18	10,8	17,15	39,23	11,11	25,14	exonic	ENSSSCG00000012878	nonsynonymous SNV	ENSSSCG00000012878:ENSSSCT00000014076:exon6:c.A863G:p.Q288R,	2_4185701	15.5482	0.0004205
2	4187006	4187006	G	C	SNP	.	999	0|0	0|1	0|1	0|1	0|1	0|1	0|1	0|1	14|0	9|12	26,31	14,15	13,21	26,43	16,13	30,32	exonic	ENSSSCG00000012878	synonymous SNV	ENSSSCG00000012878:ENSSSCT00000014076:exon5:c.C666G:p.V222V,	2_4187006	14.7321	0.0006324
2	4187090	4187090	C	T	SNP	.	999	0|0	0|1	0|1	0|1	0|1	0|1	0|1	0|1	13|0	13|12	14,27	13,6	10,15	26,43	16,13	19,35	exonic	ENSSSCG00000012878	synonymous SNV	ENSSSCG00000012878:ENSSSCT00000014076:exon5:c.G582A:p.K194K,	2_4187090	30.3847	2.524e-07
2	4187102	4187102	G	A	SNP	.	999	1|1	0|0	0|1	0|1	0|1	0|1	0|1	0|1	0|12	22|0	25,13	5,10	14,9	45,27	14,15	31,19	exonic	ENSSSCG00000012878	synonymous SNV	ENSSSCG00000012878:ENSSSCT00000014076:exon5:c.C570T:p.D190D,	2_4187102	37.3942	7.585e-09
2	4188937	4188937	A	G	SNP	.	999	1|1	0|1	1|1	1|1	1|1	1|1	1|1	1|1	0|9	10|12	0,16	0,38	0,22	0,24	0,27	0,21	intronic	ENSSSCG00000012878	-	-	2_4188937	7.19577	0.02738
2	4188938	4188938	T	C	SNP	.	999	1|1	0|1	1|1	1|1	1|1	1|1	1|1	1|1	0|8	10|12	0,16	0,39	0,22	0,24	0,26	0,21	intronic	ENSSSCG00000012878	-	-	2_4188938	9.21429	0.00998
2	4188976	4188976	A	G	SNP	.	999	1|1	0|1	0|1	0|1	0|1	0|1	0|1	0|1	0|4	11|6	36,27	35,29	30,26	45,38	23,35	35,33	exonic	ENSSSCG00000012878	synonymous SNV	ENSSSCG00000012878:ENSSSCT00000014076:exon4:c.T507C:p.G169G,	2_4188976	7.55761	0.02285
2	4194403	4194403	C	T	SNP	.	999	0|0	1|1	0|1	0|1	0|1	0|1	0|1	0|1	14|0	0|9	33,31	27,38	54,35	47,41	25,36	31,28	exonic	ENSSSCG00000012878	synonymous SNV	ENSSSCG00000012878:ENSSSCT00000014076:exon1:c.G63A:p.R21R,	2_4194403	22.062	1.619e-05
2	4194622	4194622	C	A	SNP	.	999	0|0	0|1	0|1	0|1	0|1	0|1	0|1	0|1	29|0	7|7	80,62	85,74	56,50	142,81	148,80	121,91	exonic	ENSSSCG00000012879	nonsynonymous SNV	ENSSSCG00000012879:ENSSSCT00000014077:exon1:c.C23A:p.S8Y,ENSSSCG00000012879:ENSSSCT00000058979:exon1:c.C23A:p.S8Y,	2_4194622	103.303	3.698e-23
2	4194661	4194661	A	G	SNP	.	999	0|0	1|1	0|1	0|1	0|1	0|1	0|1	0|1	17|0	0|13	104,90	113,95	76,67	166,94	166,98	150,102	exonic	ENSSSCG00000012879	nonsynonymous SNV	ENSSSCG00000012879:ENSSSCT00000014077:exon1:c.A62G:p.Y21C,ENSSSCG00000012879:ENSSSCT00000058979:exon1:c.A62G:p.Y21C,	2_4194661	75.7795	3.505e-17
2	4194691	4194691	C	A	SNP	.	999	0|0	0|1	0|1	0|1	0|1	0|1	0|1	0|1	16|0	6|5	128,100	137,116	88,79	183,98	182,107	163,108	exonic	ENSSSCG00000012879	nonsynonymous SNV	ENSSSCG00000012879:ENSSSCT00000014077:exon1:c.C92A:p.P31H,ENSSSCG00000012879:ENSSSCT00000058979:exon1:c.C92A:p.P31H,	2_4194691	54.3923	1.545e-12
2	4194693	4194693	G	A	SNP	.	999	0|0	0|1	0|1	0|1	0|1	0|1	0|1	0|1	16|0	6|5	130,102	138,118	89,79	183,98	184,107	164,110	exonic	ENSSSCG00000012879	nonsynonymous SNV	ENSSSCG00000012879:ENSSSCT00000014077:exon1:c.G94A:p.G32R,ENSSSCG00000012879:ENSSSCT00000058979:exon1:c.G94A:p.G32R,	2_4194693	53.7614	2.118e-12
2	4198148	4198148	G	A	SNP	.	999	1|1	0|0	0|1	0|1	0|1	0|1	0|1	0|1	0|13	15|0	116,92	113,111	78,79	95,135	95,139	98,108	exonic	ENSSSCG00000012879	synonymous SNV	ENSSSCG00000012879:ENSSSCT00000014077:exon2:c.G144A:p.T48T,ENSSSCG00000012879:ENSSSCT00000058979:exon2:c.G144A:p.T48T,	2_4198148	14.187	0.0008305
2	4204431	4204431	T	C	SNP	.	999	0|0	1|1	0|1	0|1	0|1	0|1	0|1	0|1	15|0	0|14	65,53	94,63	51,54	106,89	113,83	80,69	exonic	ENSSSCG00000012879	synonymous SNV	ENSSSCG00000012879:ENSSSCT00000014077:exon5:c.T426C:p.A142A,ENSSSCG00000012879:ENSSSCT00000058979:exon5:c.T426C:p.A142A,	2_4204431	51.1586	7.781e-12
2	4205716	4205716	A	G	SNP	.	999	0|0	1|1	0|1	0|1	0|1	0|1	0|1	0|1	19|0	0|15	13,10	18,15	13,18	12,34	18,11	12,25	UTR3	ENSSSCG00000012879(ENSSSCT00000014077:c.*123A>G,ENSSSCT00000058979:c.*695A>G)	-	-	2_4205716	13.0247	0.001485
2	4205780	4205780	C	T	SNP	.	999	0|0	0|1	0|1	0|1	0|1	0|1	0|1	0|1	20|0	8|9	8,9	11,7	11,7	8,23	9,7	18,12	UTR3	ENSSSCG00000012879(ENSSSCT00000014077:c.*187C>T,ENSSSCT00000058979:c.*759C>T)	-	-	2_4205780	11.3726	0.003392
2	4205859	4205859	A	G	SNP	.	999	1|1	0|1	0|1	0|1	0|1	0|1	0|1	0|1	0|17	11|9	12,6	10,11	11,15	26,19	13,8	13,25	UTR3	ENSSSCG00000012879(ENSSSCT00000014077:c.*266A>G,ENSSSCT00000058979:c.*838A>G)	-	-	2_4205859	19.9895	4.564e-05
2	4205872	4205872	G	A	SNP	.	999	0|0	1|1	0|1	0|1	0|1	0|1	0|1	0|1	14|0	0|20	5,8	11,8	15,7	18,23	8,10	26,9	UTR3	ENSSSCG00000012879(ENSSSCT00000014077:c.*279G>A,ENSSSCT00000058979:c.*851G>A)	-	-	2_4205872	24.0061	6.126e-06
2	4205886	4205886	A	G	SNP	.	999	0|0	0|1	0|1	0|1	0|1	0|1	0|1	0|1	13|0	10|10	5,9	13,8	14,7	18,22	6,10	26,9	UTR3	ENSSSCG00000012879(ENSSSCT00000014077:c.*293A>G,ENSSSCT00000058979:c.*865A>G)	-	-	2_4205886	24.0625	5.955e-06
2	4251916	4251916	T	C	SNP	.	999	0|0	1|1	0|1	0|1	0|1	0|1	0|1	0|1	8|0	0|10	28,24	14,25	12,8	13,7	6,5	16,13	exonic	ENSSSCG00000012880	synonymous SNV	ENSSSCG00000012880:ENSSSCT00000014080:exon2:c.T177C:p.P59P,	2_4251916	125.266	6.293e-28
2	4266179	4266179	C	A	SNP	.	999	0|0	1|1	0|1	0|1	0|1	0|1	0|1	0|1	19|0	0|10	59,40	62,59	29,28	6,27	11,13	15,24	exonic	ENSSSCG00000012880	synonymous SNV	ENSSSCG00000012880:ENSSSCT00000014079:exon8:c.C424A:p.R142R,ENSSSCG00000012880:ENSSSCT00000014080:exon8:c.C847A:p.R283R,ENSSSCG00000012880:ENSSSCT00000048877:exon7:c.C424A:p.R142R,	2_4266179	532.349	0
2	4291750	4291750	C	T	SNP	.	999	0|0	0|1	0|1	0|1	0|1	0|1	0|1	0|1	16|0	8|10	85,69	101,102	43,44	17,35	11,13	7,38	exonic	ENSSSCG00000012880	synonymous SNV	ENSSSCG00000012880:ENSSSCT00000014079:exon19:c.C1821T:p.F607F,ENSSSCG00000012880:ENSSSCT00000014080:exon19:c.C2244T:p.F748F,ENSSSCG00000012880:ENSSSCT00000048877:exon18:c.C1821T:p.F607F,	2_4291750	1574.32	0
2	4291890	4291890	A	G	SNP	.	999	1|1	0|0	0|1	0|1	0|1	0|1	0|1	0|1	0|13	17|0	69,59	80,75	63,36	25,9	19,6	32,6	UTR3	ENSSSCG00000012880(ENSSSCT00000014079:c.*71A>G,ENSSSCT00000048877:c.*71A>G)	-	-	2_4291890	1033.8	0
2	4292870	4292870	A	G	SNP	.	999	0|0	1|1	0|1	0|1	0|1	0|1	0|1	0|1	15|0	0|15	82,68	118,90	38,43	19,19	7,13	10,31	UTR3	ENSSSCG00000012880(ENSSSCT00000014079:c.*1051A>G,ENSSSCT00000048877:c.*1051A>G)	-	-	2_4292870	2136.33	0
2	4293011	4293011	C	T	SNP	.	999	1|1	0|0	0|1	0|1	0|1	0|1	0|1	0|1	0|26	20|0	77,73	81,100	30,47	23,7	9,5	31,4	UTR3	ENSSSCG00000012880(ENSSSCT00000014079:c.*1192C>T,ENSSSCT00000048877:c.*1192C>T)	-	-	2_4293011	2522.47	0
2	4293298	4293298	C	T	SNP	.	999	1|1	0|0	0|1	0|1	0|1	0|1	0|1	0|1	0|13	13|0	80,90	108,107	48,40	27,10	30,5	27,6	UTR3	ENSSSCG00000012880(ENSSSCT00000014079:c.*1479C>T,ENSSSCT00000048877:c.*1479C>T)	-	-	2_4293298	1495.46	0
2	4293300	4293300	T	G	SNP	.	999	1|1	0|0	0|1	0|1	0|1	0|1	0|1	0|1	0|14	12|0	78,90	106,107	47,39	27,10	31,5	28,6	UTR3	ENSSSCG00000012880(ENSSSCT00000014079:c.*1481T>G,ENSSSCT00000048877:c.*1481T>G)	-	-	2_4293300	1413.59	0
2	4293469	4293469	T	G	SNP	.	999	1|1	0|0	0|1	0|1	0|1	0|1	0|1	0|1	0|13	19|0	98,88	100,113	56,55	27,11	22,4	33,6	UTR3	ENSSSCG00000012880(ENSSSCT00000014079:c.*1650T>G,ENSSSCT00000048877:c.*1650T>G)	-	-	2_4293469	2054.31	0
2	4395517	4395517	T	C	SNP	.	999	0|0	1|1	0|1	0|1	0|1	0|1	0|1	0|1	9|0	0|21	55,43	41,55	43,43	51,47	24,19	33,23	UTR3	ENSSSCG00000012884(ENSSSCT00000052161:c.*1183A>G,ENSSSCT00000014085:c.*1183A>G,ENSSSCT00000061252:c.*1183A>G,ENSSSCT00000040805:c.*1183A>G,ENSSSCT00000063174:c.*1183A>G)	-	-	2_4395517	81.397	2.113e-18
2	4405494	4405494	G	A	SNP	.	999	0|0	1|1	0|1	0|1	0|1	0|1	0|1	0|1	15|0	0|13	80,80	64,55	71,54	79,66	57,62	42,44	exonic	ENSSSCG00000012884	synonymous SNV	ENSSSCG00000012884:ENSSSCT00000014085:exon22:c.C2436T:p.T812T,ENSSSCG00000012884:ENSSSCT00000052161:exon21:c.C2349T:p.T783T,ENSSSCG00000012884:ENSSSCT00000040805:exon20:c.C1950T:p.T650T,ENSSSCG00000012884:ENSSSCT00000063131:exon22:c.C2436T:p.T812T,ENSSSCG00000012884:ENSSSCT00000061252:exon21:c.C2436T:p.T812T,ENSSSCG00000012884:ENSSSCT00000063174:exon21:c.C1950T:p.T650T,ENSSSCG00000012884:ENSSSCT0…	2_4405494	19.2378	6.646e-05
2	4405583	4405583	C	T	SNP	.	999	1|1	0|0	0|1	0|1	0|1	0|1	0|1	0|1	0|15	11|0	81,75	45,62	50,30	65,65	40,39	29,34	exonic	ENSSSCG00000012884	nonsynonymous SNV	ENSSSCG00000012884:ENSSSCT00000014085:exon22:c.G2347A:p.A783T,ENSSSCG00000012884:ENSSSCT00000052161:exon21:c.G2260A:p.A754T,ENSSSCG00000012884:ENSSSCT00000040805:exon20:c.G1861A:p.A621T,ENSSSCG00000012884:ENSSSCT00000063131:exon22:c.G2347A:p.A783T,ENSSSCG00000012884:ENSSSCT00000061252:exon21:c.G2347A:p.A783T,ENSSSCG00000012884:ENSSSCT00000063174:exon21:c.G1861A:p.A621T,ENSSSCG00000012884:ENSSSCT0…	2_4405583	19.7114	5.245e-05
2	4407220	4407220	C	T	SNP	.	999	0|0	1|1	0|1	0|1	0|1	0|1	0|1	0|1	6|0	0|26	68,64	72,37	31,52	76,57	42,21	32,32	exonic	ENSSSCG00000012884	synonymous SNV	ENSSSCG00000012884:ENSSSCT00000014085:exon21:c.G2295A:p.P765P,ENSSSCG00000012884:ENSSSCT00000052161:exon20:c.G2208A:p.P736P,ENSSSCG00000012884:ENSSSCT00000040805:exon19:c.G1809A:p.P603P,ENSSSCG00000012884:ENSSSCT00000063131:exon21:c.G2295A:p.P765P,ENSSSCG00000012884:ENSSSCT00000061252:exon20:c.G2295A:p.P765P,ENSSSCG00000012884:ENSSSCT00000063174:exon20:c.G1809A:p.P603P,ENSSSCG00000012884:ENSSSCT0…	2_4407220	39.2354	3.021e-09
2	4412503	4412503	C	T	SNP	.	999	1|1	0|0	0|1	0|1	0|1	0|1	0|1	0|1	0|13	27|0	53,59	31,44	59,53	71,70	42,38	51,37	exonic	ENSSSCG00000012884	synonymous SNV	ENSSSCG00000012884:ENSSSCT00000014085:exon19:c.G2037A:p.E679E,ENSSSCG00000012884:ENSSSCT00000052161:exon18:c.G1950A:p.E650E,ENSSSCG00000012884:ENSSSCT00000040805:exon17:c.G1551A:p.E517E,ENSSSCG00000012884:ENSSSCT00000063131:exon19:c.G2037A:p.E679E,ENSSSCG00000012884:ENSSSCT00000061252:exon18:c.G2037A:p.E679E,ENSSSCG00000012884:ENSSSCT00000063174:exon18:c.G1551A:p.E517E,ENSSSCG00000012884:ENSSSCT0…	2_4412503	12.8225	0.001643
2	4440046	4440046	C	T	SNP	.	999	1|1	0|0	0|1	0|1	0|1	0|1	0|1	0|1	0|11	33|0	46,43	27,16	30,30	67,54	32,37	39,42	exonic	ENSSSCG00000012884	synonymous SNV	ENSSSCG00000012884:ENSSSCT00000014085:exon10:c.G978A:p.K326K,ENSSSCG00000012884:ENSSSCT00000052161:exon10:c.G978A:p.K326K,ENSSSCG00000012884:ENSSSCT00000040805:exon8:c.G492A:p.K164K,ENSSSCG00000012884:ENSSSCT00000063131:exon10:c.G978A:p.K326K,ENSSSCG00000012884:ENSSSCT00000061252:exon9:c.G978A:p.K326K,ENSSSCG00000012884:ENSSSCT00000063174:exon9:c.G492A:p.K164K,ENSSSCG00000012884:ENSSSCT0000005017…	2_4440046	23.7044	7.123e-06
2	4690637	4690637	C	T	SNP	.	999	1|1	0|0	0|1	0|1	0|1	0|1	0|1	0|1	0|17	13|0	144,75	131,101	134,96	35,14	10,19	11,19	exonic	ENSSSCG00000012886	nonsynonymous SNV	ENSSSCG00000012886:ENSSSCT00000055645:exon4:c.C82T:p.P28S,ENSSSCG00000012886:ENSSSCT00000047485:exon2:c.C82T:p.P28S,ENSSSCG00000012886:ENSSSCT00000014087:exon3:c.C82T:p.P28S,ENSSSCG00000012886:ENSSSCT00000066139:exon4:c.C82T:p.P28S,	2_4690637	3344.13	0
2	4690732	4690732	A	G	SNP	.	999	0|0	1|1	0|1	0|1	0|1	0|1	0|1	0|1	24|0	0|13	106,132	107,121	101,136	25,27	14,11	20,17	exonic	ENSSSCG00000012886	synonymous SNV	ENSSSCG00000012886:ENSSSCT00000055645:exon4:c.A177G:p.A59A,ENSSSCG00000012886:ENSSSCT00000047485:exon2:c.A177G:p.A59A,ENSSSCG00000012886:ENSSSCT00000014087:exon3:c.A177G:p.A59A,ENSSSCG00000012886:ENSSSCT00000066139:exon4:c.A177G:p.A59A,	2_4690732	3394.75	0
2	4690771	4690771	A	G	SNP	.	999	0|0	1|1	0|1	0|1	0|1	0|1	0|1	0|1	26|0	0|13	114,105	109,116	100,117	23,24	9,17	16,16	exonic	ENSSSCG00000012886	synonymous SNV	ENSSSCG00000012886:ENSSSCT00000055645:exon4:c.A216G:p.A72A,ENSSSCG00000012886:ENSSSCT00000047485:exon2:c.A216G:p.A72A,ENSSSCG00000012886:ENSSSCT00000014087:exon3:c.A216G:p.A72A,ENSSSCG00000012886:ENSSSCT00000066139:exon4:c.A216G:p.A72A,	2_4690771	3222.09	0
2	4690932	4690932	G	A	SNP	.	999	0|0	0|1	0|1	0|1	0|1	0|1	0|1	0|1	19|0	7|4	111,98	99,99	101,102	15,16	11,15	19,15	exonic	ENSSSCG00000012886	nonsynonymous SNV	ENSSSCG00000012886:ENSSSCT00000055645:exon4:c.G377A:p.R126H,ENSSSCG00000012886:ENSSSCT00000047485:exon2:c.G377A:p.R126H,ENSSSCG00000012886:ENSSSCT00000014087:exon3:c.G377A:p.R126H,ENSSSCG00000012886:ENSSSCT00000066139:exon4:c.G377A:p.R126H,	2_4690932	2999.94	0
2	4690951	4690951	G	A	SNP	.	999	0|0	1|1	0|1	0|1	0|1	0|1	0|1	0|1	20|0	0|12	109,97	103,95	98,98	12,16	8,13	18,14	exonic	ENSSSCG00000012886	synonymous SNV	ENSSSCG00000012886:ENSSSCT00000055645:exon4:c.G396A:p.P132P,ENSSSCG00000012886:ENSSSCT00000047485:exon2:c.G396A:p.P132P,ENSSSCG00000012886:ENSSSCT00000014087:exon3:c.G396A:p.P132P,ENSSSCG00000012886:ENSSSCT00000066139:exon4:c.G396A:p.P132P,	2_4690951	3463.93	0
2	4691060	4691060	G	A	SNP	.	999	1|1	0|0	0|1	0|1	0|1	0|1	0|1	0|1	0|18	12|0	111,109	139,96	128,100	17,12	12,9	18,11	exonic	ENSSSCG00000012886	nonsynonymous SNV	ENSSSCG00000012886:ENSSSCT00000055645:exon4:c.G505A:p.G169S,ENSSSCG00000012886:ENSSSCT00000047485:exon2:c.G505A:p.G169S,ENSSSCG00000012886:ENSSSCT00000014087:exon3:c.G505A:p.G169S,ENSSSCG00000012886:ENSSSCT00000066139:exon4:c.G505A:p.G169S,	2_4691060	4804.28	0
[truncated: 17,541 more rows]
