# Supplementary material for: The Defects of Epigenetic Reprogramming in Dox-Dependent Porcine-iPSCs
Source: Int J Mol Sci. 2022 Oct 8;23(19):11941. doi: 10.3390/ijms231911941 (PMC9570186; doi:10.3390/ijms231911941)
Supplement: Supplementary file 1 [file ijms-23-11941-s001.zip › Table S11.xlsx]

## Sheet: Table S11
Table S11 Mitochondrial allelic loci
#chr	start	end	ref	mut	variation_type	quality	Father_type	Mother_type	PEF5_type	PEF7_type	PEF8_type	ips5_type	ips7_type	ips8_type	Father_read	Mother_read	PEF5_read	PEF7_read	PEF8_read	ips5_read	ips7_read	ips8_read	structure_type	structure_gene	function_type	function_gene	ID	chi_squared	p-value
MT	181	181	T	C	SNP	999	0|0	1|1	1|1	1|1	1|1	1|1	1|1	1|1	250|0	0|250	0,249	0,214	0,256	0,262	0,262	0,260	intergenic	NONE(dist=NONE),ENSSSCG00000018065(dist=3741)	-	-	MT_181	9.50047	0.00865
MT	294	294	A	G	SNP	999	0|0	1|1	1|1	1|1	1|1	1|1	1|1	1|1	250|0	0|249	0,215	0,246	0,199	0,168	0,165	1,151	intergenic	NONE(dist=NONE),ENSSSCG00000018065(dist=3628)	-	-	MT_294	67.4453	2.262e-15
MT	306	306	C	T	SNP	999	0|0	1|1	1|1	1|1	1|1	1|1	1|1	1|1	250|0	0|250	0,162	0,205	0,175	0,230	0,237	0,224	intergenic	NONE(dist=NONE),ENSSSCG00000018065(dist=3616)	-	-	MT_306	35.1438	2.337e-08
MT	323	323	C	T	SNP	999	0|0	1|1	1|1	1|1	1|1	1|1	1|1	1|1	250|0	0|250	0,233	0,137	0,243	0,236	0,241	0,238	intergenic	NONE(dist=NONE),ENSSSCG00000018065(dist=3599)	-	-	MT_323	45.0228	1.673e-10
MT	452	452	C	T	SNP	999	0|0	1|1	1|1	1|1	1|1	1|1	1|1	1|1	250|0	0|250	0,200	0,230	0,181	0,219	1,226	0,219	intergenic	NONE(dist=NONE),ENSSSCG00000018065(dist=3470)	-	-	MT_452	8.28166	0.01591
MT	3794	3794	T	A	SNP	999	0|0	1|1	1|1	1|1	1|1	1|1	1|1	1|1	244|2	1|249	0,49	0,43	0,28	0,212	0,195	0,213	upstream	ENSSSCG00000018065	-	-	MT_3794	404.488	0
MT	3920	3920	A	G	SNP	999	0|0	1|1	1|1	1|1	1|1	1|1	1|1	1|1	250|0	0|250	0,248	0,89	0,259	0,206	0,186	0,234	upstream	ENSSSCG00000018065	-	-	MT_3920	61.8201	3.767e-14
MT	3936	3936	T	C	SNP	999	0|0	1|1	1|1	1|1	1|1	1|1	1|1	1|1	249|0	1|249	0,252	0,95	0,272	0,210	0,193	0,224	exonic	ENSSSCG00000018065	unknown	UNKNOWN	MT_3936	68.4474	1.37e-15
MT	3951	3951	T	C	SNP	999	0|0	1|1	1|1	1|1	1|1	1|1	1|1	1|1	250|0	0|250	0,258	0,104	0,283	0,229	0,206	0,231	exonic	ENSSSCG00000018065	unknown	UNKNOWN	MT_3951	65.883	4.94e-15
MT	4002	4002	G	A	SNP	999	0|0	1|1	1|1	1|1	1|1	1|1	1|1	1|1	250|0	0|249	0,198	0,122	0,256	0,231	0,209	2,203	exonic	ENSSSCG00000018065	unknown	UNKNOWN	MT_4002	53.6174	2.276e-12
MT	4263	4263	C	T	SNP	999	0|0	1|1	1|1	1|1	1|1	1|1	1|1	1|1	249|0	0|250	0,241	0,134	0,244	0,217	1,195	1,228	exonic	ENSSSCG00000018065	unknown	UNKNOWN	MT_4263	23.2492	8.944e-06
MT	4341	4341	C	T	SNP	999	0|0	1|1	1|1	1|1	1|1	1|1	1|1	1|1	249|0	0|249	0,62	1,61	0,63	1,157	2,133	0,78	exonic	ENSSSCG00000018065	unknown	UNKNOWN	MT_4341	100.688	1.368e-22
MT	4767	4767	C	T	SNP	999	0|0	1|1	1|1	1|1	1|1	1|1	1|1	1|1	248|2	0|250	1,251	1,44	6,175	8,94	1,157	9,259	exonic	ENSSSCG00000018065	unknown	UNKNOWN	MT_4767	329.647	2.618e-72
MT	4860	4860	C	T	SNP	999	0|0	1|1	1|1	1|1	1|1	1|1	1|1	1|1	250|0	0|250	0,104	0,60	0,63	0,61	0,90	0,63	exonic	ENSSSCG00000018065	unknown	UNKNOWN	MT_4860	40.3115	1.764e-09
MT	5089	5089	T	A	SNP	999	0|0	1|1	1|1	1|1	1|1	1|1	1|1	1|1	249|0	0|250	0,182	0,97	0,134	0,123	0,130	0,115	exonic	ENSSSCG00000018069	unknown	UNKNOWN	MT_5089	39.8169	2.259e-09
MT	5128	5128	G	A	SNP	999	0|0	1|1	1|1	1|1	1|1	1|1	1|1	1|1	250|0	0|250	1,217	1,110	0,140	0,129	0,137	0,124	exonic	ENSSSCG00000018069	unknown	UNKNOWN	MT_5128	68.4019	1.402e-15
MT	5290	5290	A	G	SNP	999	0|0	1|1	1|1	1|1	1|1	1|1	1|1	1|1	250|0	0|250	0,237	0,140	0,140	0,138	0,139	0,142	exonic	ENSSSCG00000018069	unknown	UNKNOWN	MT_5290	71.0571	3.717e-16
MT	5384	5384	A	C	SNP	999	0|0	1|1	1|1	1|1	1|1	1|1	1|1	1|1	248|2	0|250	0,234	0,138	0,141	0,134	0,132	0,136	exonic	ENSSSCG00000018069	unknown	UNKNOWN	MT_5384	75.0834	4.964e-17
MT	5473	5473	G	A	SNP	999	0|0	1|1	1|1	1|1	1|1	1|1	1|1	1|1	249|0	0|250	0,237	0,136	0,140	0,135	0,132	0,136	exonic	ENSSSCG00000018069	unknown	UNKNOWN	MT_5473	77.3055	1.634e-17
MT	5549	5549	C	T	SNP	999	0|0	1|1	1|1	1|1	1|1	1|1	1|1	1|1	250|0	0|250	0,221	0,134	0,137	0,116	0,127	0,124	exonic	ENSSSCG00000018069	unknown	UNKNOWN	MT_5549	96.7918	9.592e-22
MT	5557	5557	A	G	SNP	999	0|0	1|1	1|1	1|1	1|1	1|1	1|1	1|1	250|0	0|249	0,225	0,127	0,141	0,119	0,125	0,120	exonic	ENSSSCG00000018069	unknown	UNKNOWN	MT_5557	98.1272	4.92e-22
MT	5593	5593	G	A	SNP	999	0|0	1|1	1|1	1|1	1|1	1|1	1|1	1|1	249|1	0|250	0,215	0,119	1,132	0,112	0,117	0,111	exonic	ENSSSCG00000018069	unknown	UNKNOWN	MT_5593	99.1178	2.998e-22
MT	5599	5599	T	C	SNP	999	0|0	1|1	1|1	1|1	1|1	1|1	1|1	1|1	250|0	0|250	0,214	0,119	0,144	0,110	0,119	0,111	exonic	ENSSSCG00000018069	unknown	UNKNOWN	MT_5599	108.138	3.297e-24
MT	5629	5629	C	T	SNP	999	0|0	1|1	1|1	1|1	1|1	1|1	1|1	1|1	250|0	0|249	1,223	0,121	0,139	0,115	0,121	2,108	exonic	ENSSSCG00000018069	unknown	UNKNOWN	MT_5629	110.958	8.048e-25
MT	5674	5674	C	T	SNP	999	0|0	1|1	1|1	1|1	1|1	1|1	1|1	1|1	250|0	0|249	2,216	0,113	0,135	0,116	0,118	0,110	exonic	ENSSSCG00000018069	unknown	UNKNOWN	MT_5674	95.5833	1.755e-21
MT	5699	5699	C	T	SNP	999	0|0	1|1	1|1	1|1	1|1	1|1	1|1	1|1	248|0	0|250	0,204	0,110	0,131	0,124	1,125	0,111	exonic	ENSSSCG00000018069	unknown	UNKNOWN	MT_5699	57.2483	3.704e-13
MT	5718	5718	T	C	SNP	999	0|0	1|1	1|1	1|1	1|1	1|1	1|1	1|1	250|0	0|250	0,222	0,107	0,139	0,123	0,127	0,112	exonic	ENSSSCG00000018069	unknown	UNKNOWN	MT_5718	89.3415	3.979e-20
MT	5794	5794	A	G	SNP	999	0|0	1|1	1|1	1|1	1|1	1|1	1|1	1|1	249|0	0|230	0,154	0,55	0,83	0,68	0,71	0,61	exonic	ENSSSCG00000018069	unknown	UNKNOWN	MT_5794	120.305	7.519e-27
MT	5801	5801	G	A	SNP	999	0|0	1|1	1|1	1|1	1|1	1|1	1|1	1|1	250|0	1|248	0,146	0,51	0,78	0,65	1,66	1,55	exonic	ENSSSCG00000018069	unknown	UNKNOWN	MT_5801	113.402	2.372e-25
MT	6846	6846	T	A	SNP	999	0|0	1|1	1|1	1|1	1|1	1|1	1|1	1|1	250|0	1|24	1,198	0,43	0,106	0,52	2,70	0,52	exonic	ENSSSCG00000018075	unknown	UNKNOWN	MT_6846	483.315	0
MT	7242	7242	C	T	SNP	999	0|0	1|1	1|1	1|1	1|1	1|1	1|1	1|1	249|0	0|250	0,232	0,140	0,142	0,134	0,138	0,139	exonic	ENSSSCG00000018075	unknown	UNKNOWN	MT_7242	71.7654	2.608e-16
MT	7260	7260	A	G	SNP	999	0|0	1|1	1|1	1|1	1|1	1|1	1|1	1|1	250|0	0|250	0,231	0,139	0,137	0,136	0,139	0,138	exonic	ENSSSCG00000018075	unknown	UNKNOWN	MT_7260	66.3675	3.877e-15
MT	7368	7368	T	C	SNP	999	0|0	1|1	1|1	1|1	1|1	1|1	1|1	1|1	248|0	0|249	1,224	0,140	0,142	0,141	1,135	0,139	exonic	ENSSSCG00000018075	unknown	UNKNOWN	MT_7368	50.2249	1.241e-11
MT	7407	7407	A	G	SNP	999	0|0	1|1	1|1	1|1	1|1	1|1	1|1	1|1	250|0	0|250	0,228	0,140	0,140	0,142	0,138	0,140	exonic	ENSSSCG00000018075	unknown	UNKNOWN	MT_7407	52.1135	4.827e-12
MT	7434	7434	T	C	SNP	999	0|0	1|1	1|1	1|1	1|1	1|1	1|1	1|1	249|0	0|250	0,188	0,139	1,138	0,140	1,141	1,140	exonic	ENSSSCG00000018075	unknown	UNKNOWN	MT_7434	16.5489	0.0002549
MT	7455	7455	C	T	SNP	999	0|0	1|1	1|1	1|1	1|1	1|1	1|1	1|1	250|0	0|248	0,223	0,140	0,136	0,140	0,139	0,138	exonic	ENSSSCG00000018075	unknown	UNKNOWN	MT_7455	49.2433	2.027e-11
MT	7590	7590	T	C	SNP	999	0|0	1|1	1|1	1|1	1|1	1|1	1|1	1|1	245|0	0|250	0,215	0,139	0,139	0,141	1,140	0,141	exonic	ENSSSCG00000018075	unknown	UNKNOWN	MT_7590	38.8936	3.584e-09
MT	7671	7671	C	T	SNP	999	0|0	1|1	1|1	1|1	1|1	1|1	1|1	1|1	249|0	0|250	2,233	0,142	0,144	1,139	0,141	1,140	exonic	ENSSSCG00000018075	unknown	UNKNOWN	MT_7671	64.5352	9.691e-15
MT	7758	7758	C	T	SNP	999	0|0	1|1	1|1	1|1	1|1	1|1	1|1	1|1	250|0	0|249	0,222	0,139	0,138	0,142	0,139	0,138	exonic	ENSSSCG00000018075	unknown	UNKNOWN	MT_7758	45.0704	1.633e-10
MT	7938	7938	C	T	SNP	999	0|0	1|1	1|1	1|1	1|1	1|1	1|1	1|1	250|0	0|250	0,229	0,143	0,140	0,143	0,143	0,138	exonic	ENSSSCG00000018075	unknown	UNKNOWN	MT_7938	51.7493	5.792e-12
MT	8334	8334	C	T	SNP	999	0|0	1|1	1|1	1|1	1|1	1|1	1|1	1|1	250|0	0|250	0,166	0,140	0,135	0,136	1,139	0,145	exonic	ENSSSCG00000018078	unknown	UNKNOWN	MT_8334	7.3073	0.0259
MT	8694	8694	C	T	SNP	999	0|0	1|1	1|1	1|1	1|1	1|1	1|1	1|1	246|0	0|249	0,91	1,69	2,94	1,78	0,90	2,78	exonic	ENSSSCG00000018078	unknown	UNKNOWN	MT_8694	9.46723	0.008795
MT	9077	9077	T	C	SNP	999	0|0	1|1	1|1	1|1	1|1	1|1	1|1	1|1	250|0	0|243	1,169	0,63	0,145	0,81	4,123	1,80	exonic	ENSSSCG00000018080	unknown	UNKNOWN	MT_9077	180.61	6.04e-40
MT	9078	9078	T	C	SNP	999	0|0	1|1	1|1	1|1	1|1	1|1	1|1	1|1	250|0	0|245	0,170	1,62	0,142	5,75	6,126	3,77	exonic	ENSSSCG00000018080	unknown	UNKNOWN	MT_9078	185.368	5.595e-41
MT	9474	9474	T	C	SNP	999	0|0	1|1	1|1	1|1	1|1	1|1	1|1	1|1	250|0	0|250	1,158	0,140	1,138	1,155	2,154	1,170	exonic	ENSSSCG00000018081	unknown	UNKNOWN	MT_9474	7.68702	0.02142
MT	9526	9526	T	C	SNP	999	0|0	1|1	1|1	1|1	1|1	1|1	1|1	1|1	249|0	0|249	0,157	0,139	0,138	1,154	1,147	3,190	exonic	ENSSSCG00000018081	unknown	UNKNOWN	MT_9526	16.2467	0.0002965
MT	9673	9673	A	G	SNP	999	0|0	1|1	1|1	1|1	1|1	1|1	1|1	1|1	250|0	0|250	0,149	1,142	0,140	0,140	0,137	0,182	exonic	ENSSSCG00000018081	unknown	UNKNOWN	MT_9673	10.5337	0.00516
MT	9710	9710	T	C	SNP	999	0|0	1|1	1|1	1|1	1|1	1|1	1|1	1|1	250|0	1|248	0,160	0,137	0,132	0,141	0,133	0,182	exonic	ENSSSCG00000018081	unknown	UNKNOWN	MT_9710	16.4168	0.0002723
MT	9894	9894	C	T	SNP	999	0|0	1|1	1|1	1|1	1|1	1|1	1|1	1|1	249|0	0|249	0,159	0,370	0,130	0,147	0,146	0,187	exonic	ENSSSCG00000018082	unknown	UNKNOWN	MT_9894	362.025	2.439e-79
MT	9991	9991	G	A	SNP	999	0|0	1|1	1|1	1|1	1|1	1|1	1|1	1|1	250|0	0|250	0,157	0,231	0,133	0,141	0,138	0,193	exonic	ENSSSCG00000018082	unknown	UNKNOWN	MT_9991	83.1424	8.828e-19
MT	10021	10021	T	C	SNP	999	0|0	1|1	1|1	1|1	1|1	1|1	1|1	1|1	250|0	0|250	1,162	0,234	0,140	1,142	1,147	1,191	exonic	ENSSSCG00000018082	unknown	UNKNOWN	MT_10021	66.8535	3.041e-15
MT	10405	10405	G	A	SNP	999	0|0	1|1	1|1	1|1	1|1	1|1	1|1	1|1	250|0	0|250	0,162	0,230	0,214	0,134	0,156	0,190	exonic	ENSSSCG00000018082	unknown	UNKNOWN	MT_10405	43.9849	2.811e-10
MT	10450	10450	A	G	SNP	999	0|0	1|1	1|1	1|1	1|1	1|1	1|1	1|1	250|0	0|250	0,161	0,226	0,213	0,129	0,153	0,194	exonic	ENSSSCG00000018082	unknown	UNKNOWN	MT_10450	44.6289	2.037e-10
MT	10601	10601	T	C	SNP	999	0|0	1|1	1|1	1|1	1|1	1|1	1|1	1|1	250|0	0|250	0,162	0,220	0,197	0,128	0,152	0,183	upstream;downstream	ENSSSCG00000018084,ENSSSCG00000018086,ENSSSCG00000018087;ENSSSCG00000018081,ENSSSCG00000018082	-	-	MT_10601	40.5233	1.587e-09
MT	10674	10674	C	T	SNP	999	0|0	1|1	1|1	1|1	1|1	1|1	1|1	1|1	249|0	0|250	0,158	0,222	0,197	0,129	0,146	0,191	exonic	ENSSSCG00000018084	unknown	UNKNOWN	MT_10674	46.2695	8.968e-11
MT	10737	10737	G	A	SNP	999	0|0	1|1	1|1	1|1	1|1	1|1	1|1	1|1	248|0	0|250	0,226	0,178	0,204	0,130	0,146	0,183	exonic	ENSSSCG00000018084	unknown	UNKNOWN	MT_10737	80.3158	3.628e-18
MT	10865	10865	T	C	SNP	999	0|0	1|1	1|1	1|1	1|1	1|1	1|1	1|1	248|0	0|250	2,226	0,214	1,209	2,135	0,144	1,192	exonic	ENSSSCG00000018084	unknown	UNKNOWN	MT_10865	95.9704	1.446e-21
MT	10939	10939	T	C	SNP	999	0|0	1|1	1|1	1|1	1|1	1|1	1|1	1|1	250|0	0|249	0,221	0,213	0,180	0,128	0,152	0,186	exonic	ENSSSCG00000018084	unknown	UNKNOWN	MT_10939	92.2441	9.321e-21
MT	10992	10992	G	A	SNP	999	0|0	1|1	1|1	1|1	1|1	1|1	1|1	1|1	248|0	0|248	0,166	0,207	0,195	0,120	0,144	0,181	exonic	ENSSSCG00000018084	unknown	UNKNOWN	MT_10992	46.2787	8.927e-11
MT	11083	11083	T	C	SNP	999	0|0	1|1	1|1	1|1	1|1	1|1	1|1	1|1	250|0	0|248	0,223	0,221	0,201	0,113	0,145	0,190	exonic	ENSSSCG00000018086	synonymous SNV	ENSSSCG00000018086:ENSSSCT00000019681:exon1:c.T15C:p.Y5Y,	MT_11083	147.551	9.114e-33
MT	11105	11105	G	A	SNP	999	0|0	1|1	1|1	1|1	1|1	1|1	1|1	1|1	250|0	1|249	0,230	0,223	0,171	0,118	0,153	0,194	exonic	ENSSSCG00000018086	nonsynonymous SNV	ENSSSCG00000018086:ENSSSCT00000019681:exon1:c.G37A:p.A13T,	MT_11105	141.058	2.342e-31
MT	11110	11110	C	T	SNP	999	0|0	1|1	1|1	1|1	1|1	1|1	1|1	1|1	250|0	0|249	1,241	0,234	0,216	1,120	1,159	1,206	exonic	ENSSSCG00000018086	synonymous SNV	ENSSSCG00000018086:ENSSSCT00000019681:exon1:c.C42T:p.I14I,	MT_11110	155.616	1.616e-34
MT	11180	11180	C	T	SNP	999	0|0	1|1	1|1	1|1	1|1	1|1	1|1	1|1	249|0	0|250	0,226	0,215	0,218	0,129	0,155	0,181	exonic	ENSSSCG00000018086	synonymous SNV	ENSSSCG00000018086:ENSSSCT00000019681:exon1:c.C112T:p.L38L,	MT_11180	103.727	2.992e-23
MT	11210	11210	A	G	SNP	999	0|0	1|1	1|1	1|1	1|1	1|1	1|1	1|1	249|0	0|250	0,238	0,228	0,221	0,133	0,153	0,199	exonic	ENSSSCG00000018086	nonsynonymous SNV	ENSSSCG00000018086:ENSSSCT00000019681:exon1:c.A142G:p.I48V,	MT_11210	122.092	3.077e-27
MT	11287	11287	A	G	SNP	999	0|0	1|1	1|1	1|1	1|1	1|1	1|1	1|1	249|0	0|248	0,220	0,231	0,205	0,138	0,151	0,191	exonic	ENSSSCG00000018086	synonymous SNV	ENSSSCG00000018086:ENSSSCT00000019681:exon1:c.A219G:p.L73L,	MT_11287	92.1349	9.844e-21
MT	11293	11293	G	A	SNP	999	0|0	1|1	1|1	1|1	1|1	1|1	1|1	1|1	250|0	0|249	0,242	0,239	0,215	1,138	0,162	1,206	exonic	ENSSSCG00000018086	synonymous SNV	ENSSSCG00000018086:ENSSSCT00000019681:exon1:c.G225A:p.L75L,	MT_11293	113.232	2.583e-25
MT	11353	11353	T	C	SNP	999	0|0	1|1	1|1	1|1	1|1	1|1	1|1	1|1	250|0	0|248	0,230	0,221	0,219	0,138	0,158	0,196	exonic	ENSSSCG00000018086	synonymous SNV	ENSSSCG00000018086:ENSSSCT00000019681:exon1:c.T285C:p.L95L,	MT_11353	89.1526	4.373e-20
MT	11473	11473	C	T	SNP	999	0|0	1|1	1|1	1|1	1|1	1|1	1|1	1|1	250|0	0|249	0,230	0,234	0,217	0,141	1,155	0,197	exonic	ENSSSCG00000018087	unknown	UNKNOWN	MT_11473	97.2078	7.791e-22
MT	11604	11604	T	C	SNP	999	0|0	1|1	1|1	1|1	1|1	1|1	1|1	1|1	250|0	0|249	0,208	0,233	0,211	3,138	4,150	2,203	exonic	ENSSSCG00000018087	unknown	UNKNOWN	MT_11604	72.5385	1.772e-16
MT	11707	11707	C	T	SNP	999	0|0	1|1	1|1	1|1	1|1	1|1	1|1	1|1	249|0	0|249	0,233	0,224	0,171	1,146	0,155	1,187	exonic	ENSSSCG00000018087	unknown	UNKNOWN	MT_11707	82.5663	1.178e-18
MT	11751	11751	T	C	SNP	999	0|0	1|1	1|1	1|1	1|1	1|1	1|1	1|1	249|0	0|250	0,209	0,229	0,209	1,139	0,161	0,202	exonic	ENSSSCG00000018087	unknown	UNKNOWN	MT_11751	62.9702	2.119e-14
MT	11865	11865	T	C	SNP	999	0|0	1|1	1|1	1|1	1|1	1|1	1|1	1|1	250|0	0|250	0,239	0,232	0,213	0,253	0,163	0,214	exonic	ENSSSCG00000018087	unknown	UNKNOWN	MT_11865	29.988	3.077e-07
MT	11985	11985	G	A	SNP	999	0|0	1|1	1|1	1|1	1|1	1|1	1|1	1|1	250|0	0|250	0,235	0,234	0,217	0,193	0,163	0,207	exonic	ENSSSCG00000018087	unknown	UNKNOWN	MT_11985	40.5494	1.566e-09
MT	12030	12030	C	T	SNP	999	0|0	1|1	1|1	1|1	1|1	1|1	1|1	1|1	250|0	0|250	0,233	0,232	1,211	1,197	0,164	0,208	exonic	ENSSSCG00000018087	unknown	UNKNOWN	MT_12030	34.4589	3.291e-08
MT	12162	12162	C	T	SNP	999	0|0	1|1	1|1	1|1	1|1	1|1	1|1	1|1	250|0	0|250	0,225	0,220	0,210	0,199	0,158	0,185	exonic	ENSSSCG00000018087	unknown	UNKNOWN	MT_12162	31.1045	1.761e-07
MT	12219	12219	C	T	SNP	999	0|0	1|1	1|1	1|1	1|1	1|1	1|1	1|1	250|0	0|250	0,236	0,235	0,222	0,199	0,168	0,213	exonic	ENSSSCG00000018087	unknown	UNKNOWN	MT_12219	33.9799	4.182e-08
MT	12291	12291	G	A	SNP	999	0|0	1|1	1|1	1|1	1|1	1|1	1|1	1|1	249|0	0|250	1,238	0,232	0,224	0,199	0,169	0,211	exonic	ENSSSCG00000018087	unknown	UNKNOWN	MT_12291	32.3264	9.559e-08
MT	12390	12390	G	A	SNP	999	0|0	1|1	1|1	1|1	1|1	1|1	1|1	1|1	250|0	0|250	0,236	0,222	1,221	0,191	1,160	1,214	exonic	ENSSSCG00000018087	unknown	UNKNOWN	MT_12390	33.9418	4.262e-08
MT	12504	12504	C	T	SNP	999	0|0	1|1	1|1	1|1	1|1	1|1	1|1	1|1	249|0	0|250	0,201	0,231	0,217	0,166	0,175	0,208	exonic	ENSSSCG00000018087	unknown	UNKNOWN	MT_12504	25.6889	2.641e-06
MT	12570	12570	C	T	SNP	999	0|0	1|1	1|1	1|1	1|1	1|1	1|1	1|1	249|0	1|249	0,227	0,226	1,225	1,204	0,176	1,216	exonic	ENSSSCG00000018087	unknown	UNKNOWN	MT_12570	16.9388	0.0002098
MT	12596	12596	C	T	SNP	999	0|0	1|1	1|1	1|1	1|1	1|1	1|1	1|1	249|0	1|249	0,235	0,226	0,210	0,200	0,169	0,207	exonic	ENSSSCG00000018087	unknown	UNKNOWN	MT_12596	25.3933	3.061e-06
MT	13354	13354	A	C	SNP	999	0|0	1|1	1|1	1|1	1|1	1|1	1|1	1|1	249|1	0|250	0,225	0,233	0,217	0,203	0,205	0,218	exonic	ENSSSCG00000018091	unknown	UNKNOWN	MT_13354	6.21321	0.04475
MT	13399	13399	T	C	SNP	999	0|0	1|1	1|1	1|1	1|1	1|1	1|1	1|1	250|0	0|250	0,222	0,229	0,224	0,194	0,175	1,217	exonic	ENSSSCG00000018091	unknown	UNKNOWN	MT_13399	20.8692	2.94e-05
MT	13526	13526	C	T	SNP	999	0|0	1|1	1|1	1|1	1|1	1|1	1|1	1|1	249|0	0|249	1,229	0,225	0,187	0,214	0,203	0,212	exonic	ENSSSCG00000018091	unknown	UNKNOWN	MT_13526	6.52861	0.03822
MT	14130	14130	T	C	SNP	999	0|0	1|1	1|1	1|1	1|1	1|1	1|1	1|1	250|0	0|248	0,219	0,221	0,178	0,195	0,184	0,200	exonic	ENSSSCG00000018091	unknown	UNKNOWN	MT_14130	12.8141	0.00165
MT	14134	14134	T	C	SNP	999	0|0	1|1	1|1	1|1	1|1	1|1	1|1	1|1	248|1	0|250	0,220	0,222	0,179	0,198	0,196	0,206	exonic	ENSSSCG00000018091	unknown	UNKNOWN	MT_14134	9.43226	0.00895
MT	14320	14320	T	C	SNP	999	0|0	1|1	1|1	1|1	1|1	1|1	1|1	1|1	250|0	1|248	0,219	0,235	0,220	0,180	0,210	0,215	exonic	ENSSSCG00000018091	unknown	UNKNOWN	MT_14320	11.5425	0.003116
MT	14482	14482	C	A	SNP	999	0|0	1|1	1|1	1|1	1|1	1|1	1|1	1|1	250|0	1|248	1,224	1,231	1,217	1,192	3,216	3,211	exonic	ENSSSCG00000018091	unknown	UNKNOWN	MT_14482	6.15216	0.04614
MT	15030	15030	A	G	SNP	999	0|0	1|1	1|1	1|1	1|1	1|1	1|1	1|1	250|0	0|249	0,230	0,232	0,208	0,199	0,213	0,216	exonic	ENSSSCG00000018092	unknown	UNKNOWN	MT_15030	6.82028	0.03304
MT	15048	15048	A	G	SNP	999	0|0	1|1	1|1	1|1	1|1	1|1	1|1	1|1	250|0	0|249	0,236	0,241	0,233	0,201	1,228	0,231	exonic	ENSSSCG00000018092	unknown	UNKNOWN	MT_15048	6.74066	0.03438
MT	15072	15072	C	T	SNP	999	0|0	1|1	1|1	1|1	1|1	1|1	1|1	1|1	250|0	1|247	0,226	2,229	0,224	0,191	0,223	0,214	exonic	ENSSSCG00000018092	unknown	UNKNOWN	MT_15072	7.1679	0.02777
MT	15198	15198	C	T	SNP	999	0|0	1|1	1|1	1|1	1|1	1|1	1|1	1|1	247|0	0|250	0,232	0,230	0,221	0,199	0,214	0,211	exonic	ENSSSCG00000018092	unknown	UNKNOWN	MT_15198	7.14256	0.02812
MT	15258	15258	C	T	SNP	999	0|0	1|1	1|1	1|1	1|1	1|1	1|1	1|1	250|0	1|249	0,160	0,210	0,192	0,190	0,220	0,223	exonic	ENSSSCG00000018092	unknown	UNKNOWN	MT_15258	9.5008	0.008648
MT	16379	16379	G	A	SNP	999	0|0	1|1	1|1	1|1	1|1	1|1	1|1	1|1	249|0	0|250	0,190	0,170	0,204	0,226	0,224	3,200	exonic	ENSSSCG00000018094	unknown	UNKNOWN	MT_16379	18.7573	8.451e-05
MT	16415	16415	C	T	SNP	999	0|0	1|1	1|1	1|1	1|1	1|1	1|1	1|1	250|0	1|249	0,168	0,142	0,134	0,186	0,178	0,178	exonic	ENSSSCG00000018094	unknown	UNKNOWN	MT_16415	19.8992	4.775e-05
MT	16475	16475	A	G	SNP	999	0|0	1|1	1|1	1|1	1|1	1|1	1|1	1|1	248|0	0|249	0,67	0,71	0,54	0,128	0,132	0,111	exonic	ENSSSCG00000018094	unknown	UNKNOWN	MT_16475	86.53	1.623e-19
MT	16487	16487	C	T	SNP	999	0|0	1|1	1|1	1|1	1|1	1|1	1|1	1|1	249|0	0|245	0,67	0,65	0,48	0,123	0,137	0,98	downstream	ENSSSCG00000018094	-	-	MT_16487	88.8456	5.098e-20
MT	16531	16531	G	A	SNP	999	0|0	1|1	1|1	1|1	1|1	1|1	1|1	1|1	221|0	0|206	0,45	0,48	0,35	0,95	0,93	0,55	downstream	ENSSSCG00000018094	-	-	MT_16531	55.3627	9.509e-13
