# Supplementary material for: The Defects of Epigenetic Reprogramming in Dox-Dependent Porcine-iPSCs
Source: Int J Mol Sci. 2022 Oct 8;23(19):11941. doi: 10.3390/ijms231911941 (PMC9570186; doi:10.3390/ijms231911941)
Supplement: Supplementary file 1 [file ijms-23-11941-s001.zip › Table S12.xlsx]

## Sheet: Table S12-1
Table S12-1 Maternal-dependent expressed allelic loci specific in PEF
#chr	start	end	ref	mut	variation_type	database	quality	Father_type	Mother_type	PEF5_type	PEF7_type	PEF8_type	ips5_type	ips7_type	ips8_type	Father_read	Mother_read	PEF5	PEF7	PEF8	ips5	ips7	ips8	structure_type	structure_gene	function_type	function_gene	chi_squared
1	22695706	22695706	G	A	SNP	.	999	0|0	1|1	0|1	0|1	0|1	0|1	0|1	0|1	17|0	0|18	7,31	8,16	3,11	55,53	26,43	36,39	exonic	ENSSSCG00000004139	nonsynonymous SNV	ENSSSCG00000004139:ENSSSCT00000004574:exon16:c.C2306T:p.P769L,ENSSSCG00000004139:ENSSSCT00000055583:exon15:c.C2105T:p.P702L,ENSSSCG00000004139:ENSSSCT00000064165:exon16:c.C2306T:p.P769L,ENSSSCG00000004139:ENSSSCT00000053391:exon17:c.C2390T:p.P797L,ENSSSCG00000004139:ENSSSCT00000038356:exon16:c.C2303T:p.P768L,	1.004e-27
1	58482608	58482608	G	A	SNP	.	999	0|0	1|1	0|1	0|1	0|1	0|1	0|1	0|1	18|0	0|13	16,59	14,37	8,46	7,24	8,14	7,21	UTR3	ENSSSCG00000004334(ENSSSCT00000004790:c.*2405C>T,ENSSSCT00000035193:c.*2405C>T)	-	-	7.858e-28
2	9056218	9056218	C	T	SNP	.	999	0|0	1|1	0|1	0|1	0|1	0|1	0|1	0|1	19|0	0|9	14,33	7,22	8,33	9,21	7,16	10,23	UTR5	ENSSSCG00000032197(ENSSSCT00000061341:c.-2237G>A)	-	-	0.001403
2	9083140	9083140	G	A	SNP	.	999	0|0	1|1	0|1	0|1	0|1	0|1	0|1	0|1	19|0	0|15	11,58	8,36	5,53	16,37	8,38	21,25	exonic	ENSSSCG00000027847	synonymous SNV	ENSSSCG00000027847:ENSSSCT00000026736:exon3:c.C306T:p.D102D,ENSSSCG00000027847:ENSSSCT00000052327:exon2:c.C306T:p.D102D,	0.01789
3	42073171	42073171	T	C	SNP	.	999	0|0	1|1	0|1	0|1	0|1	0|1	0|1	0|1	13|0	0|23	10,30	2,12	9,24	26,26	24,25	21,18	exonic	ENSSSCG00000008070	nonsynonymous SNV	ENSSSCG00000008070:ENSSSCT00000008843:exon2:c.T254C:p.M85T,	5.882e-07
3	112070854	112070854	G	A	SNP	.	999	0|0	1|1	0|1	0|1	0|1	0|1	0|1	0|1	21|0	0|21	4,19	2,14	6,27	14,16	3,11	11,8	UTR3	ENSSSCG00000008559(ENSSSCT00000009364:c.*1939C>T)	-	-	0.002204
4	81536024	81536024	T	G	SNP	.	999	0|0	1|1	0|1	0|1	0|1	0|1	0|1	0|1	22|0	0|17	3,10	3,16	4,22	16,19	9,12	12,25	UTR3	ENSSSCG00000006290(ENSSSCT00000006894:c.*1569T>G)	-	-	0.0001761
5	33066487	33066487	A	G	SNP	.	999	0|0	1|1	0|1	0|1	0|1	0|1	0|1	0|1	6|0	0|7	16,27	2,20	3,22	22,12	11,20	11,23	UTR3	ENSSSCG00000000487(ENSSSCT00000000525:c.*1090A>G)	-	-	0.025
8	131677843	131677843	G	A	SNP	.	999	0|0	1|1	0|1	0|1	0|1	0|1	0|1	0|1	16|0	0|22	12,62	6,28	3,18	33,27	18,18	39,27	exonic	ENSSSCG00000009226	synonymous SNV	ENSSSCG00000009226:ENSSSCT00000057387:exon6:c.G1185A:p.K395K,ENSSSCG00000009226:ENSSSCT00000010105:exon6:c.G1185A:p.K395K,	4.018e-08
8	131685687	131685687	T	C	SNP	.	999	0|0	1|1	0|1	0|1	0|1	0|1	0|1	0|1	14|0	0|10	6,35	6,37	4,11	8,34	12,18	20,22	exonic	ENSSSCG00000009226	synonymous SNV	ENSSSCG00000009226:ENSSSCT00000057387:exon8:c.T1416C:p.S472S,ENSSSCG00000009226:ENSSSCT00000010105:exon8:c.T1416C:p.S472S,	1.006e-05
8	131685711	131685711	T	C	SNP	.	999	0|0	1|1	0|1	0|1	0|1	0|1	0|1	0|1	15|0	0|10	6,36	7,34	4,10	12,36	13,19	20,21	exonic	ENSSSCG00000009226	synonymous SNV	ENSSSCG00000009226:ENSSSCT00000057387:exon8:c.T1440C:p.D480D,ENSSSCG00000009226:ENSSSCT00000010105:exon8:c.T1440C:p.D480D,	2.67e-05
8	131685717	131685717	C	T	SNP	.	999	0|0	1|1	0|1	0|1	0|1	0|1	0|1	0|1	15|0	0|9	6,34	7,34	4,10	11,37	13,18	19,22	exonic	ENSSSCG00000009226	synonymous SNV	ENSSSCG00000009226:ENSSSCT00000057387:exon8:c.C1446T:p.H482H,ENSSSCG00000009226:ENSSSCT00000010105:exon8:c.C1446T:p.H482H,	1.409e-05
8	131697822	131697822	A	T	SNP	.	999	0|0	1|1	0|1	0|1	0|1	0|1	0|1	0|1	18|0	0|16	10,52	8,39	6,22	24,44	9,22	11,35	UTR3	ENSSSCG00000009226(ENSSSCT00000057387:c.*216A>T)	-	-	0.0003651
8	131698006	131698006	T	A	SNP	.	999	0|0	1|1	0|1	0|1	0|1	0|1	0|1	0|1	19|0	0|15	13,68	13,36	6,25	19,33	11,15	31,32	UTR3	ENSSSCG00000009226(ENSSSCT00000057387:c.*400T>A)	-	-	3.471e-12
11	21851661	21851661	G	A	SNP	.	999	0|0	1|1	0|1	0|1	0|1	0|1	0|1	0|1	23|0	0|19	24,102	20,71	22,56	57,130	78,148	16,37	UTR3	ENSSSCG00000023738(ENSSSCT00000046135:c.*80C>T,ENSSSCT00000049528:c.*80C>T)	-	-	4.049e-25
13	207022615	207022615	T	C	SNP	.	999	0|0	1|1	0|1	0|1	0|1	0|1	0|1	0|1	19|0	0|20	9,34	9,22	2,14	49,71	35,52	60,45	exonic	ENSSSCG00000029627	synonymous SNV	ENSSSCG00000029627:ENSSSCT00000028839:exon14:c.T1707C:p.D569D,	1.155e-35
15	44398913	44398913	C	T	SNP	.	999	0|0	1|1	0|1	0|1	0|1	0|1	0|1	0|1	3|0	0|3	4,7	6,30	5,11	8,19	17,17	14,32	intronic	ENSSSCG00000015774	-	-	4.646e-07
17	41471249	41471249	G	A	SNP	.	999	0|0	1|1	0|1	0|1	0|1	0|1	0|1	0|1	19|0	0|12	8,25	3,9	2,11	13,41	20,41	25,41	intergenic	ENSSSCG00000028758(dist=38618),ENSSSCG00000007345(dist=36507)	-	-	2.739e-20
3	74108204	74108204	T	C	SNP	.	388	1|1	0|0	0|1	0|1	0|1	0|1	0|1	0|1	0|12	17|0	29,3	35,4	46,6	22,5	14,14	18,6	UTR3	ENSSSCG00000008353(ENSSSCT00000009147:c.*137T>C)	-	-	5.849e-09
3	74108309	74108309	T	C	SNP	.	879	1|1	0|0	0|1	0|1	0|1	0|1	0|1	0|1	0|12	14|0	27,2	28,4	36,9	15,11	12,17	15,11	UTR3	ENSSSCG00000008353(ENSSSCT00000009147:c.*242T>C)	-	-	0.0006957
4	54930276	54930276	A	G	SNP	.	878	1|1	0|0	0|1	0|1	0|1	0|1	0|1	0|1	0|15	19|0	22,7	19,7	13,2	46,14	46,13	13,10	UTR3	ENSSSCG00000024780(ENSSSCT00000025525:c.*837A>G,ENSSSCT00000057814:c.*837A>G)	-	-	8.124e-09
4	75937896	75937896	C	T	SNP	.	935	1|1	0|0	0|1	0|1	0|1	0|1	0|1	0|1	0|25	21|0	18,9	20,2	14,3	36,21	23,13	29,19	UTR3	ENSSSCG00000006251(ENSSSCT00000032365:c.*1143G>A)	-	-	1.101e-09
7	19289430	19289430	G	A	SNP	.	853	1|1	0|0	0|1	0|1	0|1	0|1	0|1	0|1	0|13	18|0	12,5	10,3	22,3	23,20	30,14	32,13	UTR3	ENSSSCG00000001087(ENSSSCT00000001183:c.*70G>A)	-	-	8.191e-11
8	131698347	131698347	T	A	SNP	.	743	1|1	0|0	0|1	0|1	0|1	0|1	0|1	0|1	0|15	20|0	16,4	16,5	9,2	12,7	7,4	22,18	UTR3	ENSSSCG00000009226(ENSSSCT00000057387:c.*741T>A)	-	-	2.812e-07
8	131698536	131698536	C	G	SNP	.	770	1|1	0|0	0|1	0|1	0|1	0|1	0|1	0|1	0|19	19|0	25,3	30,7	12,3	22,10	7,5	18,16	UTR3	ENSSSCG00000009226(ENSSSCT00000057387:c.*930C>G)	-	-	1.888e-14
11	21855180	21855180	A	G	SNP	.	800	1|1	0|0	0|1	0|1	0|1	0|1	0|1	0|1	0|18	16|0	64,15	50,8	47,7	99,61	131,59	28,6	exonic	ENSSSCG00000023738	synonymous SNV	ENSSSCG00000023738:ENSSSCT00000046135:exon7:c.T741C:p.D247D,ENSSSCG00000023738:ENSSSCT00000049528:exon8:c.T741C:p.D247D,ENSSSCG00000023738:ENSSSCT00000025788:exon7:c.T741C:p.D247D,	4.24e-32
13	24079104	24079104	A	C	SNP	.	851	1|1	0|0	0|1	0|1	0|1	0|1	0|1	0|1	0|19	25|0	12,4	10,1	11,2	31,14	24,11	24,14	intronic	ENSSSCG00000037236	-	-	6.261e-12
13	28207082	28207082	G	A	SNP	.	782	1|1	0|0	0|1	0|1	0|1	0|1	0|1	0|1	0|20	27|0	34,6	15,2	14,3	66,31	35,15	52,14	UTR3	ENSSSCG00000011300(ENSSSCT00000046856:c.*384G>A,ENSSSCT00000035976:c.*732G>A)	-	-	1.252e-20
13	207588015	207588015	G	C	SNP	.	987	1|1	0|0	0|1	0|1	0|1	0|1	0|1	0|1	0|19	13|0	69,11	49,15	57,8	35,10	26,14	36,10	UTR3	ENSSSCG00000028571(ENSSSCT00000024296:c.*272G>C,ENSSSCT00000050591:c.*751G>C)	-	-	1.81e-11
14	31210772	31210772	A	G	SNP	.	774	1|1	0|0	0|1	0|1	0|1	0|1	0|1	0|1	1|24	30|0	21,6	8,5	27,5	32,13	70,30	21,5	exonic	ENSSSCG00000037811	synonymous SNV	ENSSSCG00000037811:ENSSSCT00000063816:exon4:c.T693C:p.D231D,ENSSSCG00000037811:ENSSSCT00000052550:exon3:c.T672C:p.D224D,ENSSSCG00000037811:ENSSSCT00000064967:exon4:c.T693C:p.D231D,	5.012e-19
14	38772242	38772242	A	G	SNP	.	793	1|1	0|0	0|1	0|1	0|1	0|1	0|1	0|1	0|14	27|0	51,8	43,14	9,11	29,19	12,2	10,2	UTR3	ENSSSCG00000009879(ENSSSCT00000049650:c.*1538A>G,ENSSSCT00000061771:c.*1538A>G)	-	-	4.126e-31
16	5918294	5918294	G	A	SNP	.	999	1|1	0|0	0|1	0|1	0|1	0|1	0|1	0|1	0|10	13|0	56,27	42,9	55,15	21,22	68,75	31,23	exonic	ENSSSCG00000016794	synonymous SNV	ENSSSCG00000016794:ENSSSCT00000018282:exon34:c.C4614T:p.H1538H,	1.091e-22
16	65854651	65854651	G	T	SNP	.	641	1|1	0|0	0|1	0|1	0|1	0|1	0|1	0|1	0|16	21|0	14,8	35,3	29,10	35,13	33,14	23,4	UTR3	ENSSSCG00000017054(ENSSSCT00000037510:c.*706C>A,ENSSSCT00000018567:c.*706C>A,ENSSSCT00000054700:c.*706C>A)	-	-	2.567e-05
16	74252226	74252226	A	G	SNP	.	999	1|1	0|0	0|1	0|1	0|1	0|1	0|1	0|1	0|19	12|0	32,14	39,8	19,4	105,61	23,27	73,39	exonic	ENSSSCG00000017100	nonsynonymous SNV	ENSSSCG00000017100:ENSSSCT00000038112:exon11:c.T1379C:p.F460S,ENSSSCG00000017100:ENSSSCT00000056100:exon11:c.T1379C:p.F460S,ENSSSCG00000017100:ENSSSCT00000018618:exon12:c.T1379C:p.F460S,ENSSSCG00000017100:ENSSSCT00000050214:exon9:c.T1247C:p.F416S,ENSSSCG00000017100:ENSSSCT00000044623:exon11:c.T1379C:p.F460S,	5.844e-35
AEMK02000258.1	371768	371768	A	G	SNP	.	857	1|1	0|0	0|1	0|1	0|1	0|1	0|1	0|1	0|16	16|0	28,8	22,2	13,6	39,24	39,16	37,10	UTR3	ENSSSCG00000034039(ENSSSCT00000059222#AEMK02000258.1#343030:c.*1932A>G,ENSSSCT00000050069#AEMK02000258.1#353574:c.*1932A>G)	-	-	1.177e-10
AEMK02000258.1	371857	371857	C	T	SNP	.	950	1|1	0|0	0|1	0|1	0|1	0|1	0|1	0|1	0|21	19|0	25,7	21,5	9,5	43,21	37,11	33,13	UTR3	ENSSSCG00000034039(ENSSSCT00000050069#AEMK02000258.1#353574:c.*2021C>T)	-	-	3.178e-11
AEMK02000258.1	371861	371861	T	A	SNP	.	951	1|1	0|0	0|1	0|1	0|1	0|1	0|1	0|1	0|21	18|0	24,7	23,5	9,5	42,21	37,11	35,13	UTR3	ENSSSCG00000034039(ENSSSCT00000050069#AEMK02000258.1#353574:c.*2025T>A)	-	-	2.7e-11

## Sheet: Table S12-2
Table S12-2 Paternal-dependent expressed allelic loci specific in PEF
#chr	start	end	ref	mut	variation_type	database	quality	Father_type	Mother_type	PEF5_type	PEF7_type	PEF8_type	ips5_type	ips7_type	ips8_type	Father_read	Mother_read	PEF5_read	PEF7_read	PEF8_read	ips5_read	ips7_read	ips8_read		structure_type	structure_gene	function_type	function_gene	ID	chi_squared
6	54730413	54730413	G	A	SNP	.	999	1|1	0|0	0|1	0|1	0|1	0|1	0|1	0|1	0|18	8|0	6,25	3,26	19,35	65,151	24,67	45,92		UTR3	ENSSSCG00000003189(ENSSSCT00000003544:c.*222G>A,ENSSSCT00000046049:c.*222G>A,ENSSSCT00000063193:c.*222G>A,ENSSSCT00000041508:c.*222G>A)	-	-	6_54730413	250.976	3.172e-55
9	39532070	39532070	G	A	SNP	.	999	1|1	0|0	0|1	0|1	0|1	0|1	0|1	0|1	0|23	20|0	8,36	2,9	6,18	31,32	33,25	12,8		UTR3	ENSSSCG00000015023(ENSSSCT00000050617:c.*2532C>T)	-	-	9_39532070	44.6164	2.05e-10
15	79328113	79328113	C	G	SNP	.	999	1|1	0|0	0|1	0|1	0|1	0|1	0|1	0|1	0|23	19|0	13,32	4,11	5,26	23,10	15,8	13,5		UTR3	ENSSSCG00000015960(ENSSSCT00000053057:c.*1771C>G,ENSSSCT00000037467:c.*1771C>G,ENSSSCT00000046444:c.*1736C>G,ENSSSCT00000062017:c.*1771C>G)	-	-	15_79328113	16.5351	0.0002567
15	79331094	79331094	G	A	SNP	.	999	1|1	0|0	0|1	0|1	0|1	0|1	0|1	0|1	0|16	18|0	41,135	41,95	29,136	54,48	27,30	33,21		UTR3	ENSSSCG00000015960(ENSSSCT00000053057:c.*4752G>A,ENSSSCT00000037467:c.*4752G>A,ENSSSCT00000046444:c.*4717G>A,ENSSSCT00000062017:c.*4752G>A)	-	-	15_79331094	391.344	1.049e-85
1	32222050	32222050	C	A	SNP	.	912	0|0	1|1	0|1	0|1	0|1	0|1	0|1	0|1	24|0	1|18	19,3	12,3	10,3	42,49	14,30	11,22		UTR3	ENSSSCG00000036790(ENSSSCT00000056163:c.*174G>T,ENSSSCT00000037551:c.*370G>T,ENSSSCT00000043979:c.*827G>T,ENSSSCT00000037683:c.*827G>T)	-	-	1_32222050	83.5535	7.188e-19
1	42787765	42787765	T	C	SNP	.	965	0|0	1|1	0|1	0|1	0|1	0|1	0|1	0|1	27|0	0|12	12,4	18,3	20,7	33,38	27,16	84,90		exonic	ENSSSCG00000004244	synonymous SNV	ENSSSCG00000004244:ENSSSCT00000047113:exon5:c.T894C:p.A298A,ENSSSCG00000004244:ENSSSCT00000004691:exon4:c.T894C:p.A298A,	1_42787765	178.051	2.171e-39
1	62945006	62945006	T	G	SNP	.	972	0|0	1|1	0|1	0|1	0|1	0|1	0|1	0|1	14|0	0|19	25,4	18,6	21,10	12,13	8,3	8,13		UTR3	ENSSSCG00000035648(ENSSSCT00000038684:c.*4085T>G)	-	-	1_62945006	20.7655	3.096e-05
1	236468772	236468772	T	C	SNP	.	663	0|0	1|1	0|1	0|1	0|1	0|1	0|1	0|1	23|0	0|28	23,10	16,6	30,6	15,8	17,9	8,12		exonic	ENSSSCG00000005320	synonymous SNV	ENSSSCG00000005320:ENSSSCT00000041026:exon1:c.T6C:p.I2I,ENSSSCG00000005320:ENSSSCT00000005859:exon2:c.T6C:p.I2I,	1_236468772	17.7632	0.0001389
1	251186677	251186677	T	C	SNP	.	999	0|0	1|1	0|1	0|1	0|1	0|1	0|1	0|1	16|0	0|15	115,31	35,17	39,7	52,23	40,16	37,23		UTR3	ENSSSCG00000033120(ENSSSCT00000062069:c.*409T>C,ENSSSCT00000053208:c.*409T>C,ENSSSCT00000040771:c.*500T>C,ENSSSCT00000063147:c.*500T>C,ENSSSCT00000047793:c.*409T>C,ENSSSCT00000059579:c.*409T>C,ENSSSCT00000066152:c.*409T>C)	-	-	1_251186677	70.7657	4.3e-16
1	251186678	251186678	G	A	SNP	.	999	0|0	1|1	0|1	0|1	0|1	0|1	0|1	0|1	17|0	1|14	118,28	35,17	39,7	52,23	38,16	36,23		UTR3	ENSSSCG00000033120(ENSSSCT00000062069:c.*410G>A,ENSSSCT00000053208:c.*410G>A,ENSSSCT00000040771:c.*501G>A,ENSSSCT00000063147:c.*501G>A,ENSSSCT00000047793:c.*410G>A,ENSSSCT00000059579:c.*410G>A,ENSSSCT00000066152:c.*410G>A)	-	-	1_251186678	70.1518	5.844e-16
1	251186735	251186735	G	A	SNP	.	942	0|0	1|1	0|1	0|1	0|1	0|1	0|1	0|1	18|0	0|17	91,21	24,10	25,3	40,11	21,12	20,18		UTR3	ENSSSCG00000033120(ENSSSCT00000062069:c.*467G>A,ENSSSCT00000053208:c.*467G>A,ENSSSCT00000040771:c.*558G>A,ENSSSCT00000063147:c.*558G>A,ENSSSCT00000047793:c.*467G>A,ENSSSCT00000059579:c.*467G>A,ENSSSCT00000066152:c.*467G>A)	-	-	1_251186735	75.6227	3.791e-17
1	265636766	265636766	A	G	SNP	.	758	0|0	1|1	0|1	0|1	0|1	0|1	0|1	0|1	14|0	0|23	30,7	19,10	14,2	43,22	25,11	36,8		UTR3	ENSSSCG00000034227(ENSSSCT00000042194:c.*539T>C)	-	-	1_265636766	31.2408	1.645e-07
1	265637196	265637196	T	A	SNP	.	999	0|0	1|1	0|1	0|1	0|1	0|1	0|1	0|1	23|0	0|24	63,13	62,16	48,13	146,39	73,37	105,34		UTR3	ENSSSCG00000034227(ENSSSCT00000042194:c.*109A>T)	-	-	1_265637196	117.3	3.377e-26
2	4171656	4171656	G	A	SNP	.	617	0|0	1|1	0|1	0|1	0|1	0|1	0|1	0|1	15|0	0|22	23,7	19,6	16,4	23,9	11,2	19,7		downstream	ENSSSCG00000012878	-	-	2_4171656	12.5865	0.001849
2	6808726	6808726	A	G	SNP	.	999	0|0	1|1	0|1	0|1	0|1	0|1	0|1	0|1	16|0	0|22	160,62	169,54	193,43	161,58	35,22	166,46		intergenic	ENSSSCG00000012984(dist=75188),ENSSSCG00000012992(dist=14241)	-	-	2_6808726	486.197	0
2	77330878	77330878	C	T	SNP	.	883	0|0	1|1	0|1	0|1	0|1	0|1	0|1	0|1	23|0	0|17	62,27	67,17	48,8	125,114	123,60	116,74		UTR5	ENSSSCG00000021472(ENSSSCT00000023998:c.-8C>T,ENSSSCT00000056058:c.-8C>T)	-	-	2_77330878	242.205	2.546e-53
2	77330879	77330879	G	A	SNP	.	855	0|0	1|1	0|1	0|1	0|1	0|1	0|1	0|1	23|0	0|16	68,25	72,15	49,9	128,109	123,59	118,70		UTR5	ENSSSCG00000021472(ENSSSCT00000023998:c.-7G>A,ENSSSCT00000056058:c.-7G>A)	-	-	2_77330879	226.975	5.164e-50
2	81525649	81525649	C	G	SNP	.	999	0|0	1|1	0|1	0|1	0|1	0|1	0|1	0|1	12|0	0|20	77,20	69,15	64,18	50,18	68,28	55,22		UTR5	ENSSSCG00000014060(ENSSSCT00000049218:c.-21C>G,ENSSSCT00000049630:c.-21C>G,ENSSSCT00000045492:c.-21C>G,ENSSSCT00000015359:c.-21C>G)	-	-	2_81525649	14.1923	0.0008283
2	82732235	82732235	T	C	SNP	.	930	0|0	1|1	0|1	0|1	0|1	0|1	0|1	0|1	12|0	0|12	19,7	19,3	14,5	30,24	23,8	32,19		UTR3	ENSSSCG00000014068(ENSSSCT00000015368:c.*736T>C,ENSSSCT00000040632:c.*736T>C)	-	-	2_82732235	37.2099	8.317e-09
2	82732406	82732406	T	C	SNP	.	695	0|0	1|1	0|1	0|1	0|1	0|1	0|1	0|1	11|0	0|10	21,10	31,5	20,6	60,15	32,14	48,20		UTR3	ENSSSCG00000014068(ENSSSCT00000015368:c.*907T>C,ENSSSCT00000040632:c.*907T>C)	-	-	2_82732406	53.9284	1.948e-12
2	126532063	126532063	T	C	SNP	.	767	0|0	1|1	0|1	0|1	0|1	0|1	0|1	0|1	13|0	0|12	31,5	32,16	39,10	21,5	22,12	23,6		UTR3	ENSSSCG00000031128(ENSSSCT00000040485:c.*671A>G)	-	-	2_126532063	23.404	8.277e-06
2	129664268	129664268	A	G	SNP	.	889	0|0	1|1	0|1	0|1	0|1	0|1	0|1	0|1	13|0	0|18	21,5	11,4	10,4	17,9	8,20	17,18		UTR3	ENSSSCG00000014247(ENSSSCT00000062287:c.*1727T>C,ENSSSCT00000060817:c.*1727T>C,ENSSSCT00000050395:c.*1727T>C)	-	-	2_129664268	18.6357	8.981e-05
2	133471025	133471025	C	T	SNP	.	999	0|0	1|1	0|1	0|1	0|1	0|1	0|1	0|1	17|0	0|18	47,20	53,13	56,9	114,58	114,45	97,38		UTR3	ENSSSCG00000014264(ENSSSCT00000015585:c.*136G>A)	-	-	2_133471025	154.791	2.441e-34
2	141185886	141185886	C	T	SNP	.	999	0|0	1|1	0|1	0|1	0|1	0|1	0|1	0|1	25|0	0|15	35,5	9,5	7,7	57,35	23,17	66,53		intronic	ENSSSCG00000014343	-	-	2_141185886	138.938	6.76e-31
2	150514637	150514637	C	T	SNP	.	999	0|0	1|1	0|1	0|1	0|1	0|1	0|1	0|1	12|0	0|18	21,10	20,3	9,2	61,45	29,27	58,37		exonic	ENSSSCG00000014432	synonymous SNV	ENSSSCG00000014432:ENSSSCT00000049363:exon1:c.C78T:p.C26C,ENSSSCG00000014432:ENSSSCT00000015777:exon2:c.C132T:p.C44C,	2_150514637	146.786	1.336e-32
3	3907837	3907837	A	G	SNP	.	640	0|0	1|1	0|1	0|1	0|1	0|1	0|1	0|1	8|0	0|5	24,7	56,8	34,19	26,4	11,2	15,17		exonic	ENSSSCG00000022553	synonymous SNV	ENSSSCG00000022553:ENSSSCT00000064010:exon23:c.T5655C:p.F1885F,ENSSSCG00000022553:ENSSSCT00000025381:exon22:c.T5526C:p.F1842F,	3_3907837	213.892	3.581e-47
3	4847192	4847192	C	T	SNP	.	782	0|0	1|1	0|1	0|1	0|1	0|1	0|1	0|1	12|0	0|13	57,11	72,21	96,22	31,18	35,11	26,6		exonic	ENSSSCG00000032626	nonsynonymous SNV	ENSSSCG00000032626:ENSSSCT00000060546:exon3:c.C73T:p.P25S,	3_4847192	286.514	6.085e-63
3	16585398	16585398	A	G	SNP	.	666	0|0	1|1	0|1	0|1	0|1	0|1	0|1	0|1	20|0	0|10	30,4	19,4	16,9	16,13	27,12	29,7		UTR3	ENSSSCG00000032119(ENSSSCT00000044823:c.*816T>C,ENSSSCT00000040704:c.*816T>C)	-	-	3_16585398	10.7873	0.004545
3	16585405	16585405	A	G	SNP	.	686	0|0	1|1	0|1	0|1	0|1	0|1	0|1	0|1	18|0	0|12	29,4	20,4	15,9	16,14	27,12	29,7		UTR3	ENSSSCG00000032119(ENSSSCT00000044823:c.*809T>C,ENSSSCT00000040704:c.*809T>C)	-	-	3_16585405	10.0692	0.006509
3	126527826	126527826	C	T	SNP	.	999	0|0	1|1	0|1	0|1	0|1	0|1	0|1	0|1	16|0	0|19	25,6	23,7	16,6	77,44	80,60	48,18		UTR3	ENSSSCG00000008637(ENSSSCT00000009449:c.*131G>A)	-	-	3_126527826	182.704	2.12e-40
4	15310190	15310190	T	C	SNP	.	933	0|0	1|1	0|1	0|1	0|1	0|1	0|1	0|1	12|0	0|20	18,5	44,11	27,7	28,24	36,9	30,11		UTR3	ENSSSCG00000040731(ENSSSCT00000037565:c.*1841T>C,ENSSSCT00000054295:c.*1841T>C)	-	-	4_15310190	19.5904	5.572e-05
4	38627418	38627418	A	G	SNP	.	974	0|0	1|1	0|1	0|1	0|1	0|1	0|1	0|1	33|0	0|20	10,3	8,5	12,2	60,32	33,23	47,26		exonic	ENSSSCG00000006078	synonymous SNV	ENSSSCG00000006078:ENSSSCT00000006669:exon9:c.T1305C:p.H435H,	4_38627418	148.54	5.559e-33
4	104995690	104995690	A	C	SNP	.	694	0|0	1|1	0|1	0|1	0|1	0|1	0|1	0|1	16|0	0|18	8,4	10,1	16,4	13,5	14,11	9,5		downstream	ENSSSCG00000006746	-	-	4_104995690	12.4114	0.002018
4	104996885	104996885	T	C	SNP	.	797	0|0	1|1	0|1	0|1	0|1	0|1	0|1	0|1	23|0	0|22	24,10	19,4	36,10	10,5	23,4	13,9		UTR3	ENSSSCG00000006746(ENSSSCT00000057741:c.*1674A>G)	-	-	4_104996885	50.8411	9.12e-12
5	7669600	7669600	T	C	SNP	.	999	0|0	1|1	0|1	0|1	0|1	0|1	0|1	0|1	12|0	0|26	125,49	124,49	167,38	92,43	96,40	83,26		UTR3	ENSSSCG00000000072(ENSSSCT00000054524:c.*317T>C,ENSSSCT00000050054:c.*317T>C,ENSSSCT00000000078:c.*317T>C,ENSSSCT00000046906:c.*317T>C)	-	-	5_7669600	105.883	1.018e-23
5	7669606	7669606	A	G	SNP	.	999	0|0	1|1	0|1	0|1	0|1	0|1	0|1	0|1	16|0	0|24	138,52	142,52	169,39	100,45	101,42	93,29		UTR3	ENSSSCG00000000072(ENSSSCT00000054524:c.*323A>G,ENSSSCT00000050054:c.*323A>G,ENSSSCT00000000078:c.*323A>G,ENSSSCT00000046906:c.*323A>G)	-	-	5_7669606	92.7773	7.139e-21
5	9724215	9724215	C	G	SNP	.	848	0|0	1|1	0|1	0|1	0|1	0|1	0|1	0|1	9|0	0|12	16,4	14,6	13,4	16,20	14,11	9,6		exonic	ENSSSCG00000000110	synonymous SNV	ENSSSCG00000000110:ENSSSCT00000044457:exon3:c.C180G:p.V60V,ENSSSCG00000000110:ENSSSCT00000000116:exon1:c.C180G:p.V60V,ENSSSCG00000000110:ENSSSCT00000022302:exon2:c.C270G:p.V90V,ENSSSCG00000000110:ENSSSCT00000037007:exon2:c.C180G:p.V60V,	5_9724215	8.37778	0.01516
5	60086750	60086750	C	T	SNP	.	817	0|0	1|1	0|1	0|1	0|1	0|1	0|1	0|1	19|0	0|14	196,40	141,46	130,39	24,4	24,7	29,17		exonic	ENSSSCG00000040835	nonsynonymous SNV	ENSSSCG00000040835:ENSSSCT00000057869:exon1:c.C4T:p.L2F,ENSSSCG00000040835:ENSSSCT00000037708:exon1:c.C4T:p.L2F,	5_60086750	2659.07	0
5	60097459	60097459	A	G	SNP	.	876	0|0	1|1	0|1	0|1	0|1	0|1	0|1	0|1	24|0	0|17	186,37	178,56	169,53	15,10	12,11	18,6		exonic	ENSSSCG00000040835	nonsynonymous SNV	ENSSSCG00000040835:ENSSSCT00000057869:exon6:c.A922G:p.S308G,ENSSSCG00000040835:ENSSSCT00000037708:exon5:c.A829G:p.S277G,	5_60097459	5137.36	0
5	74844774	74844774	G	A	SNP	.	999	0|0	1|1	0|1	0|1	0|1	0|1	0|1	0|1	21|0	0|18	35,6	24,9	10,6	19,18	4,7	16,17		exonic	ENSSSCG00000000799	nonsynonymous SNV	ENSSSCG00000000799:ENSSSCT00000000866:exon4:c.G405A:p.M135I,	5_74844774	53.19	2.818e-12
5	79563122	79563122	A	G	SNP	.	973	0|0	1|1	0|1	0|1	0|1	0|1	0|1	0|1	17|0	0|23	15,5	12,3	23,7	44,17	15,15	35,13		UTR3	ENSSSCG00000027792(ENSSSCT00000037000:c.*376T>C)	-	-	5_79563122	41.8074	8.349e-10
6	12159990	12159990	T	C	SNP	.	984	0|0	1|1	0|1	0|1	0|1	0|1	0|1	0|1	18|0	0|9	15,2	11,8	17,4	34,30	17,20	15,14		exonic	ENSSSCG00000002708	synonymous SNV	ENSSSCG00000002708:ENSSSCT00000003002:exon5:c.T645C:p.I215I,	6_12159990	45.4793	1.331e-10
6	88673622	88673622	G	A	SNP	.	999	0|0	1|1	0|1	0|1	0|1	0|1	0|1	0|1	29|0	0|22	119,23	59,16	72,22	69,38	52,9	65,19		UTR3	ENSSSCG00000003617(ENSSSCT00000004012:c.*1292G>A)	-	-	6_88673622	15.8522	0.0003612
6	103390493	103390493	T	G	SNP	.	852	0|0	1|1	0|1	0|1	0|1	0|1	0|1	0|1	18|0	0|22	53,14	24,11	32,4	24,5	13,4	18,15		UTR3	ENSSSCG00000003691(ENSSSCT00000038826:c.*1263A>C,ENSSSCT00000056421:c.*1263A>C,ENSSSCT00000047358:c.*1188A>C,ENSSSCT00000051226:c.*1263A>C)	-	-	6_103390493	69.1247	9.767e-16
6	119763336	119763336	T	C	SNP	.	901	0|0	1|1	0|1	0|1	0|1	0|1	0|1	0|1	20|0	0|13	15,7	18,3	29,9	17,14	24,14	13,7		UTR3	ENSSSCG00000027700(ENSSSCT00000038736:c.*5351A>G,ENSSSCT00000028030:c.*3120A>G)	-	-	6_119763336	26.4182	1.834e-06
7	15533752	15533752	G	T	SNP	.	880	0|0	1|1	0|1	0|1	0|1	0|1	0|1	0|1	19|0	1|27	51,18	26,12	99,16	13,18	19,2	10,11		UTR3	ENSSSCG00000001078(ENSSSCT00000001173:c.*475C>A)	-	-	7_15533752	481.104	0
7	16893642	16893642	G	A	SNP	.	807	0|0	1|1	0|1	0|1	0|1	0|1	0|1	0|1	24|0	0|17	27,7	28,4	27,5	37,11	32,12	20,14		downstream	ENSSSCG00000001081	-	-	7_16893642	7.47371	0.02383
7	49056402	49056402	G	T	SNP	.	867	0|0	1|1	0|1	0|1	0|1	0|1	0|1	0|1	17|0	0|24	35,7	58,18	38,9	16,10	40,14	13,6		exonic	ENSSSCG00000001780	nonsynonymous SNV	ENSSSCG00000001780:ENSSSCT00000001995:exon4:c.G358T:p.A120S,	7_49056402	60.0723	9.026e-14
7	49073998	49073998	G	A	SNP	.	873	0|0	1|1	0|1	0|1	0|1	0|1	0|1	0|1	13|0	0|13	26,5	56,21	38,8	8,7	31,10	9,3		exonic	ENSSSCG00000001780	synonymous SNV	ENSSSCG00000001780:ENSSSCT00000001995:exon9:c.G747A:p.P249P,	7_49073998	145.01	3.247e-32
7	49076561	49076561	C	T	SNP	.	856	0|0	1|1	0|1	0|1	0|1	0|1	0|1	0|1	18|0	0|26	20,10	57,20	36,7	13,8	26,12	10,2		exonic	ENSSSCG00000001780	synonymous SNV	ENSSSCG00000001780:ENSSSCT00000001995:exon10:c.C1062T:p.H354H,	7_49076561	123.967	1.205e-27
7	49076597	49076597	C	T	SNP	.	706	0|0	1|1	0|1	0|1	0|1	0|1	0|1	0|1	16|0	0|18	17,10	49,12	33,6	11,5	19,10	13,2		exonic	ENSSSCG00000001780	synonymous SNV	ENSSSCG00000001780:ENSSSCT00000001995:exon10:c.C1098T:p.V366V,	7_49076597	81.2728	2.248e-18
7	112041244	112041244	A	G	SNP	.	852	0|0	1|1	0|1	0|1	0|1	0|1	0|1	0|1	22|0	0|15	102,33	96,25	90,25	88,28	77,30	60,19		UTR3	ENSSSCG00000002433(ENSSSCT00000002703:c.*75A>G),ENSSSCG00000002434(ENSSSCT00000002704:c.*1659T>C)	-	-	7_112041244	21.3489	2.313e-05
10	19837739	19837739	C	A	SNP	.	614	0|0	1|1	0|1	0|1	0|1	0|1	0|1	0|1	9|0	0|8	30,5	19,9	29,6	30,8	18,10	16,5		exonic	ENSSSCG00000010894	synonymous SNV	ENSSSCG00000010894:ENSSSCT00000053406:exon13:c.G2703T:p.P901P,ENSSSCG00000010894:ENSSSCT00000049543:exon13:c.G2610T:p.P870P,ENSSSCG00000010894:ENSSSCT00000011919:exon14:c.G2637T:p.P879P,	10_19837739	9.57018	0.008353
11	3258963	3258963	G	A	SNP	.	787	0|0	1|1	0|1	0|1	0|1	0|1	0|1	0|1	15|0	0|12	22,4	14,5	10,3	52,35	30,8	35,11		UTR3	ENSSSCG00000035318(ENSSSCT00000049377:c.*1460G>A,ENSSSCT00000052216:c.*3786G>A)	-	-	11_3258963	75.944	3.228e-17
12	19915197	19915197	T	C	SNP	.	867	0|0	1|1	0|1	0|1	0|1	0|1	0|1	0|1	10|0	0|22	23,6	17,3	12,8	9,8	9,5	5,10		UTR3	ENSSSCG00000035199(ENSSSCT00000044800:c.*601T>C)	-	-	12_19915197	12.7087	0.001739
12	19915256	19915256	G	A	SNP	.	956	0|0	1|1	0|1	0|1	0|1	0|1	0|1	0|1	10|0	0|25	26,7	15,3	19,10	6,8	12,6	4,8		UTR3	ENSSSCG00000035199(ENSSSCT00000044800:c.*660G>A)	-	-	12_19915256	49.869	1.483e-11
12	55407837	55407837	C	T	SNP	.	887	0|0	1|1	0|1	0|1	0|1	0|1	0|1	0|1	15|0	0|21	23,8	24,8	20,3	81,41	56,24	46,11		intronic	ENSSSCG00000018008	-	-	12_55407837	116.958	4.008e-26
13	28808429	28808429	C	T	SNP	.	999	0|0	1|1	0|1	0|1	0|1	0|1	0|1	0|1	21|0	0|20	18,4	9,6	15,3	36,44	22,20	36,26		UTR3	ENSSSCG00000011313(ENSSSCT00000012385:c.*1209C>T)	-	-	13_28808429	90.6329	2.086e-20
13	122103405	122103405	C	T	SNP	.	713	0|0	1|1	0|1	0|1	0|1	0|1	0|1	0|1	27|0	1|22	26,3	14,4	20,3	40,13	9,4	10,11		UTR5;UTR3	ENSSSCG00000028856(ENSSSCT00000027528:c.-2138C>T);ENSSSCG00000024437(ENSSSCT00000045884:c.*476C>T)	-	-	13_122103405	12.9815	0.001517
13	207475173	207475173	G	C	SNP	.	820	0|0	1|1	0|1	0|1	0|1	0|1	0|1	0|1	12|0	0|19	16,4	21,4	29,9	10,5	5,11	6,6		downstream	ENSSSCG00000035795	-	-	13_207475173	63.0625	2.024e-14
13	207806756	207806756	C	T	SNP	.	725	0|0	1|1	0|1	0|1	0|1	0|1	0|1	0|1	3|0	0|8	35,16	33,4	34,6	12,10	5,6	8,3		intronic	ENSSSCG00000012088	-	-	13_207806756	176.136	5.655e-39
14	7427081	7427081	A	G	SNP	.	783	0|0	1|1	0|1	0|1	0|1	0|1	0|1	0|1	20|0	0|10	15,4	11,8	19,2	43,22	34,20	22,6		exonic	ENSSSCG00000039915	synonymous SNV	ENSSSCG00000039915:ENSSSCT00000061075:exon1:c.A204G:p.R68R,ENSSSCG00000039915:ENSSSCT00000056352:exon2:c.A309G:p.R103R,ENSSSCG00000039915:ENSSSCT00000050239:exon3:c.A312G:p.R104R,ENSSSCG00000039915:ENSSSCT00000053430:exon3:c.A348G:p.R116R,	14_7427081	56.989	4.217e-13
14	72240436	72240436	C	T	SNP	.	925	0|0	1|1	0|1	0|1	0|1	0|1	0|1	0|1	22|0	0|8	63,11	50,19	57,14	57,22	44,12	33,14		UTR3	ENSSSCG00000010250(ENSSSCT00000011220:c.*628C>T,ENSSSCT00000054434:c.*628C>T)	-	-	14_72240436	15.5896	0.0004119
14	81932216	81932216	T	G	SNP	.	999	0|0	1|1	0|1	0|1	0|1	0|1	0|1	0|1	18|0	1|23	124,49	125,39	116,32	58,22	52,17	24,9		UTR3	ENSSSCG00000024300(ENSSSCT00000028444:c.*946A>C,ENSSSCT00000050917:c.*946A>C)	-	-	14_81932216	639.667	0
15	30041326	30041326	G	A	SNP	.	999	0|0	1|1	0|1	0|1	0|1	0|1	0|1	0|1	14|0	0|18	57,23	54,16	59,16	43,17	22,18	28,10		UTR3	ENSSSCG00000039157(ENSSSCT00000017131:c.*1284G>A,ENSSSCT00000040879:c.*1284G>A,ENSSSCT00000060889:c.*1284G>A,ENSSSCT00000042638:c.*1284G>A)	-	-	15_30041326	65.193	6.975e-15
15	31978928	31978928	C	T	SNP	.	778	0|0	1|1	0|1	0|1	0|1	0|1	0|1	0|1	14|0	0|19	14,4	27,7	11,6	9,9	15,7	11,4		UTR3	ENSSSCG00000035628(ENSSSCT00000047941:c.*686C>T)	-	-	15_31978928	6.81212	0.03317
15	137950730	137950730	G	C	SNP	.	999	0|0	1|1	0|1	0|1	0|1	0|1	0|1	0|1	21|0	0|23	50,17	61,20	28,6	88,44	36,24	54,28		UTR3	ENSSSCG00000016340(ENSSSCT00000057209:c.*4052G>C)	-	-	15_137950730	67.4551	2.251e-15
15	137950759	137950759	A	G	SNP	.	999	0|0	1|1	0|1	0|1	0|1	0|1	0|1	0|1	16|0	0|22	54,20	69,23	31,7	93,47	41,22	50,34		UTR3	ENSSSCG00000016340(ENSSSCT00000057209:c.*4081A>G)	-	-	15_137950759	69.654	7.496e-16
16	21417189	21417189	T	C	SNP	.	949	0|0	1|1	0|1	0|1	0|1	0|1	0|1	0|1	25|0	0|27	29,6	24,11	21,3	11,10	10,10	13,6		intronic	ENSSSCG00000016834	-	-	16_21417189	21.8991	1.757e-05
16	55338183	55338183	A	G	SNP	.	999	0|0	1|1	0|1	0|1	0|1	0|1	0|1	0|1	17|0	0|15	21,2	23,14	20,4	34,18	25,12	23,13		UTR3	ENSSSCG00000017014(ENSSSCT00000018526:c.*4012A>G,ENSSSCT00000058020:c.*4047A>G)	-	-	16_55338183	20.1731	4.164e-05
16	55338201	55338201	A	G	SNP	.	999	0|0	1|1	0|1	0|1	0|1	0|1	0|1	0|1	21|0	0|13	22,2	25,14	18,4	35,19	25,12	25,13		UTR3	ENSSSCG00000017014(ENSSSCT00000018526:c.*4030A>G,ENSSSCT00000058020:c.*4065A>G)	-	-	16_55338201	23.5116	7.844e-06
16	74246687	74246687	A	C	SNP	.	999	0|0	1|1	0|1	0|1	0|1	0|1	0|1	0|1	15|0	1|20	49,11	25,8	30,8	88,35	53,12	52,24		UTR3	ENSSSCG00000017100(ENSSSCT00000038112:c.*62T>G,ENSSSCT00000044623:c.*62T>G,ENSSSCT00000050214:c.*62T>G,ENSSSCT00000056100:c.*62T>G,ENSSSCT00000018618:c.*62T>G)	-	-	16_74246687	67.0221	2.795e-15
16	74246688	74246688	G	A	SNP	.	999	0|0	1|1	0|1	0|1	0|1	0|1	0|1	0|1	15|0	0|21	48,11	26,9	30,9	91,34	54,12	54,24		UTR3	ENSSSCG00000017100(ENSSSCT00000038112:c.*61C>T,ENSSSCT00000044623:c.*61C>T,ENSSSCT00000050214:c.*61C>T,ENSSSCT00000056100:c.*61C>T,ENSSSCT00000018618:c.*61C>T)	-	-	16_74246688	68.9086	1.088e-15
16	75310361	75310361	C	T	SNP	.	967	0|0	1|1	0|1	0|1	0|1	0|1	0|1	0|1	13|0	0|16	77,19	56,41	129,20	52,24	29,22	32,11		intergenic	ENSSSCG00000017102(dist=50212),ENSSSCG00000017103(dist=1805)	-	-	16_75310361	308.056	1.278e-67
16	75311581	75311581	G	A	SNP	.	999	0|0	1|1	0|1	0|1	0|1	0|1	0|1	0|1	14|0	0|15	180,58	64,36	204,43	122,69	45,34	89,56		downstream	ENSSSCG00000017103	-	-	16_75311581	88.8994	4.963e-20
17	31208228	31208228	T	C	SNP	.	801	0|0	1|1	0|1	0|1	0|1	0|1	0|1	0|1	8|0	0|13	25,9	15,4	13,2	21,13	14,5	18,13		UTR3	ENSSSCG00000039380(ENSSSCT00000045726:c.*746A>G)	-	-	17_31208228	8.25806	0.0161
18	10587191	10587191	C	G	SNP	.	714	0|0	1|1	0|1	0|1	0|1	0|1	0|1	0|1	23|0	0|12	44,6	14,2	54,9	41,19	26,5	11,11		UTR3	ENSSSCG00000016512(ENSSSCT00000039937:c.*1071C>G)	-	-	18_10587191	85.3338	2.951e-19
18	10587258	10587258	C	T	SNP	.	999	0|0	1|1	0|1	0|1	0|1	0|1	0|1	0|1	22|0	0|16	27,9	16,2	48,16	32,26	19,10	15,10		UTR3	ENSSSCG00000016512(ENSSSCT00000039937:c.*1138C>T)	-	-	18_10587258	73.3572	1.177e-16
