# Supplementary material for: The Defects of Epigenetic Reprogramming in Dox-Dependent Porcine-iPSCs
Source: Int J Mol Sci. 2022 Oct 8;23(19):11941. doi: 10.3390/ijms231911941 (PMC9570186; doi:10.3390/ijms231911941)
Supplement: Supplementary file 1 [file ijms-23-11941-s001.zip › Table S13.xlsx]

## Sheet: Table S13-1
Table S13-1 Maternal-dependent allelic loci specific in piPSCs
#chr	start	end	ref	mut	variation_type	database	quality	Father_type	Mother_type	PEF5_type	PEF7_type	PEF8_type	ips5_type	ips7_type	ips8_type	Father_read	Mother_read	PEF5	PEF7	PEF8_	ips5_	ips7_	ips8		structure_type	structure_gene	function_type	function_gene	ID	chi_squared	p-value
1	9130846	9130846	C	T	SNP	.	999	0|0	1|1	0|1	0|1	0|1	0|1	0|1	0|1	7|0	0|10	46,119	52,100	55,115	2,15	3,11	5,9	UTR3	ENSSSCG00000030535(ENSSSCT00000053140:c.*1003G>A)	-	-	1_9130846	4387.04	0
3	4553840	4553840	A	G	SNP	.	999	0|0	1|1	0|1	0|1	0|1	0|1	0|1	0|1	12|0	0|10	15,48	37,29	25,30	9,36	5,18	8,12	intergenic	ENSSSCG00000008665(dist=35914),ENSSSCG00000023378(dist=1600)	-	-	3_4553840	148.841	4.781e-33
3	46360873	46360873	A	G	SNP	.	999	0|0	1|1	0|1	0|1	0|1	0|1	0|1	0|1	25|0	0|22	7,26	5,17	10,11	5,25	9,29	5,10	exonic	ENSSSCG00000008111	synonymous SNV	ENSSSCG00000008111:ENSSSCT00000035691:exon6:c.T582C:p.I194I,	3_46360873	9.43684	0.008929
4	94618323	94618323	C	T	SNP	.	999	0|0	1|1	0|1	0|1	0|1	0|1	0|1	0|1	21|0	0|21	11,14	26,25	9,11	8,25	3,10	6,33	exonic	ENSSSCG00000006524	synonymous SNV	ENSSSCG00000006524:ENSSSCT00000007145:exon10:c.C1113T:p.I371I,ENSSSCG00000006524:ENSSSCT00000057744:exon10:c.C1113T:p.I371I,	4_94618323	122.273	2.811e-27
7	55469690	55469690	C	G	SNP	.	999	0|0	1|1	0|1	0|1	0|1	0|1	0|1	0|1	8|0	0|12	12,34	23,42	6,24	9,46	8,29	3,22	UTR3	ENSSSCG00000001850(ENSSSCT00000051940:c.*315G>C)	-	-	7_55469690	23.6619	7.276e-06
8	2755678	2755678	C	T	SNP	.	999	0|0	1|1	0|1	0|1	0|1	0|1	0|1	0|1	21|0	0|23	12,27	26,38	6,35	5,32	7,16	2,12	UTR3	ENSSSCG00000008724(ENSSSCT00000063782:c.*71C>T,ENSSSCT00000009544:c.*71C>T)	-	-	8_2755678	125.266	6.291e-28
8	2755685	2755685	G	A	SNP	.	999	0|0	1|1	0|1	0|1	0|1	0|1	0|1	0|1	23|0	0|21	11,29	26,40	6,36	5,31	7,16	2,12	UTR3	ENSSSCG00000008724(ENSSSCT00000063782:c.*78G>A,ENSSSCT00000009544:c.*78G>A)	-	-	8_2755685	136.836	1.934e-30
8	39141284	39141284	G	A	SNP	.	999	0|0	1|1	0|1	0|1	0|1	0|1	0|1	0|1	30|0	0|20	28,45	21,49	20,31	15,73	8,46	16,26	exonic	ENSSSCG00000008833	synonymous SNV	ENSSSCG00000008833:ENSSSCT00000009669:exon1:c.C150T:p.L50L,	8_39141284	9.22613	0.009921
8	39141368	39141368	C	T	SNP	.	999	0|0	1|1	0|1	0|1	0|1	0|1	0|1	0|1	27|0	0|20	26,42	16,34	19,26	14,55	9,33	11,21	exonic	ENSSSCG00000008833	synonymous SNV	ENSSSCG00000008833:ENSSSCT00000009669:exon1:c.G66A:p.G22G,	8_39141368	6.81955	0.03305
10	19936402	19936402	A	G	SNP	.	999	0|0	1|1	0|1	0|1	0|1	0|1	0|1	0|1	14|0	0|17	14,40	14,20	11,42	8,19	8,19	6,33	exonic	ENSSSCG00000036301	synonymous SNV	ENSSSCG00000036301:ENSSSCT00000063388:exon1:c.A132G:p.G44G,ENSSSCG00000036301:ENSSSCT00000060036:exon1:c.A132G:p.G44G,	10_19936402	33.8405	4.484e-08
17	47693299	47693299	A	G	SNP	.	999	0|0	1|1	0|1	0|1	0|1	0|1	0|1	0|1	24|0	0|16	17,18	11,21	6,26	5,20	10,22	3,15	intronic	ENSSSCG00000033586	-	-	17_47693299	14.8889	0.0005847
18	19764426	19764426	C	T	SNP	.	999	0|0	1|1	0|1	0|1	0|1	0|1	0|1	0|1	20|0	0|15	101,108	73,75	54,50	7,54	6,14	16,30	exonic	ENSSSCG00000016578	synonymous SNV	ENSSSCG00000016578:ENSSSCT00000065009:exon40:c.G6555A:p.T2185T,ENSSSCG00000016578:ENSSSCT00000018048:exon40:c.G6573A:p.T2191T,ENSSSCG00000016578:ENSSSCT00000061392:exon38:c.G6468A:p.T2156T,	18_19764426	1251.41	0
18	19764453	19764453	A	G	SNP	.	999	0|0	1|1	0|1	0|1	0|1	0|1	0|1	0|1	17|0	0|14	106,115	68,89	52,60	6,62	9,11	18,26	exonic	ENSSSCG00000016578	synonymous SNV	ENSSSCG00000016578:ENSSSCT00000065009:exon40:c.T6528C:p.R2176R,ENSSSCG00000016578:ENSSSCT00000018048:exon40:c.T6546C:p.R2182R,ENSSSCG00000016578:ENSSSCT00000061392:exon38:c.T6441C:p.R2147R,	18_19764453	1387.79	0
1	251812220	251812220	T	G	SNP	.	999	1|1	0|0	0|1	0|1	0|1	0|1	0|1	0|1	0|15	24|0	47,47	76,49	87,53	14,9	20,5	18,2	UTR3	ENSSSCG00000005457(ENSSSCT00000038466:c.*1568A>C,ENSSSCT00000063722:c.*1568A>C,ENSSSCT00000047223:c.*1568A>C,ENSSSCT00000047545:c.*1568A>C,ENSSSCT00000053496:c.*1568A>C)	-	-	1_251812220	1339.17	0
1	251812235	251812235	T	C	SNP	.	999	1|1	0|0	0|1	0|1	0|1	0|1	0|1	0|1	0|16	25|0	47,55	92,43	99,49	16,9	17,3	17,2	UTR3	ENSSSCG00000005457(ENSSSCT00000038466:c.*1553A>G,ENSSSCT00000063722:c.*1553A>G,ENSSSCT00000047223:c.*1553A>G,ENSSSCT00000047545:c.*1553A>G,ENSSSCT00000053496:c.*1553A>G)	-	-	1_251812235	1774.25	0
2	4291890	4291890	A	G	SNP	.	999	1|1	0|0	0|1	0|1	0|1	0|1	0|1	0|1	0|13	17|0	69,59	80,75	63,36	25,9	19,6	32,6	UTR3	ENSSSCG00000012880(ENSSSCT00000014079:c.*71A>G,ENSSSCT00000048877:c.*71A>G)	-	-	2_4291890	1033.8	0
2	4293011	4293011	C	T	SNP	.	999	1|1	0|0	0|1	0|1	0|1	0|1	0|1	0|1	0|26	20|0	77,73	81,100	30,47	23,7	9,5	31,4	UTR3	ENSSSCG00000012880(ENSSSCT00000014079:c.*1192C>T,ENSSSCT00000048877:c.*1192C>T)	-	-	2_4293011	2522.47	0
2	4293298	4293298	C	T	SNP	.	999	1|1	0|0	0|1	0|1	0|1	0|1	0|1	0|1	0|13	13|0	80,90	108,107	48,40	27,10	30,5	27,6	UTR3	ENSSSCG00000012880(ENSSSCT00000014079:c.*1479C>T,ENSSSCT00000048877:c.*1479C>T)	-	-	2_4293298	1495.46	0
2	4293300	4293300	T	G	SNP	.	999	1|1	0|0	0|1	0|1	0|1	0|1	0|1	0|1	0|14	12|0	78,90	106,107	47,39	27,10	31,5	28,6	UTR3	ENSSSCG00000012880(ENSSSCT00000014079:c.*1481T>G,ENSSSCT00000048877:c.*1481T>G)	-	-	2_4293300	1413.59	0
2	4293469	4293469	T	G	SNP	.	999	1|1	0|0	0|1	0|1	0|1	0|1	0|1	0|1	0|13	19|0	98,88	100,113	56,55	27,11	22,4	33,6	UTR3	ENSSSCG00000012880(ENSSSCT00000014079:c.*1650T>G,ENSSSCT00000048877:c.*1650T>G)	-	-	2_4293469	2054.31	0
2	5040397	5040397	C	T	SNP	.	999	1|1	0|0	0|1	0|1	0|1	0|1	0|1	0|1	0|12	17|0	22,36	20,30	28,35	15,6	17,5	11,2	exonic	ENSSSCG00000012903	nonsynonymous SNV	ENSSSCG00000012903:ENSSSCT00000044129:exon21:c.C2989T:p.R997C,ENSSSCG00000012903:ENSSSCT00000014106:exon20:c.C3007T:p.R1003C,	2_5040397	293.135	2.221e-64
3	10212849	10212849	C	A	SNP	.	808	1|1	0|0	0|1	0|1	0|1	0|1	0|1	0|1	0|9	23|0	39,11	50,16	37,25	19,4	15,4	12,5	UTR3	ENSSSCG00000021837(ENSSSCT00000026475:c.*467C>A),ENSSSCG00000038320(ENSSSCT00000046855:c.*423G>T,ENSSSCT00000057078:c.*332G>T,ENSSSCT00000062325:c.*244G>T,ENSSSCT00000060878:c.*332G>T)	-	-	3_10212849	267.076	1.012e-58
5	437788	437788	A	C	SNP	.	999	1|1	0|0	0|1	0|1	0|1	0|1	0|1	0|1	0|22	26|0	59,57	68,80	41,45	39,8	37,5	36,23	UTR3	ENSSSCG00000032693(ENSSSCT00000040212:c.*2376A>C,ENSSSCT00000042853:c.*36A>C,ENSSSCT00000045067:c.*260A>C)	-	-	5_437788	381.178	1.692e-83
5	63839307	63839307	T	C	SNP	.	466	1|1	0|0	0|1	0|1	0|1	0|1	0|1	0|1	0|13	16|0	53,18	37,20	41,11	14,5	12,5	14,2	UTR3	ENSSSCG00000000685(ENSSSCT00000055808:c.*540A>G),ENSSSCG00000025460(ENSSSCT00000058025:c.*348T>C,ENSSSCT00000028618:c.*348T>C)	-	-	5_63839307	317.433	1.175e-69
5	63839338	63839338	C	T	SNP	.	747	1|1	0|0	0|1	0|1	0|1	0|1	0|1	0|1	0|14	13|0	95,31	77,39	98,37	31,9	24,10	29,8	UTR3	ENSSSCG00000000685(ENSSSCT00000055808:c.*509G>A),ENSSSCG00000025460(ENSSSCT00000058025:c.*379C>T,ENSSSCT00000028618:c.*379C>T)	-	-	5_63839338	642.232	0
5	68608527	68608527	T	C	SNP	.	999	1|1	0|0	0|1	0|1	0|1	0|1	0|1	0|1	0|19	21|0	27,32	30,35	40,38	17,2	6,6	9,2	UTR3	ENSSSCG00000000755(ENSSSCT00000047346:c.*4601T>C,ENSSSCT00000048015:c.*4968T>C,ENSSSCT00000058544:c.*4601T>C)	-	-	5_68608527	726.385	0
6	56244624	56244624	G	A	SNP	.	632	1|1	0|0	0|1	0|1	0|1	0|1	0|1	0|1	0|18	17|0	7,14	19,3	11,5	57,21	28,5	22,3	UTR5	ENSSSCG00000003253(ENSSSCT00000052587:c.-6041C>T)	-	-	6_56244624	48.5605	2.852e-11
9	12500766	12500766	A	G	SNP	.	999	1|1	0|0	0|1	0|1	0|1	0|1	0|1	0|1	0|20	24|0	13,15	10,16	7,15	20,5	12,4	24,9	UTR3	ENSSSCG00000014887(ENSSSCT00000025247:c.*73T>C,ENSSSCT00000016241:c.*73T>C)	-	-	9_12500766	10.2767	0.005868
12	20029533	20029533	G	A	SNP	.	999	1|1	0|0	0|1	0|1	0|1	0|1	0|1	0|1	0|18	27|0	51,14	54,26	44,13	139,33	73,30	78,26	UTR3	ENSSSCG00000017385(ENSSSCT00000041498:c.*719C>T)	-	-	12_20029533	92.9403	6.581e-21
12	52076735	52076735	C	T	SNP	.	999	1|1	0|0	0|1	0|1	0|1	0|1	0|1	0|1	0|22	12|0	62,44	44,55	66,38	24,3	24,8	6,6	exonic	ENSSSCG00000017912	synonymous SNV	ENSSSCG00000017912:ENSSSCT00000019494:exon22:c.G2190A:p.R730R,ENSSSCG00000017912:ENSSSCT00000046710:exon21:c.G2190A:p.R730R,	12_52076735	1076.76	0
13	134588480	134588480	T	C	SNP	.	999	1|1	0|0	0|1	0|1	0|1	0|1	0|1	0|1	0|11	16|0	29,17	23,7	34,13	50,17	54,17	44,12	UTR5	ENSSSCG00000040273(ENSSSCT00000050162:c.-713T>C,ENSSSCT00000044369:c.-534T>C)	-	-	13_134588480	31.7046	1.305e-07
13	134588544	134588544	G	A	SNP	.	999	1|1	0|0	0|1	0|1	0|1	0|1	0|1	0|1	0|19	15|0	44,18	35,13	39,15	73,19	79,17	50,13	UTR5	ENSSSCG00000040273(ENSSSCT00000050162:c.-649G>A,ENSSSCT00000044369:c.-470G>A)	-	-	13_134588544	35.0683	2.427e-08
14	126861631	126861631	C	T	SNP	.	770	1|1	0|0	0|1	0|1	0|1	0|1	0|1	0|1	0|15	20|0	10,15	18,14	14,4	33,4	33,16	18,1	UTR3	ENSSSCG00000036758(ENSSSCT00000027822:c.*2620G>A,ENSSSCT00000059975:c.*2620G>A,ENSSSCT00000058601:c.*2535G>A)	-	-	14_126861631	9.84248	0.00729
17	47693193	47693193	T	C	SNP	.	985	1|1	0|0	0|1	0|1	0|1	0|1	0|1	0|1	0|27	16|0	33,18	21,8	28,10	34,8	22,8	19,7	intronic	ENSSSCG00000033586	-	-	17_47693193	7.50037	0.02351
18	19764733	19764733	G	C	SNP	.	999	1|1	0|0	0|1	0|1	0|1	0|1	0|1	0|1	0|18	18|0	95,119	74,60	45,40	25,4	16,3	12,10	exonic	ENSSSCG00000016578	synonymous SNV	ENSSSCG00000016578:ENSSSCT00000065009:exon39:c.C6357G:p.G2119G,ENSSSCG00000016578:ENSSSCT00000018048:exon39:c.C6375G:p.G2125G,ENSSSCG00000016578:ENSSSCT00000061392:exon37:c.C6270G:p.G2090G,	18_19764733	2056.63	0
AEMK02000452.1	2207888	2207888	C	T	SNP	.	517	1|1	0|0	0|1	0|1	0|1	0|1	0|1	0|1	0|21	20|0	16,9	10,5	12,3	10,3	11,4	14,3	UTR3	ENSSSCG00000002547(ENSSSCT00000056797#AEMK02000452.1#2153060:c.*951C>T)	-	-	AEMK02000452.1_2207888	11.3122	0.003496
AEMK02000258.1	370326	370326	C	T	SNP	.	959	1|1	0|0	0|1	0|1	0|1	0|1	0|1	0|1	0|18	14|0	38,10	12,2	13,10	60,18	41,12	59,15	UTR3	ENSSSCG00000034039(ENSSSCT00000059222#AEMK02000258.1#343030:c.*490C>T,ENSSSCT00000050069#AEMK02000258.1#353574:c.*490C>T)	-	-	AEMK02000258.1_370326	75.3852	4.269e-17

## Sheet: Table S13-2
Table S13-2 Paternal-dependent allelic loci specific in piPSCs
#chr	start	end	ref	mut	variation_type	database	quality	Father_type	Mother_type	PEF5_type	PEF7_type	PEF8_type	ips5_type	ips7_type	ips8_type	Father_read	Mother_read	PEF5	PEF7	PEF8	ips5	ips7	ips8_read		structure_type	structure_gene	function_type	function_gene	ID	chi_squared	p-value
1	270254435	270254435	C	T	SNP	.	999	1|1	0|0	0|1	0|1	0|1	0|1	0|1	0|1	0|16	18|0	15,50	19,29	25,29	8,27	6,20	4,13		UTR3	ENSSSCG00000038868(ENSSSCT00000056593:c.*3378C>T,ENSSSCT00000056178:c.*3378C>T,ENSSSCT00000064993:c.*3253C>T)	-	-	1_270254435	124.859	7.712e-28
1	271282542	271282542	G	A	SNP	.	999	1|1	0|0	0|1	0|1	0|1	0|1	0|1	0|1	0|17	29|0	25,21	11,18	13,11	10,43	5,30	18,33		exonic	ENSSSCG00000005713	synonymous SNV	ENSSSCG00000005713:ENSSSCT00000006283:exon2:c.G633A:p.A211A,ENSSSCG00000005713:ENSSSCT00000063932:exon2:c.G633A:p.A211A,	1_271282542	16.2472	0.0002965
1	271282753	271282753	G	A	SNP	.	999	1|1	0|0	0|1	0|1	0|1	0|1	0|1	0|1	0|19	15|0	8,18	21,9	13,15	12,34	8,34	11,31		UTR3	ENSSSCG00000005713(ENSSSCT00000063932:c.*31G>A)	-	-	1_271282753	16.7909	0.0002259
2	4074848	4074848	A	G	SNP	.	999	1|1	0|0	0|1	0|1	0|1	0|1	0|1	0|1	0|16	16|0	15,58	20,58	65,136	12,45	11,31	8,22		downstream	ENSSSCG00000012875	-	-	2_4074848	1010.05	0
4	54968586	54968586	T	C	SNP	.	999	1|1	0|0	0|1	0|1	0|1	0|1	0|1	0|1	0|14	16|0	6,22	8,17	12,14	3,16	4,19	5,6		UTR3	ENSSSCG00000033791(ENSSSCT00000045953:c.*1363T>C,ENSSSCT00000025805:c.*1363T>C)	-	-	4_54968586	24.8916	3.934e-06
5	64133550	64133550	G	C	SNP	.	999	1|1	0|0	0|1	0|1	0|1	0|1	0|1	0|1	0|15	20|0	22,45	13,65	36,77	12,43	13,30	8,35		UTR5	ENSSSCG00000000694(ENSSSCT00000051325:c.-19C>G,ENSSSCT00000045248:c.-1701C>G)	-	-	5_64133550	145.06	3.167e-32
6	119984085	119984085	G	A	SNP	.	999	1|1	0|0	0|1	0|1	0|1	0|1	0|1	0|1	0|15	22|0	9,18	11,9	22,19	5,28	9,26	8,12		exonic	ENSSSCG00000003744	nonsynonymous SNV	ENSSSCG00000003744:ENSSSCT00000004145:exon8:c.G1375A:p.D459N,	6_119984085	29.5695	3.794e-07
7	13820943	13820943	A	T	SNP	.	999	1|1	0|0	0|1	0|1	0|1	0|1	0|1	0|1	0|16	13|0	24,37	5,18	4,11	4,17	8,38	1,13		UTR3	ENSSSCG00000001073(ENSSSCT00000001168:c.*786T>A)	-	-	7_13820943	87.7619	8.765e-20
7	13820964	13820964	T	G	SNP	.	999	1|1	0|0	0|1	0|1	0|1	0|1	0|1	0|1	0|14	16|0	28,37	7,18	4,12	4,17	12,39	1,13		UTR3	ENSSSCG00000001073(ENSSSCT00000001168:c.*765A>C)	-	-	7_13820964	105.731	1.098e-23
7	30435374	30435374	G	A	SNP	.	999	1|1	0|0	0|1	0|1	0|1	0|1	0|1	0|1	0|29	19|0	14,85	50,108	36,72	36,183	57,151	43,146		UTR3	ENSSSCG00000001528(ENSSSCT00000001703:c.*293C>T)	-	-	7_30435374	112.487	3.748e-25
AEMK02000452.1	3512418	3512418	C	T	SNP	.	999	1|1	0|0	0|1	0|1	0|1	0|1	0|1	0|1	0|17	17|0	86,82	86,68	128,104	5,18	11,75	5,18		exonic	ENSSSCG00000037142	synonymous SNV	ENSSSCG00000037142:ENSSSCT00000061056#AEMK02000452.1#3511251:exon3:c.C171T:p.Y57Y,	AEMK02000452.1_3512418	2867.07	0
AEMK02000452.1	3512421	3512421	G	A	SNP	.	999	1|1	0|0	0|1	0|1	0|1	0|1	0|1	0|1	0|16	17|0	92,85	89,68	134,103	5,18	11,75	5,18		exonic	ENSSSCG00000037142	synonymous SNV	ENSSSCG00000037142:ENSSSCT00000061056#AEMK02000452.1#3511251:exon3:c.G174A:p.A58A,	AEMK02000452.1_3512421	3080.88	0
AEMK02000682.1	478314	478314	A	G	SNP	.	999	1|1	0|0	0|1	0|1	0|1	0|1	0|1	0|1	0|20	11|0	6,9	17,11	2,10	10,30	15,31	11,51					ENSSSCG00000034978:ENSSSCT00000046746#AEMK02000682.1#442260:exon18:c.A1872G:p.A624A,ENSSSCG00000034978:ENSSSCT00000044882#AEMK02000682.1#441307:exon20:c.A2013G:p.A671A,	AEMK02000682.1_478314	62.9911	2.097e-14
1	57189090	57189090	A	C	SNP	.	899	0|0	1|1	0|1	0|1	0|1	0|1	0|1	0|1	20|0	0|4	21,10	13,8	25,7	65,16	46,21	26,6		exonic	ENSSSCG00000004314	nonsynonymous SNV	ENSSSCG00000004314:ENSSSCT00000004769:exon1:c.A556C:p.T186P,	1_57189090	62.4463	2.754e-14
1	57214177	57214177	C	T	SNP	.	999	0|0	1|1	0|1	0|1	0|1	0|1	0|1	0|1	14|0	0|8	18,12	26,15	39,52	52,14	36,14	30,11		exonic	ENSSSCG00000004314	synonymous SNV	ENSSSCG00000004314:ENSSSCT00000004769:exon7:c.C1431T:p.T477T,	1_57214177	82.232	1.392e-18
1	57214313	57214313	A	G	SNP	.	895	0|0	1|1	0|1	0|1	0|1	0|1	0|1	0|1	17|0	0|8	14,10	18,8	33,24	29,6	16,5	8,3		UTR3	ENSSSCG00000004314(ENSSSCT00000004769:c.*10A>G)	-	-	1_57214313	197.011	1.658e-43
1	242004133	242004133	A	G	SNP	.	788	0|0	1|1	0|1	0|1	0|1	0|1	0|1	0|1	15|0	0|18	25,11	36,18	6,6	20,9	22,3	12,3		exonic	ENSSSCG00000005388	synonymous SNV	ENSSSCG00000005388:ENSSSCT00000005931:exon12:c.A1638G:p.G546G,ENSSSCG00000005388:ENSSSCT00000043815:exon12:c.A1638G:p.G546G,ENSSSCG00000005388:ENSSSCT00000040630:exon13:c.A1485G:p.G495G,ENSSSCG00000005388:ENSSSCT00000046324:exon10:c.A1482G:p.G494G,ENSSSCG00000005388:ENSSSCT00000053276:exon11:c.A1470G:p.G490G,	1_242004133	35.9297	1.578e-08
1	251186950	251186950	C	G	SNP	.	809	0|0	1|1	0|1	0|1	0|1	0|1	0|1	0|1	26|0	0|14	86,23	41,20	28,9	50,19	26,8	36,10		UTR3	ENSSSCG00000033120(ENSSSCT00000062069:c.*682C>G,ENSSSCT00000053208:c.*682C>G,ENSSSCT00000040771:c.*773C>G,ENSSSCT00000063147:c.*773C>G,ENSSSCT00000047793:c.*682C>G,ENSSSCT00000059579:c.*682C>G,ENSSSCT00000066152:c.*682C>G)	-	-	1_251186950	46.3905	8.442e-11
1	253190994	253190994	A	G	SNP	.	999	0|0	1|1	0|1	0|1	0|1	0|1	0|1	0|1	18|0	0|14	44,18	30,13	43,23	50,22	53,8	30,7		UTR3	ENSSSCG00000005467(ENSSSCT00000034705:c.*139A>G,ENSSSCT00000006013:c.*139A>G)	-	-	1_253190994	29.4301	4.068e-07
1	271269407	271269407	G	A	SNP	.	999	0|0	1|1	0|1	0|1	0|1	0|1	0|1	0|1	12|0	0|13	31,11	16,9	17,7	47,12	29,9	48,14		UTR5	ENSSSCG00000005713(ENSSSCT00000063932:c.-6G>A)	-	-	1_271269407	32.636	8.188e-08
2	4169970	4169970	T	C	SNP	.	651	0|0	1|1	0|1	0|1	0|1	0|1	0|1	0|1	16|0	0|21	9,3	12,8	12,7	18,7	10,3	10,1		intergenic	ENSSSCG00000034441(dist=33247),ENSSSCG00000012878(dist=1823)	-	-	2_4169970	16.3474	0.000282
2	4170205	4170205	A	G	SNP	.	875	0|0	1|1	0|1	0|1	0|1	0|1	0|1	0|1	19|0	0|24	7,7	16,2	16,9	24,10	10,7	29,4		intergenic	ENSSSCG00000034441(dist=33482),ENSSSCG00000012878(dist=1588)	-	-	2_4170205	13.7629	0.001027
2	5007017	5007017	C	T	SNP	.	856	0|0	1|1	0|1	0|1	0|1	0|1	0|1	0|1	15|0	0|8	11,35	20,78	29,51	13,4	19,4	11,1		exonic	ENSSSCG00000032003	nonsynonymous SNV	ENSSSCG00000032003:ENSSSCT00000028947:exon4:c.G262A:p.G88S,ENSSSCG00000032003:ENSSSCT00000014100:exon5:c.G313A:p.G105S,ENSSSCG00000032003:ENSSSCT00000062862:exon4:c.G262A:p.G88S,	2_5007017	679.369	0
2	6809104	6809104	C	A	SNP	.	999	0|0	1|1	0|1	0|1	0|1	0|1	0|1	0|1	21|0	0|32	118,68	118,67	136,60	145,40	24,12	119,42		intergenic	ENSSSCG00000012984(dist=75566),ENSSSCG00000012992(dist=13863)	-	-	2_6809104	624.309	0
2	6811099	6811099	G	A	SNP	.	999	0|0	1|1	0|1	0|1	0|1	0|1	0|1	0|1	18|0	0|23	154,77	169,71	176,59	182,39	37,16	173,55		intergenic	ENSSSCG00000012984(dist=77561),ENSSSCG00000012992(dist=11868)	-	-	2_6811099	660.46	0
2	117505555	117505555	C	T	SNP	.	999	0|0	1|1	0|1	0|1	0|1	0|1	0|1	0|1	22|0	0|16	4,12	16,9	7,5	58,17	42,16	53,17		UTR3	ENSSSCG00000029860(ENSSSCT00000040986:c.*4444C>T,ENSSSCT00000058846:c.*4444C>T,ENSSSCT00000025962:c.*4444C>T)	-	-	2_117505555	113.246	2.564e-25
2	126531913	126531913	A	G	SNP	.	540	0|0	1|1	0|1	0|1	0|1	0|1	0|1	0|1	5|0	0|9	30,4	17,18	36,10	22,4	25,8	22,4		UTR3	ENSSSCG00000031128(ENSSSCT00000040485:c.*821T>C)	-	-	2_126531913	17.9674	0.0001254
2	133682624	133682624	C	T	SNP	.	999	0|0	1|1	0|1	0|1	0|1	0|1	0|1	0|1	12|0	0|20	60,20	44,20	40,18	96,23	41,18	32,14		UTR3	ENSSSCG00000036686(ENSSSCT00000046112:c.*1586C>T,ENSSSCT00000045936:c.*1586C>T,ENSSSCT00000049414:c.*1586C>T,ENSSSCT00000046073:c.*1675C>T)	-	-	2_133682624	16.3357	0.0002836
2	133682844	133682844	T	C	SNP	.	984	0|0	1|1	0|1	0|1	0|1	0|1	0|1	0|1	18|0	0|26	46,10	47,16	28,15	81,22	42,17	41,12		UTR3	ENSSSCG00000036686(ENSSSCT00000046112:c.*1806T>C,ENSSSCT00000045936:c.*1806T>C,ENSSSCT00000049414:c.*1806T>C,ENSSSCT00000046073:c.*1895T>C)	-	-	2_133682844	23.6046	7.487e-06
2	151025752	151025752	C	T	SNP	.	999	0|0	1|1	0|1	0|1	0|1	0|1	0|1	0|1	14|0	0|17	45,30	37,14	19,18	35,11	13,3	24,6		UTR3	ENSSSCG00000039045(ENSSSCT00000059783:c.*4056C>T,ENSSSCT00000036752:c.*4056C>T,ENSSSCT00000051971:c.*4056C>T,ENSSSCT00000056386:c.*2414C>T,ENSSSCT00000061404:c.*4056C>T)	-	-	2_151025752	96.4784	1.122e-21
3	5109396	5109396	G	T	SNP	.	999	0|0	1|1	0|1	0|1	0|1	0|1	0|1	0|1	15|0	0|18	42,16	43,20	17,11	38,13	33,9	16,5		UTR3	ENSSSCG00000007592(ENSSSCT00000008332:c.*541G>T),ENSSSCG00000024245(ENSSSCT00000026197:c.*340C>A,ENSSSCT00000057069:c.*340C>A)	-	-	3_5109396	13.7941	0.001011
3	16831208	16831208	T	C	SNP	.	718	0|0	1|1	0|1	0|1	0|1	0|1	0|1	0|1	22|0	0|25	13,6	26,18	7,4	23,6	10,4	20,5		UTR3	ENSSSCG00000007744(ENSSSCT00000008491:c.*638T>C),ENSSSCG00000007745(ENSSSCT00000008492:c.*469A>G)	-	-	3_16831208	75.574	3.884e-17
3	17380200	17380200	C	T	SNP	.	781	0|0	1|1	0|1	0|1	0|1	0|1	0|1	0|1	19|0	0|18	4,8	6,7	15,9	14,5	36,7	14,6		intronic	ENSSSCG00000007763	-	-	3_17380200	24.3092	5.264e-06
3	19439307	19439307	T	C	SNP	.	999	0|0	1|1	0|1	0|1	0|1	0|1	0|1	0|1	16|0	0|16	48,24	72,17	52,19	43,20	41,10	25,6		UTR3	ENSSSCG00000007815(ENSSSCT00000008564:c.*469T>C)	-	-	3_19439307	81.2123	2.317e-18
3	41011205	41011205	C	G	SNP	.	727	0|0	1|1	0|1	0|1	0|1	0|1	0|1	0|1	10|0	0|22	42,5	23,19	14,6	19,6	16,8	14,2		intronic	ENSSSCG00000008000	-	-	3_41011205	33.86	4.44e-08
3	68154651	68154651	G	A	SNP	.	999	0|0	1|1	0|1	0|1	0|1	0|1	0|1	0|1	27|0	0|12	69,25	50,27	77,27	69,17	52,11	37,15		UTR3	ENSSSCG00000008261(ENSSSCT00000009047:c.*1367C>T)	-	-	3_68154651	55.8553	7.433e-13
3	112281214	112281214	C	A	SNP	.	999	0|0	1|1	0|1	0|1	0|1	0|1	0|1	0|1	26|0	0|23	73,35	95,41	96,34	50,16	41,18	32,6		UTR3	ENSSSCG00000008562(ENSSSCT00000009367:c.*1945G>T)	-	-	3_112281214	349.956	1.019e-76
3	112281228	112281228	A	G	SNP	.	999	0|0	1|1	0|1	0|1	0|1	0|1	0|1	0|1	24|0	0|24	70,31	87,41	96,34	46,14	38,17	32,6		UTR3	ENSSSCG00000008562(ENSSSCT00000009367:c.*1931T>C)	-	-	3_112281228	347.644	3.236e-76
3	112281246	112281246	G	A	SNP	.	999	0|0	1|1	0|1	0|1	0|1	0|1	0|1	0|1	21|0	0|23	71,27	88,37	105,29	49,14	38,17	32,6		UTR3	ENSSSCG00000008562(ENSSSCT00000009367:c.*1913C>T)	-	-	3_112281246	351.062	5.86e-77
3	127472913	127472913	G	A	SNP	.	999	0|0	1|1	0|1	0|1	0|1	0|1	0|1	0|1	27|0	0|12	49,32	62,19	55,18	50,9	36,11	24,9		UTR3	ENSSSCG00000008644(ENSSSCT00000046005:c.*465G>A,ENSSSCT00000049189:c.*465G>A,ENSSSCT00000055953:c.*465G>A,ENSSSCT00000061190:c.*465G>A,ENSSSCT00000040887:c.*465G>A,ENSSSCT00000065265:c.*593G>A,ENSSSCT00000065195:c.*465G>A,ENSSSCT00000009457:c.*465G>A)	-	-	3_127472913	81.284	2.236e-18
3	127472942	127472942	T	C	SNP	.	999	0|0	1|1	0|1	0|1	0|1	0|1	0|1	0|1	29|0	0|9	50,33	47,19	51,20	46,7	39,14	22,11		UTR3	ENSSSCG00000008644(ENSSSCT00000046005:c.*494T>C,ENSSSCT00000049189:c.*494T>C,ENSSSCT00000055953:c.*494T>C,ENSSSCT00000061190:c.*494T>C,ENSSSCT00000040887:c.*494T>C,ENSSSCT00000065265:c.*622T>C,ENSSSCT00000065195:c.*494T>C,ENSSSCT00000009457:c.*494T>C)	-	-	3_127472942	63.9274	1.313e-14
3	127473068	127473068	G	A	SNP	.	999	0|0	1|1	0|1	0|1	0|1	0|1	0|1	0|1	26|0	0|12	62,23	53,23	75,21	71,13	30,14	24,9		UTR3	ENSSSCG00000008644(ENSSSCT00000046005:c.*620G>A,ENSSSCT00000049189:c.*620G>A,ENSSSCT00000055953:c.*620G>A,ENSSSCT00000061190:c.*620G>A,ENSSSCT00000040887:c.*620G>A,ENSSSCT00000065265:c.*748G>A,ENSSSCT00000065195:c.*620G>A,ENSSSCT00000009457:c.*620G>A)	-	-	3_127473068	143.557	6.713e-32
4	72103933	72103933	C	T	SNP	.	999	0|0	1|1	0|1	0|1	0|1	0|1	0|1	0|1	15|0	0|15	52,21	32,19	19,19	56,17	27,6	32,15		exonic	ENSSSCG00000025087	synonymous SNV	ENSSSCG00000025087:ENSSSCT00000028806:exon23:c.C1914T:p.D638D,ENSSSCG00000025087:ENSSSCT00000006826:exon24:c.C1935T:p.D645D,ENSSSCG00000025087:ENSSSCT00000039192:exon26:c.C2223T:p.D741D,ENSSSCG00000025087:ENSSSCT00000046542:exon26:c.C2115T:p.D705D,ENSSSCG00000025087:ENSSSCT00000057627:exon25:c.C2178T:p.D726D,	4_72103933	11.5416	0.003117
4	72103954	72103954	T	C	SNP	.	999	0|0	1|1	0|1	0|1	0|1	0|1	0|1	0|1	12|0	0|14	56,21	44,17	17,17	61,14	29,5	34,15		exonic	ENSSSCG00000025087	synonymous SNV	ENSSSCG00000025087:ENSSSCT00000028806:exon23:c.T1935C:p.I645I,ENSSSCG00000025087:ENSSSCT00000006826:exon24:c.T1956C:p.I652I,ENSSSCG00000025087:ENSSSCT00000039192:exon26:c.T2244C:p.I748I,ENSSSCG00000025087:ENSSSCT00000046542:exon26:c.T2136C:p.I712I,ENSSSCG00000025087:ENSSSCT00000057627:exon25:c.T2199C:p.I733I,	4_72103954	26.0863	2.165e-06
4	117315752	117315752	C	T	SNP	.	999	0|0	1|1	0|1	0|1	0|1	0|1	0|1	0|1	24|0	0|7	33,19	48,26	40,9	28,14	27,3	32,11		UTR3	ENSSSCG00000006860(ENSSSCT00000048059:c.*1714G>A)	-	-	4_117315752	67.7515	1.941e-15
5	8750922	8750922	C	T	SNP	.	999	0|0	1|1	0|1	0|1	0|1	0|1	0|1	0|1	22|0	0|29	31,14	42,21	41,12	44,13	36,5	28,16		UTR3	ENSSSCG00000039538(ENSSSCT00000037409:c.*90G>A,ENSSSCT00000039538:c.*90G>A)	-	-	5_8750922	16.1721	0.0003078
5	74806166	74806166	G	C	SNP	.	999	0|0	1|1	0|1	0|1	0|1	0|1	0|1	0|1	21|0	0|23	20,12	19,11	11,16	37,12	30,4	30,15		UTR3	ENSSSCG00000000800(ENSSSCT00000000867:c.*13C>G,ENSSSCT00000061131:c.*13C>G,ENSSSCT00000040277:c.*13C>G,ENSSSCT00000065568:c.*13C>G)	-	-	5_74806166	13.5685	0.001131
5	89661653	89661653	C	G	SNP	.	679	0|0	1|1	0|1	0|1	0|1	0|1	0|1	0|1	21|0	0|21	29,21	28,11	27,16	30,11	28,6	18,8		exonic	ENSSSCG00000030478	nonsynonymous SNV	ENSSSCG00000030478:ENSSSCT00000028871:exon1:c.G16C:p.D6H,	5_89661653	13.8263	0.0009946
6	7278538	7278538	C	A	SNP	.	897	0|0	1|1	0|1	0|1	0|1	0|1	0|1	0|1	21|0	0|13	47,20	34,13	41,9	67,19	61,18	36,11		UTR3	ENSSSCG00000032060(ENSSSCT00000061423:c.*115C>A,ENSSSCT00000039716:c.*115C>A,ENSSSCT00000055491:c.*115C>A)	-	-	6_7278538	17.3512	0.0001707
6	18645852	18645852	C	T	SNP	.	999	0|0	1|1	0|1	0|1	0|1	0|1	0|1	0|1	27|0	0|15	88,148	78,143	88,151	18,8	30,9	13,3		exonic	ENSSSCG00000030300	synonymous SNV	ENSSSCG00000030300:ENSSSCT00000029059:exon3:c.C144T:p.C48C,	6_18645852	5653.55	0
6	20388759	20388759	C	A	SNP	.	999	0|0	1|1	0|1	0|1	0|1	0|1	0|1	0|1	16|0	0|20	31,24	35,41	17,32	22,5	12,7	17,4		UTR3	ENSSSCG00000040881(ENSSSCT00000052061:c.*1068G>T)	-	-	6_20388759	237.37	2.855e-52
6	97299141	97299141	C	T	SNP	.	999	0|0	1|1	0|1	0|1	0|1	0|1	0|1	0|1	9|0	0|16	81,72	67,79	10,20	100,22	55,23	114,32		exonic	ENSSSCG00000024162	synonymous SNV	ENSSSCG00000024162:ENSSSCT00000022557:exon2:c.G96A:p.T32T,	6_97299141	159.323	2.531e-35
6	103389739	103389739	C	T	SNP	.	999	0|0	1|1	0|1	0|1	0|1	0|1	0|1	0|1	18|0	0|26	90,27	46,33	82,23	46,8	37,6	19,16		UTR3	ENSSSCG00000003691(ENSSSCT00000038826:c.*2017G>A,ENSSSCT00000056421:c.*2017G>A,ENSSSCT00000047358:c.*1942G>A,ENSSSCT00000051226:c.*2017G>A)	-	-	6_103389739	243.64	1.243e-53
6	103389746	103389746	A	C	SNP	.	999	0|0	1|1	0|1	0|1	0|1	0|1	0|1	0|1	18|0	0|27	85,28	45,32	82,24	44,8	38,7	20,16		UTR3	ENSSSCG00000003691(ENSSSCT00000038826:c.*2010T>G,ENSSSCT00000056421:c.*2010T>G,ENSSSCT00000047358:c.*1935T>G,ENSSSCT00000051226:c.*2010T>G)	-	-	6_103389746	230.424	9.204e-51
6	103389810	103389810	C	A	SNP	.	999	0|0	1|1	0|1	0|1	0|1	0|1	0|1	0|1	20|0	0|24	101,28	48,35	67,24	39,6	29,10	21,11		UTR3	ENSSSCG00000003691(ENSSSCT00000038826:c.*1946G>T,ENSSSCT00000056421:c.*1946G>T,ENSSSCT00000047358:c.*1871G>T,ENSSSCT00000051226:c.*1946G>T)	-	-	6_103389810	315.222	3.551e-69
6	103390797	103390797	T	C	SNP	.	783	0|0	1|1	0|1	0|1	0|1	0|1	0|1	0|1	21|0	0|21	44,24	16,5	12,7	40,8	14,2	30,8		UTR3	ENSSSCG00000003691(ENSSSCT00000038826:c.*959A>G,ENSSSCT00000056421:c.*959A>G,ENSSSCT00000047358:c.*884A>G,ENSSSCT00000051226:c.*959A>G)	-	-	6_103390797	19.3958	6.141e-05
6	103390802	103390802	C	A	SNP	.	794	0|0	1|1	0|1	0|1	0|1	0|1	0|1	0|1	19|0	0|21	45,24	16,5	12,7	40,8	13,2	27,8		UTR3	ENSSSCG00000003691(ENSSSCT00000038826:c.*954G>T,ENSSSCT00000056421:c.*954G>T,ENSSSCT00000047358:c.*879G>T,ENSSSCT00000051226:c.*954G>T)	-	-	6_103390802	18.9018	7.862e-05
6	119957225	119957225	T	C	SNP	.	699	0|0	1|1	0|1	0|1	0|1	0|1	0|1	0|1	25|0	0|11	22,7	10,4	29,20	29,3	26,4	27,13		exonic	ENSSSCG00000003744	nonsynonymous SNV	ENSSSCG00000003744:ENSSSCT00000004145:exon4:c.T316C:p.C106R,	6_119957225	10.8396	0.004428
7	100121905	100121905	G	A	SNP	.	999	0|0	1|1	0|1	0|1	0|1	0|1	0|1	0|1	8|0	0|14	114,44	149,67	133,38	23,13	29,3	10,3		exonic	ENSSSCG00000002392	synonymous SNV	ENSSSCG00000002392:ENSSSCT00000050073:exon2:c.C552T:p.P184P,ENSSSCG00000002392:ENSSSCT00000002660:exon1:c.C585T:p.P195P,	7_100121905	3391.75	0
7	112041285	112041285	T	C	SNP	.	984	0|0	1|1	0|1	0|1	0|1	0|1	0|1	0|1	24|0	0|19	45,18	60,22	51,21	53,10	43,9	20,13		UTR3	ENSSSCG00000002433(ENSSSCT00000002703:c.*116T>C),ENSSSCG00000002434(ENSSSCT00000002704:c.*1618A>G)	-	-	7_112041285	63.3986	1.711e-14
8	77321707	77321707	A	G	SNP	.	664	0|0	1|1	0|1	0|1	0|1	0|1	0|1	0|1	17|0	0|21	12,4	22,7	11,8	33,6	22,9	35,5		UTR3	ENSSSCG00000009015(ENSSSCT00000044753:c.*139A>G,ENSSSCT00000028841:c.*139A>G,ENSSSCT00000054577:c.*139A>G,ENSSSCT00000049603:c.*139A>G)	-	-	8_77321707	24.7181	4.291e-06
9	36525359	36525359	A	T	SNP	.	487	0|0	1|1	0|1	0|1	0|1	0|1	0|1	0|1	25|0	0|22	53,34	108,27	33,9	82,23	51,14	36,14		UTR5	ENSSSCG00000026153(ENSSSCT00000028484:c.-4A>T,ENSSSCT00000037844:c.-4A>T)	-	-	9_36525359	79.7503	4.813e-18
10	39886324	39886324	A	G	SNP	.	520	0|0	1|1	0|1	0|1	0|1	0|1	0|1	0|1	11|0	0|4	25,12	15,8	15,2	18,3	9,4	9,4		intergenic	ENSSSCG00000040101(dist=3381),ENSSSCG00000011013(dist=46266)	-	-	10_39886324	21.1136	2.602e-05
11	78777712	78777712	C	G	SNP	.	999	0|0	1|1	0|1	0|1	0|1	0|1	0|1	0|1	15|0	0|13	89,31	63,25	61,40	114,45	117,18	118,38		UTR3	ENSSSCG00000009560(ENSSSCT00000051865:c.*397C>G,ENSSSCT00000010480:c.*397C>G)	-	-	11_78777712	45.32	1.442e-10
12	17623632	17623632	A	C	SNP	.	999	0|0	1|1	0|1	0|1	0|1	0|1	0|1	0|1	16|0	0|14	44,15	26,8	22,10	79,27	49,17	39,11		UTR3	ENSSSCG00000017316(ENSSSCT00000026497:c.*916A>C,ENSSSCT00000038787:c.*959A>C)	-	-	12_17623632	42.8348	4.995e-10
12	17623633	17623633	T	G	SNP	.	999	0|0	1|1	0|1	0|1	0|1	0|1	0|1	0|1	16|0	0|14	45,15	26,8	24,10	80,27	49,17	37,10		UTR3	ENSSSCG00000017316(ENSSSCT00000026497:c.*917T>G,ENSSSCT00000038787:c.*960T>G)	-	-	12_17623633	39.7558	2.329e-09
12	51544767	51544767	C	G	SNP	.	917	0|0	1|1	0|1	0|1	0|1	0|1	0|1	0|1	18|0	0|21	19,11	9,8	20,4	45,14	28,6	32,12		downstream	ENSSSCG00000039064	-	-	12_51544767	31.8451	1.216e-07
12	51544771	51544771	T	C	SNP	.	916	0|0	1|1	0|1	0|1	0|1	0|1	0|1	0|1	18|0	0|21	18,11	10,8	20,4	48,14	27,6	32,12		downstream	ENSSSCG00000039064	-	-	12_51544771	33.4736	5.386e-08
13	24694981	24694981	C	A	SNP	.	873	0|0	1|1	0|1	0|1	0|1	0|1	0|1	0|1	27|0	0|24	101,32	72,18	41,29	50,25	87,16	31,7		UTR5	ENSSSCG00000011272(ENSSSCT00000012340:c.-244C>A,ENSSSCT00000056051:c.-244C>A)	-	-	13_24694981	73.4415	1.128e-16
13	24695025	24695025	A	G	SNP	.	953	0|0	1|1	0|1	0|1	0|1	0|1	0|1	0|1	22|0	0|19	112,34	73,19	42,25	55,32	93,13	33,7		UTR5	ENSSSCG00000011272(ENSSSCT00000012340:c.-200A>G,ENSSSCT00000056051:c.-200A>G)	-	-	13_24695025	60.0856	8.966e-14
13	206833738	206833738	T	A	SNP	.	815	0|0	1|1	0|1	0|1	0|1	0|1	0|1	0|1	16|0	0|14	10,3	29,23	20,26	30,7	27,6	20,7		UTR5	ENSSSCG00000038081(ENSSSCT00000044912:c.-50830T>A)	-	-	13_206833738	39.8773	2.192e-09
13	206833740	206833740	G	A	SNP	.	790	0|0	1|1	0|1	0|1	0|1	0|1	0|1	0|1	15|0	0|14	10,3	29,22	20,25	31,7	27,6	20,7		UTR5	ENSSSCG00000038081(ENSSSCT00000044912:c.-50828G>A)	-	-	13_206833740	38.2656	4.906e-09
13	207030122	207030122	G	T	SNP	.	682	0|0	1|1	0|1	0|1	0|1	0|1	0|1	0|1	19|0	0|16	12,5	12,5	14,7	57,13	21,5	34,11		UTR3	ENSSSCG00000029627(ENSSSCT00000028839:c.*837G>T)	-	-	13_207030122	56.044	6.764e-13
14	103460636	103460636	C	T	SNP	.	999	0|0	1|1	0|1	0|1	0|1	0|1	0|1	0|1	10|0	0|16	43,23	54,24	62,16	47,11	27,10	36,13		UTR3	ENSSSCG00000010465(ENSSSCT00000011453:c.*1090C>T)	-	-	14_103460636	63.6991	1.472e-14
15	44976095	44976095	A	C	SNP	.	901	0|0	1|1	0|1	0|1	0|1	0|1	0|1	0|1	27|0	1|22	61,24	34,14	33,6	25,18	62,9	24,3		UTR3	ENSSSCG00000015776(ENSSSCT00000047381:c.*2048T>G,ENSSSCT00000017177:c.*1103T>G)	-	-	15_44976095	53.8073	2.07e-12
15	45743304	45743304	T	C	SNP	.	999	0|0	1|1	0|1	0|1	0|1	0|1	0|1	0|1	25|0	0|19	136,91	162,63	161,56	77,27	132,34	31,13		UTR3	ENSSSCG00000034012(ENSSSCT00000042090:c.*1018A>G,ENSSSCT00000064876:c.*1018A>G)	-	-	15_45743304	846.646	0
15	131289984	131289984	A	G	SNP	.	839	0|0	1|1	0|1	0|1	0|1	0|1	0|1	0|1	15|0	0|14	43,35	33,30	122,113	12,2	9,2	10,3		exonic	ENSSSCG00000016262	nonsynonymous SNV	ENSSSCG00000016262:ENSSSCT00000017707:exon20:c.A1823G:p.E608G,ENSSSCG00000016262:ENSSSCT00000062489:exon20:c.A1811G:p.E604G,ENSSSCG00000016262:ENSSSCT00000051887:exon22:c.A1865G:p.E622G,	15_131289984	4329.47	0
15	135093955	135093955	C	T	SNP	.	999	0|0	1|1	0|1	0|1	0|1	0|1	0|1	0|1	14|0	0|11	133,80	120,80	108,57	56,22	79,22	21,6		UTR3	ENSSSCG00000034692(ENSSSCT00000063838:c.*917C>T,ENSSSCT00000037439:c.*917C>T)	-	-	15_135093955	1036.03	0
16	5699968	5699968	T	C	SNP	.	907	0|0	1|1	0|1	0|1	0|1	0|1	0|1	0|1	28|0	0|7	49,11	72,34	36,25	65,11	53,17	57,18		exonic	ENSSSCG00000016793	nonsynonymous SNV	ENSSSCG00000016793:ENSSSCT00000018281:exon6:c.A1337G:p.Q446R,ENSSSCG00000016793:ENSSSCT00000053326:exon5:c.A1073G:p.Q358R,	16_5699968	24.496	4.795e-06
16	74246513	74246513	T	G	SNP	.	512	0|0	1|1	0|1	0|1	0|1	0|1	0|1	0|1	9|0	0|12	27,10	18,5	20,8	59,15	28,5	33,15		UTR3	ENSSSCG00000017100(ENSSSCT00000038112:c.*236A>C,ENSSSCT00000044623:c.*236A>C,ENSSSCT00000050214:c.*236A>C,ENSSSCT00000056100:c.*236A>C,ENSSSCT00000018618:c.*236A>C)	-	-	16_74246513	29.8636	3.275e-07
17	19362568	19362568	T	G	SNP	.	804	0|0	1|1	0|1	0|1	0|1	0|1	0|1	0|1	14|0	0|11	27,14	18,10	20,5	26,10	50,8	26,11		UTR5	ENSSSCG00000007064(ENSSSCT00000007735:c.-11235A>C)	-	-	17_19362568	20.1036	4.311e-05
17	32490264	32490264	C	T	SNP	.	581	0|0	1|1	0|1	0|1	0|1	0|1	0|1	0|1	10|0	0|14	13,3	17,6	14,7	15,7	11,2	17,3		intronic	ENSSSCG00000007160	-	-	17_32490264	9.37867	0.009193
18	641573	641573	C	T	SNP	.	999	0|0	1|1	0|1	0|1	0|1	0|1	0|1	0|1	20|0	0|19	71,44	26,39	32,53	50,10	20,9	12,7		UTR3	ENSSSCG00000016406(ENSSSCT00000017863:c.*850C>T,ENSSSCT00000046380:c.*2516C>T,ENSSSCT00000063329:c.*850C>T,ENSSSCT00000061272:c.*850C>T)	-	-	18_641573	324.369	3.665e-71
18	641855	641855	T	C	SNP	.	999	0|0	1|1	0|1	0|1	0|1	0|1	0|1	0|1	18|0	0|14	82,46	39,25	81,36	35,7	30,9	9,5		UTR3	ENSSSCG00000016406(ENSSSCT00000017863:c.*1132T>C,ENSSSCT00000046380:c.*2798T>C,ENSSSCT00000063329:c.*1132T>C,ENSSSCT00000061272:c.*1132T>C)	-	-	18_641855	949.907	0
