# Supplementary material for: The Defects of Epigenetic Reprogramming in Dox-Dependent Porcine-iPSCs
Source: Int J Mol Sci. 2022 Oct 8;23(19):11941. doi: 10.3390/ijms231911941 (PMC9570186; doi:10.3390/ijms231911941)
Supplement: Supplementary file 1 [file ijms-23-11941-s001.zip › Table S14.xlsx]

## Sheet: Table S14-1
Table S14-1 Maternal-dependent allelic loci commonly existed in PEF and piPSCs
#chr	start	end	ref	mut	variation_type	quality	Father_type	Mother_type	PEF5_type	PEF7_type	PEF8_type	ips5_type	ips7_type	ips8_type	Father_read	Mother_read	PEF5_	PEF7	PEF8	ips5_	ips7_	ips8_	structure_type	structure_gene	function_type	function_gene	ID	chi_squared	p-value											m	印记类型
1	56689101	56689101	T	G	SNP	999	0|0	1|1	1|1	1|1	1|1	1|1	1|1	1|1	17|0	0|7	0,48	0,24	0,21	0,69	0,98	0,90	exonic	ENSSSCG00000029003	nonsynonymous SNV	ENSSSCG00000029003:ENSSSCT00000030834:exon1:c.T34G:p.L12V,	1_56689101	115.169	9.804e-26
1	56689311	56689311	G	A	SNP	999	0|0	1|1	1|1	1|1	1|1	1|1	1|1	1|1	28|0	0|14	0,84	0,56	0,99	0,106	0,152	0,119	exonic	ENSSSCG00000029003	nonsynonymous SNV	ENSSSCG00000029003:ENSSSCT00000030834:exon1:c.G244A:p.V82I,	1_56689311	68.559	1.296e-15
2	12989505	12989505	T	C	SNP	999	0|0	1|1	1|1	1|1	1|1	1|1	1|1	1|1	6|0	0|20	0,39	0,36	0,30	0,85	0,74	0,87	intergenic	ENSSSCG00000035278(dist=36631),ENSSSCG00000024984(dist=56794)	-	-	2_12989505	81.7525	1.769e-18
3	64879248	64879248	T	C	SNP	999	0|0	1|1	1|1	1|1	1|1	1|1	1|1	1|1	23|0	0|22	0,23	0,28	0,14	0,58	0,41	0,23	intergenic	ENSSSCG00000037620(dist=28589),ENSSSCG00000008259(dist=1249336)	-	-	3_64879248	28.7644	5.674e-07
4	118064116	118064116	T	C	SNP	999	0|0	1|1	1|1	1|1	1|1	1|1	1|1	1|1	8|1	0|21	0,182	0,131	0,132	0,116	0,60	0,89	exonic	ENSSSCG00000006870	synonymous SNV	ENSSSCG00000006870:ENSSSCT00000023573:exon5:c.A564G:p.A188A,ENSSSCG00000006870:ENSSSCT00000007523:exon6:c.A660G:p.A220A,ENSSSCG00000006870:ENSSSCT00000040468:exon6:c.A660G:p.A220A,	4_118064116	142.344	1.232e-31
4	118064188	118064188	C	T	SNP	999	0|0	1|1	1|1	1|1	1|1	1|1	1|1	1|1	9|1	0|15	0,155	0,109	0,125	0,89	0,56	0,82	exonic	ENSSSCG00000006870	synonymous SNV	ENSSSCG00000006870:ENSSSCT00000023573:exon5:c.G492A:p.A164A,ENSSSCG00000006870:ENSSSCT00000007523:exon6:c.G588A:p.A196A,ENSSSCG00000006870:ENSSSCT00000040468:exon6:c.G588A:p.A196A,	4_118064188	121.653	3.831e-27
15	107938357	107938357	G	A	SNP	999	0|0	1|1	1|1	1|1	1|1	1|1	1|1	1|1	19|0	0|15	0,48	2,61	0,28	1,96	0,107	0,82	exonic	ENSSSCG00000031140	nonsynonymous SNV	ENSSSCG00000031140:ENSSSCT00000056053:exon1:c.C197T:p.A66V,	15_107938357	78.407	9.422e-18
X	89460856	89460856	A	C	SNP	999	0|0	1|1	1|1	1|1	1|1	1|1	1|1	1|1	4|0	0|12	0,174	0,169	0,95	0,155	0,96	0,87	exonic	ENSSSCG00000012578	nonsynonymous SNV	ENSSSCG00000012578:ENSSSCT00000013753:exon1:c.A185C:p.E62A,	X_89460856	58.5751	1.908e-13
3	126582010	126582010	T	G	SNP	999	0|0	1|1	0|1	0|1	0|1	0|1	0|1	0|1	7|0	0|14	4,11	2,17	6,16	12,24	7,31	6,24	intronic	ENSSSCG00000008637	-	-	3_126582010	23.8833	6.513e-06
7	34555423	34555423	G	C	SNP	999	0|0	1|1	0|1	0|1	0|1	0|1	0|1	0|1	24|0	0|16	13,85	25,75	10,72	16,37	9,27	6,29	exonic	ENSSSCG00000033246	nonsynonymous SNV	ENSSSCG00000033246:ENSSSCT00000056278:exon1:c.C65G:p.T22S,	7_34555423	215.1	1.958e-47
13	132461116	132461116	G	A	SNP	999	0|0	1|1	0|1	0|1	0|1	0|1	0|1	0|1	18|0	0|20	14,20	3,50	4,25	18,35	10,32	3,29	UTR3	ENSSSCG00000039249(ENSSSCT00000052618:c.*1485C>T)	-	-	13_132461116	9.02114	0.01099
13	207587949	207587949	G	A	SNP	999	0|0	1|1	0|1	0|1	0|1	0|1	0|1	0|1	21|0	0|10	9,54	14,40	6,49	3,35	7,23	6,28	UTR3	ENSSSCG00000028571(ENSSSCT00000024296:c.*206G>A,ENSSSCT00000050591:c.*685G>A)	-	-	13_207587949	48.618	2.772e-11
15	1733837	1733837	C	T	SNP	999	0|0	1|1	0|1	0|1	0|1	0|1	0|1	0|1	26|0	0|12	40,82	23,140	29,121	13,62	7,42	13,49	UTR3	ENSSSCG00000040445(ENSSSCT00000054321:c.*1235C>T)	-	-	15_1733837	419.581	0
17	41471175	41471175	A	G	SNP	999	0|0	1|1	0|1	0|1	0|1	0|1	0|1	0|1	24|0	0|16	13,40	3,15	2,12	8,51	25,75	14,48	intergenic	ENSSSCG00000028758(dist=38544),ENSSSCG00000007345(dist=36581)	-	-	17_41471175	105.011	1.574e-23
1	7689720	7689720	A	G	SNP	489	1|1	0|0	0|1	0|1	0|1	0|1	0|1	0|1	0|15	20|0	192,45	187,34	196,55	89,21	50,8	67,17	UTR3	ENSSSCG00000040317(ENSSSCT00000056447:c.*843A>G,ENSSSCT00000039602:c.*843A>G,ENSSSCT00000054351:c.*843A>G)	-	-	1_7689720	936.725	0
1	9130946	9130946	C	T	SNP	812	1|1	0|0	0|1	0|1	0|1	0|1	0|1	0|1	0|10	10|0	109,41	114,37	134,36	14,2	10,1	10,2	UTR3	ENSSSCG00000030535(ENSSSCT00000053140:c.*903G>A)	-	-	1_9130946	4984.4	0
3	3616010	3616010	G	A	SNP	424	1|1	0|0	0|1	0|1	0|1	0|1	0|1	0|1	0|19	4|0	11,3	12,5	10,1	25,6	9,3	9,5	UTR3	ENSSSCG00000007576(ENSSSCT00000008315:c.*459G>A)	-	-	3_3616010	12.0488	0.002419
5	101797129	101797129	T	C	SNP	103	1|1	0|0	0|1	0|1	0|1	0|1	0|1	0|1	0|22	21|0	15,3	41,6	26,3	19,3	16,2	29,4	intergenic	ENSSSCG00000036560(dist=1770),ENSSSCG00000000948(dist=74185)	-	-	5_101797129	47.9343	3.901e-11
6	95563592	95563592	T	C	SNP	753	1|1	0|0	0|1	0|1	0|1	0|1	0|1	0|1	0|20	13|0	29,3	27,6	26,9	48,7	30,14	22,6	UTR3	ENSSSCG00000003664(ENSSSCT00000046673:c.*118T>C,ENSSSCT00000004060:c.*118T>C)	-	-	6_95563592	14.1182	0.0008596
6	95563600	95563600	T	C	SNP	857	1|1	0|0	0|1	0|1	0|1	0|1	0|1	0|1	0|18	16|0	28,4	26,6	26,9	47,9	30,15	20,6	UTR3	ENSSSCG00000003664(ENSSSCT00000046673:c.*126T>C,ENSSSCT00000004060:c.*126T>C)	-	-	6_95563600	17.1567	0.0001881
11	68319515	68319515	C	T	SNP	560	1|1	0|0	0|1	0|1	0|1	0|1	0|1	0|1	0|17	19|0	65,8	74,12	45,15	28,7	23,5	16,2	UTR3	ENSSSCG00000009516(ENSSSCT00000060273:c.*906C>T,ENSSSCT00000010434:c.*906C>T)	-	-	11_68319515	259.4	4.699e-57								21
13	207587982	207587982	C	T	SNP	774	1|1	0|0	0|1	0|1	0|1	0|1	0|1	0|1	0|17	11|0	70,9	49,14	54,7	41,6	23,12	33,10	UTR3	ENSSSCG00000028571(ENSSSCT00000024296:c.*239C>T,ENSSSCT00000050591:c.*718C>T)	-	-	13_207587982	51.7221	5.871e-12
13	207588063	207588063	G	A	SNP	677	1|1	0|0	0|1	0|1	0|1	0|1	0|1	0|1	0|14	14|0	65,9	46,8	55,6	36,8	23,11	32,9	UTR3	ENSSSCG00000028571(ENSSSCT00000024296:c.*320G>A,ENSSSCT00000050591:c.*799G>A)	-	-	13_207588063	41.9753	7.677e-10
14	92261335	92261335	T	C	SNP	726	1|1	0|0	0|1	0|1	0|1	0|1	0|1	0|1	0|14	18|0	14,10	19,5	28,4	76,20	56,8	51,14	UTR3	ENSSSCG00000040185(ENSSSCT00000046982:c.*1053A>G)	-	-	14_92261335	95.7538	1.612e-21
15	128466369	128466369	C	A	SNP	709	1|1	0|0	0|1	0|1	0|1	0|1	0|1	0|1	0|18	13|0	76,24	81,18	66,10	30,9	19,5	23,4	UTR3	ENSSSCG00000016243(ENSSSCT00000065550:c.*167C>A,ENSSSCT00000057948:c.*167C>A)	-	-	15_128466369	418.711	0

## Sheet: Table S14-2
Table S14-2 Paternal-dependent allelic loci specific in PEFcommonly existed in PEF and piPSCs
#chr	start	end	ref	mut	variation_type	quality	Father_type	Mother_type	PEF5_type	PEF7_type	PEF8_type	ips5_type	ips7_type	ips8_type	Father_read	Mother_read	PEF5_	PEF7	PEF8	ips5_	ips7_	ips8_	structure_type	structure_gene	function_type	function_gene	ID	chi_squared	p-value
6	103414609	103414609	G	A	SNP	282	0|0	1|1	0|0	0|0	0|0	0|1	0|1	0|1	20|0	0|25	183,0	178,3	198,22	175,54	189,44	178,44	exonic	ENSSSCG00000003691	synonymous SNV	ENSSSCG00000003691:ENSSSCT00000025362:exon4:c.C420T:p.D140D,ENSSSCG00000003691:ENSSSCT00000065615:exon4:c.C423T:p.D141D,ENSSSCG00000003691:ENSSSCT00000004090:exon4:c.C420T:p.D140D,	6_103414609	20.8633	2.948e-05
10	10169187	10169187	G	A	SNP	700	0|0	1|1	0|0	0|0	0|0	0|1	0|1	0|1	15|0	0|18	13,0	28,0	14,0	131,91	154,61	155,63	exonic	ENSSSCG00000010826	nonsynonymous SNV	ENSSSCG00000010826:ENSSSCT00000011844:exon3:c.G569A:p.R190Q,ENSSSCG00000010826:ENSSSCT00000039797:exon3:c.G569A:p.R190Q,	10_10169187	550.307	0
10	10184050	10184050	C	T	SNP	652	0|0	1|1	0|0	0|0	0|0	0|1	0|1	0|1	16|0	0|9	21,0	46,0	26,1	146,78	157,55	164,58	exonic	ENSSSCG00000010826	synonymous SNV	ENSSSCG00000010826:ENSSSCT00000039797:exon7:c.C990T:p.P330P,	10_10184050	485.234	0
10	10187624	10187624	C	T	SNP	666	0|0	1|1	0|0	0|0	0|0	0|1	0|1	0|1	16|0	0|26	18,0	44,0	17,0	155,64	166,53	143,39	exonic	ENSSSCG00000010826	synonymous SNV	ENSSSCG00000010826:ENSSSCT00000011844:exon7:c.C939T:p.T313T,	10_10187624	473.908	0
10	10187638	10187638	T	C	SNP	654	0|0	1|1	0|0	0|0	0|0	0|1	0|1	0|1	17|0	0|25	21,0	33,0	15,0	153,61	155,49	140,40	exonic	ENSSSCG00000010826	nonsynonymous SNV	ENSSSCG00000010826:ENSSSCT00000011844:exon7:c.T953C:p.I318T,	10_10187638	468.649	0
10	10187681	10187681	T	C	SNP	692	0|0	1|1	0|0	0|0	0|0	0|1	0|1	0|1	17|0	0|28	19,0	20,0	12,0	129,48	147,49	134,37	exonic	ENSSSCG00000010826	synonymous SNV	ENSSSCG00000010826:ENSSSCT00000011844:exon7:c.T996C:p.V332V,	10_10187681	446.922	0
10	10188016	10188016	A	G	SNP	332	0|0	1|1	0|0	0|0	0|0	0|1	0|1	0|1	22|0	0|23	16,0	25,0	14,0	162,32	142,23	136,31	UTR3	ENSSSCG00000010826(ENSSSCT00000011844:c.*314A>G,ENSSSCT00000039797:c.*474A>G)	-	-	10_10188016	422.281	0
11	19573132	19573132	G	A	SNP	999	1|1	0|0	1|1	1|1	1|1	1|1	1|1	1|1	0|27	10|1	0,24	0,26	0,51	0,100	4,54	0,39	intronic	ENSSSCG00000027551	-	-	11_19573132	79.1075	6.638e-18
14	76700211	76700211	C	T	SNP	999	1|1	0|0	1|1	1|1	1|1	1|1	1|1	1|1	0|17	6|1	0,57	0,33	0,38	0,32	0,11	0,32	UTR5	ENSSSCG00000010313(ENSSSCT00000011290:c.-76C>T,ENSSSCT00000011289:c.-76C>T,ENSSSCT00000038798:c.-76C>T)	-	-	14_76700211	64.6562	9.122e-15
14	134003780	134003780	A	C	SNP	999	1|1	0|0	1|1	1|1	1|1	1|1	1|1	1|1	0|19	17|1	3,22	2,25	2,17	5,64	2,24	7,33	UTR3	ENSSSCG00000010732(ENSSSCT00000011744:c.*2314T>G,ENSSSCT00000063171:c.*2184T>G,ENSSSCT00000057914:c.*2314T>G)	-	-	14_134003780	39.1214	3.198e-09
2	29364824	29364824	C	T	SNP	225	0|0	1|1	0|1	0|1	0|1	0|0	0|0	0|0	9|0	0|21	25,9	13,3	14,3	21,2	30,0	24,2	UTR5	ENSSSCG00000026083(ENSSSCT00000032359:c.-586G>A)	-	-	2_29364824	14.9096	0.0005787
11	78777656	78777656	A	G	SNP	999	1|1	0|0	0|1	0|1	0|1	1|1	1|1	1|1	0|13	9|0	23,136	17,85	25,78	18,142	8,159	16,160	UTR3	ENSSSCG00000009560(ENSSSCT00000051865:c.*341A>G,ENSSSCT00000010480:c.*341A>G)	-	-	11_78777656	55.5841	8.513e-13
13	206733347	206733347	C	G	SNP	103	0|0	1|1	0|1	0|1	0|1	0|0	0|0	0|0	11|0	0|18	60,12	62,8	78,10	223,11	106,8	151,10	exonic	ENSSSCG00000037061	nonsynonymous SNV	ENSSSCG00000037061:ENSSSCT00000044042:exon9:c.C861G:p.D287E,	13_206733347	162.236	5.902e-36
8	66605216	66605216	T	G	SNP	999	1|1	0|0	0|1	0|1	0|1	0|1	0|1	0|1	0|21	17|0	2,12	5,13	5,12	2,20	2,9	2,9	UTR3	ENSSSCG00000034442(ENSSSCT00000050053:c.*1286A>C)	-	-	8_66605216	10.6364	0.004902
1	246105407	246105407	A	G	SNP	523	0|0	1|1	0|1	0|1	0|1	0|1	0|1	0|1	12|0	0|17	153,46	74,14	45,5	89,29	77,13	81,20	exonic	ENSSSCG00000005424	synonymous SNV	ENSSSCG00000005424:ENSSSCT00000049508:exon1:c.A51G:p.L17L,ENSSSCG00000005424:ENSSSCT00000046165:exon2:c.A51G:p.L17L,ENSSSCG00000005424:ENSSSCT00000005965:exon1:c.A51G:p.L17L,ENSSSCG00000005424:ENSSSCT00000045553:exon2:c.A51G:p.L17L,	1_246105407	81.3986	2.111e-18
1	265636857	265636857	G	A	SNP	895	0|0	1|1	0|1	0|1	0|1	0|1	0|1	0|1	18|0	0|26	35,6	33,15	27,9	93,22	48,17	61,11	exonic	ENSSSCG00000005594	nonsynonymous SNV	ENSSSCG00000005594:ENSSSCT00000006150:exon8:c.G809A:p.R270K,	1_265636857	70.0635	6.108e-16
1	265637203	265637203	T	C	SNP	999	0|0	1|1	0|1	0|1	0|1	0|1	0|1	0|1	21|0	0|21	62,12	64,16	49,15	159,42	75,39	112,34	UTR3	ENSSSCG00000034227(ENSSSCT00000042194:c.*102A>G)	-	-	1_265637203	136.439	2.359e-30
2	8922338	8922338	C	T	SNP	999	0|0	1|1	0|1	0|1	0|1	0|1	0|1	0|1	27|0	0|17	54,15	22,14	39,8	122,33	81,20	106,35	intergenic	ENSSSCG00000022404(dist=23090),ENSSSCG00000028025(dist=9179)	-	-	2_8922338	152.214	8.852e-34
2	64601266	64601266	T	C	SNP	388	0|0	1|1	0|1	0|1	0|1	0|1	0|1	0|1	18|0	0|17	24,9	11,3	11,2	27,6	23,4	15,4	exonic	ENSSSCG00000013786	nonsynonymous SNV	ENSSSCG00000013786:ENSSSCT00000015063:exon4:c.A91G:p.M31V,	2_64601266	8.154	0.01696
2	74626909	74626909	A	G	SNP	999	0|0	1|1	0|1	0|1	0|1	0|1	0|1	0|1	6|0	0|3	14,12	131,29	145,27	155,27	148,40	91,18	UTR5	ENSSSCG00000027127(ENSSSCT00000032005:c.-100A>G,ENSSSCT00000035211:c.-100A>G)	-	-	2_74626909	174.297	1.418e-38
2	81500049	81500049	A	G	SNP	289	0|0	1|1	0|1	0|1	0|1	0|1	0|1	0|1	11|0	0|26	13,1	13,4	9,3	18,3	17,3	25,6	UTR3	ENSSSCG00000029985(ENSSSCT00000027990:c.*72T>C)	-	-	2_81500049	14.4285	0.000736
2	81538451	81538451	A	T	SNP	539	0|0	1|1	0|1	0|1	0|1	0|1	0|1	0|1	18|0	0|10	86,21	70,17	74,18	48,8	30,18	39,9	UTR3	ENSSSCG00000014060(ENSSSCT00000049218:c.*273A>T,ENSSSCT00000049630:c.*273A>T,ENSSSCT00000045492:c.*273A>T,ENSSSCT00000058917:c.*273A>T)	-	-	2_81538451	118.467	1.884e-26
2	82732372	82732372	G	A	SNP	469	0|0	1|1	0|1	0|1	0|1	0|1	0|1	0|1	8|0	0|12	18,4	23,4	18,4	59,10	26,10	38,12	UTR3	ENSSSCG00000014068(ENSSSCT00000015368:c.*873G>A,ENSSSCT00000040632:c.*873G>A)	-	-	2_82732372	49.9445	1.428e-11
2	126532087	126532087	G	A	SNP	522	0|0	1|1	0|1	0|1	0|1	0|1	0|1	0|1	16|0	0|13	31,5	29,14	37,6	21,4	20,10	21,6	UTR3	ENSSSCG00000031128(ENSSSCT00000040485:c.*647C>T)	-	-	2_126532087	19.9548	4.644e-05
2	133469965	133469965	A	G	SNP	999	0|0	1|1	0|1	0|1	0|1	0|1	0|1	0|1	11|0	0|8	43,10	57,13	28,6	75,23	73,16	37,17	UTR3	ENSSSCG00000014264(ENSSSCT00000015585:c.*1196T>C)	-	-	2_133469965	32.1269	1.056e-07
2	133469998	133469998	A	T	SNP	999	0|0	1|1	0|1	0|1	0|1	0|1	0|1	0|1	14|0	0|8	45,9	59,12	30,7	76,22	76,15	44,20	UTR3	ENSSSCG00000014264(ENSSSCT00000015585:c.*1163T>A)	-	-	2_133469998	35.5413	1.916e-08
2	133470002	133470002	G	A	SNP	999	0|0	1|1	0|1	0|1	0|1	0|1	0|1	0|1	14|0	0|9	46,9	61,12	30,7	75,22	76,14	43,20	UTR3	ENSSSCG00000014264(ENSSSCT00000015585:c.*1159C>T)	-	-	2_133470002	32.1268	1.056e-07
2	133470051	133470051	G	T	SNP	872	0|0	1|1	0|1	0|1	0|1	0|1	0|1	0|1	13|0	0|14	41,14	52,5	29,7	73,18	76,17	42,15	UTR3	ENSSSCG00000014264(ENSSSCT00000015585:c.*1110C>A)	-	-	2_133470051	35.9141	1.59e-08
2	133470054	133470054	T	C	SNP	881	0|0	1|1	0|1	0|1	0|1	0|1	0|1	0|1	13|0	0|14	40,14	51,5	28,7	71,19	78,17	42,16	UTR3	ENSSSCG00000014264(ENSSSCT00000015585:c.*1107A>G)	-	-	2_133470054	39.5312	2.606e-09
2	133470076	133470076	G	A	SNP	999	0|0	1|1	0|1	0|1	0|1	0|1	0|1	0|1	12|0	0|15	41,15	47,8	26,8	68,19	67,18	41,16	UTR3	ENSSSCG00000014264(ENSSSCT00000015585:c.*1085C>T)	-	-	2_133470076	30.9149	1.936e-07
2	133470134	133470134	G	A	SNP	999	0|0	1|1	0|1	0|1	0|1	0|1	0|1	0|1	11|0	0|12	48,11	34,7	15,8	66,14	51,19	42,9	UTR3	ENSSSCG00000014264(ENSSSCT00000015585:c.*1027C>T)	-	-	2_133470134	32.8993	7.178e-08
3	4847122	4847122	G	A	SNP	713	0|0	1|1	0|1	0|1	0|1	0|1	0|1	0|1	10|0	0|11	69,9	57,16	106,19	36,9	35,10	25,9	exonic	ENSSSCG00000032626	nonsynonymous SNV	ENSSSCG00000032626:ENSSSCT00000060546:exon3:c.G3A:p.M1I,	3_4847122	285.181	1.185e-62
3	4847181	4847181	G	A	SNP	607	0|0	1|1	0|1	0|1	0|1	0|1	0|1	0|1	12|0	0|12	64,7	67,20	100,20	34,15	34,9	26,5	exonic	ENSSSCG00000032626	nonsynonymous SNV	ENSSSCG00000032626:ENSSSCT00000060546:exon3:c.G62A:p.R21H,	3_4847181	310.417	3.925e-68
3	18345723	18345723	G	T	SNP	581	0|0	1|1	0|1	0|1	0|1	0|1	0|1	0|1	20|0	1|18	63,20	74,20	67,25	91,26	84,25	78,29	UTR3	ENSSSCG00000033744(ENSSSCT00000054246:c.*14C>A),ENSSSCG00000038055(ENSSSCT00000046308:c.*3449G>T)	-	-	3_18345723	14.0474	0.0008905
3	46484009	46484009	C	T	SNP	591	0|0	1|1	0|1	0|1	0|1	0|1	0|1	0|1	13|0	0|15	20,2	18,10	14,3	46,14	37,6	29,8	UTR3	ENSSSCG00000023050(ENSSSCT00000053448:c.*1280G>A)	-	-	3_46484009	40.11	1.951e-09
3	46961837	46961837	G	A	SNP	999	0|0	1|1	0|1	0|1	0|1	0|1	0|1	0|1	21|0	0|23	56,15	46,24	48,9	83,23	70,20	36,19	UTR3	ENSSSCG00000008127(ENSSSCT00000051137:c.*1741G>A),ENSSSCG00000008130(ENSSSCT00000008907:c.*1463C>T,ENSSSCT00000056222:c.*1463C>T)	-	-	3_46961837	16.0738	0.0003233
3	126852303	126852303	A	G	SNP	304	0|0	1|1	0|1	0|1	0|1	0|1	0|1	0|1	16|0	0|15	64,9	49,13	61,9	32,4	27,6	33,5	exonic	ENSSSCG00000008641	synonymous SNV	ENSSSCG00000008641:ENSSSCT00000033196:exon17:c.A1992G:p.L664L,ENSSSCG00000008641:ENSSSCT00000009451:exon19:c.A2226G:p.L742L,	3_126852303	90.46	2.274e-20
4	1492668	1492668	C	T	SNP	523	0|0	1|1	0|1	0|1	0|1	0|1	0|1	0|1	11|0	0|15	22,8	17,4	21,7	19,2	13,3	14,7	downstream	ENSSSCG00000037975	-	-	4_1492668	7.75298	0.02072
4	104996851	104996851	G	A	SNP	494	0|0	1|1	0|1	0|1	0|1	0|1	0|1	0|1	20|0	0|19	22,6	16,3	37,9	10,5	21,4	18,5	UTR3	ENSSSCG00000006746(ENSSSCT00000057741:c.*1708C>T)	-	-	4_104996851	35.7067	1.764e-08
5	7669662	7669662	T	C	SNP	922	0|0	1|1	0|1	0|1	0|1	0|1	0|1	0|1	13|0	0|25	116,44	131,37	154,34	106,25	92,24	98,17	UTR3	ENSSSCG00000000072(ENSSSCT00000054524:c.*379T>C,ENSSSCT00000050054:c.*379T>C,ENSSSCT00000000078:c.*379T>C,ENSSSCT00000046906:c.*379T>C)	-	-	5_7669662	76.0693	3.032e-17
6	85535524	85535524	T	C	SNP	244	0|0	1|1	0|1	0|1	0|1	0|1	0|1	0|1	31|0	0|17	20,4	16,3	18,3	37,6	13,4	36,5	intergenic	ENSSSCG00000028973(dist=8444),ENSSSCG00000029097(dist=10504)	-	-	6_85535524	18.3867	0.0001017
6	103388816	103388816	A	C	SNP	497	0|0	1|1	0|1	0|1	0|1	0|1	0|1	0|1	19|0	0|23	44,7	26,5	36,13	27,3	9,3	13,3	UTR3	ENSSSCG00000003691(ENSSSCT00000038826:c.*2940T>G,ENSSSCT00000056421:c.*2940T>G,ENSSSCT00000047358:c.*2865T>G,ENSSSCT00000051226:c.*2940T>G)	-	-	6_103388816	112.846	3.132e-25
6	103389046	103389046	A	C	SNP	800	0|0	1|1	0|1	0|1	0|1	0|1	0|1	0|1	22|0	0|18	78,15	53,10	71,24	56,11	23,4	27,11	UTR3	ENSSSCG00000003691(ENSSSCT00000038826:c.*2710T>G,ENSSSCT00000056421:c.*2710T>G,ENSSSCT00000047358:c.*2635T>G,ENSSSCT00000051226:c.*2710T>G)	-	-	6_103389046	143.59	6.606e-32
6	103390684	103390684	T	C	SNP	745	0|0	1|1	0|1	0|1	0|1	0|1	0|1	0|1	20|0	0|23	72,22	29,11	25,5	43,6	15,6	31,7	UTR3	ENSSSCG00000003691(ENSSSCT00000038826:c.*1072A>G,ENSSSCT00000056421:c.*1072A>G,ENSSSCT00000047358:c.*997A>G,ENSSSCT00000051226:c.*1072A>G)	-	-	6_103390684	60.2012	8.462e-14
6	103390689	103390689	C	T	SNP	750	0|0	1|1	0|1	0|1	0|1	0|1	0|1	0|1	20|0	0|24	72,22	29,11	24,5	41,6	15,6	33,7	UTR3	ENSSSCG00000003691(ENSSSCT00000038826:c.*1067G>A,ENSSSCT00000056421:c.*1067G>A,ENSSSCT00000047358:c.*992G>A,ENSSSCT00000051226:c.*1067G>A)	-	-	6_103390689	67.2155	2.537e-15
6	103390704	103390704	C	T	SNP	899	0|0	1|1	0|1	0|1	0|1	0|1	0|1	0|1	18|0	0|25	72,22	23,11	22,6	46,7	23,6	33,10	UTR3	ENSSSCG00000003691(ENSSSCT00000038826:c.*1052G>A,ENSSSCT00000056421:c.*1052G>A,ENSSSCT00000047358:c.*977G>A,ENSSSCT00000051226:c.*1052G>A)	-	-	6_103390704	37.8116	6.156e-09
6	146975566	146975566	C	T	SNP	829	0|0	1|1	0|1	0|1	0|1	0|1	0|1	0|1	13|1	0|18	184,49	197,45	193,40	107,28	72,21	38,16	UTR3	ENSSSCG00000003806(ENSSSCT00000004212:c.*730G>A)	-	-	6_146975566	903.213	0
6	146975571	146975571	C	T	SNP	905	0|0	1|1	0|1	0|1	0|1	0|1	0|1	0|1	15|1	0|20	180,47	195,45	193,41	101,29	66,21	37,16	UTR3	ENSSSCG00000003806(ENSSSCT00000004212:c.*725G>A)	-	-	6_146975571	959.578	0
6	167886085	167886085	A	G	SNP	281	0|0	1|1	0|1	0|1	0|1	0|1	0|1	0|1	21|0	0|26	28,10	24,3	33,5	19,2	17,3	14,9	UTR3	ENSSSCG00000003949(ENSSSCT00000004368:c.*267T>C,ENSSSCT00000066170:c.*267T>C),ENSSSCG00000035238(ENSSSCT00000042346:c.*463A>G,ENSSSCT00000056080:c.*463A>G,ENSSSCT00000055979:c.*463A>G,ENSSSCT00000049082:c.*463A>G)	-	-	6_167886085	25.9945	2.266e-06
7	93140456	93140456	G	C	SNP	550	0|0	1|1	0|1	0|1	0|1	0|1	0|1	0|1	14|0	0|25	56,11	30,10	25,9	40,5	29,8	33,6	UTR3	ENSSSCG00000028600(ENSSSCT00000025028:c.*931G>C,ENSSSCT00000054220:c.*931G>C)	-	-	7_93140456	11.6398	0.002968
7	93140458	93140458	G	A	SNP	556	0|0	1|1	0|1	0|1	0|1	0|1	0|1	0|1	15|0	0|25	57,12	31,10	26,9	41,5	29,8	35,6	UTR3	ENSSSCG00000028600(ENSSSCT00000025028:c.*933G>A,ENSSSCT00000054220:c.*933G>A)	-	-	7_93140458	12.8105	0.001653
7	112041317	112041317	C	T	SNP	474	0|0	1|1	0|1	0|1	0|1	0|1	0|1	0|1	27|0	0|15	23,11	45,7	31,4	27,4	22,5	13,3	UTR3	ENSSSCG00000002433(ENSSSCT00000002703:c.*148C>T),ENSSSCG00000002434(ENSSSCT00000002704:c.*1586G>A)	-	-	7_112041317	46.001	1.026e-10
8	899019	899019	T	C	SNP	964	0|0	1|1	0|1	0|1	0|1	0|1	0|1	0|1	14|0	0|12	76,18	68,18	59,19	91,35	38,10	68,18	UTR3	ENSSSCG00000008675(ENSSSCT00000009492:c.*1410A>G)	-	-	8_899019	38.9545	3.477e-09
10	13768064	13768064	A	G	SNP	526	0|0	1|1	0|1	0|1	0|1	0|1	0|1	0|1	23|0	0|21	134,22	119,29	60,8	29,10	50,18	17,2	exonic	ENSSSCG00000010853	synonymous SNV	ENSSSCG00000010853:ENSSSCT00000011875:exon6:c.A747G:p.V249V,	10_13768064	571.486	0
11	4731981	4731981	T	C	SNP	728	0|0	1|1	0|1	0|1	0|1	0|1	0|1	0|1	4|0	0|6	14,4	37,4	21,7	117,38	130,34	107,32	UTR5	ENSSSCG00000009303(ENSSSCT00000010191:c.-2110T>C)	-	-	11_4731981	301.981	2.665e-66
11	6539581	6539581	C	T	SNP	803	0|0	1|1	0|1	0|1	0|1	0|1	0|1	0|1	9|0	0|14	43,10	51,14	14,5	81,25	67,12	86,32	UTR3	ENSSSCG00000029456(ENSSSCT00000010217:c.*2607G>A,ENSSSCT00000022568:c.*2607G>A)	-	-	11_6539581	112.04	4.685e-25
11	6540965	6540965	G	A	SNP	999	0|0	1|1	0|1	0|1	0|1	0|1	0|1	0|1	18|0	0|17	65,15	37,12	15,3	106,21	49,13	107,27	UTR3	ENSSSCG00000029456(ENSSSCT00000010217:c.*1223C>T,ENSSSCT00000022568:c.*1223C>T)	-	-	11_6540965	120.537	6.693e-27
11	6540997	6540997	G	A	SNP	999	0|0	1|1	0|1	0|1	0|1	0|1	0|1	0|1	15|0	0|17	58,17	36,13	16,3	98,30	51,13	100,26	UTR3	ENSSSCG00000029456(ENSSSCT00000010217:c.*1191C>T,ENSSSCT00000022568:c.*1191C>T)	-	-	11_6540997	116.326	5.497e-26
12	23379243	23379243	C	T	SNP	864	0|0	1|1	0|1	0|1	0|1	0|1	0|1	0|1	8|0	0|4	15,2	28,9	21,8	44,15	63,14	31,6	UTR3	ENSSSCG00000039198(ENSSSCT00000062344:c.*4713C>T,ENSSSCT00000062383:c.*4713C>T)	-	-	12_23379243	52.4073	4.168e-12
12	55407652	55407652	G	C	SNP	382	0|0	1|1	0|1	0|1	0|1	0|1	0|1	0|1	20|0	0|25	31,4	23,4	17,3	60,15	33,11	51,7	intronic	ENSSSCG00000018008	-	-	12_55407652	52.7981	3.428e-12
13	19662631	19662631	C	T	SNP	753	0|0	1|1	0|1	0|1	0|1	0|1	0|1	0|1	20|0	1|26	25,6	22,9	32,7	41,6	24,9	28,10	UTR3	ENSSSCG00000011237(ENSSSCT00000041518:c.*1951C>T,ENSSSCT00000057076:c.*1951C>T)	-	-	13_19662631	6.75977	0.03405
13	24695114	24695114	C	A	SNP	916	0|0	1|1	0|1	0|1	0|1	0|1	0|1	0|1	26|0	0|22	90,22	61,12	29,14	49,22	63,13	23,3	UTR5	ENSSSCG00000011272(ENSSSCT00000012340:c.-111C>A,ENSSSCT00000056051:c.-111C>A)	-	-	13_24695114	34.9099	2.627e-08
13	24695143	24695143	T	C	SNP	857	0|0	1|1	0|1	0|1	0|1	0|1	0|1	0|1	27|0	0|25	92,19	52,10	36,11	57,20	65,15	24,3	UTR5	ENSSSCG00000011272(ENSSSCT00000012340:c.-82T>C,ENSSSCT00000056051:c.-82T>C)	-	-	13_24695143	33.8778	4.401e-08
13	24695149	24695149	C	T	SNP	851	0|0	1|1	0|1	0|1	0|1	0|1	0|1	0|1	26|0	0|26	96,20	52,10	39,11	55,20	62,15	27,3	UTR5	ENSSSCG00000011272(ENSSSCT00000012340:c.-76C>T,ENSSSCT00000056051:c.-76C>T)	-	-	13_24695149	38.6687	4.01e-09
13	117444998	117444998	C	T	SNP	472	0|0	1|1	0|1	0|1	0|1	0|1	0|1	0|1	11|0	0|13	39,6	23,4	26,6	17,8	34,7	13,4	UTR3	ENSSSCG00000037583(ENSSSCT00000054082:c.*2031G>A)	-	-	13_117444998	34.0158	4.107e-08
13	122103589	122103589	C	T	SNP	607	0|0	1|1	0|1	0|1	0|1	0|1	0|1	0|1	17|0	0|14	21,5	16,3	19,5	51,9	10,8	19,2	UTR5;UTR3	ENSSSCG00000028856(ENSSSCT00000027528:c.-1954C>T);ENSSSCG00000024437(ENSSSCT00000045884:c.*660C>T)	-	-	13_122103589	19.7508	5.142e-05
13	122103602	122103602	G	A	SNP	534	0|0	1|1	0|1	0|1	0|1	0|1	0|1	0|1	19|0	0|14	27,5	20,3	21,5	51,8	10,8	20,2	UTR5;UTR3	ENSSSCG00000028856(ENSSSCT00000027528:c.-1941G>A);ENSSSCG00000024437(ENSSSCT00000045884:c.*673G>A)	-	-	13_122103602	14.4721	0.0007202
13	122103695	122103695	G	A	SNP	746	0|0	1|1	0|1	0|1	0|1	0|1	0|1	0|1	27|0	0|17	26,5	24,7	20,8	48,9	10,6	19,2	UTR5;UTR3	ENSSSCG00000028856(ENSSSCT00000027528:c.-1848G>A);ENSSSCG00000024437(ENSSSCT00000045884:c.*766G>A)	-	-	13_122103695	28.2555	7.318e-07
13	139948222	139948222	T	C	SNP	282	0|0	1|1	0|1	0|1	0|1	0|1	0|1	0|1	8|0	0|16	34,9	19,3	21,3	25,4	9,4	10,3	UTR3	ENSSSCG00000034616(ENSSSCT00000060298:c.*2794T>C,ENSSSCT00000059422:c.*3009T>C,ENSSSCT00000057648:c.*2794T>C,ENSSSCT00000045509:c.*2794T>C)	-	-	13_139948222	22.2971	1.44e-05
13	207444750	207444750	G	C	SNP	869	0|0	1|1	0|1	0|1	0|1	0|1	0|1	0|1	23|0	0|12	45,12	28,7	53,12	23,9	16,2	18,5	UTR3	ENSSSCG00000027165(ENSSSCT00000030347:c.*1386C>G)	-	-	13_207444750	112.282	4.151e-25
13	207444794	207444794	G	C	SNP	699	0|0	1|1	0|1	0|1	0|1	0|1	0|1	0|1	27|0	0|13	58,11	32,6	62,11	21,10	20,3	20,4	UTR3	ENSSSCG00000027165(ENSSSCT00000030347:c.*1342C>G)	-	-	13_207444794	156.405	1.089e-34
14	40954753	40954753	C	T	SNP	801	0|0	1|1	0|1	0|1	0|1	0|1	0|1	0|1	18|0	0|16	79,16	134,25	82,28	111,19	96,27	46,12	UTR3	ENSSSCG00000009924(ENSSSCT00000043051:c.*1436G>A,ENSSSCT00000059133:c.*3236G>A,ENSSSCT00000040839:c.*1436G>A,ENSSSCT00000039836:c.*1436G>A)	-	-	14_40954753	66.5804	3.485e-15
14	51385882	51385882	T	G	SNP	651	0|0	1|1	0|1	0|1	0|1	0|1	0|1	0|1	21|0	0|25	30,10	29,8	30,9	23,8	19,4	24,5	UTR5	ENSSSCG00000010132(ENSSSCT00000043698:c.-12606T>G)	-	-	14_51385882	14.5829	0.0006813
15	30041351	30041351	A	G	SNP	999	0|0	1|1	0|1	0|1	0|1	0|1	0|1	0|1	16|0	0|19	64,21	62,15	49,14	51,15	30,12	35,8	UTR3	ENSSSCG00000039157(ENSSSCT00000017131:c.*1309A>G,ENSSSCT00000040879:c.*1309A>G,ENSSSCT00000060889:c.*1309A>G,ENSSSCT00000042638:c.*1309A>G)	-	-	15_30041351	43.9387	2.876e-10
15	44976088	44976088	C	T	SNP	825	0|0	1|1	0|1	0|1	0|1	0|1	0|1	0|1	23|0	0|23	68,25	36,14	38,5	30,17	66,10	24,3	UTR3	ENSSSCG00000015776(ENSSSCT00000047381:c.*2055G>A,ENSSSCT00000017177:c.*1110G>A)	-	-	15_44976088	63.3975	1.712e-14
15	44977173	44977173	T	G	SNP	807	0|0	1|1	0|1	0|1	0|1	0|1	0|1	0|1	18|0	0|19	74,19	86,14	65,24	98,16	108,34	38,10	UTR3	ENSSSCG00000015776(ENSSSCT00000047381:c.*970A>C,ENSSSCT00000017177:c.*25A>C)	-	-	15_44977173	51.3118	7.207e-12
15	135093857	135093857	T	G	SNP	547	0|0	1|1	0|1	0|1	0|1	0|1	0|1	0|1	15|0	0|15	127,29	143,34	114,26	56,18	92,15	27,4	UTR3	ENSSSCG00000034692(ENSSSCT00000063838:c.*819T>G,ENSSSCT00000037439:c.*819T>G)	-	-	15_135093857	519.917	0
15	137948570	137948570	C	T	SNP	401	0|0	1|1	0|1	0|1	0|1	0|1	0|1	0|1	12|0	0|9	15,3	16,3	8,3	42,7	11,4	18,6	UTR3	ENSSSCG00000016340(ENSSSCT00000057209:c.*1892C>T)	-	-	15_137948570	27.7206	9.562e-07
15	137950967	137950967	C	G	SNP	341	0|0	1|1	0|1	0|1	0|1	0|1	0|1	0|1	19|0	0|18	47,8	60,7	20,3	75,14	24,5	45,11	UTR3	ENSSSCG00000016340(ENSSSCT00000057209:c.*4289C>G)	-	-	15_137950967	82.2283	1.394e-18
16	71979718	71979718	C	T	SNP	975	0|0	1|1	0|1	0|1	0|1	0|1	0|1	0|1	24|0	0|12	156,50	134,37	152,49	22,6	16,7	17,3	UTR3	ENSSSCG00000017091(ENSSSCT00000018609:c.*489C>T,ENSSSCT00000018608:c.*489C>T,ENSSSCT00000037697:c.*489C>T,ENSSSCT00000039989:c.*489C>T,ENSSSCT00000047704:c.*489C>T,ENSSSCT00000065125:c.*489C>T,ENSSSCT00000060583:c.*489C>T,ENSSSCT00000054874:c.*489C>T,ENSSSCT00000064689:c.*489C>T)	-	-	16_71979718	3721.97	0
17	46741001	46741001	A	T	SNP	483	0|0	1|1	0|1	0|1	0|1	0|1	0|1	0|1	19|0	0|15	49,15	32,7	9,4	28,6	16,3	8,7	UTR3	ENSSSCG00000037912(ENSSSCT00000053124:c.*1754T>A)	-	-	17_46741001	47.7899	4.193e-11
17	58864242	58864242	A	G	SNP	466	0|0	1|1	0|1	0|1	0|1	0|1	0|1	0|1	23|0	0|24	69,8	68,17	34,6	42,8	29,4	28,6	UTR3	ENSSSCG00000007516(ENSSSCT00000008234:c.*1127A>G,ENSSSCT00000034985:c.*1127A>G)	-	-	17_58864242	97.5782	6.474e-22
17	58864366	58864366	C	T	SNP	942	0|0	1|1	0|1	0|1	0|1	0|1	0|1	0|1	23|0	0|23	73,19	72,31	44,13	57,15	43,7	15,8	UTR3	ENSSSCG00000007516(ENSSSCT00000034985:c.*1251C>T)	-	-	17_58864366	111.996	4.789e-25
18	641995	641995	C	T	SNP	286	0|0	1|1	0|1	0|1	0|1	0|1	0|1	0|1	11|0	0|12	108,15	50,9	70,16	42,7	18,2	15,4	UTR3	ENSSSCG00000016406(ENSSSCT00000017863:c.*1272C>T,ENSSSCT00000046380:c.*2938C>T,ENSSSCT00000063329:c.*1272C>T,ENSSSCT00000061272:c.*1272C>T)	-	-	18_641995	424.068	0
18	1543333	1543333	C	T	SNP	999	0|0	1|1	0|1	0|1	0|1	0|1	0|1	0|1	12|0	0|18	92,26	100,32	61,25	62,15	29,11	47,16	downstream	ENSSSCG00000016409	-	-	18_1543333	241.828	3.074e-53
18	1543452	1543452	A	G	SNP	813	0|0	1|1	0|1	0|1	0|1	0|1	0|1	0|1	12|0	0|19	115,22	121,19	83,28	76,16	51,12	47,10	downstream	ENSSSCG00000016409	-	-	18_1543452	167.28	4.738e-37
18	6179882	6179882	T	C	SNP	381	0|0	1|1	0|1	0|1	0|1	0|1	0|1	0|1	13|0	0|16	49,14	32,4	27,5	42,5	21,2	16,4	UTR3	ENSSSCG00000027986(ENSSSCT00000024743:c.*612A>G)	-	-	18_6179882	19.9946	4.552e-05
18	6180476	6180476	C	T	SNP	551	0|0	1|1	0|1	0|1	0|1	0|1	0|1	0|1	14|0	0|20	43,6	40,6	21,7	61,13	25,12	26,10	UTR3	ENSSSCG00000027986(ENSSSCT00000024743:c.*18G>A)	-	-	18_6180476	12.4129	0.002016
AEMK02000682.1	1063679	1063679	C	T	SNP	999	0|0	1|1	0|1	0|1	0|1	0|1	0|1	0|1	23|0	0|14	66,19	101,24	45,10	180,54	161,46	183,38	downstream	ENSSSCG00000005837	-	-	AEMK02000682.1_1063679	252.047	1.856e-55
