# Supplementary material for: The Defects of Epigenetic Reprogramming in Dox-Dependent Porcine-iPSCs
Source: Int J Mol Sci. 2022 Oct 8;23(19):11941. doi: 10.3390/ijms231911941 (PMC9570186; doi:10.3390/ijms231911941)
Supplement: Supplementary file 1 [file ijms-23-11941-s001.zip › Table S15.xlsx]

## Sheet: table S15
Table S15 Co-analysis of parental Re-seq data and offspring's RNA-seq data
#chr	start	end	ref	mut	variation_type	database	quality	Father_type	Mother_type	Father_read	Mother_read	PEF5_type	PEF7_type	PEF8_type	ips5_type	ips7_type	ips8_type	PEF5_read	PEF7_read	PEF8_read	chisq_PEF	p_PEF	ips5_read	ips7_read	ips8_read	chisq_ips	p_ips	structure_type	structure_gene	function_type	function_gene	peak_name	Chr	Start	End	p-value	FDR	PEF5_reads	PEF7_reads	PEF8_reads	ips5_reads	ips7_reads	ips8_reads	PEF5_rpkm	PEF7_rpkm	PEF8_rpkm	ips5_rpkm	ips7_rpkm	ips8_rpkm
1	5774330	5774330	C	A	SNP	.	82	0|0	1|1	21|0	0|19	0|1	0|1	0|1	0|1	0|1	0|1	1,0	0,1	1,0	0.333333	0.564	0,1	0,1	1,0	0.333333	0.564	intronic	ENSSSCG00000004032	-	-
1	7612420	7612420	G	C	SNP	.	766	0|0	1|1	15|0	0|20	0|1	0|1	0|1	0|1	0|1	0|1	3,4	5,16	7,9	4.45455	0.0348	3,1	4,5	5,2	0.8	0.371	UTR5	ENSSSCG00000004049(ENSSSCT00000044125:c.-230C>G)	-	-	1-7612279-7612981	1	7612279	7612981	4.6e-05	0.00014	74	181	142	56	99	53	9.73	14.42	18.12	3.09	6.16	3.36
1	8332784	8332784	G	C	SNP	.	216	0|0	1|1	12|0	0|11	0|1	0|1	0|1	0|1	0|1	0|1	2,1	1,1	2,1	0.5	0.48	2,1	7,2	1,2	1.66667	0.197	intergenic	ENSSSCG00000004055(dist=67145),ENSSSCG00000004058(dist=70571)	-	-
1	8332787	8332787	T	C	SNP	.	213	0|0	1|1	11|0	0|11	0|1	0|1	0|1	0|1	0|1	0|1	2,1	1,1	2,1	0.5	0.48	2,1	8,2	1,2	2.25	0.134	intergenic	ENSSSCG00000004055(dist=67148),ENSSSCG00000004058(dist=70568)	-	-
1	8556008	8556008	G	C	SNP	.	742	0|0	1|1	13|0	0|10	0|1	0|1	0|1	0|1	0|1	0|1	6,8	6,10	5,5	0.9	0.343	6,3	4,3	4,3	1.08696	0.297	UTR5	ENSSSCG00000033107(ENSSSCT00000042927:c.-106G>C,ENSSSCT00000054081:c.-106G>C)	-	-	1-8555664-8556397	1	8555664	8556397	0.000419	0.000864	71	120	72	51	74	35	8.95	9.16	8.8	2.69	4.41	2.12
1	9311147	9311147	T	C	SNP	.	551	0|0	1|1	22|0	0|14	0|1	0|1	0|1	1|1	1|1	1|1	1,6	6,9	3,6	3.90323	0.0482	0,1	0,1	0,1	3	0.0833	intergenic	ENSSSCG00000030535(dist=72155),ENSSSCG00000035027(dist=39108)	-	-
1	9316537	9316537	G	A	SNP	.	182	0|0	1|1	18|0	0|22	0|1	0|1	0|1	1|1	1|1	1|1	1,0	2,1	2,1	1.28571	0.257	0,2	0,1	0,1	4	0.0455	intergenic	ENSSSCG00000030535(dist=77545),ENSSSCG00000035027(dist=33718)	-	-
1	9316582	9316582	T	C	SNP	.	236	0|0	1|1	26|0	0|20	0|1	0|1	0|1	1|1	1|1	1|1	1,1	3,2	4,2	0.692308	0.405	0,1	0,1	0,1	3	0.0833	intergenic	ENSSSCG00000030535(dist=77590),ENSSSCG00000035027(dist=33673)	-	-
1	9621400	9621400	G	C	SNP	.	478	0|0	1|1	12|0	0|18	0|1	0|1	0|1	0|1	0|1	0|1	1,1	3,4	4,6	0.473684	0.491	1,2	4,1	1,4	0.0769231	0.782	exonic	ENSSSCG00000038527	nonsynonymous SNV	ENSSSCG00000038527:ENSSSCT00000053025:exon1:c.G313C:p.G105R,	1-9621173-9621752	1	9621173	9621752	3.37e-05	0.000109	32	95	87	25	35	25	5.1	9.18	13.46	1.67	2.64	1.92
1	9906328	9906328	G	A	SNP	.	90	0|0	1|1	16|0	0|26	0|1	0|1	0|1	0|0	0|0	0|0	0,1	1,2	0,1	1.8	0.18	2,0	1,0	1,0	4	0.0455	intronic	ENSSSCG00000004064	-	-
1	9992968	9992968	T	C	SNP	.	820	0|0	1|1	14|0	0|12	0|1	0|1	0|1	0|1	0|1	0|1	9,7	14,10	12,8	1.66667	0.197	1,2	6,7	1,5	1.63636	0.201	intronic	ENSSSCG00000004064	-	-	1-9992708-9993189	1	9992708	9993189	5.23e-05	0.000155	65	129	105	33	75	33	12.48	15	19.56	2.65	6.81	3.05
1	10511601	10511601	A	G	SNP	.	256	0|0	1|1	16|0	0|18	1|1	1|1	1|1	1|1	1|1	1|1	0,1	0,1	0,2	4	0.0455	0,1	0,1	0,1	3	0.0833	intergenic	ENSSSCG00000004064(dist=283654),ENSSSCG00000004069(dist=930332)	-	-
1	11161496	11161496	C	T	SNP	.	60	0|0	1|1	23|0	0|23	0|0	0|0	0|0	0|1	0|1	0|1	1,0	1,0	2,0	4	0.0455	0,1	2,1	1,1	0	1	intergenic	ENSSSCG00000004064(dist=933549),ENSSSCG00000004069(dist=280437)	-	-
1	11566058	11566058	T	G	SNP	.	349	0|0	1|1	12|0	0|17	0|1	0|1	0|1	0|1	0|1	0|1	1,3	5,6	3,1	0.0526316	0.819	5,1	5,2	2,2	2.88235	0.0896	upstream	ENSSSCG00000024361	-	-	1-11565979-11566387	1	11565979	11566387	0.288	0.294	17	70	36	30	72	29	3.85	9.6	7.91	2.85	7.71	3.16
1	11889180	11889180	C	T	SNP	.	135	0|0	1|1	22|0	0|25	0|1	0|1	0|1	0|0	0|0	0|0	0,1	3,4	3,1	0	1	1,0	3,0	1,0	5	0.0254	intergenic	ENSSSCG00000004065(dist=90112),ENSSSCG00000004070(dist=40811)	-	-
1	12297346	12297346	A	G	SNP	.	366	0|0	1|1	15|0	0|15	0|1	0|1	0|1	0|1	0|1	0|1	2,2	9,3	4,5	1	0.317	3,1	2,3	4,1	1.14286	0.285	upstream	ENSSSCG00000004071	-	-	1-12297238-12298055	1	12297238	12298055	0.000127	0.00032	51	193	117	58	83	42	5.76	13.22	12.83	2.75	4.44	2.29
1	12297420	12297420	G	A	SNP	.	430	0|0	1|1	12|0	0|14	0|1	0|1	0|1	0|1	0|1	0|1	4,3	11,5	7,5	2.31429	0.128	4,2	6,4	3,1	1.8	0.18	UTR5	ENSSSCG00000004071(ENSSSCT00000004500:c.-754G>A)	-	-	1-12297238-12298055	1	12297238	12298055	0.000127	0.00032	51	193	117	58	83	42	5.76	13.22	12.83	2.75	4.44	2.29
1	12297458	12297458	C	A	SNP	.	512	0|0	1|1	12|0	0|13	0|1	0|1	0|1	0|1	0|1	0|1	3,6	11,4	5,4	0.757576	0.384	4,1	7,4	4,2	2.90909	0.0881	UTR5	ENSSSCG00000004071(ENSSSCT00000004500:c.-716C>A)	-	-	1-12297238-12298055	1	12297238	12298055	0.000127	0.00032	51	193	117	58	83	42	5.76	13.22	12.83	2.75	4.44	2.29
1	14795673	14795673	A	C	SNP	.	784	0|0	1|1	10|0	0|10	0|1	0|1	0|1	0|1	0|1	0|1	1,6	9,8	2,9	3.45714	0.063	5,2	5,5	2,1	0.8	0.371	UTR5	ENSSSCG00000004089(ENSSSCT00000004520:c.-5298A>C,ENSSSCT00000066077:c.-5298A>C)	-	-	1-14794952-14795801	1	14794952	14795801	0.000531	0.00106	72	195	122	95	105	51	7.83	12.85	12.87	4.33	5.4	2.67
1	16275293	16275293	A	G	SNP	.	389	0|0	1|1	5|0	0|4	0|1	0|1	0|1	0|1	0|1	0|1	1,1	3,5	1,2	0.692308	0.405	1,4	2,1	1,1	0.4	0.527	exonic	ENSSSCG00000031644	nonsynonymous SNV	ENSSSCG00000031644:ENSSSCT00000049533:exon1:c.T49C:p.S17P,
1	20454471	20454471	A	G	SNP	.	80	0|0	1|1	16|0	0|18	0|1	0|1	0|1	0|1	0|1	0|1	0,1	0,1	1,0	0.333333	0.564	0,1	1,0	1,0	0.333333	0.564	intergenic	ENSSSCG00000004121(dist=430073),ENSSSCG00000004123(dist=56769)	-	-
1	22055241	22055241	C	T	SNP	.	134	0|0	1|1	13|0	0|17	0|1	0|1	0|1	0|0	0|0	0|0	1,1	16,4	1,2	4.84	0.0278	1,0	1,0	1,0	3	0.0833	intronic	ENSSSCG00000004136	-	-
1	22923939	22923939	C	T	SNP	.	448	0|0	1|1	9|0	0|21	0|1	0|1	0|1	0|1	0|1	0|1	1,3	8,5	9,1	3	0.0833	1,1	6,7	4,2	0.047619	0.827	UTR5	ENSSSCG00000004140(ENSSSCT00000065783:c.-161G>A)	-	-	1-22923469-22924174	1	22923469	22924174	0.0118	0.0151	19	93	73	31	61	17	2.49	7.38	9.28	1.7	3.78	1.07
1	22923940	22923940	T	G	SNP	.	452	0|0	1|1	9|0	0|22	0|1	0|1	0|1	0|1	0|1	0|1	1,3	8,5	8,1	2.46154	0.117	1,1	6,7	4,2	0.047619	0.827	UTR5	ENSSSCG00000004140(ENSSSCT00000065783:c.-162A>C)	-	-	1-22923469-22924174	1	22923469	22924174	0.0118	0.0151	19	93	73	31	61	17	2.49	7.38	9.28	1.7	3.78	1.07
1	23055407	23055407	A	G	SNP	.	82	0|0	1|1	19|0	0|14	0|1	0|1	0|1	0|1	0|1	0|1	1,0	1,0	0,1	0.333333	0.564	0,1	1,0	0,1	0.333333	0.564	intergenic	ENSSSCG00000036250(dist=63721),NONE(dist=NONE)	-	-
1	23446797	23446797	C	T	SNP	.	70	0|0	1|1	19|0	0|13	0|1	0|1	0|1	0|0	0|0	0|0	0,1	1,1	1,1	0.2	0.655	1,0	2,0	2,0	5	0.0254	intergenic	ENSSSCG00000036250(dist=455111),ENSSSCG00000004142(dist=1708867)	-	-
1	24551761	24551761	A	T	SNP	.	144	0|0	1|1	15|0	0|26	1|1	1|1	1|1	0|1	0|1	0|1	0,1	0,1	0,1	3	0.0833	1,0	2,1	1,1	0.666667	0.414	intergenic	ENSSSCG00000036250(dist=1560075),ENSSSCG00000004142(dist=603903)	-	-
1	29072267	29072267	C	T	SNP	.	78	0|0	1|1	22|0	0|19	0|1	0|1	0|1	0|1	0|1	0|1	0,1	1,0	0,1	0.333333	0.564	0,1	1,0	1,0	0.333333	0.564	intronic	ENSSSCG00000028115	-	-
1	29128068	29128068	G	A	SNP	.	101	0|0	1|1	13|0	0|22	0|0	0|0	0|0	0|1	0|1	0|1	1,0	1,0	1,0	3	0.0833	1,1	0,1	1,2	0.666667	0.414	intergenic	ENSSSCG00000028115(dist=48744),ENSSSCG00000021443(dist=497889)	-	-
1	29670194	29670194	T	A	SNP	.	56	0|0	1|1	17|0	0|22	0|0	0|0	0|0	0|1	0|1	0|1	2,0	1,0	1,0	4	0.0455	2,1	0,1	0,1	0.2	0.655	intronic	ENSSSCG00000021443	-	-
1	31306777	31306777	C	T	SNP	.	42.7851	0|0	1|1	18|0	0|29	0|1	0|1	0|1	0|0	0|0	0|0	1,1	2,1	2,1	0.5	0.48	1,0	1,0	1,0	3	0.0833	intronic	ENSSSCG00000004191	-	-	1-31306716-31307166	1	31306716	31307166	0.00171	0.00283	13	38	19	9	7	7	2.67	4.72	3.78	0.77	0.68	0.69
1	31951553	31951553	T	G	SNP	.	109	0|0	1|1	31|0	0|20	0|1	0|1	0|1	1|1	1|1	1|1	1,0	1,0	1,1	1	0.317	0,1	0,1	0,1	3	0.0833	intronic	ENSSSCG00000025992	-	-
1	32434998	32434998	G	A	SNP	.	68	0|0	1|1	17|0	0|18	0|1	0|1	0|1	0|1	0|1	0|1	1,0	0,1	0,1	0.333333	0.564	1,0	0,1	1,0	0.333333	0.564	intronic	ENSSSCG00000004199	-	-
1	32583928	32583928	T	G	SNP	.	79	0|0	1|1	25|0	0|16	0|1	0|1	0|1	0|1	0|1	0|1	1,0	1,0	0,1	0.333333	0.564	1,0	0,1	0,1	0.333333	0.564	intronic	ENSSSCG00000004199	-	-
1	34692932	34692932	A	G	SNP	.	220	0|0	1|1	16|0	0|10	0|1	0|1	0|1	0|1	0|1	0|1	2,1	2,1	1,1	0.5	0.48	3,2	1,2	2,1	0.0909091	0.763	UTR5	ENSSSCG00000004209(ENSSSCT00000038730:c.-693A>G,ENSSSCT00000038851:c.-693A>G,ENSSSCT00000054145:c.-693A>G,ENSSSCT00000060259:c.-693A>G,ENSSSCT00000062128:c.-693A>G,ENSSSCT00000063294:c.-693A>G)	-	-
1	35665094	35665094	A	G	SNP	.	241	0|0	1|1	18|0	0|17	0|1	0|1	0|1	0|1	0|1	0|1	3,1	4,1	1,2	1.33333	0.248	2,2	2,2	2,1	0.0909091	0.763	intergenic	ENSSSCG00000004213(dist=17846),ENSSSCG00000038294(dist=28592)	-	-
1	40180387	40180387	C	G	SNP	.	730	0|0	1|1	3|0	0|12	0|1	0|1	0|1	0|1	0|1	0|1	8,3	23,20	7,9	0.514286	0.473	4,5	2,2	4,3	0	1	upstream	ENSSSCG00000004238	-	-	1-40180187-40180802	1	40180187	40180802	7.08e-09	1.15e-07	79	259	126	58	55	43	11.86	23.56	18.36	3.65	3.91	3.11
1	42667292	42667292	G	A	SNP	.	143	0|0	1|1	24|0	0|26	0|1	0|1	0|1	0|0	0|0	0|0	1,1	3,2	5,3	0.6	0.439	1,0	1,0	1,0	3	0.0833	intergenic	ENSSSCG00000004243(dist=121909),ENSSSCG00000004244(dist=62430)	-	-
1	42729532	42729532	C	T	SNP	.	252	0|0	1|1	13|0	0|12	0|1	0|1	0|1	0|1	0|1	0|1	5,1	4,1	4,3	3.55556	0.0594	1,2	8,2	1,1	1.66667	0.197	upstream	ENSSSCG00000004244	-	-	1-42729456-42730120	1	42729456	42730120	0.000211	0.000486	46	168	113	59	75	37	6.4	14.15	15.25	3.44	4.93	2.48
1	42729655	42729655	C	A	SNP	.	712	0|0	1|1	21|0	0|12	0|1	0|1	0|1	0|1	0|1	0|1	3,3	9,13	6,7	0.609756	0.435	4,1	4,7	4,2	0.181818	0.67	upstream	ENSSSCG00000004244	-	-	1-42729456-42730120	1	42729456	42730120	0.000211	0.000486	46	168	113	59	75	37	6.4	14.15	15.25	3.44	4.93	2.48
1	45013905	45013905	T	A	SNP	.	66	0|0	1|1	12|0	0|13	0|1	0|1	0|1	0|1	0|1	0|1	1,0	1,0	0,1	0.333333	0.564	0,1	1,0	0,1	0.333333	0.564	intronic	ENSSSCG00000032533	-	-
1	45170127	45170127	G	C	SNP	.	330	0|0	1|1	14|0	0|16	0|1	0|1	0|1	0|1	0|1	0|1	3,1	10,5	4,1	4.16667	0.0412	3,3	2,2	3,1	0.285714	0.593	intronic	ENSSSCG00000025941	-	-	1-45170019-45170630	1	45170019	45170630	0.00539	0.00758	30	138	95	65	72	32	4.53	12.64	13.93	4.12	5.15	2.33
1	47687732	47687732	C	A	SNP	.	114	0|0	1|1	22|0	0|26	1|1	1|1	1|1	0|1	0|1	0|1	0,1	0,1	0,1	3	0.0833	1,1	1,0	1,0	1	0.317	intergenic	ENSSSCG00000004269(dist=1037746),ENSSSCG00000004270(dist=1502095)	-	-
1	48638973	48638973	C	A	SNP	.	63	0|0	1|1	15|0	0|8	0|1	0|1	0|1	0|1	0|1	0|1	1,0	0,1	0,1	0.333333	0.564	1,0	0,1	1,0	0.333333	0.564	intergenic	ENSSSCG00000004269(dist=1988987),ENSSSCG00000004270(dist=550854)	-	-
1	49977989	49977989	T	G	SNP	.	794	0|0	1|1	23|0	0|13	0|1	0|1	0|1	0|1	0|1	0|1	5,5	11,7	7,13	0.0833333	0.773	2,2	2,3	2,4	0.6	0.439	UTR5	ENSSSCG00000004272(ENSSSCT00000042299:c.-184A>C)	-	-	1-49977457-49978152	1	49977457	49978152	7.75e-05	0.000214	47	203	134	60	79	46	6.25	16.34	17.27	3.34	4.96	2.94
1	50778325	50778325	T	C	SNP	.	83	0|0	1|1	21|0	0|34	0|1	0|1	0|1	0|1	0|1	0|1	0,1	1,0	0,1	0.333333	0.564	1,0	1,0	0,1	0.333333	0.564	intronic	ENSSSCG00000004276	-	-
1	52154418	52154418	C	A	SNP	.	69	0|0	1|1	18|0	0|18	0|0	0|0	0|0	0|1	0|1	0|1	1,0	2,0	1,0	4	0.0455	1,1	0,1	1,1	0.2	0.655	intronic	ENSSSCG00000004280	-	-
1	54634289	54634289	C	T	SNP	.	300	0|0	1|1	16|0	0|18	0|1	0|1	0|1	0|1	0|1	0|1	0,1	8,4	5,2	1.8	0.18	4,1	2,3	2,1	0.692308	0.405	intergenic	ENSSSCG00000004294(dist=35877),ENSSSCG00000035251(dist=773823)	-	-
1	55407589	55407589	C	G	SNP	.	74	0|0	1|1	21|0	0|13	0|0	0|0	0|0	0|1	0|1	0|1	1,0	1,0	1,0	3	0.0833	1,1	0,1	0,1	1	0.317	upstream	ENSSSCG00000035251	-	-
1	57826213	57826213	A	G	SNP	.	372	0|0	1|1	22|0	0|14	0|1	0|1	0|1	0|1	0|1	0|1	2,1	3,3	3,3	0.0666667	0.796	3,1	3,5	1,1	0	1	upstream	ENSSSCG00000004328	-	-	1-57826192-57826449	1	57826192	57826449	0.178	0.184	15	31	25	21	33	13	5.39	6.75	8.72	3.16	5.61	2.25
1	62887906	62887906	T	C	SNP	.	611	0|0	1|1	29|0	0|25	0|1	0|1	0|1	0|1	0|1	0|1	7,3	7,7	6,5	0.714286	0.398	2,3	6,4	1,2	0	1	UTR5	ENSSSCG00000035648(ENSSSCT00000038684:c.-14361T>C)	-	-	1-62887706-62888310	1	62887706	62888310	0.00131	0.00225	41	97	54	25	54	24	6.27	8.98	8.01	1.6	3.9	1.77
1	62888033	62888033	T	A	SNP	.	367	0|0	1|1	21|0	1|16	0|1	0|1	0|1	0|1	0|1	0|1	3,2	5,6	6,1	1.08696	0.297	2,2	4,3	1,1	0.0769231	0.782	intronic	ENSSSCG00000035648	-	-	1-62887706-62888310	1	62887706	62888310	0.00131	0.00225	41	97	54	25	54	24	6.27	8.98	8.01	1.6	3.9	1.77
1	65833305	65833305	C	T	SNP	.	73	0|0	1|1	11|0	0|23	0|1	0|1	0|1	0|1	0|1	0|1	0,1	0,1	1,0	0.333333	0.564	1,0	1,0	0,1	0.333333	0.564	intergenic	ENSSSCG00000037301(dist=1326134),ENSSSCG00000004346(dist=2214)	-	-
1	67114326	67114326	G	T	SNP	.	71	0|0	1|1	16|0	0|19	0|1	0|1	0|1	0|1	0|1	0|1	0,1	1,0	0,1	0.333333	0.564	0,1	1,0	1,0	0.333333	0.564	intergenic	ENSSSCG00000004356(dist=257379),ENSSSCG00000004357(dist=103634)	-	-
1	67294204	67294204	C	G	SNP	.	399	0|0	1|1	11|0	0|21	0|1	0|1	0|1	0|1	0|1	0|1	2,2	1,4	1,3	1.92308	0.166	2,1	1,2	3,3	0	1	UTR5	ENSSSCG00000004357(ENSSSCT00000004814:c.-1245G>C)	-	-
1	67759841	67759841	G	T	SNP	.	252	0|0	1|1	24|0	0|17	1|1	1|1	1|1	1|1	1|1	1|1	0,1	0,1	0,1	3	0.0833	0,2	0,1	0,1	4	0.0455	intergenic	ENSSSCG00000004358(dist=102727),ENSSSCG00000004361(dist=529502)	-	-
1	72708201	72708201	A	C	SNP	.	73	0|0	1|1	25|0	0|22	0|1	0|1	0|1	0|1	0|1	0|1	0,1	1,0	0,1	0.333333	0.564	0,1	1,0	1,0	0.333333	0.564	exonic	ENSSSCG00000004371	nonsynonymous SNV	ENSSSCG00000004371:ENSSSCT00000027684:exon3:c.A3693C:p.E1231D,ENSSSCG00000004371:ENSSSCT00000036224:exon3:c.A2832C:p.E944D,ENSSSCG00000004371:ENSSSCT00000033563:exon4:c.A4002C:p.E1334D,ENSSSCG00000004371:ENSSSCT00000004832:exon4:c.A4002C:p.E1334D,
1	95809154	95809154	A	G	SNP	.	375	0|0	1|1	9|0	0|11	0|1	0|1	0|1	0|1	0|1	0|1	2,1	8,6	3,2	0.727273	0.394	4,4	5,2	2,1	0.888889	0.346	intronic	ENSSSCG00000004500	-	-	1-95808967-95809378	1	95808967	95809378	0.208	0.214	14	80	26	46	47	19	3.15	10.89	5.67	4.33	4.99	2.06
1	95809175	95809175	C	T	SNP	.	395	0|0	1|1	9|0	0|14	0|1	0|1	0|1	0|1	0|1	0|1	2,1	6,5	2,2	0.222222	0.637	3,5	4,1	2,2	0.0588235	0.808	intronic	ENSSSCG00000004500	-	-	1-95808967-95809378	1	95808967	95809378	0.208	0.214	14	80	26	46	47	19	3.15	10.89	5.67	4.33	4.99	2.06
1	113829220	113829220	T	C	SNP	.	292	0|0	1|1	23|0	0|28	1|1	1|1	1|1	1|1	1|1	1|1	0,1	0,1	0,1	3	0.0833	0,2	0,1	0,2	5	0.0254	intronic	ENSSSCG00000004597,ENSSSCG00000025578	-	-
1	114266969	114266969	T	C	SNP	.	203	0|0	1|1	12|0	0|8	0|1	0|1	0|1	0|1	0|1	0|1	1,2	3,1	3,1	0.818182	0.366	4,1	3,1	2,2	1.92308	0.166	upstream	ENSSSCG00000030605	-	-	1-114266747-114267064	1	114266747	114267064	0.212	0.219	6	53	33	22	40	20	1.75	9.35	9.33	2.69	5.51	2.8
1	115056559	115056559	G	C	SNP	.	485	0|0	1|1	11|0	0|12	0|1	0|1	0|1	0|1	0|1	0|1	3,6	7,7	3,2	0.142857	0.706	3,1	1,2	1,2	0	1	upstream	ENSSSCG00000004600	-	-	1-115056207-115056769	1	115056207	115056769	0.00132	0.00226	36	119	49	54	32	27	5.92	11.85	7.81	3.72	2.49	2.14
1	115733565	115733565	A	G	SNP	.	240	0|0	1|1	25|0	0|28	0|1	0|1	0|1	0|1	0|1	0|1	1,1	2,1	0,1	0	1	4,1	2,4	5,1	1.47059	0.225	upstream	ENSSSCG00000004603	-	-
1	131814098	131814098	T	C	SNP	.	185	0|0	1|1	15|0	0|32	0|1	0|1	0|1	0|0	0|0	0|0	0,1	5,3	1,3	0.0769231	0.782	1,0	1,0	1,0	3	0.0833	intergenic	ENSSSCG00000004789(dist=67983),ENSSSCG00000004791(dist=888426)	-	-
1	131814411	131814411	A	T	SNP	.	301	0|0	1|1	14|0	0|21	0|1	0|1	0|1	1|1	1|1	1|1	1,2	3,3	3,2	0	1	0,1	0,1	0,1	3	0.0833	intergenic	ENSSSCG00000004789(dist=68296),ENSSSCG00000004791(dist=888113)	-	-
1	132589127	132589127	G	C	SNP	.	163	0|0	1|1	10|0	0|26	0|1	0|1	0|1	0|0	0|0	0|0	1,1	4,4	1,2	0.0769231	0.782	2,0	1,0	2,0	5	0.0254	intergenic	ENSSSCG00000004789(dist=843012),ENSSSCG00000004791(dist=113397)	-	-
1	134538419	134538419	G	A	SNP	.	649	0|0	1|1	18|0	0|28	0|1	0|1	0|1	0|1	0|1	0|1	4,1	5,8	2,6	0.615385	0.433	1,3	6,3	1,3	0.0588235	0.808	UTR5	ENSSSCG00000026900(ENSSSCT00000028778:c.-443C>T)	-	-	1-134538025-134538789	1	134538025	134538789	0.00732	0.0099	35	102	67	28	71	31	4.23	7.47	7.86	1.42	4.06	1.8
1	136498266	136498266	T	C	SNP	.	305	0|0	1|1	18|0	0|14	0|1	0|1	0|1	1|1	1|1	1|1	5,1	3,3	2,1	1.66667	0.197	0,1	0,2	0,2	5	0.0254	exonic	ENSSSCG00000004806	synonymous SNV	ENSSSCG00000004806:ENSSSCT00000005305:exon1:c.T60C:p.G20G,
1	136728620	136728620	C	T	SNP	.	81	0|0	1|1	22|0	0|15	0|1	0|1	0|1	0|1	0|1	0|1	0,1	0,1	1,0	0.333333	0.564	0,1	1,0	1,0	0.333333	0.564	intronic	ENSSSCG00000040466	-	-
1	137163841	137163841	G	T	SNP	.	325	0|0	1|1	20|0	0|11	0|1	0|1	0|1	0|1	0|1	0|1	2,2	3,1	1,1	0.4	0.527	5,3	4,3	1,2	0.222222	0.637	upstream	ENSSSCG00000040466	-	-	1-137163506-137163978	1	137163506	137163978	0.0045	0.00647	45	85	61	46	57	34	8.8	10.07	11.58	3.77	5.27	3.2
1	138376203	138376203	A	G	SNP	.	80	0|0	1|1	27|0	0|14	0|1	0|1	0|1	0|1	0|1	0|1	0,1	1,0	0,1	0.333333	0.564	0,1	1,0	1,0	0.333333	0.564	intronic	ENSSSCG00000028771	-	-
1	139191107	139191107	G	A	SNP	.	453	0|0	1|1	22|0	0|17	0|1	0|1	0|1	0|1	0|1	0|1	1,3	4,5	3,4	0.8	0.371	2,2	4,3	5,1	1.47059	0.225	UTR5	ENSSSCG00000004820(ENSSSCT00000028739:c.-14679C>T,ENSSSCT00000005322:c.-14154C>T)	-	-	1-139191014-139191635	1	139191014	139191635	2.37e-06	1.26e-05	95	181	122	75	77	62	14.13	16.31	17.6	4.67	5.42	4.44
1	139191392	139191392	G	T	SNP	.	811	0|0	1|1	21|0	0|18	0|1	0|1	0|1	0|1	0|1	0|1	5,5	24,11	13,4	7.80645	0.00521	5,3	4,10	4,3	0.310345	0.578	upstream	ENSSSCG00000004820,ENSSSCG00000004821	-	-	1-139191014-139191635	1	139191014	139191635	2.37e-06	1.26e-05	95	181	122	75	77	62	14.13	16.31	17.6	4.67	5.42	4.44
1	139836772	139836772	T	C	SNP	.	999	0|0	1|1	8|1	0|3	1|1	1|1	1|1	1|1	1|1	1|1	0,5	0,17	0,5	27	2.04e-07	0,3	0,6	0,7	16	6.33e-05	intronic	ENSSSCG00000004826	-	-	1-139836625-139837345	1	139836625	139837345	5.81e-05	0.000169	58	157	157	42	84	53	7.44	12.2	19.54	2.26	5.1	3.27
1	140509846	140509846	A	G	SNP	.	79	0|0	1|1	14|0	0|18	0|1	0|1	0|1	0|1	0|1	0|1	1,0	1,0	0,1	0.333333	0.564	0,1	0,1	1,0	0.333333	0.564	intronic	ENSSSCG00000004827	-	-
1	142567184	142567184	G	C	SNP	.	477	0|0	1|1	12|0	0|15	0|1	0|1	0|1	0|1	0|1	0|1	4,2	12,5	11,3	7.81081	0.00519	2,3	4,5	1,1	0.25	0.617	intergenic	ENSSSCG00000004836(dist=66202),ENSSSCG00000004839(dist=236517)	-	-
1	142567198	142567198	A	G	SNP	.	440	0|0	1|1	12|0	0|17	0|1	0|1	0|1	0|1	0|1	0|1	4,2	13,6	10,3	6.73684	0.00944	2,2	5,4	1,1	0.0666667	0.796	intergenic	ENSSSCG00000004836(dist=66216),ENSSSCG00000004839(dist=236503)	-	-
1	143538838	143538838	T	C	SNP	.	185	0|0	1|1	7|0	0|17	1|1	1|1	1|1	0|1	0|1	0|1	0,1	0,1	0,1	3	0.0833	2,1	1,1	1,1	0.142857	0.706	intronic	ENSSSCG00000026006	-	-
1	145688873	145688873	G	T	SNP	.	96	0|0	1|1	20|0	0|15	0|0	0|0	0|0	0|1	0|1	0|1	1,0	1,0	1,0	3	0.0833	1,1	1,1	1,2	0.142857	0.706	intronic	ENSSSCG00000005785	-	-
1	146221580	146221580	T	C	SNP	.	432	0|0	1|1	15|0	0|12	0|1	0|1	0|1	0|1	0|1	0|1	3,1	7,2	1,1	3.26667	0.0707	3,5	5,6	1,2	0.727273	0.394	exonic	ENSSSCG00000004857	synonymous SNV	ENSSSCG00000004857:ENSSSCT00000005360:exon1:c.A39G:p.A13A,ENSSSCG00000004857:ENSSSCT00000005363:exon1:c.A39G:p.A13A,	1-146221445-146222510	1	146221445	146222510	0.0031	0.00468	60	204	125	95	121	62	5.2	10.72	10.52	3.45	4.96	2.59
1	162145217	162145217	C	A	SNP	.	275	0|0	1|1	17|0	0|14	0|1	0|1	0|1	0|1	0|1	0|1	3,2	5,1	2,1	2.57143	0.109	1,2	3,2	1,2	0.0909091	0.763	upstream	ENSSSCG00000004917	-	-	1-162144780-162145300	1	162144780	162145300	0.000999	0.00179	31	77	48	29	34	14	5.51	8.28	8.27	2.16	2.86	1.2
1	163221288	163221288	G	A	SNP	.	264	0|0	1|1	15|0	0|12	0|1	0|1	0|1	0|1	0|1	0|1	1,1	1,2	2,2	0.111111	0.739	1,2	2,2	1,1	0.111111	0.739	intronic	ENSSSCG00000004927	-	-
1	163326753	163326753	G	A	SNP	.	591	0|0	1|1	25|0	0|18	0|1	0|1	0|1	0|1	0|1	0|1	9,6	8,10	6,5	0.0909091	0.763	3,1	2,3	2,1	0.333333	0.564	intergenic	ENSSSCG00000004929(dist=6732),ENSSSCG00000004932(dist=22065)	-	-
1	163326826	163326826	T	C	SNP	.	639	0|0	1|1	34|0	0|18	0|1	0|1	0|1	0|1	0|1	0|1	10,5	10,9	2,10	0.0869565	0.768	2,1	3,4	3,1	0.285714	0.593	intergenic	ENSSSCG00000004929(dist=6805),ENSSSCG00000004932(dist=21992)	-	-
1	163326842	163326842	C	T	SNP	.	628	0|0	1|1	39|0	0|21	0|1	0|1	0|1	0|1	0|1	0|1	7,3	10,7	2,8	0.027027	0.869	1,1	2,5	2,1	0.333333	0.564	intergenic	ENSSSCG00000004929(dist=6821),ENSSSCG00000004932(dist=21976)	-	-
1	163326929	163326929	A	G	SNP	.	682	0|0	1|1	44|0	0|20	0|1	0|1	0|1	0|1	0|1	0|1	6,3	12,8	3,9	0.0243902	0.876	1,3	4,7	2,1	0.888889	0.346	intergenic	ENSSSCG00000004929(dist=6908),ENSSSCG00000004932(dist=21889)	-	-
1	163335052	163335052	T	G	SNP	.	396	0|0	1|1	17|0	0|11	0|1	0|1	0|1	0|1	0|1	0|1	3,1	17,6	11,5	8.39535	0.00376	3,3	3,2	1,2	0	1	intergenic	ENSSSCG00000004929(dist=15031),ENSSSCG00000004932(dist=13766)	-	-
1	163335060	163335060	C	G	SNP	.	333	0|0	1|1	17|0	0|10	0|1	0|1	0|1	0|1	0|1	0|1	4,1	15,5	10,4	9.25641	0.00235	3,2	3,1	1,2	0.333333	0.564	intergenic	ENSSSCG00000004929(dist=15039),ENSSSCG00000004932(dist=13758)	-	-
1	164381914	164381914	T	C	SNP	.	550	0|0	1|1	10|0	0|10	0|1	0|1	0|1	0|1	0|1	0|1	3,2	11,9	5,5	0.257143	0.612	3,1	1,2	3,3	0.0769231	0.782	UTR5	ENSSSCG00000004943(ENSSSCT00000036045:c.-377T>C)	-	-	1-164381536-164382148	1	164381536	164382148	0.000371	0.00078	43	148	90	63	50	50	6.49	13.53	13.18	3.98	3.57	3.63
1	164381924	164381924	C	T	SNP	.	494	0|0	1|1	10|0	0|9	0|1	0|1	0|1	0|1	0|1	0|1	3,2	10,7	4,4	0.533333	0.465	1,1	1,2	2,3	0.4	0.527	UTR5	ENSSSCG00000004943(ENSSSCT00000036045:c.-367C>T)	-	-	1-164381536-164382148	1	164381536	164382148	0.000371	0.00078	43	148	90	63	50	50	6.49	13.53	13.18	3.98	3.57	3.63
1	164654916	164654916	G	T	SNP	.	805	0|0	1|1	6|0	0|20	0|1	0|1	0|1	0|1	0|1	0|1	3,4	11,19	5,7	2.46939	0.116	3,4	5,5	4,5	0.153846	0.695	intergenic	ENSSSCG00000004947(dist=114798),ENSSSCG00000004948(dist=2170)	-	-
1	166126137	166126137	G	C	SNP	.	787	0|0	1|1	9|0	0|3	0|1	0|1	0|1	0|1	0|1	0|1	6,5	16,19	18,9	0.671233	0.413	6,11	8,5	5,1	0.111111	0.739	intronic	ENSSSCG00000004957	-	-	1-166125916-166126708	1	166125916	166126708	9.91e-07	6.25e-06	135	287	217	103	138	57	15.74	20.27	24.55	5.03	7.61	3.2
1	166126237	166126237	A	G	SNP	.	822	0|0	1|1	12|0	0|14	0|1	0|1	0|1	0|1	0|1	0|1	12,7	19,32	21,18	0.229358	0.632	5,3	13,5	4,1	5.45161	0.0196	intronic	ENSSSCG00000004957	-	-	1-166125916-166126708	1	166125916	166126708	9.91e-07	6.25e-06	135	287	217	103	138	57	15.74	20.27	24.55	5.03	7.61	3.2
1	166126275	166126275	A	G	SNP	.	949	0|0	1|1	17|0	0|16	0|1	0|1	0|1	0|1	0|1	0|1	16,11	23,24	19,14	0.757009	0.384	2,3	11,4	2,3	1	0.317	intronic	ENSSSCG00000004957	-	-	1-166125916-166126708	1	166125916	166126708	9.91e-07	6.25e-06	135	287	217	103	138	57	15.74	20.27	24.55	5.03	7.61	3.2
1	166126338	166126338	A	G	SNP	.	874	0|0	1|1	18|0	0|18	0|1	0|1	0|1	0|1	0|1	0|1	16,6	21,26	17,13	0.818182	0.366	1,3	5,3	2,4	0.222222	0.637	intronic	ENSSSCG00000004957	-	-	1-166125916-166126708	1	166125916	166126708	9.91e-07	6.25e-06	135	287	217	103	138	57	15.74	20.27	24.55	5.03	7.61	3.2
1	168762392	168762392	A	C	SNP	.	103	0|0	1|1	16|0	0|18	0|0	0|0	0|0	0|1	0|1	0|1	1,0	1,0	1,0	3	0.0833	0,1	0,1	1,2	1.8	0.18	intronic	ENSSSCG00000004980	-	-
1	168762431	168762431	A	G	SNP	.	66	0|0	1|1	20|0	0|16	0|0	0|0	0|0	0|1	0|1	0|1	1,0	1,0	1,0	3	0.0833	0,1	1,1	1,1	0.2	0.655	intronic	ENSSSCG00000004980	-	-
1	172231461	172231461	A	G	SNP	.	81	0|0	1|1	12|0	0|17	0|1	0|1	0|1	0|1	0|1	0|1	0,1	1,0	0,1	0.333333	0.564	1,0	0,1	1,0	0.333333	0.564	intergenic	ENSSSCG00000004990(dist=53741),NONE(dist=NONE)	-	-
1	172409788	172409788	C	T	SNP	.	81	0|0	1|1	18|0	0|18	0|1	0|1	0|1	0|1	0|1	0|1	1,0	0,1	1,0	0.333333	0.564	1,0	0,1	0,1	0.333333	0.564	intergenic	ENSSSCG00000004990(dist=232068),NONE(dist=NONE)	-	-
1	174097396	174097396	G	A	SNP	.	186	0|0	1|1	18|0	0|10	1|1	1|1	1|1	0|1	0|1	0|1	0,1	0,1	0,1	3	0.0833	1,0	1,3	1,0	0	1	intergenic	ENSSSCG00000004990(dist=1919676),ENSSSCG00000004992(dist=635216)	-	-
1	177571906	177571906	T	C	SNP	.	65	0|0	1|1	18|0	0|19	0|1	0|1	0|1	0|1	0|1	0|1	1,0	0,1	0,1	0.333333	0.564	1,0	1,0	0,1	0.333333	0.564	intergenic	ENSSSCG00000005002(dist=315854),ENSSSCG00000036694(dist=1877960)	-	-
1	179490020	179490020	G	A	SNP	.	327	0|0	1|1	16|0	0|15	0|1	0|1	0|1	0|1	0|1	0|1	1,3	10,1	11,4	6.53333	0.0106	3,2	7,1	3,3	2.57895	0.108	exonic	ENSSSCG00000005007	synonymous SNV	ENSSSCG00000005007:ENSSSCT00000005523:exon9:c.C987T:p.D329D,	1-179489753-179490898	1	179489753	179490898	0.000364	0.000766	68	228	157	85	121	70	5.48	11.14	12.28	2.87	4.62	2.72
1	179697512	179697512	T	A	SNP	.	262	0|0	1|1	10|0	1|7	0|1	0|1	0|1	0|1	0|1	0|1	2,1	5,6	4,1	0.473684	0.491	1,1	3,3	2,1	0.0909091	0.763	intronic	ENSSSCG00000005009	-	-	1-179697324-179697819	1	179697324	179697819	0.0312	0.0362	38	96	69	58	80	37	7.09	10.85	12.49	4.53	7.06	3.32
1	180069324	180069324	T	G	SNP	.	910	0|0	1|1	13|0	0|21	0|1	0|1	0|1	0|1	0|1	0|1	8,9	9,10	15,14	0.0153846	0.901	5,3	7,11	1,3	0.533333	0.465	intronic	ENSSSCG00000031354	-	-	1-180069015-180069874	1	180069015	180069874	1.08e-07	1.05e-06	166	266	326	82	149	60	17.85	17.32	34	3.69	7.58	3.11
1	183876765	183876765	A	T	SNP	.	732	0|0	1|1	6|0	1|8	0|1	0|1	0|1	0|1	0|1	0|1	5,3	5,10	11,7	0.0243902	0.876	3,4	4,7	1,1	0.8	0.371	upstream	ENSSSCG00000021451	-	-	1-183876569-183877204	1	183876569	183877204	0.000373	0.000783	45	104	99	44	62	19	6.54	9.16	13.97	2.68	4.26	1.33
1	186430199	186430199	C	A	SNP	.	540	0|0	1|1	19|0	0|18	0|1	0|1	0|1	0|1	0|1	0|1	1,1	5,9	1,6	3.52174	0.0606	5,3	3,3	1,1	0.25	0.617	upstream	ENSSSCG00000005065,ENSSSCG00000005066	-	-	1-186429769-186430625	1	186429769	186430625	0.0567	0.0627	21	98	55	55	61	27	2.27	6.4	5.76	2.49	3.11	1.4
1	188598630	188598630	C	A	SNP	.	518	0|0	1|1	19|0	0|19	0|1	0|1	0|1	0|1	0|1	0|1	5,4	5,5	6,5	0.133333	0.715	4,1	4,3	3,2	1.47059	0.225	UTR5	ENSSSCG00000034798(ENSSSCT00000050869:c.-1970C>A)	-	-	1-188598102-188598868	1	188598102	188598868	0.00519	0.00732	46	118	54	59	54	47	5.55	8.62	6.32	2.98	3.08	2.73
1	189170451	189170451	T	G	SNP	.	513	0|0	1|1	9|0	0|18	0|1	0|1	0|1	0|1	0|1	0|1	2,1	3,10	4,1	0.428571	0.513	2,3	3,5	1,2	1	0.317	UTR5	ENSSSCG00000005083(ENSSSCT00000005603:c.-44A>C)	-	-	1-189170241-189170701	1	189170241	189170701	0.0999	0.107	18	54	43	36	45	23	3.61	6.57	8.37	3.03	4.27	2.22
1	189170515	189170515	G	A	SNP	.	593	0|0	1|1	12|0	0|29	0|1	0|1	0|1	0|1	0|1	0|1	2,4	5,5	3,2	0.047619	0.827	1,1	1,6	1,2	3	0.0833	UTR5	ENSSSCG00000005083(ENSSSCT00000005603:c.-108C>T)	-	-	1-189170241-189170701	1	189170241	189170701	0.0999	0.107	18	54	43	36	45	23	3.61	6.57	8.37	3.03	4.27	2.22
1	189248820	189248820	A	C	SNP	.	593	0|0	1|1	12|0	0|19	0|1	0|1	0|1	0|1	0|1	0|1	1,6	8,8	6,8	1.32432	0.25	3,1	4,1	2,1	3	0.0833	intronic	ENSSSCG00000005084	-	-	1-189248380-189249010	1	189248380	189249010	0.00822	0.011	30	79	77	55	43	37	4.4	7.02	10.95	3.38	2.98	2.61
1	189249603	189249603	T	C	SNP	.	414	0|0	1|1	3|0	0|9	0|1	0|1	0|1	0|1	0|1	0|1	1,2	3,1	3,3	0.0769231	0.782	4,2	1,6	2,2	0.529412	0.467	intronic	ENSSSCG00000005084	-	-
1	190428025	190428025	A	C	SNP	.	145	0|0	1|1	13|0	0|11	0|1	0|1	0|1	0|0	0|0	0|0	0,1	5,2	2,3	0.0769231	0.782	1,0	1,0	2,0	4	0.0455	intronic	ENSSSCG00000005095	-	-	1-190427935-190428216	1	190427935	190428216	0.00244	0.00381	7	28	20	3	3	8	2.3	5.57	6.38	0.41	0.47	1.27
1	191263416	191263416	T	G	SNP	.	479	0|0	1|1	19|0	0|18	0|1	0|1	0|1	0|1	0|1	0|1	2,3	17,8	8,4	3.42857	0.0641	4,1	3,3	4,3	0.888889	0.346	upstream	ENSSSCG00000005103	-	-	1-191263254-191263891	1	191263254	191263891	0.000739	0.00139	35	143	55	42	46	34	5.07	12.56	7.74	2.55	3.15	2.37
1	197309110	197309110	T	C	SNP	.	516	0|0	1|1	5|0	0|6	0|1	0|1	0|1	0|1	0|1	0|1	1,3	1,3	4,4	1	0.317	2,1	4,4	3,3	0.0588235	0.808	upstream	ENSSSCG00000005128	-	-	1-197308924-197310016	1	197308924	197310016	0.16	0.167	42	89	73	64	101	70	3.55	4.56	5.99	2.27	4.04	2.85
1	197422006	197422006	C	T	SNP	.	82	0|0	1|1	16|0	0|15	0|1	0|1	0|1	0|1	0|1	0|1	1,0	0,1	1,0	0.333333	0.564	1,0	0,1	0,1	0.333333	0.564	intergenic	ENSSSCG00000005128(dist=112142),ENSSSCG00000005129(dist=935085)	-	-
1	200760862	200760862	T	G	SNP	.	680	0|0	1|1	36|1	0|23	0|1	0|1	0|1	0|1	0|1	0|1	7,4	11,15	12,14	0.142857	0.706	1,1	3,5	4,1	0.0666667	0.796	upstream	ENSSSCG00000034120	-	-	1-200760664-200761313	1	200760664	200761313	1.59e-07	1.43e-06	56	166	126	32	49	37	7.97	14.31	17.39	1.91	3.3	2.53
1	202919068	202919068	G	C	SNP	.	81	0|0	1|1	21|0	0|21	0|1	0|1	0|1	0|1	0|1	0|1	1,0	1,0	0,1	0.333333	0.564	1,0	0,1	0,1	0.333333	0.564	intergenic	ENSSSCG00000005166(dist=316099),ENSSSCG00000005167(dist=140490)	-	-
1	203774290	203774290	A	G	SNP	.	519	0|0	1|1	19|0	0|17	0|1	0|1	0|1	0|1	0|1	0|1	1,1	4,7	5,4	0.181818	0.67	2,3	1,3	2,2	0.692308	0.405	upstream	ENSSSCG00000005174	-	-	1-203774075-203774769	1	203774075	203774769	0.0332	0.0385	25	111	65	61	62	40	3.33	8.95	8.39	3.4	3.9	2.56
1	208181753	208181753	A	C	SNP	.	360	0|0	1|1	6|0	0|9	0|1	0|1	0|1	0|1	0|1	0|1	1,2	2,1	1,4	0.818182	0.366	2,2	3,3	2,1	0.0769231	0.782	upstream	ENSSSCG00000005190	-	-
1	214452576	214452576	C	T	SNP	.	391	0|0	1|1	28|0	0|20	0|1	0|1	0|1	0|1	0|1	0|1	4,1	12,11	11,3	3.42857	0.0641	5,3	3,2	1,1	0.6	0.439	intronic	ENSSSCG00000005196	-	-	1-214452420-214453041	1	214452420	214453041	0.00355	0.00527	21	115	72	34	53	26	3.12	10.36	10.39	2.12	3.73	1.86
1	214452589	214452589	C	G	SNP	.	388	0|0	1|1	29|0	0|20	0|1	0|1	0|1	0|1	0|1	0|1	5,1	13,11	10,2	4.66667	0.0308	4,3	3,2	1,1	0.285714	0.593	intronic	ENSSSCG00000005196	-	-	1-214452420-214453041	1	214452420	214453041	0.00355	0.00527	21	115	72	34	53	26	3.12	10.36	10.39	2.12	3.73	1.86
1	214464468	214464468	A	G	SNP	.	82	0|0	1|1	21|0	0|22	0|1	0|1	0|1	0|1	0|1	0|1	1,0	1,0	0,1	0.333333	0.564	1,0	0,1	0,1	0.333333	0.564	intergenic	ENSSSCG00000005196(dist=10476),ENSSSCG00000005198(dist=606951)	-	-
1	215435593	215435593	G	A	SNP	.	116	0|0	1|1	24|0	0|15	0|1	0|1	0|1	0|1	0|1	0|1	0,1	3,1	2,1	0.5	0.48	1,1	4,1	2,1	1.6	0.206	intronic	ENSSSCG00000005198	-	-	1-215435414-215435990	1	215435414	215435990	0.0597	0.0658	10	67	16	19	17	21	1.6	6.51	2.49	1.28	1.29	1.62
1	215553714	215553714	T	C	SNP	.	83	0|0	1|1	11|0	0|15	0|1	0|1	0|1	0|1	0|1	0|1	1,0	0,1	1,0	0.333333	0.564	0,1	0,1	1,0	0.333333	0.564	intergenic	ENSSSCG00000005198(dist=46002),ENSSSCG00000005199(dist=54702)	-	-
1	216115274	216115274	T	C	SNP	.	942	0|0	1|1	21|0	0|17	0|1	0|1	0|1	0|1	0|1	0|1	6,6	14,17	9,7	0.0169492	0.896	3,8	8,8	8,1	0.111111	0.739	upstream	ENSSSCG00000005205	-	-	1-216115069-216115791	1	216115069	216115791	0.00016	0.000387	76	236	176	86	116	93	9.72	18.29	21.84	4.61	7.02	5.73
1	216692018	216692018	T	G	SNP	.	573	0|0	1|1	16|0	0|15	0|1	0|1	0|1	0|1	0|1	0|1	4,4	14,11	8,4	1.08889	0.297	1,1	4,1	2,4	0.0769231	0.782	upstream	ENSSSCG00000005212	-	-	1-216691614-216692409	1	216691614	216692409	4.53e-05	0.000138	45	170	96	47	56	45	5.23	11.96	10.82	2.29	3.08	2.52
1	216692069	216692069	C	T	SNP	.	701	0|0	1|1	12|0	0|12	0|1	0|1	0|1	0|1	0|1	0|1	5,5	10,11	6,4	0.0243902	0.876	3,2	3,3	2,5	0.222222	0.637	UTR5	ENSSSCG00000005212(ENSSSCT00000005745:c.-2900C>T,ENSSSCT00000064083:c.-2900C>T)	-	-	1-216691614-216692409	1	216691614	216692409	4.53e-05	0.000138	45	170	96	47	56	45	5.23	11.96	10.82	2.29	3.08	2.52
1	216692168	216692168	C	T	SNP	.	386	0|0	1|1	18|0	0|15	0|1	0|1	0|1	0|1	0|1	0|1	1,1	7,7	5,1	0.727273	0.394	1,2	4,2	1,5	0.6	0.439	intronic	ENSSSCG00000005212	-	-	1-216691614-216692409	1	216691614	216692409	4.53e-05	0.000138	45	170	96	47	56	45	5.23	11.96	10.82	2.29	3.08	2.52
1	216692202	216692202	G	A	SNP	.	596	0|0	1|1	17|0	0|15	0|1	0|1	0|1	0|1	0|1	0|1	1,2	6,7	7,1	0.666667	0.414	2,3	4,4	3,5	0.428571	0.513	intronic	ENSSSCG00000005212	-	-	1-216691614-216692409	1	216691614	216692409	4.53e-05	0.000138	45	170	96	47	56	45	5.23	11.96	10.82	2.29	3.08	2.52
1	218079795	218079795	G	T	SNP	.	452	0|0	1|1	28|0	0|18	0|1	0|1	0|1	0|1	0|1	0|1	2,1	10,8	4,5	0.133333	0.715	2,1	5,3	1,1	0.692308	0.405	intronic	ENSSSCG00000005224	-	-	1-218079692-218080027	1	218079692	218080027	0.0018	0.00294	18	105	44	18	37	13	4.96	17.54	11.77	2.08	4.82	1.73
1	218994905	218994905	T	C	SNP	.	54	0|0	1|1	16|0	0|15	0|0	0|0	0|0	0|1	0|1	0|1	2,0	1,0	1,0	4	0.0455	2,1	1,1	2,1	0.5	0.48	intronic	ENSSSCG00000005227	-	-
1	219890683	219890683	G	C	SNP	.	118	0|0	1|1	19|0	0|26	0|1	0|1	0|1	1|1	1|1	1|1	1,0	1,0	1,1	1	0.317	0,1	0,1	0,1	3	0.0833	intergenic	ENSSSCG00000034486(dist=48692),ENSSSCG00000032324(dist=580276)	-	-
1	220978160	220978160	T	C	SNP	.	161	0|0	1|1	12|0	0|11	1|1	1|1	1|1	0|1	0|1	0|1	0,1	0,2	0,1	4	0.0455	1,0	2,1	2,1	1.28571	0.257	intergenic	ENSSSCG00000005236(dist=24718),ENSSSCG00000005235(dist=35240)	-	-
1	223560257	223560257	A	G	SNP	.	378	0|0	1|1	18|0	0|21	0|1	0|1	0|1	0|1	0|1	0|1	2,1	5,8	3,4	0.391304	0.532	1,1	6,2	3,1	2.57143	0.109	upstream	ENSSSCG00000005255	-	-	1-223560048-223560983	1	223560048	223560983	0.00535	0.00752	35	89	78	39	63	35	3.46	5.33	7.47	1.61	2.94	1.66
1	223748721	223748721	A	G	SNP	.	783	0|0	1|1	22|0	0|24	0|1	0|1	0|1	0|1	0|1	0|1	3,3	13,11	4,11	0.555556	0.456	1,3	8,3	3,2	0.8	0.371	upstream	ENSSSCG00000021646	-	-	1-223748111-223748825	1	223748111	223748825	0.000563	0.00111	55	186	138	42	107	56	7.11	14.57	17.32	2.28	6.54	3.49
1	223753819	223753819	T	G	SNP	.	436	0|0	1|1	17|0	1|24	0|1	0|1	0|1	0|1	0|1	0|1	1,1	8,8	5,5	0	1	3,3	3,1	2,1	0.692308	0.405	intergenic	ENSSSCG00000021646(dist=5198),ENSSSCG00000005257(dist=85961)	-	-
1	225042488	225042488	C	T	SNP	.	674	0|0	1|1	16|0	0|13	0|1	0|1	0|1	0|1	0|1	0|1	2,1	3,9	4,9	3.57143	0.0588	2,3	2,4	1,0	0.333333	0.564	intronic	ENSSSCG00000024257	-	-	1-225041139-225042536	1	225041139	225042536	0.000768	0.00144	98	325	209	141	191	77	6.48	13.02	13.4	3.91	5.97	2.45
1	232188560	232188560	T	C	SNP	.	83	0|0	1|1	14|0	0|18	0|1	0|1	0|1	0|1	0|1	0|1	0,1	1,0	0,1	0.333333	0.564	1,0	1,0	0,1	0.333333	0.564	intergenic	ENSSSCG00000005287(dist=1017199),ENSSSCG00000005288(dist=155771)	-	-
1	234282418	234282418	C	T	SNP	.	683	0|0	1|1	19|0	0|15	0|1	0|1	0|1	0|1	0|1	0|1	4,5	22,19	8,11	0.0144928	0.904	2,1	2,1	1,1	0.5	0.48	intronic	ENSSSCG00000005291	-	-	1-234281851-234282605	1	234281851	234282605	2.23e-12	1.8e-10	55	306	146	30	17	30	6.74	22.7	17.35	1.54	0.98	1.77
1	235790716	235790716	C	T	SNP	.	576	0|0	1|1	27|0	0|16	0|1	0|1	0|1	0|1	0|1	0|1	6,1	12,5	3,8	1.4	0.237	3,3	1,4	3,2	0.25	0.617	exonic	ENSSSCG00000005297	synonymous SNV	ENSSSCG00000005297:ENSSSCT00000057370:exon1:c.C45T:p.L15L,ENSSSCG00000005297:ENSSSCT00000056367:exon1:c.C45T:p.L15L,	1-235790306-235790799	1	235790306	235790799	4.3e-05	0.000133	112	265	158	69	146	45	20.98	30.07	28.71	5.42	12.93	4.06
1	235869626	235869626	C	T	SNP	.	752	0|0	1|1	17|0	0|13	0|1	0|1	0|1	0|1	0|1	0|1	3,5	7,6	6,5	0	1	4,4	2,4	1,5	1.8	0.18	UTR5	ENSSSCG00000005300(ENSSSCT00000005837:c.-191G>A)	-	-	1-235869067-235870094	1	235869067	235870094	5.75e-08	6.27e-07	164	359	273	112	159	85	14.75	19.56	23.82	4.22	6.76	3.68
1	235869977	235869977	C	T	SNP	.	999	0|0	1|1	24|0	0|27	0|1	0|1	0|1	0|1	0|1	0|1	1,4	16,14	15,13	0.015873	0.9	4,6	3,5	5,6	0.862069	0.353	UTR5	ENSSSCG00000005300(ENSSSCT00000005837:c.-542G>A)	-	-	1-235869067-235870094	1	235869067	235870094	5.75e-08	6.27e-07	164	359	273	112	159	85	14.75	19.56	23.82	4.22	6.76	3.68
1	235878233	235878233	T	A	SNP	.	736	0|0	1|1	10|0	0|18	0|1	0|1	0|1	0|1	0|1	0|1	5,3	5,19	9,5	1.3913	0.238	2,1	1,3	2,6	1.66667	0.197	UTR5;UTR3	ENSSSCG00000034874(ENSSSCT00000026457:c.-458A>T);ENSSSCG00000005303(ENSSSCT00000055871:c.*3230A>T,ENSSSCT00000005842:c.*1945A>T)	-	-	1-235877901-235878505	1	235877901	235878505	1.46e-06	8.47e-06	49	122	109	47	33	29	7.49	11.3	16.17	3.01	2.39	2.13
1	235878333	235878333	C	G	SNP	.	635	0|0	1|1	12|0	0|22	0|1	0|1	0|1	0|1	0|1	0|1	1,3	4,15	7,6	4	0.0455	3,2	2,2	1,2	0	1	UTR5;UTR3	ENSSSCG00000034874(ENSSSCT00000026457:c.-558G>C);ENSSSCG00000005303(ENSSSCT00000055871:c.*3130G>C,ENSSSCT00000005842:c.*1845G>C)	-	-	1-235877901-235878505	1	235877901	235878505	1.46e-06	8.47e-06	49	122	109	47	33	29	7.49	11.3	16.17	3.01	2.39	2.13
1	235894764	235894764	G	C	SNP	.	723	0|0	1|1	20|0	0|13	0|1	0|1	0|1	0|1	0|1	0|1	5,6	10,14	11,6	0	1	1,2	3,4	4,3	0.0588235	0.808	upstream;downstream	ENSSSCG00000039782;ENSSSCG00000005301	-	-	1-235894572-235895223	1	235894572	235895223	0.00127	0.00219	47	180	104	61	93	46	6.67	15.47	14.31	3.63	6.24	3.14
1	235894969	235894969	A	G	SNP	.	717	0|0	1|1	21|0	0|15	0|1	0|1	0|1	0|1	0|1	0|1	2,4	8,10	9,7	0.1	0.752	3,2	4,6	4,2	0.047619	0.827	upstream;downstream	ENSSSCG00000039782;ENSSSCG00000005301	-	-	1-235894572-235895223	1	235894572	235895223	0.00127	0.00219	47	180	104	61	93	46	6.67	15.47	14.31	3.63	6.24	3.14
1	235895252	235895252	C	T	SNP	.	202	0|0	1|1	19|0	0|24	0|1	0|1	0|1	0|1	0|1	0|1	1,1	2,2	1,1	0	1	1,1	1,1	1,1	0	1	upstream;downstream	ENSSSCG00000039782;ENSSSCG00000005301	-	-
1	235901450	235901450	T	C	SNP	.	369	0|0	1|1	24|0	0|23	0|1	0|1	0|1	1|1	1|1	1|1	1,0	1,5	5,4	0.25	0.617	0,2	0,1	0,1	4	0.0455	intronic	ENSSSCG00000005301	-	-
1	235902717	235902717	G	A	SNP	.	696	0|0	1|1	23|0	0|16	0|1	0|1	0|1	0|1	0|1	0|1	6,4	11,7	17,12	2.12281	0.145	2,1	3,5	1,2	0.285714	0.593	intronic	ENSSSCG00000005301	-	-	1-235902361-235902841	1	235902361	235902841	3.92e-07	2.96e-06	80	185	215	61	80	36	15.39	21.56	40.13	4.92	7.28	3.33
1	236158364	236158364	G	A	SNP	.	520	0|0	1|1	7|0	0|14	0|1	0|1	0|1	0|1	0|1	0|1	1,1	2,7	1,3	3.26667	0.0707	1,3	4,5	3,1	0.0588235	0.808	downstream	ENSSSCG00000005305	-	-
1	236339821	236339821	C	T	SNP	.	541	0|0	1|1	15|0	0|23	0|1	0|1	0|1	0|1	0|1	0|1	5,2	8,5	4,6	0.533333	0.465	4,2	8,7	3,1	1	0.317	intergenic	ENSSSCG00000005309(dist=14840),ENSSSCG00000005310(dist=1358)	-	-	1-236339717-236340298	1	236339717	236340298	0.00053	0.00105	77	252	186	111	144	55	12.24	24.27	28.68	7.39	10.82	4.21
1	236340039	236340039	T	C	SNP	.	914	0|0	1|1	22|0	0|37	0|1	0|1	0|1	0|1	0|1	0|1	9,2	24,24	18,18	0.515789	0.473	9,10	9,14	2,2	0.782609	0.376	intergenic	ENSSSCG00000005309(dist=15058),ENSSSCG00000005310(dist=1140)	-	-	1-236339717-236340298	1	236339717	236340298	0.00053	0.00105	77	252	186	111	144	55	12.24	24.27	28.68	7.39	10.82	4.21
1	236380102	236380102	T	C	SNP	.	876	0|0	1|1	17|0	0|21	0|1	0|1	0|1	0|1	0|1	0|1	2,8	21,20	17,13	0.0123457	0.912	7,2	5,8	1,3	0	1	upstream	ENSSSCG00000005313	-	-	1-236379924-236380897	1	236379924	236380897	0.000329	0.000704	85	283	207	102	165	72	8.07	16.27	19.06	4.06	7.41	3.29
1	236387630	236387630	T	G	SNP	.	317	0|0	1|1	20|0	0|31	0|1	0|1	0|1	0|1	0|1	0|1	2,1	7,3	3,1	2.88235	0.0896	1,2	3,3	2,2	0.0769231	0.782	UTR5	ENSSSCG00000005314(ENSSSCT00000005852:c.-26A>C,ENSSSCT00000050068:c.-26A>C)	-	-	1-236387539-236387772	1	236387539	236387772	0.418	0.423	10	32	17	15	36	15	3.96	7.68	6.54	2.49	6.75	2.86
1	236406279	236406279	C	A	SNP	.	101	0|0	1|1	27|0	0|15	0|0	0|0	0|0	0|1	0|1	0|1	1,0	1,0	2,0	4	0.0455	0,1	3,3	0,1	0.5	0.48	intronic	ENSSSCG00000005316	-	-
1	236450923	236450923	G	T	SNP	.	999	0|0	1|1	13|0	0|14	0|1	0|1	0|1	0|1	0|1	0|1	3,6	19,18	16,13	0.0133333	0.908	5,3	6,9	3,4	0.133333	0.715	UTR5	ENSSSCG00000005317(ENSSSCT00000062014:c.-6607C>A,ENSSSCT00000051171:c.-6607C>A),ENSSSCG00000005318(ENSSSCT00000042684:c.-345G>T,ENSSSCT00000005857:c.-336G>T)	-	-	1-236450534-236451290	1	236450534	236451290	6.54e-06	2.89e-05	106	299	189	63	140	50	12.95	22.13	22.4	3.22	8.09	2.94
1	236476261	236476261	G	A	SNP	.	69	0|0	1|1	15|0	0|21	0|1	0|1	0|1	0|0	0|0	0|0	1,1	0,1	0,1	1	0.317	2,0	1,0	1,0	4	0.0455	intergenic	ENSSSCG00000005320(dist=1626),ENSSSCG00000005322(dist=33549)	-	-
1	236534144	236534144	G	A	SNP	.	286	0|0	1|1	17|0	0|18	0|1	0|1	0|1	0|1	0|1	0|1	1,2	4,2	5,2	1	0.317	4,3	2,1	1,1	0.333333	0.564	intronic	ENSSSCG00000025842	-	-
1	236534325	236534325	C	T	SNP	.	515	0|0	1|1	11|0	0|13	0|1	0|1	0|1	0|1	0|1	0|1	3,3	2,2	2,2	0	1	6,6	2,3	1,3	0.428571	0.513	intronic	ENSSSCG00000025842	-	-	1-236534319-236535044	1	236534319	236535044	6.53e-07	4.47e-06	127	290	260	127	127	81	16.18	22.38	32.13	6.78	7.65	4.97
1	236534561	236534561	C	T	SNP	.	962	0|0	1|1	26|0	0|12	0|1	0|1	0|1	0|1	0|1	0|1	8,9	14,22	16,33	6.62745	0.01	8,9	8,3	3,4	0.257143	0.612	upstream	ENSSSCG00000025842	-	-	1-236534319-236535044	1	236534319	236535044	6.53e-07	4.47e-06	127	290	260	127	127	81	16.18	22.38	32.13	6.78	7.65	4.97
1	236534598	236534598	A	G	SNP	.	964	0|0	1|1	25|0	0|10	0|1	0|1	0|1	0|1	0|1	0|1	11,7	18,20	14,30	1.96	0.162	9,5	9,5	3,5	1	0.317	upstream	ENSSSCG00000025842	-	-	1-236534319-236535044	1	236534319	236535044	6.53e-07	4.47e-06	127	290	260	127	127	81	16.18	22.38	32.13	6.78	7.65	4.97
1	236534652	236534652	T	C	SNP	.	999	0|0	1|1	19|0	0|13	0|1	0|1	0|1	0|1	0|1	0|1	9,9	21,19	19,28	0.466667	0.495	5,9	11,7	4,4	0	1	upstream	ENSSSCG00000025842	-	-	1-236534319-236535044	1	236534319	236535044	6.53e-07	4.47e-06	127	290	260	127	127	81	16.18	22.38	32.13	6.78	7.65	4.97
1	236534860	236534860	G	T	SNP	.	493	0|0	1|1	17|0	0|14	0|1	0|1	0|1	0|1	0|1	0|1	4,2	17,4	11,9	6.14894	0.0132	2,2	3,4	5,1	0.529412	0.467	upstream	ENSSSCG00000025842	-	-	1-236534319-236535044	1	236534319	236535044	6.53e-07	4.47e-06	127	290	260	127	127	81	16.18	22.38	32.13	6.78	7.65	4.97
1	236534861	236534861	T	G	SNP	.	487	0|0	1|1	18|0	0|15	0|1	0|1	0|1	0|1	0|1	0|1	4,2	17,4	11,8	7.04348	0.00796	2,2	3,4	5,1	0.529412	0.467	upstream	ENSSSCG00000025842	-	-	1-236534319-236535044	1	236534319	236535044	6.53e-07	4.47e-06	127	290	260	127	127	81	16.18	22.38	32.13	6.78	7.65	4.97
1	236534902	236534902	C	G	SNP	.	370	0|0	1|1	17|0	0|14	0|1	0|1	0|1	0|1	0|1	0|1	5,1	17,5	7,5	8.1	0.00443	2,2	2,2	2,1	0.0909091	0.763	upstream	ENSSSCG00000025842	-	-	1-236534319-236535044	1	236534319	236535044	6.53e-07	4.47e-06	127	290	260	127	127	81	16.18	22.38	32.13	6.78	7.65	4.97
1	236534928	236534928	C	T	SNP	.	438	0|0	1|1	16|0	0|22	0|1	0|1	0|1	0|1	0|1	0|1	1,2	15,5	6,4	3.66667	0.0555	1,2	2,3	4,1	0.0769231	0.782	upstream	ENSSSCG00000025842	-	-	1-236534319-236535044	1	236534319	236535044	6.53e-07	4.47e-06	127	290	260	127	127	81	16.18	22.38	32.13	6.78	7.65	4.97
1	236534962	236534962	G	A	SNP	.	420	0|0	1|1	19|0	0|23	0|1	0|1	0|1	0|1	0|1	0|1	1,2	12,5	6,5	1.58065	0.209	2,1	1,2	3,1	0.4	0.527	upstream	ENSSSCG00000025842	-	-	1-236534319-236535044	1	236534319	236535044	6.53e-07	4.47e-06	127	290	260	127	127	81	16.18	22.38	32.13	6.78	7.65	4.97
1	237051742	237051742	G	T	SNP	.	386	0|0	1|1	20|0	0|6	0|1	0|1	0|1	0|1	0|1	0|1	3,3	19,6	14,3	12	0.000532	5,2	3,1	2,3	1	0.317	intronic	ENSSSCG00000037468	-	-	1-237051276-237052182	1	237051276	237052182	1.9e-05	6.86e-05	57	204	98	45	73	39	5.81	12.6	9.69	1.92	3.52	1.91
1	237622046	237622046	A	T	SNP	.	111	0|0	1|1	25|0	0|34	0|1	0|1	0|1	0|1	0|1	0|1	1,1	1,1	0,1	0.2	0.655	0,1	1,0	1,0	0.333333	0.564	intronic	ENSSSCG00000036086	-	-
1	237650054	237650054	T	C	SNP	.	76	0|0	1|1	23|0	0|16	0|1	0|1	0|1	0|1	0|1	0|1	0,1	0,1	1,0	0.333333	0.564	1,0	1,0	0,1	0.333333	0.564	intronic	ENSSSCG00000036086	-	-
1	238177384	238177384	C	A	SNP	.	616	0|0	1|1	17|0	0|11	0|1	0|1	0|1	0|1	0|1	0|1	1,3	8,7	5,7	0.290323	0.59	5,2	5,3	1,1	1.47059	0.225	UTR5	ENSSSCG00000036340(ENSSSCT00000066249:c.-19765G>T,ENSSSCT00000064175:c.-19765G>T)	-	-	1-238177228-238177932	1	238177228	238177932	9.55e-09	1.47e-07	120	330	246	92	109	69	15.74	26.22	31.31	5.06	6.76	4.36
1	238177601	238177601	A	G	SNP	.	999	0|0	1|1	11|0	0|14	0|1	0|1	0|1	0|1	0|1	0|1	10,10	29,25	26,27	0.0708661	0.79	5,7	7,5	9,4	0.675676	0.411	upstream	ENSSSCG00000036340	-	-	1-238177228-238177932	1	238177228	238177932	9.55e-09	1.47e-07	120	330	246	92	109	69	15.74	26.22	31.31	5.06	6.76	4.36
1	238332985	238332985	T	C	SNP	.	352	0|0	1|1	22|0	0|17	0|1	0|1	0|1	0|1	0|1	0|1	5,1	3,4	3,2	0.888889	0.346	3,1	1,4	5,2	0.25	0.617	UTR5	ENSSSCG00000033212(ENSSSCT00000047582:c.-7A>G)	-	-	1-238332914-238333268	1	238332914	238333268	0.156	0.163	13	55	28	22	43	19	3.39	8.69	7.09	2.4	5.3	2.39
1	238671942	238671942	G	T	SNP	.	137	0|0	1|1	21|0	0|21	0|1	0|1	0|1	0|0	0|0	0|0	0,1	1,3	2,1	0.5	0.48	1,0	1,0	1,0	3	0.0833	intergenic	ENSSSCG00000032554(dist=29157),ENSSSCG00000005358(dist=8868)	-	-
1	239492335	239492335	C	A	SNP	.	603	0|0	1|1	12|0	0|11	0|1	0|1	0|1	0|1	0|1	0|1	6,2	8,7	4,9	0	1	2,2	2,3	2,3	0.285714	0.593	intronic	ENSSSCG00000005367	-	-	1-239492155-239493022	1	239492155	239493022	3.41e-06	1.7e-05	90	290	234	72	128	63	9.59	18.71	24.18	3.21	6.45	3.23
1	239492737	239492737	C	A	SNP	.	874	0|0	1|1	11|0	0|12	0|1	0|1	0|1	0|1	0|1	0|1	4,4	14,15	13,13	0.015873	0.9	3,4	6,4	3,4	0	1	UTR5	ENSSSCG00000005366(ENSSSCT00000005906:c.-279C>A),ENSSSCG00000005367(ENSSSCT00000053875:c.-4552G>T)	-	-	1-239492155-239493022	1	239492155	239493022	3.41e-06	1.7e-05	90	290	234	72	128	63	9.59	18.71	24.18	3.21	6.45	3.23
1	239843543	239843543	G	A	SNP	.	385	0|0	1|1	11|0	0|5	0|1	0|1	0|1	0|1	0|1	0|1	2,1	5,4	3,4	0.0526316	0.819	2,1	6,3	5,3	1.8	0.18	intronic	ENSSSCG00000005373	-	-	1-239843303-239844078	1	239843303	239844078	0.0046	0.0066	30	145	83	48	73	40	3.57	10.47	9.6	2.4	4.11	2.29
1	239919311	239919311	A	C	SNP	.	93	0|0	1|1	10|0	0|17	0|1	0|1	0|1	0|0	0|0	0|0	0,1	4,2	2,1	0.4	0.527	2,0	2,0	4,0	8	0.00468	intronic	ENSSSCG00000033222	-	-	1-239918836-239919355	1	239918836	239919355	0.00555	0.00777	26	71	59	36	36	29	4.63	7.65	10.18	2.68	3.03	2.48
1	240050132	240050132	G	A	SNP	.	553	0|0	1|1	11|0	0|18	0|1	0|1	0|1	0|1	0|1	0|1	1,1	3,6	4,3	0.222222	0.637	1,4	3,4	2,2	1	0.317	upstream	ENSSSCG00000005376	-	-	1-240049647-240050417	1	240049647	240050417	0.0138	0.0173	27	118	81	65	60	43	3.24	8.57	9.42	3.27	3.4	2.48
1	240179460	240179460	T	G	SNP	.	104	0|0	1|1	21|0	0|16	0|0	0|0	0|0	0|1	0|1	0|1	1,0	1,0	1,0	3	0.0833	0,1	1,2	0,1	1.8	0.18	intronic	ENSSSCG00000027558	-	-
1	241556049	241556049	T	C	SNP	.	110	0|0	1|1	14|0	0|20	1|1	1|1	1|1	0|1	0|1	0|1	0,1	0,1	0,1	3	0.0833	1,1	1,0	1,0	1	0.317	intergenic	ENSSSCG00000038914(dist=562594),ENSSSCG00000005385(dist=13781)	-	-
1	241897590	241897590	C	A	SNP	.	769	0|0	1|1	21|0	0|15	0|1	0|1	0|1	0|1	0|1	0|1	6,2	24,19	11,13	0.653333	0.419	6,3	5,6	3,2	0.36	0.549	UTR5	ENSSSCG00000040634(ENSSSCT00000054954:c.-241G>T)	-	-	1-241897193-241897919	1	241897193	241897919	0.000464	0.000941	61	249	121	80	112	50	7.76	19.19	14.93	4.26	6.74	3.06
1	241897605	241897605	A	G	SNP	.	800	0|0	1|1	21|0	0|15	0|1	0|1	0|1	0|1	0|1	0|1	7,3	25,17	11,13	1.31579	0.251	6,3	5,7	3,2	0.153846	0.695	UTR5	ENSSSCG00000040634(ENSSSCT00000054954:c.-256T>C)	-	-	1-241897193-241897919	1	241897193	241897919	0.000464	0.000941	61	249	121	80	112	50	7.76	19.19	14.93	4.26	6.74	3.06
1	242161287	242161287	A	C	SNP	.	748	0|0	1|1	10|0	0|16	0|1	0|1	0|1	0|1	0|1	0|1	2,3	11,13	6,11	1.3913	0.238	5,3	8,7	2,1	0.615385	0.433	intergenic	ENSSSCG00000005389(dist=40612),ENSSSCG00000005391(dist=5829)	-	-
1	243185789	243185789	G	C	SNP	.	73	0|0	1|1	14|0	0|17	0|1	0|1	0|1	0|1	0|1	0|1	0,1	1,0	1,0	0.333333	0.564	0,1	0,1	1,0	0.333333	0.564	intronic	ENSSSCG00000029687	-	-
1	245409645	245409645	A	T	SNP	.	545	0|0	1|1	20|0	0|15	0|1	0|1	0|1	0|1	0|1	0|1	4,1	18,5	4,6	5.15789	0.0231	5,3	5,4	1,4	0	1	UTR5	ENSSSCG00000005403(ENSSSCT00000005946:c.-1561A>T)	-	-	1-245409360-245410171	1	245409360	245410171	0.00383	0.00563	49	148	71	77	72	30	5.58	10.21	7.84	3.67	3.88	1.64
1	245409780	245409780	T	A	SNP	.	554	0|0	1|1	22|0	0|26	0|1	0|1	0|1	0|1	0|1	0|1	4,4	18,4	4,6	3.6	0.0578	2,3	5,4	2,4	0.2	0.655	intronic	ENSSSCG00000005403	-	-	1-245409360-245410171	1	245409360	245410171	0.00383	0.00563	49	148	71	77	72	30	5.58	10.21	7.84	3.67	3.88	1.64
1	246104903	246104903	A	G	SNP	.	129	0|0	1|1	23|0	0|17	0|1	0|1	0|1	0|0	0|0	0|0	0,1	2,3	4,1	0.0909091	0.763	2,0	1,0	1,0	4	0.0455	UTR5	ENSSSCG00000005424(ENSSSCT00000005965:c.-454A>G,ENSSSCT00000045553:c.-454A>G)	-	-
1	246105407	246105407	A	G	SNP	.	305	0|0	1|1	12|0	0|17	0|1	0|1	0|1	0|1	0|1	0|1	2,1	8,5	8,4	2.28571	0.131	0,1	2,1	2,1	0.142857	0.706	exonic	ENSSSCG00000005424	synonymous SNV	ENSSSCG00000005424:ENSSSCT00000049508:exon1:c.A51G:p.L17L,ENSSSCG00000005424:ENSSSCT00000045553:exon2:c.A51G:p.L17L,ENSSSCG00000005424:ENSSSCT00000046165:exon2:c.A51G:p.L17L,ENSSSCG00000005424:ENSSSCT00000005965:exon1:c.A51G:p.L17L,	1-246105042-246105580	1	246105042	246105580	0.00383	0.00563	30	95	72	40	56	25	5.15	9.88	11.99	2.88	4.55	2.07
1	249877410	249877410	G	A	SNP	.	82	0|0	1|1	12|0	0|19	0|1	0|1	0|1	0|1	0|1	0|1	1,0	0,1	1,0	0.333333	0.564	0,1	1,0	0,1	0.333333	0.564	exonic	ENSSSCG00000005438	synonymous SNV	ENSSSCG00000005438:ENSSSCT00000005982:exon1:c.C771T:p.I257I,
1	249902419	249902419	T	C	SNP	.	80	0|0	1|1	15|0	0|18	0|1	0|1	0|1	0|1	0|1	0|1	0,1	1,0	0,1	0.333333	0.564	0,1	1,0	1,0	0.333333	0.564	intronic	ENSSSCG00000005440	-	-
1	249905625	249905625	C	G	SNP	.	505	0|0	1|1	16|0	0|19	0|1	0|1	0|1	0|1	0|1	0|1	4,3	10,7	7,2	2.45455	0.117	3,2	7,7	4,1	0.666667	0.414	exonic	ENSSSCG00000005441	nonsynonymous SNV	ENSSSCG00000005441:ENSSSCT00000056556:exon1:c.C76G:p.R26G,ENSSSCG00000005441:ENSSSCT00000063138:exon1:c.C76G:p.R26G,	1-249904932-249906084	1	249904932	249906084	0.0214	0.0258	52	154	126	125	111	53	4.17	7.48	9.8	4.2	4.21	2.05
1	252831878	252831878	G	A	SNP	.	296	0|0	1|1	23|0	0|24	0|1	0|1	0|1	1|1	1|1	1|1	1,0	3,5	2,1	0	1	0,1	0,1	0,2	4	0.0455	intronic	ENSSSCG00000005465	-	-	1-252831565-252831947	1	252831565	252831947	1.93e-05	6.95e-05	13	53	31	3	6	7	3.14	7.76	7.27	0.3	0.69	0.81
1	254207727	254207727	G	A	SNP	.	480	0|0	1|1	18|0	0|22	0|1	0|1	0|1	0|1	0|1	0|1	1,2	3,5	2,5	2	0.157	1,2	4,3	1,2	0.0769231	0.782	intronic	ENSSSCG00000005481	-	-	1-254207647-254208267	1	254207647	254208267	8.47e-07	5.49e-06	70	220	143	36	80	27	10.43	19.85	20.66	2.25	5.64	1.94
1	254207853	254207853	G	A	SNP	.	502	0|0	1|1	22|0	0|17	0|1	0|1	0|1	0|1	0|1	0|1	3,1	6,7	4,4	0.04	0.842	2,1	5,5	2,2	0.0588235	0.808	intronic	ENSSSCG00000005481	-	-	1-254207647-254208267	1	254207647	254208267	8.47e-07	5.49e-06	70	220	143	36	80	27	10.43	19.85	20.66	2.25	5.64	1.94
1	254213534	254213534	G	T	SNP	.	242	0|0	1|1	20|0	0|24	0|1	0|1	0|1	1|1	1|1	1|1	1,2	6,2	5,1	2.88235	0.0896	0,1	0,3	0,1	5	0.0254	intergenic	ENSSSCG00000005481(dist=1730),ENSSSCG00000040726(dist=156498)	-	-
1	256554546	256554546	G	C	SNP	.	110	0|0	1|1	18|0	0|15	0|1	0|1	0|1	0|1	0|1	0|1	1,0	1,1	1,0	1	0.317	0,1	0,1	1,1	1	0.317	intronic	ENSSSCG00000005498	-	-
1	261133535	261133535	C	T	SNP	.	552	0|0	1|1	9|0	0|21	0|1	0|1	0|1	0|1	0|1	0|1	4,1	19,11	3,6	1.45455	0.228	1,4	3,4	1,1	1.14286	0.285	UTR5	ENSSSCG00000032297(ENSSSCT00000036761:c.-8526C>T,ENSSSCT00000038193:c.-8526C>T,ENSSSCT00000047710:c.-8526C>T,ENSSSCT00000050857:c.-8526C>T,ENSSSCT00000052997:c.-8526C>T,ENSSSCT00000057613:c.-8526C>T)	-	-	1-261133172-261133977	1	261133172	261133977	0.00677	0.00924	46	155	74	79	78	47	5.28	10.77	8.24	3.8	4.23	2.6
1	261630379	261630379	G	A	SNP	.	55	0|0	1|1	11|0	0|12	0|1	0|1	0|1	0|0	0|0	0|0	0,1	0,1	1,1	1	0.317	1,0	1,0	1,0	3	0.0833	intergenic	ENSSSCG00000005518(dist=42411),ENSSSCG00000005524(dist=123824)	-	-
1	262475622	262475622	A	G	SNP	.	75	0|0	1|1	13|0	0|19	0|1	0|1	0|1	0|1	0|1	0|1	1,0	1,0	0,1	0.333333	0.564	0,1	1,0	0,1	0.333333	0.564	intronic	ENSSSCG00000005533	-	-
1	265239454	265239454	G	T	SNP	.	210	0|0	1|1	13|0	0|22	0|1	0|1	0|1	0|1	0|1	0|1	0,1	1,3	1,0	0.666667	0.414	1,2	1,2	1,0	0.142857	0.706	intergenic	ENSSSCG00000005590(dist=3974),ENSSSCG00000005591(dist=22343)	-	-
1	265456355	265456355	G	A	SNP	.	332	0|0	1|1	15|0	0|20	0|1	0|1	0|1	0|0	0|0	0|0	2,1	5,7	4,6	0.36	0.549	1,0	1,0	1,0	3	0.0833	intronic	ENSSSCG00000005589	-	-	1-265456058-265456480	1	265456058	265456480	2.19e-07	1.84e-06	13	55	66	5	2	7	2.84	7.29	14.01	0.46	0.21	0.74
1	265935217	265935217	T	C	SNP	.	645	0|0	1|1	14|0	0|14	0|1	0|1	0|1	0|1	0|1	0|1	4,3	6,5	11,7	1	0.317	5,3	9,6	3,3	0.862069	0.353	intronic	ENSSSCG00000005601	-	-	1-265934625-265935300	1	265934625	265935300	0.00155	0.00259	65	197	151	81	132	60	8.89	16.33	20.04	4.64	8.54	3.95
1	266346077	266346077	A	G	SNP	.	510	0|0	1|1	15|0	0|9	0|1	0|1	0|1	0|1	0|1	0|1	2,3	3,5	2,2	0.529412	0.467	1,4	3,3	2,1	0.285714	0.593	UTR5	ENSSSCG00000029169(ENSSSCT00000038614:c.-33442T>C,ENSSSCT00000060966:c.-33442T>C,ENSSSCT00000042358:c.-116143T>C,ENSSSCT00000040313:c.-33442T>C,ENSSSCT00000047467:c.-116143T>C,ENSSSCT00000027058:c.-33442T>C)	-	-	1-266346054-266346376	1	266346054	266346376	0.0291	0.0341	17	47	35	23	28	17	4.88	8.17	9.74	2.76	3.8	2.35
1	267735181	267735181	G	T	SNP	.	69	0|0	1|1	10|0	0|27	0|1	0|1	0|1	0|0	0|0	0|0	2,1	0,2	1,1	0.142857	0.706	1,0	2,0	1,0	4	0.0455	intronic	ENSSSCG00000005607	-	-	1-267734930-267735217	1	267734930	267735217	1.17e-06	7.12e-06	25	83	30	4	3	12	8.04	16.18	9.37	0.54	0.46	1.86
1	267924838	267924838	C	T	SNP	.	799	0|0	1|1	19|0	0|25	0|1	0|1	0|1	0|1	0|1	0|1	10,5	23,27	14,25	0.961538	0.327	5,3	7,5	3,1	1.5	0.221	upstream	ENSSSCG00000005610	-	-	1-267924657-267925354	1	267924657	267925354	6.16e-13	6.54e-11	271	523	358	113	167	88	35.91	41.98	46.02	6.27	10.46	5.61
1	267924858	267924858	C	T	SNP	.	896	0|0	1|1	22|0	0|24	0|1	0|1	0|1	0|1	0|1	0|1	13,11	29,27	16,24	0.133333	0.715	5,1	8,5	4,3	2.46154	0.117	upstream	ENSSSCG00000005610	-	-	1-267924657-267925354	1	267924657	267925354	6.16e-13	6.54e-11	271	523	358	113	167	88	35.91	41.98	46.02	6.27	10.46	5.61
1	267924995	267924995	A	G	SNP	.	999	0|0	1|1	16|0	0|18	0|1	0|1	0|1	0|1	0|1	0|1	16,17	44,24	24,30	1.09032	0.296	7,8	5,7	7,8	0.380952	0.537	upstream	ENSSSCG00000005610	-	-	1-267924657-267925354	1	267924657	267925354	6.16e-13	6.54e-11	271	523	358	113	167	88	35.91	41.98	46.02	6.27	10.46	5.61
1	267925120	267925120	C	T	SNP	.	999	0|0	1|1	16|0	0|20	0|1	0|1	0|1	0|1	0|1	0|1	15,11	40,29	28,25	2.18919	0.139	6,5	9,10	5,2	0.243243	0.622	upstream	ENSSSCG00000005610	-	-	1-267924657-267925354	1	267924657	267925354	6.16e-13	6.54e-11	271	523	358	113	167	88	35.91	41.98	46.02	6.27	10.46	5.61
1	268002099	268002099	C	T	SNP	.	82	0|0	1|1	28|0	0|26	0|1	0|1	0|1	0|1	0|1	0|1	1,0	1,0	0,1	0.333333	0.564	0,1	0,1	1,0	0.333333	0.564	intronic	ENSSSCG00000005613	-	-
1	268174839	268174839	A	G	SNP	.	78	0|0	1|1	20|0	0|21	0|1	0|1	0|1	0|1	0|1	0|1	1,0	0,1	0,1	0.333333	0.564	1,0	1,0	0,1	0.333333	0.564	intronic	ENSSSCG00000005617	-	-
1	268669364	268669364	G	T	SNP	.	144	0|0	1|1	18|0	0|18	0|1	0|1	0|1	1|1	1|1	1|1	1,0	1,2	1,0	0.2	0.655	0,1	0,1	0,1	3	0.0833	intronic	ENSSSCG00000005641	-	-
1	268857274	268857274	A	G	SNP	.	717	0|0	1|1	11|0	0|16	0|1	0|1	0|1	0|1	0|1	0|1	4,1	9,6	7,9	0.444444	0.505	1,4	5,5	3,4	0.727273	0.394	UTR5	ENSSSCG00000005651(ENSSSCT00000006213:c.-1465A>G)	-	-	1-268857098-268857718	1	268857098	268857718	0.00293	0.00447	51	92	123	30	89	45	7.6	8.3	17.77	1.87	6.27	3.23
1	269071186	269071186	T	C	SNP	.	82	0|0	1|1	21|0	0|25	0|1	0|1	0|1	0|1	0|1	0|1	0,1	0,1	0,1	3	0.0833	1,0	1,0	1,0	3	0.0833	intronic	ENSSSCG00000005657	-	-
1	269121996	269121996	G	A	SNP	.	364	0|0	1|1	13|0	0|11	0|1	0|1	0|1	0|1	0|1	0|1	1,1	4,6	6,3	0.047619	0.827	1,2	4,2	2,1	0.333333	0.564	UTR5	ENSSSCG00000005659(ENSSSCT00000006222:c.-13833C>T)	-	-	1-269121738-269122425	1	269121738	269122425	0.0227	0.0272	18	75	57	43	37	28	2.42	6.11	7.43	2.42	2.35	1.81
1	269334917	269334917	A	G	SNP	.	907	0|0	1|1	16|0	0|16	0|1	0|1	0|1	0|1	0|1	0|1	8,6	8,14	14,16	0.545455	0.46	8,4	4,4	2,3	0.36	0.549	intergenic	ENSSSCG00000005668(dist=2549),ENSSSCG00000005669(dist=3208)	-	-
1	269401813	269401813	A	G	SNP	.	714	0|0	1|1	8|0	0|15	0|1	0|1	0|1	0|1	0|1	0|1	5,2	9,10	5,3	0.470588	0.493	5,5	6,4	2,5	0.037037	0.847	UTR5	ENSSSCG00000005672(ENSSSCT00000037159:c.-243A>G)	-	-	1-269401190-269402032	1	269401190	269402032	0.00271	0.00418	57	113	96	66	83	47	6.25	7.51	10.21	3.03	4.31	2.48
1	269423593	269423593	C	A	SNP	.	407	0|0	1|1	18|0	0|12	0|1	0|1	0|1	0|1	0|1	0|1	1,1	6,3	1,4	0	1	1,3	2,1	1,3	0.818182	0.366	intronic	ENSSSCG00000005672	-	-
1	269423650	269423650	T	C	SNP	.	540	0|0	1|1	18|0	0|16	0|1	0|1	0|1	0|1	0|1	0|1	1,3	4,3	3,5	0.473684	0.491	2,4	5,1	1,3	0	1	intronic	ENSSSCG00000005672	-	-
1	269650646	269650646	T	C	SNP	.	76	0|0	1|1	10|0	0|18	0|0	0|0	0|0	0|1	0|1	0|1	1,0	1,0	1,0	3	0.0833	1,1	0,1	0,1	1	0.317	intergenic	ENSSSCG00000005673(dist=195336),ENSSSCG00000032122(dist=157762)	-	-
1	269816209	269816209	C	T	SNP	.	274	0|0	1|1	14|0	0|14	0|1	0|1	0|1	0|1	0|1	0|1	2,1	1,2	2,2	0	1	3,2	2,1	3,2	0.692308	0.405	exonic	ENSSSCG00000032122	nonsynonymous SNV	ENSSSCG00000032122:ENSSSCT00000052373:exon1:c.G154A:p.G52R,ENSSSCG00000032122:ENSSSCT00000058519:exon1:c.G154A:p.G52R,
1	270438462	270438462	T	C	SNP	.	77	0|0	1|1	13|0	0|20	0|1	0|1	0|1	0|1	0|1	0|1	0,1	1,0	1,0	0.333333	0.564	1,0	0,1	0,1	0.333333	0.564	intronic	ENSSSCG00000005699	-	-
1	270748483	270748483	C	T	SNP	.	674	0|0	1|1	22|0	0|34	0|1	0|1	0|1	0|1	0|1	0|1	4,1	8,17	4,7	1.97561	0.16	1,3	3,7	1,2	2.88235	0.0896	upstream	ENSSSCG00000005704	-	-	1-270748289-270748680	1	270748289	270748680	0.00452	0.0065	29	98	37	31	36	29	6.85	14.02	8.48	3.07	4.02	3.3
1	270748857	270748857	G	A	SNP	.	62	0|0	1|1	25|0	0|18	0|1	0|1	0|1	0|0	0|0	0|0	0,1	0,1	1,1	1	0.317	2,0	1,0	1,0	4	0.0455	intronic	ENSSSCG00000005704	-	-
1	271004093	271004093	T	C	SNP	.	106	0|0	1|1	19|0	0|25	0|1	0|1	0|1	0|1	0|1	0|1	1,1	1,0	0,1	0	1	0,1	1,1	1,0	0	1	upstream	ENSSSCG00000005710	-	-
1	271618880	271618880	A	G	SNP	.	486	0|0	1|1	16|0	0|29	0|1	0|1	0|1	0|1	0|1	0|1	3,1	8,9	3,4	0	1	1,1	2,2	2,2	0	1	intergenic	ENSSSCG00000005719(dist=54736),ENSSSCG00000005720(dist=106030)	-	-
1	272687387	272687387	G	A	SNP	.	104	0|0	1|1	23|0	0|24	1|1	1|1	1|1	0|1	0|1	0|1	0,1	0,1	0,1	3	0.0833	1,0	1,1	1,0	1	0.317	intergenic	ENSSSCG00000027595(dist=17178),ENSSSCG00000005737(dist=14540)	-	-
2	512984	512984	C	T	SNP	.	759	0|0	1|1	3|0	0|3	0|1	0|1	0|1	0|1	0|1	0|1	2,5	6,7	8,7	0.257143	0.612	4,4	4,3	3,6	0.166667	0.683	intronic	ENSSSCG00000012840	-	-	2-512871-513159	2	512871	513159	0.00397	0.0058	35	65	54	27	42	29	11.22	12.63	16.8	3.63	6.37	4.48
2	1636557	1636557	G	C	SNP	.	430	0|0	1|1	22|0	0|14	1|1	1|1	1|1	0|1	0|1	0|1	0,1	0,7	0,3	11	0.000911	2,2	2,2	1,1	0	1	intronic	ENSSSCG00000039243	-	-	2-1636028-1636627	2	1636028	1636627	1.29e-11	7.27e-10	62	181	100	27	26	21	9.56	16.9	14.96	1.74	1.9	1.56
2	1643855	1643855	A	C	SNP	.	138	0|0	1|1	13|0	0|17	0|0	0|0	0|0	0|1	0|1	0|1	1,0	1,0	1,0	3	0.0833	0,1	1,1	1,3	1.28571	0.257	intronic	ENSSSCG00000036015	-	-
2	3165566	3165566	A	C	SNP	.	572	0|0	1|1	10|0	0|5	0|1	0|1	0|1	0|1	0|1	0|1	1,2	13,13	7,5	0.0243902	0.876	5,2	6,4	2,1	1.8	0.18	intronic	ENSSSCG00000031191	-	-	2-3165343-3165757	2	3165343	3165757	0.0617	0.068	14	90	63	38	69	12	3.12	12.16	13.63	3.55	7.28	1.29
2	3181951	3181951	T	C	SNP	.	152	0|0	1|1	18|0	0|20	1|1	1|1	1|1	0|1	0|1	0|1	0,1	0,1	0,1	3	0.0833	1,0	1,1	1,1	0.2	0.655	intronic	ENSSSCG00000031191	-	-
2	3597329	3597329	A	T	SNP	.	208	0|0	1|1	12|0	0|17	1|1	1|1	1|1	0|1	0|1	0|1	0,1	0,2	0,2	5	0.0254	1,1	3,1	1,0	1.28571	0.257	intronic	ENSSSCG00000031191	-	-
2	3787373	3787373	G	T	SNP	.	331	0|0	1|1	9|0	0|14	0|1	0|1	0|1	0|0	0|0	0|0	3,3	6,5	3,5	0.04	0.842	1,0	2,0	3,0	6	0.0143	intronic	ENSSSCG00000031191	-	-	2-3787150-3787866	2	3787150	3787866	0.00015	0.000368	41	105	77	35	46	10	5.29	8.2	9.63	1.89	2.81	0.62
2	4105170	4105170	A	C	SNP	.	856	0|0	1|1	9|0	0|21	0|1	0|1	0|1	0|1	0|1	0|1	6,7	13,15	17,13	0.0140845	0.906	4,5	4,4	1,3	0.428571	0.513	upstream	ENSSSCG00000012875	-	-	2-4104911-4105424	2	4104911	4105424	1.24e-05	4.88e-05	41	155	124	43	52	38	7.38	16.9	21.66	3.24	4.43	3.29
2	4483160	4483160	G	T	SNP	.	82	0|0	1|1	29|0	0|22	0|1	0|1	0|1	0|1	0|1	0|1	0,1	1,0	0,1	0.333333	0.564	1,0	1,0	0,1	0.333333	0.564	intronic	ENSSSCG00000012884	-	-
2	4532517	4532517	C	T	SNP	.	99	0|0	1|1	15|0	0|19	0|1	0|1	0|1	0|1	0|1	0|1	0,1	0,1	1,1	1	0.317	1,1	1,0	1,0	1	0.317	downstream	ENSSSCG00000012885	-	-
2	4532518	4532518	A	G	SNP	.	104	0|0	1|1	15|0	0|19	0|1	0|1	0|1	0|1	0|1	0|1	0,1	0,1	1,1	1	0.317	1,1	1,0	1,0	1	0.317	downstream	ENSSSCG00000012885	-	-
2	5119939	5119939	T	C	SNP	.	589	0|0	1|1	10|0	0|9	0|1	0|1	0|1	0|1	0|1	0|1	2,2	9,6	15,9	1.88372	0.17	3,3	6,3	1,4	0	1	upstream;downstream	ENSSSCG00000012913;ENSSSCG00000012914	-	-	2-5119751-5120494	2	5119751	5120494	0.000321	0.000689	58	109	149	56	78	50	7.21	8.21	17.97	2.92	4.58	2.99
2	5154004	5154004	T	C	SNP	.	67	0|0	1|1	21|0	0|18	0|1	0|1	0|1	0|1	0|1	0|1	0,1	0,1	1,0	0.333333	0.564	1,0	1,0	0,1	0.333333	0.564	downstream	ENSSSCG00000012915	-	-
2	5160775	5160775	G	A	SNP	.	430	0|0	1|1	16|0	0|12	0|1	0|1	0|1	0|1	0|1	0|1	2,1	3,2	1,3	0	1	2,5	3,3	1,1	0.6	0.439	upstream	ENSSSCG00000012916	-	-	2-5160771-5161216	2	5160771	5161216	0.000285	0.000625	31	84	73	30	35	27	6.43	10.56	14.7	2.61	3.43	2.7
2	5181377	5181377	G	C	SNP	.	532	0|0	1|1	9|0	1|19	0|1	0|1	0|1	0|1	0|1	0|1	11,1	11,11	6,4	3.27273	0.0704	5,3	5,7	2,2	0	1	intergenic	ENSSSCG00000012916(dist=17511),ENSSSCG00000027956(dist=3291)	-	-
2	5181478	5181478	G	C	SNP	.	683	0|0	1|1	10|0	0|15	0|1	0|1	0|1	0|1	0|1	0|1	11,4	10,8	10,7	2.88	0.0897	8,7	4,6	4,1	0.133333	0.715	intergenic	ENSSSCG00000012916(dist=17612),ENSSSCG00000027956(dist=3190)	-	-
2	5181575	5181575	T	G	SNP	.	496	0|0	1|1	7|0	0|14	0|1	0|1	0|1	0|1	0|1	0|1	9,2	7,5	9,8	2.5	0.114	3,2	4,1	2,2	1.14286	0.285	intergenic	ENSSSCG00000012916(dist=17709),ENSSSCG00000027956(dist=3093)	-	-
2	5181869	5181869	G	A	SNP	.	183	0|0	1|1	14|0	0|15	0|1	0|1	0|1	1|1	1|1	1|1	1,1	1,1	1,1	0	1	0,1	0,1	0,1	3	0.0833	intergenic	ENSSSCG00000012916(dist=18003),ENSSSCG00000027956(dist=2799)	-	-
2	5193012	5193012	C	T	SNP	.	410	0|0	1|1	14|0	0|15	0|1	0|1	0|1	0|1	0|1	0|1	2,4	4,2	3,4	0.0526316	0.819	3,1	2,3	1,1	0.0909091	0.763	intronic	ENSSSCG00000012917,ENSSSCG00000027956	-	-
2	5193130	5193130	A	G	SNP	.	119	0|0	1|1	21|0	0|14	0|1	0|1	0|1	0|0	0|0	0|0	3,1	2,1	2,3	0.333333	0.564	1,0	1,0	1,0	3	0.0833	intronic	ENSSSCG00000012917,ENSSSCG00000027956	-	-
2	5256778	5256778	C	T	SNP	.	402	0|0	1|1	20|0	0|12	0|1	0|1	0|1	0|1	0|1	0|1	4,1	6,4	7,5	1.81481	0.178	3,4	3,1	3,1	0.6	0.439	intronic	ENSSSCG00000029637	-	-	2-5256326-5256974	2	5256326	5256974	1.33e-05	5.14e-05	61	182	128	67	68	26	8.69	15.71	17.7	4	4.58	1.78
2	5592872	5592872	G	A	SNP	.	426	0|0	1|1	11|0	0|10	0|1	0|1	0|1	0|1	0|1	0|1	1,1	3,4	1,6	2.25	0.134	2,1	3,2	2,2	0.333333	0.564	intronic	ENSSSCG00000012927	-	-
2	5833413	5833413	C	A	SNP	.	642	0|0	1|1	17|0	0|20	0|1	0|1	0|1	0|1	0|1	0|1	6,5	15,15	7,8	0	1	4,5	7,2	5,1	2.66667	0.103	upstream	ENSSSCG00000012933,ENSSSCG00000012934	-	-	2-5833189-5833725	2	5833189	5833725	0.00161	0.00268	32	111	59	42	41	36	5.51	11.59	9.86	3.03	3.34	2.99
2	5833505	5833505	G	A	SNP	.	657	0|0	1|1	13|0	0|20	0|1	0|1	0|1	0|1	0|1	0|1	5,3	12,11	1,5	0.027027	0.869	4,2	3,3	4,3	0.473684	0.491	UTR5	ENSSSCG00000012933(ENSSSCT00000014138:c.-17G>A)	-	-	2-5833189-5833725	2	5833189	5833725	0.00161	0.00268	32	111	59	42	41	36	5.51	11.59	9.86	3.03	3.34	2.99
2	5874432	5874432	C	G	SNP	.	834	0|0	1|1	18|0	0|20	0|1	0|1	0|1	0|1	0|1	0|1	3,10	13,16	9,19	5.71429	0.0168	7,2	5,3	3,2	2.90909	0.0881	upstream	ENSSSCG00000021891,ENSSSCG00000038323	-	-	2-5874206-5874876	2	5874206	5874876	4.96e-06	2.31e-05	58	184	113	62	58	40	7.99	15.36	15.11	3.58	3.78	2.65
2	5874621	5874621	A	G	SNP	.	505	0|0	1|1	22|0	0|19	0|1	0|1	0|1	0|1	0|1	0|1	2,3	6,7	3,3	0.166667	0.683	1,4	2,2	2,1	0.333333	0.564	UTR5	ENSSSCG00000021891(ENSSSCT00000031935:c.-4A>G)	-	-	2-5874206-5874876	2	5874206	5874876	4.96e-06	2.31e-05	58	184	113	62	58	40	7.99	15.36	15.11	3.58	3.78	2.65
2	6008125	6008125	G	A	SNP	.	287	0|0	1|1	22|0	0|17	0|1	0|1	0|1	0|1	0|1	0|1	2,2	5,5	2,1	0.0588235	0.808	2,1	3,2	2,1	0.818182	0.366	intergenic	ENSSSCG00000012942(dist=12060),ENSSSCG00000012941(dist=18954)	-	-
2	6412479	6412479	T	C	SNP	.	217	0|0	1|1	7|0	0|13	0|1	0|1	0|1	0|1	0|1	0|1	0,1	5,1	1,5	0.0769231	0.782	0,1	1,0	1,0	0.333333	0.564	intronic	ENSSSCG00000012966	-	-
2	6771397	6771397	G	A	SNP	.	324	0|0	1|1	20|0	0|14	0|1	0|1	0|1	0|0	0|0	0|0	4,3	5,8	1,4	1	0.317	1,0	1,0	1,0	3	0.0833	intergenic	ENSSSCG00000012984(dist=37859),ENSSSCG00000012992(dist=51570)	-	-
2	6786017	6786017	C	T	SNP	.	88	0|0	1|1	20|0	0|13	0|1	0|1	0|1	0|0	0|0	0|0	2,2	3,1	1,1	0.4	0.527	4,0	1,0	1,0	6	0.0143	intergenic	ENSSSCG00000012984(dist=52479),ENSSSCG00000012992(dist=36950)	-	-
2	6804709	6804709	T	A	SNP	.	301	0|0	1|1	16|0	0|12	0|1	0|1	0|1	0|0	0|0	0|0	4,6	0,2	10,4	0.153846	0.695	1,0	3,0	1,0	5	0.0254	intergenic	ENSSSCG00000012984(dist=71171),ENSSSCG00000012992(dist=18258)	-	-
2	6804733	6804733	T	G	SNP	.	164	0|0	1|1	11|0	0|13	0|1	0|1	0|1	0|0	0|0	0|0	6,5	0,1	12,2	3.84615	0.0499	1,0	3,0	1,0	5	0.0254	intergenic	ENSSSCG00000012984(dist=71195),ENSSSCG00000012992(dist=18234)	-	-
2	6806592	6806592	A	G	SNP	.	574	0|0	1|1	28|0	0|25	0|1	0|1	0|1	0|1	0|1	0|1	5,7	5,3	10,13	0.209302	0.647	3,1	1,2	1,1	0.111111	0.739	intergenic	ENSSSCG00000012984(dist=73054),ENSSSCG00000012992(dist=16375)	-	-
2	6807140	6807140	G	A	SNP	.	323	0|0	1|1	12|0	0|24	0|1	0|1	0|1	0|0	0|0	0|0	3,7	3,1	5,6	0.36	0.549	1,0	2,0	1,0	4	0.0455	intergenic	ENSSSCG00000012984(dist=73602),ENSSSCG00000012992(dist=15827)	-	-
2	8103387	8103387	A	G	SNP	.	922	0|0	1|1	20|0	0|18	0|1	0|1	0|1	0|1	0|1	0|1	4,4	22,22	11,10	0.0136986	0.907	5,5	11,8	3,3	0.257143	0.612	upstream	ENSSSCG00000013046	-	-	2-8102939-8103687	2	8102939	8103687	0.000232	0.000526	59	220	134	85	96	55	7.28	16.45	16.05	4.4	5.61	3.27
2	8103439	8103439	A	G	SNP	.	587	0|0	1|1	24|0	0|24	0|1	0|1	0|1	0|1	0|1	0|1	7,1	21,19	16,8	3.55556	0.0594	3,2	3,3	4,2	0.529412	0.467	upstream	ENSSSCG00000013046	-	-	2-8102939-8103687	2	8102939	8103687	0.000232	0.000526	59	220	134	85	96	55	7.28	16.45	16.05	4.4	5.61	3.27
2	8103452	8103452	C	T	SNP	.	683	0|0	1|1	25|0	0|22	0|1	0|1	0|1	0|1	0|1	0|1	7,2	22,20	18,7	4.26316	0.039	3,3	4,3	3,3	0.0526316	0.819	upstream	ENSSSCG00000013046	-	-	2-8102939-8103687	2	8102939	8103687	0.000232	0.000526	59	220	134	85	96	55	7.28	16.45	16.05	4.4	5.61	3.27
2	8103456	8103456	T	C	SNP	.	685	0|0	1|1	25|0	0|25	0|1	0|1	0|1	0|1	0|1	0|1	6,2	24,20	17,7	4.26316	0.039	3,3	4,3	2,3	0	1	upstream	ENSSSCG00000013046	-	-	2-8102939-8103687	2	8102939	8103687	0.000232	0.000526	59	220	134	85	96	55	7.28	16.45	16.05	4.4	5.61	3.27
2	8103535	8103535	C	T	SNP	.	718	0|0	1|1	26|0	0|23	0|1	0|1	0|1	0|1	0|1	0|1	5,2	7,9	7,8	0	1	5,1	1,5	2,6	0.8	0.371	upstream	ENSSSCG00000013046	-	-	2-8102939-8103687	2	8102939	8103687	0.000232	0.000526	59	220	134	85	96	55	7.28	16.45	16.05	4.4	5.61	3.27
2	8103595	8103595	G	A	SNP	.	413	0|0	1|1	18|0	0|24	0|1	0|1	0|1	0|1	0|1	0|1	1,1	1,5	2,1	0.818182	0.366	3,4	3,2	1,4	0.529412	0.467	upstream	ENSSSCG00000013046	-	-	2-8102939-8103687	2	8102939	8103687	0.000232	0.000526	59	220	134	85	96	55	7.28	16.45	16.05	4.4	5.61	3.27
2	8899024	8899024	G	A	SNP	.	352	0|0	1|1	22|0	0|13	0|1	0|1	0|1	0|1	0|1	0|1	2,2	6,1	5,4	1.8	0.18	1,3	4,3	2,1	0	1	exonic	ENSSSCG00000022404	synonymous SNV	ENSSSCG00000022404:ENSSSCT00000028449:exon1:c.C225T:p.P75P,	2-8898421-8899068	2	8898421	8899068	0.000532	0.00106	41	111	98	45	60	39	5.85	9.6	13.57	2.69	4.05	2.68
2	8919120	8919120	C	T	SNP	.	616	0|0	1|1	20|0	0|23	0|1	0|1	0|1	0|1	0|1	0|1	3,2	5,9	3,8	2.13333	0.144	3,3	9,3	1,1	1.8	0.18	intergenic	ENSSSCG00000022404(dist=19872),ENSSSCG00000028025(dist=12397)	-	-
2	8919171	8919171	C	T	SNP	.	836	0|0	1|1	18|0	0|13	0|1	0|1	0|1	0|1	0|1	0|1	3,4	10,11	7,5	0	1	5,8	7,6	2,3	0.290323	0.59	intergenic	ENSSSCG00000022404(dist=19923),ENSSSCG00000028025(dist=12346)	-	-
2	8928662	8928662	G	A	SNP	.	650	0|0	1|1	28|0	0|18	0|1	0|1	0|1	0|1	0|1	0|1	4,3	12,6	12,5	4.66667	0.0308	3,4	3,7	3,2	0.727273	0.394	intergenic	ENSSSCG00000022404(dist=29414),ENSSSCG00000028025(dist=2855)	-	-
2	8928940	8928940	A	G	SNP	.	420	0|0	1|1	20|0	0|18	0|1	0|1	0|1	0|1	0|1	0|1	1,2	11,6	11,9	0.9	0.343	3,2	10,2	2,1	5	0.0254	intergenic	ENSSSCG00000022404(dist=29692),ENSSSCG00000028025(dist=2577)	-	-
2	8999978	8999978	A	T	SNP	.	670	0|0	1|1	9|0	0|12	0|1	0|1	0|1	0|1	0|1	0|1	6,5	6,7	7,8	0.025641	0.873	1,3	1,3	2,2	1.33333	0.248	UTR5	ENSSSCG00000020665(ENSSSCT00000022269:c.-3128T>A)	-	-	2-8999818-9000354	2	8999818	9000354	2.26e-05	7.88e-05	70	106	64	43	43	38	12.06	11.06	10.7	3.1	3.5	3.15
2	9885695	9885695	G	A	SNP	.	241	0|0	1|1	22|0	0|23	1|1	1|1	1|1	0|1	0|1	0|1	0,2	0,1	0,2	5	0.0254	1,0	1,1	1,2	0	1	intergenic	ENSSSCG00000013079(dist=21727),ENSSSCG00000021906(dist=62042)	-	-
2	9925744	9925744	C	A	SNP	.	172	0|0	1|1	16|0	0|16	1|1	1|1	1|1	0|1	0|1	0|1	0,1	0,1	0,1	3	0.0833	1,0	1,1	1,2	0	1	intergenic	ENSSSCG00000013079(dist=61776),ENSSSCG00000021906(dist=21993)	-	-
2	10086813	10086813	C	T	SNP	.	174	0|0	1|1	9|0	0|23	1|1	1|1	1|1	0|1	0|1	0|1	0,1	0,1	0,1	3	0.0833	1,0	1,1	2,2	0.142857	0.706	UTR5	ENSSSCG00000013083(ENSSSCT00000014301:c.-1583C>T)	-	-
2	10142156	10142156	T	G	SNP	.	382	0|0	1|1	7|0	0|20	0|1	0|1	0|1	0|1	0|1	0|1	4,2	3,3	3,4	0.0526316	0.819	2,2	2,3	1,1	0.0909091	0.763	UTR5	ENSSSCG00000037843(ENSSSCT00000059203:c.-2048A>C)	-	-	2-10142016-10142734	2	10142016	10142734	0.0146	0.0182	38	97	67	52	59	54	4.89	7.56	8.36	2.8	3.59	3.34
2	10142442	10142442	A	C	SNP	.	521	0|0	1|1	11|0	0|21	0|1	0|1	0|1	0|1	0|1	0|1	1,3	4,4	2,9	3.52174	0.0606	4,3	1,1	3,1	0.692308	0.405	UTR5	ENSSSCG00000013086(ENSSSCT00000064431:c.-5217A>C),ENSSSCG00000037843(ENSSSCT00000059203:c.-2334T>G)	-	-	2-10142016-10142734	2	10142016	10142734	0.0146	0.0182	38	97	67	52	59	54	4.89	7.56	8.36	2.8	3.59	3.34
2	10142513	10142513	A	G	SNP	.	409	0|0	1|1	11|0	0|17	0|1	0|1	0|1	0|1	0|1	0|1	2,1	7,3	4,10	0.037037	0.847	4,2	1,2	4,1	1.14286	0.285	UTR5	ENSSSCG00000013086(ENSSSCT00000064431:c.-5146A>G),ENSSSCG00000037843(ENSSSCT00000059203:c.-2405T>C)	-	-	2-10142016-10142734	2	10142016	10142734	0.0146	0.0182	38	97	67	52	59	54	4.89	7.56	8.36	2.8	3.59	3.34
2	10142514	10142514	G	A	SNP	.	407	0|0	1|1	11|0	0|17	0|1	0|1	0|1	0|1	0|1	0|1	2,1	7,3	4,10	0.037037	0.847	3,2	1,2	4,1	0.692308	0.405	UTR5	ENSSSCG00000013086(ENSSSCT00000064431:c.-5145G>A),ENSSSCG00000037843(ENSSSCT00000059203:c.-2406C>T)	-	-	2-10142016-10142734	2	10142016	10142734	0.0146	0.0182	38	97	67	52	59	54	4.89	7.56	8.36	2.8	3.59	3.34
2	10826728	10826728	G	A	SNP	.	328	0|0	1|1	26|0	0|22	0|1	0|1	0|1	1|1	1|1	1|1	2,1	2,2	2,3	0	1	0,3	0,1	0,2	6	0.0143	intronic	ENSSSCG00000013113	-	-
2	10829172	10829172	C	T	SNP	.	73	0|0	1|1	18|0	0|20	0|1	0|1	0|1	0|1	0|1	0|1	1,0	1,0	0,1	0.333333	0.564	1,0	0,1	0,1	0.333333	0.564	UTR3	ENSSSCG00000013110(ENSSSCT00000014330:c.*721G>A)	-	-
2	11929683	11929683	T	G	SNP	.	185	0|0	1|1	20|0	0|15	0|1	0|1	0|1	0|1	0|1	0|1	1,1	3,1	6,1	3.76923	0.0522	4,2	0,1	3,2	0.333333	0.564	intergenic	ENSSSCG00000013125(dist=20166),ENSSSCG00000031679(dist=26167)	-	-
2	11929684	11929684	G	A	SNP	.	196	0|0	1|1	20|0	0|15	0|1	0|1	0|1	0|1	0|1	0|1	1,1	3,1	6,1	3.76923	0.0522	4,2	0,1	3,2	0.333333	0.564	intergenic	ENSSSCG00000013125(dist=20167),ENSSSCG00000031679(dist=26166)	-	-
2	11929849	11929849	C	G	SNP	.	285	0|0	1|1	26|0	0|14	0|1	0|1	0|1	0|1	0|1	0|1	0,1	3,3	8,3	0.888889	0.346	2,2	5,1	3,1	2.57143	0.109	intergenic	ENSSSCG00000013125(dist=20332),ENSSSCG00000031679(dist=26001)	-	-
2	11929970	11929970	T	C	SNP	.	401	0|0	1|1	24|0	0|17	0|1	0|1	0|1	0|1	0|1	0|1	2,3	5,3	13,4	3.33333	0.0679	2,3	8,1	2,2	2	0.157	intergenic	ENSSSCG00000013125(dist=20453),ENSSSCG00000031679(dist=25880)	-	-
2	12980130	12980130	G	A	SNP	.	78	0|0	1|1	12|0	0|14	0|1	0|1	0|1	0|1	0|1	0|1	0,1	1,0	1,0	0.333333	0.564	0,1	0,1	1,0	0.333333	0.564	intergenic	ENSSSCG00000035278(dist=27256),ENSSSCG00000024984(dist=66169)	-	-
2	13023533	13023533	A	G	SNP	.	138	0|0	1|1	9|0	0|14	0|1	0|1	0|1	0|0	0|0	0|0	0,1	0,1	2,3	1.28571	0.257	2,0	1,0	1,0	4	0.0455	intergenic	ENSSSCG00000035278(dist=70659),ENSSSCG00000024984(dist=22766)	-	-
2	13137265	13137265	T	C	SNP	.	79	0|0	1|1	11|0	0|16	0|1	0|1	0|1	0|1	0|1	0|1	1,0	0,1	0,1	0.333333	0.564	0,1	1,0	1,0	0.333333	0.564	intergenic	ENSSSCG00000013173(dist=9809),ENSSSCG00000013174(dist=6808)	-	-
2	13241095	13241095	C	T	SNP	.	814	0|0	1|1	15|0	0|20	0|1	0|1	0|1	0|1	0|1	0|1	8,6	17,15	12,11	0.362319	0.547	6,4	11,8	4,4	0.675676	0.411	UTR5	ENSSSCG00000013177(ENSSSCT00000014397:c.-345C>T,ENSSSCT00000055163:c.-345C>T)	-	-	2-13240969-13241940	2	13240969	13241940	1.98e-07	1.71e-06	160	468	338	107	195	87	15.22	26.96	31.19	4.26	8.77	3.98
2	13241350	13241350	T	C	SNP	.	999	0|0	1|1	8|0	0|25	0|1	0|1	0|1	0|1	0|1	0|1	10,12	28,23	18,18	0.0825688	0.774	5,8	10,4	5,2	1.05882	0.304	UTR5	ENSSSCG00000013177(ENSSSCT00000014397:c.-90T>C,ENSSSCT00000055163:c.-90T>C)	-	-	2-13240969-13241940	2	13240969	13241940	1.98e-07	1.71e-06	160	468	338	107	195	87	15.22	26.96	31.19	4.26	8.77	3.98
2	13289243	13289243	C	T	SNP	.	358	0|0	1|1	15|0	0|24	0|1	0|1	0|1	0|1	0|1	0|1	1,3	1,2	3,2	0.333333	0.564	3,2	2,3	2,2	0	1	UTR5	ENSSSCG00000037892(ENSSSCT00000038374:c.-2999C>T)	-	-
2	13633050	13633050	G	A	SNP	.	424	0|0	1|1	22|0	0|12	0|1	0|1	0|1	0|1	0|1	0|1	1,3	11,5	5,4	0.862069	0.353	2,1	3,3	1,1	0.0909091	0.763	UTR5	ENSSSCG00000035585(ENSSSCT00000054154:c.-231G>A)	-	-	2-13632348-13633056	2	13632348	13633056	1.76e-07	1.55e-06	52	356	195	64	67	45	6.78	28.13	24.68	3.5	4.13	2.83
2	15369055	15369055	T	C	SNP	.	475	0|0	1|1	17|0	0|22	0|1	0|1	0|1	0|1	0|1	0|1	7,2	13,5	21,6	14.5185	0.000139	4,1	4,5	2,2	0.222222	0.637	intronic	ENSSSCG00000013243	-	-	2-15368780-15369231	2	15368780	15369231	0.00091	0.00166	46	87	104	30	69	32	9.42	10.79	20.66	2.57	6.68	3.15
2	15369056	15369056	C	T	SNP	.	482	0|0	1|1	17|0	0|22	0|1	0|1	0|1	0|1	0|1	0|1	7,2	13,5	21,6	14.5185	0.000139	4,1	4,5	2,2	0.222222	0.637	intronic	ENSSSCG00000013243	-	-	2-15368780-15369231	2	15368780	15369231	0.00091	0.00166	46	87	104	30	69	32	9.42	10.79	20.66	2.57	6.68	3.15
2	15369097	15369097	T	C	SNP	.	560	0|0	1|1	12|0	0|26	0|1	0|1	0|1	0|1	0|1	0|1	4,4	7,5	20,6	5.56522	0.0183	4,2	5,4	2,2	0.473684	0.491	intronic	ENSSSCG00000013243	-	-	2-15368780-15369231	2	15368780	15369231	0.00091	0.00166	46	87	104	30	69	32	9.42	10.79	20.66	2.57	6.68	3.15
2	15382926	15382926	G	C	SNP	.	618	0|0	1|1	18|2	0|21	1|1	1|1	1|1	1|1	1|1	1|1	0,2	0,5	0,5	12	0.000532	0,1	0,1	0,4	6	0.0143	UTR5	ENSSSCG00000013244(ENSSSCT00000058419:c.-2350G>C,ENSSSCT00000045407:c.-2306G>C)	-	-
2	17803158	17803158	G	A	SNP	.	432	0|0	1|1	10|0	0|12	0|1	0|1	0|1	0|1	0|1	0|1	5,2	9,6	3,3	1.28571	0.257	3,1	6,10	2,1	0.0434783	0.835	UTR5	ENSSSCG00000029521(ENSSSCT00000030279:c.-26670C>T)	-	-	2-17803028-17803879	2	17803028	17803879	2.46e-05	8.43e-05	160	307	200	75	175	32	17.36	20.18	21.06	3.41	8.98	1.67
2	17803776	17803776	G	A	SNP	.	341	0|0	1|1	12|0	0|22	0|1	0|1	0|1	0|1	0|1	0|1	7,2	8,3	4,5	2.7931	0.0947	2,2	1,1	0,1	0.142857	0.706	intronic	ENSSSCG00000029521	-	-	2-17803028-17803879	2	17803028	17803879	2.46e-05	8.43e-05	160	307	200	75	175	32	17.36	20.18	21.06	3.41	8.98	1.67
2	18600731	18600731	A	G	SNP	.	74	0|0	1|1	23|0	0|33	0|1	0|1	0|1	0|0	0|0	0|0	0,1	0,1	1,1	1	0.317	2,0	1,0	1,0	4	0.0455	intronic	ENSSSCG00000021739	-	-
2	20150344	20150344	A	G	SNP	.	109	0|0	1|1	18|0	0|27	0|1	0|1	0|1	0|1	0|1	0|1	1,0	1,0	0,1	0.333333	0.564	1,1	0,1	1,1	0.2	0.655	intergenic	ENSSSCG00000032988(dist=832820),ENSSSCG00000013286(dist=1308654)	-	-
2	26096728	26096728	A	G	SNP	.	293	0|0	1|1	17|0	0|14	0|1	0|1	0|1	0|0	0|0	0|0	1,4	12,7	7,2	1.48485	0.223	1,0	3,0	2,0	6	0.0143	intergenic	ENSSSCG00000013298(dist=1882),ENSSSCG00000013299(dist=2866)	-	-
2	27124746	27124746	A	G	SNP	.	210	0|0	1|1	19|0	0|19	0|1	0|1	0|1	0|1	0|1	0|1	3,3	4,2	3,1	1	0.317	1,1	3,1	3,1	1.6	0.206	intergenic	ENSSSCG00000013307(dist=70098),ENSSSCG00000013308(dist=21028)	-	-
2	27903155	27903155	A	C	SNP	.	613	0|0	1|1	12|1	0|13	0|1	0|1	0|1	0|1	0|1	0|1	1,2	10,6	7,9	0.0285714	0.866	4,4	2,1	1,3	0.0666667	0.796	intronic	ENSSSCG00000030326	-	-	2-27902743-27903431	2	27902743	27903431	0.000262	0.000582	53	120	113	65	64	41	7.11	9.76	14.72	3.66	4.06	2.65
2	27928818	27928818	C	T	SNP	.	598	0|0	1|1	19|0	0|12	0|1	0|1	0|1	0|1	0|1	0|1	2,5	7,5	3,9	1.58065	0.209	4,1	2,4	3,1	0.6	0.439	UTR5	ENSSSCG00000030326(ENSSSCT00000063813:c.-29076G>A,ENSSSCT00000029285:c.-29076G>A)	-	-	2-27928427-27929215	2	27928427	27929215	0.0393	0.0448	31	89	37	46	53	28	3.63	6.32	4.21	2.26	2.94	1.58
2	30283617	30283617	C	G	SNP	.	332	0|0	1|1	22|0	0|21	1|1	1|1	1|1	1|1	1|1	1|1	0,1	0,1	0,3	5	0.0254	0,2	0,1	0,1	4	0.0455	intergenic	ENSSSCG00000013327(dist=62616),ENSSSCG00000039889(dist=11449)	-	-
2	34004483	34004483	C	T	SNP	.	264	0|0	1|1	14|0	0|19	1|1	1|1	1|1	1|1	1|1	1|1	0,1	0,1	0,1	3	0.0833	0,2	0,1	0,1	4	0.0455	intergenic	ENSSSCG00000013339(dist=99414),ENSSSCG00000013341(dist=926587)	-	-
2	39032499	39032499	G	A	SNP	.	629	0|0	1|1	9|0	0|25	0|1	0|1	0|1	0|1	0|1	0|1	2,2	2,5	3,5	1.31579	0.251	2,4	2,4	1,2	1.66667	0.197	intronic	ENSSSCG00000013347	-	-	2-39032270-39033305	2	39032270	39033305	0.0456	0.0513	42	169	79	70	115	71	3.75	9.14	6.84	2.62	4.85	3.05
2	39032869	39032869	C	A	SNP	.	715	0|0	1|1	13|0	0|10	0|1	0|1	0|1	0|1	0|1	0|1	3,2	8,19	3,10	6.42222	0.0113	6,1	6,8	5,2	1.28571	0.257	upstream	ENSSSCG00000013347	-	-	2-39032270-39033305	2	39032270	39033305	0.0456	0.0513	42	169	79	70	115	71	3.75	9.14	6.84	2.62	4.85	3.05
2	39032944	39032944	C	T	SNP	.	701	0|0	1|1	18|0	0|15	0|1	0|1	0|1	0|1	0|1	0|1	3,1	9,14	4,8	1.25641	0.262	2,3	5,7	3,1	0.047619	0.827	upstream	ENSSSCG00000013347	-	-	2-39032270-39033305	2	39032270	39033305	0.0456	0.0513	42	169	79	70	115	71	3.75	9.14	6.84	2.62	4.85	3.05
2	39032965	39032965	A	G	SNP	.	741	0|0	1|1	19|0	0|13	0|1	0|1	0|1	0|1	0|1	0|1	1,1	8,12	3,7	2	0.157	1,3	5,8	3,1	0.428571	0.513	upstream	ENSSSCG00000013347	-	-	2-39032270-39033305	2	39032270	39033305	0.0456	0.0513	42	169	79	70	115	71	3.75	9.14	6.84	2.62	4.85	3.05
2	39033066	39033066	G	A	SNP	.	494	0|0	1|1	21|0	0|17	0|1	0|1	0|1	0|1	0|1	0|1	3,2	7,8	2,1	0.0434783	0.835	1,1	4,4	3,4	0.0588235	0.808	upstream	ENSSSCG00000013347	-	-	2-39032270-39033305	2	39032270	39033305	0.0456	0.0513	42	169	79	70	115	71	3.75	9.14	6.84	2.62	4.85	3.05
2	39033090	39033090	C	T	SNP	.	501	0|0	1|1	22|0	0|15	0|1	0|1	0|1	0|1	0|1	0|1	3,1	6,9	2,1	0	1	1,1	5,5	3,4	0.0526316	0.819	upstream	ENSSSCG00000013347	-	-	2-39032270-39033305	2	39032270	39033305	0.0456	0.0513	42	169	79	70	115	71	3.75	9.14	6.84	2.62	4.85	3.05
2	39033106	39033106	C	T	SNP	.	472	0|0	1|1	21|0	0|12	0|1	0|1	0|1	0|1	0|1	0|1	2,1	6,8	2,1	0	1	1,1	5,5	3,3	0	1	upstream	ENSSSCG00000013347	-	-	2-39032270-39033305	2	39032270	39033305	0.0456	0.0513	42	169	79	70	115	71	3.75	9.14	6.84	2.62	4.85	3.05
2	40310533	40310533	C	T	SNP	.	580	0|0	1|1	17|0	0|20	0|1	0|1	0|1	0|1	0|1	0|1	8,3	13,12	10,14	0.0666667	0.796	6,4	9,1	1,2	3.52174	0.0606	intronic	ENSSSCG00000021688	-	-	2-40310306-40310708	2	40310306	40310708	6.79e-05	0.000192	45	133	93	45	56	21	10.34	18.51	20.73	4.33	6.08	2.32
2	40900620	40900620	A	G	SNP	.	730	0|0	1|1	15|0	0|18	0|1	0|1	0|1	0|1	0|1	0|1	3,2	12,10	7,3	1.32432	0.25	6,4	12,7	10,6	2.68889	0.101	exonic	ENSSSCG00000013367	nonsynonymous SNV	ENSSSCG00000013367:ENSSSCT00000014599:exon1:c.T5C:p.L2P,	2-40900159-40900831	2	40900159	40900831	0.15	0.157	31	118	70	69	98	67	4.26	9.82	9.33	3.97	6.37	4.43
2	41157990	41157990	G	A	SNP	.	466	0|0	1|1	20|0	0|25	0|1	0|1	0|1	0|1	0|1	0|1	2,2	8,5	4,5	0.153846	0.695	2,1	1,3	4,2	0.0769231	0.782	intronic	ENSSSCG00000035393	-	-	2-41157856-41158270	2	41157856	41158270	0.00586	0.00816	22	77	32	20	26	25	4.91	10.41	6.93	1.87	2.74	2.68
2	46693447	46693447	T	C	SNP	.	536	0|0	1|1	11|0	0|19	0|1	0|1	0|1	1|1	1|1	1|1	3,2	7,8	3,4	0.037037	0.847	0,2	0,2	0,1	5	0.0254	intergenic	ENSSSCG00000013399(dist=22975),ENSSSCG00000028827(dist=146038)	-	-
2	48666396	48666396	G	C	SNP	.	920	0|0	1|1	21|0	0|14	0|1	0|1	0|1	0|1	0|1	0|1	2,7	10,16	13,9	0.859649	0.354	6,6	5,5	4,1	0.333333	0.564	intergenic	ENSSSCG00000033411(dist=35915),ENSSSCG00000013405(dist=1298)	-	-	2-48666076-48666832	2	48666076	48666832	0.00438	0.00632	57	155	122	69	120	44	6.96	11.47	14.46	3.53	6.93	2.59
2	49047666	49047666	G	C	SNP	.	69	0|0	1|1	28|0	0|20	0|0	0|0	0|0	0|1	0|1	0|1	1,0	1,0	1,0	3	0.0833	0,1	2,1	0,1	0.2	0.655	intronic	ENSSSCG00000022492	-	-
2	49894842	49894842	A	C	SNP	.	557	0|0	1|1	19|0	0|12	0|1	0|1	0|1	0|1	0|1	0|1	2,1	6,3	8,6	1.38462	0.239	1,8	5,2	3,2	0.428571	0.513	upstream	ENSSSCG00000013411	-	-	2-49894458-49895094	2	49894458	49895094	0.0351	0.0404	29	103	96	67	89	28	4.21	9.06	13.52	4.08	6.11	1.96
2	51671971	51671971	C	T	SNP	.	425	0|0	1|1	21|0	0|21	0|1	0|1	0|1	0|1	0|1	0|1	2,2	11,5	7,2	4.17241	0.0411	1,2	2,3	1,2	0.818182	0.366	upstream	ENSSSCG00000032994	-	-
2	52210860	52210860	G	A	SNP	.	670	0|0	1|1	20|0	0|18	0|1	0|1	0|1	0|1	0|1	0|1	4,2	11,12	6,6	0.0243902	0.876	3,4	6,3	3,1	0.8	0.371	intergenic	ENSSSCG00000033305(dist=38466),ENSSSCG00000013976(dist=30780)	-	-
2	52272192	52272192	G	C	SNP	.	883	0|0	1|1	11|0	0|16	0|1	0|1	0|1	0|1	0|1	0|1	4,4	9,13	10,10	0.32	0.572	3,5	5,3	2,3	0.047619	0.827	intergenic	ENSSSCG00000013976(dist=15061),ENSSSCG00000030672(dist=16598)	-	-
2	57328073	57328073	A	C	SNP	.	481	0|0	1|1	17|0	0|21	0|1	0|1	0|1	1|1	1|1	1|1	2,4	2,4	2,3	1.47059	0.225	0,2	0,1	0,2	5	0.0254	intergenic	ENSSSCG00000037835(dist=3740),ENSSSCG00000034236(dist=2526)	-	-
2	57899496	57899496	A	C	SNP	.	754	0|0	1|1	12|0	0|24	0|1	0|1	0|1	0|1	0|1	0|1	7,2	12,9	13,12	1.47273	0.225	2,1	9,8	3,4	0.037037	0.847	upstream	ENSSSCG00000014538	-	-	2-57899132-57899965	2	57899132	57899965	0.000263	0.000585	76	212	154	92	119	64	8.43	14.24	16.56	4.27	6.24	3.42
2	57900593	57900593	T	A	SNP	.	80	0|0	1|1	13|0	1|11	0|1	0|1	0|1	0|1	0|1	0|1	0,1	1,0	1,0	0.333333	0.564	0,1	0,1	1,0	0.333333	0.564	UTR5	ENSSSCG00000014538(ENSSSCT00000039434:c.-17406T>A,ENSSSCT00000049991:c.-17406T>A)	-	-
2	58461061	58461061	C	T	SNP	.	201	0|0	1|1	14|0	0|21	1|1	1|1	1|1	0|1	0|1	0|1	0,1	0,1	0,2	4	0.0455	1,1	2,2	1,0	0.142857	0.706	intronic	ENSSSCG00000013938	-	-
2	59896337	59896337	A	T	SNP	.	682	0|0	1|1	16|0	0|26	0|1	0|1	0|1	0|1	0|1	0|1	5,5	13,8	13,6	2.88	0.0897	3,4	4,3	1,1	0	1	UTR5	ENSSSCG00000013889(ENSSSCT00000055707:c.-95T>A,ENSSSCT00000015175:c.-1580T>A)	-	-	2-59895873-59896488	2	59895873	59896488	0.000359	0.000759	68	125	98	68	77	36	10.21	11.37	14.28	4.28	5.47	2.6
2	60234333	60234333	T	C	SNP	.	578	0|0	1|1	10|0	0|18	0|1	0|1	0|1	0|1	0|1	0|1	1,3	4,3	5,6	0.181818	0.67	3,4	5,5	2,1	0	1	intronic	ENSSSCG00000013879	-	-	2-60233640-60234688	2	60233640	60234688	0.0753	0.0819	102	206	137	167	229	70	8.99	11	11.71	6.17	9.54	2.97
2	60983664	60983664	T	C	SNP	.	231	0|0	1|1	24|0	0|19	0|1	0|1	0|1	0|1	0|1	0|1	2,2	1,1	2,2	0	1	1,2	2,1	1,1	0	1	upstream	ENSSSCG00000013862	-	-
2	61139088	61139088	C	T	SNP	.	781	0|0	1|1	8|0	0|6	0|1	0|1	0|1	0|1	0|1	0|1	1,6	2,7	6,5	3	0.0833	1,5	5,4	4,3	0.181818	0.67	exonic	ENSSSCG00000013857	nonsynonymous SNV	ENSSSCG00000013857:ENSSSCT00000015136:exon1:c.C22T:p.P8S,ENSSSCG00000013857:ENSSSCT00000060258:exon1:c.C22T:p.P8S,ENSSSCG00000013857:ENSSSCT00000056256:exon1:c.C22T:p.P8S,ENSSSCG00000013857:ENSSSCT00000038060:exon1:c.C22T:p.P8S,ENSSSCG00000013857:ENSSSCT00000050043:exon1:c.C22T:p.P8S,	2-61138804-61139221	2	61138804	61139221	0.341	0.346	29	50	35	44	63	37	6.42	6.71	7.52	4.08	6.6	3.94
2	61386178	61386178	A	G	SNP	.	826	0|0	1|1	14|0	0|13	0|1	0|1	0|1	0|1	0|1	0|1	3,7	9,6	11,6	0.380952	0.537	5,5	8,5	5,5	0.272727	0.602	UTR5	ENSSSCG00000013856(ENSSSCT00000015135:c.-23T>C)	-	-	2-61385810-61386458	2	61385810	61386458	0.0458	0.0516	40	91	79	75	83	39	5.7	7.86	10.92	4.48	5.59	2.68
2	62222042	62222042	C	G	SNP	.	742	0|0	1|1	22|0	0|13	0|1	0|1	0|1	0|1	0|1	0|1	5,4	10,11	13,5	1.33333	0.248	1,1	8,5	1,4	0	1	upstream;downstream	ENSSSCG00000013837;ENSSSCG00000013838	-	-	2-62221670-62222865	2	62221670	62222865	0.000119	0.000303	96	269	200	116	149	67	7.42	12.59	14.99	3.76	5.45	2.49
2	62778788	62778788	T	C	SNP	.	256	0|0	1|1	15|0	0|5	1|1	1|1	1|1	1|1	1|1	1|1	0,1	0,1	0,1	3	0.0833	0,2	0,2	0,1	5	0.0254	intergenic	ENSSSCG00000033881(dist=20869),ENSSSCG00000037286(dist=6100)	-	-
2	64761744	64761744	T	C	SNP	.	635	0|0	1|1	15|0	0|15	0|1	0|1	0|1	0|1	0|1	0|1	1,3	7,10	12,5	0.105263	0.746	1,7	7,1	2,1	0.0526316	0.819	UTR5	ENSSSCG00000013784(ENSSSCT00000015061:c.-52T>C)	-	-	2-64761024-64762321	2	64761024	64762321	0.00102	0.00182	111	279	256	159	199	122	7.9	12.03	17.68	4.74	6.7	4.18
2	64781582	64781582	C	A	SNP	.	999	0|0	1|1	13|0	1|18	0|1	0|1	0|1	0|1	0|1	0|1	11,12	13,18	12,12	0.461538	0.497	6,7	13,10	4,4	0.0909091	0.763	exonic	ENSSSCG00000032842	nonsynonymous SNV	ENSSSCG00000032842:ENSSSCT00000043317:exon1:c.C71A:p.P24H,	2-64780733-64781885	2	64780733	64781885	1.6e-06	9.17e-06	129	358	238	120	155	91	10.34	17.39	18.51	4.03	5.88	3.51
2	64799885	64799885	C	T	SNP	.	107	0|0	1|1	17|0	0|22	0|0	0|0	0|0	0|1	0|1	0|1	1,0	1,0	1,0	3	0.0833	0,1	1,2	0,1	1.8	0.18	exonic	ENSSSCG00000013782	synonymous SNV	ENSSSCG00000013782:ENSSSCT00000015059:exon3:c.C993T:p.S331S,
2	65911430	65911430	C	G	SNP	.	704	0|0	1|1	8|0	0|16	0|1	0|1	0|1	0|1	0|1	0|1	3,4	6,8	4,8	1.48485	0.223	4,3	2,4	2,2	0.0588235	0.808	upstream	ENSSSCG00000013753	-	-
2	66227484	66227484	T	C	SNP	.	511	0|0	1|1	14|0	0|27	0|1	0|1	0|1	0|1	0|1	0|1	3,2	9,3	4,4	1.96	0.162	3,3	1,7	1,1	2.25	0.134	intronic	ENSSSCG00000013734	-	-	2-66227401-66227631	2	66227401	66227631	0.0823	0.0889	26	56	28	39	40	6	10.44	13.62	10.91	6.56	7.6	1.16
2	68715536	68715536	C	T	SNP	.	700	0|0	1|1	17|0	0|22	0|1	0|1	0|1	0|1	0|1	0|1	8,6	21,11	16,10	4.5	0.0339	8,2	7,7	1,2	0.925926	0.336	upstream	ENSSSCG00000039619	-	-	2-68715383-68716021	2	68715383	68716021	1.03e-11	6.01e-10	201	362	274	102	110	47	29.09	31.74	38.48	6.19	7.53	3.28
2	68958602	68958602	G	A	SNP	.	271	0|0	1|1	15|0	0|22	0|1	0|1	0|1	1|1	1|1	1|1	2,1	5,3	2,1	1.14286	0.285	0,1	0,2	0,1	4	0.0455	upstream	ENSSSCG00000013662	-	-	2-68958537-68958932	2	68958537	68958932	0.0922	0.0987	26	51	29	33	41	22	6.08	7.22	6.58	3.23	4.53	2.48
2	68970752	68970752	A	C	SNP	.	337	0|0	1|1	14|0	0|13	0|1	0|1	0|1	0|1	0|1	0|1	2,1	3,3	1,2	0	1	2,2	4,2	1,2	0.0769231	0.782	upstream;downstream	ENSSSCG00000013661;ENSSSCG00000024072	-	-	2-68970493-68970813	2	68970493	68970813	0.0381	0.0436	26	39	36	36	26	18	7.5	6.82	10.08	4.35	3.55	2.5
2	69473683	69473683	G	A	SNP	.	999	0|0	1|1	25|0	0|29	0|1	0|1	0|1	0|1	0|1	0|1	4,14	26,33	24,21	1.60656	0.205	10,9	8,9	4,1	0.219512	0.639	upstream	ENSSSCG00000013630	-	-	2-69473263-69474120	2	69473263	69474120	8.07e-07	5.28e-06	208	519	391	183	243	92	22.41	33.88	40.88	8.26	12.38	4.77
2	69716918	69716918	A	C	SNP	.	336	0|0	1|1	13|0	0|14	0|1	0|1	0|1	0|1	0|1	0|1	1,1	3,2	2,3	0	1	4,3	2,3	1,1	0	1	upstream	ENSSSCG00000013629	-	-	2-69716765-69717618	2	69716765	69717618	0.0342	0.0395	39	112	91	77	75	73	4.22	7.35	9.56	3.49	3.84	3.8
2	70697905	70697905	C	T	SNP	.	108	0|0	1|1	8|0	0|24	0|1	0|1	0|1	0|0	0|0	0|0	0,1	1,2	0,1	1.8	0.18	1,0	1,0	1,0	3	0.0833	intergenic	ENSSSCG00000013605(dist=38408),ENSSSCG00000026994(dist=34625)	-	-
2	70877619	70877619	C	T	SNP	.	999	0|0	1|1	23|0	0|14	0|1	0|1	0|1	0|1	0|1	0|1	4,6	11,12	13,10	0	1	7,12	3,5	6,2	0.257143	0.612	upstream	ENSSSCG00000013601	-	-	2-70877308-70877740	2	70877308	70877740	0.00246	0.00385	44	124	105	74	70	46	9.41	16.06	21.78	6.63	7.08	4.73
2	70895300	70895300	C	T	SNP	.	746	0|0	1|1	19|0	0|15	0|1	0|1	0|1	0|1	0|1	0|1	3,6	8,19	12,13	3.68852	0.0548	7,4	8,5	4,2	2.13333	0.144	intronic	ENSSSCG00000013600	-	-	2-70895154-70896266	2	70895154	70896266	2.58e-05	8.75e-05	191	500	401	192	295	160	15.86	25.16	32.31	6.68	11.59	6.4
2	70895554	70895554	G	A	SNP	.	768	0|0	1|1	9|0	0|20	0|1	0|1	0|1	0|1	0|1	0|1	4,4	10,10	10,9	0.0212766	0.884	1,7	4,6	3,1	1.63636	0.201	intronic	ENSSSCG00000013600	-	-	2-70895154-70896266	2	70895154	70896266	2.58e-05	8.75e-05	191	500	401	192	295	160	15.86	25.16	32.31	6.68	11.59	6.4
2	70895591	70895591	A	G	SNP	.	800	0|0	1|1	11|0	0|17	0|1	0|1	0|1	0|1	0|1	0|1	5,3	9,7	8,13	0.0222222	0.882	2,5	5,7	3,2	0.666667	0.414	intronic	ENSSSCG00000013600	-	-	2-70895154-70896266	2	70895154	70896266	2.58e-05	8.75e-05	191	500	401	192	295	160	15.86	25.16	32.31	6.68	11.59	6.4
2	71613724	71613724	G	A	SNP	.	73	0|0	1|1	19|0	0|15	0|1	0|1	0|1	0|0	0|0	0|0	0,1	0,1	1,1	1	0.317	1,0	2,0	2,0	5	0.0254	upstream	ENSSSCG00000013570	-	-
2	71639250	71639250	C	A	SNP	.	435	0|0	1|1	14|0	0|11	0|1	0|1	0|1	0|1	0|1	0|1	2,2	8,4	4,7	0.037037	0.847	1,1	1,2	1,1	0.142857	0.706	intronic	ENSSSCG00000013569	-	-	2-71639067-71639436	2	71639067	71639436	0.00323	0.00485	19	61	43	22	27	9	4.76	9.25	10.44	2.31	3.2	1.08
2	71639371	71639371	C	T	SNP	.	312	0|0	1|1	10|0	0|6	0|1	0|1	0|1	0|1	0|1	0|1	3,2	4,2	4,5	0.2	0.655	2,3	2,1	1,1	0	1	exonic	ENSSSCG00000013569	synonymous SNV	ENSSSCG00000013569:ENSSSCT00000066223:exon1:c.C51T:p.R17R,ENSSSCG00000013569:ENSSSCT00000014821:exon1:c.C51T:p.R17R,ENSSSCG00000013569:ENSSSCT00000045077:exon1:c.C51T:p.R17R,	2-71639067-71639436	2	71639067	71639436	0.00323	0.00485	19	61	43	22	27	9	4.76	9.25	10.44	2.31	3.2	1.08
2	72417949	72417949	A	G	SNP	.	999	0|0	1|1	32|0	0|21	0|1	0|1	0|1	0|1	0|1	0|1	18,20	36,31	21,25	0.00662252	0.935	7,7	8,5	4,2	0.757576	0.384	upstream	ENSSSCG00000013552	-	-	2-72417743-72418612	2	72417743	72418612	1.41e-10	5.03e-09	253	484	392	147	180	81	26.89	31.16	40.41	6.55	9.05	4.14
2	72656265	72656265	G	A	SNP	.	999	0|0	1|1	20|0	0|28	0|1	0|1	0|1	0|1	0|1	0|1	10,15	30,21	29,25	0.492308	0.483	8,5	6,7	3,4	0.030303	0.862	upstream	ENSSSCG00000013538	-	-	2-72655954-72656940	2	72655954	72656940	1.5e-12	1.32e-10	394	835	612	186	255	100	36.9	47.38	55.61	7.3	11.29	4.51
2	72780915	72780915	A	G	SNP	.	845	0|0	1|1	5|0	0|3	0|1	0|1	0|1	0|1	0|1	0|1	1,7	10,11	6,9	2.27273	0.132	2,3	3,3	3,4	0.222222	0.637	upstream	ENSSSCG00000013534	-	-	2-72780626-72781074	2	72780626	72781074	0.00124	0.00215	49	84	69	45	55	24	10.1	10.49	13.8	3.89	5.36	2.38
2	73062928	73062928	T	C	SNP	.	590	0|0	1|1	11|0	0|21	0|1	0|1	0|1	0|1	0|1	0|1	1,5	3,3	7,6	0.36	0.549	3,3	5,2	4,3	0.8	0.371	UTR5	ENSSSCG00000013533(ENSSSCT00000041390:c.-192T>C)	-	-	2-73062795-73063341	2	73062795	73063341	0.0286	0.0335	52	61	72	60	59	55	8.8	6.25	11.81	4.25	4.72	4.48
2	73265904	73265904	A	G	SNP	.	759	0|0	1|1	12|0	0|9	0|1	0|1	0|1	0|1	0|1	0|1	4,5	10,12	10,7	0	1	5,2	3,4	3,4	0.047619	0.827	UTR5	ENSSSCG00000027128(ENSSSCT00000014773:c.-419A>G,ENSSSCT00000025076:c.-419A>G)	-	-	2-73265602-73266368	2	73265602	73266368	0.00222	0.00352	69	157	106	89	101	65	8.32	11.47	12.4	4.5	5.76	3.77
2	73266056	73266056	A	G	SNP	.	724	0|0	1|1	10|0	0|13	0|1	0|1	0|1	0|1	0|1	0|1	7,4	13,12	10,1	3.59574	0.0579	4,4	3,6	4,4	0.36	0.549	UTR5	ENSSSCG00000027128(ENSSSCT00000014773:c.-267A>G,ENSSSCT00000025076:c.-267A>G)	-	-	2-73265602-73266368	2	73265602	73266368	0.00222	0.00352	69	157	106	89	101	65	8.32	11.47	12.4	4.5	5.76	3.77
2	73266102	73266102	G	A	SNP	.	748	0|0	1|1	6|0	0|12	0|1	0|1	0|1	0|1	0|1	0|1	6,3	11,11	8,2	1.97561	0.16	4,5	3,5	3,4	0.666667	0.414	UTR5	ENSSSCG00000027128(ENSSSCT00000014773:c.-221G>A,ENSSSCT00000025076:c.-221G>A)	-	-	2-73265602-73266368	2	73265602	73266368	0.00222	0.00352	69	157	106	89	101	65	8.32	11.47	12.4	4.5	5.76	3.77
2	73290922	73290922	C	G	SNP	.	577	0|0	1|1	13|0	0|25	0|1	0|1	0|1	0|1	0|1	0|1	3,1	6,8	2,4	0.166667	0.683	1,2	5,2	2,5	0.0588235	0.808	intronic	ENSSSCG00000030546	-	-
2	73334462	73334462	A	T	SNP	.	654	0|0	1|1	12|0	0|13	0|1	0|1	0|1	0|1	0|1	0|1	1,3	8,4	3,6	0.04	0.842	7,3	5,5	3,4	0.333333	0.564	UTR5	ENSSSCG00000013522(ENSSSCT00000014769:c.-78T>A)	-	-	2-73334254-73334644	2	73334254	73334644	0.394	0.399	23	69	33	56	63	38	5.45	9.9	7.58	5.56	7.05	4.33
2	73334520	73334520	G	A	SNP	.	720	0|0	1|1	8|0	0|18	0|1	0|1	0|1	0|1	0|1	0|1	3,5	6,6	4,5	0.310345	0.578	8,4	7,4	2,3	1.28571	0.257	UTR5	ENSSSCG00000013522(ENSSSCT00000014769:c.-136C>T)	-	-	2-73334254-73334644	2	73334254	73334644	0.394	0.399	23	69	33	56	63	38	5.45	9.9	7.58	5.56	7.05	4.33
2	74365050	74365050	T	C	SNP	.	398	0|0	1|1	20|0	0|17	0|1	0|1	0|1	0|1	0|1	0|1	3,5	14,5	5,3	2.31429	0.128	6,2	7,1	4,2	6.54545	0.0105	exonic	ENSSSCG00000013510	synonymous SNV	ENSSSCG00000013510:ENSSSCT00000014757:exon2:c.T102C:p.A34A,ENSSSCG00000013510:ENSSSCT00000044913:exon1:c.T102C:p.A34A,	2-74364723-74365194	2	74364723	74365194	0.0112	0.0145	36	90	46	43	50	34	7.06	10.69	8.75	3.53	4.64	3.21
2	74626568	74626568	A	T	SNP	.	441	0|0	1|1	16|0	0|17	0|1	0|1	0|1	0|1	0|1	0|1	1,2	4,5	5,1	0.222222	0.637	3,4	5,3	3,3	0.047619	0.827	upstream	ENSSSCG00000027127	-	-	2-74626451-74627047	2	74626451	74627047	0.054	0.06	34	74	84	60	84	30	5.27	6.95	12.63	3.9	6.16	2.24
2	74729977	74729977	G	C	SNP	.	544	0|0	1|1	11|0	0|7	0|1	0|1	0|1	0|1	0|1	0|1	2,1	5,4	4,8	0.166667	0.683	1,5	4,4	3,2	0.473684	0.491	upstream	ENSSSCG00000022066	-	-	2-74729587-74730254	2	74729587	74730254	0.0235	0.0281	25	95	76	58	56	42	3.46	7.97	10.21	3.36	3.67	2.8
2	75098613	75098613	G	A	SNP	.	866	0|0	1|1	18|0	0|13	0|1	0|1	0|1	0|1	0|1	0|1	9,9	22,22	16,17	0.0105263	0.918	1,4	6,10	2,2	1.96	0.162	upstream	ENSSSCG00000040421	-	-	2-75098447-75098927	2	75098447	75098927	1.08e-06	6.7e-06	112	248	200	83	110	34	21.55	28.9	37.33	6.69	10.01	3.15
2	75527072	75527072	A	G	SNP	.	79	0|0	1|1	18|0	0|16	0|1	0|1	0|1	0|1	0|1	0|1	1,0	1,0	0,1	0.333333	0.564	1,0	0,1	0,1	0.333333	0.564	intronic	ENSSSCG00000028995	-	-
2	76008092	76008092	T	A	SNP	.	352	0|0	1|1	19|0	0|33	0|1	0|1	0|1	1|1	1|1	1|1	1,2	3,4	4,2	0	1	0,1	0,2	0,1	4	0.0455	intergenic	ENSSSCG00000038013(dist=80858),ENSSSCG00000033949(dist=40996)	-	-
2	76109996	76109996	A	G	SNP	.	544	0|0	1|1	16|0	0|7	0|1	0|1	0|1	0|1	0|1	0|1	2,1	5,7	6,4	0.04	0.842	2,2	1,5	1,2	1.92308	0.166	UTR5	ENSSSCG00000022689(ENSSSCT00000028794:c.-229T>C,ENSSSCT00000064965:c.-229T>C)	-	-	2-76109906-76110264	2	76109906	76110264	0.000607	0.00118	31	87	60	20	39	27	8	13.6	15.02	2.16	4.76	3.35
2	76110014	76110014	G	C	SNP	.	494	0|0	1|1	17|0	0|8	0|1	0|1	0|1	0|1	0|1	0|1	2,1	6,7	6,4	0.153846	0.695	2,1	2,5	1,1	0.333333	0.564	UTR5	ENSSSCG00000022689(ENSSSCT00000028794:c.-247C>G,ENSSSCT00000064965:c.-247C>G)	-	-	2-76109906-76110264	2	76109906	76110264	0.000607	0.00118	31	87	60	20	39	27	8	13.6	15.02	2.16	4.76	3.35
2	76110132	76110132	A	G	SNP	.	575	0|0	1|1	16|0	0|9	0|1	0|1	0|1	0|1	0|1	0|1	5,3	9,11	6,5	0.025641	0.873	2,1	5,3	2,1	1.14286	0.285	UTR5	ENSSSCG00000022689(ENSSSCT00000064965:c.-365T>C)	-	-	2-76109906-76110264	2	76109906	76110264	0.000607	0.00118	31	87	60	20	39	27	8	13.6	15.02	2.16	4.76	3.35
2	76146820	76146820	C	G	SNP	.	663	0|0	1|1	11|0	0|13	0|1	0|1	0|1	0|1	0|1	0|1	3,2	15,6	8,10	1.45455	0.228	2,4	8,4	1,3	0	1	upstream;downstream	ENSSSCG00000022757;ENSSSCG00000026784	-	-	2-76146081-76147067	2	76146081	76147067	0.00336	0.00503	47	153	142	92	95	54	4.4	8.68	12.9	3.61	4.21	2.43
2	76903059	76903059	A	G	SNP	.	742	0|0	1|1	18|0	0|21	0|1	0|1	0|1	0|1	0|1	0|1	7,3	7,5	8,6	1.77778	0.182	1,4	3,6	2,4	3.2	0.0736	intronic	ENSSSCG00000038827	-	-	2-76902591-76903350	2	76902591	76903350	0.00445	0.00641	59	108	99	69	86	55	7.18	7.96	11.69	3.52	4.95	3.22
2	76903124	76903124	T	C	SNP	.	754	0|0	1|1	18|0	0|19	0|1	0|1	0|1	0|1	0|1	0|1	4,3	11,4	6,8	1	0.317	1,6	4,7	3,4	3.24	0.0719	intronic	ENSSSCG00000038827	-	-	2-76902591-76903350	2	76902591	76903350	0.00445	0.00641	59	108	99	69	86	55	7.18	7.96	11.69	3.52	4.95	3.22
2	76982862	76982862	T	C	SNP	.	143	0|0	1|1	16|0	0|17	1|1	1|1	1|1	0|1	0|1	0|1	0,1	0,1	0,1	3	0.0833	1,0	1,0	1,2	0.2	0.655	intergenic	ENSSSCG00000013433(dist=7318),ENSSSCG00000026387(dist=1372)	-	-
2	76982874	76982874	C	T	SNP	.	115	0|0	1|1	14|0	0|17	1|1	1|1	1|1	0|1	0|1	0|1	0,1	0,1	0,1	3	0.0833	1,0	1,0	1,1	1	0.317	intergenic	ENSSSCG00000013433(dist=7330),ENSSSCG00000026387(dist=1360)	-	-
2	76989004	76989004	C	T	SNP	.	999	0|0	1|1	16|0	0|18	0|1	0|1	0|1	0|1	0|1	0|1	16,6	30,29	24,23	1.125	0.289	10,11	10,14	4,6	0.890909	0.345	upstream	ENSSSCG00000024379,ENSSSCG00000026387	-	-	2-76988744-76989747	2	76988744	76989747	1.47e-05	5.57e-05	205	492	468	205	298	112	18.87	27.44	41.8	7.91	12.98	4.96
2	77005224	77005224	T	G	SNP	.	693	0|0	1|1	28|0	0|16	0|1	0|1	0|1	0|1	0|1	0|1	1,4	3,7	3,2	1.8	0.18	2,5	1,6	1,3	5.55556	0.0184	UTR3	ENSSSCG00000023329(ENSSSCT00000040123:c.*543A>C)	-	-	2-77004863-77005565	2	77004863	77005565	0.0428	0.0484	23	115	65	49	65	52	3.03	9.16	8.3	2.7	4.04	3.29
2	77249548	77249548	A	G	SNP	.	854	0|0	1|1	18|0	0|9	0|1	0|1	0|1	0|1	0|1	0|1	4,7	10,7	8,12	0.333333	0.564	5,5	4,3	1,2	0	1	intronic	ENSSSCG00000013429	-	-	2-77249204-77249713	2	77249204	77249713	8.47e-06	3.59e-05	73	192	112	73	72	43	13.24	21.1	19.71	5.55	6.18	3.76
2	77323957	77323957	C	T	SNP	.	630	0|0	1|1	8|0	0|13	0|1	0|1	0|1	0|1	0|1	0|1	4,1	13,14	7,7	0.0869565	0.768	11,5	10,4	3,3	4	0.0455	upstream;downstream	ENSSSCG00000024052;ENSSSCG00000030042	-	-	2-77323764-77324173	2	77323764	77324173	0.0271	0.032	30	133	66	82	63	36	6.77	18.19	14.46	7.76	6.73	3.91
2	78962480	78962480	A	G	SNP	.	569	0|0	1|1	24|0	0|18	0|1	0|1	0|1	0|1	0|1	0|1	3,2	6,7	8,4	0.533333	0.465	6,4	5,3	3,2	1.08696	0.297	intronic	ENSSSCG00000014022	-	-	2-78961951-78962753	2	78961951	78962753	0.0131	0.0166	57	96	98	83	86	51	6.56	6.7	10.95	4	4.68	2.83
2	79016559	79016559	G	A	SNP	.	461	0|0	1|1	17|0	0|19	0|1	0|1	0|1	0|1	0|1	0|1	1,2	7,5	3,3	0.047619	0.827	3,3	4,3	4,1	0.888889	0.346	UTR5	ENSSSCG00000014023(ENSSSCT00000066102:c.-205C>T)	-	-	2-79016291-79016894	2	79016291	79016894	0.0013	0.00223	39	157	79	47	72	39	5.97	14.57	11.74	3.02	5.21	2.88
2	79016735	79016735	C	T	SNP	.	767	0|0	1|1	18|0	0|18	0|1	0|1	0|1	0|1	0|1	0|1	1,7	20,9	6,9	0.0769231	0.782	4,2	4,7	3,2	0	1	upstream	ENSSSCG00000014023	-	-	2-79016291-79016894	2	79016291	79016894	0.0013	0.00223	39	157	79	47	72	39	5.97	14.57	11.74	3.02	5.21	2.88
2	80090347	80090347	G	A	SNP	.	80	0|0	1|1	15|0	0|20	0|1	0|1	0|1	0|1	0|1	0|1	0,1	0,1	1,0	0.333333	0.564	0,1	1,0	1,0	0.333333	0.564	intronic	ENSSSCG00000014029	-	-
2	80223367	80223367	G	A	SNP	.	999	0|0	1|1	21|0	0|18	0|1	0|1	0|1	0|1	0|1	0|1	5,8	27,23	19,12	0.680851	0.409	5,6	7,10	3,6	1.32432	0.25	UTR5	ENSSSCG00000039635(ENSSSCT00000060905:c.-71G>A)	-	-	2-80223015-80223591	2	80223015	80223591	8.45e-07	5.48e-06	110	266	201	92	117	61	17.64	25.84	31.26	6.18	8.87	4.71
2	80433393	80433393	C	T	SNP	.	984	0|0	1|1	21|0	0|25	0|1	0|1	0|1	0|1	0|1	0|1	6,7	12,7	7,11	0	1	9,5	2,9	3,2	0.133333	0.715	intronic	ENSSSCG00000032642	-	-	2-80433026-80433870	2	80433026	80433870	0.00172	0.00283	77	151	139	94	117	41	8.43	10.01	14.76	4.31	6.05	2.16
2	80452881	80452881	G	T	SNP	.	999	0|0	1|1	14|0	0|20	0|1	0|1	0|1	0|1	0|1	0|1	14,6	19,26	24,21	0.145455	0.703	7,9	5,13	3,4	2.95122	0.0858	upstream	ENSSSCG00000040507	-	-	2-80452526-80453226	2	80452526	80453226	1.99e-07	1.71e-06	120	291	264	106	121	65	15.83	23.26	33.79	5.86	7.55	4.13
2	80453018	80453018	A	G	SNP	.	999	0|0	1|1	6|0	0|17	0|1	0|1	0|1	0|1	0|1	0|1	7,1	16,17	11,15	0.0149254	0.903	2,5	6,13	2,7	6.42857	0.0112	exonic	ENSSSCG00000040507	nonsynonymous SNV	ENSSSCG00000040507:ENSSSCT00000064391:exon1:c.A61G:p.T21A,ENSSSCG00000040507:ENSSSCT00000037754:exon1:c.A61G:p.T21A,	2-80452526-80453226	2	80452526	80453226	1.99e-07	1.71e-06	120	291	264	106	121	65	15.83	23.26	33.79	5.86	7.55	4.13
2	80458427	80458427	C	G	SNP	.	90	0|0	1|1	23|0	0|18	0|0	0|0	0|0	0|1	0|1	0|1	1,0	2,0	1,0	4	0.0455	2,1	1,2	0,1	0.142857	0.706	exonic	ENSSSCG00000040507	nonsynonymous SNV	ENSSSCG00000040507:ENSSSCT00000064391:exon4:c.C433G:p.Q145E,ENSSSCG00000040507:ENSSSCT00000064897:exon4:c.C262G:p.Q88E,ENSSSCG00000040507:ENSSSCT00000037754:exon4:c.C433G:p.Q145E,
2	80636960	80636960	T	C	SNP	.	802	0|0	1|1	11|0	0|6	0|1	0|1	0|1	0|1	0|1	0|1	4,3	15,15	5,15	1.42105	0.233	6,4	6,6	2,2	0.153846	0.695	upstream	ENSSSCG00000014041	-	-	2-80636628-80637402	2	80636628	80637402	9.13e-06	3.81e-05	72	177	126	61	78	51	8.59	12.79	14.58	3.05	4.4	2.93
2	81298751	81298751	C	T	SNP	.	140	0|0	1|1	14|0	0|21	0|1	0|1	0|1	0|1	0|1	0|1	3,1	3,1	0,1	1	0.317	5,1	1,1	3,1	3	0.0833	UTR3	ENSSSCG00000014053(ENSSSCT00000049798:c.*1428C>T)	-	-
2	81488091	81488091	G	T	SNP	.	832	0|0	1|1	21|1	0|28	0|1	0|1	0|1	0|1	0|1	0|1	4,5	16,11	7,8	0.176471	0.674	3,1	8,7	3,5	0.037037	0.847	intronic	ENSSSCG00000032389	-	-	2-81487580-81488496	2	81487580	81488496	4.39e-07	3.25e-06	93	249	212	68	103	59	9.38	15.21	20.74	2.87	4.91	2.86
2	81488118	81488118	G	T	SNP	.	912	0|0	1|1	20|0	0|27	0|1	0|1	0|1	0|1	0|1	0|1	5,6	17,13	10,11	0.0645161	0.8	2,3	10,5	3,4	0.333333	0.564	intronic	ENSSSCG00000032389	-	-	2-81487580-81488496	2	81487580	81488496	4.39e-07	3.25e-06	93	249	212	68	103	59	9.38	15.21	20.74	2.87	4.91	2.86
2	81674209	81674209	C	T	SNP	.	176	0|0	1|1	19|0	0|24	1|1	1|1	1|1	0|1	0|1	0|1	0,1	0,1	0,1	3	0.0833	1,1	1,1	2,1	0.142857	0.706	intronic	ENSSSCG00000014061	-	-
2	82564530	82564530	C	T	SNP	.	81	0|0	1|1	12|0	0|7	0|1	0|1	0|1	0|1	0|1	0|1	0,1	0,1	1,0	0.333333	0.564	1,0	0,1	1,0	0.333333	0.564	intergenic	ENSSSCG00000035882(dist=17700),ENSSSCG00000035878(dist=43318)	-	-
2	82627263	82627263	A	G	SNP	.	33.8295	0|0	1|1	17|0	0|19	0|1	0|1	0|1	0|0	0|0	0|0	2,1	9,1	0,1	4.57143	0.0325	1,0	1,0	1,0	3	0.0833	intergenic	ENSSSCG00000035878(dist=18015),ENSSSCG00000035865(dist=21855)	-	-
2	82715330	82715330	C	T	SNP	.	390	0|0	1|1	18|0	0|25	0|1	0|1	0|1	0|1	0|1	0|1	3,2	11,8	5,3	1.125	0.289	7,3	7,2	1,1	3.85714	0.0495	UTR5	ENSSSCG00000014070(ENSSSCT00000015370:c.-3518G>A)	-	-	2-82715026-82715738	2	82715026	82715738	0.00121	0.00211	52	116	80	58	69	28	6.74	9.11	10.07	3.15	4.23	1.75
2	83567304	83567304	A	G	SNP	.	107	0|0	1|1	16|0	0|23	0|1	0|1	0|1	0|0	0|0	0|0	0,1	1,2	0,1	1.8	0.18	1,0	1,0	1,0	3	0.0833	intergenic	ENSSSCG00000028317(dist=465183),ENSSSCG00000014072(dist=118139)	-	-
2	90436775	90436775	T	G	SNP	.	469	0|0	1|1	14|0	0|21	0|1	0|1	0|1	0|1	0|1	0|1	2,1	17,8	9,2	7.41026	0.00649	6,5	4,2	2,6	0.04	0.842	upstream	ENSSSCG00000025210	-	-	2-90436464-90437163	2	90436464	90437163	0.0622	0.0684	21	122	62	69	59	48	2.77	9.76	7.95	3.82	3.69	3.05
2	90439870	90439870	G	A	SNP	.	87	0|0	1|1	9|0	0|17	0|1	0|1	0|1	0|1	0|1	0|1	0,1	0,1	1,0	0.333333	0.564	1,1	1,0	1,1	0.2	0.655	intronic	ENSSSCG00000025210	-	-
2	90680867	90680867	C	A	SNP	.	533	0|0	1|1	19|0	0|12	0|1	0|1	0|1	0|1	0|1	0|1	2,4	8,6	5,4	0.0344828	0.853	1,1	5,3	4,2	1	0.317	UTR5	ENSSSCG00000014133(ENSSSCT00000015437:c.-193G>T)	-	-	2-90680547-90681306	2	90680547	90681306	0.0377	0.0431	31	86	56	58	55	39	3.77	6.34	6.61	2.96	3.16	2.28
2	97648207	97648207	C	T	SNP	.	667	0|0	1|1	14|0	0|21	0|1	0|1	0|1	0|1	0|1	0|1	1,4	11,5	4,9	0.117647	0.732	2,5	4,4	1,1	0.529412	0.467	upstream	ENSSSCG00000014152,ENSSSCG00000026233	-	-	2-97647475-97648369	2	97647475	97648369	1.24e-05	4.87e-05	90	248	157	87	109	43	9.3	15.52	15.73	3.77	5.32	2.14
2	98442258	98442258	A	G	SNP	.	495	0|0	1|1	20|0	0|17	0|1	0|1	0|1	0|1	0|1	0|1	2,1	2,5	8,3	0.428571	0.513	1,6	7,3	1,1	0.0526316	0.819	intronic	ENSSSCG00000014156	-	-	2-98442126-98442557	2	98442126	98442557	0.00317	0.00478	33	103	92	66	52	24	7.07	13.37	19.12	5.93	5.27	2.48
2	108733215	108733215	T	C	SNP	.	597	0|0	1|1	27|0	0|21	0|1	0|1	0|1	0|1	0|1	0|1	2,6	9,7	3,5	0.5	0.48	1,3	4,3	2,2	0.0666667	0.796	upstream	ENSSSCG00000038779	-	-	2-108733072-108733859	2	108733072	108733859	0.000185	0.000437	73	133	70	47	72	40	8.57	9.45	7.97	2.31	4	2.26
2	114985465	114985465	G	A	SNP	.	464	0|0	1|1	18|0	0|18	0|1	0|1	0|1	1|1	1|1	1|1	2,2	7,10	5,2	0	1	0,2	0,1	0,1	4	0.0455	intergenic	ENSSSCG00000014195(dist=131941),ENSSSCG00000014196(dist=290235)	-	-
2	115523421	115523421	G	T	SNP	.	221	0|0	1|1	19|0	0|17	0|1	0|1	0|1	0|1	0|1	0|1	0,1	7,1	5,1	5.4	0.0201	4,3	3,1	1,3	0.0666667	0.796	intronic	ENSSSCG00000014196	-	-
2	115523450	115523450	C	A	SNP	.	193	0|0	1|1	18|0	0|14	0|1	0|1	0|1	0|1	0|1	0|1	0,1	7,1	5,1	5.4	0.0201	3,2	4,1	1,2	0.692308	0.405	intronic	ENSSSCG00000014196	-	-
2	115523876	115523876	C	A	SNP	.	484	0|0	1|1	16|0	0|17	0|1	0|1	0|1	0|1	0|1	0|1	2,1	7,10	11,6	0.243243	0.622	4,2	2,3	3,2	0.25	0.617	upstream	ENSSSCG00000014196	-	-	2-115523462-115524055	2	115523462	115524055	0.000732	0.00138	43	123	90	34	69	40	6.7	11.6	13.6	2.22	5.08	3
2	115523895	115523895	A	T	SNP	.	466	0|0	1|1	14|0	0|19	0|1	0|1	0|1	0|1	0|1	0|1	2,2	7,11	13,6	0.219512	0.639	3,2	3,3	2,1	0.285714	0.593	upstream	ENSSSCG00000014196	-	-	2-115523462-115524055	2	115523462	115524055	0.000732	0.00138	43	123	90	34	69	40	6.7	11.6	13.6	2.22	5.08	3
2	115523909	115523909	T	C	SNP	.	609	0|0	1|1	15|0	0|19	0|1	0|1	0|1	0|1	0|1	0|1	1,3	6,10	11,7	0.105263	0.746	3,3	3,3	2,1	0.0666667	0.796	upstream	ENSSSCG00000014196	-	-	2-115523462-115524055	2	115523462	115524055	0.000732	0.00138	43	123	90	34	69	40	6.7	11.6	13.6	2.22	5.08	3
2	115529504	115529504	C	T	SNP	.	475	0|0	1|1	21|0	0|15	0|1	0|1	0|1	0|1	0|1	0|1	4,4	4,5	3,1	0.047619	0.827	1,4	3,2	2,3	0.6	0.439	UTR5	ENSSSCG00000014197(ENSSSCT00000015512:c.-118C>T)	-	-	2-115529330-115530366	2	115529330	115530366	0.000167	0.0004	65	176	98	50	90	43	5.79	9.5	8.47	1.87	3.79	1.85
2	115608430	115608430	A	C	SNP	.	540	0|0	1|1	13|0	0|20	0|1	0|1	0|1	1|1	1|1	1|1	2,4	7,6	3,2	0	1	0,2	0,2	0,3	7	0.00815	intergenic	ENSSSCG00000014143(dist=39507),ENSSSCG00000014198(dist=225227)	-	-
2	116341121	116341121	G	A	SNP	.	80	0|0	1|1	22|0	0|18	0|1	0|1	0|1	0|1	0|1	0|1	0,1	1,0	0,1	0.333333	0.564	0,1	1,0	1,0	0.333333	0.564	intergenic	ENSSSCG00000031518(dist=84080),ENSSSCG00000014203(dist=101019)	-	-
2	116804771	116804771	A	G	SNP	.	525	0|0	1|1	12|0	0|12	0|1	0|1	0|1	0|1	0|1	0|1	2,3	12,10	7,1	1.4	0.237	1,3	2,3	4,2	0.0666667	0.796	upstream	ENSSSCG00000014204	-	-	2-116804376-116805022	2	116804376	116805022	0.0159	0.0197	25	103	63	45	51	44	3.57	8.92	8.74	2.7	3.45	3.03
2	117235189	117235189	G	A	SNP	.	270	0|0	1|1	18|0	0|13	0|1	0|1	0|1	0|1	0|1	0|1	2,1	6,4	1,1	0.6	0.439	2,2	6,1	1,2	1.14286	0.285	upstream	ENSSSCG00000029860	-	-	2-117234977-117235580	2	117234977	117235580	0.262	0.268	21	59	36	41	54	37	3.22	5.47	5.35	2.63	3.91	2.73
2	117516025	117516025	C	T	SNP	.	213	0|0	1|1	14|0	0|16	1|1	1|1	1|1	0|1	0|1	0|1	0,2	0,1	0,1	4	0.0455	1,0	1,2	1,1	0	1	intergenic	ENSSSCG00000029860(dist=10001),ENSSSCG00000034032(dist=10462)	-	-
2	119965732	119965732	C	T	SNP	.	394	0|0	1|1	8|0	0|8	0|1	0|1	0|1	0|1	0|1	0|1	0,1	11,5	2,3	0.727273	0.394	4,4	3,1	2,1	0.6	0.439	UTR5	ENSSSCG00000033912(ENSSSCT00000043744:c.-235G>A,ENSSSCT00000049974:c.-235G>A),ENSSSCG00000037595(ENSSSCT00000015538:c.-254C>T)	-	-	2-119965390-119966416	2	119965390	119966416	0.0128	0.0163	28	140	103	67	77	55	2.52	7.63	8.99	2.53	3.28	2.38
2	123807159	123807159	A	G	SNP	.	61	0|0	1|1	15|0	0|13	0|1	0|1	0|1	0|1	0|1	0|1	0,1	1,0	1,0	0.333333	0.564	1,0	0,1	0,1	0.333333	0.564	intergenic	ENSSSCG00000039450(dist=217920),ENSSSCG00000039760(dist=391085)	-	-
2	125507523	125507523	G	A	SNP	.	204	0|0	1|1	18|0	0|20	0|1	0|1	0|1	0|1	0|1	0|1	2,1	1,1	2,2	0.111111	0.739	3,1	1,2	2,1	0.4	0.527	intronic	ENSSSCG00000022656	-	-
2	125507542	125507542	C	G	SNP	.	170	0|0	1|1	19|0	0|20	0|1	0|1	0|1	0|1	0|1	0|1	1,1	2,1	2,2	0.111111	0.739	3,1	0,1	2,1	0.5	0.48	intronic	ENSSSCG00000022656	-	-	2-125507533-125507991	2	125507533	125507991	0.183	0.189	12	40	30	22	39	15	2.42	4.89	5.87	1.86	3.72	1.46
2	125728798	125728798	G	A	SNP	.	111	0|0	1|1	15|0	0|19	0|1	0|1	0|1	0|1	0|1	0|1	1,0	0,1	0,1	0.333333	0.564	1,1	1,1	1,0	0.2	0.655	intergenic	ENSSSCG00000014233(dist=9486),ENSSSCG00000014235(dist=160367)	-	-
2	126349615	126349615	T	C	SNP	.	313	0|0	1|1	19|0	0|17	0|1	0|1	0|1	0|1	0|1	0|1	4,2	8,1	6,2	7.34783	0.00671	2,3	1,3	1,1	0.818182	0.366	upstream	ENSSSCG00000039373	-	-	2-126349584-126350486	2	126349584	126350486	8.49e-05	0.00023	81	188	117	56	105	44	8.29	11.66	11.62	2.4	5.08	2.17
2	126930046	126930046	T	C	SNP	.	775	0|0	1|1	25|0	0|14	0|1	0|1	0|1	0|1	0|1	0|1	2,7	14,13	5,6	0.531915	0.466	8,3	6,5	4,1	3	0.0833	intronic	ENSSSCG00000014239	-	-	2-126929775-126930545	2	126929775	126930545	0.0135	0.017	37	143	91	69	95	32	4.44	10.39	10.59	3.47	5.39	1.85
2	127016924	127016924	C	A	SNP	.	983	0|0	1|1	21|0	0|21	0|1	0|1	0|1	0|1	0|1	0|1	9,8	11,19	9,11	1.20896	0.272	5,2	6,10	3,3	0.0344828	0.853	upstream	ENSSSCG00000014240	-	-	2-127016718-127017389	2	127016718	127017389	4.55e-05	0.000139	95	214	131	53	119	45	13.07	17.84	17.49	3.06	7.75	2.98
2	127617255	127617255	A	G	SNP	.	69	0|0	1|1	29|0	0|11	0|0	0|0	0|0	0|1	0|1	0|1	1,0	3,0	2,0	6	0.0143	0,1	0,1	1,1	1	0.317	intergenic	ENSSSCG00000014240(dist=486624),ENSSSCG00000014242(dist=430992)	-	-
2	127617261	127617261	C	T	SNP	.	61	0|0	1|1	30|0	0|14	0|0	0|0	0|0	0|1	0|1	0|1	1,0	3,0	2,0	6	0.0143	0,1	0,1	1,1	1	0.317	intergenic	ENSSSCG00000014240(dist=486630),ENSSSCG00000014242(dist=430986)	-	-
2	131581602	131581602	T	C	SNP	.	389	0|0	1|1	20|0	0|30	0|1	0|1	0|1	0|1	0|1	0|1	2,3	8,5	1,1	0.2	0.655	1,2	1,1	1,3	1	0.317	intergenic	ENSSSCG00000032207(dist=15657),ENSSSCG00000014257(dist=169048)	-	-
2	133475551	133475551	A	C	SNP	.	492	0|0	1|1	20|0	0|15	0|1	0|1	0|1	0|1	0|1	0|1	1,4	1,8	4,3	3.85714	0.0495	2,3	5,1	3,1	1.66667	0.197	intronic	ENSSSCG00000033499	-	-
2	133951551	133951551	C	A	SNP	.	798	0|0	1|1	13|0	0|20	0|1	0|1	0|1	0|1	0|1	0|1	6,4	9,13	15,19	0.545455	0.46	8,2	10,3	3,3	5.82759	0.0158	upstream	ENSSSCG00000014267	-	-	2-133950962-133951867	2	133950962	133951867	5.23e-06	2.4e-05	89	211	195	78	105	60	9.08	13.04	19.3	3.33	5.07	2.95
2	134769531	134769531	T	G	SNP	.	81	0|0	1|1	14|0	0|10	0|1	0|1	0|1	0|1	0|1	0|1	0,1	0,1	1,0	0.333333	0.564	0,1	1,0	1,0	0.333333	0.564	intronic	ENSSSCG00000014280	-	-
2	134821469	134821469	A	C	SNP	.	83	0|0	1|1	13|0	0|21	0|1	0|1	0|1	0|1	0|1	0|1	0,1	1,0	1,0	0.333333	0.564	0,1	1,0	0,1	0.333333	0.564	intronic	ENSSSCG00000014280	-	-
2	140441159	140441159	T	C	SNP	.	776	0|0	1|1	10|0	0|12	0|1	0|1	0|1	0|1	0|1	0|1	8,7	20,20	16,19	0.0444444	0.833	6,3	11,3	1,4	2.28571	0.131	upstream	ENSSSCG00000014336	-	-	2-140440592-140441611	2	140440592	140441611	5.31e-07	3.78e-06	186	443	351	158	208	83	16.86	24.32	30.86	6	8.91	3.62
2	140446309	140446309	G	A	SNP	.	380	0|0	1|1	21|0	0|26	0|1	0|1	0|1	0|1	0|1	0|1	5,4	1,1	2,5	0.222222	0.637	3,1	2,1	1,3	0.0909091	0.763	intronic	ENSSSCG00000014336	-	-
2	140447545	140447545	T	C	SNP	.	43.6471	0|0	1|1	19|0	0|11	0|0	0|0	0|0	0|1	0|1	0|1	2,0	1,0	1,0	4	0.0455	1,1	0,1	0,1	1	0.317	intronic	ENSSSCG00000014336	-	-
2	140618374	140618374	A	C	SNP	.	72	0|0	1|1	14|0	0|10	0|0	0|0	0|0	0|1	0|1	0|1	1,0	1,0	1,0	3	0.0833	0,1	1,1	0,1	1	0.317	intergenic	ENSSSCG00000014338(dist=85931),ENSSSCG00000014339(dist=63997)	-	-
2	141032605	141032605	C	A	SNP	.	271	0|0	1|1	14|0	0|19	0|1	0|1	0|1	0|0	0|0	0|0	2,3	0,1	2,6	2.57143	0.109	1,0	1,0	1,0	3	0.0833	intronic	ENSSSCG00000024189	-	-
2	141118143	141118143	C	A	SNP	.	727	0|0	1|1	17|0	0|15	0|1	0|1	0|1	0|1	0|1	0|1	8,3	10,9	9,5	2.27273	0.132	1,5	1,4	2,3	4	0.0455	UTR5	ENSSSCG00000024189(ENSSSCT00000015669:c.-59237G>T)	-	-	2-141117759-141118321	2	141117759	141118321	0.000636	0.00123	38	122	70	39	57	25	6.24	12.14	11.16	2.69	4.43	1.98
2	141265589	141265589	G	A	SNP	.	135	0|0	1|1	21|0	0|22	0|1	0|1	0|1	0|0	0|0	0|0	0,1	1,1	1,4	2	0.157	1,0	2,0	1,0	4	0.0455	intronic	ENSSSCG00000026423	-	-
2	141265628	141265628	T	A	SNP	.	158	0|0	1|1	28|0	0|20	0|1	0|1	0|1	0|0	0|0	0|0	0,1	1,1	1,5	2.77778	0.0956	1,0	2,0	1,0	4	0.0455	intronic	ENSSSCG00000026423	-	-
2	141265636	141265636	A	G	SNP	.	175	0|0	1|1	27|0	0|19	0|1	0|1	0|1	0|0	0|0	0|0	0,1	0,1	1,5	4.5	0.0339	1,0	2,0	1,0	4	0.0455	intronic	ENSSSCG00000026423	-	-
2	141293205	141293205	G	T	SNP	.	925	0|0	1|1	19|0	0|20	0|1	0|1	0|1	0|1	0|1	0|1	12,4	6,12	12,13	0.0169492	0.896	4,5	10,7	2,1	0.310345	0.578	UTR5	ENSSSCG00000014348(ENSSSCT00000015676:c.-38C>A)	-	-	2-141292740-141293432	2	141292740	141293432	0.000138	0.000342	90	182	128	62	115	35	12.01	14.71	16.57	3.47	7.26	2.25
2	142313440	142313440	C	A	SNP	.	479	0|0	1|1	27|0	0|12	0|1	0|1	0|1	0|1	0|1	0|1	5,4	9,5	4,5	0.5	0.48	2,1	4,3	2,1	0.692308	0.405	exonic	ENSSSCG00000014365	nonsynonymous SNV	ENSSSCG00000014365:ENSSSCT00000015695:exon12:c.G100T:p.G34W,	2-142313187-142313579	2	142313187	142313579	0.00251	0.00391	28	78	44	25	38	15	6.6	11.13	10.06	2.47	4.23	1.7
2	142320515	142320515	C	T	SNP	.	686	0|0	1|1	16|0	0|29	0|1	0|1	0|1	0|1	0|1	0|1	4,4	14,13	7,6	0.0833333	0.773	3,1	5,5	1,3	0	1	UTR5	ENSSSCG00000014365(ENSSSCT00000015695:c.-6976G>A),ENSSSCG00000014366(ENSSSCT00000049861:c.-393G>A,ENSSSCT00000015696:c.-120G>A)	-	-	2-142320348-142321008	2	142320348	142321008	0.00178	0.00292	75	223	129	103	134	61	10.49	18.9	17.51	6.04	8.87	4.11
2	143157863	143157863	C	G	SNP	.	527	0|0	1|1	16|0	0|12	0|1	0|1	0|1	0|1	0|1	0|1	2,1	5,6	2,2	0	1	2,4	2,5	1,1	1.66667	0.197	intergenic	ENSSSCG00000027371(dist=1311),ENSSSCG00000035062(dist=11445)	-	-
2	143167479	143167479	A	G	SNP	.	378	0|0	1|1	17|0	0|19	0|1	0|1	0|1	1|1	1|1	1|1	2,1	4,3	2,3	0.0666667	0.796	0,2	0,3	0,1	6	0.0143	intergenic	ENSSSCG00000027371(dist=10927),ENSSSCG00000035062(dist=1829)	-	-
2	143301902	143301902	T	A	SNP	.	431	0|0	1|1	20|0	0|18	0|1	0|1	0|1	0|1	0|1	0|1	3,5	8,2	5,5	0.571429	0.45	2,3	1,1	5,1	0.692308	0.405	upstream	ENSSSCG00000014390	-	-	2-143301743-143302091	2	143301743	143302091	0.00358	0.0053	32	39	45	26	17	24	8.49	6.27	11.59	2.89	2.13	3.07
2	147155637	147155637	A	G	SNP	.	78	0|0	1|1	13|0	0|14	0|1	0|1	0|1	0|1	0|1	0|1	0,1	1,0	0,1	0.333333	0.564	0,1	1,0	1,0	0.333333	0.564	intronic	ENSSSCG00000014406	-	-
2	147554542	147554542	G	A	SNP	.	61	0|0	1|1	12|0	0|21	0|0	0|0	0|0	0|1	0|1	0|1	1,0	1,0	1,0	3	0.0833	2,1	1,1	1,1	0.142857	0.706	intergenic	ENSSSCG00000014411(dist=7244),ENSSSCG00000014414(dist=14852)	-	-
2	149783967	149783967	C	T	SNP	.	77	0|0	1|1	13|0	0|19	0|1	0|1	0|1	0|1	0|1	0|1	1,0	0,1	0,1	0.333333	0.564	0,1	1,0	1,0	0.333333	0.564	intronic	ENSSSCG00000014428	-	-
2	149783978	149783978	T	C	SNP	.	74	0|0	1|1	12|0	0|21	0|1	0|1	0|1	0|1	0|1	0|1	1,0	0,1	0,1	0.333333	0.564	0,1	1,0	1,0	0.333333	0.564	intronic	ENSSSCG00000014428	-	-
2	150560887	150560887	C	G	SNP	.	206	0|0	1|1	10|0	0|11	0|1	0|1	0|1	0|0	0|0	0|0	2,1	5,3	2,5	0	1	1,0	1,0	1,0	3	0.0833	upstream	ENSSSCG00000032383	-	-	2-150560717-150561383	2	150560717	150561383	8.69e-08	8.78e-07	65	108	141	15	20	45	9.01	9.07	18.97	0.87	1.31	3
2	150945740	150945740	G	T	SNP	.	83	0|0	1|1	21|0	0|27	0|1	0|1	0|1	0|1	0|1	0|1	0,1	1,0	1,0	0.333333	0.564	0,1	1,0	0,1	0.333333	0.564	intronic	ENSSSCG00000014438	-	-
2	151248866	151248866	C	A	SNP	.	245	0|0	1|1	19|0	0|18	0|1	0|1	0|1	0|1	0|1	0|1	1,1	1,2	2,1	0	1	1,1	2,1	2,3	0	1	UTR3	ENSSSCG00000014443(ENSSSCT00000052397:c.*2260G>T,ENSSSCT00000015790:c.*2410G>T,ENSSSCT00000027746:c.*2410G>T)	-	-
2	151405298	151405298	T	C	SNP	.	151	0|0	1|1	12|0	0|17	1|1	1|1	1|1	0|1	0|1	0|1	0,1	0,1	0,1	3	0.0833	2,1	1,1	1,0	0.666667	0.414	intronic	ENSSSCG00000033262	-	-
2	151434114	151434114	G	T	SNP	.	600	0|0	1|1	22|0	0|19	0|1	0|1	0|1	0|1	0|1	0|1	5,5	6,1	7,4	2.28571	0.131	1,6	1,5	2,2	4.76471	0.0291	upstream	ENSSSCG00000031370,ENSSSCG00000033262	-	-	2-151433480-151434228	2	151433480	151434228	0.00701	0.00954	46	113	65	64	67	40	5.68	8.45	7.79	3.31	3.91	2.38
3	470479	470479	T	C	SNP	.	737	0|0	1|1	17|0	0|16	0|1	0|1	0|1	0|1	0|1	0|1	9,6	9,13	10,7	0.0740741	0.786	5,4	3,3	7,3	1	0.317	intergenic	ENSSSCG00000007543(dist=8663),ENSSSCG00000007544(dist=15888)	-	-
3	596470	596470	A	C	SNP	.	61	0|0	1|1	15|0	0|17	0|0	0|0	0|0	0|1	0|1	0|1	1,0	4,0	4,0	9	0.0027	0,1	1,1	3,1	0.142857	0.706	intronic	ENSSSCG00000007547	-	-
3	763485	763485	C	T	SNP	.	346	0|0	1|1	16|0	0|15	0|1	0|1	0|1	0|1	0|1	0|1	3,2	4,7	7,4	0.037037	0.847	2,1	4,1	2,1	2.27273	0.132	UTR5	ENSSSCG00000007554(ENSSSCT00000042957:c.-1475G>A)	-	-	3-763362-763844	3	763362	763844	4.31e-05	0.000133	57	107	86	52	48	25	10.92	12.42	15.99	4.17	4.35	2.31
3	1025350	1025350	A	G	SNP	.	401	0|0	1|1	18|0	0|21	0|1	0|1	0|1	1|1	1|1	1|1	1,3	6,2	2,4	0	1	0,2	0,1	0,1	4	0.0455	intergenic	ENSSSCG00000007558(dist=16281),ENSSSCG00000007559(dist=6002)	-	-
3	1355601	1355601	A	G	SNP	.	102	0|0	1|1	13|0	0|11	0|1	0|1	0|1	0|1	0|1	0|1	1,1	0,1	1,1	0.2	0.655	1,0	0,1	1,0	0.333333	0.564	intronic	ENSSSCG00000038766	-	-
3	1720844	1720844	A	G	SNP	.	723	0|0	1|1	13|0	0|15	0|1	0|1	0|1	0|1	0|1	0|1	4,3	8,17	13,11	0.642857	0.423	2,1	2,4	1,2	0.333333	0.564	intergenic	ENSSSCG00000039023(dist=39860),ENSSSCG00000007567(dist=20575)	-	-
3	1720867	1720867	A	C	SNP	.	810	0|0	1|1	11|0	0|19	0|1	0|1	0|1	0|1	0|1	0|1	4,4	9,11	13,14	0.163636	0.686	3,1	2,5	1,2	0.285714	0.593	intergenic	ENSSSCG00000039023(dist=39883),ENSSSCG00000007567(dist=20552)	-	-
3	3578789	3578789	G	A	SNP	.	70	0|0	1|1	24|0	0|13	0|1	0|1	0|1	0|0	0|0	0|0	0,1	1,1	0,1	1	0.317	1,0	2,0	1,0	4	0.0455	intronic	ENSSSCG00000007576	-	-
3	3799946	3799946	C	A	SNP	.	388	0|0	1|1	6|0	0|18	0|1	0|1	0|1	0|1	0|1	0|1	2,2	8,7	5,2	0.615385	0.433	1,2	6,4	2,1	0.25	0.617	upstream	ENSSSCG00000007580	-	-	3-3799794-3800531	3	3799794	3800531	0.0721	0.0786	49	105	64	68	87	72	6.14	7.97	7.78	3.57	5.16	4.34
3	3799973	3799973	A	G	SNP	.	520	0|0	1|1	7|0	0|19	0|1	0|1	0|1	0|1	0|1	0|1	3,2	8,8	5,4	0.133333	0.715	1,3	5,5	5,1	0.2	0.655	upstream	ENSSSCG00000007580	-	-	3-3799794-3800531	3	3799794	3800531	0.0721	0.0786	49	105	64	68	87	72	6.14	7.97	7.78	3.57	5.16	4.34
3	4613008	4613008	C	T	SNP	.	74	0|0	1|1	8|0	0|10	0|1	0|1	0|1	0|1	0|1	0|1	0,1	1,0	1,0	0.333333	0.564	0,1	0,1	1,0	0.333333	0.564	intronic	ENSSSCG00000036192,ENSSSCG00000039719	-	-
3	5074944	5074944	G	A	SNP	.	504	0|0	1|1	7|0	0|7	0|1	0|1	0|1	0|1	0|1	0|1	3,3	7,6	7,6	0.125	0.724	2,2	2,1	2,1	0.4	0.527	upstream	ENSSSCG00000007592	-	-	3-5074803-5075386	3	5074803	5075386	9.53e-05	0.000254	27	76	71	23	23	25	4.28	7.29	10.91	1.53	1.72	1.91
3	5118035	5118035	G	T	SNP	.	667	0|0	1|1	13|0	0|23	0|1	0|1	0|1	0|1	0|1	0|1	4,4	15,15	14,7	0.830508	0.362	4,2	6,6	2,1	0.428571	0.513	UTR5	ENSSSCG00000007590(ENSSSCT00000008330:c.-84G>T)	-	-	3-5117371-5118227	3	5117371	5118227	0.00414	0.00601	66	173	150	85	141	48	7.12	11.31	15.7	3.84	7.19	2.49
3	5118038	5118038	C	T	SNP	.	739	0|0	1|1	13|0	0|24	0|1	0|1	0|1	0|1	0|1	0|1	4,4	15,15	14,7	0.830508	0.362	5,2	6,6	2,1	0.727273	0.394	UTR5	ENSSSCG00000007590(ENSSSCT00000008330:c.-81C>T)	-	-	3-5117371-5118227	3	5117371	5118227	0.00414	0.00601	66	173	150	85	141	48	7.12	11.31	15.7	3.84	7.19	2.49
3	8540200	8540200	T	C	SNP	.	401	0|0	1|1	21|0	0|19	0|1	0|1	0|1	0|1	0|1	0|1	4,1	4,4	3,6	0	1	1,1	3,3	1,1	0	1	intronic	ENSSSCG00000007671	-	-	3-8539918-8540377	3	8539918	8540377	0.0928	0.0993	19	36	33	26	31	21	3.82	4.39	6.44	2.19	2.95	2.03
3	8857474	8857474	C	T	SNP	.	371	0|0	1|1	30|0	0|10	0|1	0|1	0|1	0|0	0|0	0|0	1,1	2,9	3,8	6	0.0143	2,0	1,0	2,0	5	0.0254	intergenic	ENSSSCG00000034347(dist=18059),ENSSSCG00000025698(dist=7195)	-	-
3	8919629	8919629	A	T	SNP	.	379	0|0	1|1	19|0	0|18	0|1	0|1	0|1	0|1	0|1	0|1	1,1	6,4	2,3	0.0588235	0.808	2,2	2,2	3,2	0.0769231	0.782	UTR5	ENSSSCG00000033982(ENSSSCT00000063901:c.-29A>T)	-	-
3	9104698	9104698	C	T	SNP	.	73	0|0	1|1	21|0	0|14	0|1	0|1	0|1	0|1	0|1	0|1	1,0	1,0	1,0	3	0.0833	0,1	0,1	0,1	3	0.0833	intronic	ENSSSCG00000007678	-	-
3	9378726	9378726	T	C	SNP	.	73	0|0	1|1	7|0	0|11	0|1	0|1	0|1	0|1	0|1	0|1	1,0	1,0	0,1	0.333333	0.564	0,1	0,1	1,0	0.333333	0.564	intronic	ENSSSCG00000007681	-	-
3	9751746	9751746	G	A	SNP	.	149	0|0	1|1	14|0	0|28	1|1	1|1	1|1	0|1	0|1	0|1	0,1	0,1	0,1	3	0.0833	1,0	1,0	1,2	0.2	0.655	intergenic	ENSSSCG00000007684(dist=18764),ENSSSCG00000023912(dist=32332)	-	-
3	15707378	15707378	G	A	SNP	.	75	0|0	1|1	17|0	0|25	0|1	0|1	0|1	0|1	0|1	0|1	1,0	1,0	0,1	0.333333	0.564	1,0	0,1	0,1	0.333333	0.564	intronic	ENSSSCG00000007730	-	-
3	16637495	16637495	T	C	SNP	.	743	0|0	1|1	11|0	0|11	0|1	0|1	0|1	0|1	0|1	0|1	8,10	11,12	8,8	0.157895	0.691	7,1	5,4	3,3	2.13043	0.144	UTR5	ENSSSCG00000007738(ENSSSCT00000008483:c.-327T>C,ENSSSCT00000050939:c.-327T>C,ENSSSCT00000063455:c.-327T>C)	-	-	3-16637280-16637994	3	16637280	16637994	5.07e-06	2.35e-05	69	158	115	60	63	48	8.92	12.38	14.43	3.25	3.85	2.99
3	16858994	16858994	A	C	SNP	.	364	0|0	1|1	8|0	0|22	0|1	0|1	0|1	0|1	0|1	0|1	1,2	9,4	1,2	0.473684	0.491	5,2	2,3	2,2	0.25	0.617	upstream	ENSSSCG00000020808	-	-	3-16858397-16859231	3	16858397	16859231	0.000431	0.000885	49	166	91	57	77	36	5.43	11.14	9.78	2.64	4.03	1.92
3	17107953	17107953	T	C	SNP	.	891	0|0	1|1	25|0	0|27	0|1	0|1	0|1	0|1	0|1	0|1	7,7	17,15	17,14	0.324675	0.569	5,5	8,5	3,3	0.310345	0.578	exonic	ENSSSCG00000025245	synonymous SNV	ENSSSCG00000025245:ENSSSCT00000057304:exon1:c.A399G:p.L133L,ENSSSCG00000025245:ENSSSCT00000031066:exon1:c.A399G:p.L133L,	3-17107681-17108768	3	17107681	17108768	1.2e-05	4.74e-05	134	467	357	177	196	154	11.38	24.04	29.42	6.3	7.87	6.3
3	17326613	17326613	G	A	SNP	.	605	0|0	1|1	21|0	0|9	0|1	0|1	0|1	0|1	0|1	0|1	1,4	5,6	3,4	1.08696	0.297	3,5	2,3	1,1	0.6	0.439	UTR5	ENSSSCG00000030798(ENSSSCT00000036326:c.-48C>T)	-	-	3-17326082-17326737	3	17326082	17326737	0.12	0.127	29	57	37	49	47	29	4.09	4.87	5.06	2.89	3.13	1.97
3	17373244	17373244	G	A	SNP	.	630	0|0	1|1	13|0	0|13	0|1	0|1	0|1	0|1	0|1	0|1	3,4	3,4	5,8	0.925926	0.336	5,3	3,7	3,1	0	1	UTR5	ENSSSCG00000031247(ENSSSCT00000008509:c.-152C>T)	-	-	3-17372687-17373397	3	17372687	17373397	0.00104	0.00186	50	111	137	56	86	37	6.5	8.75	17.29	3.05	5.29	2.32
3	17497768	17497768	A	G	SNP	.	649	0|0	1|1	13|0	0|16	0|1	0|1	0|1	0|1	0|1	0|1	2,4	10,11	7,4	0	1	1,3	6,6	5,1	0.181818	0.67	upstream	ENSSSCG00000007770	-	-	3-17497610-17498131	3	17497610	17498131	4.27e-05	0.000132	72	153	161	58	94	37	12.76	16.43	27.69	4.31	7.88	3.16
3	17656716	17656716	C	T	SNP	.	762	0|0	1|1	14|0	0|33	0|1	0|1	0|1	0|1	0|1	0|1	8,11	13,9	8,5	0.296296	0.586	6,3	6,9	2,2	0	1	upstream	ENSSSCG00000007788	-	-	3-17656445-17656987	3	17656445	17656987	2.66e-05	8.98e-05	92	172	130	85	92	54	15.68	17.75	21.49	6.07	7.41	4.43
3	17656762	17656762	G	C	SNP	.	999	0|0	1|1	14|0	0|26	0|1	0|1	0|1	0|1	0|1	0|1	7,14	18,17	13,13	0.439024	0.508	6,5	6,10	2,2	0.290323	0.59	upstream	ENSSSCG00000007788	-	-	3-17656445-17656987	3	17656445	17656987	2.66e-05	8.98e-05	92	172	130	85	92	54	15.68	17.75	21.49	6.07	7.41	4.43
3	17692248	17692248	T	C	SNP	.	70	0|0	1|1	10|0	0|14	0|0	0|0	0|0	0|1	0|1	0|1	1,0	1,0	1,0	3	0.0833	1,1	0,1	0,1	1	0.317	intronic	ENSSSCG00000007789	-	-
3	17810989	17810989	A	C	SNP	.	571	0|0	1|1	12|0	0|16	0|1	0|1	0|1	0|1	0|1	0|1	2,2	8,9	1,5	0.925926	0.336	3,1	7,6	2,4	0.0434783	0.835	upstream	ENSSSCG00000023349	-	-	3-17810614-17811737	3	17810614	17811737	3.27e-05	0.000106	101	271	224	114	144	72	8.31	13.5	17.87	3.93	5.6	2.85
3	17811004	17811004	G	C	SNP	.	512	0|0	1|1	12|0	0|17	0|1	0|1	0|1	0|1	0|1	0|1	1,3	9,9	2,4	0.571429	0.45	1,0	4,5	2,4	0.25	0.617	upstream	ENSSSCG00000023349	-	-	3-17810614-17811737	3	17810614	17811737	3.27e-05	0.000106	101	271	224	114	144	72	8.31	13.5	17.87	3.93	5.6	2.85
3	17944191	17944191	C	T	SNP	.	999	0|0	1|1	16|0	0|15	0|1	0|1	0|1	0|1	0|1	0|1	12,12	25,19	10,20	0.163265	0.686	8,4	4,7	7,5	0.257143	0.612	upstream	ENSSSCG00000007798	-	-	3-17943912-17944680	3	17943912	17944680	1.44e-07	1.32e-06	177	345	334	153	161	125	21.28	25.13	38.96	7.71	9.16	7.24
3	18022924	18022924	T	G	SNP	.	621	0|0	1|1	16|0	0|14	0|1	0|1	0|1	0|1	0|1	0|1	2,2	4,8	7,5	0.142857	0.706	4,2	2,7	4,3	0.181818	0.67	upstream	ENSSSCG00000029509	-	-	3-18022789-18023441	3	18022789	18023441	0.0313	0.0364	30	107	83	51	83	48	4.25	9.18	11.41	3.03	5.56	3.27
3	18052723	18052723	T	G	SNP	.	725	0|0	1|1	18|0	0|19	0|1	0|1	0|1	0|1	0|1	0|1	2,5	7,9	5,8	1.77778	0.182	8,3	4,3	2,5	0.36	0.549	upstream;downstream	ENSSSCG00000027946;ENSSSCG00000027970	-	-	3-18052528-18052757	3	18052528	18052757	0.223	0.229	19	47	36	49	35	29	7.66	11.48	14.08	8.28	6.67	5.63
3	18052833	18052833	C	G	SNP	.	907	0|0	1|1	15|0	0|22	0|1	0|1	0|1	0|1	0|1	0|1	2,5	5,11	5,6	2.94118	0.0864	4,4	3,4	2,4	0.428571	0.513	UTR5	ENSSSCG00000027946(ENSSSCT00000027444:c.-11400C>G)	-	-
3	18052990	18052990	C	A	SNP	.	495	0|0	1|1	16|0	0|13	0|1	0|1	0|1	0|1	0|1	0|1	1,5	7,2	3,5	0.0434783	0.835	2,2	4,3	1,2	0	1	UTR5	ENSSSCG00000027946(ENSSSCT00000027444:c.-11243C>A)	-	-
3	19368138	19368138	A	T	SNP	.	504	0|0	1|1	18|0	0|13	0|1	0|1	0|1	0|1	0|1	0|1	2,1	9,6	4,11	0.272727	0.602	2,1	5,2	0,1	0.818182	0.366	intronic	ENSSSCG00000007814	-	-	3-19368012-19368734	3	19368012	19368734	6.61e-05	0.000188	62	158	134	69	74	58	7.93	12.24	16.63	3.7	4.48	3.57
3	19368392	19368392	A	C	SNP	.	829	0|0	1|1	6|0	0|16	0|1	0|1	0|1	0|1	0|1	0|1	5,6	10,14	7,11	1.5283	0.216	6,1	5,2	5,4	3.52174	0.0606	UTR5	ENSSSCG00000007815(ENSSSCT00000008564:c.-79A>C)	-	-	3-19368012-19368734	3	19368012	19368734	6.61e-05	0.000188	62	158	134	69	74	58	7.93	12.24	16.63	3.7	4.48	3.57
3	19609850	19609850	A	G	SNP	.	731	0|0	1|1	14|0	0|21	0|1	0|1	0|1	0|1	0|1	0|1	3,4	9,5	8,7	0.444444	0.505	1,3	4,5	2,4	1.31579	0.251	exonic	ENSSSCG00000036275	nonsynonymous SNV	ENSSSCG00000036275:ENSSSCT00000055261:exon1:c.A115G:p.T39A,	3-19609539-19610007	3	19609539	19610007	9.4e-05	0.000251	50	113	87	17	59	27	9.87	13.51	16.65	1.41	5.51	2.56
3	22638503	22638503	C	T	SNP	.	64	0|0	1|1	17|0	0|12	0|1	0|1	0|1	0|1	0|1	0|1	0,1	0,1	1,0	0.333333	0.564	1,0	1,0	0,1	0.333333	0.564	downstream	ENSSSCG00000040265	-	-
3	22655273	22655273	A	G	SNP	.	785	0|0	1|1	17|0	0|11	0|1	0|1	0|1	0|1	0|1	0|1	3,2	19,22	18,13	0.116883	0.732	8,2	5,7	3,2	0.925926	0.336	UTR5	ENSSSCG00000040265(ENSSSCT00000058350:c.-459T>C,ENSSSCT00000058602:c.-95T>C)	-	-	3-22654733-22655772	3	22654733	22655772	3.72e-06	1.82e-05	120	356	247	113	160	72	10.67	19.17	21.3	4.21	6.73	3.08
3	22655307	22655307	C	G	SNP	.	880	0|0	1|1	22|0	0|13	0|1	0|1	0|1	0|1	0|1	0|1	6,3	21,23	19,12	0.761905	0.383	5,2	2,10	3,5	1.81481	0.178	UTR5	ENSSSCG00000040265(ENSSSCT00000058350:c.-493G>C)	-	-	3-22654733-22655772	3	22654733	22655772	3.72e-06	1.82e-05	120	356	247	113	160	72	10.67	19.17	21.3	4.21	6.73	3.08
3	22655378	22655378	T	C	SNP	.	999	0|0	1|1	20|0	0|15	0|1	0|1	0|1	0|1	0|1	0|1	6,7	15,18	12,10	0.0588235	0.808	6,4	3,9	4,4	0.533333	0.465	UTR5	ENSSSCG00000010797(ENSSSCT00000011813:c.-49T>C),ENSSSCG00000040265(ENSSSCT00000058350:c.-564A>G)	-	-	3-22654733-22655772	3	22654733	22655772	3.72e-06	1.82e-05	120	356	247	113	160	72	10.67	19.17	21.3	4.21	6.73	3.08
3	22655420	22655420	G	A	SNP	.	903	0|0	1|1	20|0	0|18	0|1	0|1	0|1	0|1	0|1	0|1	8,5	14,13	12,11	0.396825	0.529	5,4	5,8	3,5	0.533333	0.465	UTR5	ENSSSCG00000010797(ENSSSCT00000011813:c.-7G>A),ENSSSCG00000040265(ENSSSCT00000058350:c.-606C>T)	-	-	3-22654733-22655772	3	22654733	22655772	3.72e-06	1.82e-05	120	356	247	113	160	72	10.67	19.17	21.3	4.21	6.73	3.08
3	22739091	22739091	T	C	SNP	.	101	0|0	1|1	15|0	0|25	0|0	0|0	0|0	0|1	0|1	0|1	1,0	1,0	1,0	3	0.0833	2,2	1,1	0,1	0.142857	0.706	intergenic	ENSSSCG00000010798(dist=4828),ENSSSCG00000010799(dist=1343)	-	-
3	23524751	23524751	A	G	SNP	.	106	0|0	1|1	20|0	0|19	0|1	0|1	0|1	0|0	0|0	0|0	1,1	2,2	0,2	0.5	0.48	1,0	5,0	1,0	7	0.00815	intergenic	ENSSSCG00000036475(dist=158427),ENSSSCG00000007838(dist=45631)	-	-
3	23682965	23682965	T	C	SNP	.	81	0|0	1|1	10|0	0|24	0|1	0|1	0|1	0|1	0|1	0|1	1,0	0,1	1,0	0.333333	0.564	0,1	1,0	0,1	0.333333	0.564	UTR3	ENSSSCG00000027967(ENSSSCT00000023427:c.*727T>C)	-	-
3	23796637	23796637	G	C	SNP	.	725	0|0	1|1	7|0	0|22	0|1	0|1	0|1	0|1	0|1	0|1	4,5	17,11	7,9	0.169811	0.68	3,2	7,6	1,2	0.047619	0.827	upstream	ENSSSCG00000032340	-	-	3-23796427-23796919	3	23796427	23796919	0.000416	0.000858	37	132	81	41	55	38	6.94	15.01	14.75	3.22	4.88	3.43
3	23980309	23980309	C	A	SNP	.	344	0|0	1|1	17|0	0|12	0|1	0|1	0|1	0|1	0|1	0|1	5,1	7,2	2,6	1.08696	0.297	1,3	2,2	3,1	0	1	intronic	ENSSSCG00000007839	-	-	3-23980109-23980484	3	23980109	23980484	0.00279	0.00428	25	64	40	21	21	27	6.16	9.55	9.56	2.17	2.45	3.2
3	23980350	23980350	C	G	SNP	.	276	0|0	1|1	21|0	0|16	0|1	0|1	0|1	0|1	0|1	0|1	4,1	9,1	3,4	4.54545	0.033	1,2	3,2	1,1	0	1	intronic	ENSSSCG00000007839	-	-	3-23980109-23980484	3	23980109	23980484	0.00279	0.00428	25	64	40	21	21	27	6.16	9.55	9.56	2.17	2.45	3.2
3	23985404	23985404	T	C	SNP	.	657	0|0	1|1	22|0	0|21	0|1	0|1	0|1	0|1	0|1	0|1	1,1	4,4	6,6	0	1	2,4	5,5	2,5	1.08696	0.297	intronic	ENSSSCG00000007839	-	-	3-23985016-23985674	3	23985016	23985674	0.0793	0.0859	19	72	70	45	61	40	2.67	6.12	9.53	2.65	4.05	2.7
3	23990561	23990561	C	T	SNP	.	337	0|0	1|1	18|0	0|22	0|1	0|1	0|1	0|1	0|1	0|1	1,1	6,3	2,3	0.25	0.617	2,1	2,2	2,4	0.0769231	0.782	intronic	ENSSSCG00000007839	-	-
3	23990884	23990884	A	G	SNP	.	543	0|0	1|1	15|0	0|18	0|1	0|1	0|1	0|1	0|1	0|1	3,1	2,5	4,3	0	1	5,5	5,3	1,3	0	1	UTR5	ENSSSCG00000007839(ENSSSCT00000044518:c.-59373T>C)	-	-	3-23990566-23991485	3	23990566	23991485	6.35e-05	0.000182	94	182	129	83	104	68	9.45	11.08	12.58	3.49	4.94	3.29
3	24228964	24228964	A	G	SNP	.	746	0|0	1|1	20|0	0|24	0|1	0|1	0|1	0|1	0|1	0|1	3,1	11,12	10,8	0.2	0.655	3,6	4,4	2,3	0.727273	0.394	upstream	ENSSSCG00000007845	-	-	3-24228685-24229237	3	24228685	24229237	0.0038	0.00558	25	106	85	55	46	33	4.18	10.74	13.8	3.86	3.64	2.66
3	25151316	25151316	C	T	SNP	.	708	0|0	1|1	11|0	0|8	0|1	0|1	0|1	0|1	0|1	0|1	3,4	17,12	11,6	1.5283	0.216	5,2	8,3	6,5	2.7931	0.0947	UTR5	ENSSSCG00000007854(ENSSSCT00000047900:c.-32814C>T)	-	-	3-25150788-25151636	3	25150788	25151636	0.00083	0.00153	98	260	153	93	161	101	10.67	17.15	16.16	4.24	8.29	5.3
3	25151421	25151421	T	C	SNP	.	818	0|0	1|1	10|0	0|4	0|1	0|1	0|1	0|1	0|1	0|1	6,8	20,13	6,9	0.0645161	0.8	7,5	5,3	7,4	1.58065	0.209	UTR5	ENSSSCG00000007854(ENSSSCT00000047900:c.-32709T>C)	-	-	3-25150788-25151636	3	25150788	25151636	0.00083	0.00153	98	260	153	93	161	101	10.67	17.15	16.16	4.24	8.29	5.3
3	25286379	25286379	C	G	SNP	.	570	0|0	1|1	14|0	0|13	0|1	0|1	0|1	0|1	0|1	0|1	1,1	3,8	4,3	0.8	0.371	1,4	4,3	1,3	1	0.317	intronic	ENSSSCG00000024748	-	-
3	26188139	26188139	T	C	SNP	.	885	0|0	1|1	10|0	0|13	0|1	0|1	0|1	0|1	0|1	0|1	5,5	13,15	9,10	0.157895	0.691	3,3	10,4	1,4	0.36	0.549	upstream	ENSSSCG00000023829,ENSSSCG00000038467	-	-	3-26187756-26188304	3	26187756	26188304	0.00171	0.00282	45	148	90	41	88	35	7.58	15.11	14.71	2.89	7.01	2.84
3	26188195	26188195	A	G	SNP	.	741	0|0	1|1	22|0	0|9	0|1	0|1	0|1	0|1	0|1	0|1	3,1	10,14	14,10	0.0769231	0.782	3,2	5,6	1,5	0.727273	0.394	upstream	ENSSSCG00000023829,ENSSSCG00000038467	-	-	3-26187756-26188304	3	26187756	26188304	0.00171	0.00282	45	148	90	41	88	35	7.58	15.11	14.71	2.89	7.01	2.84
3	26793615	26793615	T	G	SNP	.	325	0|0	1|1	18|0	0|15	0|1	0|1	0|1	0|1	0|1	0|1	1,1	2,4	1,2	0.818182	0.366	1,0	2,3	2,2	0	1	intergenic	ENSSSCG00000035768(dist=9497),ENSSSCG00000007872(dist=371376)	-	-
3	31133387	31133387	C	T	SNP	.	444	0|0	1|1	3|0	0|5	0|1	0|1	0|1	0|1	0|1	0|1	2,1	11,11	8,3	1	0.317	1,3	1,2	2,1	0.4	0.527	UTR3	ENSSSCG00000032578(ENSSSCT00000064524:c.*4511G>A)	-	-	3-31133223-31133569	3	31133223	31133569	0.0137	0.0173	9	86	42	23	29	19	2.4	13.91	10.88	2.57	3.66	2.44
3	31336461	31336461	G	A	SNP	.	197	0|0	1|1	17|0	0|25	0|1	0|1	0|1	1|1	1|1	1|1	1,3	6,1	1,0	1.33333	0.248	0,1	0,1	0,1	3	0.0833	intronic	ENSSSCG00000007895	-	-
3	31613378	31613378	C	T	SNP	.	241	0|0	1|1	11|0	0|21	0|1	0|1	0|1	0|1	0|1	0|1	1,1	3,2	2,2	0.0909091	0.763	2,2	1,1	1,1	0	1	intronic	ENSSSCG00000007899	-	-	3-31613310-31613937	3	31613310	31613937	2.2e-08	2.91e-07	22	137	41	11	5	8	3.24	12.22	5.86	0.68	0.35	0.57
3	33513825	33513825	C	T	SNP	.	70	0|0	1|1	13|0	0|15	0|1	0|1	0|1	0|1	0|1	0|1	1,0	0,1	0,1	0.333333	0.564	0,1	1,0	1,0	0.333333	0.564	intergenic	ENSSSCG00000039334(dist=364792),ENSSSCG00000028454(dist=113150)	-	-
3	33961611	33961611	G	A	SNP	.	83	0|0	1|1	19|0	0|27	0|1	0|1	0|1	0|1	0|1	0|1	1,0	0,1	0,1	0.333333	0.564	0,1	1,0	1,0	0.333333	0.564	intronic	ENSSSCG00000007909	-	-
3	34124907	34124907	C	T	SNP	.	81	0|0	1|1	26|0	0|25	0|1	0|1	0|1	0|1	0|1	0|1	1,0	0,1	1,0	0.333333	0.564	1,0	0,1	0,1	0.333333	0.564	intergenic	ENSSSCG00000007915(dist=29660),ENSSSCG00000007917(dist=810863)	-	-
3	34776941	34776941	C	T	SNP	.	74	0|0	1|1	14|0	0|18	0|0	0|0	0|0	0|1	0|1	0|1	1,0	2,0	1,0	4	0.0455	0,1	0,1	1,1	1	0.317	intergenic	ENSSSCG00000007915(dist=681694),ENSSSCG00000007917(dist=158829)	-	-
3	37340380	37340380	A	G	SNP	.	458	0|0	1|1	13|0	0|19	0|1	0|1	0|1	0|1	0|1	0|1	2,1	6,11	7,4	0.0322581	0.858	3,2	2,1	1,1	0.4	0.527	UTR5	ENSSSCG00000007919(ENSSSCT00000008679:c.-8T>C)	-	-	3-37340080-37340637	3	37340080	37340637	0.0157	0.0195	19	73	44	24	40	22	3.15	7.33	7.08	1.67	3.14	1.76
3	37340386	37340386	C	T	SNP	.	467	0|0	1|1	14|0	0|20	0|1	0|1	0|1	0|1	0|1	0|1	3,1	6,11	7,4	0	1	3,3	2,1	1,1	0.0909091	0.763	UTR5	ENSSSCG00000007919(ENSSSCT00000008679:c.-14G>A)	-	-	3-37340080-37340637	3	37340080	37340637	0.0157	0.0195	19	73	44	24	40	22	3.15	7.33	7.08	1.67	3.14	1.76
3	37342658	37342658	A	G	SNP	.	73	0|0	1|1	11|0	0|19	0|1	0|1	0|1	0|1	0|1	0|1	0,1	0,1	1,0	0.333333	0.564	1,0	1,0	0,1	0.333333	0.564	intergenic	ENSSSCG00000007919(dist=2241),ENSSSCG00000025072(dist=3968)	-	-
3	37358759	37358759	C	T	SNP	.	57	0|0	1|1	14|0	0|17	0|1	0|1	0|1	0|0	0|0	0|0	0,1	0,1	1,1	1	0.317	1,0	1,0	1,0	3	0.0833	intronic	ENSSSCG00000025072	-	-
3	37443151	37443151	T	C	SNP	.	630	0|0	1|1	21|0	0|14	0|1	0|1	0|1	0|1	0|1	0|1	4,5	21,8	9,13	1.06667	0.302	5,4	5,1	2,1	2	0.157	upstream	ENSSSCG00000007926	-	-	3-37442958-37443615	3	37442958	37443615	3.18e-05	0.000104	117	227	211	135	124	57	16.45	19.33	28.77	7.95	8.24	3.86
3	37748426	37748426	G	A	SNP	.	552	0|0	1|1	17|0	0|20	0|1	0|1	0|1	0|1	0|1	0|1	1,2	6,6	6,4	0.04	0.842	4,1	3,5	1,3	0.0588235	0.808	intronic	ENSSSCG00000007930	-	-	3-37747795-37748549	3	37747795	37748549	0.00155	0.0026	58	129	117	62	97	38	7.1	9.57	13.9	3.18	5.62	2.24
3	38440963	38440963	C	A	SNP	.	76	0|0	1|1	25|0	0|18	0|1	0|1	0|1	0|1	0|1	0|1	0,1	1,0	0,1	0.333333	0.564	1,0	0,1	1,0	0.333333	0.564	intronic	ENSSSCG00000007951	-	-
3	38532477	38532477	C	A	SNP	.	100	0|0	1|1	21|0	0|17	1|1	1|1	1|1	0|1	0|1	0|1	0,1	0,1	0,1	3	0.0833	1,1	1,0	1,0	1	0.317	intergenic	ENSSSCG00000007951(dist=3327),ENSSSCG00000007952(dist=4194)	-	-
3	38753639	38753639	C	T	SNP	.	454	0|0	1|1	14|0	0|17	0|1	0|1	0|1	0|1	0|1	0|1	5,2	8,4	7,4	3.33333	0.0679	4,1	6,3	1,4	0.473684	0.491	UTR5	ENSSSCG00000007955(ENSSSCT00000029019:c.-322G>A,ENSSSCT00000053266:c.-322G>A,ENSSSCT00000040483:c.-322G>A)	-	-	3-38753097-38754002	3	38753097	38754002	0.0118	0.0151	58	157	129	81	137	56	5.92	9.71	12.77	3.46	6.61	2.75
3	39028197	39028197	A	C	SNP	.	232	0|0	1|1	25|0	0|31	0|1	0|1	0|1	0|1	0|1	0|1	3,1	1,1	10,3	4.26316	0.039	1,1	2,4	3,1	0	1	intergenic	ENSSSCG00000034150(dist=15982),ENSSSCG00000038889(dist=39015)	-	-
3	39064542	39064542	C	T	SNP	.	702	0|0	1|1	17|0	0|23	0|1	0|1	0|1	0|1	0|1	0|1	3,7	6,7	3,6	2	0.157	4,4	10,1	1,3	2.13043	0.144	intergenic	ENSSSCG00000034150(dist=52327),ENSSSCG00000038889(dist=2670)	-	-	3-39064323-39064743	3	39064323	39064743	0.000933	0.00169	35	87	108	47	55	24	7.7	11.59	23.04	4.33	5.72	2.54
3	39181590	39181590	T	G	SNP	.	617	0|0	1|1	19|0	0|13	0|1	0|1	0|1	0|1	0|1	0|1	3,5	14,14	5,4	0.0222222	0.882	1,2	3,1	2,2	0.0909091	0.763	intergenic	ENSSSCG00000021536(dist=7636),ENSSSCG00000029264(dist=20288)	-	-
3	39538626	39538626	G	C	SNP	.	416	0|0	1|1	21|0	0|17	0|1	0|1	0|1	0|1	0|1	0|1	4,5	2,3	2,1	0.0588235	0.808	3,1	5,5	7,1	2.90909	0.0881	UTR5	ENSSSCG00000008056(ENSSSCT00000008828:c.-111C>G)	-	-	3-39538556-39539096	3	39538556	39539096	0.00121	0.00211	55	102	89	61	68	35	9.41	10.57	14.77	4.37	5.5	2.88
3	39549102	39549102	C	A	SNP	.	82	0|0	1|1	11|0	0|16	0|1	0|1	0|1	0|1	0|1	0|1	0,1	1,0	0,1	0.333333	0.564	0,1	1,0	1,0	0.333333	0.564	UTR3	ENSSSCG00000027098(ENSSSCT00000047373:c.*589G>T,ENSSSCT00000058099:c.*589G>T,ENSSSCT00000047522:c.*589G>T,ENSSSCT00000031486:c.*589G>T,ENSSSCT00000050489:c.*589G>T)	-	-
3	39584349	39584349	C	T	SNP	.	446	0|0	1|1	8|0	0|12	0|1	0|1	0|1	0|1	0|1	0|1	2,1	3,7	8,2	0.391304	0.532	1,2	2,3	1,1	0.4	0.527	UTR5	ENSSSCG00000008055(ENSSSCT00000008827:c.-12G>A)	-	-	3-39584135-39584606	3	39584135	39584606	0.0124	0.0158	13	62	50	24	28	21	2.55	7.36	9.51	1.97	2.6	1.98
3	39772301	39772301	C	T	SNP	.	599	0|0	1|1	12|0	0|14	0|1	0|1	0|1	0|1	0|1	0|1	11,5	8,12	15,4	3.07273	0.0796	5,6	7,3	3,1	1	0.317	UTR5	ENSSSCG00000008047(ENSSSCT00000008819:c.-133G>A)	-	-	3-39772128-39772526	3	39772128	39772526	0.00822	0.011	71	83	98	75	90	26	16.47	11.67	22.06	7.29	9.88	2.9
3	39828333	39828333	T	C	SNP	.	364	0|0	1|1	21|0	0|15	0|1	0|1	0|1	0|1	0|1	0|1	4,2	9,9	12,1	4.56757	0.0326	1,2	2,2	3,2	0	1	UTR5	ENSSSCG00000008043(ENSSSCT00000008814:c.-6923A>G,ENSSSCT00000027206:c.-6923A>G)	-	-	3-39828240-39828850	3	39828240	39828850	9.36e-06	3.89e-05	119	233	189	86	136	70	18.02	21.37	27.76	5.46	9.74	5.1
3	40399549	40399549	G	C	SNP	.	288	0|0	1|1	12|0	0|13	0|1	0|1	0|1	0|1	0|1	0|1	1,1	3,1	3,4	0.0769231	0.782	2,2	3,2	3,2	0.285714	0.593	exonic	ENSSSCG00000008024	nonsynonymous SNV	ENSSSCG00000008024:ENSSSCT00000032495:exon2:c.G224C:p.R75P,	3-40399437-40399925	3	40399437	40399925	0.121	0.128	15	25	36	27	27	15	2.84	2.87	6.61	2.14	2.42	1.37
3	41009314	41009314	A	C	SNP	.	307	0|0	1|1	11|0	0|21	0|1	0|1	0|1	0|1	0|1	0|1	3,3	3,3	3,3	0	1	1,1	2,1	4,1	1.6	0.206	intronic	ENSSSCG00000008010	-	-	3-41009106-41009755	3	41009106	41009755	0.000378	0.000791	53	89	57	44	43	29	7.54	7.67	7.87	2.62	2.89	1.99
3	41133609	41133609	T	G	SNP	.	520	0|0	1|1	6|0	0|9	0|1	0|1	0|1	0|1	0|1	0|1	2,3	4,4	2,6	1.19048	0.275	4,4	4,1	1,2	0.25	0.617	upstream;downstream	ENSSSCG00000032188;ENSSSCG00000037013	-	-	3-41133366-41134022	3	41133366	41134022	0.000999	0.00179	43	92	113	61	57	34	6.05	7.85	15.43	3.6	3.79	2.3
3	41344222	41344222	C	T	SNP	.	921	0|0	1|1	16|0	0|11	0|1	0|1	0|1	0|1	0|1	0|1	3,7	10,16	13,25	6.54054	0.0105	5,5	6,6	5,1	0.571429	0.45	intergenic	ENSSSCG00000007984(dist=9771),ENSSSCG00000023204(dist=3895)	-	-
3	41344351	41344351	C	T	SNP	.	999	0|0	1|1	7|0	0|8	0|1	0|1	0|1	0|1	0|1	0|1	8,9	13,19	16,22	1.94253	0.163	3,5	6,7	3,3	0.333333	0.564	intergenic	ENSSSCG00000007984(dist=9900),ENSSSCG00000023204(dist=3766)	-	-
3	41571510	41571510	T	C	SNP	.	488	0|0	1|1	15|0	0|7	0|1	0|1	0|1	0|1	0|1	0|1	1,1	7,4	3,3	0.473684	0.491	2,1	2,4	2,5	1	0.317	UTR5	ENSSSCG00000007962(ENSSSCT00000008725:c.-88A>G),ENSSSCG00000007970(ENSSSCT00000008733:c.-341T>C)	-	-	3-41571451-41572160	3	41571451	41572160	2.72e-05	9.15e-05	69	204	144	75	90	53	8.99	16.1	18.2	4.09	5.54	3.32
3	42022521	42022521	A	G	SNP	.	399	0|0	1|1	20|0	0|18	0|1	0|1	0|1	0|1	0|1	0|1	0,1	6,6	8,2	1.08696	0.297	2,3	4,2	3,1	0.6	0.439	UTR5	ENSSSCG00000008068(ENSSSCT00000024941:c.-9843T>C,ENSSSCT00000008841:c.-9843T>C,ENSSSCT00000040669:c.-9843T>C,ENSSSCT00000043998:c.-11139T>C)	-	-	3-42022216-42023011	3	42022216	42023011	0.00556	0.00778	25	129	85	47	66	35	2.9	9.08	9.58	2.29	3.63	1.96
3	42053272	42053272	A	C	SNP	.	593	0|0	1|1	22|0	0|17	0|1	0|1	0|1	0|1	0|1	0|1	1,2	3,8	3,6	3.52174	0.0606	1,5	2,3	1,0	1.33333	0.248	UTR5	ENSSSCG00000008070(ENSSSCT00000008843:c.-97A>C)	-	-	3-42052603-42053397	3	42052603	42053397	0.0396	0.0451	22	107	75	53	74	36	2.56	7.54	8.46	2.58	4.07	2.02
3	42368436	42368436	G	A	SNP	.	183	0|0	1|1	16|0	0|20	0|1	0|1	0|1	1|1	1|1	1|1	1,0	1,2	1,1	0	1	0,1	0,1	0,1	3	0.0833	upstream;downstream	ENSSSCG00000030204;ENSSSCG00000027166	-	-	3-42368010-42368439	3	42368010	42368439	0.00256	0.00398	34	97	79	57	43	38	7.32	12.65	16.5	5.14	4.38	3.94
3	42632985	42632985	G	A	SNP	.	580	0|0	1|1	13|0	0|21	0|1	0|1	0|1	0|1	0|1	0|1	8,5	21,9	14,6	8.39683	0.00376	3,5	9,1	7,6	1.58065	0.209	UTR5	ENSSSCG00000008077(ENSSSCT00000008850:c.-651G>A,ENSSSCT00000042254:c.-651G>A)	-	-	3-42632846-42633608	3	42632846	42633608	6.76e-09	1.11e-07	124	309	228	85	106	73	15.03	22.69	26.81	4.32	6.08	4.26
3	42633047	42633047	G	A	SNP	.	554	0|0	1|1	19|0	0|14	0|1	0|1	0|1	0|1	0|1	0|1	15,5	22,12	18,10	9.56098	0.00199	4,6	8,2	6,2	2.28571	0.131	UTR5	ENSSSCG00000008077(ENSSSCT00000008850:c.-589G>A,ENSSSCT00000042254:c.-589G>A)	-	-	3-42632846-42633608	3	42632846	42633608	6.76e-09	1.11e-07	124	309	228	85	106	73	15.03	22.69	26.81	4.32	6.08	4.26
3	42633116	42633116	T	G	SNP	.	788	0|0	1|1	24|0	0|18	0|1	0|1	0|1	0|1	0|1	0|1	11,7	25,8	16,7	12.1622	0.000488	1,7	7,3	5,5	0.142857	0.706	UTR5	ENSSSCG00000008077(ENSSSCT00000008850:c.-520T>G,ENSSSCT00000042254:c.-520T>G)	-	-	3-42632846-42633608	3	42632846	42633608	6.76e-09	1.11e-07	124	309	228	85	106	73	15.03	22.69	26.81	4.32	6.08	4.26
3	42633147	42633147	G	A	SNP	.	564	0|0	1|1	25|0	0|14	0|1	0|1	0|1	0|1	0|1	0|1	9,4	27,7	12,4	17.2857	3.22e-05	2,5	9,2	5,5	0.571429	0.45	UTR5	ENSSSCG00000008077(ENSSSCT00000008850:c.-489G>A,ENSSSCT00000042254:c.-489G>A)	-	-	3-42632846-42633608	3	42632846	42633608	6.76e-09	1.11e-07	124	309	228	85	106	73	15.03	22.69	26.81	4.32	6.08	4.26
3	42633162	42633162	C	G	SNP	.	483	0|0	1|1	28|0	0|15	0|1	0|1	0|1	0|1	0|1	0|1	10,3	29,8	11,4	18.8462	1.42e-05	2,4	11,2	5,4	2.28571	0.131	UTR5	ENSSSCG00000008077(ENSSSCT00000008850:c.-474C>G,ENSSSCT00000042254:c.-474C>G)	-	-	3-42632846-42633608	3	42632846	42633608	6.76e-09	1.11e-07	124	309	228	85	106	73	15.03	22.69	26.81	4.32	6.08	4.26
3	42633254	42633254	A	G	SNP	.	521	0|0	1|1	14|0	0|7	0|1	0|1	0|1	0|1	0|1	0|1	5,4	15,3	12,6	8.02222	0.00462	1,1	9,3	1,6	0.047619	0.827	UTR5	ENSSSCG00000008077(ENSSSCT00000008850:c.-382A>G,ENSSSCT00000042254:c.-382A>G)	-	-	3-42632846-42633608	3	42632846	42633608	6.76e-09	1.11e-07	124	309	228	85	106	73	15.03	22.69	26.81	4.32	6.08	4.26
3	42990071	42990071	C	T	SNP	.	184	0|0	1|1	29|0	0|22	1|1	1|1	1|1	0|1	0|1	0|1	0,2	0,1	0,1	4	0.0455	1,1	1,1	1,0	0.2	0.655	intronic	ENSSSCG00000008080	-	-
3	43321195	43321195	G	T	SNP	.	408	0|0	1|1	13|0	0|6	0|1	0|1	0|1	0|1	0|1	0|1	3,5	11,11	4,2	0	1	1,1	4,3	3,1	0.692308	0.405	intronic	ENSSSCG00000021704	-	-	3-43321003-43321919	3	43321003	43321919	0.000155	0.000377	78	174	97	70	86	66	7.86	10.63	9.49	2.96	4.1	3.2
3	43321325	43321325	C	T	SNP	.	721	0|0	1|1	13|0	0|7	0|1	0|1	0|1	0|1	0|1	0|1	4,7	16,8	5,5	0.555556	0.456	2,2	5,6	3,2	0	1	intronic	ENSSSCG00000021704	-	-	3-43321003-43321919	3	43321003	43321919	0.000155	0.000377	78	174	97	70	86	66	7.86	10.63	9.49	2.96	4.1	3.2
3	44215410	44215410	A	T	SNP	.	83	0|0	1|1	16|0	0|16	0|1	0|1	0|1	0|1	0|1	0|1	0,1	1,0	1,0	0.333333	0.564	1,0	0,1	0,1	0.333333	0.564	UTR3	ENSSSCG00000008101(ENSSSCT00000008874:c.*285T>A)	-	-
3	44327513	44327513	T	C	SNP	.	697	0|0	1|1	9|0	0|17	0|1	0|1	0|1	0|1	0|1	0|1	1,5	4,9	8,9	2.77778	0.0956	1,5	4,1	2,3	0.25	0.617	exonic	ENSSSCG00000026954	synonymous SNV	ENSSSCG00000026954:ENSSSCT00000025034:exon1:c.A120G:p.G40G,ENSSSCG00000026954:ENSSSCT00000008876:exon1:c.A120G:p.G40G,ENSSSCG00000026954:ENSSSCT00000008875:exon1:c.A120G:p.G40G,ENSSSCG00000026954:ENSSSCT00000029355:exon1:c.A120G:p.G40G,	3-44327359-44328021	3	44327359	44328021	0.00171	0.00283	57	116	125	68	79	67	7.95	9.8	16.92	3.97	5.21	4.5
3	44327576	44327576	C	T	SNP	.	513	0|0	1|1	6|0	0|12	0|1	0|1	0|1	0|1	0|1	0|1	2,3	2,11	11,7	1	0.317	5,2	2,1	2,2	1.14286	0.285	exonic	ENSSSCG00000026954	synonymous SNV	ENSSSCG00000026954:ENSSSCT00000025034:exon1:c.G57A:p.L19L,ENSSSCG00000026954:ENSSSCT00000008876:exon1:c.G57A:p.L19L,ENSSSCG00000026954:ENSSSCT00000008875:exon1:c.G57A:p.L19L,ENSSSCG00000026954:ENSSSCT00000029355:exon1:c.G57A:p.L19L,	3-44327359-44328021	3	44327359	44328021	0.00171	0.00283	57	116	125	68	79	67	7.95	9.8	16.92	3.97	5.21	4.5
3	44327675	44327675	A	G	SNP	.	796	0|0	1|1	8|0	0|13	0|1	0|1	0|1	0|1	0|1	0|1	3,5	3,11	12,7	0.609756	0.435	3,4	2,3	2,2	0.25	0.617	UTR5	ENSSSCG00000026954(ENSSSCT00000008875:c.-43T>C,ENSSSCT00000008876:c.-43T>C,ENSSSCT00000025034:c.-43T>C)	-	-	3-44327359-44328021	3	44327359	44328021	0.00171	0.00283	57	116	125	68	79	67	7.95	9.8	16.92	3.97	5.21	4.5
3	44619367	44619367	G	A	SNP	.	77	0|0	1|1	22|0	0|20	0|1	0|1	0|1	0|1	0|1	0|1	1,0	0,1	0,1	0.333333	0.564	0,1	1,0	1,0	0.333333	0.564	intergenic	ENSSSCG00000008105(dist=14353),ENSSSCG00000022322(dist=541755)	-	-
3	44619379	44619379	G	A	SNP	.	77	0|0	1|1	21|0	0|20	0|1	0|1	0|1	0|1	0|1	0|1	1,0	0,1	0,1	0.333333	0.564	0,1	1,0	1,0	0.333333	0.564	intergenic	ENSSSCG00000008105(dist=14365),ENSSSCG00000022322(dist=541743)	-	-
3	44975666	44975666	A	C	SNP	.	174	0|0	1|1	16|0	0|18	1|1	1|1	1|1	0|1	0|1	0|1	0,1	0,2	0,1	4	0.0455	1,0	1,2	1,0	0.2	0.655	intergenic	ENSSSCG00000008105(dist=370652),ENSSSCG00000022322(dist=185456)	-	-
3	46110837	46110837	A	G	SNP	.	490	0|0	1|1	22|0	0|17	0|1	0|1	0|1	0|1	0|1	0|1	4,2	4,5	2,5	0.181818	0.67	3,2	2,3	1,1	0	1	upstream	ENSSSCG00000031072	-	-	3-46110663-46111313	3	46110663	46111313	0.000988	0.00177	32	84	62	31	43	13	4.55	7.23	8.55	1.85	2.89	0.89
3	46719155	46719155	G	C	SNP	.	64	0|0	1|1	16|0	0|12	0|1	0|1	0|1	0|0	0|0	0|0	1,1	1,1	1,1	0	1	1,0	1,0	4,0	6	0.0143	intergenic	ENSSSCG00000008123(dist=5042),ENSSSCG00000008124(dist=6842)	-	-
3	46992520	46992520	A	T	SNP	.	855	0|0	1|1	8|0	0|15	0|1	0|1	0|1	0|1	0|1	0|1	5,11	17,18	9,7	0.373134	0.541	4,3	3,8	1,2	1.19048	0.275	intronic	ENSSSCG00000034105	-	-	3-46992368-46992950	3	46992368	46992950	2.46e-06	1.31e-05	117	205	123	75	99	48	18.56	19.71	18.93	4.99	7.43	3.67
3	47052646	47052646	T	C	SNP	.	631	0|0	1|1	3|1	0|5	1|1	1|1	1|1	1|1	1|1	1|1	0,4	0,5	0,3	12	0.000532	0,2	0,2	0,2	6	0.0143	exonic	ENSSSCG00000035971	synonymous SNV	ENSSSCG00000035971:ENSSSCT00000047370:exon1:c.T93C:p.D31D,	3-47052298-47052733	3	47052298	47052733	4.32e-05	0.000133	29	63	53	17	21	5	6.16	8.1	10.92	1.51	2.11	0.51
3	48913838	48913838	T	C	SNP	.	83	0|0	1|1	11|0	0|21	0|1	0|1	0|1	0|1	0|1	0|1	1,0	1,0	0,1	0.333333	0.564	0,1	1,0	0,1	0.333333	0.564	intronic	ENSSSCG00000008143	-	-
3	50730654	50730654	T	C	SNP	.	80	0|0	1|1	14|0	0|23	0|1	0|1	0|1	0|1	0|1	0|1	1,0	0,1	0,1	0.333333	0.564	0,1	1,0	1,0	0.333333	0.564	intergenic	ENSSSCG00000022096(dist=922988),ENSSSCG00000008150(dist=700111)	-	-
3	53295292	53295292	C	G	SNP	.	406	0|0	1|1	15|0	0|22	0|1	0|1	0|1	0|1	0|1	0|1	4,1	6,6	4,5	0.153846	0.695	1,1	1,1	2,1	0.142857	0.706	UTR5	ENSSSCG00000008170(ENSSSCT00000058385:c.-396G>C,ENSSSCT00000043386:c.-396G>C,ENSSSCT00000008947:c.-396G>C)	-	-	3-53295018-53295552	3	53295018	53295552	0.00019	0.000447	31	54	65	26	24	13	5.36	5.66	10.91	1.88	1.96	1.08
3	53352486	53352486	A	G	SNP	.	77	0|0	1|1	22|0	0|32	0|1	0|1	0|1	0|1	0|1	0|1	1,0	1,0	0,1	0.333333	0.564	0,1	0,1	1,0	0.333333	0.564	intronic	ENSSSCG00000008171	-	-
3	53692748	53692748	A	G	SNP	.	514	0|0	1|1	11|0	0|14	0|1	0|1	0|1	0|1	0|1	0|1	3,4	4,5	4,3	0.0434783	0.835	3,5	4,2	2,2	0	1	intronic	ENSSSCG00000033885	-	-	3-53692669-53693221	3	53692669	53693221	0.000617	0.0012	50	80	70	36	45	41	8.36	8.11	11.36	2.52	3.56	3.3
3	53692876	53692876	C	T	SNP	.	433	0|0	1|1	14|0	0|10	0|1	0|1	0|1	0|1	0|1	0|1	3,1	6,5	5,4	0.666667	0.414	3,5	3,2	3,1	0.0588235	0.808	UTR5	ENSSSCG00000033885(ENSSSCT00000040307:c.-1G>A)	-	-	3-53692669-53693221	3	53692669	53693221	0.000617	0.0012	50	80	70	36	45	41	8.36	8.11	11.36	2.52	3.56	3.3
3	53692956	53692956	T	C	SNP	.	526	0|0	1|1	16|0	0|16	0|1	0|1	0|1	0|1	0|1	0|1	3,3	7,4	8,6	0.806452	0.369	3,2	4,1	4,4	0.888889	0.346	UTR5	ENSSSCG00000033885(ENSSSCT00000040307:c.-81A>G)	-	-	3-53692669-53693221	3	53692669	53693221	0.000617	0.0012	50	80	70	36	45	41	8.36	8.11	11.36	2.52	3.56	3.3
3	54775135	54775135	G	A	SNP	.	439	0|0	1|1	18|0	0|9	0|1	0|1	0|1	0|1	0|1	0|1	2,3	5,6	9,7	0	1	3,2	3,2	1,1	0.333333	0.564	intronic	ENSSSCG00000008179	-	-	3-54774921-54775650	3	54774921	54775650	0.00161	0.00269	51	105	137	74	78	41	6.46	8.06	16.84	3.93	4.67	2.5
3	54775141	54775141	T	C	SNP	.	500	0|0	1|1	19|0	0|9	0|1	0|1	0|1	0|1	0|1	0|1	2,2	4,7	9,9	0.272727	0.602	3,2	3,2	1,1	0.333333	0.564	intronic	ENSSSCG00000008179	-	-	3-54774921-54775650	3	54774921	54775650	0.00161	0.00269	51	105	137	74	78	41	6.46	8.06	16.84	3.93	4.67	2.5
3	55067612	55067612	G	A	SNP	.	70	0|0	1|1	17|0	0|11	0|1	0|1	0|1	0|0	0|0	0|0	0,1	1,1	0,1	1	0.317	1,0	1,0	1,0	3	0.0833	intronic	ENSSSCG00000008185	-	-
3	55198348	55198348	T	C	SNP	.	721	0|0	1|1	16|0	0|10	0|1	0|1	0|1	0|1	0|1	0|1	2,3	17,10	4,4	0.9	0.343	5,3	4,10	2,1	0.36	0.549	intronic	ENSSSCG00000008186	-	-	3-55197915-55198556	3	55197915	55198556	0.0382	0.0437	58	220	85	101	152	53	8.36	19.2	11.88	6.1	10.36	3.68
3	55372410	55372410	G	A	SNP	.	172	0|0	1|1	14|0	0|30	1|1	1|1	1|1	0|1	0|1	0|1	0,1	0,2	0,1	4	0.0455	2,1	1,0	1,1	0.666667	0.414	intronic	ENSSSCG00000008187	-	-
3	55677067	55677067	G	C	SNP	.	403	0|0	1|1	14|0	0|14	0|1	0|1	0|1	0|1	0|1	0|1	1,3	5,5	3,2	0.0526316	0.819	2,1	2,3	4,2	0.285714	0.593	UTR5	ENSSSCG00000008188(ENSSSCT00000038991:c.-95G>C),ENSSSCG00000025010(ENSSSCT00000023132:c.-1257C>G,ENSSSCT00000064589:c.-1257C>G)	-	-
3	56059534	56059534	T	C	SNP	.	48.5814	0|0	1|1	10|0	0|12	0|0	0|0	0|0	0|1	0|1	0|1	1,0	1,0	1,0	3	0.0833	0,1	3,1	6,1	3	0.0833	intronic	ENSSSCG00000033394	-	-
3	56277335	56277335	G	A	SNP	.	761	0|0	1|1	8|1	0|16	0|1	0|1	0|1	0|1	0|1	0|1	4,3	4,7	8,8	0.117647	0.732	4,3	1,5	1,3	1.47059	0.225	UTR5	ENSSSCG00000008192(ENSSSCT00000058227:c.-372G>A)	-	-	3-56276748-56277633	3	56276748	56277633	2.94e-07	2.35e-06	87	250	152	81	79	51	9.08	15.8	15.39	3.54	3.9	2.56
3	56277349	56277349	G	A	SNP	.	721	0|0	1|1	11|0	0|18	0|1	0|1	0|1	0|1	0|1	0|1	2,3	5,9	8,9	1	0.317	3,3	1,2	2,3	0.285714	0.593	UTR5	ENSSSCG00000008192(ENSSSCT00000058227:c.-358G>A)	-	-	3-56276748-56277633	3	56276748	56277633	2.94e-07	2.35e-06	87	250	152	81	79	51	9.08	15.8	15.39	3.54	3.9	2.56
3	56277485	56277485	C	A	SNP	.	644	0|0	1|1	6|0	0|8	0|1	0|1	0|1	0|1	0|1	0|1	1,6	6,10	7,7	2.18919	0.139	2,2	3,2	1,4	0.285714	0.593	UTR5	ENSSSCG00000008192(ENSSSCT00000058227:c.-222C>A,ENSSSCT00000049439:c.-222C>A)	-	-	3-56276748-56277633	3	56276748	56277633	2.94e-07	2.35e-06	87	250	152	81	79	51	9.08	15.8	15.39	3.54	3.9	2.56
3	56610258	56610258	G	A	SNP	.	609	0|0	1|1	11|0	0|16	0|1	0|1	0|1	0|1	0|1	0|1	2,5	16,17	11,3	0.296296	0.586	6,6	7,3	3,1	1.38462	0.239	upstream	ENSSSCG00000008194	-	-	3-56610133-56610645	3	56610133	56610645	9.95e-06	4.07e-05	66	207	117	64	77	38	11.9	22.62	20.47	4.84	6.57	3.3
3	56811651	56811651	G	A	SNP	.	820	0|0	1|1	9|0	0|14	0|1	0|1	0|1	0|1	0|1	0|1	5,3	10,16	11,13	0.62069	0.431	2,2	4,4	1,3	0.25	0.617	exonic	ENSSSCG00000008201	synonymous SNV	ENSSSCG00000008201:ENSSSCT00000040968:exon1:c.C94T:p.L32L,ENSSSCG00000008201:ENSSSCT00000008982:exon1:c.C94T:p.L32L,ENSSSCG00000008201:ENSSSCT00000063118:exon1:c.C94T:p.L32L,ENSSSCG00000008201:ENSSSCT00000065321:exon1:c.C94T:p.L32L,	3-56810831-56811954	3	56810831	56811954	2.88e-06	1.48e-05	76	244	183	98	78	42	6.25	12.16	14.6	3.38	3.03	1.66
3	56858631	56858631	C	A	SNP	.	367	0|0	1|1	9|0	0|12	0|1	0|1	0|1	0|1	0|1	0|1	1,1	5,5	1,2	0.0666667	0.796	2,1	4,3	1,2	0.0769231	0.782	upstream	ENSSSCG00000008202	-	-	3-56858173-56858685	3	56858173	56858685	0.0148	0.0184	38	115	84	60	81	49	6.85	12.57	14.7	4.53	6.91	4.25
3	58022876	58022876	A	G	SNP	.	51	0|0	1|1	22|0	0|13	0|0	0|0	0|0	0|1	0|1	0|1	1,0	1,0	1,0	3	0.0833	2,1	3,1	2,1	1.6	0.206	UTR5	ENSSSCG00000008217(ENSSSCT00000050646:c.-43A>G,ENSSSCT00000050737:c.-43A>G,ENSSSCT00000008998:c.-43A>G)	-	-
3	58355521	58355521	C	T	SNP	.	602	0|0	1|1	24|0	0|24	0|1	0|1	0|1	0|1	0|1	0|1	1,3	6,8	6,2	0	1	3,3	3,5	4,3	0.047619	0.827	upstream	ENSSSCG00000008221	-	-	3-58354740-58355631	3	58354740	58355631	0.00018	0.000427	89	249	178	119	132	58	9.22	15.63	17.9	5.17	6.47	2.89
3	58575279	58575279	C	A	SNP	.	397	0|0	1|1	11|0	0|21	0|1	0|1	0|1	0|1	0|1	0|1	3,4	10,4	6,3	2.13333	0.144	6,1	6,2	4,3	4.54545	0.033	UTR5	ENSSSCG00000024564(ENSSSCT00000030815:c.-44C>A,ENSSSCT00000052809:c.-44C>A,ENSSSCT00000041504:c.-44C>A)	-	-	3-58575002-58575873	3	58575002	58575873	1.32e-05	5.09e-05	99	210	188	83	118	68	10.5	13.49	19.34	3.69	5.92	3.47
3	58575656	58575656	C	T	SNP	.	944	0|0	1|1	20|0	0|21	0|1	0|1	0|1	0|1	0|1	0|1	6,8	8,14	5,14	5.25455	0.0219	1,5	6,4	1,2	0.473684	0.491	intronic	ENSSSCG00000024564	-	-	3-58575002-58575873	3	58575002	58575873	1.32e-05	5.09e-05	99	210	188	83	118	68	10.5	13.49	19.34	3.69	5.92	3.47
3	59174406	59174406	G	A	SNP	.	999	0|0	1|1	31|0	0|20	0|1	0|1	0|1	0|1	0|1	0|1	9,10	26,18	15,14	0.695652	0.404	5,4	9,9	3,6	0.111111	0.739	upstream;downstream	ENSSSCG00000008232;ENSSSCG00000008233	-	-	3-59174115-59174884	3	59174115	59174884	1.91e-07	1.66e-06	119	307	190	71	120	47	14.29	22.33	22.14	3.57	6.82	2.72
3	59174761	59174761	A	C	SNP	.	365	0|0	1|1	18|0	0|14	0|1	0|1	0|1	0|1	0|1	0|1	1,2	9,10	11,1	1.88235	0.17	3,1	0,1	2,1	0.5	0.48	upstream	ENSSSCG00000008232	-	-	3-59174115-59174884	3	59174115	59174884	1.91e-07	1.66e-06	119	307	190	71	120	47	14.29	22.33	22.14	3.57	6.82	2.72
3	59225413	59225413	C	G	SNP	.	449	0|0	1|1	13|0	0|12	0|1	0|1	0|1	0|1	0|1	0|1	1,1	15,9	5,1	3.125	0.0771	5,1	6,7	3,3	0.36	0.549	upstream	ENSSSCG00000022300	-	-	3-59224600-59225687	3	59224600	59225687	0.0532	0.0592	48	180	78	105	119	58	4.08	9.26	6.43	3.74	4.78	2.37
3	59323443	59323443	G	A	SNP	.	424	0|0	1|1	32|0	0|22	0|1	0|1	0|1	0|1	0|1	0|1	3,2	3,5	5,4	0	1	1,1	1,3	4,1	0.0909091	0.763	intronic	ENSSSCG00000008240	-	-
3	68022293	68022293	A	C	SNP	.	255	0|0	1|1	17|0	0|26	0|1	0|1	0|1	1|1	1|1	1|1	1,1	4,4	2,1	0.0769231	0.782	0,1	0,1	0,1	3	0.0833	downstream	ENSSSCG00000036008	-	-
3	68022310	68022310	C	T	SNP	.	247	0|0	1|1	15|0	0|28	0|1	0|1	0|1	1|1	1|1	1|1	1,1	4,4	2,1	0.0769231	0.782	0,1	0,1	0,1	3	0.0833	downstream	ENSSSCG00000036008	-	-
3	68117147	68117147	G	T	SNP	.	704	0|0	1|1	8|0	0|8	0|1	0|1	0|1	0|1	0|1	0|1	2,3	4,7	4,9	2.7931	0.0947	2,5	6,3	2,1	0.0526316	0.819	exonic	ENSSSCG00000038307	nonsynonymous SNV	ENSSSCG00000038307:ENSSSCT00000057837:exon1:c.C106A:p.P36T,	3-68116779-68117702	3	68116779	68117702	0.0064	0.00881	41	154	94	66	95	34	4.1	9.33	9.12	2.77	4.5	1.64
3	68540902	68540902	T	C	SNP	.	731	0|0	1|1	23|0	0|24	0|1	0|1	0|1	0|1	0|1	0|1	1,4	10,7	1,4	0.333333	0.564	2,5	3,6	3,2	1.19048	0.275	intronic	ENSSSCG00000033366	-	-	3-68540520-68541170	3	68540520	68541170	0.0764	0.083	32	108	64	62	72	65	4.55	9.3	8.82	3.69	4.84	4.45
3	68540945	68540945	C	T	SNP	.	690	0|0	1|1	23|0	0|25	0|1	0|1	0|1	0|1	0|1	0|1	1,4	12,9	3,7	0.444444	0.505	2,2	4,4	2,2	0	1	intronic	ENSSSCG00000033366	-	-	3-68540520-68541170	3	68540520	68541170	0.0764	0.083	32	108	64	62	72	65	4.55	9.3	8.82	3.69	4.84	4.45
3	68545932	68545932	T	C	SNP	.	260	0|0	1|1	12|0	0|11	0|1	0|1	0|1	0|1	0|1	0|1	2,1	5,3	3,2	1	0.317	1,1	1,1	1,2	0.142857	0.706	downstream	ENSSSCG00000033366	-	-
3	68545990	68545990	A	T	SNP	.	409	0|0	1|1	17|0	0|10	0|1	0|1	0|1	0|1	0|1	0|1	2,2	2,4	2,2	0.285714	0.593	1,2	1,2	3,2	0.0909091	0.763	downstream	ENSSSCG00000033366	-	-
3	68578161	68578161	T	C	SNP	.	374	0|0	1|1	7|0	0|18	0|1	0|1	0|1	0|1	0|1	0|1	1,1	3,4	4,4	0.0588235	0.808	2,1	1,4	1,1	0.4	0.527	upstream;downstream	ENSSSCG00000022786;ENSSSCG00000035061	-	-	3-68578046-68578368	3	68578046	68578368	0.023	0.0275	12	32	39	14	25	8	3.44	5.56	10.85	1.68	3.39	1.1
3	69657246	69657246	G	T	SNP	.	552	0|0	1|1	22|0	0|12	0|1	0|1	0|1	0|1	0|1	0|1	7,4	9,11	9,5	0.555556	0.456	1,1	4,2	2,2	0.333333	0.564	upstream	ENSSSCG00000022162	-	-	3-69656910-69657837	3	69656910	69657837	1.47e-06	8.52e-06	71	188	134	35	77	26	7.07	11.35	12.95	1.46	3.63	1.25
3	69813011	69813011	C	T	SNP	.	76	0|0	1|1	30|0	0|19	0|0	0|0	0|0	0|1	0|1	0|1	1,0	2,0	1,0	4	0.0455	0,1	1,1	0,1	1	0.317	intronic	ENSSSCG00000008307	-	-
3	71854620	71854620	C	T	SNP	.	52	0|0	1|1	14|0	0|14	0|1	0|1	0|1	0|0	0|0	0|0	2,1	0,1	0,1	0.2	0.655	2,0	1,0	1,0	4	0.0455	intergenic	ENSSSCG00000020736(dist=13759),ENSSSCG00000008326(dist=93526)	-	-
3	72663751	72663751	C	T	SNP	.	81	0|0	1|1	19|0	0|13	0|1	0|1	0|1	0|1	0|1	0|1	0,1	1,0	0,1	0.333333	0.564	1,0	1,0	0,1	0.333333	0.564	intronic	ENSSSCG00000008336	-	-
3	72867968	72867968	A	G	SNP	.	71	0|0	1|1	19|0	0|18	0|1	0|1	0|1	0|1	0|1	0|1	1,0	0,1	0,1	0.333333	0.564	1,0	1,0	0,1	0.333333	0.564	intronic	ENSSSCG00000008337	-	-
3	73831071	73831071	C	T	SNP	.	595	0|0	1|1	15|0	0|15	0|1	0|1	0|1	0|1	0|1	0|1	4,2	14,15	4,7	0.0869565	0.768	4,2	4,2	4,2	2	0.157	UTR5	ENSSSCG00000008346(ENSSSCT00000064073:c.-195G>A,ENSSSCT00000009140:c.-195G>A)	-	-	3-73830787-73831611	3	73830787	73831611	4.74e-06	2.22e-05	69	222	130	66	79	50	7.73	15.07	14.13	3.1	4.19	2.7
3	73831231	73831231	A	T	SNP	.	982	0|0	1|1	9|0	0|16	0|1	0|1	0|1	0|1	0|1	0|1	7,7	17,20	18,12	0.111111	0.739	2,5	2,5	7,4	0.36	0.549	UTR5	ENSSSCG00000008346(ENSSSCT00000049139:c.-20419T>A)	-	-	3-73830787-73831611	3	73830787	73831611	4.74e-06	2.22e-05	69	222	130	66	79	50	7.73	15.07	14.13	3.1	4.19	2.7
3	75083911	75083911	G	A	SNP	.	339	0|0	1|1	19|0	0|27	0|1	0|1	0|1	1|1	1|1	1|1	1,2	4,4	7,4	0.181818	0.67	0,1	0,1	0,1	3	0.0833	intergenic	ENSSSCG00000023908(dist=288288),ENSSSCG00000039161(dist=398350)	-	-
3	77168675	77168675	G	A	SNP	.	141	0|0	1|1	12|0	0|10	0|1	0|1	0|1	0|1	0|1	0|1	2,1	11,1	6,1	11.6364	0.000647	2,1	1,1	2,2	0.111111	0.739	intergenic	ENSSSCG00000028282(dist=198160),ENSSSCG00000037002(dist=24268)	-	-
3	77192179	77192179	C	G	SNP	.	779	0|0	1|1	19|0	0|13	0|1	0|1	0|1	0|1	0|1	0|1	9,2	22,25	24,12	2.7234	0.0989	10,4	10,6	2,4	1.77778	0.182	upstream	ENSSSCG00000037002	-	-	3-77191827-77192887	3	77191827	77192887	1.63e-07	1.46e-06	184	551	441	146	230	100	16.03	29.08	37.27	5.33	9.48	4.19
3	77192279	77192279	G	A	SNP	.	971	0|0	1|1	18|0	0|19	0|1	0|1	0|1	0|1	0|1	0|1	11,13	26,21	21,8	2.56	0.11	6,3	5,5	2,5	0	1	upstream	ENSSSCG00000037002	-	-	3-77191827-77192887	3	77191827	77192887	1.63e-07	1.46e-06	184	551	441	146	230	100	16.03	29.08	37.27	5.33	9.48	4.19
3	77709244	77709244	C	G	SNP	.	234	0|0	1|1	19|0	0|12	0|1	0|1	0|1	1|1	1|1	1|1	1,1	6,2	1,0	2.27273	0.132	0,2	0,2	0,1	5	0.0254	intergenic	ENSSSCG00000030005(dist=229879),ENSSSCG00000028947(dist=31226)	-	-
3	79257894	79257894	C	A	SNP	.	999	0|0	1|1	4|0	1|17	0|1	0|1	0|1	0|1	0|1	0|1	1,7	6,18	4,13	14.8776	0.000115	2,8	2,6	2,3	5.26087	0.0218	UTR5	ENSSSCG00000008372(ENSSSCT00000037536:c.-1620G>T,ENSSSCT00000049734:c.-1620G>T,ENSSSCT00000052845:c.-1620G>T,ENSSSCT00000054931:c.-1620G>T)	-	-	3-79257469-79258424	3	79257469	79258424	0.000714	0.00135	110	268	153	113	165	43	10.64	15.7	14.35	4.58	7.55	2
3	80574384	80574384	C	T	SNP	.	82	0|0	1|1	11|0	0|18	0|1	0|1	0|1	0|1	0|1	0|1	1,0	0,1	0,1	0.333333	0.564	1,0	1,0	0,1	0.333333	0.564	intronic	ENSSSCG00000008382	-	-
3	80746153	80746153	T	C	SNP	.	674	0|0	1|1	11|0	0|12	0|1	0|1	0|1	0|1	0|1	0|1	2,6	10,16	6,4	1.45455	0.228	2,2	5,3	4,4	0.2	0.655	UTR5	ENSSSCG00000008386(ENSSSCT00000009183:c.-7372A>G,ENSSSCT00000042064:c.-7372A>G)	-	-	3-80745733-80746564	3	80745733	80746564	9.08e-06	3.79e-05	56	187	99	47	63	42	6.22	12.59	10.67	2.19	3.31	2.25
3	80746227	80746227	C	A	SNP	.	476	0|0	1|1	12|0	0|15	0|1	0|1	0|1	0|1	0|1	0|1	3,3	9,12	4,3	0.117647	0.732	3,1	6,1	4,4	2.57895	0.108	UTR5	ENSSSCG00000008386(ENSSSCT00000009183:c.-7446G>T,ENSSSCT00000042064:c.-7446G>T)	-	-	3-80745733-80746564	3	80745733	80746564	9.08e-06	3.79e-05	56	187	99	47	63	42	6.22	12.59	10.67	2.19	3.31	2.25
3	80746241	80746241	C	G	SNP	.	610	0|0	1|1	11|0	0|14	0|1	0|1	0|1	0|1	0|1	0|1	2,3	10,14	4,4	0.675676	0.411	4,2	6,1	4,5	1.63636	0.201	UTR5	ENSSSCG00000008386(ENSSSCT00000009183:c.-7460G>C,ENSSSCT00000042064:c.-7460G>C)	-	-	3-80745733-80746564	3	80745733	80746564	9.08e-06	3.79e-05	56	187	99	47	63	42	6.22	12.59	10.67	2.19	3.31	2.25
3	80911732	80911732	C	T	SNP	.	591	0|0	1|1	13|0	0|11	0|1	0|1	0|1	0|1	0|1	0|1	1,4	4,8	2,3	2.90909	0.0881	2,1	4,8	1,0	0.25	0.617	UTR5	ENSSSCG00000008388(ENSSSCT00000054060:c.-66G>A)	-	-
3	82523398	82523398	T	G	SNP	.	253	0|0	1|1	23|0	0|23	1|1	1|1	1|1	0|1	0|1	0|1	0,1	0,1	0,1	3	0.0833	1,2	1,1	1,2	0.5	0.48	intergenic	ENSSSCG00000008392(dist=1227234),ENSSSCG00000008394(dist=813829)	-	-
3	83537056	83537056	G	A	SNP	.	550	0|0	1|1	7|0	0|6	0|1	0|1	0|1	0|1	0|1	0|1	4,4	6,6	10,3	1.48485	0.223	2,1	2,6	4,2	0.0588235	0.808	UTR5	ENSSSCG00000008395(ENSSSCT00000009192:c.-2632C>T,ENSSSCT00000042538:c.-2632C>T)	-	-	3-83536707-83537254	3	83536707	83537254	0.00137	0.00233	39	85	75	38	53	29	6.58	8.69	12.28	2.69	4.23	2.36
3	85992811	85992811	G	A	SNP	.	552	0|0	1|1	11|0	0|24	0|1	0|1	0|1	0|1	0|1	0|1	2,1	3,7	4,6	1.08696	0.297	1,4	1,3	1,1	2.27273	0.132	UTR3	ENSSSCG00000008404(ENSSSCT00000051676:c.*4214G>A,ENSSSCT00000064578:c.*4214G>A,ENSSSCT00000058866:c.*4214G>A)	-	-	3-85992062-85992960	3	85992062	85992960	0.00206	0.00331	47	145	119	76	88	33	4.83	9.03	11.87	3.27	4.28	1.63
3	86180993	86180993	G	C	SNP	.	840	0|0	1|1	4|0	0|10	1|1	1|1	1|1	1|1	1|1	1|1	0,3	0,11	0,4	18	2.21e-05	0,5	0,4	0,5	14	0.000183	intronic	ENSSSCG00000032007	-	-
3	86181063	86181063	C	A	SNP	.	920	0|0	1|1	9|0	0|11	1|1	1|1	1|1	1|1	1|1	1|1	0,1	0,11	0,4	16	6.33e-05	0,4	0,6	0,6	16	6.33e-05	intronic	ENSSSCG00000032007	-	-
3	86181103	86181103	G	A	SNP	.	999	0|0	1|1	11|1	0|14	1|1	1|1	1|1	1|1	1|1	1|1	0,2	0,8	0,4	14	0.000183	0,6	0,5	0,6	17	3.74e-05	intronic	ENSSSCG00000032007	-	-
3	86181114	86181114	G	T	SNP	.	893	0|0	1|1	11|1	0|13	1|1	1|1	1|1	1|1	1|1	1|1	0,2	0,7	0,3	12	0.000532	0,5	0,6	0,6	17	3.74e-05	intronic	ENSSSCG00000032007	-	-
3	92814132	92814132	A	G	SNP	.	622	0|0	1|1	9|0	0|20	0|1	0|1	0|1	0|1	0|1	0|1	3,1	9,12	6,4	0.0285714	0.866	2,3	6,5	2,1	0.0526316	0.819	UTR5	ENSSSCG00000020931(ENSSSCT00000028757:c.-93T>C)	-	-	3-92813919-92814458	3	92813919	92814458	0.000101	0.000266	36	148	94	37	58	25	6.17	15.36	15.62	2.66	4.7	2.06
3	93925959	93925959	T	G	SNP	.	662	0|0	1|1	10|0	0|18	0|1	0|1	0|1	0|1	0|1	0|1	8,3	8,16	4,7	0.782609	0.376	1,2	7,5	3,3	0.047619	0.827	UTR5	ENSSSCG00000008440(ENSSSCT00000009241:c.-2199T>G)	-	-	3-93925729-93926285	3	93925729	93926285	0.0042	0.00609	43	105	71	28	72	39	7.14	10.57	11.44	1.95	5.66	3.12
3	94080990	94080990	G	A	SNP	.	100	0|0	1|1	29|0	0|20	0|1	0|1	0|1	0|0	0|0	0|0	0,1	2,2	4,2	0.0909091	0.763	1,0	1,0	1,0	3	0.0833	intergenic	ENSSSCG00000008442(dist=14384),ENSSSCG00000008443(dist=86762)	-	-
3	94081004	94081004	C	T	SNP	.	150	0|0	1|1	27|0	0|24	0|1	0|1	0|1	0|0	0|0	0|0	0,1	2,2	3,3	0.0909091	0.763	1,0	1,0	1,0	3	0.0833	intergenic	ENSSSCG00000008442(dist=14398),ENSSSCG00000008443(dist=86748)	-	-
3	95170405	95170405	T	C	SNP	.	80	0|0	1|1	5|0	0|17	0|1	0|1	0|1	0|1	0|1	0|1	0,1	1,0	1,0	0.333333	0.564	0,1	1,0	0,1	0.333333	0.564	intergenic	ENSSSCG00000008445(dist=35888),ENSSSCG00000008446(dist=289164)	-	-
3	96449688	96449688	G	A	SNP	.	77	0|0	1|1	18|0	0|26	0|1	0|1	0|1	0|1	0|1	0|1	0,1	1,0	1,0	0.333333	0.564	1,0	0,1	0,1	0.333333	0.564	intergenic	ENSSSCG00000008451(dist=181989),ENSSSCG00000008452(dist=24771)	-	-
3	100142286	100142286	C	T	SNP	.	590	0|0	1|1	13|0	0|23	0|1	0|1	0|1	1|1	1|1	1|1	8,2	14,9	14,8	5.25455	0.0219	0,1	0,1	0,2	4	0.0455	intronic	ENSSSCG00000036418	-	-	3-100141623-100142539	3	100141623	100142539	4.05e-17	3.19e-14	85	267	121	15	1	15	8.57	16.31	11.83	0.63	0.05	0.73
3	101089164	101089164	G	T	SNP	.	381	0|0	1|1	11|0	0|7	0|1	0|1	0|1	1|1	1|1	1|1	1,4	2,3	1,2	1.92308	0.166	0,1	0,2	0,1	4	0.0455	upstream	ENSSSCG00000008478	-	-	3-101089079-101089371	3	101089079	101089371	0.00503	0.00713	18	23	20	5	7	12	5.69	4.41	6.14	0.66	1.05	1.83
3	101458599	101458599	T	A	SNP	.	278	0|0	1|1	21|0	0|11	0|1	0|1	0|1	0|1	0|1	0|1	2,1	6,4	3,1	1.47059	0.225	1,1	3,3	1,1	0	1	intronic	ENSSSCG00000008480	-	-	3-101458527-101459068	3	101458527	101459068	0.000421	0.000866	27	86	51	20	31	22	4.61	8.89	8.45	1.43	2.5	1.81
3	106061536	106061536	C	G	SNP	.	774	0|0	1|1	12|0	0|21	0|1	0|1	0|1	0|1	0|1	0|1	2,2	11,10	3,6	0.117647	0.732	7,4	2,7	4,4	0.142857	0.706	upstream	ENSSSCG00000008508	-	-	3-106061292-106062316	3	106061292	106062316	0.0739	0.0804	35	130	66	77	85	62	3.16	7.1	5.77	2.91	3.63	2.69
3	106418700	106418700	C	T	SNP	.	112	0|0	1|1	27|0	0|16	1|1	1|1	1|1	0|1	0|1	0|1	0,1	0,1	0,1	3	0.0833	1,1	1,0	1,0	1	0.317	intronic	ENSSSCG00000008510	-	-
3	107340106	107340106	A	T	SNP	.	489	0|0	1|1	18|0	0|16	0|1	0|1	0|1	0|1	0|1	0|1	3,2	9,4	2,5	0.36	0.549	2,4	2,2	6,1	0.529412	0.467	intergenic	ENSSSCG00000035747(dist=14358),ENSSSCG00000026213(dist=27011)	-	-
3	107426468	107426468	G	T	SNP	.	395	0|0	1|1	22|0	0|17	0|1	0|1	0|1	0|1	0|1	0|1	3,1	5,6	5,3	0.391304	0.532	3,1	3,3	3,1	1.14286	0.285	UTR5	ENSSSCG00000008518(ENSSSCT00000052851:c.-174C>A,ENSSSCT00000043276:c.-174C>A)	-	-	3-107426202-107426569	3	107426202	107426569	0.0113	0.0145	27	72	51	17	53	19	6.79	10.98	12.45	1.79	6.31	2.3
3	108074093	108074093	G	A	SNP	.	81	0|0	1|1	14|0	0|11	0|1	0|1	0|1	0|1	0|1	0|1	0,1	0,1	1,0	0.333333	0.564	1,0	0,1	1,0	0.333333	0.564	intergenic	ENSSSCG00000008522(dist=20924),ENSSSCG00000035987(dist=26308)	-	-
3	109196667	109196667	T	A	SNP	.	999	0|0	1|1	18|0	0|25	0|1	0|1	0|1	0|1	0|1	0|1	5,11	27,19	8,17	0.563218	0.453	8,5	2,8	3,2	0.142857	0.706	upstream	ENSSSCG00000008529	-	-	3-109196536-109197055	3	109196536	109197055	7.74e-10	1.98e-08	139	348	264	87	109	47	24.73	37.51	45.57	6.49	9.17	4.03
3	110474880	110474880	T	C	SNP	.	962	0|0	1|1	10|0	0|11	0|1	0|1	0|1	0|1	0|1	0|1	3,5	13,9	10,9	0.183673	0.668	4,6	5,5	4,3	0.037037	0.847	upstream	ENSSSCG00000008540	-	-	3-110474556-110475143	3	110474556	110475143	0.0102	0.0133	35	115	101	73	73	46	5.51	10.96	15.42	4.81	5.43	3.48
3	111266691	111266691	G	A	SNP	.	471	0|0	1|1	15|0	0|16	0|1	0|1	0|1	1|1	1|1	1|1	3,2	6,9	3,4	0.333333	0.564	0,1	0,1	0,1	3	0.0833	intronic	ENSSSCG00000026465	-	-	3-111266376-111266843	3	111266376	111266843	7.98e-08	8.2e-07	26	83	38	10	7	3	5.14	9.94	7.29	0.83	0.65	0.29
3	111920019	111920019	A	G	SNP	.	999	0|0	1|1	3|1	0|3	1|1	1|1	1|1	1|1	1|1	1|1	0,2	0,9	0,7	18	2.21e-05	0,8	0,13	0,6	27	2.04e-07	UTR5	ENSSSCG00000008550(ENSSSCT00000044697:c.-3722A>G)	-	-	3-111919907-111920232	3	111919907	111920232	0.297	0.302	20	69	43	43	75	33	5.68	11.88	11.85	5.12	10.08	4.51
3	111920104	111920104	A	C	SNP	.	675	0|0	1|1	5|0	0|5	0|1	0|1	0|1	0|1	0|1	0|1	3,1	9,7	5,4	0.862069	0.353	3,6	3,11	2,2	4.48148	0.0343	intronic	ENSSSCG00000008550	-	-	3-111919907-111920232	3	111919907	111920232	0.297	0.302	20	69	43	43	75	33	5.68	11.88	11.85	5.12	10.08	4.51
3	112065672	112065672	G	A	SNP	.	482	0|0	1|1	18|0	0|11	0|1	0|1	0|1	0|1	0|1	0|1	1,1	4,6	6,7	0.36	0.549	2,3	8,3	2,1	1.31579	0.251	UTR5	ENSSSCG00000008558(ENSSSCT00000009363:c.-1445C>T,ENSSSCT00000045676:c.-1445C>T,ENSSSCT00000054355:c.-1445C>T,ENSSSCT00000056994:c.-1445C>T)	-	-	3-112065401-112066562	3	112065401	112066562	0.00115	0.00202	76	262	275	81	198	78	6.05	12.63	21.22	2.7	7.45	2.99
3	112272921	112272921	T	C	SNP	.	794	0|0	1|1	19|0	0|14	0|1	0|1	0|1	0|1	0|1	0|1	1,6	7,9	6,10	3.10256	0.0782	1,2	2,4	1,0	0.4	0.527	upstream	ENSSSCG00000038543	-	-	3-112272439-112273169	3	112272439	112273169	1.71e-09	3.65e-08	121	278	186	37	85	22	15.31	21.31	22.83	1.96	5.09	1.34
3	112671088	112671088	A	G	SNP	.	809	0|0	1|1	21|0	0|23	0|1	0|1	0|1	0|1	0|1	0|1	9,4	10,14	8,10	0.0181818	0.893	7,5	9,8	1,2	0.125	0.724	upstream	ENSSSCG00000030643	-	-	3-112670937-112671454	3	112670937	112671454	0.000702	0.00133	93	140	119	86	109	57	16.61	15.15	20.62	6.44	9.21	4.9
3	112671134	112671134	G	C	SNP	.	941	0|0	1|1	17|0	0|18	0|1	0|1	0|1	0|1	0|1	0|1	9,4	17,18	9,12	0.0144928	0.904	6,7	11,10	2,4	0.1	0.752	upstream	ENSSSCG00000030643	-	-	3-112670937-112671454	3	112670937	112671454	0.000702	0.00133	93	140	119	86	109	57	16.61	15.15	20.62	6.44	9.21	4.9
3	112924538	112924538	G	A	SNP	.	373	0|0	1|1	16|0	0|10	0|1	0|1	0|1	0|1	0|1	0|1	1,3	11,3	6,5	1.68966	0.194	4,2	4,2	4,1	2.88235	0.0896	intronic	ENSSSCG00000032121	-	-	3-112923842-112924640	3	112923842	112924640	3.3e-05	0.000107	82	186	151	75	95	73	9.49	13.04	16.95	3.64	5.2	4.07
3	112956214	112956214	G	A	SNP	.	72	0|0	1|1	11|0	0|30	0|0	0|0	0|0	0|1	0|1	0|1	1,0	2,0	1,0	4	0.0455	0,1	0,1	1,1	1	0.317	intergenic	ENSSSCG00000032121(dist=16387),ENSSSCG00000008574(dist=13855)	-	-
3	113213752	113213752	C	T	SNP	.	162	0|0	1|1	7|0	0|11	0|1	0|1	0|1	0|0	0|0	0|0	0,1	3,4	0,1	1	0.317	2,0	2,0	1,0	5	0.0254	intergenic	ENSSSCG00000008575(dist=33839),ENSSSCG00000008576(dist=15407)	-	-
3	113213757	113213757	T	C	SNP	.	200	0|0	1|1	7|0	0|12	0|1	0|1	0|1	0|0	0|0	0|0	0,1	3,6	0,1	2.27273	0.132	2,0	2,0	1,0	5	0.0254	intergenic	ENSSSCG00000008575(dist=33844),ENSSSCG00000008576(dist=15402)	-	-
3	113963727	113963727	T	C	SNP	.	289	0|0	1|1	19|0	0|23	1|1	1|1	1|1	1|1	1|1	1|1	0,1	0,2	0,1	4	0.0455	0,1	0,3	0,1	5	0.0254	intronic	ENSSSCG00000008578	-	-
3	113979200	113979200	G	C	SNP	.	689	0|0	1|1	20|0	0|18	0|1	0|1	0|1	0|1	0|1	0|1	5,5	8,11	2,5	1	0.317	2,6	4,2	1,3	0.888889	0.346	exonic	ENSSSCG00000008578	nonsynonymous SNV	ENSSSCG00000008578:ENSSSCT00000051123:exon22:c.G3532C:p.D1178H,	3-113978922-113979863	3	113978922	113979863	0.121	0.128	44	129	77	108	113	42	4.32	7.67	7.33	4.44	5.24	1.98
3	114577264	114577264	A	C	SNP	.	247	0|0	1|1	12|0	0|10	0|1	0|1	0|1	0|1	0|1	0|1	0,1	5,3	1,2	0	1	5,1	2,1	4,2	3.26667	0.0707	intronic	ENSSSCG00000008582,ENSSSCG00000008584	-	-
3	114577896	114577896	C	T	SNP	.	413	0|0	1|1	12|0	0|15	0|1	0|1	0|1	0|1	0|1	0|1	1,1	5,8	2,1	0.222222	0.637	3,1	4,4	2,1	0.6	0.439	UTR5	ENSSSCG00000008584(ENSSSCT00000037752:c.-945G>A)	-	-	3-114577801-114578216	3	114577801	114578216	0.0183	0.0224	23	108	50	46	54	20	5.12	14.56	10.79	4.29	5.68	2.14
3	114636130	114636130	G	T	SNP	.	419	0|0	1|1	11|0	0|14	0|1	0|1	0|1	0|1	0|1	0|1	5,2	3,6	3,5	0.166667	0.683	1,2	1,1	1,1	0.142857	0.706	UTR5	ENSSSCG00000008584(ENSSSCT00000046148:c.-10357C>A)	-	-	3-114636036-114636504	3	114636036	114636504	7.57e-05	0.00021	56	176	79	46	70	29	11.05	21.04	15.12	3.8	6.53	2.75
3	114636188	114636188	G	A	SNP	.	600	0|0	1|1	12|0	0|13	0|1	0|1	0|1	0|1	0|1	0|1	5,4	12,17	5,2	0.0222222	0.882	4,4	3,3	1,3	0.222222	0.637	intronic	ENSSSCG00000008589	-	-	3-114636036-114636504	3	114636036	114636504	7.57e-05	0.00021	56	176	79	46	70	29	11.05	21.04	15.12	3.8	6.53	2.75
3	114914568	114914568	G	A	SNP	.	112	0|0	1|1	20|0	0|19	0|1	0|1	0|1	1|1	1|1	1|1	1,0	2,1	1,0	1.8	0.18	0,1	0,1	0,1	3	0.0833	intronic	ENSSSCG00000008593	-	-
3	114917459	114917459	C	T	SNP	.	323	0|0	1|1	17|0	0|15	0|1	0|1	0|1	1|1	1|1	1|1	1,2	4,2	4,3	0.25	0.617	0,2	0,1	0,2	5	0.0254	intronic	ENSSSCG00000008593	-	-	3-114917216-114917627	3	114917216	114917627	0.00141	0.00239	18	42	24	9	15	5	4.04	5.72	5.23	0.85	1.59	0.54
3	115444040	115444040	A	T	SNP	.	81	0|0	1|1	25|0	0|15	0|1	0|1	0|1	0|1	0|1	0|1	1,0	0,1	1,0	0.333333	0.564	0,1	0,1	1,0	0.333333	0.564	intergenic	ENSSSCG00000008593(dist=266170),ENSSSCG00000035036(dist=1738328)	-	-
3	117378666	117378666	C	T	SNP	.	100	0|0	1|1	12|0	0|27	1|1	1|1	1|1	0|1	0|1	0|1	0,1	0,1	0,1	3	0.0833	1,0	1,0	2,1	1.8	0.18	intergenic	ENSSSCG00000008595(dist=58798),ENSSSCG00000025357(dist=85161)	-	-
3	117582823	117582823	A	G	SNP	.	166	0|0	1|1	14|0	0|21	0|1	0|1	0|1	1|1	1|1	1|1	1,0	1,0	2,1	1.8	0.18	0,2	0,1	0,2	5	0.0254	intergenic	ENSSSCG00000025357(dist=7106),ENSSSCG00000028931(dist=5608)	-	-
3	117609669	117609669	T	C	SNP	.	77	0|0	1|1	14|0	0|30	0|0	0|0	0|0	0|1	0|1	0|1	2,0	1,0	1,0	4	0.0455	2,1	1,2	2,1	0.111111	0.739	intronic	ENSSSCG00000030115	-	-
3	117645497	117645497	G	A	SNP	.	159	0|0	1|1	20|0	0|16	0|0	0|0	0|0	0|1	0|1	0|1	1,0	1,0	1,0	3	0.0833	2,3	0,1	2,2	0.4	0.527	UTR3	ENSSSCG00000030115(ENSSSCT00000048752:c.*79G>A,ENSSSCT00000027306:c.*79G>A)	-	-
3	117775816	117775816	A	G	SNP	.	915	0|0	1|1	14|0	0|12	0|1	0|1	0|1	0|1	0|1	0|1	1,1	9,8	9,11	0.025641	0.873	2,3	3,12	2,6	7	0.00815	intronic	ENSSSCG00000038406	-	-	3-117775648-117776138	3	117775648	117776138	0.0227	0.0272	21	140	93	44	92	38	3.96	15.98	17	3.47	8.2	3.45
3	117775945	117775945	G	C	SNP	.	899	0|0	1|1	18|0	0|13	0|1	0|1	0|1	0|1	0|1	0|1	2,2	8,12	10,11	0.555556	0.456	4,3	5,7	3,3	0.04	0.842	intronic	ENSSSCG00000038406	-	-	3-117775648-117776138	3	117775648	117776138	0.0227	0.0272	21	140	93	44	92	38	3.96	15.98	17	3.47	8.2	3.45
3	117988278	117988278	T	C	SNP	.	309	0|0	1|1	15|0	0|13	0|1	0|1	0|1	0|1	0|1	0|1	1,1	5,1	2,1	2.27273	0.132	1,3	4,1	2,4	0.0666667	0.796	intronic	ENSSSCG00000008601	-	-
3	117988327	117988327	G	C	SNP	.	275	0|0	1|1	9|0	0|15	0|1	0|1	0|1	0|1	0|1	0|1	0,1	5,2	2,2	0.333333	0.564	2,2	4,1	4,3	1	0.317	intronic	ENSSSCG00000008601	-	-
3	118768266	118768266	A	C	SNP	.	286	0|0	1|1	14|0	0|19	0|1	0|1	0|1	0|1	0|1	0|1	5,1	5,2	4,1	5.55556	0.0184	4,1	4,4	2,2	0.529412	0.467	intergenic	ENSSSCG00000008606(dist=3162),ENSSSCG00000040444(dist=132218)	-	-
3	119906443	119906443	A	G	SNP	.	478	0|0	1|1	17|0	0|19	0|1	0|1	0|1	1|1	1|1	1|1	1,4	11,9	1,1	0.037037	0.847	0,1	0,1	0,2	4	0.0455	intergenic	ENSSSCG00000008608(dist=447663),ENSSSCG00000031905(dist=44654)	-	-
3	120044384	120044384	G	C	SNP	.	81	0|0	1|1	15|0	0|21	0|1	0|1	0|1	0|1	0|1	0|1	0,1	1,0	0,1	0.333333	0.564	0,1	1,0	1,0	0.333333	0.564	intergenic	ENSSSCG00000026538(dist=9760),ENSSSCG00000008613(dist=22572)	-	-
3	122251938	122251938	T	C	SNP	.	132	0|0	1|1	11|0	0|17	1|1	1|1	1|1	0|1	0|1	0|1	0,1	0,1	0,1	3	0.0833	1,0	2,1	2,1	1.28571	0.257	intergenic	ENSSSCG00000008621(dist=9725),ENSSSCG00000035606(dist=273830)	-	-
3	122720506	122720506	C	T	SNP	.	352	0|0	1|1	20|0	0|11	0|1	0|1	0|1	0|1	0|1	0|1	1,2	1,2	2,2	0.4	0.527	1,1	1,3	1,2	1	0.317	UTR5	ENSSSCG00000008664(ENSSSCT00000009481:c.-1142G>A)	-	-	3-122720496-122720920	3	122720496	122720920	0.0278	0.0326	25	64	62	33	54	30	5.45	8.44	13.1	3.01	5.56	3.15
3	124196630	124196630	A	G	SNP	.	329	0|0	1|1	10|0	0|12	0|1	0|1	0|1	0|1	0|1	0|1	1,2	2,3	1,2	0.818182	0.366	2,2	5,2	4,1	2.25	0.134	upstream	ENSSSCG00000039080	-	-
3	124983967	124983967	G	C	SNP	.	378	0|0	1|1	12|0	0|15	0|1	0|1	0|1	0|1	0|1	0|1	5,2	7,3	6,6	1.68966	0.194	1,1	1,2	1,1	0.142857	0.706	intronic	ENSSSCG00000008624	-	-	3-124983836-124984134	3	124983836	124984134	0.000326	0.000699	29	45	52	18	22	12	8.99	8.45	15.63	2.34	3.22	1.79
3	124984060	124984060	A	C	SNP	.	342	0|0	1|1	12|0	0|15	0|1	0|1	0|1	0|1	0|1	0|1	2,1	4,2	3,3	0.6	0.439	2,2	3,3	1,1	0	1	intronic	ENSSSCG00000008624	-	-	3-124983836-124984134	3	124983836	124984134	0.000326	0.000699	29	45	52	18	22	12	8.99	8.45	15.63	2.34	3.22	1.79
3	125507595	125507595	C	T	SNP	.	427	0|0	1|1	8|0	0|13	0|1	0|1	0|1	1|1	1|1	1|1	1,2	9,11	4,2	0.0344828	0.853	0,3	0,1	0,1	5	0.0254	upstream	ENSSSCG00000008631	-	-
3	125861460	125861460	T	C	SNP	.	182	0|0	1|1	16|0	0|23	0|1	0|1	0|1	0|1	0|1	0|1	1,1	6,1	4,2	3.26667	0.0707	3,1	5,2	1,1	1.92308	0.166	UTR5	ENSSSCG00000008635(ENSSSCT00000061079:c.-118T>C)	-	-	3-125861118-125861587	3	125861118	125861587	0.677	0.679	10	37	14	19	48	14	1.97	4.41	2.67	1.57	4.47	1.33
3	126220783	126220783	G	A	SNP	.	313	0|0	1|1	13|0	0|15	0|1	0|1	0|1	0|1	0|1	0|1	1,1	4,1	7,1	5.4	0.0201	1,3	2,4	1,2	1.92308	0.166	intergenic	ENSSSCG00000027121(dist=88206),ENSSSCG00000031741(dist=135872)	-	-
3	126281976	126281976	C	G	SNP	.	81	0|0	1|1	9|0	0|10	0|1	0|1	0|1	0|1	0|1	0|1	0,1	0,1	1,0	0.333333	0.564	1,0	0,1	1,0	0.333333	0.564	intergenic	ENSSSCG00000027121(dist=149399),ENSSSCG00000031741(dist=74679)	-	-
3	126365227	126365227	C	T	SNP	.	454	0|0	1|1	3|0	0|11	0|1	0|1	0|1	0|1	0|1	0|1	2,1	7,4	3,1	2	0.157	7,7	3,6	3,2	0.142857	0.706	intronic	ENSSSCG00000031741	-	-
3	126367390	126367390	G	A	SNP	.	232	0|0	1|1	23|0	0|19	0|1	0|1	0|1	0|1	0|1	0|1	3,2	3,1	3,2	1.14286	0.285	2,1	4,3	3,1	1.14286	0.285	intergenic	ENSSSCG00000031741(dist=1746),ENSSSCG00000040267(dist=30945)	-	-	3-126366783-126367392	3	126366783	126367392	7.84e-07	5.17e-06	74	150	132	46	66	35	11.22	13.78	19.42	2.92	4.73	2.56
3	126461848	126461848	T	C	SNP	.	72	0|0	1|1	23|0	0|15	0|1	0|1	0|1	0|1	0|1	0|1	1,0	0,1	1,0	0.333333	0.564	1,0	0,1	0,1	0.333333	0.564	intergenic	ENSSSCG00000038643(dist=31938),ENSSSCG00000026068(dist=2540)	-	-
3	126623886	126623886	C	T	SNP	.	61	0|0	1|1	21|0	0|25	0|1	0|1	0|1	0|1	0|1	0|1	0,1	1,0	0,1	0.333333	0.564	1,0	0,1	1,0	0.333333	0.564	intergenic	ENSSSCG00000008637(dist=37138),ENSSSCG00000008638(dist=114917)	-	-
3	126905710	126905710	A	G	SNP	.	543	0|0	1|1	12|0	0|15	0|1	0|1	0|1	0|1	0|1	0|1	3,2	11,4	11,5	5.44444	0.0196	2,6	4,4	6,3	0.04	0.842	UTR5	ENSSSCG00000020799(ENSSSCT00000027309:c.-174T>C,ENSSSCT00000062671:c.-174T>C)	-	-	3-126905528-126906084	3	126905528	126906084	0.00251	0.00391	37	118	77	45	54	53	6.15	11.87	12.41	3.13	4.24	4.24
3	126905797	126905797	A	C	SNP	.	499	0|0	1|1	15|0	0|13	0|1	0|1	0|1	0|1	0|1	0|1	4,4	8,4	14,5	4.33333	0.0374	4,3	6,1	3,4	1.19048	0.275	upstream	ENSSSCG00000020799,ENSSSCG00000029313	-	-	3-126905528-126906084	3	126905528	126906084	0.00251	0.00391	37	118	77	45	54	53	6.15	11.87	12.41	3.13	4.24	4.24
3	126906117	126906117	T	C	SNP	.	332	0|0	1|1	11|0	0|14	0|1	0|1	0|1	0|1	0|1	0|1	1,2	7,3	3,4	0.2	0.655	1,1	2,2	3,1	0.4	0.527	intronic	ENSSSCG00000029313	-	-
3	126996415	126996415	T	C	SNP	.	79	0|0	1|1	12|0	0|19	0|1	0|1	0|1	0|1	0|1	0|1	0,1	1,0	1,0	0.333333	0.564	0,1	0,1	1,0	0.333333	0.564	intronic	ENSSSCG00000008642	-	-
3	127399071	127399071	G	A	SNP	.	267	0|0	1|1	18|0	0|20	1|1	1|1	1|1	1|1	1|1	1|1	0,1	0,1	0,1	3	0.0833	0,1	0,1	0,3	5	0.0254	intronic	ENSSSCG00000008644	-	-
3	131046101	131046101	C	A	SNP	.	66	0|0	1|1	11|0	0|17	0|1	0|1	0|1	0|1	0|1	0|1	1,0	0,1	1,0	0.333333	0.564	0,1	1,0	0,1	0.333333	0.564	intergenic	ENSSSCG00000008649(dist=1245904),ENSSSCG00000008651(dist=51629)	-	-
4	84460	84460	T	C	SNP	.	748	0|0	1|1	11|0	0|15	0|1	0|1	0|1	0|1	0|1	0|1	2,2	6,8	3,10	2.6129	0.106	2,5	5,2	1,5	0.8	0.371	UTR3	ENSSSCG00000036839(ENSSSCT00000036984:c.*3190A>G)	-	-	4-83951-84518	4	83951	84518	5.59e-05	0.000164	58	154	109	68	65	35	9.45	15.19	17.22	4.64	5.01	2.74
4	295613	295613	A	G	SNP	.	313	0|0	1|1	11|0	0|11	0|1	0|1	0|1	0|1	0|1	0|1	2,3	3,2	2,2	0	1	2,2	5,1	2,2	1.14286	0.285	UTR5;UTR3	ENSSSCG00000005899(ENSSSCT00000006478:c.-72T>C);ENSSSCG00000005901(ENSSSCT00000055397:c.*2319T>C,ENSSSCT00000041108:c.*2319T>C),ENSSSCG00000025736(ENSSSCT00000006463:c.*2131A>G,ENSSSCT00000036186:c.*1982A>G)	-	-
4	381211	381211	G	A	SNP	.	115	0|0	1|1	18|0	0|21	1|1	1|1	1|1	0|1	0|1	0|1	0,1	0,1	0,1	3	0.0833	1,1	1,0	1,0	1	0.317	downstream	ENSSSCG00000005905	-	-
4	382737	382737	T	C	SNP	.	239	0|0	1|1	9|0	0|7	0|1	0|1	0|1	0|1	0|1	0|1	1,1	4,2	1,1	0.4	0.527	3,1	5,2	1,2	1.14286	0.285	upstream	ENSSSCG00000005906	-	-	4-382722-383023	4	382722	383023	0.357	0.362	4	29	21	25	23	7	1.23	5.39	6.25	3.21	3.34	1.03
4	493405	493405	G	T	SNP	.	87	0|0	1|1	7|0	0|12	0|0	0|0	0|0	0|1	0|1	0|1	1,0	3,0	3,0	7	0.00815	0,2	1,1	3,1	0	1	intronic	ENSSSCG00000005917,ENSSSCG00000005920	-	-
4	1010327	1010327	C	T	SNP	.	402	0|0	1|1	7|0	0|11	0|1	0|1	0|1	0|1	0|1	0|1	2,2	3,6	2,3	0.888889	0.346	2,2	1,1	5,1	1.33333	0.248	UTR5	ENSSSCG00000006956(ENSSSCT00000007621:c.-284C>T)	-	-	4-1010067-1010780	4	1010067	1010780	0.0404	0.046	37	121	62	66	58	74	4.79	9.49	7.79	3.58	3.55	4.61
4	1132943	1132943	C	T	SNP	.	801	0|0	1|1	15|0	0|22	0|1	0|1	0|1	0|1	0|1	0|1	5,7	8,10	4,6	0.9	0.343	2,4	2,6	2,1	1.47059	0.225	upstream	ENSSSCG00000006957	-	-	4-1132831-1133233	4	1132831	1133233	0.00282	0.00433	44	105	75	42	72	23	10.11	14.61	16.71	4.04	7.82	2.54
4	7800059	7800059	T	C	SNP	.	98	0|0	1|1	20|0	0|14	0|1	0|1	0|1	0|0	0|0	0|0	0,1	1,2	0,1	1.8	0.18	2,0	1,0	1,0	4	0.0455	intergenic	ENSSSCG00000030947(dist=444708),ENSSSCG00000005943(dist=14214)	-	-
4	8113595	8113595	G	A	SNP	.	82	0|0	1|1	13|0	0|10	0|1	0|1	0|1	0|1	0|1	0|1	0,1	0,1	1,0	0.333333	0.564	1,0	0,1	1,0	0.333333	0.564	intergenic	ENSSSCG00000005946(dist=2440),ENSSSCG00000037017(dist=36673)	-	-
4	9818852	9818852	C	T	SNP	.	81	0|0	1|1	24|0	0|18	0|1	0|1	0|1	0|1	0|1	0|1	0,1	0,1	1,0	0.333333	0.564	1,0	1,0	0,1	0.333333	0.564	intronic	ENSSSCG00000031717	-	-
4	13446943	13446943	T	G	SNP	.	264	0|0	1|1	15|0	0|12	0|1	0|1	0|1	0|1	0|1	0|1	3,2	7,4	2,1	1.31579	0.251	3,2	2,1	2,1	0.818182	0.366	exonic	ENSSSCG00000005967	synonymous SNV	ENSSSCG00000005967:ENSSSCT00000034549:exon2:c.T546G:p.A182A,ENSSSCG00000005967:ENSSSCT00000037773:exon2:c.T546G:p.A182A,
4	14700336	14700336	A	G	SNP	.	408	0|0	1|1	14|0	0|9	0|1	0|1	0|1	0|1	0|1	0|1	6,5	12,4	7,3	4.56757	0.0326	3,1	4,1	1,3	0.692308	0.405	upstream	ENSSSCG00000005970	-	-	4-14699951-14700520	4	14699951	14700520	1.69e-07	1.5e-06	86	196	118	59	66	50	13.96	19.27	18.58	4.01	5.07	3.91
4	15263472	15263472	G	T	SNP	.	698	0|0	1|1	19|0	1|11	0|1	0|1	0|1	0|1	0|1	0|1	6,4	20,9	15,10	5.0625	0.0245	5,8	4,5	5,1	0	1	UTR5	ENSSSCG00000040731(ENSSSCT00000006560:c.-472G>T,ENSSSCT00000037565:c.-472G>T,ENSSSCT00000052428:c.-472G>T,ENSSSCT00000054295:c.-472G>T)	-	-	4-15263218-15263706	4	15263218	15263706	0.00243	0.0038	48	148	98	86	74	30	9.08	16.97	17.99	6.82	6.62	2.73
4	15998966	15998966	T	G	SNP	.	999	0|0	1|1	16|0	0|7	0|1	0|1	0|1	0|1	0|1	0|1	5,4	19,16	23,16	1.45783	0.227	6,5	9,13	5,5	0.209302	0.647	upstream	ENSSSCG00000005982	-	-	4-15998261-15999324	4	15998261	15999324	0.000677	0.00129	122	382	300	187	243	124	10.6	20.1	25.28	6.81	9.98	5.19
4	15999080	15999080	C	A	SNP	.	999	0|0	1|1	18|1	0|20	0|1	0|1	0|1	0|1	0|1	0|1	2,7	22,17	17,11	0.473684	0.491	5,7	5,11	3,8	4.33333	0.0374	upstream	ENSSSCG00000005982	-	-	4-15998261-15999324	4	15998261	15999324	0.000677	0.00129	122	382	300	187	243	124	10.6	20.1	25.28	6.81	9.98	5.19
4	16100632	16100632	G	A	SNP	.	714	0|0	1|1	24|0	0|13	0|1	0|1	0|1	0|1	0|1	0|1	4,1	6,6	6,9	0	1	2,6	5,5	4,5	0.925926	0.336	upstream	ENSSSCG00000005984	-	-	4-16100414-16101306	4	16100414	16101306	0.00583	0.00812	39	143	136	81	82	70	4.04	8.97	13.66	3.51	4.01	3.49
4	16137209	16137209	C	G	SNP	.	533	0|0	1|1	14|0	0|14	0|1	0|1	0|1	0|1	0|1	0|1	3,3	5,7	7,3	0.142857	0.706	4,3	3,4	3,2	0.0526316	0.819	UTR5	ENSSSCG00000021744(ENSSSCT00000024326:c.-7C>G)	-	-	4-16137004-16137315	4	16137004	16137315	0.153	0.16	18	40	46	34	40	32	5.34	7.2	13.25	4.23	5.62	4.57
4	16137210	16137210	G	C	SNP	.	553	0|0	1|1	14|0	0|14	0|1	0|1	0|1	0|1	0|1	0|1	3,3	5,7	7,3	0.142857	0.706	4,4	3,4	3,2	0	1	UTR5	ENSSSCG00000021744(ENSSSCT00000024326:c.-6G>C)	-	-	4-16137004-16137315	4	16137004	16137315	0.153	0.16	18	40	46	34	40	32	5.34	7.2	13.25	4.23	5.62	4.57
4	16202942	16202942	A	G	SNP	.	566	0|0	1|1	15|0	0|20	0|1	0|1	0|1	0|1	0|1	0|1	4,5	9,5	11,5	2.07692	0.15	1,2	1,2	2,3	0.818182	0.366	intergenic	ENSSSCG00000005986(dist=17922),ENSSSCG00000005987(dist=9611)	-	-
4	17038864	17038864	G	A	SNP	.	82	0|0	1|1	14|0	0|26	0|1	0|1	0|1	0|1	0|1	0|1	0,1	1,0	1,0	0.333333	0.564	0,1	1,0	0,1	0.333333	0.564	intergenic	ENSSSCG00000021586(dist=647220),ENSSSCG00000005992(dist=543985)	-	-
4	28203783	28203783	G	T	SNP	.	942	0|0	1|1	20|0	0|8	0|1	0|1	0|1	0|1	0|1	0|1	3,2	3,13	11,11	1.88372	0.17	1,8	2,4	4,3	2.90909	0.0881	UTR5	ENSSSCG00000006029(ENSSSCT00000030070:c.-71G>T,ENSSSCT00000006617:c.-71G>T)	-	-	4-28203041-28203890	4	28203041	28203890	0.000163	0.000393	87	308	203	113	155	81	9.46	20.3	21.42	5.15	7.97	4.24
4	28950230	28950230	C	T	SNP	.	53	0|0	1|1	16|0	0|7	0|1	0|1	0|1	0|1	0|1	0|1	0,1	0,1	0,1	3	0.0833	1,0	1,0	1,0	3	0.0833	intergenic	ENSSSCG00000006031(dist=222339),ENSSSCG00000006032(dist=74440)	-	-
4	34466708	34466708	A	G	SNP	.	81	0|0	1|1	18|0	0|19	0|1	0|1	0|1	0|1	0|1	0|1	1,0	0,1	0,1	0.333333	0.564	1,0	0,1	1,0	0.333333	0.564	intergenic	ENSSSCG00000027480(dist=30702),ENSSSCG00000006056(dist=44238)	-	-
4	36208588	36208588	A	C	SNP	.	820	0|0	1|1	16|0	0|11	0|1	0|1	0|1	0|1	0|1	0|1	7,4	10,7	8,9	0.555556	0.456	5,6	1,6	2,4	2.66667	0.103	intronic	ENSSSCG00000006063	-	-	4-36208272-36209254	4	36208272	36209254	0.00162	0.00269	84	251	172	132	156	74	7.9	14.3	15.69	5.2	6.94	3.35
4	36208835	36208835	A	G	SNP	.	780	0|0	1|1	18|0	0|12	0|1	0|1	0|1	0|1	0|1	0|1	6,5	7,8	7,8	0.0243902	0.876	6,6	6,6	6,1	0.806452	0.369	intronic	ENSSSCG00000006063	-	-	4-36208272-36209254	4	36208272	36209254	0.00162	0.00269	84	251	172	132	156	74	7.9	14.3	15.69	5.2	6.94	3.35
4	36208855	36208855	G	A	SNP	.	656	0|0	1|1	20|0	0|5	0|1	0|1	0|1	0|1	0|1	0|1	6,3	9,8	6,7	0.230769	0.631	4,4	11,5	8,1	5.12121	0.0236	intronic	ENSSSCG00000006063	-	-	4-36208272-36209254	4	36208272	36209254	0.00162	0.00269	84	251	172	132	156	74	7.9	14.3	15.69	5.2	6.94	3.35
4	36932394	36932394	A	G	SNP	.	67	0|0	1|1	14|0	0|17	0|1	0|1	0|1	0|1	0|1	0|1	0,1	1,0	1,0	0.333333	0.564	1,0	0,1	0,1	0.333333	0.564	intronic	ENSSSCG00000006069	-	-
4	39883439	39883439	T	C	SNP	.	321	0|0	1|1	14|0	0|14	0|1	0|1	0|1	1|1	1|1	1|1	1,1	4,3	2,3	0	1	0,1	0,2	0,1	4	0.0455	intronic	ENSSSCG00000006087	-	-	4-39883008-39883581	4	39883008	39883581	0.000385	0.000804	5	94	25	6	11	7	0.81	9.18	3.91	0.41	0.84	0.54
4	40130454	40130454	T	A	SNP	.	66	0|0	1|1	10|0	0|13	0|1	0|1	0|1	0|1	0|1	0|1	1,0	1,0	0,1	0.333333	0.564	0,1	1,0	0,1	0.333333	0.564	upstream	ENSSSCG00000006088	-	-
4	40335058	40335058	T	C	SNP	.	105	0|0	1|1	9|0	0|9	0|0	0|0	0|0	0|1	0|1	0|1	1,0	6,0	2,0	9	0.0027	1,1	0,2	1,1	0.666667	0.414	intronic	ENSSSCG00000006089	-	-	4-40334998-40335294	4	40334998	40335294	0.00469	0.0067	6	33	19	5	6	7	1.87	6.24	5.75	0.65	0.89	1.05
4	40376080	40376080	C	T	SNP	.	575	0|0	1|1	8|0	0|6	0|1	0|1	0|1	0|1	0|1	0|1	2,4	9,7	5,5	0	1	6,3	2,4	3,1	0.473684	0.491	UTR5	ENSSSCG00000006089(ENSSSCT00000045525:c.-337G>A),ENSSSCG00000006090(ENSSSCT00000006681:c.-3718C>T)	-	-	4-40375761-40376299	4	40375761	40376299	0.0349	0.0402	23	72	51	46	39	34	3.95	7.49	8.49	3.31	3.17	2.81
4	40403327	40403327	T	A	SNP	.	602	0|0	1|1	16|0	0|20	0|1	0|1	0|1	0|1	0|1	0|1	3,3	3,9	1,2	2.33333	0.127	1,3	2,3	3,3	0.6	0.439	UTR5	ENSSSCG00000035538(ENSSSCT00000053158:c.-10T>A)	-	-
4	41804519	41804519	C	T	SNP	.	650	0|0	1|1	16|0	0|13	0|1	0|1	0|1	0|1	0|1	0|1	2,5	4,4	3,6	1.5	0.221	2,3	3,4	3,2	0.0588235	0.808	UTR5	ENSSSCG00000006095(ENSSSCT00000048937:c.-1349C>T)	-	-
4	41878934	41878934	C	G	SNP	.	806	0|0	1|1	14|0	0|8	0|1	0|1	0|1	0|1	0|1	0|1	3,3	10,8	12,9	0.555556	0.456	4,5	9,9	1,2	0.133333	0.715	upstream	ENSSSCG00000006096	-	-	4-41878404-41879272	4	41878404	41879272	0.0111	0.0143	37	126	106	53	100	39	3.94	8.12	10.94	2.36	5.03	2
4	42947048	42947048	C	T	SNP	.	359	0|0	1|1	23|0	0|18	0|1	0|1	0|1	0|1	0|1	0|1	1,2	3,4	4,3	0.0588235	0.808	1,1	2,2	1,1	0	1	exonic	ENSSSCG00000006110	nonsynonymous SNV	ENSSSCG00000006110:ENSSSCT00000006702:exon1:c.C271T:p.R91C,	4-42946706-42947364	4	42946706	42947364	0.0184	0.0225	36	79	66	30	67	41	5.05	6.72	8.99	1.76	4.45	2.77
4	43352945	43352945	G	C	SNP	.	78	0|0	1|1	16|0	0|24	0|1	0|1	0|1	0|1	0|1	0|1	0,1	1,0	1,0	0.333333	0.564	0,1	1,0	0,1	0.333333	0.564	intergenic	ENSSSCG00000037963(dist=367486),ENSSSCG00000037733(dist=354898)	-	-
4	43708337	43708337	G	C	SNP	.	417	0|0	1|1	19|0	0|14	0|1	0|1	0|1	0|1	0|1	0|1	5,1	9,7	7,4	2.45455	0.117	6,1	4,4	2,1	2	0.157	intronic	ENSSSCG00000037733	-	-	4-43707636-43708496	4	43707636	43708496	0.000364	0.000767	67	182	99	68	94	32	7.19	11.84	10.31	3.06	4.77	1.65
4	46912264	46912264	C	T	SNP	.	751	0|0	1|1	3|0	0|8	0|1	0|1	0|1	0|1	0|1	0|1	2,1	4,14	1,9	9.32258	0.00226	5,3	3,4	1,5	0.428571	0.513	UTR5	ENSSSCG00000021184(ENSSSCT00000033694:c.-230G>A)	-	-	4-46912128-46912815	4	46912128	46912815	0.00462	0.00662	61	142	99	90	96	46	8.2	11.56	12.91	5.07	6.1	2.98
4	47074771	47074771	T	G	SNP	.	851	0|0	1|1	18|0	0|12	0|1	0|1	0|1	0|1	0|1	0|1	7,6	9,10	7,8	0.0212766	0.884	5,4	4,6	2,3	0.166667	0.683	UTR5	ENSSSCG00000024096(ENSSSCT00000026840:c.-254A>C)	-	-	4-47074512-47074952	4	47074512	47074952	0.000544	0.00108	51	92	103	55	61	25	10.7	11.7	20.97	4.84	6.05	2.53
4	48557306	48557306	T	C	SNP	.	367	0|0	1|1	24|0	0|15	0|1	0|1	0|1	0|1	0|1	0|1	2,2	1,1	3,3	0	1	1,3	5,2	1,2	0	1	UTR5	ENSSSCG00000006132(ENSSSCT00000048791:c.-144T>C)	-	-
4	48564953	48564953	G	A	SNP	.	100	0|0	1|1	15|0	0|21	0|0	0|0	0|0	0|1	0|1	0|1	1,0	1,0	1,0	3	0.0833	1,2	1,1	1,1	0.142857	0.706	intronic	ENSSSCG00000006132	-	-
4	70809688	70809688	T	C	SNP	.	59	0|0	1|1	21|0	0|22	0|1	0|1	0|1	0|1	0|1	0|1	1,0	1,0	0,1	0.333333	0.564	0,1	1,0	0,1	0.333333	0.564	intergenic	ENSSSCG00000038668(dist=830028),ENSSSCG00000033144(dist=77414)	-	-
4	70809704	70809704	C	T	SNP	.	78	0|0	1|1	21|0	0|18	0|1	0|1	0|1	0|1	0|1	0|1	1,0	1,0	0,1	0.333333	0.564	0,1	1,0	0,1	0.333333	0.564	intergenic	ENSSSCG00000038668(dist=830044),ENSSSCG00000033144(dist=77398)	-	-
4	70996519	70996519	G	C	SNP	.	479	0|0	1|1	17|0	0|11	0|1	0|1	0|1	0|1	0|1	0|1	5,3	11,7	4,2	2	0.157	2,2	3,4	1,2	0.285714	0.593	intronic	ENSSSCG00000037637	-	-	4-70996237-70996912	4	70996237	70996912	4.89e-05	0.000147	37	131	57	25	41	21	5.06	10.86	7.57	1.43	2.65	1.38
4	70996628	70996628	C	G	SNP	.	381	0|0	1|1	7|0	1|2	0|1	0|1	0|1	0|1	0|1	0|1	3,2	11,5	3,3	1.81481	0.178	3,1	2,3	1,2	0	1	intronic	ENSSSCG00000037637	-	-	4-70996237-70996912	4	70996237	70996912	4.89e-05	0.000147	37	131	57	25	41	21	5.06	10.86	7.57	1.43	2.65	1.38
4	71907365	71907365	A	T	SNP	.	63	0|0	1|1	20|0	0|23	0|1	0|1	0|1	0|0	0|0	0|0	1,1	0,1	2,1	0	1	1,0	1,0	2,0	4	0.0455	intronic	ENSSSCG00000025087	-	-
4	71907373	71907373	T	C	SNP	.	60	0|0	1|1	21|0	1|23	0|1	0|1	0|1	0|0	0|0	0|0	1,1	0,1	2,1	0	1	1,0	1,0	2,0	4	0.0455	intronic	ENSSSCG00000025087	-	-
4	77075419	77075419	A	G	SNP	.	349	0|0	1|1	11|0	0|18	0|1	0|1	0|1	0|1	0|1	0|1	2,1	5,3	4,4	0.473684	0.491	2,3	5,1	1,2	0.285714	0.593	intronic	ENSSSCG00000030578	-	-
4	78098857	78098857	G	C	SNP	.	579	0|0	1|1	10|0	0|14	0|1	0|1	0|1	0|1	0|1	0|1	5,1	7,12	5,6	0.111111	0.739	2,3	4,1	2,4	0	1	upstream	ENSSSCG00000006267	-	-	4-78098539-78099251	4	78098539	78099251	1.46e-05	5.53e-05	65	163	103	62	65	42	8.43	12.81	12.96	3.37	3.99	2.62
4	78098875	78098875	C	A	SNP	.	659	0|0	1|1	8|0	1|14	0|1	0|1	0|1	0|1	0|1	0|1	7,3	8,11	4,8	0.219512	0.639	3,2	7,1	2,4	1.31579	0.251	upstream	ENSSSCG00000006267	-	-	4-78098539-78099251	4	78098539	78099251	1.46e-05	5.53e-05	65	163	103	62	65	42	8.43	12.81	12.96	3.37	3.99	2.62
4	79261190	79261190	C	G	SNP	.	353	0|0	1|1	24|0	0|35	0|1	0|1	0|1	0|1	0|1	0|1	1,0	1,4	3,4	0.692308	0.405	1,1	1,2	2,2	0.111111	0.739	intergenic	ENSSSCG00000034495(dist=280649),ENSSSCG00000039568(dist=3688)	-	-
4	79368929	79368929	C	T	SNP	.	379	0|0	1|1	13|0	0|14	0|1	0|1	0|1	0|1	0|1	0|1	3,2	5,2	5,6	0.391304	0.532	0,1	4,3	3,1	0.333333	0.564	intergenic	ENSSSCG00000039568(dist=97127),ENSSSCG00000032887(dist=9945)	-	-
4	79652419	79652419	G	A	SNP	.	379	0|0	1|1	23|0	0|13	0|1	0|1	0|1	0|1	0|1	0|1	3,2	7,2	3,1	3.55556	0.0594	1,1	3,4	1,4	1.14286	0.285	intronic	ENSSSCG00000022190,ENSSSCG00000039092	-	-	4-79652362-79652879	4	79652362	79652879	0.00391	0.00572	39	151	48	45	65	30	6.97	16.34	8.32	3.37	5.49	2.58
4	79687259	79687259	T	G	SNP	.	466	0|0	1|1	12|0	0|10	0|1	0|1	0|1	0|1	0|1	0|1	1,1	7,7	5,4	0.04	0.842	2,2	4,2	4,2	1	0.317	UTR5	ENSSSCG00000006273(ENSSSCT00000006872:c.-773A>C,ENSSSCT00000042468:c.-773A>C,ENSSSCT00000043198:c.-773A>C),ENSSSCG00000006274(ENSSSCT00000006873:c.-120T>G,ENSSSCT00000038758:c.-120T>G,ENSSSCT00000039555:c.-120T>G,ENSSSCT00000057372:c.-120T>G)	-	-	4-79686546-79687596	4	79686546	79687596	0.000295	0.000642	77	169	144	74	113	52	6.77	9	12.29	2.73	4.7	2.2
4	79687275	79687275	C	A	SNP	.	407	0|0	1|1	15|0	0|11	0|1	0|1	0|1	0|1	0|1	0|1	1,1	6,6	4,4	0	1	2,2	7,1	4,2	3.55556	0.0594	UTR5	ENSSSCG00000006273(ENSSSCT00000006872:c.-789G>T,ENSSSCT00000042468:c.-789G>T,ENSSSCT00000043198:c.-789G>T),ENSSSCG00000006274(ENSSSCT00000006873:c.-104C>A,ENSSSCT00000038758:c.-104C>A,ENSSSCT00000039555:c.-104C>A,ENSSSCT00000057372:c.-104C>A)	-	-	4-79686546-79687596	4	79686546	79687596	0.000295	0.000642	77	169	144	74	113	52	6.77	9	12.29	2.73	4.7	2.2
4	79687387	79687387	T	C	SNP	.	715	0|0	1|1	21|0	0|13	0|1	0|1	0|1	0|1	0|1	0|1	1,3	5,11	1,4	4.84	0.0278	1,5	1,5	2,2	4	0.0455	exonic	ENSSSCG00000006274	synonymous SNV	ENSSSCG00000006274:ENSSSCT00000039555:exon1:c.T9C:p.D3D,ENSSSCG00000006274:ENSSSCT00000057372:exon1:c.T9C:p.D3D,ENSSSCG00000006274:ENSSSCT00000006873:exon1:c.T9C:p.D3D,ENSSSCG00000006274:ENSSSCT00000038758:exon1:c.T9C:p.D3D,	4-79686546-79687596	4	79686546	79687596	0.000295	0.000642	77	169	144	74	113	52	6.77	9	12.29	2.73	4.7	2.2
4	79961045	79961045	A	G	SNP	.	413	0|0	1|1	16|0	0|17	0|1	0|1	0|1	0|0	0|0	0|0	2,3	8,9	4,5	0.290323	0.59	1,0	1,0	2,0	4	0.0455	intronic	ENSSSCG00000006277	-	-	4-79960739-79961230	4	79960739	79961230	1.17e-08	1.74e-07	22	139	72	3	5	16	4.14	15.84	13.14	0.24	0.44	1.45
4	79961056	79961056	A	C	SNP	.	409	0|0	1|1	17|0	0|15	0|1	0|1	0|1	0|0	0|0	0|0	2,3	8,11	5,4	0.272727	0.602	1,0	1,0	3,0	5	0.0254	intronic	ENSSSCG00000006277	-	-	4-79960739-79961230	4	79960739	79961230	1.17e-08	1.74e-07	22	139	72	3	5	16	4.14	15.84	13.14	0.24	0.44	1.45
4	81134114	81134114	A	G	SNP	.	703	0|0	1|1	20|0	0|21	0|1	0|1	0|1	0|1	0|1	0|1	3,6	4,6	7,11	2.18919	0.139	3,2	4,6	1,2	0.222222	0.637	UTR5	ENSSSCG00000006283(ENSSSCT00000006883:c.-5678A>G,ENSSSCT00000053636:c.-5678A>G,ENSSSCT00000059306:c.-5678A>G)	-	-	4-81133812-81134546	4	81133812	81134546	2.18e-05	7.63e-05	86	137	133	63	83	32	10.82	10.44	16.23	3.32	4.94	1.94
4	81134138	81134138	C	G	SNP	.	682	0|0	1|1	17|0	0|23	0|1	0|1	0|1	0|1	0|1	0|1	3,5	5,6	5,11	2.31429	0.128	3,2	4,6	1,1	0.0588235	0.808	UTR5	ENSSSCG00000006283(ENSSSCT00000006883:c.-5654C>G,ENSSSCT00000053636:c.-5654C>G,ENSSSCT00000059306:c.-5654C>G)	-	-	4-81133812-81134546	4	81133812	81134546	2.18e-05	7.63e-05	86	137	133	63	83	32	10.82	10.44	16.23	3.32	4.94	1.94
4	81134364	81134364	G	A	SNP	.	338	0|0	1|1	16|0	0|9	0|1	0|1	0|1	0|1	0|1	0|1	5,1	5,3	7,3	4.16667	0.0412	4,2	1,5	2,1	0.0666667	0.796	UTR5	ENSSSCG00000006283(ENSSSCT00000006883:c.-5428G>A,ENSSSCT00000053636:c.-5428G>A,ENSSSCT00000059306:c.-5428G>A)	-	-	4-81133812-81134546	4	81133812	81134546	2.18e-05	7.63e-05	86	137	133	63	83	32	10.82	10.44	16.23	3.32	4.94	1.94
4	81509950	81509950	C	T	SNP	.	735	0|0	1|1	5|0	0|16	0|1	0|1	0|1	0|1	0|1	0|1	4,3	9,12	10,6	0.0909091	0.763	2,5	3,3	2,4	1.31579	0.251	upstream	ENSSSCG00000006290	-	-	4-81509776-81510252	4	81509776	81510252	0.0019	0.00308	39	119	67	57	54	23	7.57	13.99	12.61	4.63	4.95	2.15
4	81639836	81639836	C	T	SNP	.	669	0|0	1|1	15|0	0|27	0|1	0|1	0|1	0|1	0|1	0|1	3,3	11,13	2,5	0.675676	0.411	4,2	6,5	1,2	0.2	0.655	UTR5	ENSSSCG00000006294(ENSSSCT00000036864:c.-203C>T,ENSSSCT00000054580:c.-203C>T,ENSSSCT00000063322:c.-203C>T)	-	-	4-81639429-81640057	4	81639429	81640057	0.00762	0.0103	41	121	80	68	75	34	6.03	10.78	11.41	4.19	5.22	2.41
4	81677894	81677894	C	T	SNP	.	169	0|0	1|1	17|0	0|16	0|1	0|1	0|1	1|1	1|1	1|1	1,0	10,4	1,0	4	0.0455	0,1	0,1	0,1	3	0.0833	intronic	ENSSSCG00000006294	-	-
4	83069684	83069684	A	G	SNP	.	870	0|0	1|1	27|0	0|20	0|1	0|1	0|1	0|1	0|1	0|1	3,5	18,15	8,12	0.147541	0.701	5,3	2,10	1,3	2.66667	0.103	UTR5	ENSSSCG00000006303(ENSSSCT00000051977:c.-300T>C)	-	-	4-83069512-83070491	4	83069512	83070491	0.0055	0.00771	85	290	127	109	179	86	8.02	16.57	11.62	4.31	7.99	3.91
4	85094814	85094814	G	T	SNP	.	551	0|0	1|1	12|0	0|29	0|1	0|1	0|1	0|1	0|1	0|1	1,4	7,6	2,4	0.666667	0.414	5,2	3,3	2,3	0.222222	0.637	UTR5	ENSSSCG00000006325(ENSSSCT00000006933:c.-18896C>A)	-	-	4-85094665-85095277	4	85094665	85095277	0.0154	0.0192	28	76	61	44	52	25	4.23	6.95	8.93	2.78	3.71	1.82
4	85150611	85150611	C	T	SNP	.	745	0|0	1|1	18|0	0|15	0|1	0|1	0|1	0|1	0|1	0|1	3,3	10,11	7,9	0.209302	0.647	3,3	8,9	6,1	0.533333	0.465	intergenic	ENSSSCG00000006325(dist=55630),ENSSSCG00000006328(dist=7533)	-	-
4	87994364	87994364	A	G	SNP	.	689	0|0	1|1	14|0	0|21	0|1	0|1	0|1	0|1	0|1	0|1	4,2	10,10	1,7	0.470588	0.493	3,2	3,2	2,3	0.0666667	0.796	upstream	ENSSSCG00000006340	-	-	4-87993656-87994546	4	87993656	87994546	0.000558	0.0011	66	205	138	76	98	93	6.85	12.89	13.89	3.3	4.81	4.65
4	89288798	89288798	C	T	SNP	.	509	0|0	1|1	21|0	0|26	0|1	0|1	0|1	0|1	0|1	0|1	1,4	5,5	3,3	0.428571	0.513	1,2	1,1	2,3	0.4	0.527	UTR5;UTR3	ENSSSCG00000006361(ENSSSCT00000006970:c.-924G>A,ENSSSCT00000026091:c.-924G>A);ENSSSCG00000006362(ENSSSCT00000040908:c.*543G>A)	-	-	4-89287977-89288979	4	89287977	89288979	0.00228	0.0036	65	221	120	71	130	73	5.99	12.34	10.73	2.74	5.67	3.24
4	89327126	89327126	T	C	SNP	.	737	0|0	1|1	19|0	0|15	0|1	0|1	0|1	0|1	0|1	0|1	1,5	9,9	6,6	0.444444	0.505	3,2	3,6	3,1	0	1	intronic	ENSSSCG00000006366	-	-	4-89326502-89327445	4	89326502	89327445	1.99e-05	7.1e-05	50	210	129	55	67	55	4.9	12.46	12.26	2.26	3.1	2.59
4	89327135	89327135	C	A	SNP	.	729	0|0	1|1	19|0	0|15	0|1	0|1	0|1	0|1	0|1	0|1	1,5	10,8	7,7	0.105263	0.746	2,1	3,7	3,1	0.0588235	0.808	intronic	ENSSSCG00000006366	-	-	4-89326502-89327445	4	89326502	89327445	1.99e-05	7.1e-05	50	210	129	55	67	55	4.9	12.46	12.26	2.26	3.1	2.59
4	89356433	89356433	C	T	SNP	.	164	0|0	1|1	29|0	0|23	1|1	1|1	1|1	0|1	0|1	0|1	0,1	0,1	0,1	3	0.0833	2,2	1,1	1,0	0.142857	0.706	upstream	ENSSSCG00000026861	-	-
4	90722003	90722003	C	G	SNP	.	999	0|0	1|1	16|0	0|21	0|1	0|1	0|1	0|1	0|1	0|1	10,9	14,19	13,11	0.0526316	0.819	4,3	4,6	1,3	0.428571	0.513	UTR5	ENSSSCG00000033585(ENSSSCT00000049522:c.-110G>C)	-	-	4-90721880-90722433	4	90721880	90722433	1.22e-07	1.15e-06	134	328	197	83	130	58	22.38	33.18	31.92	5.81	10.27	4.66
4	90722091	90722091	G	T	SNP	.	999	0|0	1|1	17|0	0|17	0|1	0|1	0|1	0|1	0|1	0|1	14,11	24,27	22,17	0.217391	0.641	5,6	7,12	3,5	1.68421	0.194	upstream	ENSSSCG00000033585	-	-	4-90721880-90722433	4	90721880	90722433	1.22e-07	1.15e-06	134	328	197	83	130	58	22.38	33.18	31.92	5.81	10.27	4.66
4	90722120	90722120	C	A	SNP	.	999	0|0	1|1	19|0	0|16	0|1	0|1	0|1	0|1	0|1	0|1	14,15	24,26	18,19	0.137931	0.71	3,7	9,13	3,5	2.5	0.114	upstream	ENSSSCG00000033585	-	-	4-90721880-90722433	4	90721880	90722433	1.22e-07	1.15e-06	134	328	197	83	130	58	22.38	33.18	31.92	5.81	10.27	4.66
4	90722361	90722361	T	G	SNP	.	506	0|0	1|1	27|0	0|20	0|1	0|1	0|1	0|1	0|1	0|1	3,4	9,9	6,2	0.272727	0.602	5,3	1,1	2,1	0.692308	0.405	upstream	ENSSSCG00000033585	-	-	4-90721880-90722433	4	90721880	90722433	1.22e-07	1.15e-06	134	328	197	83	130	58	22.38	33.18	31.92	5.81	10.27	4.66
4	93624831	93624831	T	G	SNP	.	335	0|0	1|1	16|0	0|18	0|1	0|1	0|1	0|1	0|1	0|1	3,4	3,2	4,1	0.529412	0.467	1,1	2,2	1,2	0.111111	0.739	intronic	ENSSSCG00000006482	-	-
4	93758822	93758822	G	A	SNP	.	340	0|0	1|1	17|0	0|18	0|1	0|1	0|1	0|0	0|0	0|0	3,2	4,6	1,5	1.19048	0.275	6,0	2,0	4,0	12	0.000532	upstream;downstream	ENSSSCG00000006488;ENSSSCG00000006489	-	-	4-93758671-93759325	4	93758671	93759325	0.00114	0.002	38	70	68	34	40	31	5.37	5.99	9.32	2.01	2.67	2.11
4	93910088	93910088	A	G	SNP	.	385	0|0	1|1	14|0	0|17	0|1	0|1	0|1	0|1	0|1	0|1	1,1	8,7	2,4	0.0434783	0.835	3,1	2,1	1,1	1	0.317	intronic	ENSSSCG00000006496	-	-
4	94611682	94611682	G	A	SNP	.	625	0|0	1|1	11|0	0|16	0|1	0|1	0|1	0|1	0|1	0|1	5,3	8,10	5,7	0.105263	0.746	2,3	3,3	2,1	0	1	UTR5	ENSSSCG00000006523(ENSSSCT00000037404:c.-1518C>T)	-	-	4-94611333-94612042	4	94611333	94612042	2.73e-05	9.15e-05	70	136	116	75	60	35	9.12	10.73	14.66	4.09	3.7	2.19
4	94837217	94837217	C	T	SNP	.	398	0|0	1|1	16|0	0|20	0|1	0|1	0|1	0|1	0|1	0|1	1,4	2,4	2,3	2.25	0.134	1,1	3,2	1,0	0.5	0.48	intronic	ENSSSCG00000006540	-	-
4	95945023	95945023	G	A	SNP	.	913	0|0	1|1	13|0	0|15	0|1	0|1	0|1	0|1	0|1	0|1	10,4	16,15	17,15	1.05195	0.305	8,5	9,5	8,6	1.97561	0.16	upstream	ENSSSCG00000006571	-	-	4-95944699-95945423	4	95944699	95945423	0.000625	0.00121	68	186	151	108	92	81	8.67	14.37	18.69	5.77	5.55	4.97
4	96108583	96108583	C	T	SNP	.	102	0|0	1|1	27|0	0|24	0|1	0|1	0|1	0|0	0|0	0|0	1,2	0,1	0,1	1.8	0.18	1,0	1,0	1,0	3	0.0833	intergenic	ENSSSCG00000021084(dist=8455),ENSSSCG00000006592(dist=56987)	-	-
4	97703588	97703588	C	T	SNP	.	717	0|0	1|1	11|0	0|14	0|1	0|1	0|1	0|1	0|1	0|1	3,3	9,6	9,12	0	1	2,2	1,6	1,1	1.92308	0.166	UTR5	ENSSSCG00000006620(ENSSSCT00000036727:c.-88G>A)	-	-	4-97703429-97703830	4	97703429	97703830	0.000228	0.000518	32	105	74	22	47	22	7.37	14.65	16.53	2.12	5.12	2.44
4	106627279	106627279	G	A	SNP	.	511	0|0	1|1	11|0	0|8	0|1	0|1	0|1	0|1	0|1	0|1	2,3	5,8	6,2	0	1	5,3	5,4	4,1	1.63636	0.201	UTR5	ENSSSCG00000006760(ENSSSCT00000007405:c.-11039C>T)	-	-	4-106627071-106627512	4	106627071	106627512	0.051	0.0569	17	69	38	38	28	31	3.56	8.75	7.72	3.33	2.77	3.13
4	106627320	106627320	A	C	SNP	.	516	0|0	1|1	15|1	0|12	0|1	0|1	0|1	0|1	0|1	0|1	1,2	5,9	8,1	0.153846	0.695	7,4	5,3	5,5	0.862069	0.353	UTR5	ENSSSCG00000006760(ENSSSCT00000007405:c.-11080T>G)	-	-	4-106627071-106627512	4	106627071	106627512	0.051	0.0569	17	69	38	38	28	31	3.56	8.75	7.72	3.33	2.77	3.13
4	106759036	106759036	G	T	SNP	.	895	0|0	1|1	17|0	0|23	0|1	0|1	0|1	0|1	0|1	0|1	7,3	24,24	21,12	1.85714	0.173	3,7	8,5	3,3	0.0344828	0.853	intronic	ENSSSCG00000038970	-	-	4-106758485-106759258	4	106758485	106759258	0.00187	0.00305	69	235	130	94	137	54	8.24	17.01	15.07	4.71	7.74	3.11
4	107120167	107120167	C	T	SNP	.	999	0|0	1|1	12|0	0|8	0|1	0|1	0|1	0|1	0|1	0|1	9,9	16,29	17,17	1.74227	0.187	4,7	7,6	4,3	0.0322581	0.858	upstream	ENSSSCG00000006767	-	-	4-107119828-107120564	4	107119828	107120564	1.31e-05	5.07e-05	109	234	180	103	124	60	13.68	17.79	21.91	5.42	7.36	3.62
4	108907160	108907160	T	G	SNP	.	940	0|0	1|1	24|0	0|22	0|1	0|1	0|1	0|1	0|1	0|1	3,6	12,12	7,9	0.510204	0.475	8,6	7,6	1,3	0.0322581	0.858	UTR5	ENSSSCG00000006790(ENSSSCT00000065402:c.-245T>G)	-	-	4-108906832-108907487	4	108906832	108907487	0.00164	0.00273	66	140	68	76	72	48	9.31	11.96	9.3	4.49	4.8	3.26
4	108907293	108907293	G	T	SNP	.	715	0|0	1|1	27|0	0|20	0|1	0|1	0|1	0|1	0|1	0|1	9,6	7,14	9,4	0.0204082	0.886	4,3	7,3	2,3	0.727273	0.394	UTR5	ENSSSCG00000006790(ENSSSCT00000065402:c.-112G>T,ENSSSCT00000007438:c.-112G>T)	-	-	4-108906832-108907487	4	108906832	108907487	0.00164	0.00273	66	140	68	76	72	48	9.31	11.96	9.3	4.49	4.8	3.26
4	109786671	109786671	A	G	SNP	.	999	0|0	1|1	14|0	0|22	0|1	0|1	0|1	0|1	0|1	0|1	14,13	32,27	19,24	0.00775194	0.93	7,9	10,8	4,4	0	1	upstream	ENSSSCG00000006809	-	-	4-109786077-109786964	4	109786077	109786964	2.07e-10	6.82e-09	293	618	510	148	242	138	30.51	38.98	51.51	6.46	11.92	6.92
4	109786753	109786753	C	T	SNP	.	866	0|0	1|1	11|0	0|23	0|1	0|1	0|1	0|1	0|1	0|1	14,9	20,25	18,13	0.252525	0.615	2,2	9,4	4,3	1.5	0.221	upstream	ENSSSCG00000006809	-	-	4-109786077-109786964	4	109786077	109786964	2.07e-10	6.82e-09	293	618	510	148	242	138	30.51	38.98	51.51	6.46	11.92	6.92
4	109786915	109786915	A	T	SNP	.	218	0|0	1|1	11|0	0|20	0|1	0|1	0|1	0|1	0|1	0|1	5,1	8,3	9,2	9.14286	0.0025	5,3	5,1	3,1	3.55556	0.0594	upstream	ENSSSCG00000006809	-	-	4-109786077-109786964	4	109786077	109786964	2.07e-10	6.82e-09	293	618	510	148	242	138	30.51	38.98	51.51	6.46	11.92	6.92
4	109786918	109786918	A	G	SNP	.	260	0|0	1|1	11|0	0|20	0|1	0|1	0|1	0|1	0|1	0|1	5,1	8,3	9,2	9.14286	0.0025	5,3	5,2	3,1	2.57895	0.108	upstream	ENSSSCG00000006809	-	-	4-109786077-109786964	4	109786077	109786964	2.07e-10	6.82e-09	293	618	510	148	242	138	30.51	38.98	51.51	6.46	11.92	6.92
4	109787059	109787059	G	A	SNP	.	480	0|0	1|1	15|0	0|14	0|1	0|1	0|1	0|1	0|1	0|1	3,2	9,5	5,4	1.28571	0.257	2,3	4,2	1,2	0	1	upstream	ENSSSCG00000006809	-	-
4	109853977	109853977	G	C	SNP	.	99	0|0	1|1	19|0	0|15	0|1	0|1	0|1	0|0	0|0	0|0	1,1	0,2	1,1	0.666667	0.414	1,0	1,0	1,0	3	0.0833	intergenic	ENSSSCG00000006809(dist=67742),ENSSSCG00000006810(dist=31144)	-	-
4	118153278	118153278	C	T	SNP	.	353	0|0	1|1	18|0	0|11	0|1	0|1	0|1	0|1	0|1	0|1	1,1	2,4	1,1	0.4	0.527	1,0	1,3	1,3	1	0.317	upstream	ENSSSCG00000006871	-	-
4	118575398	118575398	G	A	SNP	.	76	0|0	1|1	21|0	0|16	0|1	0|1	0|1	0|1	0|1	0|1	0,1	1,0	0,1	0.333333	0.564	1,0	0,1	1,0	0.333333	0.564	intergenic	ENSSSCG00000006874(dist=146988),ENSSSCG00000006875(dist=137163)	-	-
4	122578140	122578140	A	C	SNP	.	299	0|0	1|1	12|0	0|11	0|1	0|1	0|1	0|1	0|1	0|1	0,1	7,6	5,1	0.8	0.371	1,1	3,1	2,2	0.4	0.527	intronic	ENSSSCG00000006888	-	-	4-122577931-122578420	4	122577931	122578420	0.13	0.137	15	68	25	25	36	31	2.83	7.78	4.58	1.98	3.22	2.82
4	124683466	124683466	C	A	SNP	.	73	0|0	1|1	22|0	0|22	0|1	0|1	0|1	0|0	0|0	0|0	1,1	0,1	0,1	1	0.317	1,0	1,0	3,0	5	0.0254	intergenic	ENSSSCG00000006902(dist=54286),ENSSSCG00000006903(dist=8191)	-	-
4	125740052	125740052	A	T	SNP	.	485	0|0	1|1	8|0	0|14	0|1	0|1	0|1	1|1	1|1	1|1	1,1	5,6	5,3	0.047619	0.827	0,2	0,3	0,2	7	0.00815	upstream	ENSSSCG00000022534	-	-	4-125739931-125740244	4	125739931	125740244	0.00104	0.00185	13	58	31	8	18	5	3.84	10.37	8.87	0.99	2.51	0.71
4	126718019	126718019	C	A	SNP	.	295	0|0	1|1	10|1	0|5	0|1	0|1	0|1	0|1	0|1	0|1	3,1	11,4	7,5	3.90323	0.0482	2,1	3,2	2,1	0.818182	0.366	intergenic	ENSSSCG00000038253(dist=10799),ENSSSCG00000038417(dist=48208)	-	-
4	126718050	126718050	C	G	SNP	.	344	0|0	1|1	8|1	0|8	0|1	0|1	0|1	0|1	0|1	0|1	2,2	8,5	6,3	1.38462	0.239	1,1	2,2	5,1	1.33333	0.248	intergenic	ENSSSCG00000038253(dist=10830),ENSSSCG00000038417(dist=48177)	-	-
4	127160765	127160765	G	A	SNP	.	46.2023	0|0	1|1	15|0	0|19	0|1	0|1	0|1	0|1	0|1	0|1	0,1	0,1	1,0	0.333333	0.564	0,1	1,0	1,0	0.333333	0.564	intronic	ENSSSCG00000030801	-	-
4	127451508	127451508	G	A	SNP	.	790	0|0	1|1	12|0	0|11	0|1	0|1	0|1	0|1	0|1	0|1	6,3	26,21	10,12	0.461538	0.497	3,5	8,5	2,2	0.04	0.842	UTR5	ENSSSCG00000006925(ENSSSCT00000055644:c.-21487G>A)	-	-	4-127451090-127451859	4	127451090	127451859	0.0128	0.0163	50	241	75	73	120	66	6	17.53	8.74	3.67	6.82	3.82
4	127451756	127451756	A	G	SNP	.	320	0|0	1|1	14|0	0|12	0|1	0|1	0|1	0|1	0|1	0|1	0,1	12,4	4,3	2.66667	0.103	1,2	8,2	2,1	2.25	0.134	intronic	ENSSSCG00000006925	-	-	4-127451090-127451859	4	127451090	127451859	0.0128	0.0163	50	241	75	73	120	66	6	17.53	8.74	3.67	6.82	3.82
4	129259112	129259112	G	T	SNP	.	392	0|0	1|1	9|0	0|10	0|1	0|1	0|1	0|1	0|1	0|1	1,3	4,6	3,2	0.473684	0.491	2,2	1,1	2,2	0	1	intronic	ENSSSCG00000030125	-	-
4	130645106	130645106	C	A	SNP	.	931	0|0	1|1	9|0	0|7	0|1	0|1	0|1	0|1	0|1	0|1	6,8	15,14	12,12	0.0149254	0.903	1,4	5,3	2,3	0.222222	0.637	upstream	ENSSSCG00000025691	-	-	4-130644787-130645346	4	130644787	130645346	6.37e-06	2.83e-05	60	177	122	47	71	26	9.91	17.71	19.55	3.25	5.55	2.07
5	2991137	2991137	G	C	SNP	.	167	0|0	1|1	15|0	0|33	0|1	0|1	0|1	1|1	1|1	1|1	1,1	1,0	1,0	1	0.317	0,1	0,3	0,1	5	0.0254	intronic	ENSSSCG00000031361	-	-
5	3393050	3393050	T	C	SNP	.	456	0|0	1|1	15|0	0|34	0|1	0|1	0|1	0|1	0|1	0|1	1,2	5,7	5,6	0.615385	0.433	5,1	6,1	2,1	6.25	0.0124	intergenic	ENSSSCG00000000006(dist=71959),ENSSSCG00000027365(dist=128645)	-	-
5	4094871	4094871	G	T	SNP	.	413	0|0	1|1	19|0	0|16	0|1	0|1	0|1	0|0	0|0	0|0	1,2	6,8	4,6	0.925926	0.336	2,0	1,0	1,0	4	0.0455	intronic	ENSSSCG00000000014	-	-	5-4094549-4095130	5	4094549	4095130	5.3e-12	3.55e-10	39	132	89	11	14	8	6.2	12.71	13.72	0.73	1.05	0.61
5	4263663	4263663	G	T	SNP	.	65	0|0	1|1	18|0	0|26	0|1	0|1	0|1	0|1	0|1	0|1	0,1	1,0	0,1	0.333333	0.564	1,0	1,0	0,1	0.333333	0.564	intergenic	ENSSSCG00000037052(dist=18927),ENSSSCG00000000020(dist=27736)	-	-
5	4539101	4539101	T	C	SNP	.	673	0|0	1|1	18|0	0|24	0|1	0|1	0|1	1|1	1|1	1|1	1,5	7,9	4,10	4	0.0455	0,2	0,1	0,2	5	0.0254	intergenic	ENSSSCG00000021748(dist=44781),ENSSSCG00000000022(dist=110877)	-	-
5	5003444	5003444	C	A	SNP	.	410	0|0	1|1	12|0	0|26	0|1	0|1	0|1	0|1	0|1	0|1	2,1	8,12	3,3	0.310345	0.578	1,2	2,1	1,1	0	1	intronic	ENSSSCG00000000024	-	-	5-5002972-5003713	5	5002972	5003713	2.54e-07	2.08e-06	37	197	62	27	27	19	4.61	14.87	7.5	1.41	1.59	1.14
5	5603047	5603047	C	G	SNP	.	69	0|0	1|1	15|0	0|19	0|1	0|1	0|1	0|0	0|0	0|0	0,1	1,1	1,1	0.2	0.655	1,0	2,0	2,0	5	0.0254	intronic	ENSSSCG00000000029	-	-
5	5733096	5733096	G	T	SNP	.	305	0|0	1|1	28|0	0|16	0|1	0|1	0|1	0|1	0|1	0|1	2,1	6,3	4,4	0.8	0.371	2,2	1,1	3,1	0.4	0.527	intronic	ENSSSCG00000000033	-	-	5-5732915-5733372	5	5732915	5733372	0.000138	0.000342	15	57	57	16	10	14	3.03	6.98	11.17	1.35	0.96	1.36
5	6678038	6678038	C	T	SNP	.	496	0|0	1|1	18|0	0|18	0|1	0|1	0|1	0|1	0|1	0|1	6,1	10,7	10,6	3.6	0.0578	7,3	4,3	2,2	1.19048	0.275	intronic	ENSSSCG00000035991	-	-	5-6677610-6678203	5	6677610	6678203	4.84e-05	0.000146	56	95	114	53	45	41	8.72	8.96	17.22	3.46	3.31	3.07
5	7515384	7515384	A	G	SNP	.	999	0|0	1|1	15|0	0|29	0|1	0|1	0|1	0|1	0|1	0|1	11,6	14,13	14,17	0.12	0.729	4,4	9,8	1,5	0.290323	0.59	upstream	ENSSSCG00000034230	-	-	5-7514679-7515649	5	7514679	7515649	2.88e-05	9.58e-05	140	228	223	94	165	77	13.33	13.15	20.6	3.75	7.43	3.53
5	7583086	7583086	G	C	SNP	.	685	0|0	1|1	17|0	0|7	0|1	0|1	0|1	0|1	0|1	0|1	6,1	6,12	7,10	0.380952	0.537	5,2	3,7	4,2	0.0434783	0.835	UTR5	ENSSSCG00000000071(ENSSSCT00000000077:c.-410G>C)	-	-	5-7582778-7583574	5	7582778	7583574	0.00226	0.00357	51	155	86	72	71	66	5.92	10.89	9.68	3.5	3.9	3.69
5	7583151	7583151	G	C	SNP	.	788	0|0	1|1	14|0	0|11	0|1	0|1	0|1	0|1	0|1	0|1	4,2	10,11	3,9	0.641026	0.423	4,3	2,5	3,2	0.0526316	0.819	UTR5	ENSSSCG00000000071(ENSSSCT00000000077:c.-345G>C,ENSSSCT00000047691:c.-345G>C)	-	-	5-7582778-7583574	5	7582778	7583574	0.00226	0.00357	51	155	86	72	71	66	5.92	10.89	9.68	3.5	3.9	3.69
5	7583767	7583767	C	A	SNP	.	327	0|0	1|1	13|0	0|10	0|1	0|1	0|1	0|1	0|1	0|1	1,4	2,2	1,2	1.33333	0.248	3,1	2,3	1,1	0.0909091	0.763	intronic	ENSSSCG00000000071	-	-
5	7919847	7919847	A	G	SNP	.	72	0|0	1|1	24|0	0|13	0|1	0|1	0|1	0|1	0|1	0|1	1,0	1,0	0,1	0.333333	0.564	0,1	0,1	1,0	0.333333	0.564	intronic	ENSSSCG00000000075	-	-
5	8311502	8311502	A	G	SNP	.	759	0|0	1|1	13|0	0|19	0|1	0|1	0|1	0|1	0|1	0|1	7,8	19,18	21,14	0.563218	0.453	1,1	8,1	3,4	2	0.157	upstream	ENSSSCG00000000078	-	-	5-8311370-8312112	5	8311370	8312112	5.31e-11	2.25e-09	147	272	263	60	91	68	18.3	20.51	31.76	3.13	5.36	4.07
5	8735412	8735412	G	A	SNP	.	337	0|0	1|1	23|0	0|24	0|1	0|1	0|1	0|1	0|1	0|1	4,2	12,4	4,4	3.33333	0.0679	3,2	6,1	2,1	3.26667	0.0707	UTR5	ENSSSCG00000000083(ENSSSCT00000000089:c.-52G>A)	-	-	5-8735098-8735545	5	8735098	8735545	0.006	0.00832	42	102	78	46	77	29	8.68	12.77	15.63	3.98	7.52	2.88
5	8735469	8735469	G	A	SNP	.	469	0|0	1|1	18|0	0|19	0|1	0|1	0|1	0|1	0|1	0|1	1,1	6,4	2,5	0.0526316	0.819	1,5	4,3	4,1	0	1	exonic	ENSSSCG00000000083	synonymous SNV	ENSSSCG00000000083:ENSSSCT00000000089:exon1:c.G6A:p.S2S,	5-8735098-8735545	5	8735098	8735545	0.006	0.00832	42	102	78	46	77	29	8.68	12.77	15.63	3.98	7.52	2.88
5	8735598	8735598	G	A	SNP	.	593	0|0	1|1	16|0	0|11	0|1	0|1	0|1	0|1	0|1	0|1	1,0	5,4	1,7	0.888889	0.346	3,6	3,4	1,1	0.888889	0.346	intronic	ENSSSCG00000000083	-	-
5	8745585	8745585	G	T	SNP	.	634	0|0	1|1	15|0	0|13	0|1	0|1	0|1	0|1	0|1	0|1	2,5	6,13	7,10	3.93023	0.0474	1,0	5,2	1,2	0.818182	0.366	upstream	ENSSSCG00000000084	-	-	5-8745266-8745657	5	8745266	8745657	2.24e-05	7.82e-05	87	156	100	72	74	32	20.55	22.32	22.91	7.13	8.27	3.64
5	8762128	8762128	G	A	SNP	.	867	0|0	1|1	14|0	0|15	0|1	0|1	0|1	0|1	0|1	0|1	5,7	9,10	5,18	4.74074	0.0295	1,4	4,6	3,2	0.8	0.371	upstream	ENSSSCG00000039538	-	-	5-8761894-8762410	5	8761894	8762410	0.00013	0.000325	51	130	106	43	70	35	9.13	14.09	18.4	3.22	5.92	3.02
5	8771516	8771516	G	A	SNP	.	89	0|0	1|1	13|0	0|13	0|1	0|1	0|1	0|0	0|0	0|0	1,1	2,2	1,1	0	1	2,0	2,0	1,0	5	0.0254	intergenic	ENSSSCG00000039538(dist=9514),ENSSSCG00000038126(dist=6449)	-	-
5	8771520	8771520	G	T	SNP	.	81	0|0	1|1	13|0	0|12	0|1	0|1	0|1	0|0	0|0	0|0	1,1	2,2	2,1	0.111111	0.739	2,0	2,0	1,0	5	0.0254	intergenic	ENSSSCG00000039538(dist=9518),ENSSSCG00000038126(dist=6445)	-	-
5	8852738	8852738	T	G	SNP	.	536	0|0	1|1	17|0	0|13	0|1	0|1	0|1	0|1	0|1	0|1	1,1	4,5	1,5	1.47059	0.225	2,7	3,2	5,1	0	1	UTR5	ENSSSCG00000000087(ENSSSCT00000000093:c.-18A>C)	-	-	5-8852421-8852937	5	8852421	8852937	0.135	0.141	17	50	32	34	33	27	3.04	5.42	5.56	2.55	2.79	2.33
5	9236699	9236699	T	C	SNP	.	487	0|0	1|1	9|0	0|26	0|1	0|1	0|1	0|1	0|1	0|1	3,1	7,6	5,3	1	0.317	3,1	5,5	2,4	0	1	UTR5	ENSSSCG00000000093(ENSSSCT00000000099:c.-8119T>C)	-	-	5-9236382-9236876	5	9236382	9236876	0.0235	0.028	44	92	74	43	93	28	8.23	10.42	13.42	3.37	8.22	2.52
5	9713665	9713665	A	G	SNP	.	356	0|0	1|1	13|0	0|14	0|1	0|1	0|1	0|1	0|1	0|1	4,3	9,5	10,2	5.12121	0.0236	2,1	3,3	1,2	0	1	upstream	ENSSSCG00000000110	-	-	5-9713546-9714036	5	9713546	9714036	0.000443	0.000907	61	131	112	43	91	35	11.5	14.96	20.48	3.4	8.11	3.18
5	9713666	9713666	T	C	SNP	.	403	0|0	1|1	13|0	0|14	0|1	0|1	0|1	0|1	0|1	0|1	4,4	9,6	9,2	2.94118	0.0864	2,1	3,3	1,2	0	1	upstream	ENSSSCG00000000110	-	-	5-9713546-9714036	5	9713546	9714036	0.000443	0.000907	61	131	112	43	91	35	11.5	14.96	20.48	3.4	8.11	3.18
5	9713811	9713811	G	T	SNP	.	895	0|0	1|1	14|0	0|18	0|1	0|1	0|1	0|1	0|1	0|1	11,3	18,16	14,7	4.18841	0.0407	4,4	8,12	3,4	0.714286	0.398	UTR5	ENSSSCG00000000110(ENSSSCT00000044457:c.-10225G>T)	-	-	5-9713546-9714036	5	9713546	9714036	0.000443	0.000907	61	131	112	43	91	35	11.5	14.96	20.48	3.4	8.11	3.18
5	9829269	9829269	A	G	SNP	.	585	0|0	1|1	34|0	0|21	0|1	0|1	0|1	0|1	0|1	0|1	5,5	11,9	11,7	0.75	0.387	1,3	2,1	1,3	0.818182	0.366	intronic	ENSSSCG00000000114	-	-	5-9829035-9829545	5	9829035	9829545	7.92e-11	3.1e-09	41	119	107	17	17	11	7.42	13.05	18.8	1.29	1.46	0.96
5	10095475	10095475	T	C	SNP	.	464	0|0	1|1	7|0	0|15	0|1	0|1	0|1	0|1	0|1	0|1	2,3	4,8	11,3	0.290323	0.59	3,3	2,3	5,1	0.529412	0.467	upstream	ENSSSCG00000020777	-	-	5-10095187-10095592	5	10095187	10095592	0.000799	0.00149	38	78	82	29	53	22	8.66	10.77	18.14	2.77	5.72	2.42
5	10133142	10133142	G	T	SNP	.	296	0|0	1|1	19|0	0|17	0|1	0|1	0|1	0|1	0|1	0|1	2,2	4,5	1,1	0.0666667	0.796	3,1	1,2	1,1	0.111111	0.739	intergenic	ENSSSCG00000032610(dist=1578),ENSSSCG00000021663(dist=3930)	-	-	5-10133070-10133450	5	10133070	10133450	0.000323	0.000694	23	71	48	22	23	8	5.59	10.45	11.32	2.24	2.64	0.94
5	10133143	10133143	T	C	SNP	.	299	0|0	1|1	17|0	0|16	0|1	0|1	0|1	0|1	0|1	0|1	2,2	4,5	1,1	0.0666667	0.796	3,1	1,2	1,1	0.111111	0.739	intergenic	ENSSSCG00000032610(dist=1579),ENSSSCG00000021663(dist=3929)	-	-	5-10133070-10133450	5	10133070	10133450	0.000323	0.000694	23	71	48	22	23	8	5.59	10.45	11.32	2.24	2.64	0.94
5	10133291	10133291	A	C	SNP	.	633	0|0	1|1	22|0	0|14	0|1	0|1	0|1	0|1	0|1	0|1	2,3	9,12	7,8	0.609756	0.435	2,1	5,2	1,1	1.33333	0.248	intergenic	ENSSSCG00000032610(dist=1727),ENSSSCG00000021663(dist=3781)	-	-	5-10133070-10133450	5	10133070	10133450	0.000323	0.000694	23	71	48	22	23	8	5.59	10.45	11.32	2.24	2.64	0.94
5	10213619	10213619	C	G	SNP	.	451	0|0	1|1	24|0	0|15	0|1	0|1	0|1	0|1	0|1	0|1	5,2	8,4	7,5	2.6129	0.106	5,2	4,3	1,3	0.222222	0.637	UTR5	ENSSSCG00000024895(ENSSSCT00000037448:c.-182G>C)	-	-	5-10213269-10213885	5	10213269	10213885	0.00242	0.00379	41	113	103	56	76	31	6.15	10.26	14.98	3.52	5.39	2.24
5	10213673	10213673	C	T	SNP	.	555	0|0	1|1	25|0	0|20	0|1	0|1	0|1	0|1	0|1	0|1	6,2	8,8	6,4	1.05882	0.304	3,2	4,7	1,1	0.222222	0.637	UTR5	ENSSSCG00000024895(ENSSSCT00000037448:c.-236G>A)	-	-	5-10213269-10213885	5	10213269	10213885	0.00242	0.00379	41	113	103	56	76	31	6.15	10.26	14.98	3.52	5.39	2.24
5	10596593	10596593	C	T	SNP	.	668	0|0	1|1	13|0	0|13	0|1	0|1	0|1	0|1	0|1	0|1	2,3	7,5	8,8	0.030303	0.862	2,4	3,6	4,1	0.2	0.655	intergenic	ENSSSCG00000027106(dist=6538),ENSSSCG00000030325(dist=5197)	-	-
5	10915582	10915582	T	C	SNP	.	253	0|0	1|1	13|0	0|23	0|1	0|1	0|1	0|0	0|0	0|0	5,2	13,6	4,4	2.94118	0.0864	1,0	2,0	2,0	5	0.0254	intronic	ENSSSCG00000000137	-	-	5-10915304-10915914	5	10915304	10915914	4.52e-11	1.98e-09	36	128	73	11	13	7	5.45	11.74	10.72	0.7	0.93	0.51
5	10915583	10915583	T	C	SNP	.	264	0|0	1|1	13|0	0|22	0|1	0|1	0|1	0|0	0|0	0|0	5,2	13,6	4,4	2.94118	0.0864	1,0	2,0	2,0	5	0.0254	intronic	ENSSSCG00000000137	-	-	5-10915304-10915914	5	10915304	10915914	4.52e-11	1.98e-09	36	128	73	11	13	7	5.45	11.74	10.72	0.7	0.93	0.51
5	10915600	10915600	A	C	SNP	.	316	0|0	1|1	15|0	1|22	0|1	0|1	0|1	0|0	0|0	0|0	9,2	14,7	4,6	3.42857	0.0641	2,0	3,0	2,0	7	0.00815	intronic	ENSSSCG00000000137	-	-	5-10915304-10915914	5	10915304	10915914	4.52e-11	1.98e-09	36	128	73	11	13	7	5.45	11.74	10.72	0.7	0.93	0.51
5	11365331	11365331	T	C	SNP	.	999	0|0	1|1	16|0	0|19	0|1	0|1	0|1	0|1	0|1	0|1	13,12	20,19	23,21	0.148148	0.7	7,2	8,11	3,4	0.0285714	0.866	intergenic	ENSSSCG00000000144(dist=87700),ENSSSCG00000000145(dist=32835)	-	-
5	11365513	11365513	C	G	SNP	.	999	0|0	1|1	12|0	0|24	0|1	0|1	0|1	0|1	0|1	0|1	13,12	29,29	20,26	0.193798	0.66	5,14	8,8	7,2	0.363636	0.547	intergenic	ENSSSCG00000000144(dist=87882),ENSSSCG00000000145(dist=32653)	-	-
5	11365610	11365610	C	T	SNP	.	903	0|0	1|1	14|0	0|21	0|1	0|1	0|1	0|1	0|1	0|1	12,9	23,12	15,12	3.48193	0.062	3,3	7,3	4,2	1.63636	0.201	intergenic	ENSSSCG00000000144(dist=87979),ENSSSCG00000000145(dist=32556)	-	-
5	11389289	11389289	C	T	SNP	.	85	0|0	1|1	17|0	0|21	0|1	0|1	0|1	0|1	0|1	0|1	1,0	1,0	1,1	1	0.317	0,1	0,1	1,2	1.8	0.18	intergenic	ENSSSCG00000000144(dist=111658),ENSSSCG00000000145(dist=8877)	-	-
5	12239707	12239707	G	A	SNP	.	203	0|0	1|1	25|0	0|16	0|1	0|1	0|1	0|0	0|0	0|0	1,1	0,1	1,6	3.6	0.0578	1,0	1,0	1,0	3	0.0833	intronic	ENSSSCG00000031866	-	-
5	12484955	12484955	A	G	SNP	.	448	0|0	1|1	23|0	0|11	0|1	0|1	0|1	0|1	0|1	0|1	6,2	6,11	1,8	1.88235	0.17	1,1	1,2	1,1	0.142857	0.706	intronic	ENSSSCG00000040453	-	-	5-12484816-12485367	5	12484816	12485367	9.43e-07	6.02e-06	33	76	51	17	13	12	5.53	7.72	8.29	1.19	1.03	0.97
5	13275297	13275297	C	T	SNP	.	492	0|0	1|1	13|0	0|21	0|1	0|1	0|1	0|1	0|1	0|1	5,1	7,6	5,4	1.28571	0.257	3,3	4,10	2,1	1.08696	0.297	upstream	ENSSSCG00000000164	-	-	5-13275096-13275835	5	13275096	13275835	0.00692	0.00942	30	152	81	55	77	39	3.75	11.51	9.82	2.88	4.55	2.35
5	13275538	13275538	G	T	SNP	.	558	0|0	1|1	21|0	0|20	0|1	0|1	0|1	0|1	0|1	0|1	3,2	12,14	10,3	0.818182	0.366	2,2	5,5	3,2	0.0526316	0.819	upstream	ENSSSCG00000000164	-	-	5-13275096-13275835	5	13275096	13275835	0.00692	0.00942	30	152	81	55	77	39	3.75	11.51	9.82	2.88	4.55	2.35
5	13397407	13397407	A	C	SNP	.	764	0|0	1|1	7|0	0|9	0|1	0|1	0|1	0|1	0|1	0|1	2,4	8,5	6,6	0.0322581	0.858	2,5	7,8	7,5	0.117647	0.732	UTR5	ENSSSCG00000038968(ENSSSCT00000056537:c.-10606T>G)	-	-	5-13397212-13397932	5	13397212	13397932	0.00137	0.00234	97	206	165	89	158	97	12.44	16.01	20.53	4.78	9.58	5.99
5	14807576	14807576	C	G	SNP	.	61	0|0	1|1	19|0	0|24	0|0	0|0	0|0	0|1	0|1	0|1	1,0	3,0	1,0	5	0.0254	2,1	0,1	1,1	0	1	upstream	ENSSSCG00000038181	-	-
5	16843020	16843020	C	T	SNP	.	148	0|0	1|1	22|0	0|14	0|1	0|1	0|1	0|0	0|0	0|0	1,3	4,1	2,2	0.0769231	0.782	1,0	2,0	1,0	4	0.0455	intronic	ENSSSCG00000028060	-	-
5	17339367	17339367	G	A	SNP	.	80	0|0	1|1	15|0	0|18	0|1	0|1	0|1	0|1	0|1	0|1	0,1	0,1	1,0	0.333333	0.564	1,0	0,1	1,0	0.333333	0.564	intronic	ENSSSCG00000000233	-	-
5	17342594	17342594	T	C	SNP	.	220	0|0	1|1	19|0	0|17	1|1	1|1	1|1	1|1	1|1	1|1	0,1	0,1	0,1	3	0.0833	0,1	0,1	0,1	3	0.0833	intronic	ENSSSCG00000000233	-	-
5	17379606	17379606	T	C	SNP	.	692	0|0	1|1	12|0	0|13	0|1	0|1	0|1	0|1	0|1	0|1	3,3	13,13	8,8	0	1	3,5	4,3	2,1	0	1	intergenic	ENSSSCG00000000234(dist=12282),ENSSSCG00000031321(dist=19718)	-	-
5	17379648	17379648	A	C	SNP	.	532	0|0	1|1	9|0	0|14	0|1	0|1	0|1	0|1	0|1	0|1	2,2	10,10	7,6	0.027027	0.869	6,2	7,4	1,1	2.33333	0.127	intergenic	ENSSSCG00000000234(dist=12324),ENSSSCG00000031321(dist=19676)	-	-
5	18878643	18878643	C	T	SNP	.	524	0|0	1|1	22|0	0|8	0|1	0|1	0|1	0|1	0|1	0|1	2,1	13,7	5,7	0.714286	0.398	6,4	5,1	3,2	2.33333	0.127	exonic	ENSSSCG00000033368	nonsynonymous SNV	ENSSSCG00000033368:ENSSSCT00000026162:exon1:c.G125A:p.R42Q,	5-18878235-18878881	5	18878235	18878881	0.0177	0.0218	41	110	85	59	81	59	5.86	9.53	11.79	3.53	5.48	4.06
5	18878719	18878719	A	C	SNP	.	698	0|0	1|1	15|0	0|11	0|1	0|1	0|1	0|1	0|1	0|1	4,1	6,6	6,5	0.571429	0.45	4,4	2,6	3,5	1.5	0.221	exonic	ENSSSCG00000033368	nonsynonymous SNV	ENSSSCG00000033368:ENSSSCT00000026162:exon1:c.T49G:p.S17A,	5-18878235-18878881	5	18878235	18878881	0.0177	0.0218	41	110	85	59	81	59	5.86	9.53	11.79	3.53	5.48	4.06
5	18878879	18878879	C	T	SNP	.	280	0|0	1|1	16|0	0|12	0|1	0|1	0|1	0|1	0|1	0|1	1,1	3,1	2,1	1	0.317	1,2	1,3	2,2	0.818182	0.366	upstream	ENSSSCG00000033368	-	-	5-18878235-18878881	5	18878235	18878881	0.0177	0.0218	41	110	85	59	81	59	5.86	9.53	11.79	3.53	5.48	4.06
5	19056992	19056992	G	A	SNP	.	529	0|0	1|1	21|0	0|24	0|1	0|1	0|1	1|1	1|1	1|1	1,1	1,7	2,6	5.55556	0.0184	0,2	0,1	0,2	5	0.0254	intergenic	ENSSSCG00000028481(dist=126608),ENSSSCG00000000279(dist=94177)	-	-
5	19699987	19699987	G	A	SNP	.	76	0|0	1|1	17|0	0|16	0|1	0|1	0|1	0|1	0|1	0|1	1,0	1,0	0,1	0.333333	0.564	0,1	1,0	0,1	0.333333	0.564	intronic	ENSSSCG00000000295	-	-
5	19768800	19768800	T	C	SNP	.	81	0|0	1|1	10|0	0|24	0|1	0|1	0|1	0|1	0|1	0|1	1,0	0,1	0,1	0.333333	0.564	1,0	0,1	1,0	0.333333	0.564	intergenic	ENSSSCG00000000298(dist=5531),ENSSSCG00000036242(dist=19277)	-	-
5	21624527	21624527	T	G	SNP	.	453	0|0	1|1	16|0	0|26	0|1	0|1	0|1	0|1	0|1	0|1	5,2	5,7	2,4	0.04	0.842	2,1	6,3	1,1	1.14286	0.285	UTR5	ENSSSCG00000000383(ENSSSCT00000045000:c.-17312A>C,ENSSSCT00000000411:c.-17312A>C,ENSSSCT00000047640:c.-17312A>C),ENSSSCG00000000384(ENSSSCT00000000412:c.-2364T>G)	-	-	5-21624383-21625150	5	21624383	21625150	9.17e-06	3.82e-05	99	232	151	77	113	45	11.92	16.92	17.64	3.88	6.43	2.61
5	21624725	21624725	C	A	SNP	.	743	0|0	1|1	24|0	0|19	0|1	0|1	0|1	0|1	0|1	0|1	4,6	6,15	8,5	1.45455	0.228	1,3	4,2	3,5	0.222222	0.637	UTR5	ENSSSCG00000000384(ENSSSCT00000000412:c.-2166C>A)	-	-	5-21624383-21625150	5	21624383	21625150	9.17e-06	3.82e-05	99	232	151	77	113	45	11.92	16.92	17.64	3.88	6.43	2.61
5	21700743	21700743	A	G	SNP	.	795	0|0	1|1	9|0	0|11	0|1	0|1	0|1	0|1	0|1	0|1	3,8	7,16	7,10	5.66667	0.0173	1,1	9,3	4,2	3.2	0.0736	upstream	ENSSSCG00000035686	-	-	5-21700569-21700987	5	21700569	21700987	0.000458	0.000932	46	116	101	45	67	40	10.16	15.53	21.65	4.17	7	4.25
5	21804360	21804360	G	A	SNP	.	475	0|0	1|1	16|0	0|24	0|1	0|1	0|1	0|1	0|1	0|1	1,2	8,1	3,6	0.428571	0.513	4,2	2,4	2,3	0.0588235	0.808	UTR5;UTR3	ENSSSCG00000028066(ENSSSCT00000028535:c.-55G>A);ENSSSCG00000000401(ENSSSCT00000028046:c.*2500C>T)	-	-	5-21804249-21804530	5	21804249	21804530	0.285	0.291	10	31	32	29	28	23	3.29	6.17	10.2	3.99	4.35	3.64
5	21982079	21982079	G	A	SNP	.	272	0|0	1|1	22|0	0|12	0|1	0|1	0|1	0|1	0|1	0|1	2,1	2,1	1,2	0.111111	0.739	1,2	1,1	1,3	1	0.317	UTR5;UTR3	ENSSSCG00000000403(ENSSSCT00000039733:c.-18644C>T);ENSSSCG00000000405(ENSSSCT00000033906:c.*2837C>T,ENSSSCT00000054562:c.*2837C>T)	-	-
5	21982191	21982191	A	G	SNP	.	292	0|0	1|1	12|0	0|18	0|1	0|1	0|1	0|1	0|1	0|1	2,1	1,2	1,2	0.111111	0.739	1,1	2,2	1,2	0.111111	0.739	UTR5;UTR3	ENSSSCG00000000403(ENSSSCT00000039733:c.-18756T>C);ENSSSCG00000000405(ENSSSCT00000033906:c.*2725T>C,ENSSSCT00000054562:c.*2725T>C)	-	-
5	22580131	22580131	C	T	SNP	.	262	0|0	1|1	26|0	0|14	0|1	0|1	0|1	0|1	0|1	0|1	2,1	6,4	3,1	1.47059	0.225	1,1	1,1	1,2	0.142857	0.706	exonic	ENSSSCG00000026498	synonymous SNV	ENSSSCG00000026498:ENSSSCT00000027063:exon15:c.G1302A:p.Q434Q,ENSSSCG00000026498:ENSSSCT00000038632:exon14:c.G849A:p.Q283Q,ENSSSCG00000026498:ENSSSCT00000055158:exon12:c.G1302A:p.Q434Q,ENSSSCG00000026498:ENSSSCT00000063402:exon11:c.G1206A:p.Q402Q,ENSSSCG00000026498:ENSSSCT00000031367:exon15:c.G1356A:p.Q452Q,
5	22790366	22790366	T	C	SNP	.	364	0|0	1|1	19|0	0|19	0|1	0|1	0|1	0|1	0|1	0|1	1,2	1,3	1,2	1.6	0.206	2,2	1,0	1,3	0.111111	0.739	upstream	ENSSSCG00000040751	-	-
5	22872995	22872995	G	A	SNP	.	343	0|0	1|1	21|0	0|22	0|1	0|1	0|1	1|1	1|1	1|1	1,2	3,2	3,1	0.333333	0.564	0,2	0,3	0,1	6	0.0143	UTR3	ENSSSCG00000000449(ENSSSCT00000029673:c.*223G>A,ENSSSCT00000058456:c.*546G>A,ENSSSCT00000061330:c.*223G>A,ENSSSCT00000055414:c.*223G>A,ENSSSCT00000049839:c.*546G>A,ENSSSCT00000000484:c.*223G>A)	-	-
5	22873014	22873014	C	T	SNP	.	304	0|0	1|1	21|0	0|23	0|1	0|1	0|1	1|1	1|1	1|1	3,2	3,1	2,1	1.33333	0.248	0,2	0,3	0,1	6	0.0143	UTR3	ENSSSCG00000000449(ENSSSCT00000029673:c.*242C>T,ENSSSCT00000058456:c.*565C>T,ENSSSCT00000061330:c.*242C>T,ENSSSCT00000055414:c.*242C>T,ENSSSCT00000049839:c.*565C>T,ENSSSCT00000000484:c.*242C>T)	-	-
5	23036044	23036044	T	A	SNP	.	802	0|0	1|1	23|0	0|23	0|1	0|1	0|1	0|1	0|1	0|1	1,7	7,12	9,4	0.9	0.343	1,3	2,6	3,2	1.47059	0.225	UTR3	ENSSSCG00000025092(ENSSSCT00000028348:c.*3408A>T)	-	-	5-23035750-23036436	5	23035750	23036436	2.78e-05	9.28e-05	42	141	89	44	44	37	5.65	11.5	11.62	2.48	2.8	2.4
5	23072968	23072968	C	T	SNP	.	132	0|0	1|1	20|0	0|15	0|1	0|1	0|1	0|0	0|0	0|0	0,1	3,1	1,3	0.111111	0.739	1,0	2,0	1,0	4	0.0455	upstream	ENSSSCG00000037767	-	-
5	23233835	23233835	A	G	SNP	.	628	0|0	1|1	19|0	0|15	0|1	0|1	0|1	0|1	0|1	0|1	1,6	9,5	8,7	0	1	3,1	3,3	2,3	0.0666667	0.796	upstream	ENSSSCG00000000453	-	-	5-23233712-23234362	5	23233712	23234362	3.7e-06	1.81e-05	82	130	127	29	62	54	11.65	11.19	17.5	1.73	4.17	3.69
5	23233965	23233965	T	C	SNP	.	886	0|0	1|1	25|0	0|18	0|1	0|1	0|1	0|1	0|1	0|1	5,8	9,12	13,11	0.275862	0.599	1,3	3,8	2,3	3.2	0.0736	UTR5	ENSSSCG00000000453(ENSSSCT00000000489:c.-122T>C)	-	-	5-23233712-23234362	5	23233712	23234362	3.7e-06	1.81e-05	82	130	127	29	62	54	11.65	11.19	17.5	1.73	4.17	3.69
5	26964650	26964650	A	G	SNP	.	727	0|0	1|1	12|0	0|13	0|1	0|1	0|1	0|1	0|1	0|1	1,5	13,12	10,6	0.0212766	0.884	4,5	4,2	3,1	0.473684	0.491	upstream	ENSSSCG00000000457	-	-	5-26964153-26964936	5	26964153	26964936	0.00428	0.00619	44	180	111	61	112	38	5.19	12.86	12.7	3.01	6.25	2.16
5	27684191	27684191	A	G	SNP	.	270	0|0	1|1	19|0	0|21	0|1	0|1	0|1	1|1	1|1	1|1	1,0	2,2	2,3	0	1	0,1	0,1	0,2	4	0.0455	intergenic	ENSSSCG00000036751(dist=111573),ENSSSCG00000033383(dist=140801)	-	-
5	28241249	28241249	T	G	SNP	.	75	0|0	1|1	8|0	0|16	0|1	0|1	0|1	0|0	0|0	0|0	0,1	1,1	0,1	1	0.317	1,0	2,0	2,0	5	0.0254	intergenic	ENSSSCG00000000461(dist=9922),ENSSSCG00000000462(dist=6150)	-	-
5	28247501	28247501	A	T	SNP	.	497	0|0	1|1	5|0	0|4	0|1	0|1	0|1	0|1	0|1	0|1	3,7	13,4	5,3	1.4	0.237	4,1	3,2	1,4	0.0666667	0.796	UTR5	ENSSSCG00000000462(ENSSSCT00000034992:c.-46A>T,ENSSSCT00000000500:c.-46A>T)	-	-	5-28247214-28247969	5	28247214	28247969	0.000149	0.000366	59	130	69	45	57	45	7.22	9.63	8.19	2.31	3.3	2.65
5	28300746	28300746	A	G	SNP	.	387	0|0	1|1	9|0	0|9	0|1	0|1	0|1	0|1	0|1	0|1	1,3	9,1	1,2	1.47059	0.225	2,3	3,3	3,2	0	1	upstream	ENSSSCG00000029815	-	-	5-28300689-28301336	5	28300689	28301336	0.0025	0.0039	35	152	86	53	76	33	5	13.14	11.91	3.17	5.13	2.27
5	28441344	28441344	G	A	SNP	.	102	0|0	1|1	11|0	0|20	0|1	0|1	0|1	1|1	1|1	1|1	1,0	1,1	1,0	1	0.317	0,1	0,1	0,1	3	0.0833	intronic	ENSSSCG00000029815	-	-
5	28880728	28880728	G	A	SNP	.	502	0|0	1|1	13|0	0|13	0|1	0|1	0|1	0|1	0|1	0|1	3,2	6,7	4,4	0	1	4,2	4,2	3,2	1.47059	0.225	intronic	ENSSSCG00000031103	-	-	5-28880105-28881101	5	28880105	28881101	3.32e-05	0.000107	72	150	115	68	75	41	6.68	8.43	10.34	2.64	3.29	1.83
5	29025854	29025854	T	G	SNP	.	48.2097	0|0	1|1	7|0	0|4	0|0	0|0	0|0	0|1	0|1	0|1	1,0	1,0	2,0	4	0.0455	3,1	1,1	2,1	1	0.317	intronic	ENSSSCG00000039060	-	-
5	30111142	30111142	C	T	SNP	.	319	0|0	1|1	23|0	0|11	0|1	0|1	0|1	0|1	0|1	0|1	2,2	4,3	5,2	0.888889	0.346	1,1	2,3	1,1	0.111111	0.739	intergenic	ENSSSCG00000026004(dist=247550),ENSSSCG00000034610(dist=77429)	-	-
5	32580298	32580298	A	G	SNP	.	135	0|0	1|1	24|0	0|12	1|1	1|1	1|1	0|1	0|1	0|1	0,1	0,1	0,1	3	0.0833	1,0	1,0	1,2	0.2	0.655	intronic	ENSSSCG00000039976	-	-
5	35691931	35691931	C	G	SNP	.	463	0|0	1|1	14|0	0|16	0|1	0|1	0|1	0|1	0|1	0|1	1,3	2,6	4,2	0.888889	0.346	1,1	3,2	1,2	0	1	upstream	ENSSSCG00000000510	-	-	5-35691808-35692391	5	35691808	35692391	0.0486	0.0544	23	105	64	44	75	37	3.64	10.08	9.84	2.92	5.62	2.82
5	35827361	35827361	A	C	SNP	.	749	0|0	1|1	14|0	0|11	0|1	0|1	0|1	0|1	0|1	0|1	7,3	8,10	6,11	0.2	0.655	3,4	5,2	1,3	0	1	upstream	ENSSSCG00000000512	-	-	5-35827142-35827602	5	35827142	35827602	0.0164	0.0203	39	69	64	47	59	33	7.83	8.39	12.47	3.95	5.6	3.19
5	39363111	39363111	G	C	SNP	.	384	0|0	1|1	11|0	0|12	0|1	0|1	0|1	0|1	0|1	0|1	2,1	8,6	7,4	1.28571	0.257	2,1	3,2	2,1	0.818182	0.366	intronic	ENSSSCG00000000522	-	-	5-39362835-39363240	5	39362835	39363240	0.00427	0.00618	16	57	53	19	25	21	3.65	7.87	11.72	1.82	2.7	2.31
5	39744732	39744732	A	T	SNP	.	583	0|0	1|1	10|0	0|9	0|1	0|1	0|1	0|1	0|1	0|1	3,1	9,6	6,7	0.5	0.48	3,1	6,6	1,4	0.047619	0.827	upstream	ENSSSCG00000027503	-	-	5-39744429-39745075	5	39744429	39745075	0.00235	0.0037	62	167	131	80	113	69	8.86	14.46	18.17	4.79	7.64	4.75
5	39744925	39744925	A	G	SNP	.	956	0|0	1|1	15|0	0|15	0|1	0|1	0|1	0|1	0|1	0|1	5,6	14,8	5,10	0	1	2,6	4,5	1,3	2.33333	0.127	upstream	ENSSSCG00000027503	-	-	5-39744429-39745075	5	39744429	39745075	0.00235	0.0037	62	167	131	80	113	69	8.86	14.46	18.17	4.79	7.64	4.75
5	40190300	40190300	A	G	SNP	.	999	0|0	1|1	21|0	10|240	1|1	1|1	1|1	1|1	1|1	1|1	0,2	0,10	0,3	15	0.000108	0,15	0,7	0,10	32	1.54e-08	intergenic	ENSSSCG00000027503(dist=445645),ENSSSCG00000026719(dist=226035)	-	-
5	42200659	42200659	C	T	SNP	.	66	0|0	1|1	25|0	0|19	0|1	0|1	0|1	0|1	0|1	0|1	1,0	1,0	0,1	0.333333	0.564	1,0	0,1	0,1	0.333333	0.564	intergenic	ENSSSCG00000000531(dist=56964),ENSSSCG00000030616(dist=62743)	-	-
5	42299676	42299676	C	T	SNP	.	695	0|0	1|1	15|0	0|15	0|1	0|1	0|1	0|1	0|1	0|1	3,7	7,12	9,6	0.818182	0.366	1,3	3,1	1,2	0.0909091	0.763	upstream	ENSSSCG00000030616	-	-	5-42299141-42299834	5	42299141	42299834	1.16e-06	7.1e-06	65	205	121	70	55	41	8.66	16.55	15.64	3.91	3.47	2.63
5	42299692	42299692	G	A	SNP	.	686	0|0	1|1	15|0	0|16	0|1	0|1	0|1	0|1	0|1	0|1	3,7	8,12	9,6	0.555556	0.456	1,4	4,1	1,1	0	1	upstream	ENSSSCG00000030616	-	-	5-42299141-42299834	5	42299141	42299834	1.16e-06	7.1e-06	65	205	121	70	55	41	8.66	16.55	15.64	3.91	3.47	2.63
5	44349828	44349828	G	A	SNP	.	277	0|0	1|1	18|0	0|18	1|1	1|1	1|1	1|1	1|1	1|1	0,1	0,1	0,1	3	0.0833	0,3	0,1	0,1	5	0.0254	intronic	ENSSSCG00000000536	-	-
5	45525611	45525611	C	T	SNP	.	323	0|0	1|1	10|0	0|12	0|1	0|1	0|1	0|1	0|1	0|1	3,3	1,3	1,4	1.66667	0.197	1,1	3,1	1,1	0.5	0.48	UTR5	ENSSSCG00000024232(ENSSSCT00000059615:c.-82489G>A,ENSSSCT00000022730:c.-82489G>A)	-	-	5-45525119-45525831	5	45525119	45525831	0.0351	0.0404	28	77	43	43	46	33	3.63	6.05	5.41	2.34	2.82	2.06
5	46736461	46736461	T	C	SNP	.	613	0|0	1|1	8|0	0|15	0|1	0|1	0|1	0|1	0|1	0|1	1,2	6,10	3,4	1.38462	0.239	1,1	5,5	1,4	0.529412	0.467	upstream	ENSSSCG00000000552	-	-	5-46736222-46736580	5	46736222	46736580	0.0218	0.0262	14	76	39	27	34	19	3.61	11.88	9.76	2.92	4.15	2.36
5	46822945	46822945	C	A	SNP	.	99	0|0	1|1	24|0	0|27	0|0	0|0	0|0	0|1	0|1	0|1	3,0	2,0	4,0	9	0.0027	1,2	0,1	1,1	0.666667	0.414	intronic	ENSSSCG00000000554	-	-
5	46823929	46823929	T	C	SNP	.	779	0|0	1|1	18|0	0|13	0|1	0|1	0|1	0|1	0|1	0|1	3,3	16,10	4,7	0.209302	0.647	4,8	6,2	4,3	0.037037	0.847	UTR5	ENSSSCG00000000554(ENSSSCT00000000597:c.-15718A>G,ENSSSCT00000032540:c.-15724A>G,ENSSSCT00000046515:c.-15724A>G),ENSSSCG00000030443(ENSSSCT00000031326:c.-1718T>C)	-	-	5-46823665-46824644	5	46823665	46824644	0.00459	0.00658	93	232	174	105	196	72	8.77	13.26	15.92	4.15	8.74	3.27
5	46823939	46823939	G	A	SNP	.	733	0|0	1|1	18|0	0|14	0|1	0|1	0|1	0|1	0|1	0|1	3,3	17,10	4,6	0.581395	0.446	5,7	5,2	3,2	0.166667	0.683	UTR5	ENSSSCG00000000554(ENSSSCT00000000597:c.-15728C>T,ENSSSCT00000032540:c.-15734C>T,ENSSSCT00000046515:c.-15734C>T),ENSSSCG00000030443(ENSSSCT00000031326:c.-1708G>A)	-	-	5-46823665-46824644	5	46823665	46824644	0.00459	0.00658	93	232	174	105	196	72	8.77	13.26	15.92	4.15	8.74	3.27
5	46826268	46826268	G	A	SNP	.	150	0|0	1|1	19|0	0|21	0|1	0|1	0|1	1|1	1|1	1|1	1,0	1,0	1,1	1	0.317	0,1	0,1	0,2	4	0.0455	intronic	ENSSSCG00000030443	-	-
5	47698234	47698234	C	A	SNP	.	243	0|0	1|1	12|0	1|9	0|1	0|1	0|1	0|1	0|1	0|1	1,2	6,2	4,3	0.888889	0.346	6,1	2,2	2,1	2.57143	0.109	intergenic	ENSSSCG00000028552(dist=5472),ENSSSCG00000000559(dist=30754)	-	-
5	48383948	48383948	G	C	SNP	.	111	0|0	1|1	17|0	0|16	1|1	1|1	1|1	0|1	0|1	0|1	0,1	0,1	0,1	3	0.0833	1,1	1,0	1,0	1	0.317	intergenic	ENSSSCG00000027144(dist=78102),ENSSSCG00000026969(dist=124826)	-	-
5	48555593	48555593	C	T	SNP	.	866	0|0	1|1	23|0	0|20	0|1	0|1	0|1	0|1	0|1	0|1	5,5	5,14	7,8	2.27273	0.132	3,2	3,6	4,4	0.181818	0.67	upstream	ENSSSCG00000033843,ENSSSCG00000040550	-	-	5-48555317-48555848	5	48555317	48555848	0.000419	0.000863	44	114	101	56	57	40	7.65	12.01	17.04	4.08	4.69	3.35
5	49159267	49159267	C	G	SNP	.	125	0|0	1|1	31|0	0|20	0|0	0|0	0|0	0|1	0|1	0|1	1,0	2,0	3,0	6	0.0143	1,1	2,2	1,2	0.111111	0.739	intergenic	ENSSSCG00000029163(dist=233297),ENSSSCG00000000567(dist=590498)	-	-
5	51040799	51040799	C	T	SNP	.	463	0|0	1|1	5|0	0|9	0|1	0|1	0|1	0|1	0|1	0|1	1,2	2,4	5,4	0.222222	0.637	1,2	4,2	1,2	0	1	intronic	ENSSSCG00000000570	-	-	5-51040242-51040938	5	51040242	51040938	0.0018	0.00295	42	138	114	41	88	47	5.57	11.09	14.67	2.28	5.52	3
5	51353769	51353769	C	T	SNP	.	401	0|0	1|1	19|0	0|20	0|1	0|1	0|1	1|1	1|1	1|1	1,0	3,4	2,3	0.0769231	0.782	0,2	0,3	0,1	6	0.0143	intronic	ENSSSCG00000031329	-	-
5	53613488	53613488	C	T	SNP	.	179	0|0	1|1	16|0	0|19	1|1	1|1	1|1	0|1	0|1	0|1	0,1	0,1	0,1	3	0.0833	1,0	1,1	4,2	1	0.317	intronic	ENSSSCG00000000587	-	-
5	57749765	57749765	T	C	SNP	.	888	0|0	1|1	24|0	0|11	0|1	0|1	0|1	0|1	0|1	0|1	5,6	14,13	10,13	0.147541	0.701	6,4	4,5	6,2	0.925926	0.336	upstream	ENSSSCG00000000611	-	-	5-57749615-57750117	5	57749615	57750117	5.62e-07	3.96e-06	114	295	182	100	115	71	20.97	32.88	32.48	7.71	10	6.29
5	57776951	57776951	G	A	SNP	.	104	0|0	1|1	20|0	0|10	0|0	0|0	0|0	0|1	0|1	0|1	1,0	2,0	1,0	4	0.0455	2,2	3,2	1,1	0.0909091	0.763	downstream	ENSSSCG00000039307	-	-
5	57777687	57777687	A	C	SNP	.	999	0|0	1|1	14|0	0|23	0|1	0|1	0|1	0|1	0|1	0|1	3,8	9,13	10,13	2.57143	0.109	5,2	2,7	3,3	0.181818	0.67	upstream	ENSSSCG00000039307	-	-	5-57777560-57777916	5	57777560	57777916	7.48e-05	0.000208	53	122	82	47	56	27	13.75	19.17	20.64	5.11	6.87	3.37
5	57778325	57778325	G	C	SNP	.	74	0|0	1|1	17|0	0|11	0|0	0|0	0|0	0|1	0|1	0|1	1,0	3,0	1,0	5	0.0254	0,1	1,1	0,1	1	0.317	upstream	ENSSSCG00000039307	-	-
5	59393464	59393464	G	C	SNP	.	282	0|0	1|1	23|0	0|20	0|1	0|1	0|1	0|1	0|1	0|1	3,2	7,4	3,2	1.19048	0.275	2,1	3,1	1,1	1	0.317	intronic	ENSSSCG00000039316	-	-	5-59393309-59394639	5	59393309	59394639	5.71e-09	9.67e-08	68	321	207	44	69	47	4.72	13.5	13.94	1.28	2.27	1.57
5	59393566	59393566	G	C	SNP	.	398	0|0	1|1	17|0	0|13	0|1	0|1	0|1	0|1	0|1	0|1	1,2	9,4	7,5	1.28571	0.257	2,1	3,2	1,1	0.4	0.527	intronic	ENSSSCG00000039316	-	-	5-59393309-59394639	5	59393309	59394639	5.71e-09	9.67e-08	68	321	207	44	69	47	4.72	13.5	13.94	1.28	2.27	1.57
5	60053079	60053079	C	T	SNP	.	63	0|0	1|1	14|0	0|13	0|0	0|0	0|0	0|1	0|1	0|1	1,0	1,0	1,0	3	0.0833	0,1	3,1	1,1	0.142857	0.706	intronic	ENSSSCG00000032804	-	-
5	60148957	60148957	G	T	SNP	.	632	0|0	1|1	8|0	0|18	0|1	0|1	0|1	0|1	0|1	0|1	2,1	8,12	7,7	0.243243	0.622	2,2	2,7	3,1	0.529412	0.467	upstream	ENSSSCG00000000625	-	-	5-60148630-60149237	5	60148630	60149237	0.113	0.12	12	100	59	41	71	33	1.83	9.22	8.71	2.61	5.11	2.42
5	61950375	61950375	A	G	SNP	.	72	0|0	1|1	20|0	0|10	0|1	0|1	0|1	0|1	0|1	0|1	0,1	1,0	0,1	0.333333	0.564	0,1	1,0	1,0	0.333333	0.564	intronic	ENSSSCG00000039880	-	-
5	62546118	62546118	A	G	SNP	.	499	0|0	1|1	10|0	0|15	0|1	0|1	0|1	0|1	0|1	0|1	2,6	8,6	9,3	0.470588	0.493	4,2	2,3	2,1	0.285714	0.593	upstream	ENSSSCG00000040743	-	-	5-62545984-62546882	5	62545984	62546882	0.00138	0.00235	65	212	123	67	124	68	6.68	13.21	12.27	2.89	6.03	3.37
5	62546173	62546173	A	G	SNP	.	592	0|0	1|1	14|0	0|14	0|1	0|1	0|1	0|1	0|1	0|1	3,8	7,7	10,5	0	1	4,2	4,4	4,1	1.31579	0.251	upstream	ENSSSCG00000040743	-	-	5-62545984-62546882	5	62545984	62546882	0.00138	0.00235	65	212	123	67	124	68	6.68	13.21	12.27	2.89	6.03	3.37
5	62546190	62546190	G	A	SNP	.	622	0|0	1|1	12|0	0|11	0|1	0|1	0|1	0|1	0|1	0|1	3,10	8,7	10,7	0.2	0.655	5,1	4,4	3,1	2	0.157	upstream	ENSSSCG00000040743	-	-	5-62545984-62546882	5	62545984	62546882	0.00138	0.00235	65	212	123	67	124	68	6.68	13.21	12.27	2.89	6.03	3.37
5	62546344	62546344	G	T	SNP	.	382	0|0	1|1	16|0	0|19	0|1	0|1	0|1	0|1	0|1	0|1	3,5	23,7	5,1	7.36364	0.00666	2,1	11,2	5,3	6	0.0143	UTR5	ENSSSCG00000040743(ENSSSCT00000000718:c.-4930G>T,ENSSSCT00000050474:c.-4930G>T)	-	-	5-62545984-62546882	5	62545984	62546882	0.00138	0.00235	65	212	123	67	124	68	6.68	13.21	12.27	2.89	6.03	3.37
5	62546387	62546387	A	G	SNP	.	607	0|0	1|1	12|0	0|15	0|1	0|1	0|1	0|1	0|1	0|1	3,5	24,9	7,4	4.92308	0.0265	4,1	8,3	7,6	2.7931	0.0947	UTR5	ENSSSCG00000040743(ENSSSCT00000000718:c.-4887A>G,ENSSSCT00000050474:c.-4887A>G)	-	-	5-62545984-62546882	5	62545984	62546882	0.00138	0.00235	65	212	123	67	124	68	6.68	13.21	12.27	2.89	6.03	3.37
5	63842075	63842075	T	C	SNP	.	190	0|0	1|1	18|0	0|14	1|1	1|1	1|1	0|1	0|1	0|1	0,1	0,1	0,2	4	0.0455	2,2	1,0	3,1	1	0.317	UTR3	ENSSSCG00000025460(ENSSSCT00000058025:c.*3116T>C,ENSSSCT00000028618:c.*3116T>C)	-	-
5	63951092	63951092	G	A	SNP	.	258	0|0	1|1	13|0	0|31	0|1	0|1	0|1	0|1	0|1	0|1	0,1	4,3	6,1	1.66667	0.197	1,2	4,1	3,3	0.285714	0.593	upstream	ENSSSCG00000000690	-	-	5-63951090-63952061	5	63951090	63952061	5.54e-07	3.91e-06	116	232	239	91	114	57	11.03	13.37	22.05	3.63	5.13	2.61
5	66106525	66106525	T	C	SNP	.	223	0|0	1|1	14|0	0|25	0|1	0|1	0|1	0|0	0|0	0|0	1,1	6,7	2,1	0	1	1,0	1,0	1,0	3	0.0833	intronic	ENSSSCG00000038694	-	-	5-66105973-66106656	5	66105973	66106656	4.81e-07	3.49e-06	29	141	61	24	14	18	3.92	11.55	8	1.36	0.9	1.17
5	67363991	67363991	G	T	SNP	.	672	0|0	1|1	9|0	0|14	0|1	0|1	0|1	0|1	0|1	0|1	3,6	8,7	7,7	0.105263	0.746	2,1	3,3	1,4	0.285714	0.593	intronic	ENSSSCG00000000745	-	-	5-67363558-67364260	5	67363558	67364260	0.000107	0.000278	57	112	134	62	60	48	7.5	8.93	17.1	3.42	3.73	3.04
5	69461349	69461349	A	C	SNP	.	327	0|0	1|1	21|0	0|17	0|1	0|1	0|1	0|1	0|1	0|1	4,2	7,1	10,5	5.82759	0.0158	1,1	1,1	1,3	0.5	0.48	upstream	ENSSSCG00000000765	-	-	5-69461124-69461495	5	69461124	69461495	0.000306	0.000663	32	78	80	30	39	23	7.97	11.76	19.32	3.13	4.59	2.76
5	73497611	73497611	T	G	SNP	.	325	0|0	1|1	6|0	0|10	0|1	0|1	0|1	0|1	0|1	0|1	4,1	2,2	3,3	0.6	0.439	2,2	6,3	1,1	0.6	0.439	upstream	ENSSSCG00000031775	-	-	5-73496957-73497712	5	73496957	73497712	0.00412	0.00599	41	98	53	53	46	35	5.01	7.26	6.29	2.72	2.66	2.06
5	79258793	79258793	C	T	SNP	.	326	0|0	1|1	23|0	0|16	0|1	0|1	0|1	0|1	0|1	0|1	4,2	7,3	3,2	2.33333	0.127	2,2	3,2	1,1	0.0909091	0.763	intergenic	ENSSSCG00000024573(dist=42002),ENSSSCG00000000842(dist=22793)	-	-
5	79474605	79474605	T	G	SNP	.	667	0|0	1|1	11|0	0|16	0|1	0|1	0|1	0|1	0|1	0|1	3,2	14,9	11,10	1	0.317	8,2	6,4	1,2	2.13043	0.144	UTR5	ENSSSCG00000000840(ENSSSCT00000000914:c.-17308A>C,ENSSSCT00000056143:c.-17308A>C)	-	-	5-79474126-79474894	5	79474126	79474894	6.6e-05	0.000188	46	141	135	61	60	39	5.53	10.27	15.75	3.07	3.41	2.26
5	80492189	80492189	G	T	SNP	.	949	0|0	1|1	14|0	0|18	0|1	0|1	0|1	0|1	0|1	0|1	5,4	6,9	15,12	0.0196078	0.889	4,3	8,6	4,6	0.0322581	0.858	UTR5	ENSSSCG00000000847(ENSSSCT00000000924:c.-85C>A)	-	-	5-80491733-80492597	5	80491733	80492597	4.53e-05	0.000138	99	195	231	80	136	58	10.58	12.63	23.95	3.58	6.87	2.98
5	80531057	80531057	T	G	SNP	.	847	0|0	1|1	15|0	0|17	0|1	0|1	0|1	0|1	0|1	0|1	8,5	22,10	13,10	4.76471	0.0291	7,8	7,12	5,1	0.1	0.752	upstream	ENSSSCG00000034072	-	-	5-80530811-80531709	5	80530811	80531709	1.39e-06	8.18e-06	147	372	268	131	174	84	15.12	23.18	26.74	5.64	8.46	4.16
5	80531284	80531284	A	C	SNP	.	828	0|0	1|1	18|0	0|22	0|1	0|1	0|1	0|1	0|1	0|1	12,4	28,17	13,9	6.37349	0.0116	4,5	10,8	3,3	0.030303	0.862	upstream	ENSSSCG00000034072	-	-	5-80530811-80531709	5	80530811	80531709	1.39e-06	8.18e-06	147	372	268	131	174	84	15.12	23.18	26.74	5.64	8.46	4.16
5	80531290	80531290	A	C	SNP	.	828	0|0	1|1	18|0	0|22	0|1	0|1	0|1	0|1	0|1	0|1	10,4	23,17	10,9	2.31507	0.128	2,5	9,8	3,2	0.0344828	0.853	upstream	ENSSSCG00000034072	-	-	5-80530811-80531709	5	80530811	80531709	1.39e-06	8.18e-06	147	372	268	131	174	84	15.12	23.18	26.74	5.64	8.46	4.16
5	81413346	81413346	G	A	SNP	.	120	0|0	1|1	13|0	0|27	0|0	0|0	0|0	0|1	0|1	0|1	1,0	2,0	1,0	4	0.0455	1,1	2,3	1,1	0.111111	0.739	intronic	ENSSSCG00000000856	-	-
5	81989665	81989665	T	C	SNP	.	51	0|0	1|1	19|0	0|23	0|1	0|1	0|1	0|0	0|0	0|0	1,1	0,1	0,1	1	0.317	1,0	1,0	2,0	4	0.0455	intergenic	ENSSSCG00000000857(dist=141617),ENSSSCG00000000858(dist=29151)	-	-
5	82091557	82091557	C	A	SNP	.	340	0|0	1|1	14|0	0|14	0|1	0|1	0|1	0|1	0|1	0|1	2,1	5,3	1,2	0.285714	0.593	2,2	1,2	1,3	0.818182	0.366	UTR5	ENSSSCG00000000860(ENSSSCT00000060058:c.-1904C>A)	-	-	5-82091390-82091844	5	82091390	82091844	0.394	0.399	14	40	21	29	21	38	2.85	4.93	4.14	2.47	2.02	3.72
5	82091633	82091633	C	T	SNP	.	457	0|0	1|1	16|0	0|12	0|1	0|1	0|1	0|1	0|1	0|1	3,1	4,4	1,3	0	1	1,2	1,1	1,5	2.27273	0.132	UTR5	ENSSSCG00000000860(ENSSSCT00000060058:c.-1828C>T)	-	-	5-82091390-82091844	5	82091390	82091844	0.394	0.399	14	40	21	29	21	38	2.85	4.93	4.14	2.47	2.02	3.72
5	82795872	82795872	C	T	SNP	.	438	0|0	1|1	10|0	0|13	0|1	0|1	0|1	0|1	0|1	0|1	3,3	4,7	1,2	0.8	0.371	1,1	2,4	2,1	0.0909091	0.763	UTR5	ENSSSCG00000000870(ENSSSCT00000000950:c.-465C>T)	-	-	5-82795716-82796485	5	82795716	82796485	0.0274	0.0322	36	104	54	32	78	38	4.32	7.57	6.29	1.61	4.43	2.2
5	82897581	82897581	A	G	SNP	.	76	0|0	1|1	9|0	0|20	0|1	0|1	0|1	0|1	0|1	0|1	0,1	1,0	0,1	0.333333	0.564	0,1	1,0	1,0	0.333333	0.564	intronic	ENSSSCG00000000869	-	-
5	84022630	84022630	A	G	SNP	.	77	0|0	1|1	20|0	0|33	0|1	0|1	0|1	0|1	0|1	0|1	0,1	1,0	0,1	0.333333	0.564	0,1	1,0	1,0	0.333333	0.564	intronic	ENSSSCG00000026697	-	-
5	85143097	85143097	A	G	SNP	.	116	0|0	1|1	12|0	0|15	0|0	0|0	0|0	0|1	0|1	0|1	1,0	1,0	2,0	4	0.0455	2,1	0,2	2,2	0.111111	0.739	intronic	ENSSSCG00000022083	-	-
5	87605911	87605911	T	C	SNP	.	81	0|0	1|1	19|0	0|21	0|1	0|1	0|1	0|1	0|1	0|1	0,1	1,0	0,1	0.333333	0.564	0,1	1,0	1,0	0.333333	0.564	intronic	ENSSSCG00000000894,ENSSSCG00000037210	-	-
5	88231207	88231207	T	C	SNP	.	279	0|0	1|1	21|0	0|18	0|1	0|1	0|1	0|1	0|1	0|1	0,1	4,2	4,5	0	1	3,1	3,1	2,1	2.27273	0.132	upstream	ENSSSCG00000000902	-	-
5	88231209	88231209	A	T	SNP	.	267	0|0	1|1	22|0	0|17	0|1	0|1	0|1	0|1	0|1	0|1	0,1	4,2	4,5	0	1	3,1	3,1	2,1	2.27273	0.132	upstream	ENSSSCG00000000902	-	-
5	88231976	88231976	C	T	SNP	.	417	0|0	1|1	13|0	0|14	0|1	0|1	0|1	0|1	0|1	0|1	1,0	4,2	2,5	0	1	1,3	1,4	1,1	2.27273	0.132	UTR5	ENSSSCG00000000902(ENSSSCT00000058032:c.-11348C>T)	-	-	5-88231525-88232008	5	88231525	88232008	0.0394	0.0449	10	61	26	12	29	15	1.91	7.07	4.82	0.96	2.62	1.38
5	89634265	89634265	A	G	SNP	.	82	0|0	1|1	21|0	0|26	0|1	0|1	0|1	0|1	0|1	0|1	1,0	1,0	0,1	0.333333	0.564	1,0	0,1	0,1	0.333333	0.564	intronic	ENSSSCG00000030478	-	-
5	90131734	90131734	G	C	SNP	.	911	0|0	1|1	3|0	0|12	0|1	0|1	0|1	0|1	0|1	0|1	6,5	6,9	9,7	0	1	4,5	4,7	8,9	0.675676	0.411	intergenic	ENSSSCG00000040056(dist=403471),ENSSSCG00000031986(dist=546407)	-	-
5	90951185	90951185	A	C	SNP	.	83	0|0	1|1	15|0	0|18	0|1	0|1	0|1	0|1	0|1	0|1	1,0	0,1	1,0	0.333333	0.564	1,0	0,1	0,1	0.333333	0.564	intergenic	ENSSSCG00000035790(dist=131080),ENSSSCG00000000915(dist=727423)	-	-
5	92935782	92935782	C	G	SNP	.	789	0|0	1|1	11|0	0|8	0|1	0|1	0|1	0|1	0|1	0|1	2,4	12,8	7,7	0.1	0.752	2,5	10,5	3,4	0.0344828	0.853	upstream	ENSSSCG00000027898	-	-	5-92935497-92936065	5	92935497	92936065	0.00542	0.00761	30	130	67	41	69	26	4.88	12.8	10.57	2.79	5.31	2.04
5	92935806	92935806	T	G	SNP	.	865	0|0	1|1	7|0	0|8	0|1	0|1	0|1	0|1	0|1	0|1	2,4	13,10	5,6	0	1	2,5	8,6	3,5	0.310345	0.578	upstream	ENSSSCG00000027898	-	-	5-92935497-92936065	5	92935497	92936065	0.00542	0.00761	30	130	67	41	69	26	4.88	12.8	10.57	2.79	5.31	2.04
5	93116419	93116419	A	G	SNP	.	66	0|0	1|1	23|0	0|25	0|0	0|0	0|0	0|1	0|1	0|1	1,0	1,0	1,0	3	0.0833	0,1	1,1	1,1	0.2	0.655	intergenic	ENSSSCG00000027898(dist=55007),ENSSSCG00000000920(dist=15663)	-	-
5	93453354	93453354	T	C	SNP	.	75	0|0	1|1	25|0	0|26	0|1	0|1	0|1	0|0	0|0	0|0	0,1	0,1	1,1	1	0.317	1,0	1,0	1,0	3	0.0833	intergenic	ENSSSCG00000037910(dist=143676),ENSSSCG00000035495(dist=563633)	-	-
5	99085840	99085840	A	C	SNP	.	442	0|0	1|1	12|0	0|15	0|1	0|1	0|1	0|1	0|1	0|1	3,3	9,3	6,3	3	0.0833	3,1	3,2	1,5	0.0666667	0.796	intergenic	ENSSSCG00000024065(dist=158996),ENSSSCG00000000941(dist=144444)	-	-
5	99358682	99358682	A	G	SNP	.	553	0|0	1|1	18|0	0|23	0|1	0|1	0|1	0|1	0|1	0|1	3,2	5,2	3,5	0.2	0.655	2,6	3,4	5,2	0.181818	0.67	UTR5	ENSSSCG00000000941(ENSSSCT00000038923:c.-132T>C,ENSSSCT00000043327:c.-132T>C,ENSSSCT00000057847:c.-132T>C,ENSSSCT00000001029:c.-132T>C,ENSSSCT00000001030:c.-132T>C),ENSSSCG00000038987(ENSSSCT00000064425:c.-55A>G)	-	-	5-99358073-99358753	5	99358073	99358753	0.00321	0.00483	50	138	81	64	83	39	6.79	11.35	10.67	3.64	5.33	2.55
5	104121235	104121235	G	A	SNP	.	287	0|0	1|1	19|0	0|20	1|1	1|1	1|1	1|1	1|1	1|1	0,1	0,3	0,1	5	0.0254	0,1	0,1	0,1	3	0.0833	intergenic	ENSSSCG00000029249(dist=753608),ENSSSCG00000000950(dist=5717)	-	-
5	104502862	104502862	T	G	SNP	.	326	0|0	1|1	11|0	0|19	0|1	0|1	0|1	0|1	0|1	0|1	1,1	6,4	3,2	0.529412	0.467	2,2	2,1	3,2	0.333333	0.564	intergenic	ENSSSCG00000000952(dist=107574),ENSSSCG00000025041(dist=7725)	-	-
6	374176	374176	T	C	SNP	.	71	0|0	1|1	12|0	0|14	0|0	0|0	0|0	0|1	0|1	0|1	1,0	1,0	1,0	3	0.0833	1,1	1,1	0,1	0.2	0.655	intronic	ENSSSCG00000021971	-	-
6	495224	495224	C	G	SNP	.	81	0|0	1|1	18|0	0|26	0|1	0|1	0|1	0|1	0|1	0|1	1,0	0,1	0,1	0.333333	0.564	1,0	0,1	1,0	0.333333	0.564	intergenic	ENSSSCG00000024756(dist=56012),ENSSSCG00000039541(dist=24604)	-	-
6	632878	632878	A	G	SNP	.	752	0|0	1|1	5|0	0|9	0|1	0|1	0|1	0|1	0|1	0|1	2,6	11,6	4,9	0.421053	0.516	1,2	4,3	5,2	0.529412	0.467	UTR3	ENSSSCG00000002642(ENSSSCT00000002932:c.*3762T>C,ENSSSCT00000037606:c.*3762T>C)	-	-	6-632418-633050	6	632418	633050	3.12e-05	0.000102	66	156	177	71	82	51	9.64	13.81	25.09	4.35	5.67	3.59
6	1142971	1142971	G	C	SNP	.	79	0|0	1|1	24|0	0|21	0|1	0|1	0|1	0|1	0|1	0|1	0,1	1,0	1,0	0.333333	0.564	0,1	0,1	1,0	0.333333	0.564	intronic	ENSSSCG00000040875	-	-
6	1495930	1495930	C	A	SNP	.	799	0|0	1|1	19|0	0|14	0|1	0|1	0|1	0|1	0|1	0|1	5,6	8,12	4,6	1.19512	0.274	1,6	4,7	4,2	1.5	0.221	intergenic	ENSSSCG00000020678(dist=23119),ENSSSCG00000040802(dist=1713)	-	-	6-1495217-1496138	6	1495217	1496138	0.000258	0.000575	95	237	154	84	147	59	9.53	14.4	14.98	3.53	6.97	2.85
6	1945185	1945185	G	C	SNP	.	585	0|0	1|1	25|0	0|24	0|1	0|1	0|1	0|1	0|1	0|1	3,4	15,6	7,4	3.10256	0.0782	2,3	3,3	2,3	0.25	0.617	intergenic	ENSSSCG00000002655(dist=4106),ENSSSCG00000002654(dist=4069)	-	-
6	2000502	2000502	G	C	SNP	.	837	0|0	1|1	19|0	0|18	0|1	0|1	0|1	0|1	0|1	0|1	5,5	5,8	3,6	1.125	0.289	3,5	1,4	3,3	1.31579	0.251	intergenic	ENSSSCG00000002654(dist=5038),ENSSSCG00000002657(dist=1221)	-	-	6-2000209-2000936	6	2000209	2000936	1.2e-07	1.13e-06	110	202	176	81	85	60	13.97	15.54	21.69	4.31	5.11	3.67
6	2000520	2000520	C	T	SNP	.	894	0|0	1|1	15|0	0|20	0|1	0|1	0|1	0|1	0|1	0|1	4,6	8,10	5,7	0.9	0.343	4,5	3,4	2,4	0.727273	0.394	intergenic	ENSSSCG00000002654(dist=5056),ENSSSCG00000002657(dist=1203)	-	-	6-2000209-2000936	6	2000209	2000936	1.2e-07	1.13e-06	110	202	176	81	85	60	13.97	15.54	21.69	4.31	5.11	3.67
6	2000672	2000672	C	A	SNP	.	810	0|0	1|1	19|0	0|20	0|1	0|1	0|1	0|1	0|1	0|1	11,13	18,23	23,17	0.00952381	0.922	7,2	8,5	3,2	3	0.0833	intergenic	ENSSSCG00000002654(dist=5208),ENSSSCG00000002657(dist=1051)	-	-	6-2000209-2000936	6	2000209	2000936	1.2e-07	1.13e-06	110	202	176	81	85	60	13.97	15.54	21.69	4.31	5.11	3.67
6	2000720	2000720	C	A	SNP	.	888	0|0	1|1	14|0	0|22	0|1	0|1	0|1	0|1	0|1	0|1	7,7	16,17	18,13	0.205128	0.651	1,1	8,7	4,2	0.391304	0.532	intergenic	ENSSSCG00000002654(dist=5256),ENSSSCG00000002657(dist=1003)	-	-	6-2000209-2000936	6	2000209	2000936	1.2e-07	1.13e-06	110	202	176	81	85	60	13.97	15.54	21.69	4.31	5.11	3.67
6	3605164	3605164	T	C	SNP	.	315	0|0	1|1	10|0	0|6	0|1	0|1	0|1	0|1	0|1	0|1	4,1	12,9	4,2	2	0.157	3,1	2,1	6,2	3.26667	0.0707	intergenic	ENSSSCG00000002664(dist=256042),ENSSSCG00000002668(dist=105002)	-	-
6	3706391	3706391	C	T	SNP	.	74	0|0	1|1	17|0	0|14	0|1	0|1	0|1	0|1	0|1	0|1	1,0	0,1	1,0	0.333333	0.564	1,0	0,1	0,1	0.333333	0.564	intergenic	ENSSSCG00000002664(dist=357269),ENSSSCG00000002668(dist=3775)	-	-
6	4129117	4129117	T	C	SNP	.	81	0|0	1|1	15|0	0|21	0|1	0|1	0|1	0|1	0|1	0|1	1,0	0,1	1,0	0.333333	0.564	0,1	0,1	1,0	0.333333	0.564	intronic	ENSSSCG00000037645	-	-
6	4991406	4991406	G	C	SNP	.	70	0|0	1|1	21|0	0|17	0|1	0|1	0|1	0|1	0|1	0|1	1,0	1,0	0,1	0.333333	0.564	0,1	0,1	1,0	0.333333	0.564	intronic	ENSSSCG00000002684	-	-
6	9188661	9188661	T	C	SNP	.	77	0|0	1|1	19|0	0|20	0|1	0|1	0|1	0|1	0|1	0|1	0,1	1,0	0,1	0.333333	0.564	1,0	0,1	1,0	0.333333	0.564	intergenic	ENSSSCG00000040607(dist=703438),ENSSSCG00000027415(dist=390306)	-	-
6	9870858	9870858	A	G	SNP	.	736	0|0	1|1	15|0	0|15	0|1	0|1	0|1	0|1	0|1	0|1	3,8	10,7	9,3	0.4	0.527	1,4	7,7	2,1	0.181818	0.67	UTR5	ENSSSCG00000027415(ENSSSCT00000027541:c.-168T>C)	-	-	6-9870641-9871256	6	9870641	9871256	0.000286	0.000626	59	211	86	53	91	31	8.86	19.19	12.53	3.33	6.46	2.24
6	10604494	10604494	G	A	SNP	.	77	0|0	1|1	10|0	0|17	0|1	0|1	0|1	0|1	0|1	0|1	1,0	0,1	0,1	0.333333	0.564	0,1	1,0	1,0	0.333333	0.564	intronic	ENSSSCG00000038627	-	-
6	10726013	10726013	G	C	SNP	.	639	0|0	1|1	18|0	0|18	0|1	0|1	0|1	0|1	0|1	0|1	5,7	8,7	17,12	0.285714	0.593	1,3	3,4	4,1	0	1	upstream	ENSSSCG00000002701	-	-	6-10725155-10726335	6	10725155	10726335	4.76e-09	8.34e-08	195	465	365	127	183	114	15.26	22.05	27.71	4.16	6.77	4.3
6	12057566	12057566	A	G	SNP	.	597	0|0	1|1	17|0	0|13	0|1	0|1	0|1	0|1	0|1	0|1	5,2	6,12	12,9	0	1	3,3	4,3	1,1	0.0666667	0.796	UTR5	ENSSSCG00000002704(ENSSSCT00000041141:c.-4A>G,ENSSSCT00000002998:c.-2314A>G)	-	-	6-12056993-12057903	6	12056993	12057903	0.000279	0.000613	72	149	187	74	110	56	7.31	9.16	18.41	3.15	5.28	2.74
6	12057731	12057731	C	G	SNP	.	869	0|0	1|1	24|0	0|21	0|1	0|1	0|1	0|1	0|1	0|1	5,5	7,12	18,11	0.0689655	0.793	2,4	3,8	3,2	1.63636	0.201	intronic	ENSSSCG00000002704	-	-	6-12056993-12057903	6	12056993	12057903	0.000279	0.000613	72	149	187	74	110	56	7.31	9.16	18.41	3.15	5.28	2.74
6	12076555	12076555	G	A	SNP	.	444	0|0	1|1	22|0	0|21	0|1	0|1	0|1	0|1	0|1	0|1	2,2	6,6	5,4	0.04	0.842	3,2	2,2	5,1	1.66667	0.197	UTR3	ENSSSCG00000002704(ENSSSCT00000061127:c.*2989G>A,ENSSSCT00000038985:c.*2989G>A)	-	-	6-12076194-12076782	6	12076194	12076782	0.000198	0.000462	49	93	58	26	38	39	7.7	8.85	8.84	1.71	2.82	2.95
6	12370357	12370357	C	A	SNP	.	99	0|0	1|1	20|0	0|13	0|0	0|0	0|0	0|1	0|1	0|1	1,0	2,0	1,0	4	0.0455	1,1	2,1	0,2	0.142857	0.706	intronic	ENSSSCG00000028878	-	-
6	12531600	12531600	C	T	SNP	.	399	0|0	1|1	19|0	0|10	0|1	0|1	0|1	0|1	0|1	0|1	2,1	7,4	6,4	1.5	0.221	2,1	1,3	1,3	0.818182	0.366	upstream	ENSSSCG00000022668	-	-	6-12531191-12531746	6	12531191	12531746	0.0339	0.0392	24	53	39	27	36	27	3.99	5.34	6.3	1.88	2.83	2.16
6	13190091	13190091	A	G	SNP	.	283	0|0	1|1	20|0	0|22	0|1	0|1	0|1	1|1	1|1	1|1	1,1	1,2	3,2	0	1	0,3	0,1	0,1	5	0.0254	intronic	ENSSSCG00000002724	-	-
6	13321017	13321017	G	A	SNP	.	207	0|0	1|1	14|0	0|24	0|1	0|1	0|1	0|1	0|1	0|1	1,1	1,1	1,1	0	1	1,2	1,2	2,1	0.111111	0.739	intergenic	ENSSSCG00000002723(dist=3114),ENSSSCG00000002722(dist=7185)	-	-
6	13360889	13360889	A	G	SNP	.	73	0|0	1|1	14|0	0|17	0|0	0|0	0|0	0|1	0|1	0|1	1,0	1,0	1,0	3	0.0833	0,1	0,1	2,1	0.2	0.655	intronic	ENSSSCG00000002722	-	-
6	13404916	13404916	C	T	SNP	.	463	0|0	1|1	9|0	0|9	0|1	0|1	0|1	1|1	1|1	1|1	1,2	2,3	8,4	0.2	0.655	0,1	0,4	0,1	6	0.0143	intronic	ENSSSCG00000038843	-	-	6-13404089-13405039	6	13404089	13405039	3.06e-06	1.55e-05	103	219	180	70	113	62	10.01	12.9	16.98	2.85	5.19	2.9
6	13475719	13475719	G	A	SNP	.	63	0|0	1|1	27|0	0|27	0|0	0|0	0|0	0|1	0|1	0|1	1,0	1,0	2,0	4	0.0455	3,1	0,1	1,1	0.142857	0.706	intronic	ENSSSCG00000025425	-	-
6	13580636	13580636	C	T	SNP	.	45.0083	0|0	1|1	19|0	0|24	0|1	0|1	0|1	0|0	0|0	0|0	0,1	0,1	1,1	1	0.317	2,0	1,0	3,0	6	0.0143	intergenic	ENSSSCG00000025323(dist=1791),ENSSSCG00000040629(dist=8151)	-	-
6	18694923	18694923	T	A	SNP	.	61	0|0	1|1	19|0	0|25	0|1	0|1	0|1	0|0	0|0	0|0	2,1	1,1	0,1	0	1	3,0	1,0	1,0	5	0.0254	intergenic	ENSSSCG00000023684(dist=18811),ENSSSCG00000025830(dist=13066)	-	-
6	18712075	18712075	A	G	SNP	.	255	0|0	1|1	8|0	0|14	0|1	0|1	0|1	0|1	0|1	0|1	1,1	2,1	1,2	0	1	1,1	1,2	1,2	0.5	0.48	intronic	ENSSSCG00000025830	-	-
6	20372677	20372677	A	G	SNP	.	404	0|0	1|1	21|0	0|8	0|1	0|1	0|1	0|1	0|1	0|1	9,3	3,4	6,4	1.68966	0.194	4,3	4,6	1,1	0.0526316	0.819	UTR5	ENSSSCG00000002799(ENSSSCT00000052383:c.-32524T>C,ENSSSCT00000060693:c.-32524T>C)	-	-	6-20372065-20373081	6	20372065	20373081	0.000543	0.00108	79	300	214	99	173	81	7.18	16.52	18.87	3.77	7.44	3.54
6	25922629	25922629	A	G	SNP	.	71	0|0	1|1	12|0	0|21	0|1	0|1	0|1	0|1	0|1	0|1	1,0	0,1	1,0	0.333333	0.564	0,1	0,1	1,0	0.333333	0.564	intronic	ENSSSCG00000002795	-	-
6	27062853	27062853	A	G	SNP	.	102	0|0	1|1	24|0	0|17	1|1	1|1	1|1	0|1	0|1	0|1	0,1	0,1	0,1	3	0.0833	1,0	1,0	1,2	0.2	0.655	intergenic	ENSSSCG00000002795(dist=1129221),ENSSSCG00000035772(dist=45646)	-	-
6	27757421	27757421	A	G	SNP	.	326	0|0	1|1	12|0	0|12	0|1	0|1	0|1	0|1	0|1	0|1	4,1	2,2	4,2	1.66667	0.197	2,2	1,3	1,1	0.4	0.527	intronic	ENSSSCG00000040749	-	-	6-27757194-27757674	6	27757194	27757674	0.0598	0.0659	25	53	45	37	45	26	4.81	6.18	8.4	2.98	4.09	2.41
6	28280879	28280879	C	T	SNP	.	619	0|0	1|1	19|0	0|15	0|1	0|1	0|1	0|1	0|1	0|1	3,4	6,6	6,7	0.125	0.724	1,3	9,2	1,2	0.888889	0.346	UTR5	ENSSSCG00000034863(ENSSSCT00000063616:c.-255C>T)	-	-	6-28280285-28281152	6	28280285	28281152	0.0219	0.0263	59	156	107	94	133	49	6.28	10.07	11.06	4.2	6.7	2.51
6	28339375	28339375	C	T	SNP	.	60	0|0	1|1	20|0	0|23	0|1	0|1	0|1	0|1	0|1	0|1	0,1	0,1	0,1	3	0.0833	1,0	1,0	1,0	3	0.0833	intronic	ENSSSCG00000024750	-	-
6	28428492	28428492	C	T	SNP	.	935	0|0	1|1	13|0	0|17	0|1	0|1	0|1	0|1	0|1	0|1	12,7	22,16	15,20	0.391304	0.532	2,3	4,5	3,5	0.727273	0.394	exonic	ENSSSCG00000021803	synonymous SNV	ENSSSCG00000021803:ENSSSCT00000027979:exon1:c.G45A:p.Q15Q,	6-28428034-28429195	6	28428034	28429195	3.18e-07	2.51e-06	119	328	245	95	134	78	9.47	15.81	18.91	3.17	5.04	2.99
6	31564775	31564775	C	A	SNP	.	853	0|0	1|1	22|0	0|17	0|1	0|1	0|1	0|1	0|1	0|1	3,10	15,23	17,8	0.473684	0.491	3,3	6,6	5,5	0	1	UTR5	ENSSSCG00000035949(ENSSSCT00000062853:c.-115G>T)	-	-	6-31564584-31565132	6	31564584	31565132	1.97e-07	1.7e-06	89	237	149	57	86	46	15	24.2	24.36	4.02	6.85	3.73
6	31747266	31747266	T	A	SNP	.	956	0|0	1|1	17|0	0|16	0|1	0|1	0|1	0|1	0|1	0|1	7,9	25,22	15,11	0.280899	0.596	2,6	3,4	3,4	1.63636	0.201	UTR5	ENSSSCG00000026181(ENSSSCT00000028038:c.-3285T>A)	-	-	6-31747079-31747767	6	31747079	31747767	1.25e-08	1.84e-07	148	361	233	110	130	85	19.87	29.35	30.34	6.19	8.25	5.49
6	37193735	37193735	T	G	SNP	.	207	0|0	1|1	8|0	0|12	0|1	0|1	0|1	0|0	0|0	0|0	3,2	10,5	6,3	2.7931	0.0947	2,0	4,0	2,0	8	0.00468	exonic	ENSSSCG00000033527	nonsynonymous SNV	ENSSSCG00000033527:ENSSSCT00000041701:exon1:c.T2G:p.M1R,	6-37193484-37193943	6	37193484	37193943	0.000133	0.000333	28	88	55	25	26	21	5.63	10.73	10.74	2.11	2.47	2.03
6	37557826	37557826	C	T	SNP	.	80	0|0	1|1	18|0	0|19	0|1	0|1	0|1	0|1	0|1	0|1	0,1	1,0	0,1	0.333333	0.564	1,0	1,0	0,1	0.333333	0.564	intergenic	ENSSSCG00000026318(dist=53539),ENSSSCG00000002846(dist=33743)	-	-
6	37649258	37649258	T	C	SNP	.	79	0|0	1|1	24|0	0|13	0|1	0|1	0|1	0|1	0|1	0|1	0,1	1,0	0,1	0.333333	0.564	0,1	1,0	1,0	0.333333	0.564	intronic	ENSSSCG00000002846,ENSSSCG00000002847	-	-
6	37784411	37784411	G	T	SNP	.	743	0|0	1|1	16|0	0|19	0|1	0|1	0|1	0|1	0|1	0|1	1,4	8,11	6,5	0.714286	0.398	1,1	4,5	5,5	0.047619	0.827	intronic	ENSSSCG00000022333	-	-	6-37784189-37784943	6	37784189	37784943	0.00516	0.0073	45	175	100	77	95	58	5.51	12.98	11.88	3.95	5.5	3.42
6	37784602	37784602	T	C	SNP	.	714	0|0	1|1	10|0	0|7	0|1	0|1	0|1	0|1	0|1	0|1	2,3	13,11	6,7	0	1	6,1	6,5	3,2	2.13043	0.144	intronic	ENSSSCG00000022333	-	-	6-37784189-37784943	6	37784189	37784943	0.00516	0.0073	45	175	100	77	95	58	5.51	12.98	11.88	3.95	5.5	3.42
6	38984439	38984439	C	T	SNP	.	232	0|0	1|1	17|0	0|14	0|1	0|1	0|1	0|0	0|0	0|0	1,2	6,4	1,3	0.0588235	0.808	1,0	1,0	1,0	3	0.0833	intergenic	ENSSSCG00000002850(dist=548363),ENSSSCG00000038906(dist=294879)	-	-
6	38984449	38984449	T	A	SNP	.	266	0|0	1|1	16|0	0|14	0|1	0|1	0|1	0|0	0|0	0|0	1,2	6,4	1,4	0.222222	0.637	1,0	2,0	1,0	4	0.0455	intergenic	ENSSSCG00000002850(dist=548373),ENSSSCG00000038906(dist=294869)	-	-
6	48970952	48970952	T	C	SNP	.	729	0|0	1|1	19|0	0|27	0|1	0|1	0|1	0|1	0|1	0|1	2,2	2,10	4,8	5.14286	0.0233	2,4	4,4	1,1	0.25	0.617	upstream	ENSSSCG00000002998,ENSSSCG00000040533	-	-	6-48970865-48971713	6	48970865	48971713	0.00059	0.00115	89	236	221	97	171	73	9.69	15.57	23.35	4.43	8.81	3.83
6	48989084	48989084	G	A	SNP	.	964	0|0	1|1	16|0	0|23	0|1	0|1	0|1	0|1	0|1	0|1	10,10	17,21	15,22	1.27368	0.259	4,5	3,5	1,2	0.8	0.371	UTR5	ENSSSCG00000002996(ENSSSCT00000052655:c.-222G>A)	-	-	6-48988766-48989728	6	48988766	48989728	5.26e-07	3.76e-06	168	362	341	130	188	93	16.13	21.05	31.76	5.23	8.53	4.3
6	48989358	48989358	G	T	SNP	.	999	0|0	1|1	11|0	1|32	0|1	0|1	0|1	0|1	0|1	0|1	9,5	6,22	9,18	6.3913	0.0115	3,6	6,9	5,5	1.05882	0.304	intronic	ENSSSCG00000002996	-	-	6-48988766-48989728	6	48988766	48989728	5.26e-07	3.76e-06	168	362	341	130	188	93	16.13	21.05	31.76	5.23	8.53	4.3
6	49543356	49543356	A	G	SNP	.	469	0|0	1|1	21|0	0|18	0|1	0|1	0|1	0|1	0|1	0|1	6,2	6,14	7,5	0.1	0.752	2,2	9,1	1,1	4	0.0455	UTR5	ENSSSCG00000003018(ENSSSCT00000048410:c.-384A>G)	-	-	6-49542912-49543814	6	49542912	49543814	1.11e-05	4.45e-05	98	218	148	77	105	33	10.03	13.52	14.7	3.3	5.08	1.63
6	49655609	49655609	C	G	SNP	.	468	0|0	1|1	11|0	0|9	0|1	0|1	0|1	0|1	0|1	0|1	2,4	7,4	6,2	1	0.317	1,1	3,5	1,1	0.333333	0.564	intronic	ENSSSCG00000003030	-	-	6-49655371-49655670	6	49655371	49655670	0.00116	0.00203	39	57	56	27	37	20	12.05	10.67	16.78	3.49	5.4	2.97
6	49665777	49665777	C	T	SNP	.	999	0|0	1|1	16|0	0|21	0|1	0|1	0|1	0|1	0|1	0|1	12,20	36,33	35,34	0.0941176	0.759	6,10	7,5	5,2	0.0285714	0.866	intergenic	ENSSSCG00000003030(dist=4802),ENSSSCG00000032154(dist=13240)	-	-
6	51522284	51522284	G	T	SNP	.	385	0|0	1|1	19|0	0|9	0|1	0|1	0|1	0|1	0|1	0|1	1,1	2,3	1,3	0.818182	0.366	2,1	1,3	3,3	0.0769231	0.782	intergenic	ENSSSCG00000033194(dist=1306),ENSSSCG00000037056(dist=1016)	-	-	6-51522025-51522313	6	51522025	51522313	0.136	0.143	23	46	25	23	40	25	7.38	8.94	7.78	3.09	6.07	3.86
6	51780777	51780777	T	C	SNP	.	537	0|0	1|1	15|0	0|15	0|1	0|1	0|1	0|1	0|1	0|1	5,3	7,7	12,8	0.857143	0.355	1,2	3,1	1,1	0.111111	0.739	UTR3	ENSSSCG00000036455(ENSSSCT00000054143:c.*818A>G)	-	-	6-51780110-51781417	6	51780110	51781417	1.2e-05	4.73e-05	135	213	200	64	145	51	9.54	9.12	13.71	1.89	4.85	1.73
6	51798937	51798937	T	C	SNP	.	571	0|0	1|1	20|0	0|12	0|1	0|1	0|1	0|1	0|1	0|1	2,3	8,8	6,4	0.0322581	0.858	1,1	4,3	1,2	0	1	upstream	ENSSSCG00000036455	-	-	6-51798237-51799245	6	51798237	51799245	0.0736	0.0801	36	117	70	51	101	57	3.3	6.49	6.22	1.96	4.38	2.51
6	52117937	52117937	C	A	SNP	.	733	0|0	1|1	21|0	0|13	0|1	0|1	0|1	0|1	0|1	0|1	2,3	15,11	9,8	0.333333	0.564	9,6	6,3	3,2	1.68966	0.194	upstream	ENSSSCG00000038738	-	-	6-52117697-52118124	6	52117697	52118124	0.0223	0.0268	29	116	86	78	69	35	6.27	15.2	18.04	7.07	7.06	3.64
6	52157925	52157925	G	A	SNP	.	71	0|0	1|1	11|0	0|18	0|0	0|0	0|0	0|1	0|1	0|1	1,0	1,0	1,0	3	0.0833	0,1	0,1	1,1	1	0.317	intronic	ENSSSCG00000003093	-	-
6	52378552	52378552	C	T	SNP	.	354	0|0	1|1	5|0	0|19	0|1	0|1	0|1	0|1	0|1	0|1	1,2	4,3	3,3	0	1	3,1	1,3	1,2	0.0909091	0.763	UTR5	ENSSSCG00000003098(ENSSSCT00000003437:c.-230C>T)	-	-	6-52378398-52379293	6	52378398	52379293	0.217	0.223	31	85	83	76	107	51	3.2	5.31	8.31	3.29	5.22	2.53
6	52937527	52937527	A	G	SNP	.	588	0|0	1|1	10|0	0|10	0|1	0|1	0|1	0|1	0|1	0|1	3,2	7,4	5,4	1	0.317	1,9	6,4	2,2	1.5	0.221	upstream	ENSSSCG00000003110	-	-	6-52937355-52937879	6	52937355	52937879	0.0136	0.0171	43	97	116	80	83	47	7.58	10.36	19.83	5.91	6.92	3.99
6	53275689	53275689	T	A	SNP	.	883	0|0	1|1	17|0	0|20	0|1	0|1	0|1	0|1	0|1	0|1	4,6	18,14	19,13	0.864865	0.352	6,2	4,5	4,3	0.666667	0.414	upstream	ENSSSCG00000003120	-	-	6-53275154-53275882	6	53275154	53275882	7.42e-07	4.95e-06	175	329	266	126	175	123	22.2	25.28	32.74	6.7	10.5	7.51
6	53660101	53660101	A	G	SNP	.	579	0|0	1|1	14|0	0|18	0|1	0|1	0|1	0|1	0|1	0|1	6,4	9,10	5,6	0	1	2,2	5,3	1,2	0.0666667	0.796	intergenic	ENSSSCG00000003128(dist=8416),ENSSSCG00000003129(dist=1193)	-	-	6-53659396-53660441	6	53659396	53660441	3.59e-05	0.000115	74	156	143	56	89	54	6.54	8.35	12.26	2.07	3.72	2.3
6	53660212	53660212	C	G	SNP	.	745	0|0	1|1	17|0	0|9	0|1	0|1	0|1	0|1	0|1	0|1	6,4	8,11	8,10	0.191489	0.662	5,4	7,4	4,1	1.96	0.162	intergenic	ENSSSCG00000003128(dist=8527),ENSSSCG00000003129(dist=1082)	-	-	6-53659396-53660441	6	53659396	53660441	3.59e-05	0.000115	74	156	143	56	89	54	6.54	8.35	12.26	2.07	3.72	2.3
6	53784328	53784328	C	T	SNP	.	835	0|0	1|1	10|0	0|18	0|1	0|1	0|1	0|1	0|1	0|1	8,5	2,4	9,7	0.257143	0.612	6,4	10,8	2,6	0	1	upstream	ENSSSCG00000030544	-	-	6-53784076-53784629	6	53784076	53784629	0.0224	0.0268	59	90	89	70	101	33	9.85	9.1	14.42	4.9	7.98	2.65
6	53784401	53784401	C	A	SNP	.	999	0|0	1|1	12|0	0|19	0|1	0|1	0|1	0|1	0|1	0|1	9,10	6,6	9,12	0.307692	0.579	6,8	8,8	1,5	1	0.317	upstream	ENSSSCG00000030544	-	-	6-53784076-53784629	6	53784076	53784629	0.0224	0.0268	59	90	89	70	101	33	9.85	9.1	14.42	4.9	7.98	2.65
6	54250346	54250346	G	A	SNP	.	913	0|0	1|1	19|0	0|15	0|1	0|1	0|1	0|1	0|1	0|1	4,5	21,19	10,12	0.0140845	0.906	9,3	7,6	7,5	2.18919	0.139	intronic	ENSSSCG00000003152,ENSSSCG00000039749	-	-	6-54250154-54250952	6	54250154	54250952	2.44e-07	2.01e-06	132	502	313	156	151	76	15.28	35.19	35.14	7.56	8.26	4.23
6	54496815	54496815	G	A	SNP	.	81	0|0	1|1	17|0	0|14	0|1	0|1	0|1	0|1	0|1	0|1	1,0	1,0	0,1	0.333333	0.564	0,1	1,0	0,1	0.333333	0.564	intronic	ENSSSCG00000003172	-	-
6	54577658	54577658	T	C	SNP	.	250	0|0	1|1	5|0	0|13	0|1	0|1	0|1	0|1	0|1	0|1	1,2	1,3	5,1	0.0769231	0.782	4,1	1,2	3,2	0.692308	0.405	UTR5	ENSSSCG00000003165(ENSSSCT00000003515:c.-32T>C)	-	-	6-54577123-54577722	6	54577123	54577722	2.34e-05	8.09e-05	95	159	152	89	81	78	14.65	14.85	22.73	5.75	5.91	5.79
6	54577662	54577662	C	G	SNP	.	169	0|0	1|1	7|0	0|14	0|1	0|1	0|1	0|1	0|1	0|1	0,1	1,1	5,1	1	0.317	4,1	1,2	2,1	0.818182	0.366	UTR5	ENSSSCG00000003165(ENSSSCT00000003515:c.-28C>G)	-	-	6-54577123-54577722	6	54577123	54577722	2.34e-05	8.09e-05	95	159	152	89	81	78	14.65	14.85	22.73	5.75	5.91	5.79
6	54602035	54602035	A	C	SNP	.	486	0|0	1|1	6|0	0|14	0|1	0|1	0|1	0|1	0|1	0|1	3,1	9,6	5,3	1.81481	0.178	2,2	2,3	2,4	0.6	0.439	intronic	ENSSSCG00000024823	-	-	6-54601829-54602210	6	54601829	54602210	0.0102	0.0133	27	90	50	40	49	17	6.54	13.22	11.76	4.06	5.62	1.98
6	54945348	54945348	A	G	SNP	.	345	0|0	1|1	15|0	0|17	0|1	0|1	0|1	0|1	0|1	0|1	2,2	3,1	3,4	0.0666667	0.796	2,2	1,1	1,2	0.111111	0.739	intronic	ENSSSCG00000003192,ENSSSCG00000003201	-	-
6	55069383	55069383	C	G	SNP	.	369	0|0	1|1	21|0	0|17	0|1	0|1	0|1	1|1	1|1	1|1	1,1	2,3	1,3	0.818182	0.366	0,3	0,1	0,1	5	0.0254	exonic	ENSSSCG00000003207	nonsynonymous SNV	ENSSSCG00000003207:ENSSSCT00000003562:exon1:c.G10C:p.A4P,
6	59655421	59655421	G	A	SNP	.	472	0|0	1|1	15|0	0|24	0|1	0|1	0|1	0|1	0|1	0|1	3,1	4,4	2,4	0	1	2,4	2,3	1,1	0.692308	0.405	intronic	ENSSSCG00000037450	-	-	6-59655114-59655635	6	59655114	59655635	0.401	0.405	16	55	51	56	61	40	2.84	5.91	8.77	4.16	5.11	3.41
6	63411334	63411334	G	T	SNP	.	641	0|0	1|1	28|0	0|21	0|1	0|1	0|1	0|1	0|1	0|1	2,1	1,5	7,10	1.38462	0.239	1,4	5,3	2,2	0.0588235	0.808	downstream	ENSSSCG00000026816	-	-	6-63410934-63411511	6	63410934	63411511	0.0042	0.00609	38	67	71	41	50	28	6.08	6.5	11.02	2.75	3.78	2.16
6	65150828	65150828	G	C	SNP	.	851	0|0	1|1	7|0	0|4	0|1	0|1	0|1	0|1	0|1	0|1	4,3	12,10	11,9	0.510204	0.475	3,2	9,10	5,6	0.0285714	0.866	UTR3	ENSSSCG00000003360(ENSSSCT00000038793:c.*4573C>G,ENSSSCT00000054481:c.*4573C>G)	-	-	6-65150509-65150987	6	65150509	65150987	0.00581	0.0081	31	118	100	29	82	40	5.99	13.81	18.74	2.35	7.49	3.72
6	65290404	65290404	C	T	SNP	.	82	0|0	1|1	14|0	0|23	0|1	0|1	0|1	0|1	0|1	0|1	0,1	1,0	0,1	0.333333	0.564	0,1	1,0	1,0	0.333333	0.564	intronic	ENSSSCG00000003362	-	-
6	67396370	67396370	C	T	SNP	.	427	0|0	1|1	7|0	0|7	0|1	0|1	0|1	0|1	0|1	0|1	3,1	8,2	3,5	1.63636	0.201	1,5	4,2	4,2	0	1	exonic	ENSSSCG00000030253	nonsynonymous SNV	ENSSSCG00000030253:ENSSSCT00000027328:exon1:c.G29A:p.R10Q,	6-67396277-67397002	6	67396277	67397002	0.0242	0.0287	32	153	98	66	103	53	4.08	11.81	12.11	3.52	6.2	3.25
6	67410481	67410481	C	T	SNP	.	733	0|0	1|1	17|0	0|16	0|1	0|1	0|1	0|1	0|1	0|1	3,4	22,16	16,14	0.653333	0.419	8,3	7,5	1,1	1.96	0.162	intronic	ENSSSCG00000003383	-	-	6-67410283-67410786	6	67410283	67410786	0.000374	0.000784	44	175	111	61	74	17	8.08	19.46	19.77	4.69	6.43	1.5
6	67410601	67410601	A	G	SNP	.	710	0|0	1|1	29|0	0|7	0|1	0|1	0|1	0|1	0|1	0|1	3,4	11,6	3,10	0.243243	0.622	7,3	5,4	2,3	0.666667	0.414	UTR5	ENSSSCG00000003383(ENSSSCT00000003754:c.-620A>G)	-	-	6-67410283-67410786	6	67410283	67410786	0.000374	0.000784	44	175	111	61	74	17	8.08	19.46	19.77	4.69	6.43	1.5
6	68487359	68487359	C	A	SNP	.	999	0|0	1|1	13|0	0|9	0|1	0|1	0|1	0|1	0|1	0|1	7,13	17,18	16,17	0.727273	0.394	7,7	8,8	6,2	0.421053	0.516	upstream	ENSSSCG00000028572	-	-	6-68487124-68487807	6	68487124	68487807	7.38e-07	4.93e-06	116	288	221	101	125	61	15.68	23.59	28.99	5.72	7.99	3.97
6	68962154	68962154	G	A	SNP	.	112	0|0	1|1	21|0	0|9	0|1	0|1	0|1	0|1	0|1	0|1	0,1	0,1	1,0	0.333333	0.564	1,1	1,0	1,1	0.2	0.655	exonic	ENSSSCG00000033497	synonymous SNV	ENSSSCG00000033497:ENSSSCT00000065793:exon17:c.C2049T:p.G683G,
6	69357875	69357875	G	C	SNP	.	302	0|0	1|1	10|0	0|7	0|1	0|1	0|1	0|1	0|1	0|1	1,1	3,3	2,2	0	1	1,2	1,2	2,1	0.111111	0.739	intergenic	ENSSSCG00000033497(dist=146706),ENSSSCG00000022343(dist=27611)	-	-
6	69400880	69400880	G	A	SNP	.	378	0|0	1|1	23|0	0|13	0|1	0|1	0|1	0|1	0|1	0|1	1,2	5,2	2,5	0.0588235	0.808	1,2	1,2	3,1	0	1	intronic	ENSSSCG00000022343	-	-
6	69400883	69400883	A	G	SNP	.	341	0|0	1|1	23|0	0|13	0|1	0|1	0|1	0|1	0|1	0|1	1,2	5,2	1,4	0.0666667	0.796	1,2	1,2	3,1	0	1	intronic	ENSSSCG00000022343	-	-
6	69401332	69401332	T	C	SNP	.	729	0|0	1|1	11|0	0|9	0|1	0|1	0|1	0|1	0|1	0|1	1,3	7,6	11,11	0.025641	0.873	1,4	2,5	4,2	0.888889	0.346	intronic	ENSSSCG00000022343	-	-	6-69401037-69401535	6	69401037	69401535	0.00174	0.00286	34	121	111	54	58	54	6.3	13.59	19.97	4.2	5.09	4.82
6	69401346	69401346	C	T	SNP	.	685	0|0	1|1	9|0	0|11	0|1	0|1	0|1	0|1	0|1	0|1	1,2	5,6	10,11	0.257143	0.612	1,3	2,5	4,3	0.888889	0.346	intronic	ENSSSCG00000022343	-	-	6-69401037-69401535	6	69401037	69401535	0.00174	0.00286	34	121	111	54	58	54	6.3	13.59	19.97	4.2	5.09	4.82
6	69627228	69627228	C	A	SNP	.	383	0|0	1|1	4|1	0|12	1|1	1|1	1|1	1|1	1|1	1|1	0,1	0,2	0,3	6	0.0143	0,2	0,2	0,1	5	0.0254	intergenic	ENSSSCG00000033456(dist=45677),ENSSSCG00000034502(dist=39150)	-	-
6	70783547	70783547	G	A	SNP	.	224	0|0	1|1	17|0	0|25	0|1	0|1	0|1	0|1	0|1	0|1	3,1	7,4	3,1	2.57895	0.108	2,1	2,1	0,1	0.142857	0.706	intronic	ENSSSCG00000003405	-	-	6-70783291-70783901	6	70783291	70783901	0.000308	0.000667	31	76	31	15	25	5	4.69	6.97	4.55	0.95	1.79	0.36
6	71971268	71971268	G	C	SNP	.	383	0|0	1|1	21|0	0|19	0|1	0|1	0|1	0|1	0|1	0|1	2,1	10,4	13,3	8.75758	0.00308	3,2	3,2	3,5	0	1	downstream	ENSSSCG00000003432	-	-	6-71971015-71972147	6	71971015	71972147	0.00132	0.00227	69	309	191	137	154	63	5.63	15.27	15.12	4.68	5.94	2.47
6	74973029	74973029	A	T	SNP	.	257	0|0	1|1	11|0	0|11	0|1	0|1	0|1	1|1	1|1	1|1	1,0	1,4	1,2	1	0.317	0,1	0,1	0,1	3	0.0833	intergenic	ENSSSCG00000003465(dist=10734),ENSSSCG00000034484(dist=28059)	-	-
6	75001979	75001979	A	G	SNP	.	104	0|0	1|1	16|0	0|16	0|1	0|1	0|1	0|0	0|0	0|0	1,1	3,3	0,1	0.111111	0.739	1,0	3,0	2,0	6	0.0143	intronic	ENSSSCG00000034484	-	-
6	76075680	76075680	C	T	SNP	.	310	0|0	1|1	16|0	0|18	0|1	0|1	0|1	0|1	0|1	0|1	5,5	11,3	6,2	4.5	0.0339	1,1	2,1	1,1	0.142857	0.706	intronic	ENSSSCG00000003486	-	-	6-76075484-76076086	6	76075484	76076086	8.03e-08	8.25e-07	31	67	56	11	7	11	4.76	6.23	8.33	0.71	0.51	0.81
6	77404242	77404242	C	G	SNP	.	761	0|0	1|1	21|0	0|22	0|1	0|1	0|1	0|1	0|1	0|1	3,6	6,6	10,6	0.027027	0.869	3,4	1,4	1,2	1.66667	0.197	upstream	ENSSSCG00000024752	-	-	6-77403943-77404573	6	77403943	77404573	1.67e-07	1.49e-06	91	142	146	58	61	44	13.34	12.61	20.76	3.56	4.23	3.11
6	77708061	77708061	C	G	SNP	.	689	0|0	1|1	17|0	0|15	0|1	0|1	0|1	0|1	0|1	0|1	3,3	9,13	9,5	0	1	3,2	7,5	2,4	0.0434783	0.835	upstream	ENSSSCG00000003488	-	-	6-77707367-77708507	6	77707367	77708507	0.00735	0.00995	42	179	116	74	107	63	3.4	8.78	9.12	2.51	4.1	2.46
6	77708105	77708105	T	C	SNP	.	765	0|0	1|1	24|0	0|13	0|1	0|1	0|1	0|1	0|1	0|1	2,2	9,13	8,6	0.1	0.752	4,2	5,6	3,4	0	1	upstream	ENSSSCG00000003488	-	-	6-77707367-77708507	6	77707367	77708507	0.00735	0.00995	42	179	116	74	107	63	3.4	8.78	9.12	2.51	4.1	2.46
6	77762666	77762666	G	C	SNP	.	339	0|0	1|1	23|0	0|17	1|1	1|1	1|1	0|1	0|1	0|1	0,3	0,2	0,2	7	0.00815	1,1	1,2	1,0	0	1	UTR5	ENSSSCG00000003492(ENSSSCT00000066007:c.-4769G>C)	-	-
6	78339427	78339427	T	C	SNP	.	114	0|0	1|1	18|0	0|30	1|1	1|1	1|1	0|1	0|1	0|1	0,1	0,1	0,1	3	0.0833	1,1	1,0	1,0	1	0.317	intergenic	ENSSSCG00000003494(dist=8707),ENSSSCG00000003495(dist=5693)	-	-
6	82489852	82489852	C	G	SNP	.	200	0|0	1|1	14|0	0|9	0|1	0|1	0|1	0|1	0|1	0|1	2,1	3,2	1,1	0.4	0.527	1,1	4,2	1,1	0.4	0.527	intergenic	ENSSSCG00000038994(dist=6123),ENSSSCG00000032686(dist=39123)	-	-
6	82658123	82658123	T	C	SNP	.	598	0|0	1|1	14|0	0|27	0|1	0|1	0|1	0|1	0|1	0|1	2,3	6,7	5,12	2.31429	0.128	1,1	2,2	1,2	0.111111	0.739	intergenic	ENSSSCG00000032686(dist=97566),ENSSSCG00000037664(dist=14322)	-	-
6	83362171	83362171	T	C	SNP	.	533	0|0	1|1	17|0	0|17	0|1	0|1	0|1	0|1	0|1	0|1	1,6	1,5	2,1	4	0.0455	3,1	1,8	1,2	2.25	0.134	UTR5	ENSSSCG00000026257(ENSSSCT00000055479:c.-1856A>G,ENSSSCT00000063762:c.-1856A>G)	-	-
6	83457651	83457651	C	T	SNP	.	66	0|0	1|1	20|0	0|20	0|0	0|0	0|0	0|1	0|1	0|1	1,0	1,0	1,0	3	0.0833	0,1	0,1	2,1	0.2	0.655	intergenic	ENSSSCG00000038619(dist=10402),ENSSSCG00000029558(dist=4672)	-	-
6	85185847	85185847	G	T	SNP	.	623	0|0	1|1	18|0	0|23	0|1	0|1	0|1	0|1	0|1	0|1	5,8	18,10	13,4	3.37931	0.066	4,7	2,2	3,1	0.0526316	0.819	UTR5	ENSSSCG00000003580(ENSSSCT00000003975:c.-24061C>A,ENSSSCT00000024325:c.-24061C>A)	-	-	6-85185639-85186131	6	85185639	85186131	1.13e-06	6.91e-06	44	124	93	45	24	18	8.26	14.1	16.94	3.54	2.13	1.63
6	85186008	85186008	A	G	SNP	.	456	0|0	1|1	16|0	0|21	0|1	0|1	0|1	1|1	1|1	1|1	2,4	11,4	11,5	3.27027	0.0706	0,2	0,1	0,1	4	0.0455	upstream	ENSSSCG00000003580	-	-	6-85185639-85186131	6	85185639	85186131	1.13e-06	6.91e-06	44	124	93	45	24	18	8.26	14.1	16.94	3.54	2.13	1.63
6	85328050	85328050	T	C	SNP	.	276	0|0	1|1	17|0	0|15	0|1	0|1	0|1	0|1	0|1	0|1	3,2	4,2	2,1	1.14286	0.285	6,1	3,3	0,1	1.14286	0.285	intronic	ENSSSCG00000029438	-	-
6	85533737	85533737	T	A	SNP	.	661	0|0	1|1	19|0	0|17	0|1	0|1	0|1	0|1	0|1	0|1	1,4	2,6	1,4	5.55556	0.0184	4,5	4,6	2,1	0.181818	0.67	intergenic	ENSSSCG00000028973(dist=6657),ENSSSCG00000029097(dist=12291)	-	-
6	85533774	85533774	C	A	SNP	.	579	0|0	1|1	19|0	1|16	0|1	0|1	0|1	0|1	0|1	0|1	1,2	1,5	2,3	2.57143	0.109	6,6	4,5	1,0	0	1	intergenic	ENSSSCG00000028973(dist=6694),ENSSSCG00000029097(dist=12254)	-	-
6	87756820	87756820	A	G	SNP	.	489	0|0	1|1	8|0	0|12	0|1	0|1	0|1	0|1	0|1	0|1	3,1	13,7	8,5	3.27027	0.0706	4,2	8,2	2,2	3.2	0.0736	intergenic	ENSSSCG00000003591(dist=69360),ENSSSCG00000032193(dist=17871)	-	-
6	87826411	87826411	C	T	SNP	.	231	0|0	1|1	23|0	0|23	1|1	1|1	1|1	0|1	0|1	0|1	0,1	0,2	0,2	5	0.0254	1,1	1,2	2,0	0.142857	0.706	intergenic	ENSSSCG00000032193(dist=1001),ENSSSCG00000003596(dist=12481)	-	-
6	87879824	87879824	C	T	SNP	.	873	0|0	1|1	10|0	0|13	0|1	0|1	0|1	0|1	0|1	0|1	4,6	8,11	6,10	1.8	0.18	6,3	1,8	1,1	0.8	0.371	UTR5	ENSSSCG00000031639(ENSSSCT00000060373:c.-9018C>T)	-	-	6-87879203-87880165	6	87879203	87880165	2.13e-05	7.5e-05	99	278	217	90	146	61	9.5	16.17	20.21	3.62	6.63	2.82
6	88170252	88170252	C	T	SNP	.	785	0|0	1|1	18|0	0|26	0|1	0|1	0|1	0|1	0|1	0|1	2,2	6,8	5,11	1.88235	0.17	4,2	6,6	2,2	0.181818	0.67	UTR5	ENSSSCG00000034810(ENSSSCT00000048546:c.-6G>A)	-	-	6-88170130-88170786	6	88170130	88170786	0.000289	0.000632	50	134	126	45	81	41	7.04	11.43	17.21	2.65	5.39	2.78
6	88660422	88660422	C	T	SNP	.	429	0|0	1|1	4|0	0|3	0|1	0|1	0|1	0|1	0|1	0|1	2,2	2,8	3,3	1.8	0.18	1,3	3,3	1,1	0.333333	0.564	UTR5	ENSSSCG00000003617(ENSSSCT00000004012:c.-352C>T)	-	-	6-88659688-88660596	6	88659688	88660596	6.42e-10	1.7e-08	146	259	236	80	98	52	14.85	15.96	23.29	3.41	4.71	2.55
6	88681915	88681915	A	G	SNP	.	105	0|0	1|1	11|0	0|17	0|0	0|0	0|0	0|1	0|1	0|1	2,0	1,0	1,0	4	0.0455	0,1	0,1	1,2	1.8	0.18	intronic	ENSSSCG00000003610,ENSSSCG00000031514	-	-
6	88893407	88893407	A	G	SNP	.	415	0|0	1|1	4|0	0|10	0|1	0|1	0|1	0|1	0|1	0|1	1,2	7,6	2,1	0.0526316	0.819	1,1	6,3	2,2	0.6	0.439	intergenic	ENSSSCG00000022120(dist=15309),ENSSSCG00000021457(dist=29388)	-	-
6	89345915	89345915	T	C	SNP	.	366	0|0	1|1	7|0	0|17	0|1	0|1	0|1	0|1	0|1	0|1	2,4	5,3	3,2	0.0526316	0.819	4,1	3,2	1,2	0.692308	0.405	intergenic	ENSSSCG00000032067(dist=27849),ENSSSCG00000003619(dist=1017)	-	-	6-89345619-89345984	6	89345619	89345984	0.00761	0.0102	37	81	57	45	53	26	9.36	12.42	13.99	4.77	6.34	3.17
6	91115094	91115094	G	C	SNP	.	83	0|0	1|1	8|0	0|19	0|1	0|1	0|1	0|1	0|1	0|1	1,0	0,1	0,1	0.333333	0.564	1,0	1,0	0,1	0.333333	0.564	intergenic	ENSSSCG00000031642(dist=5118),ENSSSCG00000040173(dist=5318)	-	-
6	91407294	91407294	G	C	SNP	.	366	0|0	1|1	8|0	0|13	0|1	0|1	0|1	0|1	0|1	0|1	1,3	5,5	2,2	0.222222	0.637	3,1	3,1	1,1	1.6	0.206	intronic	ENSSSCG00000035690	-	-
6	91408290	91408290	A	G	SNP	.	673	0|0	1|1	8|0	0|13	0|1	0|1	0|1	0|1	0|1	0|1	3,2	4,13	9,6	0.675676	0.411	2,2	3,8	2,2	1.31579	0.251	UTR5	ENSSSCG00000035690(ENSSSCT00000043368:c.-167T>C)	-	-	6-91408135-91408621	6	91408135	91408621	0.0404	0.0459	37	136	100	77	117	32	7.03	15.66	18.43	6.13	10.51	2.93
6	91768469	91768469	C	A	SNP	.	116	0|0	1|1	17|0	0|17	0|1	0|1	0|1	0|1	0|1	0|1	0,1	1,1	2,2	0.142857	0.706	0,1	1,0	1,0	0.333333	0.564	intronic	ENSSSCG00000040097	-	-
6	91872393	91872393	C	T	SNP	.	102	0|0	1|1	19|0	0|19	0|1	0|1	0|1	0|0	0|0	0|0	0,1	2,2	1,1	0.142857	0.706	1,0	1,0	1,0	3	0.0833	intergenic	ENSSSCG00000037699(dist=37833),ENSSSCG00000037600(dist=13487)	-	-
6	92081768	92081768	T	C	SNP	.	471	0|0	1|1	7|0	0|19	0|1	0|1	0|1	0|1	0|1	0|1	1,1	8,7	4,6	0.037037	0.847	4,1	6,3	5,1	5	0.0254	UTR5	ENSSSCG00000003630(ENSSSCT00000004027:c.-197T>C,ENSSSCT00000064566:c.-40235T>C)	-	-	6-92081156-92081788	6	92081156	92081788	8.09e-05	0.000222	55	154	148	61	81	37	8.04	13.63	20.98	3.73	5.6	2.6
6	92493900	92493900	G	C	SNP	.	278	0|0	1|1	12|0	0|10	0|1	0|1	0|1	0|0	0|0	0|0	1,3	7,3	3,4	0.047619	0.827	1,0	4,0	1,0	6	0.0143	intronic	ENSSSCG00000036709	-	-	6-92493195-92493949	6	92493195	92493949	1.92e-05	6.92e-05	68	192	153	47	95	29	8.33	14.25	18.18	2.41	5.5	1.71
6	92506012	92506012	A	T	SNP	.	474	0|0	1|1	20|0	0|20	0|1	0|1	0|1	0|1	0|1	0|1	3,2	3,3	4,7	0.181818	0.67	3,3	4,1	1,2	0.285714	0.593	intronic	ENSSSCG00000036709	-	-	6-92505752-92506105	6	92505752	92506105	0.0936	0.1	15	35	40	24	31	23	3.92	5.55	10.15	2.63	3.84	2.9
6	92536326	92536326	G	T	SNP	.	240	0|0	1|1	18|0	0|14	1|1	1|1	1|1	0|1	0|1	0|1	0,1	0,1	0,1	3	0.0833	3,1	7,4	3,1	2.57895	0.108	intronic	ENSSSCG00000036709	-	-
6	93645971	93645971	C	A	SNP	.	566	0|0	1|1	22|0	0|25	0|1	0|1	0|1	0|1	0|1	0|1	2,4	7,5	12,6	1	0.317	2,2	4,3	2,2	0.0666667	0.796	UTR5	ENSSSCG00000031631(ENSSSCT00000045663:c.-144G>T)	-	-	6-93645664-93646599	6	93645664	93646599	0.000698	0.00133	40	195	105	63	76	52	3.95	11.67	10.06	2.61	3.55	2.47
6	93843034	93843034	C	T	SNP	.	232	0|0	1|1	12|0	0|32	0|1	0|1	0|1	0|0	0|0	0|0	1,1	6,6	3,4	0.047619	0.827	1,0	2,0	1,0	4	0.0455	intronic	ENSSSCG00000037516	-	-	6-93842813-93843469	6	93842813	93843469	5.82e-06	2.63e-05	17	115	45	9	9	17	2.39	9.81	6.15	0.53	0.6	1.15
6	93843129	93843129	A	T	SNP	.	90	0|0	1|1	10|0	0|19	0|1	0|1	0|1	0|0	0|0	0|0	0,2	5,5	2,3	0.529412	0.467	1,0	1,0	1,0	3	0.0833	intronic	ENSSSCG00000037516	-	-	6-93842813-93843469	6	93842813	93843469	5.82e-06	2.63e-05	17	115	45	9	9	17	2.39	9.81	6.15	0.53	0.6	1.15
6	95811700	95811700	G	A	SNP	.	502	0|0	1|1	14|0	0|15	0|1	0|1	0|1	0|1	0|1	0|1	1,5	6,3	5,4	0	1	3,2	2,3	3,2	0.0666667	0.796	UTR5	ENSSSCG00000003672(ENSSSCT00000004068:c.-14543G>A)	-	-	6-95811384-95812317	6	95811384	95812317	2.47e-05	8.43e-05	101	325	271	149	142	92	10	19.49	26.02	6.18	6.65	4.38
6	96362752	96362752	A	C	SNP	.	627	0|0	1|1	14|0	0|7	0|1	0|1	0|1	0|1	0|1	0|1	1,3	5,8	3,4	1.5	0.221	3,1	1,3	1,4	0.692308	0.405	intergenic	ENSSSCG00000025855(dist=2583),ENSSSCG00000030438(dist=21629)	-	-
6	98597923	98597923	C	T	SNP	.	145	0|0	1|1	4|0	0|13	0|1	0|1	0|1	0|1	0|1	0|1	2,1	2,1	4,1	2.27273	0.132	1,1	1,1	0,1	0.2	0.655	intronic	ENSSSCG00000003680	-	-
6	98598517	98598517	C	T	SNP	.	796	0|0	1|1	18|0	0|21	0|1	0|1	0|1	0|1	0|1	0|1	7,6	17,16	2,10	0.62069	0.431	1,4	7,1	3,2	0.888889	0.346	upstream	ENSSSCG00000003680	-	-	6-98598078-98598784	6	98598078	98598784	8.3e-08	8.48e-07	118	259	126	71	89	62	15.44	20.52	15.99	3.89	5.51	3.9
6	100093396	100093396	A	G	SNP	.	308	0|0	1|1	11|0	0|9	0|1	0|1	0|1	0|1	0|1	0|1	1,3	5,2	2,1	0.285714	0.593	1,1	2,2	3,2	0.0909091	0.763	upstream	ENSSSCG00000028805	-	-
6	100603834	100603834	G	C	SNP	.	259	0|0	1|1	12|0	0|21	0|1	0|1	0|1	0|0	0|0	0|0	0,1	7,5	6,5	0.166667	0.683	1,0	2,0	1,0	4	0.0455	intronic	ENSSSCG00000021612	-	-
6	102413875	102413875	C	T	SNP	.	98	0|0	1|1	14|0	0|16	0|1	0|1	0|1	1|1	1|1	1|1	1,0	1,0	1,1	1	0.317	0,1	0,1	0,1	3	0.0833	intergenic	ENSSSCG00000040213(dist=48470),ENSSSCG00000003690(dist=458241)	-	-
6	102920138	102920138	C	T	SNP	.	72	0|0	1|1	17|0	0|13	0|1	0|1	0|1	0|1	0|1	0|1	1,0	0,1	0,1	0.333333	0.564	1,0	0,1	1,0	0.333333	0.564	intronic	ENSSSCG00000003690	-	-
6	103236048	103236048	A	G	SNP	.	845	0|0	1|1	10|0	0|12	0|1	0|1	0|1	0|1	0|1	0|1	10,6	18,22	13,14	0.0120482	0.913	4,2	6,5	2,2	0.428571	0.513	intergenic	ENSSSCG00000024174(dist=1438),ENSSSCG00000003691(dist=152380)	-	-	6-103235830-103236342	6	103235830	103236342	5.21e-06	2.4e-05	60	195	145	42	80	29	10.82	21.31	25.37	3.17	6.82	2.52
6	103408606	103408606	C	T	SNP	.	598	0|0	1|1	9|0	0|11	0|1	0|1	0|1	0|1	0|1	0|1	2,2	5,4	5,5	0.0434783	0.835	3,3	4,5	1,2	0.222222	0.637	intronic	ENSSSCG00000003691	-	-	6-103408360-103408939	6	103408360	103408939	0.116	0.123	19	37	65	38	59	12	3.03	3.58	10.06	2.54	4.45	0.92
6	103965066	103965066	C	A	SNP	.	541	0|0	1|1	13|0	0|5	0|1	0|1	0|1	0|1	0|1	0|1	1,4	4,5	2,2	0.888889	0.346	3,5	2,2	2,3	0.529412	0.467	UTR5	ENSSSCG00000029030(ENSSSCT00000024634:c.-74G>T)	-	-	6-103964979-103965900	6	103964979	103965900	0.0231	0.0276	51	152	105	70	127	66	5.11	9.23	10.21	2.94	6.02	3.19
6	105660099	105660099	T	G	SNP	.	319	0|0	1|1	7|0	0|8	0|1	0|1	0|1	0|1	0|1	0|1	2,1	1,5	1,1	0.818182	0.366	1,1	3,2	2,2	0.0909091	0.763	exonic	ENSSSCG00000040678	nonsynonymous SNV	ENSSSCG00000040678:ENSSSCT00000053392:exon1:c.A281C:p.H94P,
6	107151995	107151995	C	G	SNP	.	76	0|0	1|1	15|0	2|19	0|1	0|1	0|1	0|1	0|1	0|1	1,0	1,0	0,1	0.333333	0.564	1,0	0,1	0,1	0.333333	0.564	intergenic	ENSSSCG00000025478(dist=110399),ENSSSCG00000003702(dist=130854)	-	-
6	107264531	107264531	T	C	SNP	.	76	0|0	1|1	11|0	0|10	0|1	0|1	0|1	0|1	0|1	0|1	1,0	1,0	0,1	0.333333	0.564	1,0	0,1	0,1	0.333333	0.564	intergenic	ENSSSCG00000025478(dist=222935),ENSSSCG00000003702(dist=18318)	-	-
6	108450551	108450551	G	T	SNP	.	905	0|0	1|1	13|0	0|14	0|1	0|1	0|1	0|1	0|1	0|1	4,2	10,16	7,10	1	0.317	4,6	7,5	4,6	0.125	0.724	upstream	ENSSSCG00000003707	-	-	6-108450302-108450759	6	108450302	108450759	0.00467	0.00669	35	116	68	50	61	37	7.07	14.2	13.33	4.23	5.83	3.6
6	108450583	108450583	G	A	SNP	.	763	0|0	1|1	14|0	0|17	0|1	0|1	0|1	0|1	0|1	0|1	4,1	16,16	6,10	0.0188679	0.891	2,4	8,5	3,6	0.142857	0.706	upstream	ENSSSCG00000003707	-	-	6-108450302-108450759	6	108450302	108450759	0.00467	0.00669	35	116	68	50	61	37	7.07	14.2	13.33	4.23	5.83	3.6
6	108450666	108450666	T	G	SNP	.	363	0|0	1|1	20|0	0|18	0|1	0|1	0|1	0|1	0|1	0|1	2,2	9,4	6,8	0.290323	0.59	4,2	8,1	3,1	6.36842	0.0116	upstream	ENSSSCG00000003707	-	-	6-108450302-108450759	6	108450302	108450759	0.00467	0.00669	35	116	68	50	61	37	7.07	14.2	13.33	4.23	5.83	3.6
6	109518350	109518350	A	G	SNP	.	70	0|0	1|1	27|0	0|21	0|0	0|0	0|0	0|1	0|1	0|1	1,0	1,0	1,0	3	0.0833	1,1	0,1	0,1	1	0.317	intergenic	ENSSSCG00000003714(dist=198871),ENSSSCG00000021683(dist=343612)	-	-
6	111191873	111191873	C	T	SNP	.	331	0|0	1|1	21|0	0|20	0|1	0|1	0|1	0|1	0|1	0|1	3,2	10,3	7,4	4.17241	0.0411	1,1	1,1	1,2	0.142857	0.706	intergenic	ENSSSCG00000003719(dist=43959),ENSSSCG00000035965(dist=214508)	-	-
6	112604165	112604165	C	T	SNP	.	548	0|0	1|1	15|0	0|16	0|1	0|1	0|1	0|1	0|1	0|1	2,2	12,23	4,6	3.44898	0.0633	2,2	1,1	2,1	0.111111	0.739	intronic	ENSSSCG00000003722	-	-	6-112603685-112604453	6	112603685	112604453	5.66e-08	6.19e-07	39	327	110	25	31	43	4.69	23.82	12.83	1.26	1.76	2.49
6	118087692	118087692	G	C	SNP	.	223	0|0	1|1	20|0	0|13	0|1	0|1	0|1	0|0	0|0	0|0	0,1	2,7	2,2	2.57143	0.109	1,0	1,0	1,0	3	0.0833	UTR5	ENSSSCG00000003737(ENSSSCT00000064714:c.-1353C>G)	-	-
6	119834102	119834102	G	A	SNP	.	860	0|0	1|1	25|0	0|15	0|1	0|1	0|1	0|1	0|1	0|1	3,5	14,16	8,8	0.296296	0.586	1,5	5,4	3,2	0.2	0.655	upstream	ENSSSCG00000027700	-	-	6-119833622-119834209	6	119833622	119834209	0.000599	0.00117	35	208	101	66	71	38	5.51	19.82	15.42	4.35	5.28	2.88
6	119885472	119885472	A	G	SNP	.	653	0|0	1|1	16|0	0|10	0|1	0|1	0|1	0|1	0|1	0|1	2,4	3,4	7,7	0.333333	0.564	3,5	6,3	1,3	0.047619	0.827	UTR5	ENSSSCG00000020898(ENSSSCT00000026023:c.-495A>G),ENSSSCG00000027455(ENSSSCT00000041174:c.-2054T>C)	-	-	6-119885095-119885571	6	119885095	119885571	0.029	0.034	36	76	50	45	58	34	6.98	8.93	9.41	3.66	5.32	3.18
6	119885488	119885488	T	C	SNP	.	600	0|0	1|1	16|0	0|10	0|1	0|1	0|1	0|1	0|1	0|1	3,3	1,5	6,7	1	0.317	1,3	4,3	1,4	1	0.317	UTR5	ENSSSCG00000020898(ENSSSCT00000026023:c.-479T>C),ENSSSCG00000027455(ENSSSCT00000041174:c.-2070A>G)	-	-	6-119885095-119885571	6	119885095	119885571	0.029	0.034	36	76	50	45	58	34	6.98	8.93	9.41	3.66	5.32	3.18
6	121845772	121845772	G	A	SNP	.	75	0|0	1|1	22|0	0|15	0|1	0|1	0|1	0|0	0|0	0|0	0,1	0,1	1,1	1	0.317	1,0	1,0	1,0	3	0.0833	intergenic	ENSSSCG00000003748(dist=463037),ENSSSCG00000034908(dist=1749039)	-	-
6	138435443	138435443	T	C	SNP	.	397	0|0	1|1	9|0	0|14	0|1	0|1	0|1	0|1	0|1	0|1	2,3	3,5	3,2	0.222222	0.637	3,3	1,4	2,1	0.285714	0.593	UTR5	ENSSSCG00000003779(ENSSSCT00000039592:c.-220A>G,ENSSSCT00000004182:c.-220A>G),ENSSSCG00000003780(ENSSSCT00000050001:c.-5727T>C,ENSSSCT00000004183:c.-5727T>C,ENSSSCT00000047025:c.-5727T>C,ENSSSCT00000046053:c.-5727T>C,ENSSSCT00000049795:c.-5727T>C)	-	-	6-138435178-138435545	6	138435178	138435545	0.021	0.0254	24	50	52	25	43	21	6.04	7.62	12.69	2.64	5.12	2.54
6	142059232	142059232	A	G	SNP	.	118	0|0	1|1	17|0	0|22	1|1	1|1	1|1	0|1	0|1	0|1	0,1	0,1	0,1	3	0.0833	1,1	1,0	1,0	1	0.317	intronic	ENSSSCG00000003788	-	-
6	143962268	143962268	A	G	SNP	.	78	0|0	1|1	29|0	0|33	0|1	0|1	0|1	0|1	0|1	0|1	0,1	0,1	1,0	0.333333	0.564	1,0	0,1	1,0	0.333333	0.564	intergenic	ENSSSCG00000023754(dist=687588),ENSSSCG00000033443(dist=195320)	-	-
6	144867023	144867023	C	A	SNP	.	187	0|0	1|1	11|0	0|13	0|1	0|1	0|1	0|0	0|0	0|0	0,1	4,7	3,1	0.25	0.617	3,0	1,0	1,0	5	0.0254	intronic	ENSSSCG00000036505	-	-	6-144866607-144867548	6	144866607	144867548	0.000468	0.000948	11	156	97	28	40	26	1.08	9.27	9.24	1.15	1.86	1.23
6	144895932	144895932	A	G	SNP	.	205	0|0	1|1	17|0	0|15	0|1	0|1	0|1	0|1	0|1	0|1	1,1	3,2	1,2	0	1	1,1	1,1	1,1	0	1	intronic	ENSSSCG00000036505	-	-	6-144895372-144895986	6	144895372	144895986	2.73e-05	9.17e-05	19	181	94	32	38	15	2.86	16.49	13.72	2.02	2.7	1.09
6	144895944	144895944	A	G	SNP	.	267	0|0	1|1	17|0	0|14	0|1	0|1	0|1	0|1	0|1	0|1	1,1	2,3	1,2	0.4	0.527	1,1	1,1	1,2	0.142857	0.706	intronic	ENSSSCG00000036505	-	-	6-144895372-144895986	6	144895372	144895986	2.73e-05	9.17e-05	19	181	94	32	38	15	2.86	16.49	13.72	2.02	2.7	1.09
6	144943894	144943894	T	C	SNP	.	431	0|0	1|1	13|0	0|13	0|1	0|1	0|1	0|1	0|1	0|1	1,1	7,3	3,3	0.888889	0.346	2,2	5,4	2,3	0	1	UTR5	ENSSSCG00000037066(ENSSSCT00000046791:c.-562A>G,ENSSSCT00000064872:c.-94A>G)	-	-	6-144943836-144944356	6	144943836	144944356	0.0159	0.0198	30	169	116	74	97	64	5.33	18.18	19.99	5.51	8.15	5.47
6	146715578	146715578	T	C	SNP	.	79	0|0	1|1	20|0	0|18	0|1	0|1	0|1	0|1	0|1	0|1	1,0	1,0	0,1	0.333333	0.564	0,1	1,0	0,1	0.333333	0.564	intergenic	ENSSSCG00000037643(dist=98915),ENSSSCG00000025188(dist=83401)	-	-
6	147633156	147633156	T	C	SNP	.	144	0|0	1|1	14|0	0|19	0|0	0|0	0|0	0|1	0|1	0|1	1,0	2,0	1,0	4	0.0455	3,2	3,3	0,1	0	1	intronic	ENSSSCG00000025672	-	-
6	148912508	148912508	G	T	SNP	.	349	0|0	1|1	11|0	0|18	0|1	0|1	0|1	0|1	0|1	0|1	3,1	6,6	4,4	0.166667	0.683	1,1	1,1	2,1	0.142857	0.706	intronic	ENSSSCG00000003812	-	-	6-148912196-148913674	6	148912196	148913674	8.71e-08	8.79e-07	150	284	191	72	129	65	9.37	10.75	11.58	1.88	3.81	1.96
6	149712932	149712932	T	C	SNP	.	432	0|0	1|1	21|0	0|22	0|1	0|1	0|1	1|1	1|1	1|1	2,1	9,9	1,4	0.153846	0.695	0,1	0,1	0,1	3	0.0833	intergenic	ENSSSCG00000003816(dist=20986),ENSSSCG00000003818(dist=34928)	-	-
6	152956068	152956068	C	T	SNP	.	64	0|0	1|1	16|0	0|22	0|0	0|0	0|0	0|1	0|1	0|1	1,0	2,0	1,0	4	0.0455	0,1	0,1	2,1	0.2	0.655	intronic	ENSSSCG00000003828	-	-
6	153185162	153185162	A	G	SNP	.	136	0|0	1|1	16|0	0|14	0|1	0|1	0|1	1|1	1|1	1|1	1,1	2,1	1,0	0.666667	0.414	0,1	0,1	0,1	3	0.0833	intronic	ENSSSCG00000003828	-	-
6	158061131	158061131	T	C	SNP	.	81	0|0	1|1	17|0	0|19	0|1	0|1	0|1	0|1	0|1	0|1	0,1	0,1	1,0	0.333333	0.564	1,0	1,0	0,1	0.333333	0.564	intronic	ENSSSCG00000039594	-	-
6	158337195	158337195	C	A	SNP	.	81	0|0	1|1	23|0	0|14	0|0	0|0	0|0	0|1	0|1	0|1	1,0	1,0	2,0	4	0.0455	3,2	6,2	1,1	1.66667	0.197	intronic	ENSSSCG00000029698	-	-
6	158338429	158338429	T	C	SNP	.	999	0|0	1|1	15|0	0|10	0|1	0|1	0|1	0|1	0|1	0|1	11,4	24,17	25,20	3.57426	0.0587	9,9	8,8	3,4	0.0243902	0.876	UTR5	ENSSSCG00000029698(ENSSSCT00000063057:c.-5703A>G)	-	-	6-158337935-158338793	6	158337935	158338793	2.73e-05	9.15e-05	165	381	354	205	217	95	17.76	24.84	36.96	9.25	11.05	4.92
6	158599474	158599474	G	A	SNP	.	135	0|0	1|1	15|0	0|18	0|0	0|0	0|0	0|1	0|1	0|1	1,0	1,0	1,0	3	0.0833	0,1	2,3	1,1	0.5	0.48	intergenic	ENSSSCG00000028748(dist=87103),ENSSSCG00000003846(dist=74751)	-	-
6	158599475	158599475	T	C	SNP	.	135	0|0	1|1	15|0	0|18	0|0	0|0	0|0	0|1	0|1	0|1	1,0	1,0	1,0	3	0.0833	0,1	2,3	1,1	0.5	0.48	intergenic	ENSSSCG00000028748(dist=87104),ENSSSCG00000003846(dist=74750)	-	-
6	158907319	158907319	G	C	SNP	.	715	0|0	1|1	19|0	0|21	0|1	0|1	0|1	0|1	0|1	0|1	12,4	24,11	13,15	4.56962	0.0325	2,2	2,6	3,1	0.25	0.617	intronic	ENSSSCG00000003848	-	-	6-158906991-158907651	6	158906991	158907651	3.38e-08	4.07e-07	134	294	172	50	110	39	18.75	24.92	23.35	2.93	7.28	2.63
6	158945825	158945825	T	C	SNP	.	73	0|0	1|1	13|1	0|8	0|1	0|1	0|1	0|0	0|0	0|0	0,1	0,1	1,1	1	0.317	1,0	1,0	1,0	3	0.0833	exonic	ENSSSCG00000003848	nonsynonymous SNV	ENSSSCG00000003848:ENSSSCT00000057960:exon4:c.T458C:p.V153A,ENSSSCG00000003848:ENSSSCT00000038531:exon4:c.T458C:p.V153A,ENSSSCG00000003848:ENSSSCT00000046680:exon4:c.T458C:p.V153A,ENSSSCG00000003848:ENSSSCT00000044937:exon4:c.T458C:p.V153A,ENSSSCG00000003848:ENSSSCT00000039265:exon4:c.T458C:p.V153A,ENSSSCG00000003848:ENSSSCT00000004260:exon4:c.T458C:p.V153A,ENSSSCG00000003848:ENSSSCT00000046538:e…
6	159826021	159826021	T	G	SNP	.	104	0|0	1|1	21|0	0|11	0|0	0|0	0|0	0|1	0|1	0|1	1,0	1,0	1,0	3	0.0833	0,1	1,2	0,1	1.8	0.18	intronic	ENSSSCG00000003861	-	-
6	160155979	160155979	C	G	SNP	.	284	0|0	1|1	9|0	0|21	0|1	0|1	0|1	0|1	0|1	0|1	4,1	4,6	9,1	3.24	0.0719	2,1	1,1	1,2	0	1	exonic	ENSSSCG00000003868	nonsynonymous SNV	ENSSSCG00000003868:ENSSSCT00000004280:exon1:c.G241C:p.G81R,	6-160155597-160156087	6	160155597	160156087	0.00896	0.0118	17	111	42	24	45	20	3.2	12.67	7.68	1.9	4.01	1.81
6	160451286	160451286	G	C	SNP	.	398	0|0	1|1	14|0	0|12	0|1	0|1	0|1	0|1	0|1	0|1	1,1	5,9	3,2	0.428571	0.513	2,1	4,2	4,2	1.66667	0.197	intronic	ENSSSCG00000021292	-	-	6-160450843-160451485	6	160450843	160451485	0.104	0.11	25	104	47	41	82	34	3.6	9.06	6.56	2.47	5.58	2.35
6	160535422	160535422	T	C	SNP	.	239	0|0	1|1	14|0	0|17	1|1	1|1	1|1	0|1	0|1	0|1	0,1	0,2	0,1	4	0.0455	2,2	1,1	2,1	0.111111	0.739	intronic	ENSSSCG00000021292	-	-
6	161798114	161798114	A	G	SNP	.	80	0|0	1|1	18|0	0|17	0|1	0|1	0|1	0|1	0|1	0|1	0,1	1,0	1,0	0.333333	0.564	1,0	0,1	0,1	0.333333	0.564	intronic	ENSSSCG00000037291	-	-
6	164022109	164022109	A	G	SNP	.	67	0|0	1|1	21|0	0|24	0|1	0|1	0|1	0|1	0|1	0|1	0,1	1,0	1,0	0.333333	0.564	0,1	0,1	1,0	0.333333	0.564	intergenic	ENSSSCG00000037318(dist=184246),ENSSSCG00000034880(dist=90536)	-	-
6	166528336	166528336	G	C	SNP	.	361	0|0	1|1	2|1	0|4	1|1	1|1	1|1	1|1	1|1	1|1	0,1	0,2	0,1	4	0.0455	0,3	0,2	0,1	6	0.0143	exonic	ENSSSCG00000037270	synonymous SNV	ENSSSCG00000037270:ENSSSCT00000054066:exon3:c.G249C:p.P83P,
6	168049593	168049593	G	A	SNP	.	525	0|0	1|1	12|0	0|23	0|1	0|1	0|1	0|1	0|1	0|1	5,1	10,10	4,2	1.125	0.289	2,3	2,3	1,2	0.692308	0.405	UTR5	ENSSSCG00000030177(ENSSSCT00000022964:c.-294G>A)	-	-	6-168049383-168049881	6	168049383	168049881	0.0072	0.00977	26	84	47	29	45	22	4.82	9.44	8.46	2.25	3.95	1.96
6	168049712	168049712	G	C	SNP	.	453	0|0	1|1	18|0	0|11	0|1	0|1	0|1	0|1	0|1	0|1	2,3	12,3	7,9	1	0.317	1,2	8,1	1,2	1.66667	0.197	UTR5	ENSSSCG00000030177(ENSSSCT00000022964:c.-175G>C)	-	-	6-168049383-168049881	6	168049383	168049881	0.0072	0.00977	26	84	47	29	45	22	4.82	9.44	8.46	2.25	3.95	1.96
7	341550	341550	A	G	SNP	.	448	0|0	1|1	13|0	0|12	0|1	0|1	0|1	0|1	0|1	0|1	1,2	4,7	4,4	0.727273	0.394	1,1	2,1	1,2	0	1	upstream	ENSSSCG00000000985	-	-	7-341032-341589	7	341032	341589	0.00845	0.0112	23	72	65	41	41	22	3.81	7.23	10.46	2.85	3.21	1.76
7	2714804	2714804	T	C	SNP	.	488	0|0	1|1	18|0	1|20	0|1	0|1	0|1	0|1	0|1	0|1	1,2	4,5	3,7	1.63636	0.201	1,2	1,2	1,0	0.142857	0.706	intergenic	ENSSSCG00000001000(dist=268545),ENSSSCG00000000999(dist=131005)	-	-
7	7450173	7450173	C	G	SNP	.	214	0|0	1|1	17|0	0|18	1|1	1|1	1|1	1|1	1|1	1|1	0,1	0,1	0,1	3	0.0833	0,1	0,1	0,1	3	0.0833	intronic	ENSSSCG00000001041	-	-
7	7495414	7495414	T	C	SNP	.	133	0|0	1|1	18|0	0|24	0|0	0|0	0|0	0|1	0|1	0|1	1,0	1,0	2,0	4	0.0455	2,3	0,1	1,1	0.5	0.48	intronic	ENSSSCG00000001042	-	-
7	7773853	7773853	T	G	SNP	.	368	0|0	1|1	9|0	0|13	0|1	0|1	0|1	0|1	0|1	0|1	1,2	6,5	4,2	0.2	0.655	3,2	2,1	1,3	0	1	upstream	ENSSSCG00000001045,ENSSSCG00000032146	-	-	7-7773616-7774620	7	7773616	7774620	0.000716	0.00136	58	135	105	45	85	55	5.33	7.52	9.37	1.73	3.7	2.44
7	15576702	15576702	G	T	SNP	.	70	0|0	1|1	8|0	0|19	0|1	0|1	0|1	0|0	0|0	0|0	1,1	0,1	0,1	1	0.317	1,0	1,0	1,0	3	0.0833	intronic	ENSSSCG00000001078	-	-
7	16885861	16885861	A	G	SNP	.	83	0|0	1|1	12|0	0|13	0|0	0|0	0|0	0|1	0|1	0|1	1,0	2,0	3,0	6	0.0143	2,1	1,1	4,2	0.818182	0.366	intergenic	ENSSSCG00000001080(dist=210872),ENSSSCG00000001081(dist=5458)	-	-
7	17264226	17264226	T	C	SNP	.	110	0|0	1|1	17|0	0|23	0|1	0|1	0|1	0|0	0|0	0|0	0,1	3,1	5,3	0.692308	0.405	1,0	1,0	1,0	3	0.0833	intergenic	ENSSSCG00000001081(dist=371474),ENSSSCG00000037115(dist=167452)	-	-
7	26821120	26821120	A	G	SNP	.	80	0|0	1|1	12|0	0|15	0|1	0|1	0|1	0|1	0|1	0|1	1,0	0,1	0,1	0.333333	0.564	1,0	0,1	1,0	0.333333	0.564	intergenic	ENSSSCG00000001485(dist=27394),ENSSSCG00000001486(dist=39020)	-	-
7	28550315	28550315	A	G	SNP	.	316	0|0	1|1	26|0	0|12	1|1	1|1	1|1	0|1	0|1	0|1	0,1	0,3	0,3	7	0.00815	1,0	1,3	1,0	0	1	intronic	ENSSSCG00000001493	-	-
7	29676466	29676466	G	A	SNP	.	786	0|0	1|1	7|0	0|10	0|1	0|1	0|1	0|1	0|1	0|1	4,4	16,24	13,13	0.864865	0.352	3,2	11,11	3,3	0.030303	0.862	downstream	ENSSSCG00000001509	-	-	7-29676177-29676812	7	29676177	29676812	1.11e-06	6.82e-06	131	304	205	66	143	73	19.05	26.78	28.92	4.02	9.84	5.11
7	29694456	29694456	T	C	SNP	.	591	0|0	1|1	22|0	0|18	0|1	0|1	0|1	0|1	0|1	0|1	3,5	8,5	4,6	0.0322581	0.858	1,4	2,2	3,1	0.0769231	0.782	upstream	ENSSSCG00000001510	-	-	7-29694320-29694864	7	29694320	29694864	4.49e-05	0.000137	72	159	113	56	78	61	12.22	16.35	18.61	3.98	6.26	4.99
7	34555518	34555518	C	A	SNP	.	265	0|0	1|1	19|0	0|16	0|1	0|1	0|1	0|1	0|1	0|1	1,1	5,4	1,2	0	1	1,1	2,2	1,1	0	1	UTR5	ENSSSCG00000033246(ENSSSCT00000056278:c.-31G>T)	-	-
7	37054355	37054355	G	A	SNP	.	397	0|0	1|1	19|0	0|11	0|1	0|1	0|1	0|1	0|1	0|1	1,5	1,4	1,3	5.4	0.0201	2,1	3,2	2,1	0.818182	0.366	intergenic	ENSSSCG00000001629(dist=59596),ENSSSCG00000038520(dist=7944)	-	-
7	37240748	37240748	A	G	SNP	.	322	0|0	1|1	17|0	0|14	0|1	0|1	0|1	1|1	1|1	1|1	1,1	10,5	1,2	0.8	0.371	0,2	0,1	0,1	4	0.0455	intronic	ENSSSCG00000036801	-	-	7-37239969-37240836	7	37239969	37240836	6.63e-12	4.27e-10	49	301	130	29	17	26	5.22	19.42	13.43	1.29	0.86	1.33
7	37655705	37655705	C	G	SNP	.	782	0|0	1|1	18|0	0|14	0|1	0|1	0|1	0|1	0|1	0|1	4,2	7,10	6,10	0.641026	0.423	3,5	6,4	5,2	0.36	0.549	upstream	ENSSSCG00000001641	-	-	7-37655504-37656402	7	37655504	37656402	4.78e-05	0.000144	82	179	152	70	105	52	8.43	11.15	15.16	3.02	5.11	2.57
7	39851178	39851178	T	C	SNP	.	82	0|0	1|1	18|0	0|22	0|1	0|1	0|1	0|1	0|1	0|1	0,1	1,0	0,1	0.333333	0.564	1,0	1,0	0,1	0.333333	0.564	intronic	ENSSSCG00000001709	-	-
7	49619724	49619724	C	G	SNP	.	219	0|0	1|1	20|0	0|18	0|1	0|1	0|1	0|0	0|0	0|0	2,3	5,3	2,3	0	1	1,0	2,0	1,0	4	0.0455	intergenic	ENSSSCG00000001782(dist=21653),ENSSSCG00000038929(dist=2618)	-	-
7	51166949	51166949	G	C	SNP	.	81	0|0	1|1	22|0	0|26	0|1	0|1	0|1	0|1	0|1	0|1	1,0	0,1	1,0	0.333333	0.564	1,0	0,1	0,1	0.333333	0.564	intronic	ENSSSCG00000001793	-	-
7	51879492	51879492	A	C	SNP	.	72	0|0	1|1	27|0	0|21	0|1	0|1	0|1	0|0	0|0	0|0	1,1	0,1	0,1	1	0.317	1,0	1,0	1,0	3	0.0833	intronic	ENSSSCG00000001801	-	-
7	52829237	52829237	C	G	SNP	.	643	0|0	1|1	10|0	0|15	0|1	0|1	0|1	0|1	0|1	0|1	8,2	19,14	13,9	3.46154	0.0628	4,3	5,3	4,4	0.391304	0.532	upstream	ENSSSCG00000029183	-	-	7-52829053-52829883	7	52829053	52829883	2.28e-05	7.92e-05	65	196	107	51	72	62	7.23	13.21	11.55	2.38	3.79	3.32
7	52829520	52829520	C	G	SNP	.	542	0|0	1|1	19|0	0|20	0|1	0|1	0|1	0|1	0|1	0|1	6,4	17,7	7,7	3	0.0833	5,2	5,2	3,1	3.55556	0.0594	UTR5	ENSSSCG00000029183(ENSSSCT00000052419:c.-139C>G)	-	-	7-52829053-52829883	7	52829053	52829883	2.28e-05	7.92e-05	65	196	107	51	72	62	7.23	13.21	11.55	2.38	3.79	3.32
7	53020277	53020277	C	A	SNP	.	341	0|0	1|1	12|0	0|15	0|1	0|1	0|1	0|1	0|1	0|1	3,1	6,6	2,2	0.2	0.655	2,1	3,2	3,1	1.33333	0.248	intronic	ENSSSCG00000001814	-	-	7-53020135-53020707	7	53020135	53020707	0.00318	0.0048	63	132	104	89	89	56	10.17	12.91	16.29	6.02	6.8	4.35
7	53838078	53838078	G	C	SNP	.	346	0|0	1|1	17|0	0|20	0|1	0|1	0|1	0|0	0|0	0|0	1,4	7,7	3,3	0.36	0.549	1,0	1,0	2,0	4	0.0455	intergenic	ENSSSCG00000030626(dist=43282),ENSSSCG00000036742(dist=39740)	-	-
7	53845593	53845593	A	C	SNP	.	189	0|0	1|1	14|0	0|14	0|0	0|0	0|0	0|1	0|1	0|1	1,0	1,0	1,0	3	0.0833	1,2	3,2	1,3	0.333333	0.564	intergenic	ENSSSCG00000030626(dist=50797),ENSSSCG00000036742(dist=32225)	-	-
7	53889308	53889308	T	C	SNP	.	315	0|0	1|1	23|0	0|37	0|1	0|1	0|1	0|1	0|1	0|1	3,1	4,2	3,2	1.66667	0.197	2,1	1,3	1,2	0.4	0.527	intronic	ENSSSCG00000036742	-	-	7-53889172-53889497	7	53889172	53889497	0.00795	0.0107	33	41	32	13	30	18	9.38	7.06	8.82	1.55	4.03	2.46
7	54333797	54333797	A	G	SNP	.	51	0|0	1|1	21|0	0|34	0|1	0|1	0|1	0|0	0|0	0|0	0,1	5,1	1,1	1	0.317	1,0	2,0	1,0	4	0.0455	intergenic	ENSSSCG00000001830(dist=10831),ENSSSCG00000001832(dist=115791)	-	-
7	54333977	54333977	A	G	SNP	.	305	0|0	1|1	9|0	0|22	0|1	0|1	0|1	0|0	0|0	0|0	2,2	2,10	8,3	0.333333	0.564	2,0	1,0	1,0	4	0.0455	intergenic	ENSSSCG00000001830(dist=11011),ENSSSCG00000001832(dist=115611)	-	-
7	54655577	54655577	A	G	SNP	.	944	0|0	1|1	20|0	0|21	0|1	0|1	0|1	0|1	0|1	0|1	4,9	24,22	12,16	0.563218	0.453	8,3	5,11	1,4	0.5	0.48	upstream	ENSSSCG00000001835	-	-	7-54655352-54655907	7	54655352	54655907	9.49e-07	6.05e-06	110	283	182	66	122	48	18.3	28.53	29.38	4.6	9.6	3.85
7	54655665	54655665	T	C	SNP	.	920	0|0	1|1	20|0	0|20	0|1	0|1	0|1	0|1	0|1	0|1	7,14	31,28	24,16	0.133333	0.715	8,2	8,9	3,4	0.470588	0.493	UTR5	ENSSSCG00000001835(ENSSSCT00000002057:c.-30741T>C)	-	-	7-54655352-54655907	7	54655352	54655907	9.49e-07	6.05e-06	110	283	182	66	122	48	18.3	28.53	29.38	4.6	9.6	3.85
7	55430071	55430071	C	T	SNP	.	70	0|0	1|1	12|0	0|18	0|0	0|0	0|0	0|1	0|1	0|1	1,0	1,0	1,0	3	0.0833	1,1	0,1	0,1	1	0.317	intronic	ENSSSCG00000030174	-	-
7	55462359	55462359	G	A	SNP	.	482	0|0	1|1	17|0	0|13	0|1	0|1	0|1	0|1	0|1	0|1	3,3	5,7	2,3	0.391304	0.532	1,2	2,4	1,2	1.33333	0.248	UTR5	ENSSSCG00000030174(ENSSSCT00000059305:c.-91C>T,ENSSSCT00000025884:c.-91C>T)	-	-	7-55462260-55462527	7	55462260	55462527	0.0219	0.0263	15	46	23	12	21	15	5.19	9.64	7.72	1.74	3.43	2.5
7	55811671	55811671	C	T	SNP	.	714	0|0	1|1	11|0	0|14	0|1	0|1	0|1	0|1	0|1	0|1	1,8	11,9	9,11	1	0.317	4,2	7,10	2,1	0	1	upstream	ENSSSCG00000031810,ENSSSCG00000035202	-	-	7-55811480-55812059	7	55811480	55812059	7.96e-05	0.000219	64	160	151	58	91	51	10.21	15.46	23.37	3.88	6.86	3.92
7	56666341	56666341	G	A	SNP	.	320	0|0	1|1	21|0	0|30	0|1	0|1	0|1	0|0	0|0	0|0	0,1	9,8	1,4	0.391304	0.532	1,0	1,0	2,0	4	0.0455	intronic	ENSSSCG00000001865	-	-	7-56666180-56666604	7	56666180	56666604	0.000992	0.00178	4	63	26	1	4	11	0.87	8.31	5.49	0.09	0.41	1.15
7	57503704	57503704	C	T	SNP	.	466	0|0	1|1	6|0	0|5	0|1	0|1	0|1	0|1	0|1	0|1	2,2	9,4	4,6	0.333333	0.564	1,2	4,2	3,2	0.285714	0.593	upstream	ENSSSCG00000001869,ENSSSCG00000001871	-	-	7-57503558-57504077	7	57503558	57504077	1.59e-05	5.94e-05	63	172	109	44	75	41	11.21	18.54	18.82	3.28	6.31	3.51
7	57503940	57503940	G	A	SNP	.	808	0|0	1|1	12|0	0|19	0|1	0|1	0|1	0|1	0|1	0|1	2,6	19,16	9,5	0.157895	0.691	3,4	3,7	3,3	1.08696	0.297	upstream	ENSSSCG00000001869,ENSSSCG00000001871	-	-	7-57503558-57504077	7	57503558	57504077	1.59e-05	5.94e-05	63	172	109	44	75	41	11.21	18.54	18.82	3.28	6.31	3.51
7	57958158	57958158	C	T	SNP	.	170	0|0	1|1	25|0	0|25	0|1	0|1	0|1	0|0	0|0	0|0	4,1	2,5	3,2	0.0588235	0.808	2,0	1,0	1,0	4	0.0455	intronic	ENSSSCG00000001873	-	-
7	61113727	61113727	G	C	SNP	.	647	0|0	1|1	22|0	0|11	0|1	0|1	0|1	0|1	0|1	0|1	3,5	12,4	8,5	2.18919	0.139	2,5	5,4	2,4	0.727273	0.394	upstream	ENSSSCG00000001934	-	-	7-61113074-61113959	7	61113074	61113959	0.00214	0.00342	55	153	118	82	96	51	5.74	9.67	11.95	3.59	4.74	2.56
7	80288162	80288162	T	C	SNP	.	750	0|0	1|1	11|0	0|11	0|1	0|1	0|1	0|1	0|1	0|1	4,3	14,8	1,8	0	1	3,3	3,5	2,4	0.8	0.371	UTR5	ENSSSCG00000002245(ENSSSCT00000002500:c.-48658T>C)	-	-	7-80287836-80288271	7	80287836	80288271	0.026	0.0307	28	94	67	47	68	34	5.94	12.09	13.8	4.18	6.83	3.47
7	80288216	80288216	A	G	SNP	.	565	0|0	1|1	9|0	0|7	0|1	0|1	0|1	0|1	0|1	0|1	3,1	8,3	1,4	0.8	0.371	2,4	3,6	1,2	2	0.157	intronic	ENSSSCG00000002245	-	-	7-80287836-80288271	7	80287836	80288271	0.026	0.0307	28	94	67	47	68	34	5.94	12.09	13.8	4.18	6.83	3.47
7	80391282	80391282	G	C	SNP	.	379	0|0	1|1	21|0	0|9	0|1	0|1	0|1	0|1	0|1	0|1	2,2	4,1	3,4	0.25	0.617	1,4	2,2	2,1	0.333333	0.564	UTR5	ENSSSCG00000027051(ENSSSCT00000025486:c.-17G>C,ENSSSCT00000057799:c.-17G>C)	-	-	7-80390972-80391311	7	80390972	80391311	0.00338	0.00505	28	69	53	33	37	12	7.63	11.39	14.01	3.77	4.77	1.57
7	80924046	80924046	C	T	SNP	.	75	0|0	1|1	16|0	0|10	0|1	0|1	0|1	0|1	0|1	0|1	1,0	0,1	1,0	0.333333	0.564	1,0	0,1	0,1	0.333333	0.564	intronic	ENSSSCG00000033958	-	-
7	81670022	81670022	C	G	SNP	.	476	0|0	1|1	15|0	0|27	0|1	0|1	0|1	0|1	0|1	0|1	1,2	10,5	3,2	1.08696	0.297	2,2	4,5	2,2	0.0588235	0.808	upstream	ENSSSCG00000002252	-	-	7-81669123-81670118	7	81669123	81670118	6.99e-07	4.72e-06	134	474	221	111	161	68	12.44	26.65	19.9	4.32	7.07	3.04
7	83075279	83075279	G	A	SNP	.	759	0|0	1|1	17|0	0|11	0|1	0|1	0|1	0|1	0|1	0|1	2,6	2,7	1,7	9	0.0027	2,2	4,3	1,2	0	1	downstream	ENSSSCG00000002254	-	-	7-83074983-83075571	7	83074983	83075571	4.21e-05	0.00013	41	89	70	35	31	26	6.44	8.47	10.67	2.3	2.3	1.97
7	86309778	86309778	C	T	SNP	.	74	0|0	1|1	9|0	0|33	0|1	0|1	0|1	0|1	0|1	0|1	1,0	0,1	1,0	0.333333	0.564	0,1	0,1	1,0	0.333333	0.564	intergenic	ENSSSCG00000002265(dist=20550),ENSSSCG00000039271(dist=135932)	-	-
7	87849178	87849178	T	C	SNP	.	414	0|0	1|1	19|0	0|19	0|1	0|1	0|1	0|1	0|1	0|1	1,1	12,9	4,4	0.290323	0.59	2,2	5,3	1,1	0.285714	0.593	intergenic	ENSSSCG00000002261(dist=65067),ENSSSCG00000036346(dist=41904)	-	-
7	88471118	88471118	A	G	SNP	.	411	0|0	1|1	17|0	0|6	0|1	0|1	0|1	0|1	0|1	0|1	4,3	6,4	5,2	1.5	0.221	1,2	1,1	2,3	0.4	0.527	upstream	ENSSSCG00000002269	-	-	7-88470559-88471590	7	88470559	88471590	0.000311	0.000671	92	250	138	129	120	67	8.24	13.57	11.99	4.84	5.08	2.89
7	88471196	88471196	A	G	SNP	.	484	0|0	1|1	20|0	0|9	0|1	0|1	0|1	0|1	0|1	0|1	2,3	10,4	4,3	1.38462	0.239	2,3	3,2	2,3	0.0666667	0.796	upstream	ENSSSCG00000002269	-	-	7-88470559-88471590	7	88470559	88471590	0.000311	0.000671	92	250	138	129	120	67	8.24	13.57	11.99	4.84	5.08	2.89
7	88575370	88575370	A	T	SNP	.	465	0|0	1|1	8|0	0|7	0|1	0|1	0|1	0|1	0|1	0|1	1,4	8,6	2,7	1.28571	0.257	4,1	5,1	4,1	6.25	0.0124	intronic	ENSSSCG00000039616	-	-	7-88575299-88576408	7	88575299	88576408	1.01e-05	4.12e-05	70	234	178	96	83	54	5.83	11.8	14.38	3.35	3.27	2.16
7	88606762	88606762	C	A	SNP	.	440	0|0	1|1	22|0	0|13	0|1	0|1	0|1	0|1	0|1	0|1	1,3	1,6	4,2	1.47059	0.225	2,2	4,2	1,1	0.333333	0.564	upstream	ENSSSCG00000002274	-	-
7	88607170	88607170	C	A	SNP	.	891	0|0	1|1	17|0	0|15	0|1	0|1	0|1	0|1	0|1	0|1	9,5	22,16	13,10	2.25333	0.133	3,7	3,5	4,2	0.666667	0.414	upstream	ENSSSCG00000002274	-	-	7-88606803-88607536	7	88606803	88607536	8.83e-06	3.71e-05	83	223	126	80	86	66	10.46	17.02	15.4	4.22	5.12	4
7	89021261	89021261	G	A	SNP	.	542	0|0	1|1	15|0	0|16	0|1	0|1	0|1	0|1	0|1	0|1	1,1	5,8	2,4	1.19048	0.275	2,2	1,3	1,4	1.92308	0.166	intronic	ENSSSCG00000002280	-	-	7-89021066-89021412	7	89021066	89021412	0.089	0.0956	11	47	18	17	19	19	2.94	7.6	4.66	1.9	2.4	2.44
7	89167717	89167717	C	T	SNP	.	389	0|0	1|1	9|0	0|10	0|1	0|1	0|1	0|1	0|1	0|1	1,1	2,4	2,2	0.333333	0.564	2,1	2,5	3,1	0	1	UTR5	ENSSSCG00000037267(ENSSSCT00000063812:c.-21939G>A)	-	-
7	89395501	89395501	G	A	SNP	.	257	0|0	1|1	20|0	0|22	0|1	0|1	0|1	0|1	0|1	0|1	1,1	2,1	3,1	1	0.317	2,1	3,1	1,5	0.0769231	0.782	upstream	ENSSSCG00000002283	-	-	7-89395489-89396641	7	89395489	89396641	0.000396	0.000824	98	214	158	128	128	85	7.86	10.39	12.29	4.3	4.85	3.28
7	92465658	92465658	T	A	SNP	.	77	0|0	1|1	18|0	0|26	0|1	0|1	0|1	0|1	0|1	0|1	1,0	1,0	0,1	0.333333	0.564	0,1	1,0	0,1	0.333333	0.564	intergenic	ENSSSCG00000028877(dist=288550),ENSSSCG00000028304(dist=22352)	-	-
7	92614320	92614320	C	T	SNP	.	205	0|0	1|1	16|0	0|32	0|1	0|1	0|1	0|0	0|0	0|0	2,1	6,8	6,3	0.153846	0.695	1,0	2,0	1,0	4	0.0455	intronic	ENSSSCG00000036702	-	-	7-92614057-92614555	7	92614057	92614555	2.8e-06	1.45e-05	20	78	48	14	10	3	3.71	8.76	8.64	1.09	0.88	0.27
7	92614565	92614565	G	A	SNP	.	111	0|0	1|1	16|0	0|22	0|1	0|1	0|1	0|0	0|0	0|0	0,1	1,3	4,1	0	1	3,0	1,0	1,0	5	0.0254	intronic	ENSSSCG00000036702	-	-
7	92622646	92622646	G	A	SNP	.	243	0|0	1|1	19|0	0|25	0|1	0|1	0|1	0|0	0|0	0|0	0,2	5,5	6,3	0.047619	0.827	1,0	1,0	1,0	3	0.0833	intronic	ENSSSCG00000036702	-	-	7-92622283-92622883	7	92622283	92622883	4.37e-07	3.24e-06	22	144	71	9	23	12	3.39	13.43	10.6	0.58	1.67	0.89
7	92643726	92643726	C	T	SNP	.	287	0|0	1|1	9|0	0|13	0|1	0|1	0|1	0|1	0|1	0|1	2,1	2,3	2,1	0.0909091	0.763	2,3	2,1	1,1	0	1	intronic	ENSSSCG00000036702	-	-
7	92644207	92644207	A	G	SNP	.	387	0|0	1|1	11|1	0|8	1|1	1|1	1|1	1|1	1|1	1|1	0,2	0,3	0,2	7	0.00815	0,1	0,1	0,2	4	0.0455	intronic	ENSSSCG00000036702	-	-
7	93083925	93083925	A	C	SNP	.	207	0|0	1|1	18|0	0|9	0|1	0|1	0|1	0|0	0|0	0|0	2,1	10,5	5,3	2.46154	0.117	1,0	2,0	2,0	5	0.0254	UTR5	ENSSSCG00000002307(ENSSSCT00000002569:c.-43T>G)	-	-	7-93083573-93084553	7	93083573	93084553	5.53e-05	0.000162	66	197	118	61	90	33	6.22	11.25	10.79	2.41	4.01	1.5
7	93131661	93131661	C	T	SNP	.	66	0|0	1|1	13|0	0|13	0|0	0|0	0|0	0|1	0|1	0|1	1,0	1,0	1,0	3	0.0833	0,1	4,2	3,1	0.818182	0.366	intronic	ENSSSCG00000028600	-	-
7	94445470	94445470	G	A	SNP	.	555	0|0	1|1	13|0	0|13	0|1	0|1	0|1	0|1	0|1	0|1	2,3	1,4	1,2	1.92308	0.166	1,6	6,3	1,2	0.473684	0.491	exonic	ENSSSCG00000002330	synonymous SNV	ENSSSCG00000002330:ENSSSCT00000045706:exon1:c.G87A:p.T29T,ENSSSCG00000002330:ENSSSCT00000002593:exon1:c.G87A:p.T29T,ENSSSCG00000002330:ENSSSCT00000055338:exon1:c.G87A:p.T29T,ENSSSCG00000002330:ENSSSCT00000057905:exon1:c.G87A:p.T29T,
7	94629109	94629109	T	C	SNP	.	76	0|0	1|1	13|0	0|26	0|0	0|0	0|0	0|1	0|1	0|1	1,0	1,0	1,0	3	0.0833	0,1	0,1	1,1	1	0.317	intergenic	ENSSSCG00000002330(dist=11184),ENSSSCG00000002332(dist=161430)	-	-
7	95355882	95355882	C	T	SNP	.	109	0|0	1|1	19|0	0|18	0|1	0|1	0|1	0|1	0|1	0|1	0,1	1,1	1,0	0	1	0,1	1,0	1,1	0	1	intergenic	ENSSSCG00000002332(dist=184765),ENSSSCG00000035652(dist=79040)	-	-
7	96288618	96288618	A	G	SNP	.	575	0|0	1|1	14|0	0|24	0|1	0|1	0|1	0|1	0|1	0|1	5,2	4,9	7,7	0.117647	0.732	3,2	2,2	3,2	0.285714	0.593	upstream	ENSSSCG00000028159	-	-	7-96288522-96289148	7	96288522	96289148	5.83e-05	0.00017	67	186	151	68	96	50	9.88	16.62	21.61	4.2	6.7	3.55
7	96288644	96288644	T	G	SNP	.	852	0|0	1|1	15|0	0|23	0|1	0|1	0|1	0|1	0|1	0|1	8,4	7,13	9,10	0.176471	0.674	4,5	4,5	3,3	0.166667	0.683	upstream	ENSSSCG00000028159	-	-	7-96288522-96289148	7	96288522	96289148	5.83e-05	0.00017	67	186	151	68	96	50	9.88	16.62	21.61	4.2	6.7	3.55
7	96380302	96380302	A	G	SNP	.	574	0|0	1|1	8|0	0|23	0|1	0|1	0|1	0|1	0|1	0|1	6,1	17,10	12,10	3.5	0.0614	6,2	2,5	2,2	0.0526316	0.819	upstream	ENSSSCG00000002337	-	-	7-96379962-96380562	7	96379962	96380562	1.76e-06	9.9e-06	73	157	123	57	64	45	11.24	14.64	18.37	3.68	4.66	3.33
7	96380307	96380307	A	G	SNP	.	574	0|0	1|1	9|0	0|24	0|1	0|1	0|1	0|1	0|1	0|1	6,1	17,10	12,10	3.5	0.0614	6,1	2,5	2,2	0.222222	0.637	upstream	ENSSSCG00000002337	-	-	7-96379962-96380562	7	96379962	96380562	1.76e-06	9.9e-06	73	157	123	57	64	45	11.24	14.64	18.37	3.68	4.66	3.33
7	96380352	96380352	T	C	SNP	.	641	0|0	1|1	11|0	0|19	0|1	0|1	0|1	0|1	0|1	0|1	8,1	12,15	16,10	1.6129	0.204	6,2	2,4	3,2	0.473684	0.491	upstream	ENSSSCG00000002337	-	-	7-96379962-96380562	7	96379962	96380562	1.76e-06	9.9e-06	73	157	123	57	64	45	11.24	14.64	18.37	3.68	4.66	3.33
7	96380386	96380386	A	C	SNP	.	473	0|0	1|1	15|0	0|18	0|1	0|1	0|1	0|1	0|1	0|1	10,1	13,8	17,7	10.2857	0.00134	4,2	3,2	2,2	0.6	0.439	upstream	ENSSSCG00000002337	-	-	7-96379962-96380562	7	96379962	96380562	1.76e-06	9.9e-06	73	157	123	57	64	45	11.24	14.64	18.37	3.68	4.66	3.33
7	96406420	96406420	C	G	SNP	.	117	0|0	1|1	22|0	0|12	0|1	0|1	0|1	0|1	0|1	0|1	1,1	6,1	3,1	3.76923	0.0522	3,1	1,1	2,1	1	0.317	upstream	ENSSSCG00000039876	-	-	7-96406354-96406885	7	96406354	96406885	0.0788	0.0854	23	94	71	66	71	37	4	9.9	11.98	4.81	5.84	3.1
7	97258651	97258651	C	T	SNP	.	727	0|0	1|1	16|0	0|7	0|1	0|1	0|1	0|1	0|1	0|1	5,3	13,9	12,7	2.46939	0.116	2,5	7,4	2,4	0.166667	0.683	upstream	ENSSSCG00000002353,ENSSSCG00000002354	-	-	7-97258064-97258940	7	97258064	97258940	5.44e-06	2.48e-05	79	261	196	77	108	62	8.33	16.67	20.05	3.4	5.38	3.15
7	97585641	97585641	T	A	SNP	.	305	0|0	1|1	16|0	0|19	0|1	0|1	0|1	0|1	0|1	0|1	1,2	3,4	4,2	0	1	1,1	5,1	1,1	1.6	0.206	upstream	ENSSSCG00000038231	-	-
7	98448664	98448664	G	C	SNP	.	280	0|0	1|1	13|0	0|12	1|1	1|1	1|1	0|1	0|1	0|1	0,1	0,3	0,1	5	0.0254	2,1	1,3	3,1	0.0909091	0.763	upstream	ENSSSCG00000002383	-	-
7	98462284	98462284	A	G	SNP	.	677	0|0	1|1	11|0	0|19	0|1	0|1	0|1	0|1	0|1	0|1	5,9	9,8	15,9	0.163636	0.686	3,2	9,1	5,4	4.16667	0.0412	intergenic	ENSSSCG00000002383(dist=8708),ENSSSCG00000035895(dist=111914)	-	-
7	100039889	100039889	C	G	SNP	.	591	0|0	1|1	25|0	0|23	0|1	0|1	0|1	0|1	0|1	0|1	2,4	13,9	4,8	0.1	0.752	2,1	2,3	2,1	0.0909091	0.763	intergenic	ENSSSCG00000002391(dist=37234),ENSSSCG00000002392(dist=80250)	-	-
7	100133085	100133085	G	T	SNP	.	88	0|0	1|1	16|0	0|20	0|1	0|1	0|1	0|0	0|0	0|0	3,1	5,1	3,3	2.25	0.134	6,0	5,0	1,0	12	0.000532	intergenic	ENSSSCG00000002392(dist=10596),ENSSSCG00000029760(dist=47392)	-	-
7	100542445	100542445	T	A	SNP	.	66	0|0	1|1	14|0	0|25	0|1	0|1	0|1	0|0	0|0	0|0	0,1	1,1	2,1	0	1	1,0	1,0	1,0	3	0.0833	intergenic	ENSSSCG00000002405(dist=16068),ENSSSCG00000002404(dist=2033)	-	-
7	101123427	101123427	A	G	SNP	.	81	0|0	1|1	21|0	0|23	0|1	0|1	0|1	0|1	0|1	0|1	0,1	1,0	0,1	0.333333	0.564	1,0	1,0	0,1	0.333333	0.564	intergenic	ENSSSCG00000033094(dist=111939),ENSSSCG00000023332(dist=80823)	-	-
7	103463586	103463586	C	T	SNP	.	86	0|0	1|1	17|0	0|16	0|0	0|0	0|0	0|1	0|1	0|1	2,0	1,0	2,0	5	0.0254	1,1	1,1	1,2	0.142857	0.706	intronic	ENSSSCG00000002410	-	-
7	104009508	104009508	G	C	SNP	.	644	0|0	1|1	9|0	0|12	0|1	0|1	0|1	0|1	0|1	0|1	4,3	10,10	8,9	0	1	3,1	2,4	1,5	1	0.317	upstream	ENSSSCG00000002411	-	-	7-104009157-104009964	7	104009157	104009964	9.87e-06	4.05e-05	78	173	144	71	83	53	8.93	11.99	15.99	3.4	4.49	2.92
7	104671417	104671417	T	C	SNP	.	69	0|0	1|1	16|0	0|22	0|0	0|0	0|0	0|1	0|1	0|1	3,0	2,0	1,0	6	0.0143	1,1	0,1	1,1	0.2	0.655	intergenic	ENSSSCG00000002414(dist=388161),ENSSSCG00000032618(dist=1072869)	-	-
7	105938292	105938292	A	G	SNP	.	357	0|0	1|1	15|0	0|20	1|1	1|1	1|1	1|1	1|1	1|1	0,1	0,2	0,2	5	0.0254	0,1	0,2	0,2	5	0.0254	intergenic	ENSSSCG00000032618(dist=189514),ENSSSCG00000040166(dist=1874321)	-	-
7	110309294	110309294	T	A	SNP	.	261	0|0	1|1	11|0	0|18	0|1	0|1	0|1	0|1	0|1	0|1	2,1	5,3	4,3	0.888889	0.346	1,1	2,1	0,1	0	1	upstream	ENSSSCG00000002424	-	-	7-110309095-110309717	7	110309095	110309717	0.0117	0.015	22	85	62	33	52	25	3.27	7.65	8.93	2.05	3.65	1.79
7	110907762	110907762	A	G	SNP	.	82	0|0	1|1	20|0	0|21	0|1	0|1	0|1	0|1	0|1	0|1	1,0	0,1	1,0	0.333333	0.564	1,0	0,1	0,1	0.333333	0.564	intergenic	ENSSSCG00000032061(dist=68946),ENSSSCG00000002429(dist=128742)	-	-
7	111536801	111536801	C	G	SNP	.	538	0|0	1|1	17|0	0|20	0|1	0|1	0|1	0|1	0|1	0|1	1,1	8,9	4,6	0.310345	0.578	3,1	1,3	2,1	0.0909091	0.763	intergenic	ENSSSCG00000002429(dist=82865),ENSSSCG00000002430(dist=40923)	-	-
7	111592883	111592883	T	C	SNP	.	80	0|0	1|1	15|0	0|21	0|1	0|1	0|1	0|1	0|1	0|1	1,0	0,1	1,0	0.333333	0.564	0,1	0,1	1,0	0.333333	0.564	intronic	ENSSSCG00000002430	-	-
7	111723495	111723495	T	C	SNP	.	104	0|0	1|1	20|0	0|35	0|1	0|1	0|1	1|1	1|1	1|1	1,0	2,1	1,0	1.8	0.18	0,1	0,1	0,1	3	0.0833	intronic	ENSSSCG00000002430	-	-
7	112090422	112090422	C	T	SNP	.	367	0|0	1|1	19|0	0|19	0|1	0|1	0|1	0|1	0|1	0|1	3,3	5,3	7,4	1	0.317	0,1	2,1	3,2	0.111111	0.739	intronic	ENSSSCG00000002434	-	-	7-112090206-112090813	7	112090206	112090813	0.00191	0.0031	21	94	58	21	27	37	3.19	8.66	8.56	1.34	1.94	2.71
7	113149084	113149084	A	G	SNP	.	582	0|0	1|1	11|0	0|14	0|1	0|1	0|1	0|1	0|1	0|1	3,7	15,5	4,8	0.0952381	0.758	2,1	4,2	2,2	0.692308	0.405	upstream	ENSSSCG00000002441	-	-	7-113148589-113149237	7	113148589	113149237	2.66e-05	8.96e-05	59	195	108	46	76	49	8.41	16.84	14.93	2.75	5.12	3.36
7	113645803	113645803	G	A	SNP	.	451	0|0	1|1	9|0	0|10	0|1	0|1	0|1	0|1	0|1	0|1	1,1	8,9	11,2	2	0.157	2,3	2,1	1,3	0.333333	0.564	UTR5	ENSSSCG00000002446(ENSSSCT00000002716:c.-31C>T)	-	-	7-113645294-113646173	7	113645294	113646173	0.000367	0.000772	35	191	102	45	69	47	3.68	12.16	10.4	1.98	3.43	2.38
7	113645878	113645878	C	G	SNP	.	532	0|0	1|1	9|0	0|6	0|1	0|1	0|1	0|1	0|1	0|1	3,2	9,16	7,3	0.1	0.752	1,2	4,4	3,1	0.0666667	0.796	upstream	ENSSSCG00000002446	-	-	7-113645294-113646173	7	113645294	113646173	0.000367	0.000772	35	191	102	45	69	47	3.68	12.16	10.4	1.98	3.43	2.38
7	114471863	114471863	C	T	SNP	.	84	0|0	1|1	13|0	0|17	0|1	0|1	0|1	0|0	0|0	0|0	0,1	1,2	0,1	1.8	0.18	1,0	1,0	1,0	3	0.0833	intronic	ENSSSCG00000002451,ENSSSCG00000002457	-	-
7	114574012	114574012	G	A	SNP	.	662	0|0	1|1	10|0	0|19	0|1	0|1	0|1	0|1	0|1	0|1	3,3	4,9	2,4	1.96	0.162	1,2	3,5	1,2	1.14286	0.285	upstream	ENSSSCG00000002458	-	-	7-114573667-114574457	7	114573667	114574457	0.000103	0.00027	46	122	115	57	56	32	5.38	8.64	13.04	2.79	3.1	1.8
7	114600767	114600767	G	T	SNP	.	162	0|0	1|1	10|0	0|10	0|1	0|1	0|1	0|1	0|1	0|1	1,1	1,0	2,1	0.666667	0.414	1,1	1,2	0,1	0.666667	0.414	exonic	ENSSSCG00000002460	nonsynonymous SNV	ENSSSCG00000002460:ENSSSCT00000042647:exon8:c.G951T:p.K317N,ENSSSCG00000002460:ENSSSCT00000002731:exon7:c.G855T:p.K285N,
7	115348533	115348533	G	T	SNP	.	366	0|0	1|1	15|0	0|15	0|1	0|1	0|1	0|1	0|1	0|1	2,2	1,4	1,3	1.92308	0.166	2,1	1,2	1,1	0	1	intronic	ENSSSCG00000002470	-	-	7-115348411-115348965	7	115348411	115348965	0.0085	0.0113	24	111	27	22	29	35	4	11.21	4.37	1.54	2.29	2.81
7	115632516	115632516	T	C	SNP	.	112	0|0	1|1	19|0	0|15	0|1	0|1	0|1	1|1	1|1	1|1	1,0	1,1	1,0	1	0.317	0,1	0,1	0,1	3	0.0833	intergenic	ENSSSCG00000002476(dist=22790),ENSSSCG00000002479(dist=33433)	-	-
7	115643859	115643859	T	C	SNP	.	82	0|0	1|1	23|0	0|14	0|1	0|1	0|1	0|1	0|1	0|1	0,1	0,1	1,0	0.333333	0.564	0,1	1,0	1,0	0.333333	0.564	intergenic	ENSSSCG00000002476(dist=34133),ENSSSCG00000002479(dist=22090)	-	-
7	117676175	117676175	C	G	SNP	.	544	0|0	1|1	12|0	0|13	0|1	0|1	0|1	0|1	0|1	0|1	2,3	6,5	5,5	0	1	3,4	3,3	3,1	0.0588235	0.808	upstream	ENSSSCG00000002505	-	-	7-117675575-117676832	7	117675575	117676832	0.000413	0.000853	60	136	121	66	83	52	4.41	6.05	8.62	2.03	2.88	1.84
7	117942896	117942896	G	A	SNP	.	797	0|0	1|1	9|0	0|17	0|1	0|1	0|1	0|1	0|1	0|1	5,4	15,12	9,12	0.0175439	0.895	8,5	4,5	3,2	0.333333	0.564	UTR5	ENSSSCG00000002506(ENSSSCT00000002784:c.-34808G>A)	-	-	7-117942699-117943151	7	117942699	117943151	0.000382	0.000799	52	163	102	69	76	31	10.62	20.17	20.22	5.91	7.34	3.05
7	117942902	117942902	A	G	SNP	.	860	0|0	1|1	9|0	0|15	0|1	0|1	0|1	0|1	0|1	0|1	6,4	17,14	11,14	0.0606061	0.806	8,6	4,6	5,2	0.290323	0.59	UTR5	ENSSSCG00000002506(ENSSSCT00000002784:c.-34802A>G)	-	-	7-117942699-117943151	7	117942699	117943151	0.000382	0.000799	52	163	102	69	76	31	10.62	20.17	20.22	5.91	7.34	3.05
7	118123271	118123271	A	C	SNP	.	80	0|0	1|1	25|0	0|21	0|1	0|1	0|1	0|1	0|1	0|1	0,1	1,0	1,0	0.333333	0.564	0,1	0,1	1,0	0.333333	0.564	intergenic	ENSSSCG00000002506(dist=97267),ENSSSCG00000039414(dist=1560886)	-	-
7	120597788	120597788	A	C	SNP	.	747	0|0	1|1	5|0	0|10	0|1	0|1	0|1	0|1	0|1	0|1	2,2	15,14	10,6	0.510204	0.475	5,3	4,3	2,4	0.047619	0.827	upstream	ENSSSCG00000037284	-	-	7-120597486-120598092	7	120597486	120598092	0.0107	0.0138	39	172	79	55	104	29	5.94	15.88	11.68	3.51	7.5	2.13
8	260012	260012	A	G	SNP	.	54	0|0	1|1	20|0	0|14	0|1	0|1	0|1	0|0	0|0	0|0	1,1	0,1	1,1	0.2	0.655	1,0	2,0	1,0	4	0.0455	intronic	ENSSSCG00000021289	-	-
8	308658	308658	G	A	SNP	.	80	0|0	1|1	18|0	0|18	0|1	0|1	0|1	0|1	0|1	0|1	1,0	0,1	0,1	0.333333	0.564	1,0	0,1	1,0	0.333333	0.564	intronic	ENSSSCG00000038234	-	-
8	494905	494905	C	T	SNP	.	465	0|0	1|1	14|0	0|19	0|1	0|1	0|1	0|1	0|1	0|1	1,3	1,3	1,4	3.76923	0.0522	2,3	1,4	1,0	0.818182	0.366	intronic	ENSSSCG00000031302	-	-
8	825562	825562	G	A	SNP	.	752	0|0	1|1	14|0	0|20	0|1	0|1	0|1	0|1	0|1	0|1	6,3	18,10	9,11	1.42105	0.233	5,5	4,3	3,2	0.181818	0.67	UTR5	ENSSSCG00000008677(ENSSSCT00000040762:c.-1995G>A,ENSSSCT00000047667:c.-1995G>A)	-	-	8-825182-825850	8	825182	825850	3.36e-06	1.68e-05	87	205	174	53	102	46	12.03	17.17	23.34	3.07	6.67	3.06
8	843044	843044	A	G	SNP	.	179	0|0	1|1	18|0	0|13	1|1	1|1	1|1	0|1	0|1	0|1	0,1	0,1	0,1	3	0.0833	2,0	2,1	1,2	0.5	0.48	intergenic	ENSSSCG00000008677(dist=5722),ENSSSCG00000030827(dist=36163)	-	-
8	883071	883071	G	A	SNP	.	86	0|0	1|1	19|0	0|20	0|0	0|0	0|0	0|1	0|1	0|1	1,0	2,0	1,0	4	0.0455	1,1	1,2	1,1	0.142857	0.706	intronic	ENSSSCG00000030827	-	-
8	1387554	1387554	G	A	SNP	.	810	0|0	1|1	11|0	0|13	0|1	0|1	0|1	0|1	0|1	0|1	5,2	8,11	6,13	1.08889	0.297	5,3	6,6	5,2	0.925926	0.336	intergenic	ENSSSCG00000008690(dist=6917),ENSSSCG00000029745(dist=51159)	-	-
8	1626928	1626928	C	A	SNP	.	713	0|0	1|1	10|0	1|17	0|1	0|1	0|1	0|1	0|1	0|1	4,1	12,8	8,9	0.857143	0.355	3,2	4,6	2,5	0.727273	0.394	upstream	ENSSSCG00000008692	-	-	8-1626450-1627293	8	1626450	1627293	0.00155	0.0026	86	229	148	65	161	75	9.42	15.2	15.73	2.98	8.34	3.96
8	1714678	1714678	G	C	SNP	.	270	0|0	1|1	8|0	0|13	1|1	1|1	1|1	0|1	0|1	0|1	0,2	0,1	0,1	4	0.0455	1,2	2,3	2,0	0	1	intronic	ENSSSCG00000008695	-	-
8	1810515	1810515	C	A	SNP	.	666	0|0	1|1	6|0	0|10	0|1	0|1	0|1	0|1	0|1	0|1	3,3	4,13	4,11	6.73684	0.00944	1,0	2,1	2,5	0.0909091	0.763	intronic	ENSSSCG00000008697	-	-	8-1810349-1810789	8	1810349	1810789	6.17e-06	2.76e-05	36	112	78	18	27	32	7.56	14.24	15.88	1.58	2.68	3.23
8	2224912	2224912	C	G	SNP	.	72	0|0	1|1	17|0	0|10	0|0	0|0	0|0	0|1	0|1	0|1	1,0	1,0	2,0	4	0.0455	1,1	0,1	0,1	1	0.317	intergenic	ENSSSCG00000008701(dist=79191),ENSSSCG00000008703(dist=95314)	-	-
8	2354020	2354020	T	A	SNP	.	72	0|0	1|1	13|0	0|14	0|1	0|1	0|1	0|0	0|0	0|0	0,1	1,1	0,1	1	0.317	1,0	1,0	1,0	3	0.0833	intergenic	ENSSSCG00000008703(dist=32412),ENSSSCG00000008720(dist=87055)	-	-
8	2672066	2672066	G	A	SNP	.	386	0|0	1|1	17|0	0|23	0|1	0|1	0|1	1|1	1|1	1|1	2,2	4,5	3,2	0	1	0,2	0,1	0,1	4	0.0455	intergenic	ENSSSCG00000032151(dist=29542),ENSSSCG00000033873(dist=10476)	-	-
8	2754529	2754529	A	G	SNP	.	67	0|0	1|1	12|0	0|18	0|1	0|1	0|1	0|0	0|0	0|0	1,1	2,1	0,1	0	1	1,0	1,0	1,0	3	0.0833	intronic	ENSSSCG00000008724	-	-
8	3180846	3180846	T	C	SNP	.	59	0|0	1|1	15|0	0|10	0|1	0|1	0|1	0|1	0|1	0|1	0,1	1,0	0,1	0.333333	0.564	1,0	0,1	1,0	0.333333	0.564	intronic	ENSSSCG00000023907	-	-
8	3180847	3180847	G	A	SNP	.	59	0|0	1|1	15|0	0|10	0|1	0|1	0|1	0|1	0|1	0|1	0,1	1,0	0,1	0.333333	0.564	1,0	0,1	1,0	0.333333	0.564	intronic	ENSSSCG00000023907	-	-
8	4893428	4893428	G	C	SNP	.	117	0|0	1|1	16|0	0|11	0|1	0|1	0|1	0|0	0|0	0|0	1,1	2,3	2,1	0	1	2,0	2,0	1,0	5	0.0254	intergenic	ENSSSCG00000032637(dist=2462),ENSSSCG00000024399(dist=11315)	-	-
8	4893890	4893890	T	G	SNP	.	226	0|0	1|1	10|0	0|14	0|1	0|1	0|1	0|1	0|1	0|1	1,0	2,2	2,2	0.111111	0.739	0,1	2,2	1,1	0.142857	0.706	intergenic	ENSSSCG00000032637(dist=2924),ENSSSCG00000024399(dist=10853)	-	-
8	6016739	6016739	A	G	SNP	.	71	0|0	1|1	18|0	0|22	0|1	0|1	0|1	0|1	0|1	0|1	0,1	0,1	1,0	0.333333	0.564	1,0	0,1	1,0	0.333333	0.564	intronic	ENSSSCG00000024892	-	-
8	6080661	6080661	A	G	SNP	.	383	0|0	1|1	16|0	0|18	0|1	0|1	0|1	0|1	0|1	0|1	1,2	1,4	2,1	0.818182	0.366	1,0	2,3	1,4	0.818182	0.366	intronic	ENSSSCG00000008728	-	-	8-6080540-6081492	8	6080540	6081492	0.0441	0.0497	22	130	54	67	46	51	2.13	7.64	5.08	2.72	2.11	2.38
8	6433757	6433757	C	T	SNP	.	588	0|0	1|1	20|0	0|22	0|1	0|1	0|1	0|1	0|1	0|1	2,3	9,10	11,18	1.5283	0.216	2,2	2,2	1,1	0	1	intronic	ENSSSCG00000036501	-	-	8-6433403-6434153	8	6433403	6434153	4.87e-12	3.34e-10	67	183	224	29	36	20	8.25	13.65	26.76	1.5	2.1	1.19
8	6433764	6433764	T	C	SNP	.	557	0|0	1|1	20|0	0|23	0|1	0|1	0|1	0|1	0|1	0|1	2,3	9,10	11,17	1.23077	0.267	1,2	2,1	1,1	0	1	intronic	ENSSSCG00000036501	-	-	8-6433403-6434153	8	6433403	6434153	4.87e-12	3.34e-10	67	183	224	29	36	20	8.25	13.65	26.76	1.5	2.1	1.19
8	6447538	6447538	C	T	SNP	.	249	0|0	1|1	6|0	0|20	1|1	1|1	1|1	1|1	1|1	1|1	0,1	0,1	0,2	4	0.0455	0,1	0,1	0,1	3	0.0833	intronic	ENSSSCG00000036501	-	-
8	10462972	10462972	C	T	SNP	.	70	0|0	1|1	16|0	0|25	0|1	0|1	0|1	0|0	0|0	0|0	0,1	1,1	0,1	1	0.317	1,0	1,0	1,0	3	0.0833	intronic	ENSSSCG00000038410	-	-
8	12590332	12590332	C	G	SNP	.	664	0|0	1|1	6|0	0|4	0|1	0|1	0|1	0|1	0|1	0|1	3,2	12,16	10,10	0.169811	0.68	4,2	3,3	1,2	0.0666667	0.796	UTR5	ENSSSCG00000023604(ENSSSCT00000027356:c.-172C>G)	-	-	8-12590062-12590784	8	12590062	12590784	0.000101	0.000265	50	200	138	72	81	36	6.4	15.5	17.12	3.86	4.9	2.22
8	16298799	16298799	C	T	SNP	.	80	0|0	1|1	12|0	0|29	0|1	0|1	0|1	0|1	0|1	0|1	0,1	1,0	0,1	0.333333	0.564	0,1	1,0	1,0	0.333333	0.564	intergenic	ENSSSCG00000023934(dist=850943),ENSSSCG00000008753(dist=367807)	-	-
8	18924833	18924833	T	C	SNP	.	451	0|0	1|1	23|0	0|27	1|1	1|1	1|1	0|1	0|1	0|1	0,1	0,3	0,4	8	0.00468	1,6	3,1	1,2	1.14286	0.285	intergenic	ENSSSCG00000023001(dist=10822),ENSSSCG00000028927(dist=62214)	-	-
8	19301321	19301321	G	C	SNP	.	286	0|0	1|1	10|0	0|17	0|1	0|1	0|1	0|1	0|1	0|1	4,1	2,6	1,1	0.0666667	0.796	1,1	1,2	2,1	0	1	upstream	ENSSSCG00000025902	-	-	8-19301069-19301387	8	19301069	19301387	0.00107	0.0019	16	57	30	7	19	8	4.65	10.03	8.45	0.85	2.61	1.12
8	19301328	19301328	C	G	SNP	.	273	0|0	1|1	10|0	0|18	0|1	0|1	0|1	0|1	0|1	0|1	4,1	4,5	1,1	0.25	0.617	1,1	1,2	2,1	0	1	upstream	ENSSSCG00000025902	-	-	8-19301069-19301387	8	19301069	19301387	0.00107	0.0019	16	57	30	7	19	8	4.65	10.03	8.45	0.85	2.61	1.12
8	20659414	20659414	G	A	SNP	.	79	0|0	1|1	15|0	0|16	0|1	0|1	0|1	0|1	0|1	0|1	0,1	1,0	1,0	0.333333	0.564	0,1	0,1	1,0	0.333333	0.564	intergenic	ENSSSCG00000008762(dist=50133),ENSSSCG00000008763(dist=1377041)	-	-
8	25582522	25582522	G	A	SNP	.	66	0|0	1|1	24|0	0|14	0|1	0|1	0|1	0|1	0|1	0|1	0,1	0,1	0,1	3	0.0833	1,0	1,0	1,0	3	0.0833	intergenic	ENSSSCG00000035424(dist=1706727),ENSSSCG00000008767(dist=1208080)	-	-
8	26549792	26549792	G	A	SNP	.	73	0|0	1|1	24|0	0|18	0|1	0|1	0|1	0|1	0|1	0|1	1,0	1,0	0,1	0.333333	0.564	0,1	0,1	1,0	0.333333	0.564	intergenic	NONE(dist=NONE),ENSSSCG00000008767(dist=240810)	-	-
8	29093409	29093409	G	T	SNP	.	94	0|0	1|1	18|0	0|17	1|1	1|1	1|1	0|1	0|1	0|1	0,1	0,1	0,1	3	0.0833	1,0	1,1	1,0	1	0.317	intronic	ENSSSCG00000008771	-	-
8	29501365	29501365	C	G	SNP	.	81	0|0	1|1	22|0	0|15	0|1	0|1	0|1	0|1	0|1	0|1	0,1	0,1	1,0	0.333333	0.564	0,1	1,0	1,0	0.333333	0.564	intronic	ENSSSCG00000028983	-	-
8	30361824	30361824	C	G	SNP	.	244	0|0	1|1	10|0	0|6	0|1	0|1	0|1	0|1	0|1	0|1	1,0	1,1	1,3	0.142857	0.706	1,2	1,2	1,1	0.5	0.48	intronic	ENSSSCG00000008787	-	-
8	30759317	30759317	G	A	SNP	.	865	0|0	1|1	24|0	0|10	0|1	0|1	0|1	0|1	0|1	0|1	5,8	19,12	9,15	0.0588235	0.808	5,2	5,4	1,2	0.473684	0.491	UTR5	ENSSSCG00000030150(ENSSSCT00000026582:c.-6573C>T)	-	-	8-30758971-30760081	8	30758971	30760081	3.67e-07	2.81e-06	115	373	280	97	132	108	9.57	18.8	22.6	3.38	5.19	4.33
8	31206632	31206632	C	G	SNP	.	443	0|0	1|1	7|1	0|17	1|1	1|1	1|1	1|1	1|1	1|1	0,2	0,3	0,1	6	0.0143	0,2	0,3	0,3	8	0.00468	intergenic	ENSSSCG00000023112(dist=72599),ENSSSCG00000008792(dist=25311)	-	-
8	31206862	31206862	T	G	SNP	.	765	0|0	1|1	4|0	0|4	1|1	1|1	1|1	1|1	1|1	1|1	0,2	0,6	0,4	12	0.000532	0,3	0,6	0,2	11	0.000911	intergenic	ENSSSCG00000023112(dist=72829),ENSSSCG00000008792(dist=25081)	-	-
8	33012617	33012617	T	C	SNP	.	680	0|0	1|1	18|0	0|13	0|1	0|1	0|1	0|1	0|1	0|1	1,2	13,18	7,3	0.0909091	0.763	1,3	5,9	4,2	0.666667	0.414	UTR5	ENSSSCG00000037305(ENSSSCT00000038583:c.-251T>C,ENSSSCT00000041324:c.-251T>C)	-	-	8-33012336-33013038	8	33012336	33013038	0.0169	0.0208	28	149	64	36	89	27	3.68	11.87	8.17	1.98	5.54	1.71
8	33012694	33012694	A	G	SNP	.	506	0|0	1|1	16|0	0|13	0|1	0|1	0|1	0|1	0|1	0|1	2,1	7,8	7,1	1.38462	0.239	2,3	8,6	2,2	0.0434783	0.835	UTR5	ENSSSCG00000037305(ENSSSCT00000038583:c.-174A>G,ENSSSCT00000041324:c.-174A>G,ENSSSCT00000058432:c.-174A>G)	-	-	8-33012336-33013038	8	33012336	33013038	0.0169	0.0208	28	149	64	36	89	27	3.68	11.87	8.17	1.98	5.54	1.71
8	33637253	33637253	A	G	SNP	.	758	0|0	1|1	16|0	0|9	0|1	0|1	0|1	0|1	0|1	0|1	5,3	14,14	9,12	0.0175439	0.895	5,1	8,4	1,2	2.33333	0.127	intergenic	ENSSSCG00000008803(dist=31289),ENSSSCG00000008804(dist=201147)	-	-
8	33637378	33637378	T	C	SNP	.	563	0|0	1|1	12|0	0|9	0|1	0|1	0|1	0|1	0|1	0|1	3,4	9,9	8,8	0.0243902	0.876	3,1	6,2	2,3	1.47059	0.225	intergenic	ENSSSCG00000008803(dist=31414),ENSSSCG00000008804(dist=201022)	-	-
8	33637412	33637412	T	G	SNP	.	456	0|0	1|1	13|0	0|10	0|1	0|1	0|1	0|1	0|1	0|1	3,3	8,15	9,5	0.209302	0.647	1,1	3,2	3,2	0.333333	0.564	intergenic	ENSSSCG00000008803(dist=31448),ENSSSCG00000008804(dist=200988)	-	-
8	37407664	37407664	A	G	SNP	.	575	0|0	1|1	16|0	0|17	0|1	0|1	0|1	0|1	0|1	0|1	3,2	12,10	5,11	0.209302	0.647	5,2	9,3	3,3	3.24	0.0719	intronic	ENSSSCG00000008812	-	-	8-37407463-37408036	8	37407463	37408036	0.0259	0.0306	20	105	76	40	71	33	3.22	10.25	11.88	2.7	5.41	2.56
8	37407842	37407842	C	T	SNP	.	515	0|0	1|1	16|0	0|14	0|1	0|1	0|1	0|1	0|1	0|1	3,1	2,9	5,6	1.38462	0.239	5,1	2,4	2,1	0.6	0.439	UTR5	ENSSSCG00000008812(ENSSSCT00000052245:c.-33472C>T,ENSSSCT00000066222:c.-33472C>T,ENSSSCT00000045346:c.-33472C>T,ENSSSCT00000009642:c.-33472C>T)	-	-	8-37407463-37408036	8	37407463	37408036	0.0259	0.0306	20	105	76	40	71	33	3.22	10.25	11.88	2.7	5.41	2.56
8	37436116	37436116	T	C	SNP	.	51	0|0	1|1	23|0	0|27	0|0	0|0	0|0	0|1	0|1	0|1	1,0	1,0	1,0	3	0.0833	2,1	3,1	1,1	1	0.317	intronic	ENSSSCG00000008812	-	-
8	37784023	37784023	A	T	SNP	.	87	0|0	1|1	16|0	0|18	0|0	0|0	0|0	0|1	0|1	0|1	2,0	1,0	2,0	5	0.0254	1,1	1,2	0,1	0.666667	0.414	intronic	ENSSSCG00000008813	-	-
8	38241298	38241298	T	G	SNP	.	457	0|0	1|1	11|0	0|7	0|1	0|1	0|1	0|1	0|1	0|1	3,3	8,6	8,3	1.58065	0.209	7,3	6,3	4,1	4.16667	0.0412	upstream	ENSSSCG00000008821	-	-	8-38241180-38241845	8	38241180	38241845	2.66e-05	8.96e-05	89	259	235	97	133	78	12.36	21.79	31.66	5.64	8.73	5.21
8	38241467	38241467	G	T	SNP	.	999	0|0	1|1	14|0	0|10	0|1	0|1	0|1	0|1	0|1	0|1	10,8	12,24	12,20	3.76744	0.0523	3,5	5,10	6,5	1.05882	0.304	upstream	ENSSSCG00000008821	-	-	8-38241180-38241845	8	38241180	38241845	2.66e-05	8.96e-05	89	259	235	97	133	78	12.36	21.79	31.66	5.64	8.73	5.21
8	38241539	38241539	C	G	SNP	.	963	0|0	1|1	14|0	0|13	0|1	0|1	0|1	0|1	0|1	0|1	6,2	17,25	17,21	0.727273	0.394	7,6	6,10	1,4	1.05882	0.304	UTR5	ENSSSCG00000008821(ENSSSCT00000009651:c.-321C>G)	-	-	8-38241180-38241845	8	38241180	38241845	2.66e-05	8.96e-05	89	259	235	97	133	78	12.36	21.79	31.66	5.64	8.73	5.21
8	38982538	38982538	G	A	SNP	.	794	0|0	1|1	11|0	0|12	0|1	0|1	0|1	0|1	0|1	0|1	14,6	23,16	15,8	5.90244	0.0151	6,4	11,8	4,4	0.675676	0.411	upstream	ENSSSCG00000008831	-	-	8-38982302-38983094	8	38982302	38983094	8.76e-08	8.83e-07	133	323	245	81	135	57	15.51	22.82	27.71	3.96	7.44	3.2
8	38982661	38982661	G	C	SNP	.	999	0|0	1|1	15|0	0|10	0|1	0|1	0|1	0|1	0|1	0|1	12,14	22,19	18,24	0.229358	0.632	6,9	7,7	4,3	0.111111	0.739	upstream	ENSSSCG00000008831	-	-	8-38982302-38983094	8	38982302	38983094	8.76e-08	8.83e-07	133	323	245	81	135	57	15.51	22.82	27.71	3.96	7.44	3.2
8	39612451	39612451	T	C	SNP	.	562	0|0	1|1	13|0	0|24	0|1	0|1	0|1	0|1	0|1	0|1	3,6	23,6	12,4	8.96296	0.00276	5,5	7,2	1,2	0.727273	0.394	intergenic	ENSSSCG00000036284(dist=30706),ENSSSCG00000008835(dist=90911)	-	-
8	39784873	39784873	G	A	SNP	.	99	0|0	1|1	22|0	0|21	0|1	0|1	0|1	0|0	0|0	0|0	0,1	1,2	0,1	1.8	0.18	2,0	1,0	2,0	5	0.0254	intergenic	ENSSSCG00000030621(dist=33921),ENSSSCG00000008836(dist=193401)	-	-
8	40965324	40965324	A	G	SNP	.	109	0|0	1|1	10|0	0|20	0|1	0|1	0|1	0|0	0|0	0|0	1,2	1,2	1,1	0.5	0.48	3,0	1,0	1,0	5	0.0254	intergenic	ENSSSCG00000034306(dist=25309),ENSSSCG00000008841(dist=12280)	-	-
8	41500792	41500792	C	T	SNP	.	76	0|0	1|1	36|0	0|17	0|1	0|1	0|1	0|1	0|1	0|1	1,0	1,0	1,0	3	0.0833	0,1	0,1	0,1	3	0.0833	intergenic	ENSSSCG00000008842(dist=7815),ENSSSCG00000008844(dist=308323)	-	-
8	41500796	41500796	G	A	SNP	.	76	0|0	1|1	35|1	0|17	0|1	0|1	0|1	0|1	0|1	0|1	1,0	1,0	1,0	3	0.0833	0,1	0,1	0,1	3	0.0833	intergenic	ENSSSCG00000008842(dist=7819),ENSSSCG00000008844(dist=308319)	-	-
8	42733765	42733765	C	T	SNP	.	625	0|0	1|1	18|0	0|15	0|1	0|1	0|1	0|1	0|1	0|1	3,4	17,9	10,7	2	0.157	3,4	2,4	2,3	0.888889	0.346	upstream	ENSSSCG00000008852	-	-	8-42733620-42734342	8	42733620	42734342	8.71e-05	0.000235	85	315	176	99	142	53	10.87	24.41	21.84	5.31	8.59	3.26
8	42733815	42733815	C	T	SNP	.	710	0|0	1|1	16|0	0|16	0|1	0|1	0|1	0|1	0|1	0|1	3,5	18,11	10,7	1.18519	0.276	2,3	3,6	1,1	1	0.317	upstream	ENSSSCG00000008852	-	-	8-42733620-42734342	8	42733620	42734342	8.71e-05	0.000235	85	315	176	99	142	53	10.87	24.41	21.84	5.31	8.59	3.26
8	42733895	42733895	A	T	SNP	.	590	0|0	1|1	15|0	0|20	0|1	0|1	0|1	0|1	0|1	0|1	4,3	17,8	14,7	5.45283	0.0195	3,1	4,6	3,1	0.222222	0.637	upstream	ENSSSCG00000008852	-	-	8-42733620-42734342	8	42733620	42734342	8.71e-05	0.000235	85	315	176	99	142	53	10.87	24.41	21.84	5.31	8.59	3.26
8	42733971	42733971	G	A	SNP	.	999	0|0	1|1	12|0	0|17	0|1	0|1	0|1	0|1	0|1	0|1	3,6	25,27	17,18	0.375	0.54	5,5	5,6	6,2	0.310345	0.578	upstream	ENSSSCG00000008852	-	-	8-42733620-42734342	8	42733620	42734342	8.71e-05	0.000235	85	315	176	99	142	53	10.87	24.41	21.84	5.31	8.59	3.26
8	42734032	42734032	A	T	SNP	.	999	0|0	1|1	18|0	0|25	0|1	0|1	0|1	0|1	0|1	0|1	4,8	27,28	8,13	1.13636	0.286	4,6	7,14	4,1	1	0.317	intergenic	ENSSSCG00000008852(dist=1036),ENSSSCG00000008851(dist=44771)	-	-	8-42733620-42734342	8	42733620	42734342	8.71e-05	0.000235	85	315	176	99	142	53	10.87	24.41	21.84	5.31	8.59	3.26
8	42734067	42734067	T	G	SNP	.	999	0|0	1|1	19|0	0|33	0|1	0|1	0|1	0|1	0|1	0|1	7,9	29,21	11,17	0	1	5,10	10,19	5,1	2	0.157	intergenic	ENSSSCG00000008852(dist=1071),ENSSSCG00000008851(dist=44736)	-	-	8-42733620-42734342	8	42733620	42734342	8.71e-05	0.000235	85	315	176	99	142	53	10.87	24.41	21.84	5.31	8.59	3.26
8	42734234	42734234	T	G	SNP	.	504	0|0	1|1	20|0	0|19	0|1	0|1	0|1	0|1	0|1	0|1	3,3	10,5	2,3	0.615385	0.433	5,1	4,3	1,3	0.529412	0.467	intergenic	ENSSSCG00000008852(dist=1238),ENSSSCG00000008851(dist=44569)	-	-	8-42733620-42734342	8	42733620	42734342	8.71e-05	0.000235	85	315	176	99	142	53	10.87	24.41	21.84	5.31	8.59	3.26
8	42936734	42936734	A	G	SNP	.	64	0|0	1|1	23|0	0|9	0|1	0|1	0|1	0|0	0|0	0|0	0,1	1,1	1,1	0.2	0.655	2,0	2,0	2,0	6	0.0143	intronic	ENSSSCG00000008853	-	-	8-42936378-42936790	8	42936378	42936790	0.00042	0.000866	13	60	24	8	12	6	2.91	8.15	5.22	0.75	1.27	0.65
8	43745797	43745797	C	T	SNP	.	999	0|0	1|1	7|0	0|13	0|1	0|1	0|1	0|1	0|1	0|1	6,9	12,28	7,8	5.71429	0.0168	3,6	10,9	3,3	0.117647	0.732	intronic	ENSSSCG00000008857	-	-	8-43745321-43745965	8	43745321	43745965	0.000208	0.000481	76	215	146	79	120	60	10.9	18.68	20.31	4.75	8.14	4.14
8	43960593	43960593	A	G	SNP	.	822	0|0	1|1	20|0	0|15	0|1	0|1	0|1	0|1	0|1	0|1	6,5	36,26	14,18	0.466667	0.495	4,3	9,9	3,2	0.133333	0.715	upstream	ENSSSCG00000020868	-	-	8-43960109-43960897	8	43960109	43960897	0.000135	0.000337	82	302	188	69	156	50	9.61	21.44	21.37	3.39	8.65	2.82
8	43960646	43960646	C	A	SNP	.	781	0|0	1|1	25|0	0|20	0|1	0|1	0|1	0|1	0|1	0|1	4,4	32,20	11,16	0.563218	0.453	6,3	8,5	3,2	1.81481	0.178	upstream	ENSSSCG00000020868	-	-	8-43960109-43960897	8	43960109	43960897	0.000135	0.000337	82	302	188	69	156	50	9.61	21.44	21.37	3.39	8.65	2.82
8	43960666	43960666	G	C	SNP	.	877	0|0	1|1	28|0	0|17	0|1	0|1	0|1	0|1	0|1	0|1	4,4	31,19	13,15	1.16279	0.281	5,3	8,5	3,3	0.925926	0.336	upstream	ENSSSCG00000020868	-	-	8-43960109-43960897	8	43960109	43960897	0.000135	0.000337	82	302	188	69	156	50	9.61	21.44	21.37	3.39	8.65	2.82
8	45832662	45832662	A	G	SNP	.	610	0|0	1|1	19|0	0|22	0|1	0|1	0|1	0|1	0|1	0|1	2,2	5,13	2,4	3.57143	0.0588	2,2	1,2	5,3	0.0666667	0.796	intergenic	ENSSSCG00000024960(dist=23873),ENSSSCG00000032722(dist=80065)	-	-
8	46815825	46815825	C	G	SNP	.	72	0|0	1|1	16|0	0|24	0|1	0|1	0|1	0|1	0|1	0|1	1,0	1,0	0,1	0.333333	0.564	0,1	1,0	0,1	0.333333	0.564	intergenic	ENSSSCG00000024685(dist=573911),ENSSSCG00000008873(dist=221067)	-	-
8	47670611	47670611	C	T	SNP	.	330	0|0	1|1	21|0	0|15	0|1	0|1	0|1	0|1	0|1	0|1	1,1	3,3	2,3	0.0769231	0.782	2,2	3,2	1,2	0	1	UTR5	ENSSSCG00000008878(ENSSSCT00000061970:c.-261G>A,ENSSSCT00000009719:c.-261G>A)	-	-	8-47670369-47670675	8	47670369	47670675	0.0304	0.0354	7	46	36	18	21	12	2.11	8.41	10.54	2.28	3	1.74
8	47670636	47670636	T	C	SNP	.	351	0|0	1|1	18|0	0|14	0|1	0|1	0|1	0|1	0|1	0|1	1,2	3,4	2,1	0.0769231	0.782	2,2	3,2	1,2	0	1	UTR5	ENSSSCG00000008878(ENSSSCT00000061970:c.-286A>G,ENSSSCT00000009719:c.-286A>G)	-	-	8-47670369-47670675	8	47670369	47670675	0.0304	0.0354	7	46	36	18	21	12	2.11	8.41	10.54	2.28	3	1.74
8	54238236	54238236	T	C	SNP	.	999	0|0	1|1	6|0	0|9	1|1	1|1	1|1	1|1	1|1	1|1	0,43	0,125	0,140	308	5.96e-69	0,122	0,130	0,133	385	1.02e-85	intergenic	ENSSSCG00000031195(dist=84089),ENSSSCG00000035975(dist=49039)	-	-
8	55645429	55645429	G	A	SNP	.	250	0|0	1|1	7|0	0|13	0|1	0|1	0|1	0|1	0|1	0|1	1,1	3,3	2,1	0.0909091	0.763	5,1	4,3	5,1	4.26316	0.039	UTR5	ENSSSCG00000027403(ENSSSCT00000053182:c.-3538C>T,ENSSSCT00000064956:c.-499C>T,ENSSSCT00000024804:c.-499C>T,ENSSSCT00000038551:c.-499C>T,ENSSSCT00000040399:c.-499C>T)	-	-	8-55645148-55645764	8	55645148	55645764	0.0131	0.0165	24	92	67	29	57	37	3.6	8.36	9.74	1.82	4.04	2.67
8	56231709	56231709	A	G	SNP	.	522	0|0	1|1	13|0	0|10	0|1	0|1	0|1	0|1	0|1	0|1	4,2	2,6	4,5	0.391304	0.532	1,3	4,3	1,1	0.0769231	0.782	UTR5	ENSSSCG00000025792(ENSSSCT00000055983:c.-4T>C,ENSSSCT00000063529:c.-4T>C,ENSSSCT00000027317:c.-4T>C)	-	-	8-56231600-56232166	8	56231600	56232166	3.94e-05	0.000124	70	145	132	62	81	41	11.42	14.33	20.89	4.24	6.25	3.22
8	56664885	56664885	G	A	SNP	.	77	0|0	1|1	20|0	0|20	0|1	0|1	0|1	0|1	0|1	0|1	0,1	1,0	1,0	0.333333	0.564	1,0	0,1	0,1	0.333333	0.564	intergenic	ENSSSCG00000008913(dist=307004),NONE(dist=NONE)	-	-
8	60449725	60449725	A	G	SNP	.	80	0|0	1|1	17|0	0|10	0|1	0|1	0|1	0|1	0|1	0|1	1,0	0,1	1,0	0.333333	0.564	0,1	0,1	1,0	0.333333	0.564	intronic	ENSSSCG00000036000	-	-
8	61731632	61731632	C	T	SNP	.	211	0|0	1|1	19|0	0|17	1|1	1|1	1|1	0|1	0|1	0|1	0,2	0,2	0,1	5	0.0254	1,0	1,1	1,1	0.2	0.655	intergenic	ENSSSCG00000031193(dist=937490),ENSSSCG00000024681(dist=808168)	-	-
8	64718997	64718997	A	C	SNP	.	117	0|0	1|1	10|0	0|17	0|1	0|1	0|1	1|1	1|1	1|1	1,0	1,0	1,1	1	0.317	0,1	0,1	0,1	3	0.0833	intergenic	ENSSSCG00000022232(dist=1050748),ENSSSCG00000008921(dist=519065)	-	-
8	65249110	65249110	C	T	SNP	.	182	0|0	1|1	22|0	0|28	1|1	1|1	1|1	0|1	0|1	0|1	0,1	0,1	0,1	3	0.0833	1,1	2,1	2,1	0.5	0.48	intronic	ENSSSCG00000008921	-	-
8	68137122	68137122	G	A	SNP	.	54	0|0	1|1	23|0	0|13	0|1	0|1	0|1	0|1	0|1	0|1	1,0	0,1	0,1	0.333333	0.564	1,0	1,0	0,1	0.333333	0.564	intronic	ENSSSCG00000008943	-	-
8	70909581	70909581	G	A	SNP	.	82	0|0	1|1	19|0	0|30	0|1	0|1	0|1	0|1	0|1	0|1	0,1	1,0	0,1	0.333333	0.564	1,0	1,0	0,1	0.333333	0.564	intergenic	ENSSSCG00000008966(dist=17026),ENSSSCG00000008969(dist=251213)	-	-
8	71182227	71182227	A	G	SNP	.	695	0|0	1|1	29|0	0|25	0|1	0|1	0|1	0|1	0|1	0|1	3,4	7,7	6,6	0.030303	0.862	2,3	1,2	1,3	1.33333	0.248	intronic	ENSSSCG00000029348	-	-	8-71181568-71182362	8	71181568	71182362	0.000429	0.000881	64	128	102	53	77	60	7.44	9.02	11.51	2.58	4.24	3.36
8	71260914	71260914	T	C	SNP	.	240	0|0	1|1	20|0	0|18	0|1	0|1	0|1	0|1	0|1	0|1	2,1	3,1	5,4	1	0.317	2,1	1,2	1,1	0	1	intronic	ENSSSCG00000022940	-	-
8	72147585	72147585	G	A	SNP	.	507	0|0	1|1	16|0	0|28	0|1	0|1	0|1	0|1	0|1	0|1	2,3	4,9	3,5	2.46154	0.117	1,0	1,2	1,1	0	1	intergenic	ENSSSCG00000037244(dist=42504),ENSSSCG00000008984(dist=231469)	-	-
8	74348571	74348571	A	T	SNP	.	70	0|0	1|1	28|0	0|18	0|0	0|0	0|0	0|1	0|1	0|1	1,0	1,0	1,0	3	0.0833	1,1	0,1	0,1	1	0.317	intronic	ENSSSCG00000008994	-	-
8	75645315	75645315	A	T	SNP	.	255	0|0	1|1	15|0	0|13	0|1	0|1	0|1	0|1	0|1	0|1	2,1	3,4	2,3	0.0666667	0.796	1,1	1,1	1,1	0	1	upstream	ENSSSCG00000009007	-	-	8-75644806-75645416	8	75644806	75645416	0.00117	0.00204	18	97	45	28	24	18	2.73	8.9	6.61	1.78	1.72	1.31
8	75755864	75755864	G	A	SNP	.	536	0|0	1|1	15|0	0|14	0|1	0|1	0|1	0|1	0|1	0|1	2,1	5,6	4,8	0.615385	0.433	1,3	4,3	2,2	0.0666667	0.796	upstream	ENSSSCG00000009009	-	-	8-75755643-75756076	8	75755643	75756076	0.0298	0.0348	19	45	44	18	41	11	4.05	5.81	9.1	1.61	4.14	1.13
8	75967871	75967871	A	G	SNP	.	178	0|0	1|1	12|0	0|16	0|1	0|1	0|1	0|0	0|0	0|0	2,2	13,5	5,3	3.33333	0.0679	1,0	1,0	1,0	3	0.0833	intergenic	ENSSSCG00000029200(dist=4779),ENSSSCG00000009011(dist=137299)	-	-
8	76700055	76700055	A	G	SNP	.	113	0|0	1|1	16|0	0|18	1|1	1|1	1|1	0|1	0|1	0|1	0,1	0,1	0,1	3	0.0833	1,0	1,1	1,0	1	0.317	upstream;downstream	ENSSSCG00000038747;ENSSSCG00000020879	-	-
8	76957472	76957472	C	G	SNP	.	415	0|0	1|1	11|0	0|13	0|1	0|1	0|1	0|1	0|1	0|1	2,1	11,9	4,1	1.28571	0.257	4,2	3,2	2,2	0.6	0.439	intergenic	ENSSSCG00000020879(dist=258068),ENSSSCG00000009015(dist=264959)	-	-
8	84601237	84601237	A	T	SNP	.	489	0|0	1|1	8|0	0|20	0|1	0|1	0|1	0|1	0|1	0|1	2,2	9,8	9,8	0.105263	0.746	4,2	6,3	1,1	1.47059	0.225	upstream	ENSSSCG00000009049	-	-	8-84600799-84601398	8	84600799	84601398	0.00211	0.00338	34	125	81	31	66	41	5.24	11.67	12.12	2	4.81	3.04
8	85228019	85228019	A	C	SNP	.	239	0|0	1|1	11|0	0|22	1|1	1|1	1|1	1|1	1|1	1|1	0,1	0,1	0,1	3	0.0833	0,1	0,1	0,2	4	0.0455	intronic	ENSSSCG00000009050	-	-
8	85308382	85308382	A	G	SNP	.	72	0|0	1|1	20|0	0|18	0|0	0|0	0|0	0|1	0|1	0|1	1,0	4,0	4,0	9	0.0027	1,1	0,1	0,1	1	0.317	intronic	ENSSSCG00000009050	-	-	8-85308242-85308457	8	85308242	85308457	0.0122	0.0156	4	15	12	5	3	1	1.72	3.9	5	0.9	0.61	0.21
8	86546601	86546601	G	C	SNP	.	630	0|0	1|1	9|0	0|14	0|1	0|1	0|1	0|1	0|1	0|1	2,5	5,5	4,8	1.68966	0.194	2,1	2,4	2,2	0.0769231	0.782	UTR5	ENSSSCG00000009055(ENSSSCT00000064745:c.-1206C>G)	-	-	8-86546314-86547198	8	86546314	86547198	3.56e-05	0.000114	75	169	107	60	83	51	7.84	10.7	10.84	2.63	4.1	2.56
8	104886406	104886406	G	A	SNP	.	662	0|0	1|1	14|0	0|16	0|1	0|1	0|1	0|1	0|1	0|1	4,3	7,4	6,4	1.28571	0.257	1,3	3,8	1,2	3.55556	0.0594	UTR5	ENSSSCG00000009112(ENSSSCT00000032140:c.-2321G>A,ENSSSCT00000009979:c.-2321G>A)	-	-	8-104885802-104886549	8	104885802	104886549	0.000402	0.000834	73	190	86	64	96	53	9.02	14.23	10.31	3.32	5.61	3.15
8	110089402	110089402	T	C	SNP	.	336	0|0	1|1	25|0	0|25	0|1	0|1	0|1	0|1	0|1	0|1	2,3	2,4	6,3	0	1	3,1	3,1	4,1	3.76923	0.0522	upstream	ENSSSCG00000009120	-	-	8-110089302-110090033	8	110089302	110090033	0.00232	0.00366	60	140	128	74	103	61	7.58	10.71	15.69	3.92	6.15	3.71
8	110419936	110419936	G	A	SNP	.	356	0|0	1|1	11|0	0|22	0|1	0|1	0|1	0|1	0|1	0|1	1,2	5,4	3,3	0	1	1,1	3,2	2,1	0.4	0.527	intronic	ENSSSCG00000009128	-	-	8-110419682-110420744	8	110419682	110420744	0.00272	0.00419	71	193	88	57	119	61	6.17	10.17	7.42	2.08	4.89	2.55
8	114002820	114002820	C	T	SNP	.	61	0|0	1|1	15|0	0|25	0|0	0|0	0|0	0|1	0|1	0|1	1,0	1,0	1,0	3	0.0833	2,1	0,1	1,1	0	1	intronic	ENSSSCG00000009150	-	-
8	114002827	114002827	C	T	SNP	.	56	0|0	1|1	12|0	0|25	0|0	0|0	0|0	0|1	0|1	0|1	1,0	1,0	1,0	3	0.0833	2,1	0,1	1,1	0	1	intronic	ENSSSCG00000009150	-	-
8	114251721	114251721	G	A	SNP	.	69	0|0	1|1	17|0	0|16	0|0	0|0	0|0	0|1	0|1	0|1	1,0	1,0	1,0	3	0.0833	1,1	0,1	0,1	1	0.317	upstream	ENSSSCG00000031901	-	-
8	114252351	114252351	T	C	SNP	.	939	0|0	1|1	14|0	0|15	0|1	0|1	0|1	0|1	0|1	0|1	3,2	11,12	13,9	0.32	0.572	4,4	6,9	1,7	2.6129	0.106	UTR5	ENSSSCG00000031901(ENSSSCT00000063231:c.-107T>C)	-	-	8-114251845-114253089	8	114251845	114253089	3.36e-05	0.000109	88	365	240	114	155	71	6.53	16.41	17.28	3.55	5.44	2.54
8	115476767	115476767	G	A	SNP	.	640	0|0	1|1	16|0	0|19	0|1	0|1	0|1	0|1	0|1	0|1	3,2	8,17	3,8	4.12195	0.0423	2,3	4,5	3,1	0	1	UTR5	ENSSSCG00000024168(ENSSSCT00000023345:c.-133C>T)	-	-	8-115476612-115477172	8	115476612	115477172	0.0336	0.0388	14	119	58	39	65	19	2.31	11.89	9.28	2.69	5.07	1.51
8	115476793	115476793	C	T	SNP	.	641	0|0	1|1	16|0	0|18	0|1	0|1	0|1	0|1	0|1	0|1	3,2	8,16	4,8	2.95122	0.0858	2,3	4,5	2,1	0.0588235	0.808	UTR5	ENSSSCG00000024168(ENSSSCT00000023345:c.-159G>A)	-	-	8-115476612-115477172	8	115476612	115477172	0.0336	0.0388	14	119	58	39	65	19	2.31	11.89	9.28	2.69	5.07	1.51
8	115476818	115476818	C	T	SNP	.	743	0|0	1|1	18|0	0|18	0|1	0|1	0|1	0|1	0|1	0|1	1,3	8,16	4,6	3.78947	0.0516	3,4	5,5	2,1	0	1	UTR5	ENSSSCG00000024168(ENSSSCT00000023345:c.-184G>A)	-	-	8-115476612-115477172	8	115476612	115477172	0.0336	0.0388	14	119	58	39	65	19	2.31	11.89	9.28	2.69	5.07	1.51
8	116253600	116253600	A	G	SNP	.	94	0|0	1|1	19|0	0|13	0|0	0|0	0|0	0|1	0|1	0|1	1,0	1,0	1,0	3	0.0833	0,2	4,1	2,1	0.4	0.527	intronic	ENSSSCG00000022788	-	-
8	116479094	116479094	G	A	SNP	.	82	0|0	1|1	19|0	0|15	0|1	0|1	0|1	0|1	0|1	0|1	1,0	1,0	0,1	0.333333	0.564	0,1	0,1	1,0	0.333333	0.564	intronic	ENSSSCG00000009157	-	-
8	117045449	117045449	T	C	SNP	.	213	0|0	1|1	19|0	0|18	1|1	1|1	1|1	0|1	0|1	0|1	0,1	0,1	0,1	3	0.0833	2,2	1,0	1,2	0	1	intergenic	ENSSSCG00000009157(dist=499935),ENSSSCG00000025621(dist=52404)	-	-
8	117997351	117997351	G	T	SNP	.	140	0|0	1|1	12|0	0|17	0|1	0|1	0|1	0|1	0|1	0|1	0,1	2,2	1,1	0.142857	0.706	0,1	1,0	1,0	0.333333	0.564	intronic	ENSSSCG00000028101	-	-
8	121082494	121082494	A	G	SNP	.	82	0|0	1|1	14|0	0|34	0|1	0|1	0|1	0|0	0|0	0|0	1,1	0,2	6,1	0.818182	0.366	1,0	2,0	1,0	4	0.0455	exonic	ENSSSCG00000036708	synonymous SNV	ENSSSCG00000036708:ENSSSCT00000065564:exon33:c.T762C:p.Y254Y,
8	121266841	121266841	T	C	SNP	.	609	0|0	1|1	11|0	0|18	0|1	0|1	0|1	0|1	0|1	0|1	6,1	7,9	2,3	0.142857	0.706	3,4	6,8	1,2	0.666667	0.414	UTR5	ENSSSCG00000009185(ENSSSCT00000010058:c.-37T>C)	-	-	8-121266519-121267510	8	121266519	121267510	0.0642	0.0705	31	150	55	65	97	33	2.89	8.47	4.97	2.54	4.27	1.48
8	121657122	121657122	C	G	SNP	.	505	0|0	1|1	7|0	0|4	0|1	0|1	0|1	0|1	0|1	0|1	3,3	13,4	5,7	1.4	0.237	1,1	1,3	1,2	1	0.317	upstream	ENSSSCG00000029813	-	-	8-121656949-121657402	8	121656949	121657402	5.88e-05	0.000171	41	115	58	35	38	19	8.36	14.2	11.47	2.99	3.66	1.86
8	121809331	121809331	G	A	SNP	.	397	0|0	1|1	21|0	0|28	0|1	0|1	0|1	1|1	1|1	1|1	1,2	1,7	2,1	2.57143	0.109	0,2	0,1	0,1	4	0.0455	intronic	ENSSSCG00000029813	-	-	8-121809098-121809417	8	121809098	121809417	5.79e-05	0.000169	19	55	32	6	6	13	5.5	9.65	8.99	0.73	0.82	1.81
8	121878962	121878962	T	C	SNP	.	78	0|0	1|1	12|0	0|19	0|1	0|1	0|1	0|1	0|1	0|1	0,1	1,0	1,0	0.333333	0.564	0,1	1,0	0,1	0.333333	0.564	intronic	ENSSSCG00000022353	-	-
8	122114980	122114980	C	A	SNP	.	823	0|0	1|1	23|0	0|25	0|1	0|1	0|1	0|1	0|1	0|1	6,6	14,20	10,13	1.17391	0.279	4,2	7,8	2,3	0	1	UTR5	ENSSSCG00000009188(ENSSSCT00000040653:c.-385C>A,ENSSSCT00000058512:c.-385C>A)	-	-	8-122114774-122115465	8	122114774	122115465	1.39e-05	5.32e-05	72	203	137	51	94	43	9.62	16.44	17.76	2.86	5.94	2.77
8	122115073	122115073	T	G	SNP	.	999	0|0	1|1	16|0	0|25	0|1	0|1	0|1	0|1	0|1	0|1	6,6	17,20	9,7	0.0153846	0.901	2,4	5,9	2,4	2.46154	0.117	UTR5	ENSSSCG00000009188(ENSSSCT00000040653:c.-292T>G,ENSSSCT00000058512:c.-292T>G)	-	-	8-122114774-122115465	8	122114774	122115465	1.39e-05	5.32e-05	72	203	137	51	94	43	9.62	16.44	17.76	2.86	5.94	2.77
8	122115131	122115131	G	A	SNP	.	544	0|0	1|1	20|0	0|25	0|1	0|1	0|1	0|1	0|1	0|1	6,3	12,10	14,4	4.59184	0.0321	3,2	5,5	2,2	0.0526316	0.819	UTR5	ENSSSCG00000009188(ENSSSCT00000040653:c.-234G>A,ENSSSCT00000058512:c.-234G>A)	-	-	8-122114774-122115465	8	122114774	122115465	1.39e-05	5.32e-05	72	203	137	51	94	43	9.62	16.44	17.76	2.86	5.94	2.77
8	122115134	122115134	T	C	SNP	.	523	0|0	1|1	21|0	0|25	0|1	0|1	0|1	0|1	0|1	0|1	6,2	12,10	14,3	6.14894	0.0132	3,2	5,5	2,2	0.0526316	0.819	UTR5	ENSSSCG00000009188(ENSSSCT00000040653:c.-231T>C,ENSSSCT00000058512:c.-231T>C)	-	-	8-122114774-122115465	8	122114774	122115465	1.39e-05	5.32e-05	72	203	137	51	94	43	9.62	16.44	17.76	2.86	5.94	2.77
8	122115219	122115219	C	G	SNP	.	511	0|0	1|1	20|0	0|16	0|1	0|1	0|1	0|1	0|1	0|1	4,2	12,9	8,4	2.07692	0.15	3,3	4,4	4,2	0.2	0.655	UTR5	ENSSSCG00000009188(ENSSSCT00000040653:c.-146C>G,ENSSSCT00000058512:c.-146C>G)	-	-	8-122114774-122115465	8	122114774	122115465	1.39e-05	5.32e-05	72	203	137	51	94	43	9.62	16.44	17.76	2.86	5.94	2.77
8	122115226	122115226	T	A	SNP	.	544	0|0	1|1	20|0	0|15	0|1	0|1	0|1	0|1	0|1	0|1	4,1	12,9	8,5	2.07692	0.15	3,2	4,6	5,2	0.181818	0.67	UTR5	ENSSSCG00000009188(ENSSSCT00000040653:c.-139T>A,ENSSSCT00000058512:c.-139T>A)	-	-	8-122114774-122115465	8	122114774	122115465	1.39e-05	5.32e-05	72	203	137	51	94	43	9.62	16.44	17.76	2.86	5.94	2.77
8	122115267	122115267	G	C	SNP	.	580	0|0	1|1	19|0	0|17	0|1	0|1	0|1	0|1	0|1	0|1	4,1	11,8	7,3	2.94118	0.0864	2,1	5,8	4,3	0.0434783	0.835	UTR5	ENSSSCG00000009188(ENSSSCT00000040653:c.-98G>C,ENSSSCT00000058512:c.-98G>C)	-	-	8-122114774-122115465	8	122114774	122115465	1.39e-05	5.32e-05	72	203	137	51	94	43	9.62	16.44	17.76	2.86	5.94	2.77
8	125200648	125200648	T	C	SNP	.	716	0|0	1|1	13|0	0|23	0|1	0|1	0|1	1|1	1|1	1|1	4,4	24,29	12,15	0.727273	0.394	0,1	0,1	0,1	3	0.0833	intronic	ENSSSCG00000009192	-	-	8-125200254-125200927	8	125200254	125200927	3.11e-16	1.58e-13	47	285	114	9	13	11	6.45	23.69	15.18	0.52	0.84	0.73
8	125200655	125200655	T	C	SNP	.	722	0|0	1|1	13|0	0|24	0|1	0|1	0|1	1|1	1|1	1|1	4,3	26,28	12,12	0.0117647	0.914	0,2	0,1	0,1	4	0.0455	intronic	ENSSSCG00000009192	-	-	8-125200254-125200927	8	125200254	125200927	3.11e-16	1.58e-13	47	285	114	9	13	11	6.45	23.69	15.18	0.52	0.84	0.73
8	130021708	130021708	C	A	SNP	.	331	0|0	1|1	26|0	0|20	0|1	0|1	0|1	0|1	0|1	0|1	4,3	9,3	10,4	5.12121	0.0236	2,1	6,2	3,1	3.26667	0.0707	UTR5	ENSSSCG00000022194(ENSSSCT00000029035:c.-81C>A)	-	-	8-130021428-130021917	8	130021428	130021917	8.66e-05	0.000234	40	91	72	31	40	24	7.55	10.41	13.19	2.45	3.57	2.18
8	130409978	130409978	T	C	SNP	.	78	0|0	1|1	8|0	0|12	0|1	0|1	0|1	0|1	0|1	0|1	1,0	1,0	0,1	0.333333	0.564	0,1	0,1	1,0	0.333333	0.564	intronic	ENSSSCG00000009208	-	-
8	130737843	130737843	C	A	SNP	.	286	0|0	1|1	15|0	1|17	1|1	1|1	1|1	0|1	0|1	0|1	0,1	0,5	0,1	7	0.00815	2,1	1,0	1,2	0.142857	0.706	intergenic	ENSSSCG00000021712(dist=72698),ENSSSCG00000038867(dist=10399)	-	-
8	130748013	130748013	T	G	SNP	.	790	0|0	1|1	16|0	0|14	0|1	0|1	0|1	0|1	0|1	0|1	5,5	13,10	13,19	0.138462	0.71	4,3	8,8	3,1	0.333333	0.564	upstream	ENSSSCG00000038867	-	-	8-130747803-130748405	8	130747803	130748405	0.000107	0.000277	53	198	187	64	102	40	8.13	18.4	27.83	4.11	7.4	2.95
8	130748070	130748070	G	C	SNP	.	852	0|0	1|1	14|0	0|15	0|1	0|1	0|1	0|1	0|1	0|1	4,6	21,19	13,25	1.63636	0.201	7,3	5,11	3,1	0	1	upstream	ENSSSCG00000038867	-	-	8-130747803-130748405	8	130747803	130748405	0.000107	0.000277	53	198	187	64	102	40	8.13	18.4	27.83	4.11	7.4	2.95
8	130748163	130748163	T	C	SNP	.	976	0|0	1|1	24|0	0|21	0|1	0|1	0|1	0|1	0|1	0|1	4,5	14,14	17,22	0.473684	0.491	6,2	6,16	4,3	0.675676	0.411	upstream	ENSSSCG00000038867	-	-	8-130747803-130748405	8	130747803	130748405	0.000107	0.000277	53	198	187	64	102	40	8.13	18.4	27.83	4.11	7.4	2.95
8	131472932	131472932	T	A	SNP	.	642	0|0	1|1	23|0	0|11	0|1	0|1	0|1	0|1	0|1	0|1	3,3	5,5	6,6	0	1	4,4	2,5	2,2	0.473684	0.491	UTR5	ENSSSCG00000009223(ENSSSCT00000057325:c.-244A>T,ENSSSCT00000010102:c.-5815A>T)	-	-	8-131472587-131473207	8	131472587	131473207	0.00137	0.00234	42	113	90	48	69	33	6.26	10.2	13.01	3	4.86	2.37
8	131860082	131860082	T	C	SNP	.	397	0|0	1|1	9|0	0|14	0|1	0|1	0|1	0|1	0|1	0|1	5,3	12,4	9,5	5.15789	0.0231	1,3	2,1	1,1	0.111111	0.739	UTR5	ENSSSCG00000023593(ENSSSCT00000010103:c.-300A>G)	-	-	8-131859859-131860111	8	131859859	131860111	0.0428	0.0484	10	45	30	16	28	6	3.66	9.99	10.67	2.46	4.85	1.06
8	132238948	132238948	C	A	SNP	.	210	0|0	1|1	15|0	0|11	0|1	0|1	0|1	1|1	1|1	1|1	1,0	5,3	2,1	1.33333	0.248	0,1	0,1	0,1	3	0.0833	intergenic	ENSSSCG00000026655(dist=38528),ENSSSCG00000038385(dist=205663)	-	-
8	133050008	133050008	T	C	SNP	.	70	0|0	1|1	11|0	0|21	0|1	0|1	0|1	0|1	0|1	0|1	1,0	0,1	1,0	0.333333	0.564	0,1	1,0	0,1	0.333333	0.564	intronic	ENSSSCG00000009229	-	-
8	135330702	135330702	T	C	SNP	.	575	0|0	1|1	10|0	0|6	0|1	0|1	0|1	0|1	0|1	0|1	2,3	15,9	5,6	0.4	0.527	3,2	5,3	2,2	0.529412	0.467	upstream	ENSSSCG00000009242	-	-	8-135330550-135331575	8	135330550	135331575	0.00162	0.0027	41	205	113	75	89	54	3.69	11.19	9.88	2.83	3.79	2.34
8	135560320	135560320	T	G	SNP	.	72	0|0	1|1	9|0	0|17	0|0	0|0	0|0	0|1	0|1	0|1	3,0	1,0	1,0	5	0.0254	0,1	0,1	1,1	1	0.317	intronic	ENSSSCG00000009245	-	-
8	135895662	135895662	C	T	SNP	.	564	0|0	1|1	5|0	0|6	0|1	0|1	0|1	0|1	0|1	0|1	2,3	6,8	3,5	0.925926	0.336	1,2	3,2	1,1	0	1	intergenic	ENSSSCG00000036123(dist=7819),ENSSSCG00000029507(dist=175692)	-	-
9	449338	449338	C	A	SNP	.	79	0|0	1|1	11|0	0|18	0|1	0|1	0|1	0|1	0|1	0|1	1,0	0,1	1,0	0.333333	0.564	1,0	0,1	0,1	0.333333	0.564	exonic	ENSSSCG00000014575	synonymous SNV	ENSSSCG00000014575:ENSSSCT00000015925:exon8:c.C1162A:p.R388R,
9	537641	537641	G	C	SNP	.	481	0|0	1|1	7|0	0|10	0|1	0|1	0|1	0|1	0|1	0|1	2,1	7,9	1,3	0.391304	0.532	1,3	6,1	6,2	2.57895	0.108	UTR5	ENSSSCG00000033335(ENSSSCT00000038117:c.-182C>G)	-	-	9-537377-537976	9	537377	537976	0.416	0.42	30	83	50	59	93	63	4.63	7.75	7.48	3.81	6.78	4.68
9	537674	537674	A	G	SNP	.	408	0|0	1|1	6|0	0|11	0|1	0|1	0|1	0|1	0|1	0|1	2,1	5,7	4,3	0	1	2,2	8,2	6,3	3.52174	0.0606	UTR5	ENSSSCG00000033335(ENSSSCT00000038117:c.-215T>C)	-	-	9-537377-537976	9	537377	537976	0.416	0.42	30	83	50	59	93	63	4.63	7.75	7.48	3.81	6.78	4.68
9	537747	537747	A	C	SNP	.	579	0|0	1|1	8|0	0|6	0|1	0|1	0|1	0|1	0|1	0|1	5,2	3,9	4,5	0.571429	0.45	8,5	7,1	6,2	5.82759	0.0158	UTR5	ENSSSCG00000033335(ENSSSCT00000038117:c.-288T>G)	-	-	9-537377-537976	9	537377	537976	0.416	0.42	30	83	50	59	93	63	4.63	7.75	7.48	3.81	6.78	4.68
9	561444	561444	A	C	SNP	.	480	0|0	1|1	12|0	0|17	0|1	0|1	0|1	0|1	0|1	0|1	2,2	5,6	1,4	0.8	0.371	1,3	1,0	2,2	0.111111	0.739	intergenic	ENSSSCG00000033335(dist=23654),ENSSSCG00000014568(dist=103863)	-	-
9	692384	692384	G	A	SNP	.	462	0|0	1|1	12|0	0|16	0|1	0|1	0|1	0|1	0|1	0|1	3,1	4,8	4,4	0.166667	0.683	2,3	2,1	1,2	0.0909091	0.763	intronic	ENSSSCG00000014568	-	-	9-692304-693124	9	692304	693124	4.55e-11	1.99e-09	61	228	132	42	26	24	6.87	15.56	14.42	1.98	1.38	1.3
9	776110	776110	T	C	SNP	.	337	0|0	1|1	20|0	0|17	0|1	0|1	0|1	0|1	0|1	0|1	1,1	3,3	3,3	0	1	4,2	1,1	1,2	0.0909091	0.763	intergenic	ENSSSCG00000014567(dist=11638),ENSSSCG00000030206(dist=10399)	-	-
9	1078455	1078455	T	C	SNP	.	85	0|0	1|1	20|0	0|16	0|1	0|1	0|1	1|1	1|1	1|1	1,0	3,1	1,0	2.66667	0.103	0,1	0,1	0,1	3	0.0833	intronic	ENSSSCG00000023057	-	-
9	1287310	1287310	C	T	SNP	.	98	0|0	1|1	16|0	0|21	0|0	0|0	0|0	0|1	0|1	0|1	1,0	1,0	1,0	3	0.0833	2,1	1,1	1,2	0	1	intergenic	ENSSSCG00000014581(dist=8812),ENSSSCG00000039647(dist=4464)	-	-
9	1287313	1287313	G	A	SNP	.	79	0|0	1|1	15|0	0|21	0|0	0|0	0|0	0|1	0|1	0|1	1,0	1,0	1,0	3	0.0833	2,1	1,1	1,2	0	1	intergenic	ENSSSCG00000014581(dist=8815),ENSSSCG00000039647(dist=4461)	-	-
9	3075943	3075943	C	T	SNP	.	846	0|0	1|1	15|0	0|19	0|1	0|1	0|1	0|1	0|1	0|1	5,5	16,16	7,8	0.0175439	0.895	4,9	9,2	2,2	0.142857	0.706	UTR5	ENSSSCG00000024693(ENSSSCT00000026864:c.-73C>T)	-	-	9-3075377-3076383	9	3075377	3076383	0.00157	0.00262	82	232	109	126	103	91	7.53	12.9	9.71	4.85	4.47	4.02
9	3076230	3076230	C	G	SNP	.	592	0|0	1|1	14|0	0|18	0|1	0|1	0|1	0|1	0|1	0|1	1,3	5,12	2,3	3.84615	0.0499	1,2	1,3	3,1	0.0909091	0.763	intronic	ENSSSCG00000024693	-	-	9-3075377-3076383	9	3075377	3076383	0.00157	0.00262	82	232	109	126	103	91	7.53	12.9	9.71	4.85	4.47	4.02
9	3378781	3378781	G	T	SNP	.	592	0|0	1|1	10|0	0|7	0|1	0|1	0|1	1|1	1|1	1|1	2,2	4,6	2,6	1.63636	0.201	0,2	0,1	0,3	6	0.0143	intronic	ENSSSCG00000014633	-	-	9-3378086-3379010	9	3378086	3379010	1.09e-09	2.54e-08	72	100	155	19	30	28	7.2	6.05	15.03	0.8	1.42	1.35
9	3378840	3378840	A	G	SNP	.	594	0|0	1|1	13|0	0|9	0|1	0|1	0|1	0|1	0|1	0|1	5,3	4,7	4,9	1.125	0.289	1,0	1,2	1,2	0.142857	0.706	intronic	ENSSSCG00000014633	-	-	9-3378086-3379010	9	3378086	3379010	1.09e-09	2.54e-08	72	100	155	19	30	28	7.2	6.05	15.03	0.8	1.42	1.35
9	6319251	6319251	C	T	SNP	.	999	0|0	1|1	12|0	0|25	0|1	0|1	0|1	0|1	0|1	0|1	9,13	31,30	17,20	0.3	0.584	5,7	9,10	4,6	0.609756	0.435	UTR5	ENSSSCG00000035653(ENSSSCT00000053251:c.-10831G>A,ENSSSCT00000040252:c.-10831G>A)	-	-	9-6319057-6320008	9	6319057	6320008	3.28e-08	3.99e-07	224	514	448	189	224	126	21.75	30.24	42.21	7.69	10.29	5.89
9	6679792	6679792	T	C	SNP	.	623	0|0	1|1	17|0	0|22	0|1	0|1	0|1	0|1	0|1	0|1	2,4	6,4	5,6	0.037037	0.847	1,3	1,3	1,3	3	0.0833	intronic	ENSSSCG00000014804	-	-	9-6679613-6680291	9	6679613	6680291	0.000338	0.000721	63	128	106	60	78	51	8.58	10.56	14.01	3.42	5.02	3.34
9	7337239	7337239	T	C	SNP	.	754	0|0	1|1	25|0	0|21	0|1	0|1	0|1	0|1	0|1	0|1	2,2	9,10	7,10	0.4	0.527	5,3	4,7	3,2	0	1	UTR5	ENSSSCG00000014818(ENSSSCT00000054245:c.-11345A>G)	-	-	9-7336899-7337501	9	7336899	7337501	0.00654	0.00898	33	87	115	60	65	41	5.06	8.09	17.11	3.86	4.72	3.03
9	7646836	7646836	C	A	SNP	.	646	0|0	1|1	13|0	0|27	0|1	0|1	0|1	0|1	0|1	0|1	3,2	8,13	3,5	1.05882	0.304	3,3	1,5	1,1	1.14286	0.285	intergenic	ENSSSCG00000014820(dist=26910),ENSSSCG00000040207(dist=41274)	-	-
9	7766428	7766428	G	C	SNP	.	663	0|0	1|1	13|0	0|10	0|1	0|1	0|1	0|1	0|1	0|1	8,1	5,9	4,5	0.125	0.724	2,3	7,6	1,1	0	1	upstream	ENSSSCG00000014822	-	-	9-7765822-7766552	9	7765822	7766552	0.00049	0.000986	76	200	79	77	92	54	9.61	15.33	9.7	4.08	5.5	3.29
9	8072027	8072027	C	T	SNP	.	635	0|0	1|1	16|0	0|17	0|1	0|1	0|1	0|1	0|1	0|1	5,4	12,9	17,2	7.36735	0.00664	1,2	6,10	3,1	0.391304	0.532	upstream	ENSSSCG00000039996	-	-	9-8071507-8072358	9	8071507	8072358	4.48e-06	2.12e-05	101	236	184	81	116	46	10.96	15.51	19.37	3.68	5.95	2.4
9	10411356	10411356	T	C	SNP	.	177	0|0	1|1	25|0	0|18	1|1	1|1	1|1	0|1	0|1	0|1	0,1	0,1	0,2	4	0.0455	3,1	1,0	1,1	1.28571	0.257	downstream	ENSSSCG00000022347	-	-
9	12585860	12585860	A	G	SNP	.	986	0|0	1|1	10|0	0|13	0|1	0|1	0|1	0|1	0|1	0|1	8,3	18,17	9,14	0.0144928	0.904	7,6	7,9	2,4	0.257143	0.612	UTR5	ENSSSCG00000033506(ENSSSCT00000056629:c.-12260T>C)	-	-	9-12585316-12586266	9	12585316	12586266	0.0276	0.0325	71	178	116	115	157	59	6.9	10.48	10.94	4.68	7.22	2.76
9	12585901	12585901	A	G	SNP	.	809	0|0	1|1	11|0	0|11	0|1	0|1	0|1	0|1	0|1	0|1	10,2	15,21	4,12	0.5625	0.453	5,4	8,4	2,3	0.615385	0.433	upstream	ENSSSCG00000033506	-	-	9-12585316-12586266	9	12585316	12586266	0.0276	0.0325	71	178	116	115	157	59	6.9	10.48	10.94	4.68	7.22	2.76
9	17077885	17077885	G	A	SNP	.	578	0|0	1|1	11|0	0|12	0|1	0|1	0|1	0|1	0|1	0|1	2,2	3,4	1,5	1.47059	0.225	1,3	5,4	4,2	0.0526316	0.819	UTR5	ENSSSCG00000014898(ENSSSCT00000016253:c.-8077G>A)	-	-	9-17077042-17077976	9	17077042	17077976	0.00026	0.000579	42	212	108	56	80	43	4.15	12.7	10.36	2.32	3.74	2.05
9	17263671	17263671	A	G	SNP	.	76	0|0	1|1	16|0	0|31	0|1	0|1	0|1	0|0	0|0	0|0	0,1	0,1	1,1	1	0.317	1,0	1,0	1,0	3	0.0833	intergenic	ENSSSCG00000014900(dist=40929),ENSSSCG00000014901(dist=34196)	-	-
9	17297290	17297290	A	T	SNP	.	608	0|0	1|1	10|0	0|18	0|1	0|1	0|1	0|1	0|1	0|1	6,2	3,3	2,5	0.047619	0.827	4,7	5,6	2,2	0.615385	0.433	upstream	ENSSSCG00000014901	-	-
9	17297301	17297301	G	A	SNP	.	566	0|0	1|1	11|0	0|17	0|1	0|1	0|1	0|1	0|1	0|1	6,2	3,3	1,4	0.0526316	0.819	4,7	6,4	2,2	0.04	0.842	upstream	ENSSSCG00000014901	-	-
9	17297449	17297449	T	G	SNP	.	975	0|0	1|1	18|0	0|13	0|1	0|1	0|1	0|1	0|1	0|1	7,6	11,15	8,6	0.0188679	0.891	4,11	10,6	3,3	0.243243	0.622	upstream	ENSSSCG00000014901	-	-	9-17297318-17297995	9	17297318	17297995	9.57e-05	0.000254	139	332	224	121	207	81	18.96	27.44	29.64	6.92	13.35	5.32
9	17297788	17297788	T	A	SNP	.	999	0|0	1|1	15|0	0|25	0|1	0|1	0|1	0|1	0|1	0|1	10,6	15,12	11,13	0.373134	0.541	6,3	5,15	3,6	2.63158	0.105	upstream	ENSSSCG00000014901	-	-	9-17297318-17297995	9	17297318	17297995	9.57e-05	0.000254	139	332	224	121	207	81	18.96	27.44	29.64	6.92	13.35	5.32
9	17830682	17830682	C	G	SNP	.	59	0|0	1|1	19|0	0|20	0|1	0|1	0|1	0|0	0|0	0|0	0,1	5,1	0,1	0.5	0.48	2,0	2,0	1,0	5	0.0254	intronic	ENSSSCG00000014904	-	-
9	20022595	20022595	A	G	SNP	.	145	0|0	1|1	20|0	0|22	0|1	0|1	0|1	1|1	1|1	1|1	1,0	3,1	1,0	2.66667	0.103	0,2	0,1	0,1	4	0.0455	intergenic	ENSSSCG00000014913(dist=75382),ENSSSCG00000014915(dist=100914)	-	-
9	20289140	20289140	G	C	SNP	.	68	0|0	1|1	15|0	0|17	0|1	0|1	0|1	0|0	0|0	0|0	4,1	4,2	1,1	1.92308	0.166	2,0	1,0	1,0	4	0.0455	upstream	ENSSSCG00000014918	-	-	9-20288789-20289210	9	20288789	20289210	0.00197	0.00319	38	69	34	17	26	31	8.34	9.17	7.24	1.56	2.7	3.27
9	25707506	25707506	T	C	SNP	.	68	0|0	1|1	16|0	0|25	0|1	0|1	0|1	0|1	0|1	0|1	0,1	0,1	0,1	3	0.0833	1,0	1,0	1,0	3	0.0833	UTR5	ENSSSCG00000014943(ENSSSCT00000027659:c.-79067T>C,ENSSSCT00000052038:c.-109936T>C)	-	-
9	30969738	30969738	T	C	SNP	.	70	0|0	1|1	17|0	0|19	0|1	0|1	0|1	0|1	0|1	0|1	0,1	1,0	1,0	0.333333	0.564	1,0	0,1	0,1	0.333333	0.564	intergenic	NONE(dist=NONE),ENSSSCG00000031960(dist=54206)	-	-
9	36106570	36106570	C	T	SNP	.	56	0|0	1|1	11|0	0|16	0|0	0|0	0|0	0|1	0|1	0|1	1,0	1,0	1,0	3	0.0833	1,1	2,1	0,1	0	1	intronic	ENSSSCG00000024628	-	-
9	36414320	36414320	A	T	SNP	.	61	0|0	1|1	19|0	0|16	0|1	0|1	0|1	0|1	0|1	0|1	1,0	0,1	0,1	0.333333	0.564	0,1	1,0	1,0	0.333333	0.564	intergenic	ENSSSCG00000031723(dist=10655),ENSSSCG00000029198(dist=5481)	-	-
9	36419838	36419838	G	T	SNP	.	377	0|0	1|1	18|0	0|17	0|1	0|1	0|1	0|1	0|1	0|1	2,2	4,5	5,2	0.2	0.655	2,1	4,3	1,1	0.333333	0.564	UTR5	ENSSSCG00000029198(ENSSSCT00000029949:c.-461G>T)	-	-	9-36419634-36419995	9	36419634	36419995	0.0205	0.0248	15	52	28	16	28	9	3.84	8.06	6.95	1.71	3.39	1.11
9	36525354	36525354	C	T	SNP	.	426	0|0	1|1	23|0	0|25	0|1	0|1	0|1	0|1	0|1	0|1	4,1	7,6	7,6	0.806452	0.369	2,1	4,3	1,2	0.0769231	0.782	UTR5	ENSSSCG00000026153(ENSSSCT00000028484:c.-9C>T,ENSSSCT00000037844:c.-9C>T)	-	-	9-36525097-36525468	9	36525097	36525468	0.000254	0.000568	38	92	46	23	37	9	9.46	13.87	11.11	2.4	4.36	1.08
9	36525359	36525359	A	T	SNP	.	488	0|0	1|1	25|0	0|22	0|1	0|1	0|1	0|1	0|1	0|1	7,1	7,7	7,6	1.4	0.237	2,2	4,4	1,2	0.0666667	0.796	UTR5	ENSSSCG00000026153(ENSSSCT00000028484:c.-4A>T,ENSSSCT00000037844:c.-4A>T)	-	-	9-36525097-36525468	9	36525097	36525468	0.000254	0.000568	38	92	46	23	37	9	9.46	13.87	11.11	2.4	4.36	1.08
9	36620316	36620316	C	T	SNP	.	593	0|0	1|1	22|0	0|11	0|1	0|1	0|1	0|1	0|1	0|1	2,3	4,4	5,3	0.047619	0.827	1,4	2,4	2,3	2.25	0.134	UTR5	ENSSSCG00000026959(ENSSSCT00000066034:c.-38221G>A,ENSSSCT00000028182:c.-33291G>A,ENSSSCT00000046664:c.-5G>A,ENSSSCT00000027557:c.-5G>A)	-	-	9-36620100-36620888	9	36620100	36620888	0.00138	0.00236	66	168	116	88	103	58	7.73	11.93	13.19	4.32	5.71	3.27
9	36620553	36620553	G	C	SNP	.	803	0|0	1|1	13|0	0|15	0|1	0|1	0|1	0|1	0|1	0|1	6,4	16,9	12,8	3.07273	0.0796	5,5	7,5	2,3	0.037037	0.847	upstream	ENSSSCG00000025606,ENSSSCG00000026959	-	-	9-36620100-36620888	9	36620100	36620888	0.00138	0.00236	66	168	116	88	103	58	7.73	11.93	13.19	4.32	5.71	3.27
9	39223529	39223529	C	G	SNP	.	461	0|0	1|1	33|0	0|16	0|1	0|1	0|1	0|1	0|1	0|1	1,1	3,7	4,4	0.8	0.371	1,2	5,3	1,3	0.0666667	0.796	intergenic	ENSSSCG00000015016(dist=78328),ENSSSCG00000015020(dist=12884)	-	-
9	39920334	39920334	T	C	SNP	.	786	0|0	1|1	9|0	0|11	0|1	0|1	0|1	0|1	0|1	0|1	3,6	9,7	4,10	1.25641	0.262	5,6	4,3	1,1	0	1	UTR5	ENSSSCG00000015040(ENSSSCT00000016406:c.-16T>C)	-	-	9-39920032-39920593	9	39920032	39920593	0.0265	0.0313	24	84	68	52	59	17	3.95	8.38	10.86	3.59	4.59	1.35
9	41947411	41947411	A	G	SNP	.	455	0|0	1|1	16|0	0|18	0|1	0|1	0|1	0|1	0|1	0|1	3,1	11,5	6,5	2.6129	0.106	1,1	2,1	1,4	0.4	0.527	UTR5	ENSSSCG00000027905(ENSSSCT00000032163:c.-205A>G)	-	-	9-41947288-41948062	9	41947288	41948062	0.000105	0.000274	41	112	69	28	41	37	4.89	8.1	7.99	1.4	2.31	2.13
9	43218349	43218349	A	G	SNP	.	273	0|0	1|1	14|0	0|19	0|1	0|1	0|1	1|1	1|1	1|1	3,3	1,2	1,1	0.0909091	0.763	0,1	0,1	0,1	3	0.0833	intergenic	ENSSSCG00000031831(dist=232795),ENSSSCG00000015065(dist=916604)	-	-
9	43218377	43218377	A	G	SNP	.	260	0|0	1|1	9|0	0|19	0|1	0|1	0|1	1|1	1|1	1|1	4,2	1,2	1,1	0.0909091	0.763	0,1	0,1	0,2	4	0.0455	intergenic	ENSSSCG00000031831(dist=232823),ENSSSCG00000015065(dist=916576)	-	-
9	44560472	44560472	C	G	SNP	.	178	0|0	1|1	13|0	0|22	0|1	0|1	0|1	0|0	0|0	0|0	0,2	8,2	2,3	0.529412	0.467	2,0	1,0	1,0	4	0.0455	upstream;downstream	ENSSSCG00000015073;ENSSSCG00000015074	-	-	9-44560456-44560860	9	44560456	44560860	3.77e-05	0.000119	31	89	73	19	28	27	7.09	12.32	16.19	1.82	3.03	2.97
9	44560476	44560476	C	T	SNP	.	172	0|0	1|1	14|0	0|23	0|1	0|1	0|1	0|0	0|0	0|0	0,2	9,2	2,3	0.888889	0.346	2,0	1,0	1,0	4	0.0455	upstream;downstream	ENSSSCG00000015073;ENSSSCG00000015074	-	-	9-44560456-44560860	9	44560456	44560860	3.77e-05	0.000119	31	89	73	19	28	27	7.09	12.32	16.19	1.82	3.03	2.97
9	46063240	46063240	T	C	SNP	.	507	0|0	1|1	13|0	0|11	0|1	0|1	0|1	0|1	0|1	0|1	4,1	7,8	2,3	0.04	0.842	1,3	2,1	1,3	0.818182	0.366	intronic	ENSSSCG00000015097	-	-
9	46242237	46242237	C	G	SNP	.	698	0|0	1|1	10|0	0|21	0|1	0|1	0|1	0|1	0|1	0|1	8,5	12,13	8,7	0.169811	0.68	5,1	4,6	2,2	0.2	0.655	UTR5	ENSSSCG00000036296(ENSSSCT00000048719:c.-202G>C)	-	-	9-46242015-46242613	9	46242015	46242613	0.000963	0.00174	53	155	83	59	79	47	8.18	14.5	12.44	3.82	5.77	3.49
9	46277166	46277166	C	T	SNP	.	735	0|0	1|1	19|0	0|18	0|1	0|1	0|1	0|1	0|1	0|1	5,5	14,16	11,7	0.0689655	0.793	3,4	6,3	5,2	1.08696	0.297	upstream	ENSSSCG00000015106	-	-	9-46276494-46277357	9	46276494	46277357	4.01e-05	0.000125	81	193	124	85	89	63	8.67	12.51	12.87	3.81	4.5	3.25
9	46277205	46277205	C	A	SNP	.	705	0|0	1|1	12|0	0|13	0|1	0|1	0|1	0|1	0|1	0|1	6,3	10,11	6,5	0.219512	0.639	2,5	4,3	2,3	0.473684	0.491	upstream	ENSSSCG00000015106	-	-	9-46276494-46277357	9	46276494	46277357	4.01e-05	0.000125	81	193	124	85	89	63	8.67	12.51	12.87	3.81	4.5	3.25
9	46416998	46416998	A	G	SNP	.	641	0|0	1|1	12|0	0|7	0|1	0|1	0|1	0|1	0|1	0|1	7,2	12,6	14,10	4.41176	0.0357	4,4	5,7	4,1	0.04	0.842	upstream	ENSSSCG00000015115	-	-	9-46416719-46417528	9	46416719	46417528	0.000432	0.000886	72	147	125	79	96	49	8.22	10.17	13.84	3.78	5.18	2.69
9	46905646	46905646	C	T	SNP	.	82	0|0	1|1	30|0	0|15	0|1	0|1	0|1	0|1	0|1	0|1	1,0	0,1	0,1	0.333333	0.564	1,0	1,0	0,1	0.333333	0.564	intergenic	ENSSSCG00000015125(dist=14077),ENSSSCG00000015126(dist=347057)	-	-
9	46905670	46905670	G	A	SNP	.	80	0|0	1|1	30|0	0|16	0|1	0|1	0|1	0|1	0|1	0|1	1,0	0,1	0,1	0.333333	0.564	1,0	1,0	0,1	0.333333	0.564	intergenic	ENSSSCG00000015125(dist=14101),ENSSSCG00000015126(dist=347033)	-	-
9	46955556	46955556	A	G	SNP	.	146	0|0	1|1	20|0	0|22	1|1	1|1	1|1	0|1	0|1	0|1	0,1	0,1	0,1	3	0.0833	1,1	1,0	2,1	0.666667	0.414	intergenic	ENSSSCG00000015125(dist=63987),ENSSSCG00000015126(dist=297147)	-	-
9	53029835	53029835	A	C	SNP	.	378	0|0	1|1	15|0	0|12	0|1	0|1	0|1	0|1	0|1	0|1	1,1	1,5	2,2	1.33333	0.248	2,2	1,2	2,2	0.0909091	0.763	intronic	ENSSSCG00000015222	-	-
9	55445414	55445414	G	A	SNP	.	662	0|0	1|1	8|0	0|10	0|1	0|1	0|1	0|1	0|1	0|1	5,3	13,10	13,11	0.890909	0.345	2,4	2,1	3,2	0	1	intronic	ENSSSCG00000015235	-	-	9-55445052-55445772	9	55445052	55445772	2.08e-06	1.13e-05	40	215	162	46	56	40	5.13	16.71	20.16	2.47	3.4	2.47
9	60601199	60601199	A	T	SNP	.	482	0|0	1|1	9|0	0|23	0|1	0|1	0|1	0|1	0|1	0|1	10,1	8,9	9,6	2.81395	0.0935	4,1	1,2	1,3	0	1	intergenic	ENSSSCG00000015255(dist=79707),ENSSSCG00000015256(dist=28066)	-	-
9	60786019	60786019	A	C	SNP	.	632	0|0	1|1	6|0	0|6	0|1	0|1	0|1	0|1	0|1	0|1	2,2	11,11	4,6	0.111111	0.739	3,3	6,2	6,2	2.90909	0.0881	UTR5	ENSSSCG00000028123(ENSSSCT00000046790:c.-189A>C,ENSSSCT00000053569:c.-189A>C)	-	-	9-60785778-60786337	9	60785778	60786337	0.0375	0.043	20	118	54	45	52	49	3.3	11.81	8.65	3.11	4.06	3.9
9	60807278	60807278	T	C	SNP	.	507	0|0	1|1	20|0	0|9	0|1	0|1	0|1	0|1	0|1	0|1	3,2	3,2	1,5	0.25	0.617	2,4	2,4	1,1	1.14286	0.285	UTR5	ENSSSCG00000028123(ENSSSCT00000057443:c.-242T>C),ENSSSCG00000028149(ENSSSCT00000026386:c.-120A>G)	-	-	9-60807035-60807831	9	60807035	60807831	0.0256	0.0303	39	86	80	35	92	31	4.52	6.04	9	1.7	5.05	1.73
9	60807335	60807335	C	G	SNP	.	364	0|0	1|1	14|0	0|8	0|1	0|1	0|1	0|1	0|1	0|1	4,1	7,3	2,3	1.8	0.18	1,3	3,2	1,1	0.0909091	0.763	UTR5	ENSSSCG00000028123(ENSSSCT00000057443:c.-185C>G),ENSSSCG00000028149(ENSSSCT00000026386:c.-177G>C)	-	-	9-60807035-60807831	9	60807035	60807831	0.0256	0.0303	39	86	80	35	92	31	4.52	6.04	9	1.7	5.05	1.73
9	60807496	60807496	C	A	SNP	.	439	0|0	1|1	15|0	0|18	0|1	0|1	0|1	0|1	0|1	0|1	2,1	1,3	7,5	0.0526316	0.819	4,3	7,2	2,3	1.19048	0.275	UTR5	ENSSSCG00000028123(ENSSSCT00000057443:c.-24C>A,ENSSSCT00000016629:c.-27C>A,ENSSSCT00000061464:c.-27C>A),ENSSSCG00000028149(ENSSSCT00000026386:c.-338G>T)	-	-	9-60807035-60807831	9	60807035	60807831	0.0256	0.0303	39	86	80	35	92	31	4.52	6.04	9	1.7	5.05	1.73
9	62899308	62899308	A	T	SNP	.	81	0|0	1|1	31|0	0|14	0|1	0|1	0|1	0|1	0|1	0|1	1,0	0,1	0,1	0.333333	0.564	1,0	1,0	0,1	0.333333	0.564	intergenic	ENSSSCG00000024613(dist=399724),ENSSSCG00000026160(dist=729515)	-	-
9	64099745	64099745	T	C	SNP	.	74	0|0	1|1	18|0	0|9	0|1	0|1	0|1	0|0	0|0	0|0	1,1	2,1	4,2	0.818182	0.366	1,0	1,0	2,0	4	0.0455	intergenic	ENSSSCG00000015270(dist=25639),ENSSSCG00000015271(dist=91237)	-	-
9	64973979	64973979	A	G	SNP	.	80	0|0	1|1	31|0	0|21	0|1	0|1	0|1	0|1	0|1	0|1	0,1	0,1	0,1	3	0.0833	1,0	1,0	1,0	3	0.0833	intergenic	ENSSSCG00000015281(dist=61398),ENSSSCG00000015282(dist=82411)	-	-
9	65066828	65066828	A	G	SNP	.	735	0|0	1|1	15|0	0|12	0|1	0|1	0|1	0|1	0|1	0|1	3,8	12,11	6,12	1.92308	0.166	5,1	6,2	2,3	2.57895	0.108	exonic	ENSSSCG00000040625	nonsynonymous SNV	ENSSSCG00000040625:ENSSSCT00000046626:exon2:c.A88G:p.S30G,	9-65066641-65067238	9	65066641	65067238	7.42e-05	0.000206	90	184	131	57	113	41	13.92	17.24	19.66	3.69	8.27	3.05
9	65175661	65175661	C	T	SNP	.	637	0|0	1|1	10|0	0|15	0|1	0|1	0|1	0|1	0|1	0|1	3,3	4,8	5,10	2.45455	0.117	1,0	3,4	1,1	0	1	intronic	ENSSSCG00000015284	-	-	9-65175310-65176138	9	65175310	65176138	8.25e-05	0.000225	47	173	135	52	64	63	5.24	11.69	14.61	2.43	3.38	3.38
9	67261397	67261397	T	C	SNP	.	587	0|0	1|1	22|0	0|23	0|1	0|1	0|1	0|1	0|1	0|1	4,2	11,5	4,11	0.027027	0.869	4,2	4,4	3,1	0.888889	0.346	UTR5	ENSSSCG00000015648(ENSSSCT00000058518:c.-302A>G)	-	-	9-67260866-67261613	9	67260866	67261613	0.00121	0.00211	49	131	96	57	80	32	6.06	9.81	11.51	2.95	4.68	1.9
9	70462424	70462424	G	T	SNP	.	533	0|0	1|1	16|0	0|12	0|1	0|1	0|1	0|1	0|1	0|1	3,2	2,4	4,5	0.2	0.655	2,1	2,4	2,3	0.285714	0.593	UTR5	ENSSSCG00000031091(ENSSSCT00000063465:c.-24166C>A)	-	-	9-70462285-70462913	9	70462285	70462913	0.0453	0.0511	18	83	53	31	51	37	2.65	7.39	7.56	1.91	3.55	2.62
9	70462511	70462511	G	T	SNP	.	614	0|0	1|1	15|0	0|16	0|1	0|1	0|1	0|1	0|1	0|1	2,1	5,4	7,7	0.153846	0.695	4,4	5,4	2,6	0.36	0.549	upstream	ENSSSCG00000015305,ENSSSCG00000031091	-	-	9-70462285-70462913	9	70462285	70462913	0.0453	0.0511	18	83	53	31	51	37	2.65	7.39	7.56	1.91	3.55	2.62
9	78363130	78363130	A	G	SNP	.	130	0|0	1|1	18|0	0|11	0|0	0|0	0|0	0|1	0|1	0|1	1,0	1,0	1,0	3	0.0833	0,1	1,3	0,1	2.66667	0.103	intronic	ENSSSCG00000015346	-	-
9	92323817	92323817	A	C	SNP	.	798	0|0	1|1	12|0	0|15	0|1	0|1	0|1	0|1	0|1	0|1	2,2	13,14	5,9	0.555556	0.456	1,3	6,3	2,3	0	1	intronic	ENSSSCG00000037955	-	-	9-92322952-92324103	9	92322952	92324103	0.0186	0.0228	35	107	110	90	75	38	2.81	5.2	8.56	3.03	2.85	1.47
9	92794707	92794707	C	T	SNP	.	83	0|0	1|1	22|0	0|24	0|1	0|1	0|1	0|1	0|1	0|1	1,0	1,0	1,0	3	0.0833	0,1	0,1	0,1	3	0.0833	intronic	ENSSSCG00000024485,ENSSSCG00000032456	-	-
9	93007294	93007294	C	A	SNP	.	582	0|0	1|1	20|0	0|15	0|1	0|1	0|1	0|1	0|1	0|1	1,2	12,11	1,3	0.133333	0.715	3,3	1,3	2,1	0.0769231	0.782	intergenic	ENSSSCG00000035073(dist=81934),ENSSSCG00000038746(dist=34743)	-	-
9	93784537	93784537	T	G	SNP	.	75	0|0	1|1	28|0	0|23	0|1	0|1	0|1	0|1	0|1	0|1	1,0	0,1	1,0	0.333333	0.564	0,1	0,1	1,0	0.333333	0.564	intronic	ENSSSCG00000015395	-	-
9	115547114	115547114	G	T	SNP	.	198	0|0	1|1	21|0	0|23	0|1	0|1	0|1	0|0	0|0	0|0	4,2	9,5	5,2	3	0.0833	1,0	1,0	1,0	3	0.0833	intergenic	ENSSSCG00000028693(dist=15085),ENSSSCG00000036404(dist=4451)	-	-
9	115857279	115857279	T	C	SNP	.	619	0|0	1|1	18|0	1|19	0|1	0|1	0|1	0|1	0|1	0|1	2,2	4,5	4,5	0.181818	0.67	1,1	3,4	1,5	1.66667	0.197	upstream	ENSSSCG00000022742	-	-	9-115856835-115857814	9	115856835	115857814	0.00171	0.00283	47	165	108	57	95	49	4.43	9.43	9.88	2.25	4.24	2.23
9	116109405	116109405	G	T	SNP	.	62	0|0	1|1	10|0	0|28	0|0	0|0	0|0	0|1	0|1	0|1	1,0	2,0	2,0	5	0.0254	0,1	2,1	2,1	0.142857	0.706	UTR5	ENSSSCG00000015496(ENSSSCT00000016881:c.-978C>A)	-	-
9	116109977	116109977	T	C	SNP	.	652	0|0	1|1	18|0	0|19	0|1	0|1	0|1	0|1	0|1	0|1	2,3	16,12	5,2	0.9	0.343	4,3	5,8	3,2	0.04	0.842	upstream	ENSSSCG00000015492,ENSSSCG00000015496	-	-	9-116109441-116110282	9	116109441	116110282	0.00594	0.00825	37	172	100	62	94	53	4.06	11.44	10.65	2.85	4.88	2.8
9	116148923	116148923	G	T	SNP	.	388	0|0	1|1	24|0	0|12	0|1	0|1	0|1	0|1	0|1	0|1	2,2	1,1	4,2	0.333333	0.564	3,4	6,5	4,1	0.391304	0.532	upstream	ENSSSCG00000015494	-	-	9-116148915-116149632	9	116148915	116149632	0.0173	0.0212	60	142	136	96	136	59	7.73	11.08	16.99	5.18	8.28	3.66
9	116149475	116149475	T	C	SNP	.	632	0|0	1|1	14|0	0|10	0|1	0|1	0|1	0|1	0|1	0|1	2,6	2,3	4,4	1.19048	0.275	2,4	7,5	1,1	0	1	intronic	ENSSSCG00000015494	-	-	9-116148915-116149632	9	116148915	116149632	0.0173	0.0212	60	142	136	96	136	59	7.73	11.08	16.99	5.18	8.28	3.66
9	117137111	117137111	G	A	SNP	.	384	0|0	1|1	11|0	0|15	0|1	0|1	0|1	0|1	0|1	0|1	3,1	7,4	2,4	0.428571	0.513	1,1	2,2	3,2	0.0909091	0.763	UTR5	ENSSSCG00000031435(ENSSSCT00000058389:c.-8C>T)	-	-	9-117137034-117137377	9	117137034	117137377	0.00285	0.00437	29	54	40	21	28	19	7.81	8.81	10.45	2.37	3.57	2.46
9	117137337	117137337	A	G	SNP	.	106	0|0	1|1	29|0	0|23	0|1	0|1	0|1	0|0	0|0	0|0	0,1	1,2	0,1	1.8	0.18	1,0	1,0	1,0	3	0.0833	upstream	ENSSSCG00000031435	-	-	9-117137034-117137377	9	117137034	117137377	0.00285	0.00437	29	54	40	21	28	19	7.81	8.81	10.45	2.37	3.57	2.46
9	117137338	117137338	T	C	SNP	.	100	0|0	1|1	29|0	0|23	0|1	0|1	0|1	0|0	0|0	0|0	1,1	1,2	0,1	0.666667	0.414	1,0	1,0	1,0	3	0.0833	upstream	ENSSSCG00000031435	-	-	9-117137034-117137377	9	117137034	117137377	0.00285	0.00437	29	54	40	21	28	19	7.81	8.81	10.45	2.37	3.57	2.46
9	119110716	119110716	C	G	SNP	.	76	0|0	1|1	28|0	0|29	0|1	0|1	0|1	0|1	0|1	0|1	0,1	1,0	1,0	0.333333	0.564	0,1	0,1	1,0	0.333333	0.564	intergenic	ENSSSCG00000015515(dist=15242),ENSSSCG00000039332(dist=667947)	-	-
9	119213719	119213719	C	T	SNP	.	83	0|0	1|1	14|0	0|20	0|1	0|1	0|1	0|1	0|1	0|1	1,0	0,1	1,0	0.333333	0.564	1,0	0,1	0,1	0.333333	0.564	intergenic	ENSSSCG00000015515(dist=118245),ENSSSCG00000039332(dist=564944)	-	-
9	120860146	120860146	G	C	SNP	.	364	0|0	1|1	12|0	0|11	0|1	0|1	0|1	0|1	0|1	0|1	2,3	1,3	6,5	0.2	0.655	3,1	3,2	3,2	1.14286	0.285	UTR5	ENSSSCG00000015525(ENSSSCT00000016913:c.-16G>C)	-	-	9-120859888-120860461	9	120859888	120860461	0.00411	0.00597	24	72	74	33	43	26	3.87	7.03	11.57	2.23	3.28	2.02
9	123411962	123411962	T	C	SNP	.	71	0|0	1|1	18|0	0|18	0|1	0|1	0|1	0|1	0|1	0|1	1,0	1,0	0,1	0.333333	0.564	1,0	0,1	0,1	0.333333	0.564	intergenic	ENSSSCG00000015543(dist=97644),ENSSSCG00000015544(dist=95789)	-	-
9	123894416	123894416	T	C	SNP	.	425	0|0	1|1	28|0	0|23	1|1	1|1	1|1	1|1	1|1	1|1	0,3	0,2	0,1	6	0.0143	0,4	0,2	0,1	7	0.00815	UTR3	ENSSSCG00000015549(ENSSSCT00000016939:c.*889A>G,ENSSSCT00000035305:c.*889A>G)	-	-
9	124282798	124282798	G	A	SNP	.	712	0|0	1|1	8|1	0|9	1|1	1|1	1|1	1|1	1|1	1|1	0,1	0,13	0,12	26	3.41e-07	0,2	0,2	0,1	5	0.0254	upstream	ENSSSCG00000015555	-	-	9-124282236-124282872	9	124282236	124282872	0.000368	0.000774	12	146	86	34	30	24	1.74	12.84	12.11	2.07	2.06	1.68
9	124282946	124282946	C	A	SNP	.	393	0|0	1|1	7|0	0|11	0|1	0|1	0|1	0|1	0|1	0|1	2,1	1,4	4,5	0.529412	0.467	3,2	3,1	1,2	0.333333	0.564	upstream	ENSSSCG00000015555	-	-
9	124282989	124282989	C	A	SNP	.	544	0|0	1|1	8|0	0|11	0|1	0|1	0|1	0|1	0|1	0|1	2,1	2,6	5,6	0.727273	0.394	2,2	3,3	2,3	0.0666667	0.796	upstream	ENSSSCG00000015555	-	-
9	124527619	124527619	T	C	SNP	.	82	0|0	1|1	16|0	0|12	0|1	0|1	0|1	0|0	0|0	0|0	1,1	0,2	1,1	0.666667	0.414	2,0	1,0	1,0	4	0.0455	intronic	ENSSSCG00000015557	-	-
9	124804445	124804445	A	G	SNP	.	65	0|0	1|1	13|0	0|14	0|0	0|0	0|0	0|1	0|1	0|1	1,0	1,0	1,0	3	0.0833	1,1	0,1	0,1	1	0.317	intronic	ENSSSCG00000015559	-	-
9	125983368	125983368	T	C	SNP	.	487	0|0	1|1	20|0	0|20	0|1	0|1	0|1	0|1	0|1	0|1	10,2	8,9	4,3	1.77778	0.182	3,2	3,2	3,2	0.6	0.439	upstream	ENSSSCG00000015566	-	-	9-125982844-125983490	9	125982844	125983490	3.5e-07	2.71e-06	155	292	267	83	149	45	22.16	25.29	37.03	4.97	10.07	3.1
9	125983459	125983459	A	G	SNP	.	325	0|0	1|1	23|0	0|23	0|1	0|1	0|1	0|1	0|1	0|1	6,2	4,6	5,1	1.5	0.221	3,3	2,1	2,1	0.333333	0.564	upstream	ENSSSCG00000015566	-	-	9-125982844-125983490	9	125982844	125983490	3.5e-07	2.71e-06	155	292	267	83	149	45	22.16	25.29	37.03	4.97	10.07	3.1
9	126347235	126347235	A	G	SNP	.	763	0|0	1|1	19|0	0|14	0|1	0|1	0|1	0|1	0|1	0|1	1,4	12,8	10,15	0.32	0.572	1,4	5,4	5,1	0.2	0.655	UTR5	ENSSSCG00000021393(ENSSSCT00000049159:c.-208T>C)	-	-	9-126346922-126347886	9	126346922	126347886	2.3e-06	1.23e-05	120	270	236	114	132	68	11.5	15.67	21.93	4.58	5.98	3.14
9	130675185	130675185	G	T	SNP	.	328	0|0	1|1	16|0	0|16	0|1	0|1	0|1	1|1	1|1	1|1	2,0	1,2	3,6	0.285714	0.593	0,2	0,1	0,1	4	0.0455	intergenic	ENSSSCG00000015593(dist=6252),ENSSSCG00000026587(dist=24011)	-	-
9	130785822	130785822	T	C	SNP	.	859	0|0	1|1	13|0	0|16	0|1	0|1	0|1	0|1	0|1	0|1	6,3	13,22	10,17	2.38028	0.123	3,6	7,2	3,5	0	1	upstream	ENSSSCG00000015595	-	-	9-130785415-130786028	9	130785415	130786028	0.00127	0.00219	35	199	118	83	66	56	5.27	18.16	17.25	5.24	4.7	4.06
9	130846214	130846214	A	G	SNP	.	416	0|0	1|1	32|0	0|23	0|1	0|1	0|1	1|1	1|1	1|1	1,1	1,7	3,1	1.14286	0.285	0,2	0,1	0,2	5	0.0254	intergenic	ENSSSCG00000015595(dist=60615),ENSSSCG00000038614(dist=98470)	-	-
9	131529464	131529464	T	C	SNP	.	81	0|0	1|1	16|0	0|13	0|1	0|1	0|1	0|1	0|1	0|1	0,1	1,0	0,1	0.333333	0.564	0,1	1,0	1,0	0.333333	0.564	intergenic	ENSSSCG00000015603(dist=24991),ENSSSCG00000015604(dist=17572)	-	-
9	134615828	134615828	T	G	SNP	.	214	0|0	1|1	17|0	0|32	0|1	0|1	0|1	1|1	1|1	1|1	1,1	1,0	1,1	0.2	0.655	0,1	0,3	0,1	5	0.0254	intronic	ENSSSCG00000026412	-	-
10	380998	380998	C	G	SNP	.	75	0|0	1|1	26|0	0|6	0|1	0|1	0|1	0|0	0|0	0|0	0,1	1,1	0,1	1	0.317	1,0	1,0	1,0	3	0.0833	intergenic	NONE(dist=NONE),ENSSSCG00000010801(dist=194077)	-	-
10	722289	722289	T	A	SNP	.	343	0|0	1|1	7|0	0|7	0|1	0|1	0|1	0|1	0|1	0|1	1,1	2,6	2,3	1.66667	0.197	1,1	1,1	1,1	0	1	intronic	ENSSSCG00000032055	-	-
10	1107787	1107787	A	C	SNP	.	137	0|0	1|1	17|0	0|16	0|1	0|1	0|1	0|1	0|1	0|1	0,1	1,2	2,1	0.142857	0.706	1,0	0,1	1,0	0.333333	0.564	intergenic	ENSSSCG00000040300(dist=25548),ENSSSCG00000032416(dist=36605)	-	-
10	7325154	7325154	G	A	SNP	.	139	0|0	1|1	18|0	0|26	1|1	1|1	1|1	0|1	0|1	0|1	0,1	0,1	0,2	4	0.0455	1,0	2,1	1,0	1.8	0.18	intergenic	ENSSSCG00000010814(dist=284254),ENSSSCG00000027207(dist=290438)	-	-
10	8230009	8230009	T	C	SNP	.	81	0|0	1|1	20|0	0|20	0|1	0|1	0|1	0|1	0|1	0|1	1,0	0,1	0,1	0.333333	0.564	1,0	1,0	0,1	0.333333	0.564	intergenic	ENSSSCG00000029778(dist=117844),ENSSSCG00000027846(dist=23760)	-	-
10	8257929	8257929	A	T	SNP	.	76	0|0	1|1	14|0	0|13	0|1	0|1	0|1	0|1	0|1	0|1	0,1	1,0	1,0	0.333333	0.564	1,0	0,1	0,1	0.333333	0.564	intronic	ENSSSCG00000027846	-	-
10	9685291	9685291	G	A	SNP	.	113	0|0	1|1	28|0	0|14	0|0	0|0	0|0	0|1	0|1	0|1	1,0	1,0	2,0	4	0.0455	1,3	4,1	1,1	0.0909091	0.763	upstream	ENSSSCG00000010823	-	-
10	10886185	10886185	C	T	SNP	.	61	0|0	1|1	8|0	0|30	0|1	0|1	0|1	0|1	0|1	0|1	0,1	1,0	1,0	0.333333	0.564	0,1	0,1	1,0	0.333333	0.564	intronic	ENSSSCG00000010831	-	-
10	10886187	10886187	T	C	SNP	.	71	0|0	1|1	8|0	0|30	0|1	0|1	0|1	0|1	0|1	0|1	0,1	1,0	1,0	0.333333	0.564	0,1	0,1	1,0	0.333333	0.564	intronic	ENSSSCG00000010831	-	-
10	11467070	11467070	A	G	SNP	.	730	0|0	1|1	22|0	0|25	0|1	0|1	0|1	0|1	0|1	0|1	3,2	12,8	14,8	2.57447	0.109	5,7	4,5	1,2	0.666667	0.414	intronic	ENSSSCG00000010836	-	-	10-11466401-11467261	10	11466401	11467261	0.000533	0.00106	63	188	158	84	111	61	6.77	12.23	16.46	3.78	5.64	3.15
10	11835109	11835109	G	T	SNP	.	518	0|0	1|1	11|0	0|27	0|1	0|1	0|1	0|1	0|1	0|1	6,6	8,3	14,5	4.66667	0.0308	2,2	4,4	1,2	0.0666667	0.796	UTR5	ENSSSCG00000010839(ENSSSCT00000011858:c.-12814C>A)	-	-	10-11834852-11835636	10	11834852	11835636	5.14e-05	0.000153	61	102	122	35	67	34	7.19	7.28	13.94	1.73	3.73	1.93
10	11835224	11835224	C	G	SNP	.	694	0|0	1|1	11|0	0|21	0|1	0|1	0|1	0|1	0|1	0|1	8,6	13,5	18,7	7.73684	0.00541	3,3	4,5	2,3	0.2	0.655	UTR5	ENSSSCG00000010839(ENSSSCT00000011858:c.-12929G>C)	-	-	10-11834852-11835636	10	11834852	11835636	5.14e-05	0.000153	61	102	122	35	67	34	7.19	7.28	13.94	1.73	3.73	1.93
10	12558369	12558369	T	C	SNP	.	294	0|0	1|1	15|0	0|14	0|1	0|1	0|1	0|1	0|1	0|1	3,1	3,1	7,3	3.55556	0.0594	0,1	2,5	1,1	1.6	0.206	intronic	ENSSSCG00000024484	-	-	10-12558132-12558509	10	12558132	12558509	0.0126	0.016	16	34	37	16	15	19	3.92	5.05	8.79	1.64	1.74	2.24
10	13378457	13378457	T	C	SNP	.	76	0|0	1|1	22|0	0|18	0|1	0|1	0|1	0|0	0|0	0|0	0,1	1,1	0,1	1	0.317	1,0	1,0	1,0	3	0.0833	intronic	ENSSSCG00000031483	-	-
10	13548507	13548507	C	T	SNP	.	293	0|0	1|1	19|0	0|16	1|1	1|1	1|1	0|1	0|1	0|1	0,1	0,1	0,2	4	0.0455	1,1	1,4	1,1	1	0.317	intergenic	ENSSSCG00000010850(dist=20978),ENSSSCG00000017768(dist=71074)	-	-
10	13610191	13610191	T	G	SNP	.	476	0|0	1|1	25|0	0|15	0|1	0|1	0|1	0|1	0|1	0|1	1,3	4,7	2,6	3.52174	0.0606	1,1	3,2	1,0	0.5	0.48	intergenic	ENSSSCG00000010850(dist=82662),ENSSSCG00000017768(dist=9390)	-	-
10	13836988	13836988	C	T	SNP	.	196	0|0	1|1	16|0	1|15	0|1	0|1	0|1	0|1	0|1	0|1	1,2	5,1	1,1	0.818182	0.366	1,1	1,1	2,2	0	1	intergenic	ENSSSCG00000038188(dist=18191),ENSSSCG00000010855(dist=4770)	-	-
10	13837249	13837249	A	G	SNP	.	877	0|0	1|1	24|0	0|22	0|1	0|1	0|1	0|1	0|1	0|1	3,12	14,16	8,9	2.32258	0.128	1,3	2,3	1,4	2.57143	0.109	intergenic	ENSSSCG00000038188(dist=18452),ENSSSCG00000010855(dist=4509)	-	-
10	14432651	14432651	C	T	SNP	.	194	0|0	1|1	9|0	0|3	1|1	1|1	1|1	0|1	0|1	0|1	0,1	0,3	0,1	5	0.0254	2,1	3,1	1,0	2	0.157	intronic	ENSSSCG00000040100	-	-
10	15005444	15005444	T	C	SNP	.	82	0|0	1|1	16|0	0|8	0|1	0|1	0|1	0|1	0|1	0|1	1,0	0,1	1,0	0.333333	0.564	0,1	0,1	1,0	0.333333	0.564	intergenic	ENSSSCG00000010862(dist=64614),ENSSSCG00000010863(dist=36318)	-	-
10	15043107	15043107	A	G	SNP	.	413	0|0	1|1	20|0	0|18	0|1	0|1	0|1	0|1	0|1	0|1	1,5	3,1	4,4	0.222222	0.637	2,1	2,2	1,2	0	1	intronic	ENSSSCG00000010863	-	-
10	16191103	16191103	A	G	SNP	.	771	0|0	1|1	14|0	0|17	0|1	0|1	0|1	0|1	0|1	0|1	1,4	8,8	7,8	0.444444	0.505	5,1	5,7	4,5	0.037037	0.847	UTR5	ENSSSCG00000030502(ENSSSCT00000064593:c.-32474T>C,ENSSSCT00000027065:c.-32474T>C,ENSSSCT00000029631:c.-32474T>C)	-	-	10-16190812-16191938	10	16190812	16191938	0.0102	0.0133	68	270	193	131	193	96	5.58	13.41	15.36	4.5	7.49	3.79
10	17101893	17101893	A	G	SNP	.	829	0|0	1|1	21|0	0|14	0|1	0|1	0|1	0|1	0|1	0|1	1,5	4,12	5,7	5.76471	0.0164	3,3	3,3	1,5	0.888889	0.346	intergenic	ENSSSCG00000035213(dist=178425),ENSSSCG00000010873(dist=97020)	-	-
10	17365434	17365434	G	C	SNP	.	825	0|0	1|1	9|0	0|12	0|1	0|1	0|1	0|1	0|1	0|1	21,12	28,21	31,17	6.92308	0.00851	6,2	10,10	3,4	0.257143	0.612	upstream	ENSSSCG00000010876	-	-	10-17365227-17366072	10	17365227	17366072	1.98e-06	1.09e-05	191	348	284	107	208	87	20.87	23.04	30.11	4.9	10.75	4.58
10	17471338	17471338	G	C	SNP	.	561	0|0	1|1	6|0	0|6	0|1	0|1	0|1	0|1	0|1	0|1	3,1	6,6	3,3	0.181818	0.67	4,5	5,5	1,2	0.181818	0.67	upstream	ENSSSCG00000039618	-	-	10-17471094-17472354	10	17471094	17472354	0.0138	0.0174	54	161	115	97	112	76	3.96	7.15	8.18	2.98	3.88	2.68
10	17472293	17472293	T	C	SNP	.	373	0|0	1|1	10|0	0|9	0|1	0|1	0|1	0|1	0|1	0|1	1,2	6,2	3,3	0.529412	0.467	1,2	3,2	1,2	0.0909091	0.763	intronic	ENSSSCG00000039618	-	-	10-17471094-17472354	10	17471094	17472354	0.0138	0.0174	54	161	115	97	112	76	3.96	7.15	8.18	2.98	3.88	2.68
10	17559092	17559092	C	T	SNP	.	293	0|0	1|1	14|0	0|8	0|1	0|1	0|1	0|1	0|1	0|1	2,1	5,4	3,1	1	0.317	2,3	6,1	2,2	1	0.317	upstream	ENSSSCG00000010878	-	-
10	17559289	17559289	T	C	SNP	.	238	0|0	1|1	16|0	0|11	0|1	0|1	0|1	0|1	0|1	0|1	1,1	1,2	1,2	0.5	0.48	1,1	1,2	5,1	0.818182	0.366	UTR5	ENSSSCG00000010878(ENSSSCT00000011901:c.-86T>C)	-	-
10	19046351	19046351	C	T	SNP	.	674	0|0	1|1	16|0	0|15	0|1	0|1	0|1	0|1	0|1	0|1	5,3	19,11	8,10	1.14286	0.285	4,5	13,4	2,1	2.7931	0.0947	upstream	ENSSSCG00000010882,ENSSSCG00000023775	-	-	10-19046151-19046993	10	19046151	19046993	0.0019	0.00308	71	210	180	71	159	66	7.79	13.95	19.15	3.26	8.25	3.48
10	19046446	19046446	C	T	SNP	.	578	0|0	1|1	14|0	0|20	0|1	0|1	0|1	0|1	0|1	0|1	4,6	23,10	21,6	9.65714	0.00189	6,3	12,3	2,2	5.14286	0.0233	UTR5	ENSSSCG00000010882(ENSSSCT00000036817:c.-28335C>T)	-	-	10-19046151-19046993	10	19046151	19046993	0.0019	0.00308	71	210	180	71	159	66	7.79	13.95	19.15	3.26	8.25	3.48
10	19046706	19046706	C	A	SNP	.	525	0|0	1|1	13|0	0|16	0|1	0|1	0|1	0|1	0|1	0|1	4,3	6,8	12,2	2.31429	0.128	3,1	4,8	1,1	0.222222	0.637	intronic	ENSSSCG00000010882	-	-	10-19046151-19046993	10	19046151	19046993	0.0019	0.00308	71	210	180	71	159	66	7.79	13.95	19.15	3.26	8.25	3.48
10	20733202	20733202	C	T	SNP	.	644	0|0	1|1	15|0	0|14	0|1	0|1	0|1	0|1	0|1	0|1	5,3	21,14	7,8	1.10345	0.294	5,5	6,2	4,1	2.13043	0.144	intronic	ENSSSCG00000032380	-	-	10-20732607-20733474	10	20732607	20733474	0.000867	0.00159	40	248	143	91	95	45	4.26	16	14.78	4.06	4.79	2.31
10	20968717	20968717	A	G	SNP	.	747	0|0	1|1	18|0	0|17	0|1	0|1	0|1	0|1	0|1	0|1	2,1	13,13	9,10	0	1	6,1	5,2	3,7	0.666667	0.414	intronic	ENSSSCG00000010904	-	-	10-20968306-20968855	10	20968306	20968855	0.0471	0.0529	27	138	70	65	83	50	4.54	14.06	11.42	4.58	6.6	4.05
10	20969462	20969462	G	A	SNP	.	85	0|0	1|1	23|0	0|23	0|0	0|0	0|0	0|1	0|1	0|1	1,0	3,0	1,0	5	0.0254	1,1	2,2	2,1	0.111111	0.739	intronic	ENSSSCG00000010904	-	-
10	21004990	21004990	C	T	SNP	.	284	0|0	1|1	19|0	0|26	0|1	0|1	0|1	0|0	0|0	0|0	2,3	3,3	3,4	0.222222	0.637	1,0	1,0	4,0	6	0.0143	intronic	ENSSSCG00000010904	-	-	10-21004689-21005133	10	21004689	21005133	0.000841	0.00155	28	47	28	17	17	7	5.82	5.92	5.65	1.48	1.67	0.7
10	21319945	21319945	C	T	SNP	.	594	0|0	1|1	19|0	0|22	0|1	0|1	0|1	0|1	0|1	0|1	5,4	14,8	13,12	1.14286	0.285	2,2	1,2	1,1	0.111111	0.739	intergenic	ENSSSCG00000032359(dist=134874),ENSSSCG00000036270(dist=48377)	-	-
10	22063158	22063158	T	C	SNP	.	67	0|0	1|1	19|0	0|19	0|1	0|1	0|1	0|0	0|0	0|0	0,1	0,1	2,1	0.2	0.655	1,0	2,0	1,0	4	0.0455	intergenic	ENSSSCG00000010908(dist=461123),ENSSSCG00000034404(dist=290883)	-	-
10	22746340	22746340	T	C	SNP	.	81	0|0	1|1	21|0	0|15	0|1	0|1	0|1	0|1	0|1	0|1	1,0	1,0	1,0	3	0.0833	0,1	0,1	0,1	3	0.0833	intronic	ENSSSCG00000024975	-	-
10	23600041	23600041	T	G	SNP	.	915	0|0	1|1	9|0	0|17	0|1	0|1	0|1	0|1	0|1	0|1	4,6	9,10	4,9	1.52381	0.217	3,8	4,5	1,1	1.63636	0.201	UTR5	ENSSSCG00000027928(ENSSSCT00000036783:c.-562A>C)	-	-	10-23599888-23600267	10	23599888	23600267	0.00513	0.00725	34	74	47	36	39	6	8.28	10.92	11.11	3.68	4.49	0.7
10	23826364	23826364	C	T	SNP	.	290	0|0	1|1	17|0	0|13	0|1	0|1	0|1	0|1	0|1	0|1	1,2	5,2	3,1	1.14286	0.285	4,2	2,3	2,1	0.285714	0.593	downstream	ENSSSCG00000029359	-	-
10	26632830	26632830	G	A	SNP	.	366	0|0	1|1	17|0	0|7	0|1	0|1	0|1	0|1	0|1	0|1	1,2	3,9	4,3	1.63636	0.201	4,1	4,1	1,2	1.92308	0.166	intronic	ENSSSCG00000027312	-	-	10-26632814-26633450	10	26632814	26633450	0.00201	0.00324	57	161	110	59	107	51	8.28	14.16	15.5	3.59	7.35	3.57
10	26650038	26650038	C	T	SNP	.	153	0|0	1|1	16|0	0|12	1|1	1|1	1|1	0|1	0|1	0|1	0,1	0,1	0,1	3	0.0833	1,1	1,1	1,0	0.2	0.655	intronic	ENSSSCG00000027312	-	-
10	27077179	27077179	C	T	SNP	.	144	0|0	1|1	14|0	0|11	0|1	0|1	0|1	0|1	0|1	0|1	2,1	2,1	2,1	1	0.317	3,1	1,1	1,1	0.5	0.48	downstream	ENSSSCG00000010943	-	-
10	27077188	27077188	C	G	SNP	.	141	0|0	1|1	13|0	0|10	0|1	0|1	0|1	0|1	0|1	0|1	2,1	2,1	2,1	1	0.317	3,1	1,1	1,1	0.5	0.48	downstream	ENSSSCG00000010943	-	-
10	29482623	29482623	A	G	SNP	.	74	0|0	1|1	26|0	0|19	0|0	0|0	0|0	0|1	0|1	0|1	1,0	1,0	1,0	3	0.0833	0,1	1,1	0,1	1	0.317	intronic	ENSSSCG00000010957	-	-
10	33200818	33200818	A	G	SNP	.	999	0|0	1|1	12|0	0|19	0|1	0|1	0|1	0|1	0|1	0|1	2,3	20,18	14,10	0.373134	0.541	1,6	10,8	4,5	0.470588	0.493	upstream	ENSSSCG00000010994	-	-	10-33200383-33200978	10	33200383	33200978	0.000981	0.00176	30	175	118	40	80	42	4.66	16.45	17.77	2.6	5.87	3.14
10	37241416	37241416	G	A	SNP	.	80	0|0	1|1	16|0	0|9	0|1	0|1	0|1	0|1	0|1	0|1	1,0	0,1	0,1	0.333333	0.564	1,0	1,0	0,1	0.333333	0.564	intergenic	NONE(dist=NONE),ENSSSCG00000040988(dist=456926)	-	-
10	38226442	38226442	G	T	SNP	.	106	0|0	1|1	23|0	0|28	1|1	1|1	1|1	0|1	0|1	0|1	0,1	0,1	0,1	3	0.0833	1,1	1,0	1,0	1	0.317	intergenic	ENSSSCG00000033151(dist=197660),ENSSSCG00000011010(dist=162774)	-	-
10	39931195	39931195	C	G	SNP	.	161	0|0	1|1	21|0	0|22	1|1	1|1	1|1	0|1	0|1	0|1	0,1	0,1	0,2	4	0.0455	1,2	1,0	1,0	0.2	0.655	intergenic	ENSSSCG00000040101(dist=48252),ENSSSCG00000011013(dist=1395)	-	-
10	41006578	41006578	G	A	SNP	.	343	0|0	1|1	20|0	0|22	0|1	0|1	0|1	0|1	0|1	0|1	1,2	1,4	2,2	1.33333	0.248	1,3	3,1	1,1	0	1	intergenic	ENSSSCG00000011020(dist=8017),ENSSSCG00000037186(dist=140868)	-	-
10	42693648	42693648	A	G	SNP	.	201	0|0	1|1	19|0	0|15	0|1	0|1	0|1	0|1	0|1	0|1	2,1	3,1	2,1	1.6	0.206	0,1	3,3	2,1	0	1	upstream	ENSSSCG00000011027	-	-
10	45257138	45257138	A	G	SNP	.	81	0|0	1|1	14|0	0|16	0|1	0|1	0|1	0|1	0|1	0|1	0,1	1,0	1,0	0.333333	0.564	0,1	0,1	1,0	0.333333	0.564	intronic	ENSSSCG00000011042	-	-
10	46935523	46935523	C	T	SNP	.	999	0|0	1|1	13|0	1|20	0|1	0|1	0|1	0|1	0|1	0|1	7,5	22,20	17,16	0.287356	0.592	8,8	16,6	3,4	1.8	0.18	UTR5	ENSSSCG00000011051(ENSSSCT00000012095:c.-311G>A,ENSSSCT00000024833:c.-311G>A,ENSSSCT00000037425:c.-311G>A),ENSSSCG00000032239(ENSSSCT00000037433:c.-4033G>A)	-	-	10-46935181-46935761	10	46935181	46935761	0.000315	0.000679	98	255	213	107	170	73	15.6	24.6	32.9	7.14	12.8	5.6
10	46935621	46935621	G	T	SNP	.	589	0|0	1|1	10|0	0|17	0|1	0|1	0|1	0|1	0|1	0|1	2,1	19,6	10,3	10.7561	0.00104	8,5	8,6	2,4	0.272727	0.602	UTR5	ENSSSCG00000011051(ENSSSCT00000012095:c.-409C>A,ENSSSCT00000024833:c.-409C>A,ENSSSCT00000037425:c.-409C>A),ENSSSCG00000011053(ENSSSCT00000012097:c.-81G>T,ENSSSCT00000065603:c.-81G>T),ENSSSCG00000032239(ENSSSCT00000037433:c.-4131C>A)	-	-	10-46935181-46935761	10	46935181	46935761	0.000315	0.000679	98	255	213	107	170	73	15.6	24.6	32.9	7.14	12.8	5.6
10	48936680	48936680	G	A	SNP	.	80	0|0	1|1	21|0	0|17	0|1	0|1	0|1	0|1	0|1	0|1	1,0	1,0	0,1	0.333333	0.564	0,1	1,0	0,1	0.333333	0.564	intergenic	ENSSSCG00000011064(dist=14369),ENSSSCG00000024127(dist=2723)	-	-
10	48939198	48939198	C	T	SNP	.	607	0|0	1|1	13|0	0|17	0|1	0|1	0|1	0|1	0|1	0|1	5,1	9,12	11,6	0.818182	0.366	2,2	6,6	1,2	0.0526316	0.819	upstream	ENSSSCG00000024127	-	-	10-48939060-48939795	10	48939060	48939795	0.00136	0.00233	72	256	181	94	163	62	9.05	19.49	22.06	4.95	9.69	3.75
10	48939206	48939206	G	A	SNP	.	639	0|0	1|1	14|0	0|17	0|1	0|1	0|1	0|1	0|1	0|1	5,1	11,13	14,7	1.58824	0.208	3,2	7,6	1,4	0.0434783	0.835	upstream	ENSSSCG00000024127	-	-	10-48939060-48939795	10	48939060	48939795	0.00136	0.00233	72	256	181	94	163	62	9.05	19.49	22.06	4.95	9.69	3.75
10	48939460	48939460	G	A	SNP	.	921	0|0	1|1	16|0	0|18	0|1	0|1	0|1	0|1	0|1	0|1	5,5	19,18	11,12	0	1	8,1	7,11	2,6	0.0285714	0.866	UTR5	ENSSSCG00000024127(ENSSSCT00000012105:c.-149G>A,ENSSSCT00000012106:c.-149G>A,ENSSSCT00000031809:c.-149G>A,ENSSSCT00000050059:c.-149G>A)	-	-	10-48939060-48939795	10	48939060	48939795	0.00136	0.00233	72	256	181	94	163	62	9.05	19.49	22.06	4.95	9.69	3.75
10	48939480	48939480	C	G	SNP	.	710	0|0	1|1	16|0	0|12	0|1	0|1	0|1	0|1	0|1	0|1	8,6	16,8	12,7	3.94737	0.047	6,1	6,8	1,4	0	1	UTR5	ENSSSCG00000024127(ENSSSCT00000012105:c.-129C>G,ENSSSCT00000012106:c.-129C>G,ENSSSCT00000031809:c.-129C>G,ENSSSCT00000050059:c.-129C>G)	-	-	10-48939060-48939795	10	48939060	48939795	0.00136	0.00233	72	256	181	94	163	62	9.05	19.49	22.06	4.95	9.69	3.75
10	50539154	50539154	C	T	SNP	.	432	0|0	1|1	12|0	0|10	0|1	0|1	0|1	0|1	0|1	0|1	2,1	6,6	1,2	0	1	6,3	6,5	1,1	0.727273	0.394	intergenic	ENSSSCG00000028135(dist=80563),ENSSSCG00000011074(dist=1006)	-	-
10	51676226	51676226	T	G	SNP	.	311	0|0	1|1	16|0	0|16	0|1	0|1	0|1	0|0	0|0	0|0	1,4	1,4	2,5	4.76471	0.0291	1,0	1,0	2,0	4	0.0455	intergenic	ENSSSCG00000011076(dist=55110),ENSSSCG00000021093(dist=7103)	-	-
10	57282053	57282053	A	G	SNP	.	68	0|0	1|1	31|0	0|22	0|1	0|1	0|1	0|0	0|0	0|0	0,1	1,1	1,1	0.2	0.655	1,0	1,0	1,0	3	0.0833	intronic	ENSSSCG00000011103	-	-
10	57282093	57282093	G	A	SNP	.	107	0|0	1|1	30|0	0|23	0|1	0|1	0|1	0|0	0|0	0|0	0,1	0,1	1,2	1.8	0.18	1,0	1,0	1,0	3	0.0833	intronic	ENSSSCG00000011103	-	-
10	57485142	57485142	G	A	SNP	.	159	0|0	1|1	27|0	0|27	0|1	0|1	0|1	0|0	0|0	0|0	1,2	3,4	5,1	0.25	0.617	1,0	1,0	1,0	3	0.0833	intergenic	ENSSSCG00000011103(dist=129920),ENSSSCG00000031709(dist=110548)	-	-
10	57799440	57799440	G	C	SNP	.	423	0|0	1|1	8|0	0|10	0|1	0|1	0|1	0|1	0|1	0|1	0,1	6,4	6,6	0.0434783	0.835	2,2	5,2	3,1	1.66667	0.197	intergenic	ENSSSCG00000011104(dist=31061),ENSSSCG00000011106(dist=30103)	-	-
10	57799586	57799586	T	C	SNP	.	199	0|0	1|1	14|0	0|11	0|1	0|1	0|1	0|1	0|1	0|1	3,1	5,3	7,2	3.85714	0.0495	2,1	2,1	3,1	1.6	0.206	intergenic	ENSSSCG00000011104(dist=31207),ENSSSCG00000011106(dist=29957)	-	-
10	59424170	59424170	G	T	SNP	.	101	0|0	1|1	19|0	0|18	0|0	0|0	0|0	0|1	0|1	0|1	1,0	1,0	1,0	3	0.0833	2,1	1,2	0,1	0.142857	0.706	intronic	ENSSSCG00000011111	-	-
10	60025126	60025126	C	T	SNP	.	77	0|0	1|1	22|0	0|9	0|0	0|0	0|0	0|1	0|1	0|1	1,0	1,0	1,0	3	0.0833	0,1	2,1	2,2	0	1	intronic	ENSSSCG00000011117,ENSSSCG00000022247	-	-
10	60712362	60712362	C	T	SNP	.	182	0|0	1|1	12|0	0|24	0|1	0|1	0|1	0|0	0|0	0|0	2,4	4,1	2,3	0	1	1,0	3,0	1,0	5	0.0254	intronic	ENSSSCG00000011121	-	-
10	63227401	63227401	T	C	SNP	.	74	0|0	1|1	9|0	1|14	0|1	0|1	0|1	0|1	0|1	0|1	0,1	1,0	1,0	0.333333	0.564	0,1	0,1	1,0	0.333333	0.564	intergenic	ENSSSCG00000030029(dist=1667549),ENSSSCG00000011125(dist=140262)	-	-
10	65160344	65160344	C	A	SNP	.	520	0|0	1|1	8|0	0|9	0|1	0|1	0|1	0|1	0|1	0|1	7,1	7,10	5,6	0.111111	0.739	4,2	4,3	2,4	0.0526316	0.819	upstream	ENSSSCG00000011137	-	-	10-65160043-65160784	10	65160043	65160784	0.00364	0.00538	49	176	97	65	104	45	6.11	13.29	11.73	3.39	6.13	2.7
10	66997559	66997559	A	G	SNP	.	130	0|0	1|1	17|0	0|10	0|0	0|0	0|0	0|1	0|1	0|1	1,0	1,0	1,0	3	0.0833	2,3	0,1	0,1	1.28571	0.257	intronic	ENSSSCG00000011157	-	-
11	446760	446760	T	C	SNP	.	514	0|0	1|1	8|0	0|7	0|1	0|1	0|1	0|1	0|1	0|1	1,3	4,7	8,3	0	1	3,4	5,3	1,1	0.0588235	0.808	upstream	ENSSSCG00000009570	-	-	11-446626-447307	11	446626	447307	0.000459	0.000934	53	164	124	72	86	47	7.19	13.47	16.31	4.09	5.52	3.07
11	904989	904989	T	C	SNP	.	338	0|0	1|1	25|0	0|12	0|1	0|1	0|1	0|1	0|1	0|1	3,1	1,3	1,2	0.0909091	0.763	2,1	1,4	2,1	0.0909091	0.763	intronic	ENSSSCG00000009268	-	-	11-904866-905243	11	904866	905243	0.0407	0.0462	15	37	22	14	17	18	3.67	5.49	5.23	1.44	1.97	2.12
11	1134068	1134068	T	C	SNP	.	72	0|0	1|1	8|0	0|11	0|0	0|0	0|0	0|1	0|1	0|1	1,0	3,0	2,0	6	0.0143	1,1	0,1	0,1	1	0.317	intronic	ENSSSCG00000009276	-	-
11	1294425	1294425	T	A	SNP	.	730	0|0	1|1	12|0	0|11	0|1	0|1	0|1	0|1	0|1	0|1	7,4	5,10	10,5	0.219512	0.639	7,3	3,3	3,4	0.391304	0.532	UTR5	ENSSSCG00000028865(ENSSSCT00000028302:c.-105T>A)	-	-	11-1294136-1294593	11	1294136	1294593	0.00369	0.00545	46	76	71	54	47	41	9.3	9.3	13.92	4.57	4.49	3.99
11	2639630	2639630	T	C	SNP	.	81	0|0	1|1	13|0	0|11	0|1	0|1	0|1	0|1	0|1	0|1	0,1	0,1	1,0	0.333333	0.564	0,1	1,0	1,0	0.333333	0.564	UTR3	ENSSSCG00000009283(ENSSSCT00000010168:c.*2106T>C)	-	-
11	4031517	4031517	G	A	SNP	.	757	0|0	1|1	14|0	0|11	0|1	0|1	0|1	0|1	0|1	0|1	2,5	9,12	13,7	0	1	4,4	4,4	2,3	0.047619	0.827	UTR5	ENSSSCG00000024064(ENSSSCT00000024194:c.-2636C>T,ENSSSCT00000054820:c.-2636C>T)	-	-	11-4031253-4032205	11	4031253	4032205	0.000807	0.0015	55	179	125	62	99	63	5.34	10.52	11.76	2.52	4.54	2.94
11	4031532	4031532	C	T	SNP	.	830	0|0	1|1	11|0	0|11	0|1	0|1	0|1	0|1	0|1	0|1	3,5	12,13	14,9	0.0714286	0.789	6,5	5,5	3,3	0.037037	0.847	UTR5	ENSSSCG00000024064(ENSSSCT00000024194:c.-2651G>A,ENSSSCT00000054820:c.-2651G>A)	-	-	11-4031253-4032205	11	4031253	4032205	0.000807	0.0015	55	179	125	62	99	63	5.34	10.52	11.76	2.52	4.54	2.94
11	4778843	4778843	C	T	SNP	.	102	0|0	1|1	25|0	0|21	0|0	0|0	0|0	0|1	0|1	0|1	3,0	1,0	1,0	5	0.0254	1,2	0,1	0,1	1.8	0.18	intergenic	ENSSSCG00000039890(dist=27753),ENSSSCG00000009305(dist=70781)	-	-
11	5877041	5877041	G	A	SNP	.	69	0|0	1|1	10|0	0|17	0|0	0|0	0|0	0|1	0|1	0|1	1,0	1,0	1,0	3	0.0833	1,1	0,1	0,1	1	0.317	intergenic	ENSSSCG00000009320(dist=82084),ENSSSCG00000037170(dist=76887)	-	-
11	5970700	5970700	A	G	SNP	.	98	0|0	1|1	27|0	0|22	0|0	0|0	0|0	0|1	0|1	0|1	1,0	1,0	1,0	3	0.0833	1,2	0,1	0,1	1.8	0.18	intergenic	ENSSSCG00000037170(dist=2387),ENSSSCG00000009322(dist=15027)	-	-
11	6937342	6937342	T	G	SNP	.	93	0|0	1|1	16|0	0|34	0|1	0|1	0|1	0|0	0|0	0|0	1,1	2,1	0,2	0.142857	0.706	1,0	3,0	4,0	8	0.00468	intergenic	ENSSSCG00000035992(dist=173847),ENSSSCG00000009326(dist=63968)	-	-
11	7064638	7064638	G	C	SNP	.	919	0|0	1|1	6|0	0|19	0|1	0|1	0|1	0|1	0|1	0|1	7,6	12,18	7,10	1.06667	0.302	1,4	5,5	4,3	0.181818	0.67	upstream	ENSSSCG00000009326	-	-	11-7063812-7064850	11	7063812	7064850	0.000445	0.000911	65	216	199	77	135	62	5.78	11.64	17.18	2.87	5.68	2.66
11	7143726	7143726	C	G	SNP	.	76	0|0	1|1	10|0	1|21	0|1	0|1	0|1	0|1	0|1	0|1	0,1	0,1	1,0	0.333333	0.564	1,0	1,0	0,1	0.333333	0.564	intergenic	ENSSSCG00000009326(dist=79134),ENSSSCG00000009327(dist=51823)	-	-
11	7320816	7320816	A	G	SNP	.	525	0|0	1|1	17|0	0|12	0|1	0|1	0|1	0|1	0|1	0|1	2,3	6,4	5,5	0.04	0.842	4,1	3,7	1,1	0.0588235	0.808	UTR5	ENSSSCG00000009327(ENSSSCT00000046065:c.-121301T>C)	-	-	11-7320662-7321366	11	7320662	7321366	0.000231	0.000524	59	248	199	93	121	51	7.74	19.71	25.33	5.11	7.51	3.22
11	7320856	7320856	T	C	SNP	.	621	0|0	1|1	19|0	0|14	0|1	0|1	0|1	0|1	0|1	0|1	3,3	4,7	9,8	0.117647	0.732	4,1	4,5	2,2	0.222222	0.637	intronic	ENSSSCG00000009327	-	-	11-7320662-7321366	11	7320662	7321366	0.000231	0.000524	59	248	199	93	121	51	7.74	19.71	25.33	5.11	7.51	3.22
11	7759656	7759656	T	G	SNP	.	943	0|0	1|1	18|0	0|24	0|1	0|1	0|1	0|1	0|1	0|1	11,8	16,21	17,18	0.0989011	0.753	8,3	6,7	1,9	0.470588	0.493	upstream	ENSSSCG00000009334	-	-	11-7759087-7760053	11	7759087	7760053	7.65e-09	1.23e-07	158	348	278	99	140	75	15.1	20.15	25.78	3.97	6.33	3.45
11	11629127	11629127	G	C	SNP	.	74	0|0	1|1	16|0	0|16	0|0	0|0	0|0	0|1	0|1	0|1	1,0	1,0	1,0	3	0.0833	0,1	1,1	0,1	1	0.317	intronic	ENSSSCG00000034348	-	-
11	12690187	12690187	T	C	SNP	.	238	0|0	1|1	16|0	0|14	1|1	1|1	1|1	0|1	0|1	0|1	0,3	0,1	0,1	5	0.0254	1,2	2,0	1,1	0.142857	0.706	exonic	ENSSSCG00000009356	synonymous SNV	ENSSSCG00000009356:ENSSSCT00000040531:exon4:c.T744C:p.A248A,ENSSSCG00000009356:ENSSSCT00000010253:exon2:c.T138C:p.A46A,
11	12817161	12817161	A	C	SNP	.	320	0|0	1|1	12|0	0|8	0|1	0|1	0|1	0|1	0|1	0|1	0,1	3,3	2,1	0	1	3,1	7,4	3,3	1.19048	0.275	exonic	ENSSSCG00000009358	nonsynonymous SNV	ENSSSCG00000009358:ENSSSCT00000010255:exon1:c.A88C:p.T30P,
11	13765174	13765174	A	T	SNP	.	383	0|0	1|1	22|0	0|28	0|1	0|1	0|1	0|1	0|1	0|1	5,2	12,4	9,4	7.11111	0.00766	1,2	5,3	2,1	0.285714	0.593	upstream	ENSSSCG00000031224	-	-	11-13765008-13765568	11	13765008	13765568	0.00763	0.0103	23	81	64	35	39	36	3.79	8.09	10.24	2.42	3.04	2.86
11	14183843	14183843	A	G	SNP	.	345	0|0	1|1	16|0	0|18	0|1	0|1	0|1	0|1	0|1	0|1	1,2	11,2	8,4	5.14286	0.0233	5,2	5,3	1,2	0.888889	0.346	UTR5	ENSSSCG00000040697(ENSSSCT00000058229:c.-816T>C)	-	-	11-14183666-14184202	11	14183666	14184202	0.0348	0.0401	27	77	60	56	51	31	4.65	8.04	10.03	4.04	4.16	2.57
11	14183936	14183936	G	A	SNP	.	455	0|0	1|1	17|0	0|15	0|1	0|1	0|1	0|1	0|1	0|1	2,3	5,3	7,2	1.63636	0.201	5,1	3,6	2,3	0	1	upstream	ENSSSCG00000037746,ENSSSCG00000040697	-	-	11-14183666-14184202	11	14183666	14184202	0.0348	0.0401	27	77	60	56	51	31	4.65	8.04	10.03	4.04	4.16	2.57
11	14184065	14184065	T	C	SNP	.	442	0|0	1|1	19|0	0|16	0|1	0|1	0|1	0|1	0|1	0|1	1,2	6,4	5,4	0.181818	0.67	4,1	2,3	1,4	0.0666667	0.796	upstream	ENSSSCG00000037746,ENSSSCG00000040697	-	-	11-14183666-14184202	11	14183666	14184202	0.0348	0.0401	27	77	60	56	51	31	4.65	8.04	10.03	4.04	4.16	2.57
11	14774005	14774005	G	C	SNP	.	173	0|0	1|1	13|0	0|13	0|1	0|1	0|1	0|0	0|0	0|0	0,1	7,7	1,1	0.0588235	0.808	1,0	1,0	1,0	3	0.0833	intergenic	ENSSSCG00000009369(dist=50848),ENSSSCG00000009370(dist=546487)	-	-
11	14774078	14774078	C	A	SNP	.	315	0|0	1|1	12|0	0|17	0|1	0|1	0|1	0|0	0|0	0|0	3,3	12,6	5,4	1.48485	0.223	1,0	1,0	1,0	3	0.0833	intergenic	ENSSSCG00000009369(dist=50921),ENSSSCG00000009370(dist=546414)	-	-
11	14774102	14774102	G	A	SNP	.	378	0|0	1|1	12|0	0|16	0|1	0|1	0|1	0|0	0|0	0|0	3,3	17,11	6,4	1.45455	0.228	1,0	1,0	1,0	3	0.0833	intergenic	ENSSSCG00000009369(dist=50945),ENSSSCG00000009370(dist=546390)	-	-
11	14774321	14774321	G	T	SNP	.	623	0|0	1|1	11|0	0|18	0|1	0|1	0|1	0|0	0|0	0|0	5,7	19,13	10,9	0.396825	0.529	1,0	1,0	1,0	3	0.0833	intergenic	ENSSSCG00000009369(dist=51164),ENSSSCG00000009370(dist=546171)	-	-
11	15412172	15412172	G	A	SNP	.	194	0|0	1|1	19|0	0|14	1|1	1|1	1|1	0|1	0|1	0|1	0,1	0,1	0,3	5	0.0254	1,0	3,2	1,0	1.28571	0.257	intergenic	ENSSSCG00000009370(dist=1672),ENSSSCG00000009372(dist=38600)	-	-
11	15572725	15572725	G	A	SNP	.	77	0|0	1|1	16|0	0|15	0|1	0|1	0|1	0|1	0|1	0|1	1,0	0,1	0,1	0.333333	0.564	0,1	1,0	1,0	0.333333	0.564	intronic	ENSSSCG00000009374	-	-
11	16047684	16047684	A	C	SNP	.	454	0|0	1|1	23|0	0|15	0|1	0|1	0|1	0|1	0|1	0|1	3,2	8,12	4,2	0.0322581	0.858	2,2	3,3	1,1	0	1	intronic	ENSSSCG00000033483	-	-	11-16047571-16048164	11	16047571	16048164	0.000361	0.000762	51	134	73	43	67	29	7.94	12.64	11.03	2.81	4.93	2.17
11	16912074	16912074	T	G	SNP	.	80	0|0	1|1	4|0	0|8	0|1	0|1	0|1	0|1	0|1	0|1	0,1	0,1	1,0	0.333333	0.564	1,0	1,0	0,1	0.333333	0.564	intronic	ENSSSCG00000024385	-	-
11	17685401	17685401	C	A	SNP	.	168	0|0	1|1	19|0	0|15	0|1	0|1	0|1	0|1	0|1	0|1	3,1	0,1	2,1	0.5	0.48	2,1	1,2	1,1	0	1	intergenic	ENSSSCG00000009387(dist=696007),ENSSSCG00000009388(dist=103179)	-	-
11	17947600	17947600	C	T	SNP	.	629	0|0	1|1	7|0	0|9	0|1	0|1	0|1	0|1	0|1	0|1	1,0	10,9	3,4	0.037037	0.847	2,5	3,6	3,5	2.66667	0.103	upstream	ENSSSCG00000024125	-	-	11-17947506-17948343	11	17947506	17948343	0.000178	0.000422	72	246	186	87	128	74	7.94	16.44	19.91	4.02	6.68	3.93
11	17947689	17947689	G	T	SNP	.	821	0|0	1|1	5|0	0|16	0|1	0|1	0|1	0|1	0|1	0|1	3,7	12,17	9,17	4.44615	0.035	3,3	6,10	5,2	0.0344828	0.853	upstream	ENSSSCG00000024125	-	-	11-17947506-17948343	11	17947506	17948343	0.000178	0.000422	72	246	186	87	128	74	7.94	16.44	19.91	4.02	6.68	3.93
11	18245175	18245175	G	T	SNP	.	112	0|0	1|1	9|0	0|21	0|1	0|1	0|1	0|1	0|1	0|1	1,0	1,0	0,1	0.333333	0.564	1,1	1,1	0,1	0.2	0.655	intronic	ENSSSCG00000009396	-	-
11	19106828	19106828	G	A	SNP	.	507	0|0	1|1	15|0	1|15	0|1	0|1	0|1	0|1	0|1	0|1	2,1	3,6	4,6	0.727273	0.394	5,2	5,3	1,1	1.47059	0.225	intronic	ENSSSCG00000009400	-	-	11-19106563-19107143	11	19106563	19107143	0.011	0.0142	24	68	43	31	38	16	3.82	6.56	6.64	2.07	2.86	1.23
11	19106958	19106958	G	A	SNP	.	341	0|0	1|1	22|0	0|25	0|1	0|1	0|1	0|1	0|1	0|1	2,2	5,4	3,3	0.0526316	0.819	2,2	1,1	1,1	0	1	intronic	ENSSSCG00000009400	-	-	11-19106563-19107143	11	19106563	19107143	0.011	0.0142	24	68	43	31	38	16	3.82	6.56	6.64	2.07	2.86	1.23
11	19584086	19584086	T	A	SNP	.	208	0|0	1|1	20|0	0|14	0|1	0|1	0|1	0|1	0|1	0|1	2,1	5,1	1,4	0.285714	0.593	3,1	2,1	2,1	1.6	0.206	intronic	ENSSSCG00000027551	-	-	11-19584042-19584677	11	19584042	19584677	0.0187	0.0229	24	86	59	39	52	33	3.49	7.58	8.32	2.38	3.58	2.31
11	19584352	19584352	G	C	SNP	.	334	0|0	1|1	13|0	0|16	0|1	0|1	0|1	0|1	0|1	0|1	1,1	13,4	5,4	3.57143	0.0588	2,1	3,4	5,1	1	0.317	intronic	ENSSSCG00000027551	-	-	11-19584042-19584677	11	19584042	19584677	0.0187	0.0229	24	86	59	39	52	33	3.49	7.58	8.32	2.38	3.58	2.31
11	20905407	20905407	T	C	SNP	.	309	0|0	1|1	11|0	0|9	0|1	0|1	0|1	0|1	0|1	0|1	1,1	3,2	2,2	0.0909091	0.763	1,1	1,3	1,2	1	0.317	intronic	ENSSSCG00000009408	-	-
11	20906696	20906696	C	G	SNP	.	482	0|0	1|1	10|0	0|10	0|1	0|1	0|1	0|1	0|1	0|1	2,4	8,2	4,5	0.36	0.549	3,2	1,5	1,1	0.692308	0.405	UTR5	ENSSSCG00000009408(ENSSSCT00000010309:c.-361G>C)	-	-
11	21026767	21026767	G	C	SNP	.	344	0|0	1|1	15|0	0|15	0|1	0|1	0|1	0|1	0|1	0|1	1,1	16,8	6,2	4.23529	0.0396	1,2	1,1	3,1	0.111111	0.739	intronic	ENSSSCG00000009410	-	-	11-21026602-21027050	11	21026602	21027050	2.73e-05	9.17e-05	21	127	45	18	10	23	4.33	15.86	9	1.55	0.97	2.28
11	21847897	21847897	G	C	SNP	.	191	0|0	1|1	18|0	0|21	0|1	0|1	0|1	1|1	1|1	1|1	3,1	3,3	1,0	0.818182	0.366	0,1	0,1	0,1	3	0.0833	intronic	ENSSSCG00000023738	-	-
11	21909667	21909667	G	T	SNP	.	65	0|0	1|1	27|0	0|24	0|0	0|0	0|0	0|1	0|1	0|1	1,0	3,0	1,0	5	0.0254	1,1	0,1	1,1	0.2	0.655	intergenic	ENSSSCG00000023738(dist=36886),ENSSSCG00000021708(dist=12447)	-	-
11	21930266	21930266	C	T	SNP	.	352	0|0	1|1	24|0	0|14	1|1	1|1	1|1	0|1	0|1	0|1	0,1	0,2	0,4	7	0.00815	3,1	1,2	1,1	0.111111	0.739	intronic	ENSSSCG00000040929	-	-
11	22036619	22036619	C	T	SNP	.	171	0|0	1|1	17|0	0|19	0|1	0|1	0|1	0|1	0|1	0|1	1,1	12,2	5,2	7.34783	0.00671	1,1	7,1	0,1	2.27273	0.132	intronic	ENSSSCG00000034156	-	-	11-22036273-22036742	11	22036273	22036742	0.122	0.129	5	79	28	15	49	5	0.98	9.42	5.35	1.24	4.56	0.47
11	22324597	22324597	G	A	SNP	.	452	0|0	1|1	9|0	0|14	0|1	0|1	0|1	0|1	0|1	0|1	1,3	11,10	1,1	0.037037	0.847	6,2	3,1	2,2	2.25	0.134	intergenic	ENSSSCG00000009420(dist=21890),ENSSSCG00000009422(dist=194334)	-	-
11	22324602	22324602	C	T	SNP	.	460	0|0	1|1	8|0	0|14	0|1	0|1	0|1	0|1	0|1	0|1	1,3	11,11	1,1	0.142857	0.706	6,2	3,1	2,2	2.25	0.134	intergenic	ENSSSCG00000009420(dist=21895),ENSSSCG00000009422(dist=194329)	-	-
11	22518649	22518649	T	C	SNP	.	922	0|0	1|1	13|0	0|7	0|1	0|1	0|1	0|1	0|1	0|1	4,7	7,6	13,11	0	1	4,6	3,7	1,2	2.13043	0.144	upstream	ENSSSCG00000009422	-	-	11-22518162-22518949	11	22518162	22518949	0.000331	0.000708	72	135	143	92	84	44	8.45	9.6	16.28	4.52	4.66	2.49
11	25173858	25173858	C	T	SNP	.	166	0|0	1|1	21|0	0|21	1|1	1|1	1|1	0|1	0|1	0|1	0,1	0,1	0,1	3	0.0833	1,1	1,1	1,1	0	1	intronic	ENSSSCG00000029837	-	-
11	25358229	25358229	T	C	SNP	.	118	0|0	1|1	16|0	0|29	1|1	1|1	1|1	0|1	0|1	0|1	0,1	0,1	0,1	3	0.0833	1,0	1,0	1,1	1	0.317	intronic	ENSSSCG00000029837	-	-
11	45018641	45018641	T	G	SNP	.	299	0|0	1|1	12|1	0|11	0|1	0|1	0|1	0|1	0|1	0|1	1,2	2,2	6,2	0.6	0.439	3,1	1,3	5,2	0.6	0.439	UTR5	ENSSSCG00000025120(ENSSSCT00000047222:c.-1515T>G)	-	-	11-45018175-45019223	11	45018175	45019223	0.0046	0.0066	54	217	131	88	124	79	4.76	11.58	11.2	3.25	5.17	3.35
11	45044544	45044544	G	T	SNP	.	82	0|0	1|1	13|0	0|12	0|1	0|1	0|1	0|1	0|1	0|1	0,1	1,0	0,1	0.333333	0.564	1,0	0,1	1,0	0.333333	0.564	UTR3	ENSSSCG00000009460(ENSSSCT00000046267:c.*3699C>A)	-	-
11	46497557	46497557	T	C	SNP	.	53	0|0	1|1	13|0	0|12	0|1	0|1	0|1	0|0	0|0	0|0	0,1	2,1	0,1	0.2	0.655	1,0	1,0	2,0	4	0.0455	intergenic	ENSSSCG00000025130(dist=51423),ENSSSCG00000009464(dist=1046243)	-	-
11	50897009	50897009	G	A	SNP	.	55	0|0	1|1	12|0	0|16	0|1	0|1	0|1	0|0	0|0	0|0	0,1	1,1	0,1	1	0.317	2,0	1,0	1,0	4	0.0455	intergenic	ENSSSCG00000029113(dist=110156),ENSSSCG00000031479(dist=441504)	-	-
11	59660384	59660384	C	G	SNP	.	277	0|0	1|1	22|0	0|22	0|1	0|1	0|1	1|1	1|1	1|1	3,1	11,4	8,2	7.75862	0.00535	0,1	0,2	0,1	4	0.0455	intergenic	ENSSSCG00000040790(dist=1298436),ENSSSCG00000031946(dist=1380567)	-	-
11	60925312	60925312	A	C	SNP	.	111	0|0	1|1	17|0	0|13	0|1	0|1	0|1	0|1	0|1	0|1	1,0	0,1	0,1	0.333333	0.564	1,1	1,0	1,1	0.2	0.655	intergenic	NONE(dist=NONE),ENSSSCG00000031946(dist=115639)	-	-
11	66678093	66678093	C	T	SNP	.	922	0|0	1|1	18|0	0|20	0|1	0|1	0|1	0|1	0|1	0|1	6,7	14,24	16,17	1.71429	0.19	5,3	15,6	1,2	3.125	0.0771	intergenic	ENSSSCG00000009505(dist=36440),ENSSSCG00000039812(dist=1100)	-	-	11-66677601-66678342	11	66677601	66678342	0.000335	0.000716	79	251	203	88	154	49	9.85	18.95	24.54	4.6	9.08	2.94
11	71110520	71110520	A	G	SNP	.	570	0|0	1|1	17|0	0|19	0|1	0|1	0|1	0|1	0|1	0|1	1,1	5,6	5,9	0.925926	0.336	6,4	4,1	1,2	0.888889	0.346	UTR5	ENSSSCG00000009532(ENSSSCT00000010450:c.-417T>C),ENSSSCG00000009534(ENSSSCT00000059859:c.-5297A>G)	-	-	11-71110306-71110631	11	71110306	71110631	0.0297	0.0347	5	73	56	30	29	18	1.42	12.57	15.44	3.57	3.9	2.46
11	77413357	77413357	T	C	SNP	.	148	0|0	1|1	19|0	0|21	0|1	0|1	0|1	0|0	0|0	0|0	0,1	2,1	1,4	1	0.317	1,0	1,0	1,0	3	0.0833	intergenic	ENSSSCG00000036545(dist=35172),ENSSSCG00000009551(dist=13665)	-	-
11	77479678	77479678	G	C	SNP	.	77	0|0	1|1	14|0	0|21	0|1	0|1	0|1	0|1	0|1	0|1	1,0	0,1	1,0	0.333333	0.564	0,1	1,0	0,1	0.333333	0.564	intronic	ENSSSCG00000009551	-	-
11	78709125	78709125	C	T	SNP	.	866	0|0	1|1	3|0	0|4	0|1	0|1	0|1	0|1	0|1	0|1	4,6	21,16	17,13	0.636364	0.425	2,4	7,2	3,3	0.428571	0.513	UTR5	ENSSSCG00000009563(ENSSSCT00000060372:c.-6255C>T,ENSSSCT00000058750:c.-6255C>T,ENSSSCT00000010484:c.-6255C>T)	-	-	11-78708812-78709311	11	78708812	78709311	0.000193	0.000451	55	164	117	49	83	53	10.18	18.39	21.01	3.8	7.26	4.72
11	78802299	78802299	C	T	SNP	.	73	0|0	1|1	8|0	0|22	0|1	0|1	0|1	0|0	0|0	0|0	1,1	0,1	0,1	1	0.317	1,0	1,0	2,0	4	0.0455	intronic	ENSSSCG00000009562	-	-
12	4252788	4252788	G	A	SNP	.	75	0|0	1|1	7|0	0|19	0|0	0|0	0|0	0|1	0|1	0|1	1,0	3,0	2,0	6	0.0143	1,1	0,1	0,1	1	0.317	intergenic	ENSSSCG00000036900(dist=301289),ENSSSCG00000017168(dist=1989)	-	-
12	4830345	4830345	T	G	SNP	.	427	0|0	1|1	20|0	0|17	0|1	0|1	0|1	1|1	1|1	1|1	1,1	4,10	7,5	0.571429	0.45	0,1	0,1	0,1	3	0.0833	intronic	ENSSSCG00000037376	-	-	12-4829772-4830694	12	4829772	4830694	7.44e-09	1.2e-07	35	176	116	17	18	30	3.51	10.68	11.27	0.71	0.85	1.45
12	4861700	4861700	T	C	SNP	.	408	0|0	1|1	16|0	0|10	0|1	0|1	0|1	0|1	0|1	0|1	9,4	7,1	4,6	2.6129	0.106	2,2	2,2	1,1	0	1	UTR3	ENSSSCG00000037376(ENSSSCT00000043603:c.*2837T>C)	-	-	12-4861392-4861804	12	4861392	4861804	8.25e-08	8.44e-07	67	64	57	21	15	15	15.02	8.69	12.4	1.97	1.59	1.62
12	5208746	5208746	C	G	SNP	.	943	0|0	1|1	11|0	0|20	0|1	0|1	0|1	0|1	0|1	0|1	8,6	23,18	13,17	0.105882	0.745	7,4	1,7	3,1	0.0434783	0.835	upstream	ENSSSCG00000023423	-	-	12-5208474-5209099	12	5208474	5209099	4.67e-08	5.28e-07	102	266	184	84	82	35	15.07	23.81	26.38	5.2	5.73	2.49
12	5451199	5451199	G	C	SNP	.	619	0|0	1|1	9|0	0|14	0|1	0|1	0|1	0|1	0|1	0|1	1,4	3,9	5,4	2.46154	0.117	4,2	1,2	1,5	0.6	0.439	UTR5	ENSSSCG00000017198(ENSSSCT00000018723:c.-95G>C,ENSSSCT00000052256:c.-95G>C)	-	-	12-5450633-5451520	12	5450633	5451520	0.00319	0.0048	59	173	134	112	101	60	6.14	10.91	13.53	4.89	4.97	3.01
12	5482358	5482358	C	T	SNP	.	957	0|0	1|1	20|0	0|21	0|1	0|1	0|1	0|1	0|1	0|1	11,5	13,17	11,21	0.820513	0.365	3,6	5,4	1,7	2.46154	0.117	upstream;downstream	ENSSSCG00000017197;ENSSSCG00000017198	-	-	12-5482083-5482694	12	5482083	5482694	1.06e-07	1.03e-06	99	186	166	56	82	43	14.96	17.03	24.34	3.55	5.86	3.13
12	5632438	5632438	A	G	SNP	.	878	0|0	1|1	21|0	0|16	0|1	0|1	0|1	0|1	0|1	0|1	5,4	20,7	7,10	2.28302	0.131	6,5	6,10	5,2	0	1	UTR5	ENSSSCG00000017202(ENSSSCT00000042031:c.-518A>G,ENSSSCT00000018727:c.-518A>G)	-	-	12-5631981-5632849	12	5631981	5632849	5.42e-06	2.48e-05	138	279	223	101	160	80	14.68	17.98	23.02	4.5	8.05	4.1
12	6139391	6139391	A	G	SNP	.	610	0|0	1|1	18|0	0|7	0|1	0|1	0|1	0|1	0|1	0|1	3,3	14,5	7,6	2.63158	0.105	5,4	9,5	4,2	1.68966	0.194	upstream	ENSSSCG00000017213,ENSSSCG00000028210	-	-	12-6139141-6139638	12	6139141	6139638	0.00499	0.00709	43	127	76	55	80	28	7.99	14.3	13.7	4.28	7.03	2.5
12	6372057	6372057	C	G	SNP	.	999	0|0	1|1	7|0	0|12	0|1	0|1	0|1	0|1	0|1	0|1	11,4	20,18	17,11	2.77778	0.0956	3,9	8,9	3,6	2.63158	0.105	exonic	ENSSSCG00000017227	nonsynonymous SNV	ENSSSCG00000017227:ENSSSCT00000039802:exon1:c.C49G:p.R17G,ENSSSCG00000017227:ENSSSCT00000063150:exon1:c.C49G:p.R17G,	12-6371712-6372525	12	6371712	6372525	4.36e-05	0.000134	134	337	221	129	185	120	15.22	23.19	24.35	6.14	9.94	6.56
12	6483496	6483496	G	A	SNP	.	641	0|0	1|1	19|0	0|12	0|1	0|1	0|1	0|1	0|1	0|1	2,4	3,7	2,3	2.33333	0.127	2,1	1,6	1,2	1.92308	0.166	UTR5	ENSSSCG00000017232(ENSSSCT00000018759:c.-158C>T,ENSSSCT00000058188:c.-158C>T)	-	-	12-6483454-6483853	12	6483454	6483853	0.000102	0.000269	67	166	110	51	88	25	15.51	23.28	24.7	4.95	9.63	2.79
12	6692065	6692065	G	A	SNP	.	83	0|0	1|1	14|0	0|10	0|1	0|1	0|1	0|0	0|0	0|0	0,1	1,2	1,1	0.666667	0.414	1,0	1,0	1,0	3	0.0833	downstream	ENSSSCG00000040989	-	-
12	8169786	8169786	A	G	SNP	.	418	0|0	1|1	23|0	0|29	0|1	0|1	0|1	1|1	1|1	1|1	1,1	10,11	2,2	0.037037	0.847	0,2	0,1	0,1	4	0.0455	intronic	ENSSSCG00000037754	-	-	12-8169328-8169933	12	8169328	8169933	2.32e-06	1.24e-05	11	143	64	9	17	10	1.68	13.22	9.48	0.58	1.23	0.73
12	9036319	9036319	C	A	SNP	.	79	0|0	1|1	25|0	0|34	0|1	0|1	0|1	0|1	0|1	0|1	1,0	0,1	0,1	0.333333	0.564	1,0	1,0	0,1	0.333333	0.564	intergenic	ENSSSCG00000017251(dist=388555),ENSSSCG00000039947(dist=1315396)	-	-
12	11130586	11130586	T	C	SNP	.	68	0|0	1|1	24|0	0|23	0|0	0|0	0|0	0|1	0|1	0|1	1,0	2,0	2,0	5	0.0254	1,1	1,1	0,1	0.2	0.655	intronic	ENSSSCG00000017255	-	-
12	11714957	11714957	C	T	SNP	.	224	0|0	1|1	21|0	0|26	0|1	0|1	0|1	0|1	0|1	0|1	3,1	6,2	8,4	4.16667	0.0412	2,1	6,1	1,2	1.92308	0.166	upstream	ENSSSCG00000017260	-	-	12-11714869-11715374	12	11714869	11715374	0.000353	0.000748	56	136	92	42	80	31	10.24	15.07	16.32	3.22	6.92	2.73
12	11715178	11715178	C	T	SNP	.	823	0|0	1|1	5|0	0|8	0|1	0|1	0|1	0|1	0|1	0|1	4,3	15,16	6,4	0.0833333	0.773	4,5	5,9	3,3	0.862069	0.353	upstream	ENSSSCG00000017260	-	-	12-11714869-11715374	12	11714869	11715374	0.000353	0.000748	56	136	92	42	80	31	10.24	15.07	16.32	3.22	6.92	2.73
12	13855473	13855473	C	T	SNP	.	59	0|0	1|1	15|0	0|13	0|1	0|1	0|1	0|1	0|1	0|1	0,1	0,1	0,1	3	0.0833	1,0	1,0	1,0	3	0.0833	intergenic	ENSSSCG00000017273(dist=112697),ENSSSCG00000017274(dist=24468)	-	-
12	13869246	13869246	A	T	SNP	.	271	0|0	1|1	20|0	0|16	0|1	0|1	0|1	0|0	0|0	0|0	3,3	7,7	5,2	0.333333	0.564	3,0	1,0	1,0	5	0.0254	intergenic	ENSSSCG00000017273(dist=126470),ENSSSCG00000017274(dist=10695)	-	-
12	14341392	14341392	C	T	SNP	.	688	0|0	1|1	20|0	0|21	0|1	0|1	0|1	0|1	0|1	0|1	1,2	8,15	5,9	3.6	0.0578	1,3	1,3	1,0	1	0.317	intergenic	ENSSSCG00000029005(dist=43801),ENSSSCG00000032176(dist=27309)	-	-
12	14572070	14572070	T	C	SNP	.	769	0|0	1|1	20|0	0|16	0|1	0|1	0|1	0|1	0|1	0|1	4,1	10,12	5,7	0.025641	0.873	1,8	2,3	1,3	5.55556	0.0184	UTR5	ENSSSCG00000032092(ENSSSCT00000038465:c.-487T>C,ENSSSCT00000058299:c.-487T>C)	-	-	12-14571475-14572703	12	14571475	14572703	0.000245	0.00055	95	313	264	156	169	79	7.14	14.26	19.26	4.92	6.01	2.86
12	14572074	14572074	G	A	SNP	.	735	0|0	1|1	19|0	0|16	0|1	0|1	0|1	0|1	0|1	0|1	3,1	10,9	6,7	0.111111	0.739	2,8	2,3	2,3	3.2	0.0736	UTR5	ENSSSCG00000032092(ENSSSCT00000038465:c.-483G>A,ENSSSCT00000058299:c.-483G>A)	-	-	12-14571475-14572703	12	14571475	14572703	0.000245	0.00055	95	313	264	156	169	79	7.14	14.26	19.26	4.92	6.01	2.86
12	14868037	14868037	C	T	SNP	.	458	0|0	1|1	29|0	0|32	0|1	0|1	0|1	0|1	0|1	0|1	4,4	6,4	5,6	0.0344828	0.853	3,2	5,2	4,1	2.88235	0.0896	intergenic	ENSSSCG00000017278(dist=2693),ENSSSCG00000017279(dist=13856)	-	-
12	14868222	14868222	T	G	SNP	.	809	0|0	1|1	14|0	0|24	0|1	0|1	0|1	0|1	0|1	0|1	3,3	9,9	5,5	0	1	3,5	7,8	3,3	0.310345	0.578	intergenic	ENSSSCG00000017278(dist=2878),ENSSSCG00000017279(dist=13671)	-	-
12	15105143	15105143	G	A	SNP	.	73	0|0	1|1	13|0	0|18	0|1	0|1	0|1	0|0	0|0	0|0	0,1	0,1	1,1	1	0.317	2,0	1,0	3,0	6	0.0143	intronic	ENSSSCG00000017287,ENSSSCG00000017288	-	-
12	15106619	15106619	A	G	SNP	.	140	0|0	1|1	17|0	0|13	0|1	0|1	0|1	0|0	0|0	0|0	5,1	7,3	2,3	2.33333	0.127	1,0	6,0	2,0	9	0.0027	UTR5	ENSSSCG00000017288(ENSSSCT00000018820:c.-126A>G)	-	-
[truncated: 1,579 more rows]
[truncated: 26 more columns]
