# Supplementary material for: The Defects of Epigenetic Reprogramming in Dox-Dependent Porcine-iPSCs
Source: Int J Mol Sci. 2022 Oct 8;23(19):11941. doi: 10.3390/ijms231911941 (PMC9570186; doi:10.3390/ijms231911941)
Supplement: Supplementary file 1 [file ijms-23-11941-s001.zip › Table S16.xlsx]

## Sheet: Table S16-1
Table S16-1 Maternal-dependent open loci of PEF in ATAC-seq data
#chr	start	end	ref	mut	variation_type	database	quality	Father_type	Mother_type	Father_read	Mother_read	PEF5_type	PEF7_type	PEF8_type	ips5_type	ips7_type	ips8_type	PEF5_read	PEF7_read	PEF8_read	chisq_PEF	p_PEF	structure_type	structure_gene	function_type	function_gene	peak_name	Chr	Start	End	p-value	FDR	PEF5_reads	PEF7_reads	PEF8_reads	ips5_reads	ips7_reads	ips8_reads	PEF5_rpkm	PEF7_rpkm	PEF8_rpkm	ips5_rpkm	ips7_rpkm	ips8_rpkm	PEF_mean	ips_mean	rpkm_log2fc	annotation	anno_geneStart
1	10511601	10511601	A	G	SNP	.	256	0|0	1|1	16|0	0|18	1|1	1|1	1|1	1|1	1|1	1|1	0,1	0,1	0,2	4	0.0455	intergenic	ENSSSCG00000004064(dist=283654),ENSSSCG00000004069(dist=930332)	-	-
1	139836772	139836772	T	C	SNP	.	999	0|0	1|1	8|1	0|3	1|1	1|1	1|1	1|1	1|1	1|1	0,5	0,17	0,5	27	2.035e-07	intronic	ENSSSCG00000004826	-	-	1-139836625-139837345	1	139836625	139837345	5.81e-05	0.000169	58	157	157	42	84	53	7.44	12.2	19.54	2.26	5.1	3.27	13.06	3.54	-1.88333	Promoter (<=1kb)	139828791
1	220978160	220978160	T	C	SNP	.	161	0|0	1|1	12|0	0|11	1|1	1|1	1|1	0|1	0|1	0|1	0,1	0,2	0,1	4	0.0455	intergenic	ENSSSCG00000005236(dist=24718),ENSSSCG00000005235(dist=35240)	-	-
2	1636557	1636557	G	C	SNP	.	430	0|0	1|1	22|0	0|14	1|1	1|1	1|1	0|1	0|1	0|1	0,1	0,7	0,3	11	0.0009111	intronic	ENSSSCG00000039243	-	-	2-1636028-1636627	2	1636028	1636627	1.29e-11	7.27e-10	62	181	100	27	26	21	9.56	16.9	14.96	1.74	1.9	1.56	13.81	1.73	-2.99687	Intron (ENSSSCT00000052819/ENSSSCG00000039243, intron 2 of 7)	1625551
2	3597329	3597329	A	T	SNP	.	208	0|0	1|1	12|0	0|17	1|1	1|1	1|1	0|1	0|1	0|1	0,1	0,2	0,2	5	0.02535	intronic	ENSSSCG00000031191	-	-
2	9885695	9885695	G	A	SNP	.	241	0|0	1|1	22|0	0|23	1|1	1|1	1|1	0|1	0|1	0|1	0,2	0,1	0,2	5	0.02535	intergenic	ENSSSCG00000013079(dist=21727),ENSSSCG00000021906(dist=62042)	-	-
2	15382926	15382926	G	C	SNP	.	618	0|0	1|1	18|2	0|21	1|1	1|1	1|1	1|1	1|1	1|1	0,2	0,5	0,5	12	0.000532	UTR5	ENSSSCG00000013244(ENSSSCT00000058419:c.-2350G>C,ENSSSCT00000045407:c.-2306G>C)	-	-
2	30283617	30283617	C	G	SNP	.	332	0|0	1|1	22|0	0|21	1|1	1|1	1|1	1|1	1|1	1|1	0,1	0,1	0,3	5	0.02535	intergenic	ENSSSCG00000013327(dist=62616),ENSSSCG00000039889(dist=11449)	-	-
2	58461061	58461061	C	T	SNP	.	201	0|0	1|1	14|0	0|21	1|1	1|1	1|1	0|1	0|1	0|1	0,1	0,1	0,2	4	0.0455	intronic	ENSSSCG00000013938	-	-
2	117516025	117516025	C	T	SNP	.	213	0|0	1|1	14|0	0|16	1|1	1|1	1|1	0|1	0|1	0|1	0,2	0,1	0,1	4	0.0455	intergenic	ENSSSCG00000029860(dist=10001),ENSSSCG00000034032(dist=10462)	-	-
3	42990071	42990071	C	T	SNP	.	184	0|0	1|1	29|0	0|22	1|1	1|1	1|1	0|1	0|1	0|1	0,2	0,1	0,1	4	0.0455	intronic	ENSSSCG00000008080	-	-
3	44975666	44975666	A	C	SNP	.	174	0|0	1|1	16|0	0|18	1|1	1|1	1|1	0|1	0|1	0|1	0,1	0,2	0,1	4	0.0455	intergenic	ENSSSCG00000008105(dist=370652),ENSSSCG00000022322(dist=185456)	-	-
3	47052646	47052646	T	C	SNP	.	631	0|0	1|1	3|1	0|5	1|1	1|1	1|1	1|1	1|1	1|1	0,4	0,5	0,3	12	0.000532	exonic	ENSSSCG00000035971	synonymous SNV	ENSSSCG00000035971:ENSSSCT00000047370:exon1:c.T93C:p.D31D,	3-47052298-47052733	3	47052298	47052733	4.32e-05	0.000133	29	63	53	17	21	5	6.16	8.1	10.92	1.51	2.11	0.51	8.39	1.38	-2.604	5' UTR	47051596
3	55372410	55372410	G	A	SNP	.	172	0|0	1|1	14|0	0|30	1|1	1|1	1|1	0|1	0|1	0|1	0,1	0,2	0,1	4	0.0455	intronic	ENSSSCG00000008187	-	-
3	86180993	86180993	G	C	SNP	.	840	0|0	1|1	4|0	0|10	1|1	1|1	1|1	1|1	1|1	1|1	0,3	0,11	0,4	18	2.209e-05	intronic	ENSSSCG00000032007	-	-
3	86181063	86181063	C	A	SNP	.	920	0|0	1|1	9|0	0|11	1|1	1|1	1|1	1|1	1|1	1|1	0,1	0,11	0,4	16	6.334e-05	intronic	ENSSSCG00000032007	-	-
3	86181103	86181103	G	A	SNP	.	999	0|0	1|1	11|1	0|14	1|1	1|1	1|1	1|1	1|1	1|1	0,2	0,8	0,4	14	0.0001828	intronic	ENSSSCG00000032007	-	-
3	86181114	86181114	G	T	SNP	.	893	0|0	1|1	11|1	0|13	1|1	1|1	1|1	1|1	1|1	1|1	0,2	0,7	0,3	12	0.000532	intronic	ENSSSCG00000032007	-	-
3	111920019	111920019	A	G	SNP	.	999	0|0	1|1	3|1	0|3	1|1	1|1	1|1	1|1	1|1	1|1	0,2	0,9	0,7	18	2.209e-05	UTR5	ENSSSCG00000008550(ENSSSCT00000044697:c.-3722A>G)	-	-	3-111919907-111920232	3	111919907	111920232	0.297	0.302	20	69	43	43	75	33	5.68	11.88	11.85	5.12	10.08	4.51	9.8	6.57	-0.576888	Intron (ENSSSCT00000009355/ENSSSCG00000008550, intron 1 of 17)	111919312
3	113963727	113963727	T	C	SNP	.	289	0|0	1|1	19|0	0|23	1|1	1|1	1|1	1|1	1|1	1|1	0,1	0,2	0,1	4	0.0455	intronic	ENSSSCG00000008578	-	-
5	40190300	40190300	A	G	SNP	.	999	0|0	1|1	21|0	10|240	1|1	1|1	1|1	1|1	1|1	1|1	0,2	0,10	0,3	15	0.0001075	intergenic	ENSSSCG00000027503(dist=445645),ENSSSCG00000026719(dist=226035)	-	-
5	63842075	63842075	T	C	SNP	.	190	0|0	1|1	18|0	0|14	1|1	1|1	1|1	0|1	0|1	0|1	0,1	0,1	0,2	4	0.0455	UTR3	ENSSSCG00000025460(ENSSSCT00000058025:c.*3116T>C,ENSSSCT00000028618:c.*3116T>C)	-	-
5	104121235	104121235	G	A	SNP	.	287	0|0	1|1	19|0	0|20	1|1	1|1	1|1	1|1	1|1	1|1	0,1	0,3	0,1	5	0.02535	intergenic	ENSSSCG00000029249(dist=753608),ENSSSCG00000000950(dist=5717)	-	-
6	69627228	69627228	C	A	SNP	.	383	0|0	1|1	4|1	0|12	1|1	1|1	1|1	1|1	1|1	1|1	0,1	0,2	0,3	6	0.01431	intergenic	ENSSSCG00000033456(dist=45677),ENSSSCG00000034502(dist=39150)	-	-
6	77762666	77762666	G	C	SNP	.	339	0|0	1|1	23|0	0|17	1|1	1|1	1|1	0|1	0|1	0|1	0,3	0,2	0,2	7	0.008151	UTR5	ENSSSCG00000003492(ENSSSCT00000066007:c.-4769G>C)	-	-
6	87826411	87826411	C	T	SNP	.	231	0|0	1|1	23|0	0|23	1|1	1|1	1|1	0|1	0|1	0|1	0,1	0,2	0,2	5	0.02535	intergenic	ENSSSCG00000032193(dist=1001),ENSSSCG00000003596(dist=12481)	-	-
6	160535422	160535422	T	C	SNP	.	239	0|0	1|1	14|0	0|17	1|1	1|1	1|1	0|1	0|1	0|1	0,1	0,2	0,1	4	0.0455	intronic	ENSSSCG00000021292	-	-
6	166528336	166528336	G	C	SNP	.	361	0|0	1|1	2|1	0|4	1|1	1|1	1|1	1|1	1|1	1|1	0,1	0,2	0,1	4	0.0455	exonic	ENSSSCG00000037270	synonymous SNV	ENSSSCG00000037270:ENSSSCT00000054066:exon3:c.G249C:p.P83P,
7	28550315	28550315	A	G	SNP	.	316	0|0	1|1	26|0	0|12	1|1	1|1	1|1	0|1	0|1	0|1	0,1	0,3	0,3	7	0.008151	intronic	ENSSSCG00000001493	-	-
7	92644207	92644207	A	G	SNP	.	387	0|0	1|1	11|1	0|8	1|1	1|1	1|1	1|1	1|1	1|1	0,2	0,3	0,2	7	0.008151	intronic	ENSSSCG00000036702	-	-
7	98448664	98448664	G	C	SNP	.	280	0|0	1|1	13|0	0|12	1|1	1|1	1|1	0|1	0|1	0|1	0,1	0,3	0,1	5	0.02535	upstream	ENSSSCG00000002383	-	-
7	105938292	105938292	A	G	SNP	.	357	0|0	1|1	15|0	0|20	1|1	1|1	1|1	1|1	1|1	1|1	0,1	0,2	0,2	5	0.02535	intergenic	ENSSSCG00000032618(dist=189514),ENSSSCG00000040166(dist=1874321)	-	-
8	1714678	1714678	G	C	SNP	.	270	0|0	1|1	8|0	0|13	1|1	1|1	1|1	0|1	0|1	0|1	0,2	0,1	0,1	4	0.0455	intronic	ENSSSCG00000008695	-	-
8	6447538	6447538	C	T	SNP	.	249	0|0	1|1	6|0	0|20	1|1	1|1	1|1	1|1	1|1	1|1	0,1	0,1	0,2	4	0.0455	intronic	ENSSSCG00000036501	-	-
8	18924833	18924833	T	C	SNP	.	451	0|0	1|1	23|0	0|27	1|1	1|1	1|1	0|1	0|1	0|1	0,1	0,3	0,4	8	0.004678	intergenic	ENSSSCG00000023001(dist=10822),ENSSSCG00000028927(dist=62214)	-	-
8	31206632	31206632	C	G	SNP	.	443	0|0	1|1	7|1	0|17	1|1	1|1	1|1	1|1	1|1	1|1	0,2	0,3	0,1	6	0.01431	intergenic	ENSSSCG00000023112(dist=72599),ENSSSCG00000008792(dist=25311)	-	-
8	31206862	31206862	T	G	SNP	.	765	0|0	1|1	4|0	0|4	1|1	1|1	1|1	1|1	1|1	1|1	0,2	0,6	0,4	12	0.000532	intergenic	ENSSSCG00000023112(dist=72829),ENSSSCG00000008792(dist=25081)	-	-
8	54238236	54238236	T	C	SNP	.	999	0|0	1|1	6|0	0|9	1|1	1|1	1|1	1|1	1|1	1|1	0,43	0,125	0,140	308	5.955e-69	intergenic	ENSSSCG00000031195(dist=84089),ENSSSCG00000035975(dist=49039)	-	-
8	61731632	61731632	C	T	SNP	.	211	0|0	1|1	19|0	0|17	1|1	1|1	1|1	0|1	0|1	0|1	0,2	0,2	0,1	5	0.02535	intergenic	ENSSSCG00000031193(dist=937490),ENSSSCG00000024681(dist=808168)	-	-
8	130737843	130737843	C	A	SNP	.	286	0|0	1|1	15|0	1|17	1|1	1|1	1|1	0|1	0|1	0|1	0,1	0,5	0,1	7	0.008151	intergenic	ENSSSCG00000021712(dist=72698),ENSSSCG00000038867(dist=10399)	-	-
9	10411356	10411356	T	C	SNP	.	177	0|0	1|1	25|0	0|18	1|1	1|1	1|1	0|1	0|1	0|1	0,1	0,1	0,2	4	0.0455	downstream	ENSSSCG00000022347	-	-
9	123894416	123894416	T	C	SNP	.	425	0|0	1|1	28|0	0|23	1|1	1|1	1|1	1|1	1|1	1|1	0,3	0,2	0,1	6	0.01431	UTR3	ENSSSCG00000015549(ENSSSCT00000016939:c.*889A>G,ENSSSCT00000035305:c.*889A>G)	-	-
9	124282798	124282798	G	A	SNP	.	712	0|0	1|1	8|1	0|9	1|1	1|1	1|1	1|1	1|1	1|1	0,1	0,13	0,12	26	3.414e-07	upstream	ENSSSCG00000015555	-	-	9-124282236-124282872	9	124282236	124282872	0.000368	0.000774	12	146	86	34	30	24	1.74	12.84	12.11	2.07	2.06	1.68	8.9	1.94	-2.19775	Promoter (<=1kb)	124283137
10	7325154	7325154	G	A	SNP	.	139	0|0	1|1	18|0	0|26	1|1	1|1	1|1	0|1	0|1	0|1	0,1	0,1	0,2	4	0.0455	intergenic	ENSSSCG00000010814(dist=284254),ENSSSCG00000027207(dist=290438)	-	-
10	13548507	13548507	C	T	SNP	.	293	0|0	1|1	19|0	0|16	1|1	1|1	1|1	0|1	0|1	0|1	0,1	0,1	0,2	4	0.0455	intergenic	ENSSSCG00000010850(dist=20978),ENSSSCG00000017768(dist=71074)	-	-
10	14432651	14432651	C	T	SNP	.	194	0|0	1|1	9|0	0|3	1|1	1|1	1|1	0|1	0|1	0|1	0,1	0,3	0,1	5	0.02535	intronic	ENSSSCG00000040100	-	-
10	39931195	39931195	C	G	SNP	.	161	0|0	1|1	21|0	0|22	1|1	1|1	1|1	0|1	0|1	0|1	0,1	0,1	0,2	4	0.0455	intergenic	ENSSSCG00000040101(dist=48252),ENSSSCG00000011013(dist=1395)	-	-
11	12690187	12690187	T	C	SNP	.	238	0|0	1|1	16|0	0|14	1|1	1|1	1|1	0|1	0|1	0|1	0,3	0,1	0,1	5	0.02535	exonic	ENSSSCG00000009356	synonymous SNV	ENSSSCG00000009356:ENSSSCT00000040531:exon4:c.T744C:p.A248A,ENSSSCG00000009356:ENSSSCT00000010253:exon2:c.T138C:p.A46A,
11	15412172	15412172	G	A	SNP	.	194	0|0	1|1	19|0	0|14	1|1	1|1	1|1	0|1	0|1	0|1	0,1	0,1	0,3	5	0.02535	intergenic	ENSSSCG00000009370(dist=1672),ENSSSCG00000009372(dist=38600)	-	-
11	21930266	21930266	C	T	SNP	.	352	0|0	1|1	24|0	0|14	1|1	1|1	1|1	0|1	0|1	0|1	0,1	0,2	0,4	7	0.008151	intronic	ENSSSCG00000040929	-	-
12	49948233	49948233	A	G	SNP	.	208	0|0	1|1	24|0	0|27	1|1	1|1	1|1	0|1	0|1	0|1	0,1	0,1	0,2	4	0.0455	intronic	ENSSSCG00000017873	-	-
13	5058555	5058555	A	T	SNP	.	335	0|0	1|1	14|0	0|12	1|1	1|1	1|1	1|1	1|1	1|1	0,1	0,3	0,1	5	0.02535	intergenic	ENSSSCG00000011199(dist=294329),ENSSSCG00000011201(dist=259274)	-	-
13	33750281	33750281	G	A	SNP	.	852	0|0	1|1	7|1	0|12	1|1	1|1	1|1	1|1	1|1	1|1	0,6	0,12	0,3	21	4.593e-06	intronic	ENSSSCG00000011417	-	-	13-33749952-33751152	13	33749952	33751152	3.43e-06	1.7e-05	113	356	264	142	138	98	8.7	16.6	19.71	4.58	5.02	3.63	15	4.41	-1.76611	Intron (ENSSSCT00000059034/ENSSSCG00000011417, intron 1 of 24)	33670979
13	189386950	189386950	T	C	SNP	.	273	0|0	1|1	21|0	0|14	1|1	1|1	1|1	0|1	0|1	0|1	0,2	0,2	0,1	5	0.02535	intergenic	ENSSSCG00000037655(dist=59450),ENSSSCG00000012022(dist=45116)	-	-
14	248830	248830	T	C	SNP	.	388	0|0	1|1	23|0	0|22	1|1	1|1	1|1	0|1	0|1	0|1	0,1	0,7	0,4	12	0.000532	UTR5	ENSSSCG00000035901(ENSSSCT00000048435:c.-1252T>C)	-	-	14-248673-248897	14	248673	248897	0.149	0.156	6	19	21	4	24	3	2.47	4.75	8.4	0.69	4.68	0.6	5.21	1.99	-1.38851	5' UTR	248770
14	958547	958547	A	G	SNP	.	290	0|0	1|1	19|0	0|23	1|1	1|1	1|1	1|1	1|1	1|1	0,1	0,2	0,1	4	0.0455	intronic	ENSSSCG00000009584	-	-
15	68023712	68023712	G	A	SNP	.	341	0|0	1|1	15|0	0|13	1|1	1|1	1|1	1|1	1|1	1|1	0,2	0,4	0,1	7	0.008151	intronic	ENSSSCG00000015889	-	-
15	88338982	88338982	A	C	SNP	.	309	0|0	1|1	16|0	0|15	1|1	1|1	1|1	0|1	0|1	0|1	0,2	0,1	0,1	4	0.0455	intronic	ENSSSCG00000016018	-	-
15	126762166	126762166	A	G	SNP	.	999	0|0	1|1	49|0	15|235	1|1	1|1	1|1	1|1	1|1	1|1	2,117	3,115	1,136	350.385	3.494e-78	intergenic	ENSSSCG00000016237(dist=50472),ENSSSCG00000016239(dist=271225)	-	-
15	133181108	133181108	G	A	SNP	.	550	0|0	1|1	2|1	0|17	1|1	1|1	1|1	1|1	1|1	1|1	0,2	0,2	0,4	8	0.004678	intronic	ENSSSCG00000016291,ENSSSCG00000025038	-	-
15	133181119	133181119	A	G	SNP	.	467	0|0	1|1	3|1	0|18	1|1	1|1	1|1	1|1	1|1	1|1	0,2	0,2	0,3	7	0.008151	intronic	ENSSSCG00000016291,ENSSSCG00000025038	-	-
16	14966423	14966423	C	T	SNP	.	513	0|0	1|1	20|0	0|12	1|1	1|1	1|1	1|1	1|1	1|1	0,1	0,6	0,4	11	0.0009111	intergenic	ENSSSCG00000020845(dist=890393),ENSSSCG00000036931(dist=3931)	-	-
16	52797032	52797032	G	A	SNP	.	554	0|0	1|1	24|0	0|21	1|1	1|1	1|1	1|1	1|1	1|1	0,3	0,4	0,6	13	0.0003115	intergenic	ENSSSCG00000016998(dist=15170),ENSSSCG00000016999(dist=27337)	-	-
16	55072678	55072678	A	C	SNP	.	167	0|0	1|1	21|0	0|18	1|1	1|1	1|1	0|1	0|1	0|1	0,2	0,1	0,1	4	0.0455	intronic	ENSSSCG00000017012	-	-
16	56657394	56657394	T	C	SNP	.	275	0|0	1|1	24|0	0|23	1|1	1|1	1|1	1|1	1|1	1|1	0,2	0,1	0,1	4	0.0455	intergenic	ENSSSCG00000017019(dist=37202),NONE(dist=NONE)	-	-
16	66216763	66216763	T	A	SNP	.	162	0|0	1|1	7|0	0|19	1|1	1|1	1|1	0|1	0|1	0|1	0,1	0,1	0,2	4	0.0455	intergenic	ENSSSCG00000017061(dist=7793),ENSSSCG00000017062(dist=36754)	-	-
17	39066163	39066163	G	T	SNP	.	428	0|0	1|1	21|0	0|20	1|1	1|1	1|1	0|1	0|1	0|1	0,1	0,2	0,1	4	0.0455	intronic	ENSSSCG00000007311	-	-
17	47660985	47660985	A	G	SNP	.	144	0|0	1|1	17|0	0|19	1|1	1|1	1|1	0|1	0|1	0|1	0,1	0,2	0,1	4	0.0455	intronic	ENSSSCG00000038594	-	-
17	52045120	52045120	A	G	SNP	.	217	0|0	1|1	20|0	0|15	1|1	1|1	1|1	0|1	0|1	0|1	0,1	0,2	0,1	4	0.0455	intronic	ENSSSCG00000007469	-	-
X	20439678	20439678	G	C	SNP	.	116	0|0	1|1	10|0	0|15	1|1	1|1	1|1	0|1	0|1	0|1	0,1	0,2	0,1	4	0.0455	intronic	ENSSSCG00000012181	-	-
X	75296364	75296364	A	C	SNP	.	304	0|0	1|1	8|0	0|19	1|1	1|1	1|1	1|1	1|1	1|1	0,1	0,1	0,2	4	0.0455	intergenic	ENSSSCG00000029771(dist=328015),ENSSSCG00000012503(dist=448069)	-	-
X	75296392	75296392	A	G	SNP	.	318	0|0	1|1	7|0	0|17	1|1	1|1	1|1	1|1	1|1	1|1	0,1	0,1	0,2	4	0.0455	intergenic	ENSSSCG00000029771(dist=328043),ENSSSCG00000012503(dist=448041)	-	-
1	271897879	271897879	T	C	SNP	.	71	1|1	0|0	0|15	19|0	0|0	0|0	0|0	0|1	0|1	0|1	1,0	4,0	8,0	13	0.0003115	intronic	ENSSSCG00000005720	-	-
2	9528632	9528632	C	T	SNP	.	56	1|1	0|0	0|13	25|0	0|0	0|0	0|0	0|1	0|1	0|1	1,0	1,0	2,0	4	0.0455	intergenic	ENSSSCG00000013066(dist=87162),ENSSSCG00000014540(dist=6414)	-	-
4	110194154	110194154	C	T	SNP	.	95	1|1	0|0	0|18	27|0	0|0	0|0	0|0	0|1	0|1	0|1	1,0	2,0	1,0	4	0.0455	intronic	ENSSSCG00000037449	-	-
5	64442628	64442628	T	C	SNP	.	103	1|1	0|0	0|15	19|0	0|0	0|0	0|0	0|1	0|1	0|1	1,0	3,0	1,0	5	0.02535	intronic	ENSSSCG00000022230	-	-
6	12018483	12018483	G	C	SNP	.	62	1|1	0|0	0|14	15|0	0|0	0|0	0|0	0|1	0|1	0|1	1,0	1,0	3,0	5	0.02535	intronic	ENSSSCG00000002703	-	-
6	48088866	48088866	C	T	SNP	.	75	1|1	0|0	0|15	17|0	0|0	0|0	0|0	0|1	0|1	0|1	3,0	3,0	1,0	7	0.008151	upstream	ENSSSCG00000020817	-	-
7	10685608	10685608	A	G	SNP	.	70	1|1	0|0	0|16	13|0	0|0	0|0	0|0	0|1	0|1	0|1	1,0	2,0	1,0	4	0.0455	intergenic	ENSSSCG00000021576(dist=298606),ENSSSCG00000001060(dist=554084)	-	-
7	64500992	64500992	C	T	SNP	.	66	1|1	0|0	0|15	15|0	0|0	0|0	0|0	0|1	0|1	0|1	1,0	2,0	2,0	5	0.02535	intergenic	ENSSSCG00000001949(dist=124497),ENSSSCG00000001952(dist=6751)	-	-
8	47703298	47703298	G	C	SNP	.	125	1|1	0|0	0|11	6|0	0|0	0|0	0|0	0|1	0|1	0|1	2,0	1,0	2,0	5	0.02535	intronic	ENSSSCG00000031175	-	-
8	106442631	106442631	G	A	SNP	.	70	1|1	0|0	0|16	21|0	0|0	0|0	0|0	0|1	0|1	0|1	2,0	1,0	1,0	4	0.0455	intergenic	ENSSSCG00000036158(dist=153141),ENSSSCG00000033834(dist=1468342)	-	-
10	14432658	14432658	G	T	SNP	.	165	1|1	0|0	0|9	4|0	0|0	0|0	0|0	0|1	0|1	0|1	1,0	3,0	1,0	5	0.02535	intronic	ENSSSCG00000040100	-	-
10	48180270	48180270	C	A	SNP	.	66	1|1	0|0	0|14	18|0	0|0	0|0	0|0	0|1	0|1	0|1	2,0	1,0	3,0	6	0.01431	intronic	ENSSSCG00000032984	-	-
10	66496822	66496822	C	T	SNP	.	71	1|1	0|0	0|12	14|0	0|0	0|0	0|0	0|1	0|1	0|1	2,0	2,0	1,0	5	0.02535	intergenic	ENSSSCG00000035212(dist=1918),ENSSSCG00000011157(dist=500132)	-	-
12	50505002	50505002	C	G	SNP	.	61	1|1	0|0	0|20	16|0	0|0	0|0	0|0	0|1	0|1	0|1	2,0	1,0	2,0	5	0.02535	intronic	ENSSSCG00000017882	-	-
15	81899510	81899510	C	T	SNP	.	62	1|1	0|0	0|15	22|0	0|0	0|0	0|0	0|1	0|1	0|1	1,0	2,0	1,0	4	0.0455	downstream	ENSSSCG00000015979	-	-
15	114715372	114715372	C	T	SNP	.	75	1|1	0|0	0|18	9|0	0|0	0|0	0|0	0|1	0|1	0|1	1,0	1,0	2,0	4	0.0455	intergenic	ENSSSCG00000016160(dist=19036),ENSSSCG00000029020(dist=262342)	-	-
17	32593929	32593929	C	T	SNP	.	122	1|1	0|0	0|16	17|0	0|0	0|0	0|0	0|1	0|1	0|1	2,0	1,0	1,0	4	0.0455	upstream	ENSSSCG00000037324	-	-
17	47116408	47116408	T	A	SNP	.	61	1|1	0|0	0|21	23|0	0|0	0|0	0|0	0|1	0|1	0|1	3,0	1,0	3,0	7	0.008151	intergenic	ENSSSCG00000021255(dist=51935),ENSSSCG00000031648(dist=14411)	-	-
2	141265636	141265636	A	G	SNP	.	175	0|0	1|1	27|0	0|19	0|1	0|1	0|1	0|0	0|0	0|0	0,1	0,1	1,5	4.5	0.0339	intronic	ENSSSCG00000026423	-	-
3	8857474	8857474	C	T	SNP	.	371	0|0	1|1	30|0	0|10	0|1	0|1	0|1	0|0	0|0	0|0	1,1	2,9	3,8	6	0.01431	intergenic	ENSSSCG00000034347(dist=18059),ENSSSCG00000025698(dist=7195)	-	-
3	79257894	79257894	C	A	SNP	.	999	0|0	1|1	4|0	1|17	0|1	0|1	0|1	0|1	0|1	0|1	1,7	6,18	4,13	14.8776	0.0001147	UTR5	ENSSSCG00000008372(ENSSSCT00000037536:c.-1620G>T,ENSSSCT00000049734:c.-1620G>T,ENSSSCT00000052845:c.-1620G>T,ENSSSCT00000054931:c.-1620G>T)	-	-	3-79257469-79258424	3	79257469	79258424	0.000714	0.00135	110	268	153	113	165	43	10.64	15.7	14.35	4.58	7.55	2	13.56	4.71	-1.52556	Intron (ENSSSCT00000061454/ENSSSCG00000008372, intron 1 of 23)	78906151
4	46912264	46912264	C	T	SNP	.	751	0|0	1|1	3|0	0|8	0|1	0|1	0|1	0|1	0|1	0|1	2,1	4,14	1,9	9.32258	0.002263	UTR5	ENSSSCG00000021184(ENSSSCT00000033694:c.-230G>A)	-	-	4-46912128-46912815	4	46912128	46912815	0.00462	0.00662	61	142	99	90	96	46	8.2	11.56	12.91	5.07	6.1	2.98	10.89	4.72	-1.20615	Promoter (<=1kb)	46886968
5	19056992	19056992	G	A	SNP	.	529	0|0	1|1	21|0	0|24	0|1	0|1	0|1	1|1	1|1	1|1	1,1	1,7	2,6	5.55556	0.01842	intergenic	ENSSSCG00000028481(dist=126608),ENSSSCG00000000279(dist=94177)	-	-
6	83362171	83362171	T	C	SNP	.	533	0|0	1|1	17|0	0|17	0|1	0|1	0|1	0|1	0|1	0|1	1,6	1,5	2,1	4	0.0455	UTR5	ENSSSCG00000026257(ENSSSCT00000055479:c.-1856A>G,ENSSSCT00000063762:c.-1856A>G)	-	-
6	85533737	85533737	T	A	SNP	.	661	0|0	1|1	19|0	0|17	0|1	0|1	0|1	0|1	0|1	0|1	1,4	2,6	1,4	5.55556	0.01842	intergenic	ENSSSCG00000028973(dist=6657),ENSSSCG00000029097(dist=12291)	-	-
7	37054355	37054355	G	A	SNP	.	397	0|0	1|1	19|0	0|11	0|1	0|1	0|1	0|1	0|1	0|1	1,5	1,4	1,3	5.4	0.02014	intergenic	ENSSSCG00000001629(dist=59596),ENSSSCG00000038520(dist=7944)	-	-
7	83075279	83075279	G	A	SNP	.	759	0|0	1|1	17|0	0|11	0|1	0|1	0|1	0|1	0|1	0|1	2,6	2,7	1,7	9	0.0027	downstream	ENSSSCG00000002254	-	-	7-83074983-83075571	7	83074983	83075571	4.21e-05	0.00013	41	89	70	35	31	26	6.44	8.47	10.67	2.3	2.3	1.97	8.53	2.19	-1.96162	Downstream (<1kb)	83076122
10	51676226	51676226	T	G	SNP	.	311	0|0	1|1	16|0	0|16	0|1	0|1	0|1	0|0	0|0	0|0	1,4	1,4	2,5	4.76471	0.02905	intergenic	ENSSSCG00000011076(dist=55110),ENSSSCG00000021093(dist=7103)	-	-
18	9150209	9150209	C	T	SNP	.	477	0|0	1|1	22|0	0|20	0|1	0|1	0|1	0|1	0|1	0|1	1,2	1,4	1,5	4.57143	0.03251	intronic	ENSSSCG00000032390	-	-	18-9150171-9151030	18	9150171	9151030	0.000423	0.000871	43	166	125	54	85	35	4.62	10.81	13.04	2.43	4.32	1.81	9.49	2.85	-1.73545	Promoter (<=1kb)	9132434
1	192225799	192225799	T	C	SNP	.	117	1|1	0|0	0|11	31|0	0|1	0|1	0|1	0|0	0|0	0|0	0,1	13,3	7,2	7.53846	0.00604	intergenic	ENSSSCG00000005106(dist=298995),ENSSSCG00000036551(dist=497048)	-	-
2	140532326	140532326	T	C	SNP	.	260	1|1	0|0	0|21	27|0	0|1	0|1	0|1	0|1	0|1	0|1	5,1	9,5	8,1	7.75862	0.005346	UTR5	ENSSSCG00000014338(ENSSSCT00000050075:c.-582A>G)	-	-	2-140531646-140532380	2	140531646	140532380	0.00178	0.00292	51	117	89	59	74	45	6.42	8.92	10.86	3.11	4.4	2.73	8.73	3.41	-1.35621	5' UTR	140515563
3	8971584	8971584	A	C	SNP	.	308	1|1	0|0	0|8	17|0	0|1	0|1	0|1	0|1	0|1	0|1	3,2	5,2	12,2	7.53846	0.00604	intergenic	ENSSSCG00000038938(dist=24342),ENSSSCG00000007679(dist=5344)	-	-
5	82375179	82375179	G	A	SNP	.	166	1|1	0|0	0|13	20|0	0|1	0|1	0|1	1|1	1|1	1|1	1,0	12,3	3,1	7.2	0.00729	intronic	ENSSSCG00000000862	-	-
9	130835376	130835376	G	A	SNP	.	188	1|1	0|0	0|12	18|0	0|1	0|1	0|1	0|1	0|1	0|1	1,1	9,2	6,2	5.7619	0.01638	intergenic	ENSSSCG00000015595(dist=49777),ENSSSCG00000038614(dist=109308)	-	-
[truncated: 21 more columns]

## Sheet: Table S16-2
Table S16-2 Paternal-dependent open loci of PEF in ATAC-seq data
#chr	start	end	ref	mut	variation_type	database	quality	Father_type	Mother_type	Father_read	Mother_read	PEF5_type	PEF7_type	PEF8_type	ips5_type	ips7_type	ips8_type	PEF5_read	PEF7_read	PEF8_read	chisq_PEF	p_PEF	ips5_read	ips7_read	ips8_read	chisq_ips	p_ips	structure_type	structure_gene	function_type	function_gene	peak_name	Chr	Start	End	p-value	FDR	PEF5_reads	PEF7_reads	PEF8_reads	ips5_reads	ips7_reads	ips8_reads	PEF5_rpkm	PEF7_rpkm	PEF8_rpkm	ips5_rpkm	ips7_rpkm	ips8_rpkm
1	11161496	11161496	C	T	SNP	.	60	0|0	1|1	23|0	0|23	0|0	0|0	0|0	0|1	0|1	0|1	1,0	1,0	2,0	4	0.0455	0,1	2,1	1,1	0	1	intergenic	ENSSSCG00000004064(dist=933549),ENSSSCG00000004069(dist=280437)	-	-
1	29670194	29670194	T	A	SNP	.	56	0|0	1|1	17|0	0|22	0|0	0|0	0|0	0|1	0|1	0|1	2,0	1,0	1,0	4	0.0455	2,1	0,1	0,1	0.2	0.6547	intronic	ENSSSCG00000021443	-	-
1	52154418	52154418	C	A	SNP	.	69	0|0	1|1	18|0	0|18	0|0	0|0	0|0	0|1	0|1	0|1	1,0	2,0	1,0	4	0.0455	1,1	0,1	1,1	0.2	0.6547	intronic	ENSSSCG00000004280	-	-
1	218994905	218994905	T	C	SNP	.	54	0|0	1|1	16|0	0|15	0|0	0|0	0|0	0|1	0|1	0|1	2,0	1,0	1,0	4	0.0455	2,1	1,1	2,1	0.5	0.4795	intronic	ENSSSCG00000005227	-	-
1	236406279	236406279	C	A	SNP	.	101	0|0	1|1	27|0	0|15	0|0	0|0	0|0	0|1	0|1	0|1	1,0	1,0	2,0	4	0.0455	0,1	3,3	0,1	0.5	0.4795	intronic	ENSSSCG00000005316	-	-
2	80458427	80458427	C	G	SNP	.	90	0|0	1|1	23|0	0|18	0|0	0|0	0|0	0|1	0|1	0|1	1,0	2,0	1,0	4	0.0455	2,1	1,2	0,1	0.142857	0.7055	exonic	ENSSSCG00000040507	nonsynonymous SNV	ENSSSCG00000040507:ENSSSCT00000064391:exon4:c.C433G:p.Q145E,ENSSSCG00000040507:ENSSSCT00000064897:exon4:c.C262G:p.Q88E,ENSSSCG00000040507:ENSSSCT00000037754:exon4:c.C433G:p.Q145E,
2	127617255	127617255	A	G	SNP	.	69	0|0	1|1	29|0	0|11	0|0	0|0	0|0	0|1	0|1	0|1	1,0	3,0	2,0	6	0.01431	0,1	0,1	1,1	1	0.3173	intergenic	ENSSSCG00000014240(dist=486624),ENSSSCG00000014242(dist=430992)	-	-
2	127617261	127617261	C	T	SNP	.	61	0|0	1|1	30|0	0|14	0|0	0|0	0|0	0|1	0|1	0|1	1,0	3,0	2,0	6	0.01431	0,1	0,1	1,1	1	0.3173	intergenic	ENSSSCG00000014240(dist=486630),ENSSSCG00000014242(dist=430986)	-	-
2	140447545	140447545	T	C	SNP	.	43.6471	0|0	1|1	19|0	0|11	0|0	0|0	0|0	0|1	0|1	0|1	2,0	1,0	1,0	4	0.0455	1,1	0,1	0,1	1	0.3173	intronic	ENSSSCG00000014336	-	-
3	596470	596470	A	C	SNP	.	61	0|0	1|1	15|0	0|17	0|0	0|0	0|0	0|1	0|1	0|1	1,0	4,0	4,0	9	0.0027	0,1	1,1	3,1	0.142857	0.7055	intronic	ENSSSCG00000007547	-	-
3	34776941	34776941	C	T	SNP	.	74	0|0	1|1	14|0	0|18	0|0	0|0	0|0	0|1	0|1	0|1	1,0	2,0	1,0	4	0.0455	0,1	0,1	1,1	1	0.3173	intergenic	ENSSSCG00000007915(dist=681694),ENSSSCG00000007917(dist=158829)	-	-
3	69813011	69813011	C	T	SNP	.	76	0|0	1|1	30|0	0|19	0|0	0|0	0|0	0|1	0|1	0|1	1,0	2,0	1,0	4	0.0455	0,1	1,1	0,1	1	0.3173	intronic	ENSSSCG00000008307	-	-
3	112956214	112956214	G	A	SNP	.	72	0|0	1|1	11|0	0|30	0|0	0|0	0|0	0|1	0|1	0|1	1,0	2,0	1,0	4	0.0455	0,1	0,1	1,1	1	0.3173	intergenic	ENSSSCG00000032121(dist=16387),ENSSSCG00000008574(dist=13855)	-	-
3	117609669	117609669	T	C	SNP	.	77	0|0	1|1	14|0	0|30	0|0	0|0	0|0	0|1	0|1	0|1	2,0	1,0	1,0	4	0.0455	2,1	1,2	2,1	0.111111	0.7389	intronic	ENSSSCG00000030115	-	-
4	493405	493405	G	T	SNP	.	87	0|0	1|1	7|0	0|12	0|0	0|0	0|0	0|1	0|1	0|1	1,0	3,0	3,0	7	0.008151	0,2	1,1	3,1	0	1	intronic	ENSSSCG00000005917,ENSSSCG00000005920	-	-
4	40335058	40335058	T	C	SNP	.	105	0|0	1|1	9|0	0|9	0|0	0|0	0|0	0|1	0|1	0|1	1,0	6,0	2,0	9	0.0027	1,1	0,2	1,1	0.666667	0.4142	intronic	ENSSSCG00000006089	-	-	4-40334998-40335294	4	40334998	40335294	0.00469	0.0067	6	33	19	5	6	7	1.87	6.24	5.75	0.65	0.89	1.05
5	14807576	14807576	C	G	SNP	.	61	0|0	1|1	19|0	0|24	0|0	0|0	0|0	0|1	0|1	0|1	1,0	3,0	1,0	5	0.02535	2,1	0,1	1,1	0	1	upstream	ENSSSCG00000038181	-	-
5	29025854	29025854	T	G	SNP	.	48.2097	0|0	1|1	7|0	0|4	0|0	0|0	0|0	0|1	0|1	0|1	1,0	1,0	2,0	4	0.0455	3,1	1,1	2,1	1	0.3173	intronic	ENSSSCG00000039060	-	-
5	46822945	46822945	C	A	SNP	.	99	0|0	1|1	24|0	0|27	0|0	0|0	0|0	0|1	0|1	0|1	3,0	2,0	4,0	9	0.0027	1,2	0,1	1,1	0.666667	0.4142	intronic	ENSSSCG00000000554	-	-
5	49159267	49159267	C	G	SNP	.	125	0|0	1|1	31|0	0|20	0|0	0|0	0|0	0|1	0|1	0|1	1,0	2,0	3,0	6	0.01431	1,1	2,2	1,2	0.111111	0.7389	intergenic	ENSSSCG00000029163(dist=233297),ENSSSCG00000000567(dist=590498)	-	-
5	57776951	57776951	G	A	SNP	.	104	0|0	1|1	20|0	0|10	0|0	0|0	0|0	0|1	0|1	0|1	1,0	2,0	1,0	4	0.0455	2,2	3,2	1,1	0.0909091	0.763	downstream	ENSSSCG00000039307	-	-
5	57778325	57778325	G	C	SNP	.	74	0|0	1|1	17|0	0|11	0|0	0|0	0|0	0|1	0|1	0|1	1,0	3,0	1,0	5	0.02535	0,1	1,1	0,1	1	0.3173	upstream	ENSSSCG00000039307	-	-
5	81413346	81413346	G	A	SNP	.	120	0|0	1|1	13|0	0|27	0|0	0|0	0|0	0|1	0|1	0|1	1,0	2,0	1,0	4	0.0455	1,1	2,3	1,1	0.111111	0.7389	intronic	ENSSSCG00000000856	-	-
5	85143097	85143097	A	G	SNP	.	116	0|0	1|1	12|0	0|15	0|0	0|0	0|0	0|1	0|1	0|1	1,0	1,0	2,0	4	0.0455	2,1	0,2	2,2	0.111111	0.7389	intronic	ENSSSCG00000022083	-	-
6	12370357	12370357	C	A	SNP	.	99	0|0	1|1	20|0	0|13	0|0	0|0	0|0	0|1	0|1	0|1	1,0	2,0	1,0	4	0.0455	1,1	2,1	0,2	0.142857	0.7055	intronic	ENSSSCG00000028878	-	-
6	13475719	13475719	G	A	SNP	.	63	0|0	1|1	27|0	0|27	0|0	0|0	0|0	0|1	0|1	0|1	1,0	1,0	2,0	4	0.0455	3,1	0,1	1,1	0.142857	0.7055	intronic	ENSSSCG00000025425	-	-
6	88681915	88681915	A	G	SNP	.	105	0|0	1|1	11|0	0|17	0|0	0|0	0|0	0|1	0|1	0|1	2,0	1,0	1,0	4	0.0455	0,1	0,1	1,2	1.8	0.1797	intronic	ENSSSCG00000003610,ENSSSCG00000031514	-	-
6	147633156	147633156	T	C	SNP	.	144	0|0	1|1	14|0	0|19	0|0	0|0	0|0	0|1	0|1	0|1	1,0	2,0	1,0	4	0.0455	3,2	3,3	0,1	0	1	intronic	ENSSSCG00000025672	-	-
6	152956068	152956068	C	T	SNP	.	64	0|0	1|1	16|0	0|22	0|0	0|0	0|0	0|1	0|1	0|1	1,0	2,0	1,0	4	0.0455	0,1	0,1	2,1	0.2	0.6547	intronic	ENSSSCG00000003828	-	-
6	158337195	158337195	C	A	SNP	.	81	0|0	1|1	23|0	0|14	0|0	0|0	0|0	0|1	0|1	0|1	1,0	1,0	2,0	4	0.0455	3,2	6,2	1,1	1.66667	0.1967	intronic	ENSSSCG00000029698	-	-
7	7495414	7495414	T	C	SNP	.	133	0|0	1|1	18|0	0|24	0|0	0|0	0|0	0|1	0|1	0|1	1,0	1,0	2,0	4	0.0455	2,3	0,1	1,1	0.5	0.4795	intronic	ENSSSCG00000001042	-	-
7	16885861	16885861	A	G	SNP	.	83	0|0	1|1	12|0	0|13	0|0	0|0	0|0	0|1	0|1	0|1	1,0	2,0	3,0	6	0.01431	2,1	1,1	4,2	0.818182	0.3657	intergenic	ENSSSCG00000001080(dist=210872),ENSSSCG00000001081(dist=5458)	-	-
7	103463586	103463586	C	T	SNP	.	86	0|0	1|1	17|0	0|16	0|0	0|0	0|0	0|1	0|1	0|1	2,0	1,0	2,0	5	0.02535	1,1	1,1	1,2	0.142857	0.7055	intronic	ENSSSCG00000002410	-	-
7	104671417	104671417	T	C	SNP	.	69	0|0	1|1	16|0	0|22	0|0	0|0	0|0	0|1	0|1	0|1	3,0	2,0	1,0	6	0.01431	1,1	0,1	1,1	0.2	0.6547	intergenic	ENSSSCG00000002414(dist=388161),ENSSSCG00000032618(dist=1072869)	-	-
8	883071	883071	G	A	SNP	.	86	0|0	1|1	19|0	0|20	0|0	0|0	0|0	0|1	0|1	0|1	1,0	2,0	1,0	4	0.0455	1,1	1,2	1,1	0.142857	0.7055	intronic	ENSSSCG00000030827	-	-
8	2224912	2224912	C	G	SNP	.	72	0|0	1|1	17|0	0|10	0|0	0|0	0|0	0|1	0|1	0|1	1,0	1,0	2,0	4	0.0455	1,1	0,1	0,1	1	0.3173	intergenic	ENSSSCG00000008701(dist=79191),ENSSSCG00000008703(dist=95314)	-	-
8	37784023	37784023	A	T	SNP	.	87	0|0	1|1	16|0	0|18	0|0	0|0	0|0	0|1	0|1	0|1	2,0	1,0	2,0	5	0.02535	1,1	1,2	0,1	0.666667	0.4142	intronic	ENSSSCG00000008813	-	-
8	85308382	85308382	A	G	SNP	.	72	0|0	1|1	20|0	0|18	0|0	0|0	0|0	0|1	0|1	0|1	1,0	4,0	4,0	9	0.0027	1,1	0,1	0,1	1	0.3173	intronic	ENSSSCG00000009050	-	-	8-85308242-85308457	8	85308242	85308457	0.0122	0.0156	4	15	12	5	3	1	1.72	3.9	5	0.9	0.61	0.21
8	135560320	135560320	T	G	SNP	.	72	0|0	1|1	9|0	0|17	0|0	0|0	0|0	0|1	0|1	0|1	3,0	1,0	1,0	5	0.02535	0,1	0,1	1,1	1	0.3173	intronic	ENSSSCG00000009245	-	-
9	116109405	116109405	G	T	SNP	.	62	0|0	1|1	10|0	0|28	0|0	0|0	0|0	0|1	0|1	0|1	1,0	2,0	2,0	5	0.02535	0,1	2,1	2,1	0.142857	0.7055	UTR5	ENSSSCG00000015496(ENSSSCT00000016881:c.-978C>A)	-	-
10	9685291	9685291	G	A	SNP	.	113	0|0	1|1	28|0	0|14	0|0	0|0	0|0	0|1	0|1	0|1	1,0	1,0	2,0	4	0.0455	1,3	4,1	1,1	0.0909091	0.763	upstream	ENSSSCG00000010823	-	-
10	20969462	20969462	G	A	SNP	.	85	0|0	1|1	23|0	0|23	0|0	0|0	0|0	0|1	0|1	0|1	1,0	3,0	1,0	5	0.02535	1,1	2,2	2,1	0.111111	0.7389	intronic	ENSSSCG00000010904	-	-
11	1134068	1134068	T	C	SNP	.	72	0|0	1|1	8|0	0|11	0|0	0|0	0|0	0|1	0|1	0|1	1,0	3,0	2,0	6	0.01431	1,1	0,1	0,1	1	0.3173	intronic	ENSSSCG00000009276	-	-
11	4778843	4778843	C	T	SNP	.	102	0|0	1|1	25|0	0|21	0|0	0|0	0|0	0|1	0|1	0|1	3,0	1,0	1,0	5	0.02535	1,2	0,1	0,1	1.8	0.1797	intergenic	ENSSSCG00000039890(dist=27753),ENSSSCG00000009305(dist=70781)	-	-
11	21909667	21909667	G	T	SNP	.	65	0|0	1|1	27|0	0|24	0|0	0|0	0|0	0|1	0|1	0|1	1,0	3,0	1,0	5	0.02535	1,1	0,1	1,1	0.2	0.6547	intergenic	ENSSSCG00000023738(dist=36886),ENSSSCG00000021708(dist=12447)	-	-
12	4252788	4252788	G	A	SNP	.	75	0|0	1|1	7|0	0|19	0|0	0|0	0|0	0|1	0|1	0|1	1,0	3,0	2,0	6	0.01431	1,1	0,1	0,1	1	0.3173	intergenic	ENSSSCG00000036900(dist=301289),ENSSSCG00000017168(dist=1989)	-	-
12	11130586	11130586	T	C	SNP	.	68	0|0	1|1	24|0	0|23	0|0	0|0	0|0	0|1	0|1	0|1	1,0	2,0	2,0	5	0.02535	1,1	1,1	0,1	0.2	0.6547	intronic	ENSSSCG00000017255	-	-
12	23364642	23364642	T	C	SNP	.	155	0|0	1|1	16|0	0|18	0|0	0|0	0|0	0|1	0|1	0|1	2,0	6,0	1,0	9	0.0027	2,1	1,4	0,1	1	0.3173	intronic	ENSSSCG00000039198	-	-
12	23652444	23652444	G	C	SNP	.	94	0|0	1|1	18|0	0|19	0|0	0|0	0|0	0|1	0|1	0|1	1,0	2,0	1,0	4	0.0455	1,2	0,1	1,1	0.666667	0.4142	intronic	ENSSSCG00000018058	-	-
12	48477745	48477745	C	G	SNP	.	144	0|0	1|1	10|0	0|18	0|0	0|0	0|0	0|1	0|1	0|1	3,0	4,0	2,0	9	0.0027	0,2	2,3	2,1	0.4	0.5271	intronic	ENSSSCG00000037159	-	-
12	48480462	48480462	T	C	SNP	.	82	0|0	1|1	16|0	0|13	0|0	0|0	0|0	0|1	0|1	0|1	1,0	2,0	1,0	4	0.0455	3,1	1,1	0,2	0	1	exonic	ENSSSCG00000037159	synonymous SNV	ENSSSCG00000037159:ENSSSCT00000039378:exon2:c.A213G:p.A71A,
12	49996112	49996112	C	A	SNP	.	62	0|0	1|1	18|0	0|23	0|0	0|0	0|0	0|1	0|1	0|1	2,0	1,0	1,0	4	0.0455	0,1	1,1	2,1	0	1	intronic	ENSSSCG00000017874	-	-
13	2552672	2552672	A	G	SNP	.	103	0|0	1|1	19|0	0|14	0|0	0|0	0|0	0|1	0|1	0|1	2,0	1,0	1,0	4	0.0455	1,1	0,2	1,1	0.666667	0.4142	intronic	ENSSSCG00000024938	-	-
13	13327878	13327878	G	A	SNP	.	56	0|0	1|1	16|0	0|16	0|0	0|0	0|0	0|1	0|1	0|1	2,0	2,0	1,0	5	0.02535	1,1	0,1	0,1	1	0.3173	intronic	ENSSSCG00000011216	-	-
13	16978540	16978540	A	C	SNP	.	71	0|0	1|1	15|0	0|24	0|0	0|0	0|0	0|1	0|1	0|1	2,0	1,0	1,0	4	0.0455	2,1	0,1	0,1	0.2	0.6547	intronic	ENSSSCG00000038607	-	-
13	202998109	202998109	G	A	SNP	.	97	0|0	1|1	21|0	0|20	0|0	0|0	0|0	0|1	0|1	0|1	3,0	2,0	3,0	8	0.004678	0,1	5,3	1,1	0.0909091	0.763	intronic	ENSSSCG00000028122	-	-	13-202997869-202998197	13	202997869	202998197	0.248	0.254	20	40	16	16	43	15	5.63	6.82	4.37	1.89	5.73	2.03
13	202998118	202998118	G	C	SNP	.	111	0|0	1|1	24|0	0|20	0|0	0|0	0|0	0|1	0|1	0|1	2,0	2,0	3,0	7	0.008151	0,1	5,3	1,1	0.0909091	0.763	intronic	ENSSSCG00000028122	-	-	13-202997869-202998197	13	202997869	202998197	0.248	0.254	20	40	16	16	43	15	5.63	6.82	4.37	1.89	5.73	2.03
15	13208283	13208283	C	T	SNP	.	96	0|0	1|1	12|0	0|19	0|0	0|0	0|0	0|1	0|1	0|1	2,0	4,0	1,0	7	0.008151	1,2	1,1	0,1	0.666667	0.4142	upstream	ENSSSCG00000032198	-	-
15	96179056	96179056	T	G	SNP	.	54	0|0	1|1	23|0	0|21	0|0	0|0	0|0	0|1	0|1	0|1	2,0	2,0	3,0	7	0.008151	1,1	4,1	1,1	1	0.3173	intergenic	ENSSSCG00000016061(dist=112066),ENSSSCG00000016062(dist=134495)	-	-
15	101210254	101210254	T	C	SNP	.	167	0|0	1|1	24|0	0|17	0|0	0|0	0|0	0|1	0|1	0|1	2,0	4,0	2,0	8	0.004678	0,1	1,3	2,2	1	0.3173	intronic	ENSSSCG00000016074,ENSSSCG00000016075	-	-
15	106515545	106515545	A	G	SNP	.	72	0|0	1|1	21|0	0|17	0|0	0|0	0|0	0|1	0|1	0|1	1,0	1,0	2,0	4	0.0455	2,1	0,1	0,1	0.2	0.6547	upstream	ENSSSCG00000016118	-	-
15	117146034	117146034	T	C	SNP	.	72	0|0	1|1	11|0	0|16	0|0	0|0	0|0	0|1	0|1	0|1	2,0	1,0	2,0	5	0.02535	1,1	0,1	0,1	1	0.3173	intergenic	ENSSSCG00000016170(dist=10161),ENSSSCG00000034282(dist=110084)	-	-
15	121468648	121468648	G	A	SNP	.	127	0|0	1|1	27|0	0|21	0|0	0|0	0|0	0|1	0|1	0|1	1,0	3,0	1,0	5	0.02535	1,2	0,1	1,2	1.28571	0.2568	intronic	ENSSSCG00000032522	-	-
15	132892399	132892399	G	C	SNP	.	141	0|0	1|1	20|0	0|26	0|0	0|0	0|0	0|1	0|1	0|1	1,0	2,0	1,0	4	0.0455	1,2	0,1	1,2	1.28571	0.2568	intronic	ENSSSCG00000022177	-	-
15	138397521	138397521	G	A	SNP	.	67	0|0	1|1	25|0	0|17	0|0	0|0	0|0	0|1	0|1	0|1	1,0	2,0	2,0	5	0.02535	1,1	0,1	0,1	1	0.3173	intronic	ENSSSCG00000024777	-	-
16	65913970	65913970	C	T	SNP	.	76	0|0	1|1	23|0	0|19	0|0	0|0	0|0	0|1	0|1	0|1	1,0	2,0	1,0	4	0.0455	0,1	0,1	1,1	1	0.3173	intronic	ENSSSCG00000017054	-	-
16	71932441	71932441	G	A	SNP	.	76	0|0	1|1	19|0	0|18	0|0	0|0	0|0	0|1	0|1	0|1	1,0	2,0	2,0	5	0.02535	1,2	3,1	1,1	0.111111	0.7389	intronic	ENSSSCG00000017091	-	-
17	4890528	4890528	C	T	SNP	.	75	0|0	1|1	15|0	0|20	0|0	0|0	0|0	0|1	0|1	0|1	1,0	2,0	1,0	4	0.0455	1,1	0,1	0,1	1	0.3173	intronic	ENSSSCG00000006982	-	-
17	52682482	52682482	T	G	SNP	.	74	0|0	1|1	19|0	0|20	0|0	0|0	0|0	0|1	0|1	0|1	1,0	2,0	1,0	4	0.0455	1,1	0,1	0,1	1	0.3173	intergenic	ENSSSCG00000038209(dist=202216),ENSSSCG00000007477(dist=61088)	-	-
17	52682507	52682507	C	T	SNP	.	74	0|0	1|1	21|0	0|18	0|0	0|0	0|0	0|1	0|1	0|1	1,0	2,0	1,0	4	0.0455	1,1	0,1	0,1	1	0.3173	intergenic	ENSSSCG00000038209(dist=202241),ENSSSCG00000007477(dist=61063)	-	-
1	261109089	261109089	A	G	SNP	.	189	1|1	0|0	0|12	13|0	1|1	1|1	1|1	0|1	0|1	0|1	0,2	0,1	0,2	5	0.02535	1,0	1,1	1,0	1	0.3173	intronic	ENSSSCG00000005512	-	-
2	87987527	87987527	T	G	SNP	.	346	1|1	0|0	0|13	21|0	1|1	1|1	1|1	0|1	0|1	0|1	0,1	0,6	0,2	9	0.0027	1,0	1,0	4,3	1	0.3173	intergenic	ENSSSCG00000014108(dist=52135),ENSSSCG00000014112(dist=35182)	-	-
2	130917236	130917236	C	A	SNP	.	298	1|1	0|0	0|30	23|0	1|1	1|1	1|1	0|1	0|1	0|1	0,1	0,1	0,2	4	0.0455	1,2	1,1	1,2	0.5	0.4795	intergenic	ENSSSCG00000034496(dist=57170),ENSSSCG00000014255(dist=99194)	-	-
4	56543644	56543644	A	G	SNP	.	554	1|1	0|0	0|23	4|0	1|1	1|1	1|1	1|1	1|1	1|1	0,1	0,6	0,2	9	0.0027	0,6	0,1	0,1	8	0.004678	intronic	ENSSSCG00000006156	-	-
4	56543658	56543658	G	A	SNP	.	485	1|1	0|0	0|22	3|0	1|1	1|1	1|1	1|1	1|1	1|1	0,1	0,4	0,2	7	0.008151	0,5	0,1	0,1	7	0.008151	intronic	ENSSSCG00000006156	-	-
5	2719470	2719470	A	T	SNP	.	283	1|1	0|0	0|18	17|0	1|1	1|1	1|1	1|1	1|1	1|1	0,1	0,1	0,2	4	0.0455	0,1	0,2	0,1	4	0.0455	intronic	ENSSSCG00000000955	-	-
5	17451768	17451768	G	A	SNP	.	262	1|1	0|0	0|16	14|0	1|1	1|1	1|1	0|1	0|1	0|1	0,1	0,3	0,1	5	0.02535	2,1	1,1	1,1	0.142857	0.7055	intergenic	ENSSSCG00000035962(dist=23289),ENSSSCG00000040636(dist=30329)	-	-
6	57964337	57964337	C	T	SNP	.	286	1|1	0|0	0|18	17|0	1|1	1|1	1|1	0|1	0|1	0|1	0,1	0,3	0,1	5	0.02535	1,0	1,4	1,1	0.5	0.4795	intronic	ENSSSCG00000024413	-	-
6	63364870	63364870	T	C	SNP	.	184	1|1	0|0	0|18	17|0	1|1	1|1	1|1	0|1	0|1	0|1	0,2	0,2	0,1	5	0.02535	2,1	1,0	1,0	1.8	0.1797	UTR3	ENSSSCG00000040575(ENSSSCT00000046783:c.*691T>C)	-	-
6	150127766	150127766	A	T	SNP	.	280	1|1	0|0	0|22	14|0	1|1	1|1	1|1	1|1	1|1	1|1	0,2	0,1	0,1	4	0.0455	0,2	0,1	0,1	4	0.0455	intronic	ENSSSCG00000003821	-	-
7	78325938	78325938	A	G	SNP	.	317	1|1	0|0	0|22	22|0	1|1	1|1	1|1	0|1	0|1	0|1	0,1	0,2	0,3	6	0.01431	1,4	3,1	1,0	0	1	intergenic	ENSSSCG00000002130(dist=17876),ENSSSCG00000002131(dist=13436)	-	-
8	31950370	31950370	G	A	SNP	.	150	1|1	0|0	0|17	18|0	1|1	1|1	1|1	0|1	0|1	0|1	0,2	0,1	0,1	4	0.0455	1,0	1,1	1,0	1	0.3173	intronic	ENSSSCG00000022168	-	-
8	54238078	54238078	C	A	SNP	.	999	1|1	0|0	0|14	15|0	1|1	1|1	1|1	1|1	1|1	1|1	0,35	1,77	0,66	175.022	5.92e-40	0,55	1,70	1,80	199.077	3.32e-45	intergenic	ENSSSCG00000031195(dist=83931),ENSSSCG00000035975(dist=49197)	-	-
8	114826701	114826701	T	G	SNP	.	220	1|1	0|0	0|22	19|0	1|1	1|1	1|1	0|1	0|1	0|1	0,1	0,2	0,1	4	0.0455	1,1	1,2	1,0	0	1	intergenic	ENSSSCG00000031901(dist=457386),ENSSSCG00000032094(dist=35374)	-	-
8	135002956	135002956	G	T	SNP	.	321	1|1	0|0	0|16	19|0	1|1	1|1	1|1	0|1	0|1	0|1	0,1	0,1	0,3	5	0.02535	3,2	1,2	1,1	0	1	intronic	ENSSSCG00000009234	-	-
9	44250262	44250262	C	T	SNP	.	361	1|1	0|0	0|14	13|0	1|1	1|1	1|1	1|1	1|1	1|1	0,1	0,2	0,2	5	0.02535	0,3	0,2	0,1	6	0.01431	intronic	ENSSSCG00000015071	-	-
10	33013413	33013413	T	C	SNP	.	359	1|1	0|0	0|8	6|0	1|1	1|1	1|1	1|1	1|1	1|1	0,1	0,4	0,2	7	0.008151	0,2	0,1	0,1	4	0.0455	intronic	ENSSSCG00000034725	-	-
11	21674708	21674708	C	G	SNP	.	260	1|1	0|0	0|16	12|0	1|1	1|1	1|1	0|1	0|1	0|1	0,1	0,3	0,1	5	0.02535	1,2	1,1	1,0	0	1	intergenic	ENSSSCG00000009417(dist=52316),ENSSSCG00000023738(dist=84472)	-	-
12	13671806	13671806	G	A	SNP	.	261	1|1	0|0	0|11	25|0	1|1	1|1	1|1	1|1	1|1	1|1	0,2	0,1	0,1	4	0.0455	0,1	0,1	0,1	3	0.08327	intergenic	ENSSSCG00000017272(dist=16869),ENSSSCG00000017273(dist=32307)	-	-
13	80508466	80508466	T	G	SNP	.	320	1|1	0|0	0|25	27|0	1|1	1|1	1|1	1|1	1|1	1|1	0,1	0,2	0,2	5	0.02535	0,2	0,1	0,1	4	0.0455	intronic	ENSSSCG00000031142	-	-
13	80508490	80508490	T	C	SNP	.	309	1|1	0|0	0|25	31|0	1|1	1|1	1|1	1|1	1|1	1|1	0,1	0,2	0,2	5	0.02535	0,1	0,1	0,2	4	0.0455	intronic	ENSSSCG00000031142	-	-
14	76700211	76700211	C	T	SNP	.	999	1|1	0|0	0|17	6|1	1|1	1|1	1|1	1|1	1|1	1|1	0,10	0,14	0,6	30	4.321e-08	0,10	0,8	0,1	19	1.307e-05	UTR5	ENSSSCG00000010313(ENSSSCT00000011290:c.-76C>T,ENSSSCT00000011289:c.-76C>T,ENSSSCT00000038798:c.-76C>T)	-	-	14-76699690-76700321	14	76699690	76700321	3.91e-06	1.9e-05	128	218	154	93	117	57	18.73	19.33	21.87	5.7	8.1	4.02
14	98200748	98200748	T	A	SNP	.	235	1|1	0|0	0|20	25|0	1|1	1|1	1|1	1|1	1|1	1|1	0,1	0,2	0,1	4	0.0455	0,1	0,1	0,1	3	0.08327	intronic	ENSSSCG00000010429	-	-
14	123987051	123987051	G	T	SNP	.	297	1|1	0|0	0|17	26|0	1|1	1|1	1|1	1|1	1|1	1|1	0,1	0,3	0,1	5	0.02535	0,1	0,1	0,1	3	0.08327	intronic	ENSSSCG00000010640	-	-
15	124844932	124844932	C	T	SNP	.	168	1|1	0|0	0|24	29|0	1|1	1|1	1|1	0|1	0|1	0|1	0,1	0,1	0,3	5	0.02535	3,1	1,0	1,0	2.66667	0.1025	intergenic	ENSSSCG00000016223(dist=27928),ENSSSCG00000038149(dist=66990)	-	-
16	68744394	68744394	C	A	SNP	.	307	1|1	0|0	0|23	22|0	1|1	1|1	1|1	1|1	1|1	1|1	0,1	0,4	0,1	6	0.01431	0,1	0,1	0,1	3	0.08327	intronic	ENSSSCG00000017072	-	-
17	917622	917622	A	G	SNP	.	325	1|1	0|0	0|34	22|0	1|1	1|1	1|1	0|1	0|1	0|1	0,2	0,1	0,1	4	0.0455	3,2	1,2	2,2	0	1	upstream	ENSSSCG00000006968	-	-
17	5082707	5082707	G	A	SNP	.	263	1|1	0|0	0|17	24|0	1|1	1|1	1|1	0|1	0|1	0|1	0,2	0,4	0,3	9	0.0027	1,0	1,0	1,0	3	0.08327	intergenic	ENSSSCG00000006985(dist=4879),ENSSSCG00000006987(dist=39558)	-	-
1	237051742	237051742	G	T	SNP	.	386	0|0	1|1	20|0	0|6	0|1	0|1	0|1	0|1	0|1	0|1	3,3	19,6	14,3	12	0.000532	5,2	3,1	2,3	1	0.3173	intronic	ENSSSCG00000037468	-	-	1-237051276-237052182	1	237051276	237052182	1.9e-05	6.86e-05	57	204	98	45	73	39	5.81	12.6	9.69	1.92	3.52	1.91
2	15369055	15369055	T	C	SNP	.	475	0|0	1|1	17|0	0|22	0|1	0|1	0|1	0|1	0|1	0|1	7,2	13,5	21,6	14.5185	0.0001388	4,1	4,5	2,2	0.222222	0.6373	intronic	ENSSSCG00000013243	-	-	2-15368780-15369231	2	15368780	15369231	0.00091	0.00166	46	87	104	30	69	32	9.42	10.79	20.66	2.57	6.68	3.15
2	15369056	15369056	C	T	SNP	.	482	0|0	1|1	17|0	0|22	0|1	0|1	0|1	0|1	0|1	0|1	7,2	13,5	21,6	14.5185	0.0001388	4,1	4,5	2,2	0.222222	0.6373	intronic	ENSSSCG00000013243	-	-	2-15368780-15369231	2	15368780	15369231	0.00091	0.00166	46	87	104	30	69	32	9.42	10.79	20.66	2.57	6.68	3.15
2	82627263	82627263	A	G	SNP	.	33.8295	0|0	1|1	17|0	0|19	0|1	0|1	0|1	0|0	0|0	0|0	2,1	9,1	0,1	4.57143	0.03251	1,0	1,0	1,0	3	0.08327	intergenic	ENSSSCG00000035878(dist=18015),ENSSSCG00000035865(dist=21855)	-	-
2	115523421	115523421	G	T	SNP	.	221	0|0	1|1	19|0	0|17	0|1	0|1	0|1	0|1	0|1	0|1	0,1	7,1	5,1	5.4	0.02014	4,3	3,1	1,3	0.0666667	0.7963	intronic	ENSSSCG00000014196	-	-
2	115523450	115523450	C	A	SNP	.	193	0|0	1|1	18|0	0|14	0|1	0|1	0|1	0|1	0|1	0|1	0,1	7,1	5,1	5.4	0.02014	3,2	4,1	1,2	0.692308	0.4054	intronic	ENSSSCG00000014196	-	-
2	126349615	126349615	T	C	SNP	.	313	0|0	1|1	19|0	0|17	0|1	0|1	0|1	0|1	0|1	0|1	4,2	8,1	6,2	7.34783	0.006714	2,3	1,3	1,1	0.818182	0.3657	upstream	ENSSSCG00000039373	-	-	2-126349584-126350486	2	126349584	126350486	8.49e-05	0.00023	81	188	117	56	105	44	8.29	11.66	11.62	2.4	5.08	2.17
3	42633147	42633147	G	A	SNP	.	564	0|0	1|1	25|0	0|14	0|1	0|1	0|1	0|1	0|1	0|1	9,4	27,7	12,4	17.2857	3.216e-05	2,5	9,2	5,5	0.571429	0.4497	UTR5	ENSSSCG00000008077(ENSSSCT00000008850:c.-489G>A,ENSSSCT00000042254:c.-489G>A)	-	-	3-42632846-42633608	3	42632846	42633608	6.76e-09	1.11e-07	124	309	228	85	106	73	15.03	22.69	26.81	4.32	6.08	4.26
3	42633162	42633162	C	G	SNP	.	483	0|0	1|1	28|0	0|15	0|1	0|1	0|1	0|1	0|1	0|1	10,3	29,8	11,4	18.8462	1.417e-05	2,4	11,2	5,4	2.28571	0.1306	UTR5	ENSSSCG00000008077(ENSSSCT00000008850:c.-474C>G,ENSSSCT00000042254:c.-474C>G)	-	-	3-42632846-42633608	3	42632846	42633608	6.76e-09	1.11e-07	124	309	228	85	106	73	15.03	22.69	26.81	4.32	6.08	4.26
3	77168675	77168675	G	A	SNP	.	141	0|0	1|1	12|0	0|10	0|1	0|1	0|1	0|1	0|1	0|1	2,1	11,1	6,1	11.6364	0.0006467	2,1	1,1	2,2	0.111111	0.7389	intergenic	ENSSSCG00000028282(dist=198160),ENSSSCG00000037002(dist=24268)	-	-
3	118768266	118768266	A	C	SNP	.	286	0|0	1|1	14|0	0|19	0|1	0|1	0|1	0|1	0|1	0|1	5,1	5,2	4,1	5.55556	0.01842	4,1	4,4	2,2	0.529412	0.4668	intergenic	ENSSSCG00000008606(dist=3162),ENSSSCG00000040444(dist=132218)	-	-
3	126220783	126220783	G	A	SNP	.	313	0|0	1|1	13|0	0|15	0|1	0|1	0|1	0|1	0|1	0|1	1,1	4,1	7,1	5.4	0.02014	1,3	2,4	1,2	1.92308	0.1655	intergenic	ENSSSCG00000027121(dist=88206),ENSSSCG00000031741(dist=135872)	-	-
4	81677894	81677894	C	T	SNP	.	169	0|0	1|1	17|0	0|16	0|1	0|1	0|1	1|1	1|1	1|1	1,0	10,4	1,0	4	0.0455	0,1	0,1	0,1	3	0.08327	intronic	ENSSSCG00000006294	-	-
4	109786915	109786915	A	T	SNP	.	218	0|0	1|1	11|0	0|20	0|1	0|1	0|1	0|1	0|1	0|1	5,1	8,3	9,2	9.14286	0.002497	5,3	5,1	3,1	3.55556	0.05935	upstream	ENSSSCG00000006809	-	-	4-109786077-109786964	4	109786077	109786964	2.07e-10	6.82e-09	293	618	510	148	242	138	30.51	38.98	51.51	6.46	11.92	6.92
4	109786918	109786918	A	G	SNP	.	260	0|0	1|1	11|0	0|20	0|1	0|1	0|1	0|1	0|1	0|1	5,1	8,3	9,2	9.14286	0.002497	5,3	5,2	3,1	2.57895	0.1083	upstream	ENSSSCG00000006809	-	-	4-109786077-109786964	4	109786077	109786964	2.07e-10	6.82e-09	293	618	510	148	242	138	30.51	38.98	51.51	6.46	11.92	6.92
6	71971268	71971268	G	C	SNP	.	383	0|0	1|1	21|0	0|19	0|1	0|1	0|1	0|1	0|1	0|1	2,1	10,4	13,3	8.75758	0.003083	3,2	3,2	3,5	0	1	downstream	ENSSSCG00000003432	-	-	6-71971015-71972147	6	71971015	71972147	0.00132	0.00227	69	309	191	137	154	63	5.63	15.27	15.12	4.68	5.94	2.47
10	46935621	46935621	G	T	SNP	.	589	0|0	1|1	10|0	0|17	0|1	0|1	0|1	0|1	0|1	0|1	2,1	19,6	10,3	10.7561	0.001039	8,5	8,6	2,4	0.272727	0.6015	UTR5	ENSSSCG00000011051(ENSSSCT00000012095:c.-409C>A,ENSSSCT00000024833:c.-409C>A,ENSSSCT00000037425:c.-409C>A),ENSSSCG00000011053(ENSSSCT00000012097:c.-81G>T,ENSSSCT00000065603:c.-81G>T),ENSSSCG00000032239(ENSSSCT00000037433:c.-4131C>A)	-	-	10-46935181-46935761	10	46935181	46935761	0.000315	0.000679	98	255	213	107	170	73	15.6	24.6	32.9	7.14	12.8	5.6
11	22036619	22036619	C	T	SNP	.	171	0|0	1|1	17|0	0|19	0|1	0|1	0|1	0|1	0|1	0|1	1,1	12,2	5,2	7.34783	0.006714	1,1	7,1	0,1	2.27273	0.1317	intronic	ENSSSCG00000034156	-	-	11-22036273-22036742	11	22036273	22036742	0.122	0.129	5	79	28	15	49	5	0.98	9.42	5.35	1.24	4.56	0.47
11	59660384	59660384	C	G	SNP	.	277	0|0	1|1	22|0	0|22	0|1	0|1	0|1	1|1	1|1	1|1	3,1	11,4	8,2	7.75862	0.005346	0,1	0,2	0,1	4	0.0455	intergenic	ENSSSCG00000040790(dist=1298436),ENSSSCG00000031946(dist=1380567)	-	-
12	24351025	24351025	T	A	SNP	.	314	0|0	1|1	12|0	0|25	0|1	0|1	0|1	0|1	0|1	0|1	1,2	11,5	15,2	9	0.0027	3,2	2,2	0,1	0	1	UTR5;UTR3	ENSSSCG00000017528(ENSSSCT00000019082:c.-3558T>A,ENSSSCT00000056369:c.-3558T>A),ENSSSCG00000017529(ENSSSCT00000019083:c.-22999A>T);ENSSSCG00000017527(ENSSSCT00000061999:c.*4401A>T)	-	-	12-24350877-24351442	12	24350877	24351442	1.04e-05	4.2e-05	59	196	142	57	78	44	9.64	19.41	22.52	3.9	6.03	3.46
12	43927103	43927103	G	A	SNP	.	164	0|0	1|1	9|0	1|9	0|1	0|1	0|1	0|1	0|1	0|1	5,1	6,1	4,3	5	0.02535	1,1	2,2	2,1	0.111111	0.7389	intergenic	ENSSSCG00000017752(dist=22993),ENSSSCG00000017753(dist=58825)	-	-
12	53402631	53402631	G	A	SNP	.	225	0|0	1|1	20|0	0|22	0|1	0|1	0|1	0|1	0|1	0|1	4,1	6,2	4,1	5.55556	0.01842	0,1	4,2	3,3	0.0769231	0.7815	intergenic	ENSSSCG00000027528(dist=5567),ENSSSCG00000028788(dist=2416)	-	-	12-53402564-53403265	12	53402564	53403265	0.0113	0.0145	38	74	108	43	78	42	5.01	5.91	13.8	2.37	4.86	2.66
13	35017786	35017786	A	C	SNP	.	243	0|0	1|1	13|0	0|7	0|1	0|1	0|1	0|1	0|1	0|1	2,1	11,2	8,4	7	0.008151	1,2	2,1	0,1	0.142857	0.7055	UTR5	ENSSSCG00000033422(ENSSSCT00000041050:c.-108T>G)	-	-	13-35017484-35017988	13	35017484	35017988	0.000264	0.000585	32	84	40	25	27	10	5.86	9.32	7.11	1.92	2.34	0.88
13	197519614	197519614	C	G	SNP	.	298	0|0	1|1	18|0	0|22	0|1	0|1	0|1	0|1	0|1	0|1	2,1	11,2	8,3	8.33333	0.003892	2,3	7,2	1,2	0.529412	0.4668	upstream	ENSSSCG00000012042	-	-	13-197518987-197519940	13	197518987	197519940	0.00838	0.0112	27	96	74	43	58	33	2.62	5.64	6.96	1.75	2.66	1.54
13	207204993	207204993	C	T	SNP	.	195	0|0	1|1	13|0	0|12	0|1	0|1	0|1	0|1	0|1	0|1	1,2	12,2	6,1	8.16667	0.004267	0,1	3,2	3,1	0.4	0.5271	upstream	ENSSSCG00000024500	-	-	13-207204591-207205300	13	207204591	207205300	0.0587	0.0648	38	92	82	75	86	46	4.95	7.26	10.36	4.09	5.3	2.88
14	904347	904347	C	A	SNP	.	184	0|0	1|1	5|0	0|18	0|1	0|1	0|1	0|1	0|1	0|1	6,1	15,4	7,1	14.2353	0.0001613	1,1	9,2	2,1	4	0.0455	upstream	ENSSSCG00000021161	-	-	14-904199-904867	14	904199	904867	5.26e-05	0.000156	105	251	216	97	152	56	14.52	21.02	28.97	5.62	9.94	3.73
14	7371140	7371140	C	T	SNP	.	346	0|0	1|1	11|0	0|10	0|1	0|1	0|1	0|1	0|1	0|1	3,1	5,3	9,1	6.54545	0.01052	2,4	3,2	2,2	0.0666667	0.7963	intergenic	ENSSSCG00000009633(dist=12526),ENSSSCG00000033113(dist=18651)	-	-
14	23396252	23396252	C	T	SNP	.	513	0|0	1|1	16|0	0|17	0|1	0|1	0|1	0|1	0|1	0|1	5,2	14,5	11,1	12.7368	0.0003585	8,5	5,6	4,3	0.290323	0.59	exonic	ENSSSCG00000028018	nonsynonymous SNV	ENSSSCG00000028018:ENSSSCT00000027939:exon1:c.G206A:p.G69D,ENSSSCG00000028018:ENSSSCT00000044188:exon1:c.G206A:p.G69D,	14-23395642-23396599	14	23395642	23396599	0.0213	0.0256	45	217	130	96	148	67	4.34	12.69	12.17	3.88	6.75	3.11
14	23396253	23396253	C	T	SNP	.	556	0|0	1|1	16|0	0|17	0|1	0|1	0|1	0|1	0|1	0|1	5,1	14,6	11,3	10	0.001565	8,5	5,7	4,3	0.125	0.7237	exonic	ENSSSCG00000028018	nonsynonymous SNV	ENSSSCG00000028018:ENSSSCT00000027939:exon1:c.G205A:p.G69S,ENSSSCG00000028018:ENSSSCT00000044188:exon1:c.G205A:p.G69S,	14-23395642-23396599	14	23395642	23396599	0.0213	0.0256	45	217	130	96	148	67	4.34	12.69	12.17	3.88	6.75	3.11
15	56372864	56372864	C	A	SNP	.	194	0|0	1|1	16|0	0|25	0|1	0|1	0|1	1|1	1|1	1|1	1,0	7,1	4,2	5.4	0.02014	0,2	0,1	0,1	4	0.0455	intergenic	ENSSSCG00000035366(dist=77800),ENSSSCG00000015853(dist=64693)	-	-
17	32825902	32825902	G	A	SNP	.	270	0|0	1|1	10|0	0|9	0|1	0|1	0|1	0|1	0|1	0|1	2,2	9,3	9,1	7.53846	0.00604	1,1	2,3	1,2	0.4	0.5271	UTR5	ENSSSCG00000007167(ENSSSCT00000007840:c.-30C>T,ENSSSCT00000043153:c.-30C>T,ENSSSCT00000062960:c.-30C>T)	-	-	17-32825786-32826453	17	32825786	32826453	0.000968	0.00175	35	101	61	44	41	28	4.85	8.47	8.19	2.55	2.68	1.87
17	33072166	33072166	G	A	SNP	.	194	0|0	1|1	25|0	0|22	0|1	0|1	0|1	0|1	0|1	0|1	1,1	7,2	7,1	6.36842	0.01162	1,2	2,1	0,1	0.142857	0.7055	intergenic	ENSSSCG00000034871(dist=1135),ENSSSCG00000040857(dist=13839)	-	-
17	33072221	33072221	T	C	SNP	.	198	0|0	1|1	24|0	0|24	0|1	0|1	0|1	0|1	0|1	0|1	1,1	7,1	5,1	6.25	0.01242	1,3	2,1	1,1	0.111111	0.7389	intergenic	ENSSSCG00000034871(dist=1190),ENSSSCG00000040857(dist=13784)	-	-
17	34801176	34801176	C	T	SNP	.	175	0|0	1|1	7|0	0|8	0|1	0|1	0|1	0|1	0|1	0|1	1,1	4,1	8,1	6.25	0.01242	2,1	3,3	3,1	0.692308	0.4054	intronic	ENSSSCG00000007206,ENSSSCG00000039862	-	-	17-34800698-34801316	17	34800698	34801316	0.154	0.161	17	53	46	17	57	33	2.54	4.8	6.67	1.06	4.03	2.37
18	29365195	29365195	C	T	SNP	.	473	0|0	1|1	9|0	0|13	0|1	0|1	0|1	0|1	0|1	0|1	3,1	11,5	11,2	8.75758	0.003083	5,4	2,4	4,3	0	1	UTR5	ENSSSCG00000028113(ENSSSCT00000018108:c.-133G>A)	-	-	18-29364738-29365404	18	29364738	29365404	0.0068	0.00929	29	108	79	47	60	41	4.02	9.07	10.63	2.73	3.93	2.74
18	37708855	37708855	G	A	SNP	.	150	0|0	1|1	16|0	0|24	0|1	0|1	0|1	0|1	0|1	0|1	1,1	7,1	7,2	6.36842	0.01162	2,1	3,1	1,1	1	0.3173	upstream	ENSSSCG00000016658	-	-	18-37708502-37708954	18	37708502	37708954	0.0252	0.0299	17	64	64	30	48	23	3.47	7.92	12.69	2.57	4.64	2.26
6	59292713	59292713	G	T	SNP	.	611	1|1	0|0	1|8	13|0	0|1	0|1	0|1	0|1	0|1	0|1	1,3	2,4	1,6	4.76471	0.02905	2,3	5,5	3,3	0.047619	0.8273	upstream	ENSSSCG00000038287	-	-	6-59292634-59292948	6	59292634	59292948	0.0984	0.105	28	56	44	28	66	21	8.23	9.98	12.55	3.45	9.18	2.97
7	29623618	29623618	C	G	SNP	.	732	1|1	0|0	0|11	23|0	0|1	0|1	0|1	0|1	0|1	0|1	1,7	3,14	3,7	12.6	0.0003858	2,1	5,2	3,3	1	0.3173	UTR3	ENSSSCG00000001501(ENSSSCT00000062106:c.*1170G>C)	-	-	7-29623119-29623868	7	29623119	29623868	0.000811	0.0015	82	173	154	63	137	37	10.11	12.92	18.42	3.25	7.99	2.2
[truncated: 26 more columns]
