# Supplementary material for: The Defects of Epigenetic Reprogramming in Dox-Dependent Porcine-iPSCs
Source: Int J Mol Sci. 2022 Oct 8;23(19):11941. doi: 10.3390/ijms231911941 (PMC9570186; doi:10.3390/ijms231911941)
Supplement: Supplementary file 1 [file ijms-23-11941-s001.zip › Table S17.xlsx]

## Sheet: Table S17-1
Table S17-1 Maternal-dependent open loci of piPSCs in ATAC-seq data
#chr	start	end	ref	mut	variation_type	database	quality	Father_type	Mother_type	Father_read	Mother_read	PEF5_type	PEF7_type	PEF8_type	ips5_type	ips7_type	ips8_type	PEF5_read	PEF7_read	PEF8_read	chisq_PEF	p_PEF	ips5_read	ips7_read	ips8_read	chisq_ips	p_ips	structure_type	structure_gene	function_type	function_gene	peak_name	Chr	Start	End	p-value	FDR	PEF5_reads	PEF7_reads	PEF8_reads	ips5_reads	ips7_reads	ips8_reads	PEF5_rpkm	PEF7_rpkm	PEF8_rpkm	ips5_rpkm	ips7_rpkm	ips8_rpkm
1	9316537	9316537	G	A	SNP	.	182	0|0	1|1	18|0	0|22	0|1	0|1	0|1	1|1	1|1	1|1	1,0	2,1	2,1	1.28571	0.2568	0,2	0,1	0,1	4	0.0455	intergenic	ENSSSCG00000030535(dist=77545),ENSSSCG00000035027(dist=33718)	-	-
1	67759841	67759841	G	T	SNP	.	252	0|0	1|1	24|0	0|17	1|1	1|1	1|1	1|1	1|1	1|1	0,1	0,1	0,1	3	0.08327	0,2	0,1	0,1	4	0.0455	intergenic	ENSSSCG00000004358(dist=102727),ENSSSCG00000004361(dist=529502)	-	-
1	113829220	113829220	T	C	SNP	.	292	0|0	1|1	23|0	0|28	1|1	1|1	1|1	1|1	1|1	1|1	0,1	0,1	0,1	3	0.08327	0,2	0,1	0,2	5	0.02535	intronic	ENSSSCG00000004597,ENSSSCG00000025578	-	-
1	136498266	136498266	T	C	SNP	.	305	0|0	1|1	18|0	0|14	0|1	0|1	0|1	1|1	1|1	1|1	5,1	3,3	2,1	1.66667	0.1967	0,1	0,2	0,2	5	0.02535	exonic	ENSSSCG00000004806	synonymous SNV	ENSSSCG00000004806:ENSSSCT00000005305:exon1:c.T60C:p.G20G,
1	139836772	139836772	T	C	SNP	.	999	0|0	1|1	8|1	0|3	1|1	1|1	1|1	1|1	1|1	1|1	0,5	0,17	0,5	27	2.035e-07	0,3	0,6	0,7	16	6.334e-05	intronic	ENSSSCG00000004826	-	-	1-139836625-139837345	1	139836625	139837345	5.81e-05	0.000169	58	157	157	42	84	53	7.44	12.2	19.54	2.26	5.1	3.27
1	235901450	235901450	T	C	SNP	.	369	0|0	1|1	24|0	0|23	0|1	0|1	0|1	1|1	1|1	1|1	1,0	1,5	5,4	0.25	0.6171	0,2	0,1	0,1	4	0.0455	intronic	ENSSSCG00000005301	-	-
1	252831878	252831878	G	A	SNP	.	296	0|0	1|1	23|0	0|24	0|1	0|1	0|1	1|1	1|1	1|1	1,0	3,5	2,1	0	1	0,1	0,1	0,2	4	0.0455	intronic	ENSSSCG00000005465	-	-	1-252831565-252831947	1	252831565	252831947	1.93e-05	6.95e-05	13	53	31	3	6	7	3.14	7.76	7.27	0.3	0.69	0.81
1	254213534	254213534	G	T	SNP	.	242	0|0	1|1	20|0	0|24	0|1	0|1	0|1	1|1	1|1	1|1	1,2	6,2	5,1	2.88235	0.08955	0,1	0,3	0,1	5	0.02535	intergenic	ENSSSCG00000005481(dist=1730),ENSSSCG00000040726(dist=156498)	-	-
2	10826728	10826728	G	A	SNP	.	328	0|0	1|1	26|0	0|22	0|1	0|1	0|1	1|1	1|1	1|1	2,1	2,2	2,3	0	1	0,3	0,1	0,2	6	0.01431	intronic	ENSSSCG00000013113	-	-
2	15382926	15382926	G	C	SNP	.	618	0|0	1|1	18|2	0|21	1|1	1|1	1|1	1|1	1|1	1|1	0,2	0,5	0,5	12	0.000532	0,1	0,1	0,4	6	0.01431	UTR5	ENSSSCG00000013244(ENSSSCT00000058419:c.-2350G>C,ENSSSCT00000045407:c.-2306G>C)	-	-
2	30283617	30283617	C	G	SNP	.	332	0|0	1|1	22|0	0|21	1|1	1|1	1|1	1|1	1|1	1|1	0,1	0,1	0,3	5	0.02535	0,2	0,1	0,1	4	0.0455	intergenic	ENSSSCG00000013327(dist=62616),ENSSSCG00000039889(dist=11449)	-	-
2	34004483	34004483	C	T	SNP	.	264	0|0	1|1	14|0	0|19	1|1	1|1	1|1	1|1	1|1	1|1	0,1	0,1	0,1	3	0.08327	0,2	0,1	0,1	4	0.0455	intergenic	ENSSSCG00000013339(dist=99414),ENSSSCG00000013341(dist=926587)	-	-
2	46693447	46693447	T	C	SNP	.	536	0|0	1|1	11|0	0|19	0|1	0|1	0|1	1|1	1|1	1|1	3,2	7,8	3,4	0.037037	0.8474	0,2	0,2	0,1	5	0.02535	intergenic	ENSSSCG00000013399(dist=22975),ENSSSCG00000028827(dist=146038)	-	-
2	57328073	57328073	A	C	SNP	.	481	0|0	1|1	17|0	0|21	0|1	0|1	0|1	1|1	1|1	1|1	2,4	2,4	2,3	1.47059	0.2253	0,2	0,1	0,2	5	0.02535	intergenic	ENSSSCG00000037835(dist=3740),ENSSSCG00000034236(dist=2526)	-	-
2	62778788	62778788	T	C	SNP	.	256	0|0	1|1	15|0	0|5	1|1	1|1	1|1	1|1	1|1	1|1	0,1	0,1	0,1	3	0.08327	0,2	0,2	0,1	5	0.02535	intergenic	ENSSSCG00000033881(dist=20869),ENSSSCG00000037286(dist=6100)	-	-
2	68958602	68958602	G	A	SNP	.	271	0|0	1|1	15|0	0|22	0|1	0|1	0|1	1|1	1|1	1|1	2,1	5,3	2,1	1.14286	0.2851	0,1	0,2	0,1	4	0.0455	upstream	ENSSSCG00000013662	-	-	2-68958537-68958932	2	68958537	68958932	0.0922	0.0987	26	51	29	33	41	22	6.08	7.22	6.58	3.23	4.53	2.48
2	76008092	76008092	T	A	SNP	.	352	0|0	1|1	19|0	0|33	0|1	0|1	0|1	1|1	1|1	1|1	1,2	3,4	4,2	0	1	0,1	0,2	0,1	4	0.0455	intergenic	ENSSSCG00000038013(dist=80858),ENSSSCG00000033949(dist=40996)	-	-
2	114985465	114985465	G	A	SNP	.	464	0|0	1|1	18|0	0|18	0|1	0|1	0|1	1|1	1|1	1|1	2,2	7,10	5,2	0	1	0,2	0,1	0,1	4	0.0455	intergenic	ENSSSCG00000014195(dist=131941),ENSSSCG00000014196(dist=290235)	-	-
2	115608430	115608430	A	C	SNP	.	540	0|0	1|1	13|0	0|20	0|1	0|1	0|1	1|1	1|1	1|1	2,4	7,6	3,2	0	1	0,2	0,2	0,3	7	0.008151	intergenic	ENSSSCG00000014143(dist=39507),ENSSSCG00000014198(dist=225227)	-	-
2	143167479	143167479	A	G	SNP	.	378	0|0	1|1	17|0	0|19	0|1	0|1	0|1	1|1	1|1	1|1	2,1	4,3	2,3	0.0666667	0.7963	0,2	0,3	0,1	6	0.01431	intergenic	ENSSSCG00000027371(dist=10927),ENSSSCG00000035062(dist=1829)	-	-
3	1025350	1025350	A	G	SNP	.	401	0|0	1|1	18|0	0|21	0|1	0|1	0|1	1|1	1|1	1|1	1,3	6,2	2,4	0	1	0,2	0,1	0,1	4	0.0455	intergenic	ENSSSCG00000007558(dist=16281),ENSSSCG00000007559(dist=6002)	-	-
3	47052646	47052646	T	C	SNP	.	631	0|0	1|1	3|1	0|5	1|1	1|1	1|1	1|1	1|1	1|1	0,4	0,5	0,3	12	0.000532	0,2	0,2	0,2	6	0.01431	exonic	ENSSSCG00000035971	synonymous SNV	ENSSSCG00000035971:ENSSSCT00000047370:exon1:c.T93C:p.D31D,	3-47052298-47052733	3	47052298	47052733	4.32e-05	0.000133	29	63	53	17	21	5	6.16	8.1	10.92	1.51	2.11	0.51
3	77709244	77709244	C	G	SNP	.	234	0|0	1|1	19|0	0|12	0|1	0|1	0|1	1|1	1|1	1|1	1,1	6,2	1,0	2.27273	0.1317	0,2	0,2	0,1	5	0.02535	intergenic	ENSSSCG00000030005(dist=229879),ENSSSCG00000028947(dist=31226)	-	-
3	86180993	86180993	G	C	SNP	.	840	0|0	1|1	4|0	0|10	1|1	1|1	1|1	1|1	1|1	1|1	0,3	0,11	0,4	18	2.209e-05	0,5	0,4	0,5	14	0.0001828	intronic	ENSSSCG00000032007	-	-
3	86181063	86181063	C	A	SNP	.	920	0|0	1|1	9|0	0|11	1|1	1|1	1|1	1|1	1|1	1|1	0,1	0,11	0,4	16	6.334e-05	0,4	0,6	0,6	16	6.334e-05	intronic	ENSSSCG00000032007	-	-
3	86181103	86181103	G	A	SNP	.	999	0|0	1|1	11|1	0|14	1|1	1|1	1|1	1|1	1|1	1|1	0,2	0,8	0,4	14	0.0001828	0,6	0,5	0,6	17	3.738e-05	intronic	ENSSSCG00000032007	-	-
3	86181114	86181114	G	T	SNP	.	893	0|0	1|1	11|1	0|13	1|1	1|1	1|1	1|1	1|1	1|1	0,2	0,7	0,3	12	0.000532	0,5	0,6	0,6	17	3.738e-05	intronic	ENSSSCG00000032007	-	-
3	100142286	100142286	C	T	SNP	.	590	0|0	1|1	13|0	0|23	0|1	0|1	0|1	1|1	1|1	1|1	8,2	14,9	14,8	5.25455	0.02189	0,1	0,1	0,2	4	0.0455	intronic	ENSSSCG00000036418	-	-	3-100141623-100142539	3	100141623	100142539	4.05e-17	3.19e-14	85	267	121	15	1	15	8.57	16.31	11.83	0.63	0.05	0.73
3	101089164	101089164	G	T	SNP	.	381	0|0	1|1	11|0	0|7	0|1	0|1	0|1	1|1	1|1	1|1	1,4	2,3	1,2	1.92308	0.1655	0,1	0,2	0,1	4	0.0455	upstream	ENSSSCG00000008478	-	-	3-101089079-101089371	3	101089079	101089371	0.00503	0.00713	18	23	20	5	7	12	5.69	4.41	6.14	0.66	1.05	1.83
3	111920019	111920019	A	G	SNP	.	999	0|0	1|1	3|1	0|3	1|1	1|1	1|1	1|1	1|1	1|1	0,2	0,9	0,7	18	2.209e-05	0,8	0,13	0,6	27	2.035e-07	UTR5	ENSSSCG00000008550(ENSSSCT00000044697:c.-3722A>G)	-	-	3-111919907-111920232	3	111919907	111920232	0.297	0.302	20	69	43	43	75	33	5.68	11.88	11.85	5.12	10.08	4.51
3	113963727	113963727	T	C	SNP	.	289	0|0	1|1	19|0	0|23	1|1	1|1	1|1	1|1	1|1	1|1	0,1	0,2	0,1	4	0.0455	0,1	0,3	0,1	5	0.02535	intronic	ENSSSCG00000008578	-	-
3	114917459	114917459	C	T	SNP	.	323	0|0	1|1	17|0	0|15	0|1	0|1	0|1	1|1	1|1	1|1	1,2	4,2	4,3	0.25	0.6171	0,2	0,1	0,2	5	0.02535	intronic	ENSSSCG00000008593	-	-	3-114917216-114917627	3	114917216	114917627	0.00141	0.00239	18	42	24	9	15	5	4.04	5.72	5.23	0.85	1.59	0.54
3	117582823	117582823	A	G	SNP	.	166	0|0	1|1	14|0	0|21	0|1	0|1	0|1	1|1	1|1	1|1	1,0	1,0	2,1	1.8	0.1797	0,2	0,1	0,2	5	0.02535	intergenic	ENSSSCG00000025357(dist=7106),ENSSSCG00000028931(dist=5608)	-	-
3	119906443	119906443	A	G	SNP	.	478	0|0	1|1	17|0	0|19	0|1	0|1	0|1	1|1	1|1	1|1	1,4	11,9	1,1	0.037037	0.8474	0,1	0,1	0,2	4	0.0455	intergenic	ENSSSCG00000008608(dist=447663),ENSSSCG00000031905(dist=44654)	-	-
3	125507595	125507595	C	T	SNP	.	427	0|0	1|1	8|0	0|13	0|1	0|1	0|1	1|1	1|1	1|1	1,2	9,11	4,2	0.0344828	0.8527	0,3	0,1	0,1	5	0.02535	upstream	ENSSSCG00000008631	-	-
3	127399071	127399071	G	A	SNP	.	267	0|0	1|1	18|0	0|20	1|1	1|1	1|1	1|1	1|1	1|1	0,1	0,1	0,1	3	0.08327	0,1	0,1	0,3	5	0.02535	intronic	ENSSSCG00000008644	-	-
4	39883439	39883439	T	C	SNP	.	321	0|0	1|1	14|0	0|14	0|1	0|1	0|1	1|1	1|1	1|1	1,1	4,3	2,3	0	1	0,1	0,2	0,1	4	0.0455	intronic	ENSSSCG00000006087	-	-	4-39883008-39883581	4	39883008	39883581	0.000385	0.000804	5	94	25	6	11	7	0.81	9.18	3.91	0.41	0.84	0.54
4	125740052	125740052	A	T	SNP	.	485	0|0	1|1	8|0	0|14	0|1	0|1	0|1	1|1	1|1	1|1	1,1	5,6	5,3	0.047619	0.8273	0,2	0,3	0,2	7	0.008151	upstream	ENSSSCG00000022534	-	-	4-125739931-125740244	4	125739931	125740244	0.00104	0.00185	13	58	31	8	18	5	3.84	10.37	8.87	0.99	2.51	0.71
5	2991137	2991137	G	C	SNP	.	167	0|0	1|1	15|0	0|33	0|1	0|1	0|1	1|1	1|1	1|1	1,1	1,0	1,0	1	0.3173	0,1	0,3	0,1	5	0.02535	intronic	ENSSSCG00000031361	-	-
5	4539101	4539101	T	C	SNP	.	673	0|0	1|1	18|0	0|24	0|1	0|1	0|1	1|1	1|1	1|1	1,5	7,9	4,10	4	0.0455	0,2	0,1	0,2	5	0.02535	intergenic	ENSSSCG00000021748(dist=44781),ENSSSCG00000000022(dist=110877)	-	-
5	19056992	19056992	G	A	SNP	.	529	0|0	1|1	21|0	0|24	0|1	0|1	0|1	1|1	1|1	1|1	1,1	1,7	2,6	5.55556	0.01842	0,2	0,1	0,2	5	0.02535	intergenic	ENSSSCG00000028481(dist=126608),ENSSSCG00000000279(dist=94177)	-	-
5	22872995	22872995	G	A	SNP	.	343	0|0	1|1	21|0	0|22	0|1	0|1	0|1	1|1	1|1	1|1	1,2	3,2	3,1	0.333333	0.5637	0,2	0,3	0,1	6	0.01431	UTR3	ENSSSCG00000000449(ENSSSCT00000029673:c.*223G>A,ENSSSCT00000058456:c.*546G>A,ENSSSCT00000061330:c.*223G>A,ENSSSCT00000055414:c.*223G>A,ENSSSCT00000049839:c.*546G>A,ENSSSCT00000000484:c.*223G>A)	-	-
5	22873014	22873014	C	T	SNP	.	304	0|0	1|1	21|0	0|23	0|1	0|1	0|1	1|1	1|1	1|1	3,2	3,1	2,1	1.33333	0.2482	0,2	0,3	0,1	6	0.01431	UTR3	ENSSSCG00000000449(ENSSSCT00000029673:c.*242C>T,ENSSSCT00000058456:c.*565C>T,ENSSSCT00000061330:c.*242C>T,ENSSSCT00000055414:c.*242C>T,ENSSSCT00000049839:c.*565C>T,ENSSSCT00000000484:c.*242C>T)	-	-
5	27684191	27684191	A	G	SNP	.	270	0|0	1|1	19|0	0|21	0|1	0|1	0|1	1|1	1|1	1|1	1,0	2,2	2,3	0	1	0,1	0,1	0,2	4	0.0455	intergenic	ENSSSCG00000036751(dist=111573),ENSSSCG00000033383(dist=140801)	-	-
5	40190300	40190300	A	G	SNP	.	999	0|0	1|1	21|0	10|240	1|1	1|1	1|1	1|1	1|1	1|1	0,2	0,10	0,3	15	0.0001075	0,15	0,7	0,10	32	1.542e-08	intergenic	ENSSSCG00000027503(dist=445645),ENSSSCG00000026719(dist=226035)	-	-
5	44349828	44349828	G	A	SNP	.	277	0|0	1|1	18|0	0|18	1|1	1|1	1|1	1|1	1|1	1|1	0,1	0,1	0,1	3	0.08327	0,3	0,1	0,1	5	0.02535	intronic	ENSSSCG00000000536	-	-
5	46826268	46826268	G	A	SNP	.	150	0|0	1|1	19|0	0|21	0|1	0|1	0|1	1|1	1|1	1|1	1,0	1,0	1,1	1	0.3173	0,1	0,1	0,2	4	0.0455	intronic	ENSSSCG00000030443	-	-
5	51353769	51353769	C	T	SNP	.	401	0|0	1|1	19|0	0|20	0|1	0|1	0|1	1|1	1|1	1|1	1,0	3,4	2,3	0.0769231	0.7815	0,2	0,3	0,1	6	0.01431	intronic	ENSSSCG00000031329	-	-
6	13190091	13190091	A	G	SNP	.	283	0|0	1|1	20|0	0|22	0|1	0|1	0|1	1|1	1|1	1|1	1,1	1,2	3,2	0	1	0,3	0,1	0,1	5	0.02535	intronic	ENSSSCG00000002724	-	-
6	13404916	13404916	C	T	SNP	.	463	0|0	1|1	9|0	0|9	0|1	0|1	0|1	1|1	1|1	1|1	1,2	2,3	8,4	0.2	0.6547	0,1	0,4	0,1	6	0.01431	intronic	ENSSSCG00000038843	-	-	6-13404089-13405039	6	13404089	13405039	3.06e-06	1.55e-05	103	219	180	70	113	62	10.01	12.9	16.98	2.85	5.19	2.9
6	55069383	55069383	C	G	SNP	.	369	0|0	1|1	21|0	0|17	0|1	0|1	0|1	1|1	1|1	1|1	1,1	2,3	1,3	0.818182	0.3657	0,3	0,1	0,1	5	0.02535	exonic	ENSSSCG00000003207	nonsynonymous SNV	ENSSSCG00000003207:ENSSSCT00000003562:exon1:c.G10C:p.A4P,
6	69627228	69627228	C	A	SNP	.	383	0|0	1|1	4|1	0|12	1|1	1|1	1|1	1|1	1|1	1|1	0,1	0,2	0,3	6	0.01431	0,2	0,2	0,1	5	0.02535	intergenic	ENSSSCG00000033456(dist=45677),ENSSSCG00000034502(dist=39150)	-	-
6	85186008	85186008	A	G	SNP	.	456	0|0	1|1	16|0	0|21	0|1	0|1	0|1	1|1	1|1	1|1	2,4	11,4	11,5	3.27027	0.07055	0,2	0,1	0,1	4	0.0455	upstream	ENSSSCG00000003580	-	-	6-85185639-85186131	6	85185639	85186131	1.13e-06	6.91e-06	44	124	93	45	24	18	8.26	14.1	16.94	3.54	2.13	1.63
6	166528336	166528336	G	C	SNP	.	361	0|0	1|1	2|1	0|4	1|1	1|1	1|1	1|1	1|1	1|1	0,1	0,2	0,1	4	0.0455	0,3	0,2	0,1	6	0.01431	exonic	ENSSSCG00000037270	synonymous SNV	ENSSSCG00000037270:ENSSSCT00000054066:exon3:c.G249C:p.P83P,
7	37240748	37240748	A	G	SNP	.	322	0|0	1|1	17|0	0|14	0|1	0|1	0|1	1|1	1|1	1|1	1,1	10,5	1,2	0.8	0.3711	0,2	0,1	0,1	4	0.0455	intronic	ENSSSCG00000036801	-	-	7-37239969-37240836	7	37239969	37240836	6.63e-12	4.27e-10	49	301	130	29	17	26	5.22	19.42	13.43	1.29	0.86	1.33
7	92644207	92644207	A	G	SNP	.	387	0|0	1|1	11|1	0|8	1|1	1|1	1|1	1|1	1|1	1|1	0,2	0,3	0,2	7	0.008151	0,1	0,1	0,2	4	0.0455	intronic	ENSSSCG00000036702	-	-
7	105938292	105938292	A	G	SNP	.	357	0|0	1|1	15|0	0|20	1|1	1|1	1|1	1|1	1|1	1|1	0,1	0,2	0,2	5	0.02535	0,1	0,2	0,2	5	0.02535	intergenic	ENSSSCG00000032618(dist=189514),ENSSSCG00000040166(dist=1874321)	-	-
8	2672066	2672066	G	A	SNP	.	386	0|0	1|1	17|0	0|23	0|1	0|1	0|1	1|1	1|1	1|1	2,2	4,5	3,2	0	1	0,2	0,1	0,1	4	0.0455	intergenic	ENSSSCG00000032151(dist=29542),ENSSSCG00000033873(dist=10476)	-	-
8	31206632	31206632	C	G	SNP	.	443	0|0	1|1	7|1	0|17	1|1	1|1	1|1	1|1	1|1	1|1	0,2	0,3	0,1	6	0.01431	0,2	0,3	0,3	8	0.004678	intergenic	ENSSSCG00000023112(dist=72599),ENSSSCG00000008792(dist=25311)	-	-
8	31206862	31206862	T	G	SNP	.	765	0|0	1|1	4|0	0|4	1|1	1|1	1|1	1|1	1|1	1|1	0,2	0,6	0,4	12	0.000532	0,3	0,6	0,2	11	0.0009111	intergenic	ENSSSCG00000023112(dist=72829),ENSSSCG00000008792(dist=25081)	-	-
8	54238236	54238236	T	C	SNP	.	999	0|0	1|1	6|0	0|9	1|1	1|1	1|1	1|1	1|1	1|1	0,43	0,125	0,140	308	5.955e-69	0,122	0,130	0,133	385	1.015e-85	intergenic	ENSSSCG00000031195(dist=84089),ENSSSCG00000035975(dist=49039)	-	-
8	85228019	85228019	A	C	SNP	.	239	0|0	1|1	11|0	0|22	1|1	1|1	1|1	1|1	1|1	1|1	0,1	0,1	0,1	3	0.08327	0,1	0,1	0,2	4	0.0455	intronic	ENSSSCG00000009050	-	-
8	121809331	121809331	G	A	SNP	.	397	0|0	1|1	21|0	0|28	0|1	0|1	0|1	1|1	1|1	1|1	1,2	1,7	2,1	2.57143	0.1088	0,2	0,1	0,1	4	0.0455	intronic	ENSSSCG00000029813	-	-	8-121809098-121809417	8	121809098	121809417	5.79e-05	0.000169	19	55	32	6	6	13	5.5	9.65	8.99	0.73	0.82	1.81
8	125200655	125200655	T	C	SNP	.	722	0|0	1|1	13|0	0|24	0|1	0|1	0|1	1|1	1|1	1|1	4,3	26,28	12,12	0.0117647	0.9136	0,2	0,1	0,1	4	0.0455	intronic	ENSSSCG00000009192	-	-	8-125200254-125200927	8	125200254	125200927	3.11e-16	1.58e-13	47	285	114	9	13	11	6.45	23.69	15.18	0.52	0.84	0.73
9	3378781	3378781	G	T	SNP	.	592	0|0	1|1	10|0	0|7	0|1	0|1	0|1	1|1	1|1	1|1	2,2	4,6	2,6	1.63636	0.2008	0,2	0,1	0,3	6	0.01431	intronic	ENSSSCG00000014633	-	-	9-3378086-3379010	9	3378086	3379010	1.09e-09	2.54e-08	72	100	155	19	30	28	7.2	6.05	15.03	0.8	1.42	1.35
9	20022595	20022595	A	G	SNP	.	145	0|0	1|1	20|0	0|22	0|1	0|1	0|1	1|1	1|1	1|1	1,0	3,1	1,0	2.66667	0.1025	0,2	0,1	0,1	4	0.0455	intergenic	ENSSSCG00000014913(dist=75382),ENSSSCG00000014915(dist=100914)	-	-
9	43218377	43218377	A	G	SNP	.	260	0|0	1|1	9|0	0|19	0|1	0|1	0|1	1|1	1|1	1|1	4,2	1,2	1,1	0.0909091	0.763	0,1	0,1	0,2	4	0.0455	intergenic	ENSSSCG00000031831(dist=232823),ENSSSCG00000015065(dist=916576)	-	-
9	123894416	123894416	T	C	SNP	.	425	0|0	1|1	28|0	0|23	1|1	1|1	1|1	1|1	1|1	1|1	0,3	0,2	0,1	6	0.01431	0,4	0,2	0,1	7	0.008151	UTR3	ENSSSCG00000015549(ENSSSCT00000016939:c.*889A>G,ENSSSCT00000035305:c.*889A>G)	-	-
9	124282798	124282798	G	A	SNP	.	712	0|0	1|1	8|1	0|9	1|1	1|1	1|1	1|1	1|1	1|1	0,1	0,13	0,12	26	3.414e-07	0,2	0,2	0,1	5	0.02535	upstream	ENSSSCG00000015555	-	-	9-124282236-124282872	9	124282236	124282872	0.000368	0.000774	12	146	86	34	30	24	1.74	12.84	12.11	2.07	2.06	1.68
9	130675185	130675185	G	T	SNP	.	328	0|0	1|1	16|0	0|16	0|1	0|1	0|1	1|1	1|1	1|1	2,0	1,2	3,6	0.285714	0.593	0,2	0,1	0,1	4	0.0455	intergenic	ENSSSCG00000015593(dist=6252),ENSSSCG00000026587(dist=24011)	-	-
9	130846214	130846214	A	G	SNP	.	416	0|0	1|1	32|0	0|23	0|1	0|1	0|1	1|1	1|1	1|1	1,1	1,7	3,1	1.14286	0.2851	0,2	0,1	0,2	5	0.02535	intergenic	ENSSSCG00000015595(dist=60615),ENSSSCG00000038614(dist=98470)	-	-
9	134615828	134615828	T	G	SNP	.	214	0|0	1|1	17|0	0|32	0|1	0|1	0|1	1|1	1|1	1|1	1,1	1,0	1,1	0.2	0.6547	0,1	0,3	0,1	5	0.02535	intronic	ENSSSCG00000026412	-	-
11	59660384	59660384	C	G	SNP	.	277	0|0	1|1	22|0	0|22	0|1	0|1	0|1	1|1	1|1	1|1	3,1	11,4	8,2	7.75862	0.005346	0,1	0,2	0,1	4	0.0455	intergenic	ENSSSCG00000040790(dist=1298436),ENSSSCG00000031946(dist=1380567)	-	-
12	8169786	8169786	A	G	SNP	.	418	0|0	1|1	23|0	0|29	0|1	0|1	0|1	1|1	1|1	1|1	1,1	10,11	2,2	0.037037	0.8474	0,2	0,1	0,1	4	0.0455	intronic	ENSSSCG00000037754	-	-	12-8169328-8169933	12	8169328	8169933	2.32e-06	1.24e-05	11	143	64	9	17	10	1.68	13.22	9.48	0.58	1.23	0.73
12	46330875	46330875	A	G	SNP	.	253	0|0	1|1	22|0	1|25	1|1	1|1	1|1	1|1	1|1	1|1	0,1	0,1	0,1	3	0.08327	0,1	0,1	0,2	4	0.0455	intergenic	ENSSSCG00000017797(dist=3088),ENSSSCG00000017796(dist=11609)	-	-
12	47756130	47756130	G	A	SNP	.	652	0|0	1|1	14|0	0|11	0|1	0|1	0|1	1|1	1|1	1|1	3,3	18,24	7,9	1	0.3173	0,1	0,1	0,2	4	0.0455	downstream	ENSSSCG00000025248	-	-	12-47755609-47756430	12	47755609	47756430	6.98e-11	2.8e-09	41	324	77	20	13	21	4.61	22.08	8.4	0.94	0.69	1.14
12	50313408	50313408	T	C	SNP	.	386	0|0	1|1	22|0	0|20	0|1	0|1	0|1	1|1	1|1	1|1	1,0	2,3	1,2	0.111111	0.7389	0,3	0,3	0,1	7	0.008151	intronic	ENSSSCG00000017878	-	-
12	58838350	58838350	G	A	SNP	.	177	0|0	1|1	21|0	0|9	0|1	0|1	0|1	1|1	1|1	1|1	1,0	1,0	1,1	1	0.3173	0,3	0,1	0,1	5	0.02535	intergenic	ENSSSCG00000039792(dist=17119),ENSSSCG00000018027(dist=34829)	-	-
13	5058555	5058555	A	T	SNP	.	335	0|0	1|1	14|0	0|12	1|1	1|1	1|1	1|1	1|1	1|1	0,1	0,3	0,1	5	0.02535	0,1	0,3	0,1	5	0.02535	intergenic	ENSSSCG00000011199(dist=294329),ENSSSCG00000011201(dist=259274)	-	-
13	23274516	23274516	G	A	SNP	.	458	0|0	1|1	18|0	0|20	0|1	0|1	0|1	1|1	1|1	1|1	3,1	6,9	1,3	0.391304	0.5316	0,2	0,1	0,1	4	0.0455	intronic	ENSSSCG00000011256	-	-
13	28697727	28697727	A	G	SNP	.	677	0|0	1|1	18|0	0|20	0|1	0|1	0|1	1|1	1|1	1|1	4,3	17,17	7,11	0.152542	0.6961	0,3	0,2	0,2	7	0.008151	intergenic	ENSSSCG00000011312(dist=5399),ENSSSCG00000011313(dist=32465)	-	-
13	33750281	33750281	G	A	SNP	.	852	0|0	1|1	7|1	0|12	1|1	1|1	1|1	1|1	1|1	1|1	0,6	0,12	0,3	21	4.593e-06	0,4	0,2	0,4	10	0.001565	intronic	ENSSSCG00000011417	-	-	13-33749952-33751152	13	33749952	33751152	3.43e-06	1.7e-05	113	356	264	142	138	98	8.7	16.6	19.71	4.58	5.02	3.63
13	87286676	87286676	T	C	SNP	.	109	0|0	1|1	19|0	0|17	0|1	0|1	0|1	1|1	1|1	1|1	1,0	2,1	1,0	1.8	0.1797	0,2	0,1	0,1	4	0.0455	intergenic	ENSSSCG00000011691(dist=332410),ENSSSCG00000011693(dist=435391)	-	-
13	109199373	109199373	C	G	SNP	.	237	0|0	1|1	14|0	0|16	0|1	0|1	0|1	1|1	1|1	1|1	1,0	3,3	2,1	0.4	0.5271	0,1	0,2	0,1	4	0.0455	intronic	ENSSSCG00000011748	-	-
13	134673309	134673309	G	A	SNP	.	476	0|0	1|1	16|0	0|20	0|1	0|1	0|1	1|1	1|1	1|1	3,3	6,6	6,7	0.0322581	0.8575	0,1	0,2	0,1	4	0.0455	intergenic	ENSSSCG00000011857(dist=19875),ENSSSCG00000026753(dist=45042)	-	-
13	159166417	159166417	C	T	SNP	.	139	0|0	1|1	23|0	0|25	0|1	0|1	0|1	1|1	1|1	1|1	1,0	2,1	1,0	1.8	0.1797	0,2	0,1	0,1	4	0.0455	exonic	ENSSSCG00000011972	synonymous SNV	ENSSSCG00000011972:ENSSSCT00000013100:exon5:c.C2721T:p.H907H,ENSSSCG00000011972:ENSSSCT00000058113:exon6:c.C2721T:p.H907H,ENSSSCG00000011972:ENSSSCT00000036967:exon5:c.C2721T:p.H907H,
13	190737029	190737029	C	T	SNP	.	294	0|0	1|1	17|0	0|18	0|1	0|1	0|1	1|1	1|1	1|1	2,2	7,4	3,1	1.31579	0.2514	0,1	0,1	0,2	4	0.0455	intergenic	ENSSSCG00000040287(dist=96676),ENSSSCG00000029623(dist=1469029)	-	-
14	958547	958547	A	G	SNP	.	290	0|0	1|1	19|0	0|23	1|1	1|1	1|1	1|1	1|1	1|1	0,1	0,2	0,1	4	0.0455	0,2	0,1	0,1	4	0.0455	intronic	ENSSSCG00000009584	-	-
14	20036956	20036956	T	A	SNP	.	296	0|0	1|1	14|0	0|14	1|1	1|1	1|1	1|1	1|1	1|1	0,1	0,1	0,1	3	0.08327	0,1	0,3	0,1	5	0.02535	UTR3	ENSSSCG00000009711(ENSSSCT00000050715:c.*2303T>A)	-	-
14	24106386	24106386	T	C	SNP	.	283	0|0	1|1	18|0	0|19	0|1	0|1	0|1	1|1	1|1	1|1	1,2	4,1	3,3	0.285714	0.593	0,2	0,1	0,1	4	0.0455	intronic	ENSSSCG00000009745	-	-	14-24106325-24106580	14	24106325	24106580	0.00107	0.0019	14	24	27	11	5	3	5.07	5.27	9.49	1.67	0.86	0.52
14	24106492	24106492	T	C	SNP	.	597	0|0	1|1	18|0	0|23	0|1	0|1	0|1	1|1	1|1	1|1	1,3	3,3	5,6	0.428571	0.5127	0,3	0,1	0,3	7	0.008151	intronic	ENSSSCG00000009745	-	-	14-24106325-24106580	14	24106325	24106580	0.00107	0.0019	14	24	27	11	5	3	5.07	5.27	9.49	1.67	0.86	0.52
14	28243669	28243669	G	A	SNP	.	252	0|0	1|1	29|0	0|20	0|1	0|1	0|1	1|1	1|1	1|1	1,0	8,4	1,2	1	0.3173	0,1	0,1	0,3	5	0.02535	UTR3	ENSSSCG00000009758(ENSSSCT00000010698:c.*1866G>A)	-	-	14-28243606-28244447	14	28243606	28244447	0.000608	0.00118	38	256	133	67	86	69	4.17	17.03	14.17	3.08	4.47	3.65
14	28403701	28403701	A	T	SNP	.	370	0|0	1|1	17|0	0|22	0|1	0|1	0|1	1|1	1|1	1|1	1,0	4,3	2,6	0.25	0.6171	0,2	0,1	0,1	4	0.0455	intergenic	ENSSSCG00000009759(dist=10146),ENSSSCG00000009761(dist=259811)	-	-
14	80840126	80840126	C	T	SNP	.	527	0|0	1|1	25|0	0|26	0|1	0|1	0|1	1|1	1|1	1|1	1,4	5,8	1,1	1.8	0.1797	0,4	0,1	0,1	6	0.01431	intergenic	ENSSSCG00000039544(dist=358917),ENSSSCG00000010329(dist=696293)	-	-
14	81722467	81722467	G	A	SNP	.	446	0|0	1|1	11|0	0|15	0|1	0|1	0|1	1|1	1|1	1|1	2,1	1,3	4,6	0.529412	0.4668	0,1	0,2	0,2	5	0.02535	intronic	ENSSSCG00000033074	-	-
14	82349834	82349834	C	T	SNP	.	201	0|0	1|1	29|0	0|19	0|1	0|1	0|1	1|1	1|1	1|1	1,1	2,1	2,1	0.5	0.4795	0,1	0,1	0,2	4	0.0455	intronic	ENSSSCG00000010341	-	-
14	91349712	91349712	T	C	SNP	.	394	0|0	1|1	17|0	0|22	0|1	0|1	0|1	1|1	1|1	1|1	1,0	3,8	1,2	1.66667	0.1967	0,1	0,2	0,1	4	0.0455	intergenic	ENSSSCG00000025787(dist=179793),ENSSSCG00000034973(dist=166721)	-	-
14	135042597	135042597	T	C	SNP	.	264	0|0	1|1	17|0	0|18	0|1	0|1	0|1	1|1	1|1	1|1	1,1	3,2	1,0	0.5	0.4795	0,2	0,1	0,3	6	0.01431	intronic	ENSSSCG00000010741	-	-
15	56372864	56372864	C	A	SNP	.	194	0|0	1|1	16|0	0|25	0|1	0|1	0|1	1|1	1|1	1|1	1,0	7,1	4,2	5.4	0.02014	0,2	0,1	0,1	4	0.0455	intergenic	ENSSSCG00000035366(dist=77800),ENSSSCG00000015853(dist=64693)	-	-
15	101058319	101058319	T	G	SNP	.	243	0|0	1|1	9|0	0|24	1|1	1|1	1|1	1|1	1|1	1|1	0,1	0,1	0,1	3	0.08327	0,2	0,1	0,1	4	0.0455	intronic	ENSSSCG00000016074	-	-
15	105932249	105932249	G	A	SNP	.	636	0|0	1|1	14|0	0|26	0|1	0|1	0|1	1|1	1|1	1|1	5,5	13,16	8,4	0.0196078	0.8886	0,2	0,2	0,2	6	0.01431	intergenic	ENSSSCG00000022225(dist=5478),ENSSSCG00000016113(dist=38072)	-	-
15	105932250	105932250	A	G	SNP	.	656	0|0	1|1	14|0	0|26	0|1	0|1	0|1	1|1	1|1	1|1	5,5	13,16	7,4	0	1	0,2	0,2	0,2	6	0.01431	intergenic	ENSSSCG00000022225(dist=5479),ENSSSCG00000016113(dist=38071)	-	-
15	126762166	126762166	A	G	SNP	.	999	0|0	1|1	49|0	15|235	1|1	1|1	1|1	1|1	1|1	1|1	2,117	3,115	1,136	350.385	3.494e-78	4,39	1,48	4,66	128	1.122e-29	intergenic	ENSSSCG00000016237(dist=50472),ENSSSCG00000016239(dist=271225)	-	-
15	133181108	133181108	G	A	SNP	.	550	0|0	1|1	2|1	0|17	1|1	1|1	1|1	1|1	1|1	1|1	0,2	0,2	0,4	8	0.004678	0,1	0,3	0,5	9	0.0027	intronic	ENSSSCG00000016291,ENSSSCG00000025038	-	-
15	133181119	133181119	A	G	SNP	.	467	0|0	1|1	3|1	0|18	1|1	1|1	1|1	1|1	1|1	1|1	0,2	0,2	0,3	7	0.008151	0,1	0,3	0,3	7	0.008151	intronic	ENSSSCG00000016291,ENSSSCG00000025038	-	-
16	14966423	14966423	C	T	SNP	.	513	0|0	1|1	20|0	0|12	1|1	1|1	1|1	1|1	1|1	1|1	0,1	0,6	0,4	11	0.0009111	0,1	0,2	0,1	4	0.0455	intergenic	ENSSSCG00000020845(dist=890393),ENSSSCG00000036931(dist=3931)	-	-
16	51531150	51531150	A	C	SNP	.	212	0|0	1|1	20|0	0|15	0|1	0|1	0|1	1|1	1|1	1|1	1,0	1,2	1,0	0.2	0.6547	0,1	0,3	0,1	5	0.02535	intergenic	ENSSSCG00000016991(dist=67609),ENSSSCG00000016992(dist=9978)	-	-
16	51531157	51531157	G	A	SNP	.	220	0|0	1|1	20|0	0|13	0|1	0|1	0|1	1|1	1|1	1|1	1,0	1,2	1,0	0.2	0.6547	0,1	0,3	0,1	5	0.02535	intergenic	ENSSSCG00000016991(dist=67616),ENSSSCG00000016992(dist=9971)	-	-
16	52797032	52797032	G	A	SNP	.	554	0|0	1|1	24|0	0|21	1|1	1|1	1|1	1|1	1|1	1|1	0,3	0,4	0,6	13	0.0003115	0,2	0,1	0,1	4	0.0455	intergenic	ENSSSCG00000016998(dist=15170),ENSSSCG00000016999(dist=27337)	-	-
16	56657394	56657394	T	C	SNP	.	275	0|0	1|1	24|0	0|23	1|1	1|1	1|1	1|1	1|1	1|1	0,2	0,1	0,1	4	0.0455	0,1	0,2	0,1	4	0.0455	intergenic	ENSSSCG00000017019(dist=37202),NONE(dist=NONE)	-	-
16	66842612	66842612	T	G	SNP	.	321	0|0	1|1	20|0	0|24	0|1	0|1	0|1	1|1	1|1	1|1	1,1	3,5	4,1	0.0666667	0.7963	0,3	0,1	0,1	5	0.02535	intronic	ENSSSCG00000017063	-	-	16-66842117-66842674	16	66842117	66842674	1.56e-11	8.43e-10	34	169	122	15	15	15	5.64	16.97	19.62	1.04	1.18	1.2
16	74227002	74227002	A	T	SNP	.	276	0|0	1|1	23|0	0|18	1|1	1|1	1|1	1|1	1|1	1|1	0,1	0,1	0,1	3	0.08327	0,1	0,2	0,2	5	0.02535	intergenic	ENSSSCG00000017095(dist=955778),ENSSSCG00000017100(dist=15464)	-	-
17	8526591	8526591	G	T	SNP	.	343	0|0	1|1	19|0	0|30	0|1	0|1	0|1	1|1	1|1	1|1	1,2	1,2	4,5	0.6	0.4386	0,2	0,1	0,1	4	0.0455	intronic	ENSSSCG00000007000	-	-	17-8526252-8526736	17	8526252	8526736	0.00474	0.00677	25	40	46	9	33	9	4.77	4.62	8.51	0.72	2.98	0.83
17	8526605	8526605	A	G	SNP	.	388	0|0	1|1	18|0	0|29	0|1	0|1	0|1	1|1	1|1	1|1	2,3	2,2	5,4	0	1	0,2	0,1	0,1	4	0.0455	intronic	ENSSSCG00000007000	-	-	17-8526252-8526736	17	8526252	8526736	0.00474	0.00677	25	40	46	9	33	9	4.77	4.62	8.51	0.72	2.98	0.83
17	33952742	33952742	C	T	SNP	.	400	0|0	1|1	20|0	0|20	0|1	0|1	0|1	1|1	1|1	1|1	2,1	5,6	2,3	0.0526316	0.8185	0,1	0,2	0,1	4	0.0455	intergenic	ENSSSCG00000007188(dist=17533),ENSSSCG00000007189(dist=15344)	-	-
18	18057607	18057607	A	G	SNP	.	381	0|0	1|1	18|0	0|18	0|1	0|1	0|1	1|1	1|1	1|1	1,0	1,3	2,5	1.33333	0.2482	0,1	0,2	0,1	4	0.0455	intergenic	ENSSSCG00000038347(dist=223183),ENSSSCG00000016550(dist=89517)	-	-
18	20599702	20599702	G	A	SNP	.	269	0|0	1|1	13|0	0|19	0|1	0|1	0|1	1|1	1|1	1|1	1,1	1,0	7,5	0.6	0.4386	0,1	0,2	0,1	4	0.0455	intronic	ENSSSCG00000016590	-	-
18	43933186	43933186	G	A	SNP	.	312	0|0	1|1	31|0	0|17	0|1	0|1	0|1	1|1	1|1	1|1	1,1	1,1	1,2	0.142857	0.7055	0,2	0,3	0,1	6	0.01431	intronic	ENSSSCG00000016690	-	-
X	15693006	15693006	C	G	SNP	.	260	0|0	1|1	7|0	0|18	1|1	1|1	1|1	1|1	1|1	1|1	0,1	0,1	0,1	3	0.08327	0,1	0,1	0,2	4	0.0455	intergenic	ENSSSCG00000040104(dist=83321),ENSSSCG00000023643(dist=6913)	-	-
X	65169291	65169291	T	C	SNP	.	252	0|0	1|1	18|0	0|36	1|1	1|1	1|1	1|1	1|1	1|1	0,1	0,1	0,1	3	0.08327	0,1	0,2	0,1	4	0.0455	intergenic	ENSSSCG00000034376(dist=381313),ENSSSCG00000012454(dist=1595814)	-	-
X	75296364	75296364	A	C	SNP	.	304	0|0	1|1	8|0	0|19	1|1	1|1	1|1	1|1	1|1	1|1	0,1	0,1	0,2	4	0.0455	0,3	0,1	0,1	5	0.02535	intergenic	ENSSSCG00000029771(dist=328015),ENSSSCG00000012503(dist=448069)	-	-
X	75296392	75296392	A	G	SNP	.	318	0|0	1|1	7|0	0|17	1|1	1|1	1|1	1|1	1|1	1|1	0,1	0,1	0,2	4	0.0455	0,3	0,1	0,1	5	0.02535	intergenic	ENSSSCG00000029771(dist=328043),ENSSSCG00000012503(dist=448041)	-	-
X	81366084	81366084	A	G	SNP	.	256	0|0	1|1	6|0	0|28	1|1	1|1	1|1	1|1	1|1	1|1	0,1	0,1	0,1	3	0.08327	0,1	0,1	0,2	4	0.0455	intergenic	ENSSSCG00000023690(dist=109558),ENSSSCG00000012479(dist=670121)	-	-
1	82667921	82667921	T	C	SNP	.	69	1|1	0|0	0|25	20|0	0|1	0|1	0|1	0|0	0|0	0|0	0,1	1,1	1,1	0.2	0.6547	2,0	1,0	1,0	4	0.0455	intronic	ENSSSCG00000004453	-	-
1	192225799	192225799	T	C	SNP	.	117	1|1	0|0	0|11	31|0	0|1	0|1	0|1	0|0	0|0	0|0	0,1	13,3	7,2	7.53846	0.00604	2,0	1,0	1,0	4	0.0455	intergenic	ENSSSCG00000005106(dist=298995),ENSSSCG00000036551(dist=497048)	-	-
2	2273718	2273718	G	A	SNP	.	70	1|1	0|0	0|9	18|0	0|1	0|1	0|1	0|0	0|0	0|0	1,1	1,1	0,1	0.2	0.6547	2,0	1,0	1,0	4	0.0455	intronic	ENSSSCG00000012862	-	-
2	6805500	6805500	G	A	SNP	.	209	1|1	0|0	0|20	27|0	0|1	0|1	0|1	0|0	0|0	0|0	4,4	0,1	8,4	0.428571	0.5127	1,0	6,0	1,0	8	0.004678	intergenic	ENSSSCG00000012984(dist=71962),ENSSSCG00000012992(dist=17467)	-	-
2	28539532	28539532	G	A	SNP	.	456	1|1	0|0	0|16	20|0	0|1	0|1	0|1	0|0	0|0	0|0	6,4	7,11	8,6	0	1	2,0	2,0	1,0	5	0.02535	intronic	ENSSSCG00000024950	-	-	2-28539333-28539723	2	28539333	28539723	3.71e-10	1.1e-08	38	74	56	10	3	1	9	10.62	12.86	0.99	0.34	0.11
3	28836248	28836248	C	T	SNP	.	349	1|1	0|0	0|18	14|0	0|1	0|1	0|1	0|0	0|0	0|0	4,1	6,10	3,6	0.533333	0.4652	1,0	2,0	2,0	5	0.02535	intergenic	ENSSSCG00000040412(dist=19449),ENSSSCG00000039171(dist=128506)	-	-
3	32507686	32507686	C	T	SNP	.	66	1|1	0|0	0|23	25|0	0|1	0|1	0|1	0|0	0|0	0|0	1,1	1,1	0,1	0.2	0.6547	1,0	2,0	1,0	4	0.0455	intergenic	ENSSSCG00000037065(dist=14439),ENSSSCG00000020675(dist=15369)	-	-
3	106725377	106725377	C	T	SNP	.	151	1|1	0|0	0|22	16|0	0|1	0|1	0|1	0|0	0|0	0|0	0,2	1,2	4,2	0.0909091	0.763	2,0	2,0	1,0	5	0.02535	upstream	ENSSSCG00000008510,ENSSSCG00000008511	-	-
4	111579851	111579851	G	T	SNP	.	204	1|1	0|0	0|21	20|0	0|1	0|1	0|1	0|0	0|0	0|0	3,1	8,4	5,5	1.38462	0.2393	1,0	2,0	1,0	4	0.0455	upstream	ENSSSCG00000006848	-	-	4-111579720-111580180	4	111579720	111580180	1.13e-05	4.51e-05	49	95	72	24	40	11	9.84	11.55	14.02	2.02	3.8	1.06
4	111579855	111579855	T	C	SNP	.	230	1|1	0|0	0|20	19|0	0|1	0|1	0|1	0|0	0|0	0|0	3,1	8,4	5,5	1.38462	0.2393	1,0	2,0	1,0	4	0.0455	upstream	ENSSSCG00000006848	-	-	4-111579720-111580180	4	111579720	111580180	1.13e-05	4.51e-05	49	95	72	24	40	11	9.84	11.55	14.02	2.02	3.8	1.06
5	24736441	24736441	C	T	SNP	.	78	1|1	0|0	0|21	25|0	0|1	0|1	0|1	0|0	0|0	0|0	2,1	5,2	1,1	1.33333	0.2482	2,0	1,0	1,0	4	0.0455	intronic	ENSSSCG00000000456	-	-
5	64442366	64442366	C	A	SNP	.	259	1|1	0|0	0|24	20|0	0|1	0|1	0|1	0|0	0|0	0|0	0,2	9,13	2,1	0.925926	0.3359	1,0	4,0	1,0	6	0.01431	intronic	ENSSSCG00000022230	-	-
6	19917044	19917044	T	A	SNP	.	148	1|1	0|0	0|16	21|0	0|1	0|1	0|1	0|0	0|0	0|0	1,1	2,4	1,1	0.4	0.5271	4,0	1,0	1,0	6	0.01431	intronic	ENSSSCG00000002806	-	-
6	19917045	19917045	G	A	SNP	.	150	1|1	0|0	0|16	21|0	0|1	0|1	0|1	0|0	0|0	0|0	1,1	2,4	1,1	0.4	0.5271	4,0	1,0	2,0	7	0.008151	intronic	ENSSSCG00000002806	-	-
6	58334790	58334790	T	C	SNP	.	273	1|1	0|0	0|11	17|0	0|1	0|1	0|1	0|0	0|0	0|0	2,2	4,4	1,4	0.529412	0.4668	4,0	3,0	1,0	8	0.004678	intergenic	ENSSSCG00000003238(dist=3416),ENSSSCG00000024518(dist=20406)	-	-
6	103070582	103070582	G	A	SNP	.	330	1|1	0|0	0|18	15|0	0|1	0|1	0|1	0|0	0|0	0|0	1,1	6,10	3,3	0.666667	0.4142	2,0	1,0	1,0	4	0.0455	intronic	ENSSSCG00000003690	-	-	6-103070220-103071016	6	103070220	103071016	3.32e-06	1.66e-05	16	97	51	15	11	5	1.86	6.82	5.74	0.73	0.6	0.28
8	5831520	5831520	G	T	SNP	.	135	1|1	0|0	0|14	22|0	0|1	0|1	0|1	0|0	0|0	0|0	0,2	3,1	1,2	0.111111	0.7389	1,0	2,0	2,0	5	0.02535	intergenic	ENSSSCG00000008727(dist=198877),ENSSSCG00000038731(dist=59223)	-	-
8	75233292	75233292	C	G	SNP	.	74	1|1	0|0	0|12	15|0	0|1	0|1	0|1	0|0	0|0	0|0	0,1	1,1	0,1	1	0.3173	1,0	1,0	2,0	4	0.0455	intergenic	ENSSSCG00000009000(dist=298816),ENSSSCG00000009004(dist=103814)	-	-
8	102388726	102388726	G	A	SNP	.	202	1|1	0|0	0|11	16|0	0|1	0|1	0|1	0|0	0|0	0|0	1,1	2,5	3,3	0.6	0.4386	1,0	2,0	1,0	4	0.0455	intronic	ENSSSCG00000009097	-	-	8-102388583-102388925	8	102388583	102388925	0.000863	0.00158	8	39	35	5	12	4	2.16	6.38	9.17	0.57	1.53	0.52
9	21761149	21761149	C	A	SNP	.	44.615	1|1	0|0	0|21	15|0	0|1	0|1	0|1	0|0	0|0	0|0	0,1	1,1	1,1	0.2	0.6547	2,0	2,0	3,0	7	0.008151	intronic	ENSSSCG00000014924,ENSSSCG00000038831	-	-
9	67157261	67157261	T	C	SNP	.	216	1|1	0|0	0|5	8|0	0|1	0|1	0|1	0|0	0|0	0|0	1,1	2,3	2,4	0.692308	0.4054	2,0	1,0	1,0	4	0.0455	UTR5	ENSSSCG00000031970(ENSSSCT00000038162:c.-72T>C)	-	-
9	131623911	131623911	G	A	SNP	.	241	1|1	0|0	0|18	16|1	0|1	0|1	0|1	0|0	0|0	0|0	2,1	6,5	6,5	0.36	0.5485	3,0	1,0	1,0	5	0.02535	intergenic	ENSSSCG00000015604(dist=62450),ENSSSCG00000039472(dist=8963)	-	-
10	46400789	46400789	T	C	SNP	.	76	1|1	0|0	0|18	27|0	0|1	0|1	0|1	0|0	0|0	0|0	1,1	2,2	0,1	0.142857	0.7055	4,0	1,0	1,0	6	0.01431	intergenic	ENSSSCG00000011046(dist=97137),ENSSSCG00000011047(dist=48996)	-	-
11	4938031	4938031	C	T	SNP	.	93	1|1	0|0	0|18	18|0	0|1	0|1	0|1	0|0	0|0	0|0	0,1	1,2	0,1	1.8	0.1797	1,0	1,0	2,0	4	0.0455	intronic	ENSSSCG00000037313	-	-
11	15801373	15801373	C	T	SNP	.	59	1|1	0|0	0|12	15|0	0|1	0|1	0|1	0|0	0|0	0|0	1,1	0,1	3,1	0.142857	0.7055	1,0	3,0	3,0	7	0.008151	intergenic	ENSSSCG00000009379(dist=2953),ENSSSCG00000009380(dist=2281)	-	-
11	20558680	20558680	G	A	SNP	.	166	1|1	0|0	0|15	21|0	0|1	0|1	0|1	0|0	0|0	0|0	0,1	3,5	0,1	1.6	0.2059	3,0	1,0	2,0	6	0.01431	intronic	ENSSSCG00000037452	-	-
13	26358955	26358955	C	G	SNP	.	91	1|1	0|0	0|17	15|0	0|1	0|1	0|1	0|0	0|0	0|0	1,2	1,1	1,1	0.142857	0.7055	1,0	3,0	1,0	5	0.02535	intergenic	ENSSSCG00000011292(dist=8329),ENSSSCG00000011294(dist=56758)	-	-
14	31675765	31675765	A	G	SNP	.	176	1|1	0|0	0|16	21|0	0|1	0|1	0|1	0|0	0|0	0|0	2,1	6,4	3,2	0.888889	0.3458	1,0	2,0	1,0	4	0.0455	intronic	ENSSSCG00000034386	-	-
14	33639604	33639604	G	A	SNP	.	283	1|1	0|0	0|14	13|0	0|1	0|1	0|1	0|0	0|0	0|0	1,6	9,3	2,3	0	1	4,0	2,0	1,0	7	0.008151	UTR5	ENSSSCG00000009844(ENSSSCT00000059577:c.-388C>T,ENSSSCT00000046794:c.-388C>T)	-	-	14-33639466-33640019	14	33639466	33640019	0.000227	0.000516	26	107	44	15	34	11	4.34	10.82	7.13	1.05	2.69	0.88
14	98398917	98398917	C	T	SNP	.	245	1|1	0|0	0|22	27|0	0|1	0|1	0|1	0|0	0|0	0|0	0,2	7,7	5,1	0.181818	0.6698	2,0	1,0	1,0	4	0.0455	intronic	ENSSSCG00000010429	-	-	14-98398599-98399036	14	98398599	98399036	5.48e-05	0.000161	11	109	23	6	8	11	2.32	13.95	4.72	0.53	0.8	1.12
15	95666686	95666686	C	T	SNP	.	318	1|1	0|0	0|20	24|0	0|1	0|1	0|1	0|0	0|0	0|0	1,2	6,11	8,2	0	1	1,0	3,0	2,0	6	0.01431	intronic	ENSSSCG00000016059	-	-	15-95666473-95667182	15	95666473	95667182	2.56e-08	3.29e-07	55	252	204	27	65	20	7.16	19.88	25.78	1.47	4	1.25
15	120943285	120943285	T	G	SNP	.	134	1|1	0|0	0|16	20|0	0|1	0|1	0|1	0|0	0|0	0|0	0,1	3,2	1,2	0.111111	0.7389	2,0	3,0	1,0	6	0.01431	intronic	ENSSSCG00000016203	-	-
17	11170685	11170685	G	A	SNP	.	159	1|1	0|0	0|10	13|0	0|1	0|1	0|1	0|0	0|0	0|0	2,1	1,3	3,3	0.0769231	0.7815	1,0	2,0	1,0	4	0.0455	intronic	ENSSSCG00000007033	-	-
17	11468362	11468362	G	A	SNP	.	148	1|1	0|0	0|12	11|0	0|1	0|1	0|1	0|0	0|0	0|0	0,1	2,4	6,2	0.0666667	0.7963	1,0	1,0	2,0	4	0.0455	intronic	ENSSSCG00000007026,ENSSSCG00000007027	-	-	17-11468259-11468649	17	11468259	11468649	0.000124	0.000314	17	54	29	7	13	3	4.03	7.75	6.66	0.69	1.46	0.34
18	40521880	40521880	C	T	SNP	.	35.8254	1|1	0|0	0|23	23|0	0|1	0|1	0|1	0|0	0|0	0|0	1,1	5,1	1,1	1.6	0.2059	1,0	1,0	2,0	4	0.0455	intronic	ENSSSCG00000021250,ENSSSCG00000038919	-	-
2	77005224	77005224	T	G	SNP	.	693	0|0	1|1	28|0	0|16	0|1	0|1	0|1	0|1	0|1	0|1	1,4	3,7	3,2	1.8	0.1797	2,5	1,6	1,3	5.55556	0.01842	UTR3	ENSSSCG00000023329(ENSSSCT00000040123:c.*543A>C)	-	-	2-77004863-77005565	2	77004863	77005565	0.0428	0.0484	23	115	65	49	65	52	3.03	9.16	8.3	2.7	4.04	3.29
2	141118143	141118143	C	A	SNP	.	727	0|0	1|1	17|0	0|15	0|1	0|1	0|1	0|1	0|1	0|1	8,3	10,9	9,5	2.27273	0.1317	1,5	1,4	2,3	4	0.0455	UTR5	ENSSSCG00000024189(ENSSSCT00000015669:c.-59237G>T)	-	-	2-141117759-141118321	2	141117759	141118321	0.000636	0.00123	38	122	70	39	57	25	6.24	12.14	11.16	2.69	4.43	1.98
2	151434114	151434114	G	T	SNP	.	600	0|0	1|1	22|0	0|19	0|1	0|1	0|1	0|1	0|1	0|1	5,5	6,1	7,4	2.28571	0.1306	1,6	1,5	2,2	4.76471	0.02905	upstream	ENSSSCG00000031370,ENSSSCG00000033262	-	-	2-151433480-151434228	2	151433480	151434228	0.00701	0.00954	46	113	65	64	67	40	5.68	8.45	7.79	3.31	3.91	2.38
3	117775816	117775816	A	G	SNP	.	915	0|0	1|1	14|0	0|12	0|1	0|1	0|1	0|1	0|1	0|1	1,1	9,8	9,11	0.025641	0.8728	2,3	3,12	2,6	7	0.008151	intronic	ENSSSCG00000038406	-	-	3-117775648-117776138	3	117775648	117776138	0.0227	0.0272	21	140	93	44	92	38	3.96	15.98	17	3.47	8.2	3.45
4	79687387	79687387	T	C	SNP	.	715	0|0	1|1	21|0	0|13	0|1	0|1	0|1	0|1	0|1	0|1	1,3	5,11	1,4	4.84	0.02781	1,5	1,5	2,2	4	0.0455	exonic	ENSSSCG00000006274	synonymous SNV	ENSSSCG00000006274:ENSSSCT00000039555:exon1:c.T9C:p.D3D,ENSSSCG00000006274:ENSSSCT00000057372:exon1:c.T9C:p.D3D,ENSSSCG00000006274:ENSSSCT00000006873:exon1:c.T9C:p.D3D,ENSSSCG00000006274:ENSSSCT00000038758:exon1:c.T9C:p.D3D,	4-79686546-79687596	4	79686546	79687596	0.000295	0.000642	77	169	144	74	113	52	6.77	9	12.29	2.73	4.7	2.2
12	14572070	14572070	T	C	SNP	.	769	0|0	1|1	20|0	0|16	0|1	0|1	0|1	0|1	0|1	0|1	4,1	10,12	5,7	0.025641	0.8728	1,8	2,3	1,3	5.55556	0.01842	UTR5	ENSSSCG00000032092(ENSSSCT00000038465:c.-487T>C,ENSSSCT00000058299:c.-487T>C)	-	-	12-14571475-14572703	12	14571475	14572703	0.000245	0.00055	95	313	264	156	169	79	7.14	14.26	19.26	4.92	6.01	2.86
12	20406935	20406935	A	C	SNP	.	931	0|0	1|1	14|0	0|30	0|1	0|1	0|1	0|1	0|1	0|1	3,7	8,4	15,13	0.08	0.7773	2,10	3,6	2,5	7	0.008151	upstream	ENSSSCG00000017403	-	-	12-20406688-20407356	12	20406688	20407356	2.56e-05	8.7e-05	123	176	201	108	120	58	17	14.74	26.96	6.26	7.85	3.86
12	52954920	52954920	T	C	SNP	.	452	0|0	1|1	23|0	0|24	0|1	0|1	0|1	0|1	0|1	0|1	1,2	3,1	2,2	0.0909091	0.763	1,5	1,4	1,2	4.57143	0.03251	UTR5	ENSSSCG00000017949(ENSSSCT00000051295:c.-90T>C,ENSSSCT00000044427:c.-90T>C,ENSSSCT00000019533:c.-90T>C,ENSSSCT00000042082:c.-90T>C)	-	-
16	68279269	68279269	A	C	SNP	.	712	0|0	1|1	10|0	0|16	0|1	0|1	0|1	0|1	0|1	0|1	4,3	11,6	8,6	1.68421	0.1944	1,7	1,8	2,2	8.04762	0.004556	UTR5	ENSSSCG00000017066(ENSSSCT00000018581:c.-37A>C,ENSSSCT00000048964:c.-37A>C,ENSSSCT00000056153:c.-7577A>C)	-	-	16-68279024-68279567	16	68279024	68279567	0.00643	0.00885	21	100	79	47	48	30	3.57	10.3	13.03	3.35	3.86	2.46
16	68279297	68279297	G	C	SNP	.	547	0|0	1|1	12|0	0|15	0|1	0|1	0|1	0|1	0|1	0|1	3,2	8,6	7,2	2.28571	0.1306	1,5	1,5	2,2	4	0.0455	UTR5	ENSSSCG00000017066(ENSSSCT00000018581:c.-9G>C,ENSSSCT00000048964:c.-9G>C,ENSSSCT00000056153:c.-7549G>C)	-	-	16-68279024-68279567	16	68279024	68279567	0.00643	0.00885	21	100	79	47	48	30	3.57	10.3	13.03	3.35	3.86	2.46
17	17007084	17007084	G	A	SNP	.	539	0|0	1|1	14|0	0|17	0|1	0|1	0|1	0|1	0|1	0|1	1,1	6,5	1,2	0	1	1,3	1,7	1,2	5.4	0.02014	intergenic	ENSSSCG00000021353(dist=125734),ENSSSCG00000007056(dist=282898)	-	-
4	15999134	15999134	C	A	SNP	.	550	1|1	0|0	0|16	26|0	0|1	0|1	0|1	0|1	0|1	0|1	7,1	11,13	10,7	1	0.3173	4,2	10,2	8,3	7.75862	0.005346	upstream	ENSSSCG00000005982	-	-	4-15998261-15999324	4	15998261	15999324	0.000677	0.00129	122	382	300	187	243	124	10.6	20.1	25.28	6.81	9.98	5.19
4	110813610	110813610	T	C	SNP	.	274	1|1	0|0	0|11	15|0	0|1	0|1	0|1	0|1	0|1	0|1	1,1	5,4	6,2	1.31579	0.2514	8,2	3,1	1,1	4	0.0455	UTR5	ENSSSCG00000036975(ENSSSCT00000047861:c.-454T>C,ENSSSCT00000066176:c.-454T>C,ENSSSCT00000066191:c.-454T>C)	-	-	4-110813127-110813669	4	110813127	110813669	3.44e-05	0.000111	45	145	101	54	48	16	7.67	14.97	16.7	3.86	3.87	1.31
13	196047804	196047804	G	C	SNP	.	472	1|1	0|0	0|11	18|0	0|1	0|1	0|1	0|1	0|1	0|1	2,3	5,6	7,6	0.0344828	0.8527	5,1	6,1	0,1	4.57143	0.03251	upstream	ENSSSCG00000032024	-	-	13-196047557-196048064	13	196047557	196048064	0.00567	0.00792	23	71	67	49	30	18	4.19	7.83	11.84	3.74	2.58	1.58
18	45637259	45637259	A	G	SNP	.	546	1|1	0|0	0|20	12|0	0|1	0|1	0|1	0|1	0|1	0|1	5,3	9,10	11,8	0.347826	0.5554	4,1	9,5	8,1	7	0.008151	UTR5	ENSSSCG00000016708(ENSSSCT00000032155:c.-25A>G)	-	-	18-45636734-45637500	18	45636734	45637500	0.000191	0.000448	52	144	125	61	76	41	6.27	10.52	14.62	3.08	4.33	2.38
[truncated: 26 more columns]

## Sheet: Table S17-2
Table S17-2 Paternal-dependent open loci of piPSCs in ATAC-seq data
#chr	start	end	ref	mut	variation_type	database	quality	Father_type	Mother_type	Father_read	Mother_read	PEF5_type	PEF7_type	PEF8_type	ips5_type	ips7_type	ips8_type	PEF5_read	PEF7_read	PEF8_read	chisq_PEF	p_PEF	ips5_read	ips7_read	ips8_read	chisq_ips	p_ips	structure_type	structure_gene	function_type	function_gene	peak_name	Chr	Start	End	p-value	FDR	PEF5_reads	PEF7_reads	PEF8_reads	ips5_reads	ips7_reads	ips8_reads	PEF5_rpkm	PEF7_rpkm	PEF8_rpkm	ips5_rpkm	ips7_rpkm	ips8_rpkm
1	9906328	9906328	G	A	SNP	.	90	0|0	1|1	16|0	0|26	0|1	0|1	0|1	0|0	0|0	0|0	0,1	1,2	0,1	1.8	0.1797	2,0	1,0	1,0	4	0.0455	intronic	ENSSSCG00000004064	-	-
1	11889180	11889180	C	T	SNP	.	135	0|0	1|1	22|0	0|25	0|1	0|1	0|1	0|0	0|0	0|0	0,1	3,4	3,1	0	1	1,0	3,0	1,0	5	0.02535	intergenic	ENSSSCG00000004065(dist=90112),ENSSSCG00000004070(dist=40811)	-	-
1	23446797	23446797	C	T	SNP	.	70	0|0	1|1	19|0	0|13	0|1	0|1	0|1	0|0	0|0	0|0	0,1	1,1	1,1	0.2	0.6547	1,0	2,0	2,0	5	0.02535	intergenic	ENSSSCG00000036250(dist=455111),ENSSSCG00000004142(dist=1708867)	-	-
1	132589127	132589127	G	C	SNP	.	163	0|0	1|1	10|0	0|26	0|1	0|1	0|1	0|0	0|0	0|0	1,1	4,4	1,2	0.0769231	0.7815	2,0	1,0	2,0	5	0.02535	intergenic	ENSSSCG00000004789(dist=843012),ENSSSCG00000004791(dist=113397)	-	-
1	190428025	190428025	A	C	SNP	.	145	0|0	1|1	13|0	0|11	0|1	0|1	0|1	0|0	0|0	0|0	0,1	5,2	2,3	0.0769231	0.7815	1,0	1,0	2,0	4	0.0455	intronic	ENSSSCG00000005095	-	-	1-190427935-190428216	1	190427935	190428216	0.00244	0.00381	7	28	20	3	3	8	2.3	5.57	6.38	0.41	0.47	1.27
1	236476261	236476261	G	A	SNP	.	69	0|0	1|1	15|0	0|21	0|1	0|1	0|1	0|0	0|0	0|0	1,1	0,1	0,1	1	0.3173	2,0	1,0	1,0	4	0.0455	intergenic	ENSSSCG00000005320(dist=1626),ENSSSCG00000005322(dist=33549)	-	-
1	239919311	239919311	A	C	SNP	.	93	0|0	1|1	10|0	0|17	0|1	0|1	0|1	0|0	0|0	0|0	0,1	4,2	2,1	0.4	0.5271	2,0	2,0	4,0	8	0.004678	intronic	ENSSSCG00000033222	-	-	1-239918836-239919355	1	239918836	239919355	0.00555	0.00777	26	71	59	36	36	29	4.63	7.65	10.18	2.68	3.03	2.48
1	246104903	246104903	A	G	SNP	.	129	0|0	1|1	23|0	0|17	0|1	0|1	0|1	0|0	0|0	0|0	0,1	2,3	4,1	0.0909091	0.763	2,0	1,0	1,0	4	0.0455	UTR5	ENSSSCG00000005424(ENSSSCT00000005965:c.-454A>G,ENSSSCT00000045553:c.-454A>G)	-	-
1	267735181	267735181	G	T	SNP	.	69	0|0	1|1	10|0	0|27	0|1	0|1	0|1	0|0	0|0	0|0	2,1	0,2	1,1	0.142857	0.7055	1,0	2,0	1,0	4	0.0455	intronic	ENSSSCG00000005607	-	-	1-267734930-267735217	1	267734930	267735217	1.17e-06	7.12e-06	25	83	30	4	3	12	8.04	16.18	9.37	0.54	0.46	1.86
1	270748857	270748857	G	A	SNP	.	62	0|0	1|1	25|0	0|18	0|1	0|1	0|1	0|0	0|0	0|0	0,1	0,1	1,1	1	0.3173	2,0	1,0	1,0	4	0.0455	intronic	ENSSSCG00000005704	-	-
2	3787373	3787373	G	T	SNP	.	331	0|0	1|1	9|0	0|14	0|1	0|1	0|1	0|0	0|0	0|0	3,3	6,5	3,5	0.04	0.8415	1,0	2,0	3,0	6	0.01431	intronic	ENSSSCG00000031191	-	-	2-3787150-3787866	2	3787150	3787866	0.00015	0.000368	41	105	77	35	46	10	5.29	8.2	9.63	1.89	2.81	0.62
2	6786017	6786017	C	T	SNP	.	88	0|0	1|1	20|0	0|13	0|1	0|1	0|1	0|0	0|0	0|0	2,2	3,1	1,1	0.4	0.5271	4,0	1,0	1,0	6	0.01431	intergenic	ENSSSCG00000012984(dist=52479),ENSSSCG00000012992(dist=36950)	-	-
2	6804709	6804709	T	A	SNP	.	301	0|0	1|1	16|0	0|12	0|1	0|1	0|1	0|0	0|0	0|0	4,6	0,2	10,4	0.153846	0.6949	1,0	3,0	1,0	5	0.02535	intergenic	ENSSSCG00000012984(dist=71171),ENSSSCG00000012992(dist=18258)	-	-
2	6804733	6804733	T	G	SNP	.	164	0|0	1|1	11|0	0|13	0|1	0|1	0|1	0|0	0|0	0|0	6,5	0,1	12,2	3.84615	0.04986	1,0	3,0	1,0	5	0.02535	intergenic	ENSSSCG00000012984(dist=71195),ENSSSCG00000012992(dist=18234)	-	-
2	6807140	6807140	G	A	SNP	.	323	0|0	1|1	12|0	0|24	0|1	0|1	0|1	0|0	0|0	0|0	3,7	3,1	5,6	0.36	0.5485	1,0	2,0	1,0	4	0.0455	intergenic	ENSSSCG00000012984(dist=73602),ENSSSCG00000012992(dist=15827)	-	-
2	13023533	13023533	A	G	SNP	.	138	0|0	1|1	9|0	0|14	0|1	0|1	0|1	0|0	0|0	0|0	0,1	0,1	2,3	1.28571	0.2568	2,0	1,0	1,0	4	0.0455	intergenic	ENSSSCG00000035278(dist=70659),ENSSSCG00000024984(dist=22766)	-	-
2	18600731	18600731	A	G	SNP	.	74	0|0	1|1	23|0	0|33	0|1	0|1	0|1	0|0	0|0	0|0	0,1	0,1	1,1	1	0.3173	2,0	1,0	1,0	4	0.0455	intronic	ENSSSCG00000021739	-	-
2	26096728	26096728	A	G	SNP	.	293	0|0	1|1	17|0	0|14	0|1	0|1	0|1	0|0	0|0	0|0	1,4	12,7	7,2	1.48485	0.223	1,0	3,0	2,0	6	0.01431	intergenic	ENSSSCG00000013298(dist=1882),ENSSSCG00000013299(dist=2866)	-	-
2	71613724	71613724	G	A	SNP	.	73	0|0	1|1	19|0	0|15	0|1	0|1	0|1	0|0	0|0	0|0	0,1	0,1	1,1	1	0.3173	1,0	2,0	2,0	5	0.02535	upstream	ENSSSCG00000013570	-	-
2	141265589	141265589	G	A	SNP	.	135	0|0	1|1	21|0	0|22	0|1	0|1	0|1	0|0	0|0	0|0	0,1	1,1	1,4	2	0.1573	1,0	2,0	1,0	4	0.0455	intronic	ENSSSCG00000026423	-	-
2	141265628	141265628	T	A	SNP	.	158	0|0	1|1	28|0	0|20	0|1	0|1	0|1	0|0	0|0	0|0	0,1	1,1	1,5	2.77778	0.09558	1,0	2,0	1,0	4	0.0455	intronic	ENSSSCG00000026423	-	-
2	141265636	141265636	A	G	SNP	.	175	0|0	1|1	27|0	0|19	0|1	0|1	0|1	0|0	0|0	0|0	0,1	0,1	1,5	4.5	0.0339	1,0	2,0	1,0	4	0.0455	intronic	ENSSSCG00000026423	-	-
3	3578789	3578789	G	A	SNP	.	70	0|0	1|1	24|0	0|13	0|1	0|1	0|1	0|0	0|0	0|0	0,1	1,1	0,1	1	0.3173	1,0	2,0	1,0	4	0.0455	intronic	ENSSSCG00000007576	-	-
3	8857474	8857474	C	T	SNP	.	371	0|0	1|1	30|0	0|10	0|1	0|1	0|1	0|0	0|0	0|0	1,1	2,9	3,8	6	0.01431	2,0	1,0	2,0	5	0.02535	intergenic	ENSSSCG00000034347(dist=18059),ENSSSCG00000025698(dist=7195)	-	-
3	23524751	23524751	A	G	SNP	.	106	0|0	1|1	20|0	0|19	0|1	0|1	0|1	0|0	0|0	0|0	1,1	2,2	0,2	0.5	0.4795	1,0	5,0	1,0	7	0.008151	intergenic	ENSSSCG00000036475(dist=158427),ENSSSCG00000007838(dist=45631)	-	-
3	46719155	46719155	G	C	SNP	.	64	0|0	1|1	16|0	0|12	0|1	0|1	0|1	0|0	0|0	0|0	1,1	1,1	1,1	0	1	1,0	1,0	4,0	6	0.01431	intergenic	ENSSSCG00000008123(dist=5042),ENSSSCG00000008124(dist=6842)	-	-
3	71854620	71854620	C	T	SNP	.	52	0|0	1|1	14|0	0|14	0|1	0|1	0|1	0|0	0|0	0|0	2,1	0,1	0,1	0.2	0.6547	2,0	1,0	1,0	4	0.0455	intergenic	ENSSSCG00000020736(dist=13759),ENSSSCG00000008326(dist=93526)	-	-
3	113213752	113213752	C	T	SNP	.	162	0|0	1|1	7|0	0|11	0|1	0|1	0|1	0|0	0|0	0|0	0,1	3,4	0,1	1	0.3173	2,0	2,0	1,0	5	0.02535	intergenic	ENSSSCG00000008575(dist=33839),ENSSSCG00000008576(dist=15407)	-	-
3	113213757	113213757	T	C	SNP	.	200	0|0	1|1	7|0	0|12	0|1	0|1	0|1	0|0	0|0	0|0	0,1	3,6	0,1	2.27273	0.1317	2,0	2,0	1,0	5	0.02535	intergenic	ENSSSCG00000008575(dist=33844),ENSSSCG00000008576(dist=15402)	-	-
4	7800059	7800059	T	C	SNP	.	98	0|0	1|1	20|0	0|14	0|1	0|1	0|1	0|0	0|0	0|0	0,1	1,2	0,1	1.8	0.1797	2,0	1,0	1,0	4	0.0455	intergenic	ENSSSCG00000030947(dist=444708),ENSSSCG00000005943(dist=14214)	-	-
4	71907365	71907365	A	T	SNP	.	63	0|0	1|1	20|0	0|23	0|1	0|1	0|1	0|0	0|0	0|0	1,1	0,1	2,1	0	1	1,0	1,0	2,0	4	0.0455	intronic	ENSSSCG00000025087	-	-
4	71907373	71907373	T	C	SNP	.	60	0|0	1|1	21|0	1|23	0|1	0|1	0|1	0|0	0|0	0|0	1,1	0,1	2,1	0	1	1,0	1,0	2,0	4	0.0455	intronic	ENSSSCG00000025087	-	-
4	79961045	79961045	A	G	SNP	.	413	0|0	1|1	16|0	0|17	0|1	0|1	0|1	0|0	0|0	0|0	2,3	8,9	4,5	0.290323	0.59	1,0	1,0	2,0	4	0.0455	intronic	ENSSSCG00000006277	-	-	4-79960739-79961230	4	79960739	79961230	1.17e-08	1.74e-07	22	139	72	3	5	16	4.14	15.84	13.14	0.24	0.44	1.45
4	79961056	79961056	A	C	SNP	.	409	0|0	1|1	17|0	0|15	0|1	0|1	0|1	0|0	0|0	0|0	2,3	8,11	5,4	0.272727	0.6015	1,0	1,0	3,0	5	0.02535	intronic	ENSSSCG00000006277	-	-	4-79960739-79961230	4	79960739	79961230	1.17e-08	1.74e-07	22	139	72	3	5	16	4.14	15.84	13.14	0.24	0.44	1.45
4	93758822	93758822	G	A	SNP	.	340	0|0	1|1	17|0	0|18	0|1	0|1	0|1	0|0	0|0	0|0	3,2	4,6	1,5	1.19048	0.2752	6,0	2,0	4,0	12	0.000532	upstream;downstream	ENSSSCG00000006488;ENSSSCG00000006489	-	-	4-93758671-93759325	4	93758671	93759325	0.00114	0.002	38	70	68	34	40	31	5.37	5.99	9.32	2.01	2.67	2.11
4	124683466	124683466	C	A	SNP	.	73	0|0	1|1	22|0	0|22	0|1	0|1	0|1	0|0	0|0	0|0	1,1	0,1	0,1	1	0.3173	1,0	1,0	3,0	5	0.02535	intergenic	ENSSSCG00000006902(dist=54286),ENSSSCG00000006903(dist=8191)	-	-
5	4094871	4094871	G	T	SNP	.	413	0|0	1|1	19|0	0|16	0|1	0|1	0|1	0|0	0|0	0|0	1,2	6,8	4,6	0.925926	0.3359	2,0	1,0	1,0	4	0.0455	intronic	ENSSSCG00000000014	-	-	5-4094549-4095130	5	4094549	4095130	5.3e-12	3.55e-10	39	132	89	11	14	8	6.2	12.71	13.72	0.73	1.05	0.61
5	5603047	5603047	C	G	SNP	.	69	0|0	1|1	15|0	0|19	0|1	0|1	0|1	0|0	0|0	0|0	0,1	1,1	1,1	0.2	0.6547	1,0	2,0	2,0	5	0.02535	intronic	ENSSSCG00000000029	-	-
5	8771516	8771516	G	A	SNP	.	89	0|0	1|1	13|0	0|13	0|1	0|1	0|1	0|0	0|0	0|0	1,1	2,2	1,1	0	1	2,0	2,0	1,0	5	0.02535	intergenic	ENSSSCG00000039538(dist=9514),ENSSSCG00000038126(dist=6449)	-	-
5	8771520	8771520	G	T	SNP	.	81	0|0	1|1	13|0	0|12	0|1	0|1	0|1	0|0	0|0	0|0	1,1	2,2	2,1	0.111111	0.7389	2,0	2,0	1,0	5	0.02535	intergenic	ENSSSCG00000039538(dist=9518),ENSSSCG00000038126(dist=6445)	-	-
5	10915582	10915582	T	C	SNP	.	253	0|0	1|1	13|0	0|23	0|1	0|1	0|1	0|0	0|0	0|0	5,2	13,6	4,4	2.94118	0.08635	1,0	2,0	2,0	5	0.02535	intronic	ENSSSCG00000000137	-	-	5-10915304-10915914	5	10915304	10915914	4.52e-11	1.98e-09	36	128	73	11	13	7	5.45	11.74	10.72	0.7	0.93	0.51
5	10915583	10915583	T	C	SNP	.	264	0|0	1|1	13|0	0|22	0|1	0|1	0|1	0|0	0|0	0|0	5,2	13,6	4,4	2.94118	0.08635	1,0	2,0	2,0	5	0.02535	intronic	ENSSSCG00000000137	-	-	5-10915304-10915914	5	10915304	10915914	4.52e-11	1.98e-09	36	128	73	11	13	7	5.45	11.74	10.72	0.7	0.93	0.51
5	10915600	10915600	A	C	SNP	.	316	0|0	1|1	15|0	1|22	0|1	0|1	0|1	0|0	0|0	0|0	9,2	14,7	4,6	3.42857	0.06408	2,0	3,0	2,0	7	0.008151	intronic	ENSSSCG00000000137	-	-	5-10915304-10915914	5	10915304	10915914	4.52e-11	1.98e-09	36	128	73	11	13	7	5.45	11.74	10.72	0.7	0.93	0.51
5	16843020	16843020	C	T	SNP	.	148	0|0	1|1	22|0	0|14	0|1	0|1	0|1	0|0	0|0	0|0	1,3	4,1	2,2	0.0769231	0.7815	1,0	2,0	1,0	4	0.0455	intronic	ENSSSCG00000028060	-	-
5	23072968	23072968	C	T	SNP	.	132	0|0	1|1	20|0	0|15	0|1	0|1	0|1	0|0	0|0	0|0	0,1	3,1	1,3	0.111111	0.7389	1,0	2,0	1,0	4	0.0455	upstream	ENSSSCG00000037767	-	-
5	28241249	28241249	T	G	SNP	.	75	0|0	1|1	8|0	0|16	0|1	0|1	0|1	0|0	0|0	0|0	0,1	1,1	0,1	1	0.3173	1,0	2,0	2,0	5	0.02535	intergenic	ENSSSCG00000000461(dist=9922),ENSSSCG00000000462(dist=6150)	-	-
5	81989665	81989665	T	C	SNP	.	51	0|0	1|1	19|0	0|23	0|1	0|1	0|1	0|0	0|0	0|0	1,1	0,1	0,1	1	0.3173	1,0	1,0	2,0	4	0.0455	intergenic	ENSSSCG00000000857(dist=141617),ENSSSCG00000000858(dist=29151)	-	-
6	13580636	13580636	C	T	SNP	.	45.0083	0|0	1|1	19|0	0|24	0|1	0|1	0|1	0|0	0|0	0|0	0,1	0,1	1,1	1	0.3173	2,0	1,0	3,0	6	0.01431	intergenic	ENSSSCG00000025323(dist=1791),ENSSSCG00000040629(dist=8151)	-	-
6	18694923	18694923	T	A	SNP	.	61	0|0	1|1	19|0	0|25	0|1	0|1	0|1	0|0	0|0	0|0	2,1	1,1	0,1	0	1	3,0	1,0	1,0	5	0.02535	intergenic	ENSSSCG00000023684(dist=18811),ENSSSCG00000025830(dist=13066)	-	-
6	37193735	37193735	T	G	SNP	.	207	0|0	1|1	8|0	0|12	0|1	0|1	0|1	0|0	0|0	0|0	3,2	10,5	6,3	2.7931	0.09467	2,0	4,0	2,0	8	0.004678	exonic	ENSSSCG00000033527	nonsynonymous SNV	ENSSSCG00000033527:ENSSSCT00000041701:exon1:c.T2G:p.M1R,	6-37193484-37193943	6	37193484	37193943	0.000133	0.000333	28	88	55	25	26	21	5.63	10.73	10.74	2.11	2.47	2.03
6	38984449	38984449	T	A	SNP	.	266	0|0	1|1	16|0	0|14	0|1	0|1	0|1	0|0	0|0	0|0	1,2	6,4	1,4	0.222222	0.6373	1,0	2,0	1,0	4	0.0455	intergenic	ENSSSCG00000002850(dist=548373),ENSSSCG00000038906(dist=294869)	-	-
6	75001979	75001979	A	G	SNP	.	104	0|0	1|1	16|0	0|16	0|1	0|1	0|1	0|0	0|0	0|0	1,1	3,3	0,1	0.111111	0.7389	1,0	3,0	2,0	6	0.01431	intronic	ENSSSCG00000034484	-	-
6	92493900	92493900	G	C	SNP	.	278	0|0	1|1	12|0	0|10	0|1	0|1	0|1	0|0	0|0	0|0	1,3	7,3	3,4	0.047619	0.8273	1,0	4,0	1,0	6	0.01431	intronic	ENSSSCG00000036709	-	-	6-92493195-92493949	6	92493195	92493949	1.92e-05	6.92e-05	68	192	153	47	95	29	8.33	14.25	18.18	2.41	5.5	1.71
6	93843034	93843034	C	T	SNP	.	232	0|0	1|1	12|0	0|32	0|1	0|1	0|1	0|0	0|0	0|0	1,1	6,6	3,4	0.047619	0.8273	1,0	2,0	1,0	4	0.0455	intronic	ENSSSCG00000037516	-	-	6-93842813-93843469	6	93842813	93843469	5.82e-06	2.63e-05	17	115	45	9	9	17	2.39	9.81	6.15	0.53	0.6	1.15
6	100603834	100603834	G	C	SNP	.	259	0|0	1|1	12|0	0|21	0|1	0|1	0|1	0|0	0|0	0|0	0,1	7,5	6,5	0.166667	0.6831	1,0	2,0	1,0	4	0.0455	intronic	ENSSSCG00000021612	-	-
6	144867023	144867023	C	A	SNP	.	187	0|0	1|1	11|0	0|13	0|1	0|1	0|1	0|0	0|0	0|0	0,1	4,7	3,1	0.25	0.6171	3,0	1,0	1,0	5	0.02535	intronic	ENSSSCG00000036505	-	-	6-144866607-144867548	6	144866607	144867548	0.000468	0.000948	11	156	97	28	40	26	1.08	9.27	9.24	1.15	1.86	1.23
7	49619724	49619724	C	G	SNP	.	219	0|0	1|1	20|0	0|18	0|1	0|1	0|1	0|0	0|0	0|0	2,3	5,3	2,3	0	1	1,0	2,0	1,0	4	0.0455	intergenic	ENSSSCG00000001782(dist=21653),ENSSSCG00000038929(dist=2618)	-	-
7	53838078	53838078	G	C	SNP	.	346	0|0	1|1	17|0	0|20	0|1	0|1	0|1	0|0	0|0	0|0	1,4	7,7	3,3	0.36	0.5485	1,0	1,0	2,0	4	0.0455	intergenic	ENSSSCG00000030626(dist=43282),ENSSSCG00000036742(dist=39740)	-	-
7	54333797	54333797	A	G	SNP	.	51	0|0	1|1	21|0	0|34	0|1	0|1	0|1	0|0	0|0	0|0	0,1	5,1	1,1	1	0.3173	1,0	2,0	1,0	4	0.0455	intergenic	ENSSSCG00000001830(dist=10831),ENSSSCG00000001832(dist=115791)	-	-
7	54333977	54333977	A	G	SNP	.	305	0|0	1|1	9|0	0|22	0|1	0|1	0|1	0|0	0|0	0|0	2,2	2,10	8,3	0.333333	0.5637	2,0	1,0	1,0	4	0.0455	intergenic	ENSSSCG00000001830(dist=11011),ENSSSCG00000001832(dist=115611)	-	-
7	56666341	56666341	G	A	SNP	.	320	0|0	1|1	21|0	0|30	0|1	0|1	0|1	0|0	0|0	0|0	0,1	9,8	1,4	0.391304	0.5316	1,0	1,0	2,0	4	0.0455	intronic	ENSSSCG00000001865	-	-	7-56666180-56666604	7	56666180	56666604	0.000992	0.00178	4	63	26	1	4	11	0.87	8.31	5.49	0.09	0.41	1.15
7	57958158	57958158	C	T	SNP	.	170	0|0	1|1	25|0	0|25	0|1	0|1	0|1	0|0	0|0	0|0	4,1	2,5	3,2	0.0588235	0.8084	2,0	1,0	1,0	4	0.0455	intronic	ENSSSCG00000001873	-	-
7	92614320	92614320	C	T	SNP	.	205	0|0	1|1	16|0	0|32	0|1	0|1	0|1	0|0	0|0	0|0	2,1	6,8	6,3	0.153846	0.6949	1,0	2,0	1,0	4	0.0455	intronic	ENSSSCG00000036702	-	-	7-92614057-92614555	7	92614057	92614555	2.8e-06	1.45e-05	20	78	48	14	10	3	3.71	8.76	8.64	1.09	0.88	0.27
7	92614565	92614565	G	A	SNP	.	111	0|0	1|1	16|0	0|22	0|1	0|1	0|1	0|0	0|0	0|0	0,1	1,3	4,1	0	1	3,0	1,0	1,0	5	0.02535	intronic	ENSSSCG00000036702	-	-
7	93083925	93083925	A	C	SNP	.	207	0|0	1|1	18|0	0|9	0|1	0|1	0|1	0|0	0|0	0|0	2,1	10,5	5,3	2.46154	0.1167	1,0	2,0	2,0	5	0.02535	UTR5	ENSSSCG00000002307(ENSSSCT00000002569:c.-43T>G)	-	-	7-93083573-93084553	7	93083573	93084553	5.53e-05	0.000162	66	197	118	61	90	33	6.22	11.25	10.79	2.41	4.01	1.5
7	100133085	100133085	G	T	SNP	.	88	0|0	1|1	16|0	0|20	0|1	0|1	0|1	0|0	0|0	0|0	3,1	5,1	3,3	2.25	0.1336	6,0	5,0	1,0	12	0.000532	intergenic	ENSSSCG00000002392(dist=10596),ENSSSCG00000029760(dist=47392)	-	-
8	260012	260012	A	G	SNP	.	54	0|0	1|1	20|0	0|14	0|1	0|1	0|1	0|0	0|0	0|0	1,1	0,1	1,1	0.2	0.6547	1,0	2,0	1,0	4	0.0455	intronic	ENSSSCG00000021289	-	-
8	4893428	4893428	G	C	SNP	.	117	0|0	1|1	16|0	0|11	0|1	0|1	0|1	0|0	0|0	0|0	1,1	2,3	2,1	0	1	2,0	2,0	1,0	5	0.02535	intergenic	ENSSSCG00000032637(dist=2462),ENSSSCG00000024399(dist=11315)	-	-
8	39784873	39784873	G	A	SNP	.	99	0|0	1|1	22|0	0|21	0|1	0|1	0|1	0|0	0|0	0|0	0,1	1,2	0,1	1.8	0.1797	2,0	1,0	2,0	5	0.02535	intergenic	ENSSSCG00000030621(dist=33921),ENSSSCG00000008836(dist=193401)	-	-
8	40965324	40965324	A	G	SNP	.	109	0|0	1|1	10|0	0|20	0|1	0|1	0|1	0|0	0|0	0|0	1,2	1,2	1,1	0.5	0.4795	3,0	1,0	1,0	5	0.02535	intergenic	ENSSSCG00000034306(dist=25309),ENSSSCG00000008841(dist=12280)	-	-
8	42936734	42936734	A	G	SNP	.	64	0|0	1|1	23|0	0|9	0|1	0|1	0|1	0|0	0|0	0|0	0,1	1,1	1,1	0.2	0.6547	2,0	2,0	2,0	6	0.01431	intronic	ENSSSCG00000008853	-	-	8-42936378-42936790	8	42936378	42936790	0.00042	0.000866	13	60	24	8	12	6	2.91	8.15	5.22	0.75	1.27	0.65
8	121082494	121082494	A	G	SNP	.	82	0|0	1|1	14|0	0|34	0|1	0|1	0|1	0|0	0|0	0|0	1,1	0,2	6,1	0.818182	0.3657	1,0	2,0	1,0	4	0.0455	exonic	ENSSSCG00000036708	synonymous SNV	ENSSSCG00000036708:ENSSSCT00000065564:exon33:c.T762C:p.Y254Y,
9	17830682	17830682	C	G	SNP	.	59	0|0	1|1	19|0	0|20	0|1	0|1	0|1	0|0	0|0	0|0	0,1	5,1	0,1	0.5	0.4795	2,0	2,0	1,0	5	0.02535	intronic	ENSSSCG00000014904	-	-
9	20289140	20289140	G	C	SNP	.	68	0|0	1|1	15|0	0|17	0|1	0|1	0|1	0|0	0|0	0|0	4,1	4,2	1,1	1.92308	0.1655	2,0	1,0	1,0	4	0.0455	upstream	ENSSSCG00000014918	-	-	9-20288789-20289210	9	20288789	20289210	0.00197	0.00319	38	69	34	17	26	31	8.34	9.17	7.24	1.56	2.7	3.27
9	44560472	44560472	C	G	SNP	.	178	0|0	1|1	13|0	0|22	0|1	0|1	0|1	0|0	0|0	0|0	0,2	8,2	2,3	0.529412	0.4668	2,0	1,0	1,0	4	0.0455	upstream;downstream	ENSSSCG00000015073;ENSSSCG00000015074	-	-	9-44560456-44560860	9	44560456	44560860	3.77e-05	0.000119	31	89	73	19	28	27	7.09	12.32	16.19	1.82	3.03	2.97
9	44560476	44560476	C	T	SNP	.	172	0|0	1|1	14|0	0|23	0|1	0|1	0|1	0|0	0|0	0|0	0,2	9,2	2,3	0.888889	0.3458	2,0	1,0	1,0	4	0.0455	upstream;downstream	ENSSSCG00000015073;ENSSSCG00000015074	-	-	9-44560456-44560860	9	44560456	44560860	3.77e-05	0.000119	31	89	73	19	28	27	7.09	12.32	16.19	1.82	3.03	2.97
9	64099745	64099745	T	C	SNP	.	74	0|0	1|1	18|0	0|9	0|1	0|1	0|1	0|0	0|0	0|0	1,1	2,1	4,2	0.818182	0.3657	1,0	1,0	2,0	4	0.0455	intergenic	ENSSSCG00000015270(dist=25639),ENSSSCG00000015271(dist=91237)	-	-
9	124527619	124527619	T	C	SNP	.	82	0|0	1|1	16|0	0|12	0|1	0|1	0|1	0|0	0|0	0|0	1,1	0,2	1,1	0.666667	0.4142	2,0	1,0	1,0	4	0.0455	intronic	ENSSSCG00000015557	-	-
10	21004990	21004990	C	T	SNP	.	284	0|0	1|1	19|0	0|26	0|1	0|1	0|1	0|0	0|0	0|0	2,3	3,3	3,4	0.222222	0.6373	1,0	1,0	4,0	6	0.01431	intronic	ENSSSCG00000010904	-	-	10-21004689-21005133	10	21004689	21005133	0.000841	0.00155	28	47	28	17	17	7	5.82	5.92	5.65	1.48	1.67	0.7
10	22063158	22063158	T	C	SNP	.	67	0|0	1|1	19|0	0|19	0|1	0|1	0|1	0|0	0|0	0|0	0,1	0,1	2,1	0.2	0.6547	1,0	2,0	1,0	4	0.0455	intergenic	ENSSSCG00000010908(dist=461123),ENSSSCG00000034404(dist=290883)	-	-
10	51676226	51676226	T	G	SNP	.	311	0|0	1|1	16|0	0|16	0|1	0|1	0|1	0|0	0|0	0|0	1,4	1,4	2,5	4.76471	0.02905	1,0	1,0	2,0	4	0.0455	intergenic	ENSSSCG00000011076(dist=55110),ENSSSCG00000021093(dist=7103)	-	-
10	60712362	60712362	C	T	SNP	.	182	0|0	1|1	12|0	0|24	0|1	0|1	0|1	0|0	0|0	0|0	2,4	4,1	2,3	0	1	1,0	3,0	1,0	5	0.02535	intronic	ENSSSCG00000011121	-	-
11	6937342	6937342	T	G	SNP	.	93	0|0	1|1	16|0	0|34	0|1	0|1	0|1	0|0	0|0	0|0	1,1	2,1	0,2	0.142857	0.7055	1,0	3,0	4,0	8	0.004678	intergenic	ENSSSCG00000035992(dist=173847),ENSSSCG00000009326(dist=63968)	-	-
11	46497557	46497557	T	C	SNP	.	53	0|0	1|1	13|0	0|12	0|1	0|1	0|1	0|0	0|0	0|0	0,1	2,1	0,1	0.2	0.6547	1,0	1,0	2,0	4	0.0455	intergenic	ENSSSCG00000025130(dist=51423),ENSSSCG00000009464(dist=1046243)	-	-
11	50897009	50897009	G	A	SNP	.	55	0|0	1|1	12|0	0|16	0|1	0|1	0|1	0|0	0|0	0|0	0,1	1,1	0,1	1	0.3173	2,0	1,0	1,0	4	0.0455	intergenic	ENSSSCG00000029113(dist=110156),ENSSSCG00000031479(dist=441504)	-	-
11	78802299	78802299	C	T	SNP	.	73	0|0	1|1	8|0	0|22	0|1	0|1	0|1	0|0	0|0	0|0	1,1	0,1	0,1	1	0.3173	1,0	1,0	2,0	4	0.0455	intronic	ENSSSCG00000009562	-	-
12	13869246	13869246	A	T	SNP	.	271	0|0	1|1	20|0	0|16	0|1	0|1	0|1	0|0	0|0	0|0	3,3	7,7	5,2	0.333333	0.5637	3,0	1,0	1,0	5	0.02535	intergenic	ENSSSCG00000017273(dist=126470),ENSSSCG00000017274(dist=10695)	-	-
12	15105143	15105143	G	A	SNP	.	73	0|0	1|1	13|0	0|18	0|1	0|1	0|1	0|0	0|0	0|0	0,1	0,1	1,1	1	0.3173	2,0	1,0	3,0	6	0.01431	intronic	ENSSSCG00000017287,ENSSSCG00000017288	-	-
12	15106619	15106619	A	G	SNP	.	140	0|0	1|1	17|0	0|13	0|1	0|1	0|1	0|0	0|0	0|0	5,1	7,3	2,3	2.33333	0.1266	1,0	6,0	2,0	9	0.0027	UTR5	ENSSSCG00000017288(ENSSSCT00000018820:c.-126A>G)	-	-
12	16793146	16793146	A	G	SNP	.	244	0|0	1|1	22|0	0|16	0|1	0|1	0|1	0|0	0|0	0|0	0,2	8,4	3,4	0.047619	0.8273	2,0	1,0	1,0	4	0.0455	upstream	ENSSSCG00000017307	-	-	12-16792800-16793249	12	16792800	16793249	5.31e-08	5.86e-07	17	75	58	10	3	3	3.5	9.34	11.57	0.86	0.29	0.3
12	20107555	20107555	C	T	SNP	.	252	0|0	1|1	17|0	0|7	0|1	0|1	0|1	0|0	0|0	0|0	4,1	12,7	11,10	1.8	0.1797	4,0	4,0	1,0	9	0.0027	intergenic	ENSSSCG00000017389(dist=13081),ENSSSCG00000017382(dist=10801)	-	-
12	20841862	20841862	T	C	SNP	.	123	0|0	1|1	20|0	0|21	0|1	0|1	0|1	0|0	0|0	0|0	0,1	3,2	1,2	0.111111	0.7389	3,0	1,0	1,0	5	0.02535	upstream;downstream	ENSSSCG00000032404;ENSSSCG00000017421	-	-
12	31207455	31207455	T	C	SNP	.	260	0|0	1|1	11|0	0|4	0|1	0|1	0|1	0|0	0|0	0|0	1,3	1,5	3,2	1.66667	0.1967	1,0	2,0	1,0	4	0.0455	UTR5	ENSSSCG00000017601(ENSSSCT00000044035:c.-219T>C)	-	-	12-31207252-31207726	12	31207252	31207726	0.0368	0.0422	27	48	27	21	38	13	5.26	5.67	5.1	1.71	3.5	1.22
12	33375601	33375601	G	T	SNP	.	196	0|0	1|1	35|0	0|25	0|1	0|1	0|1	0|0	0|0	0|0	0,1	3,3	1,3	0.818182	0.3657	3,0	3,0	2,0	8	0.004678	intergenic	ENSSSCG00000017618(dist=51468),ENSSSCG00000034994(dist=20872)	-	-
12	33375609	33375609	C	G	SNP	.	225	0|0	1|1	33|0	0|23	0|1	0|1	0|1	0|0	0|0	0|0	0,1	3,3	1,4	1.33333	0.2482	3,0	3,0	2,0	8	0.004678	intergenic	ENSSSCG00000017618(dist=51476),ENSSSCG00000034994(dist=20864)	-	-
12	42647850	42647850	T	A	SNP	.	47.9352	0|0	1|1	16|0	0|15	0|1	0|1	0|1	0|0	0|0	0|0	0,1	4,1	1,1	0.5	0.4795	1,0	1,0	2,0	4	0.0455	intronic	ENSSSCG00000017734	-	-
12	42849869	42849869	T	C	SNP	.	123	0|0	1|1	15|0	0|8	0|1	0|1	0|1	0|0	0|0	0|0	0,1	2,2	3,2	0	1	1,0	2,0	2,0	5	0.02535	exonic	ENSSSCG00000017738	synonymous SNV	ENSSSCG00000017738:ENSSSCT00000019305:exon1:c.A54G:p.A18A,
12	53757591	53757591	G	A	SNP	.	193	0|0	1|1	14|0	0|26	0|1	0|1	0|1	0|0	0|0	0|0	1,2	10,6	9,2	3.33333	0.06789	1,0	1,0	3,0	5	0.02535	intronic	ENSSSCG00000038144	-	-	12-53757337-53757963	12	53757337	53757963	2.78e-07	2.25e-06	15	99	54	10	5	9	2.21	8.85	7.73	0.62	0.35	0.64
13	18229600	18229600	T	C	SNP	.	71	0|0	1|1	14|0	0|13	0|1	0|1	0|1	0|0	0|0	0|0	0,1	0,1	2,1	0.2	0.6547	1,0	1,0	2,0	4	0.0455	intergenic	ENSSSCG00000021977(dist=52932),ENSSSCG00000022618(dist=13774)	-	-
13	22849119	22849119	T	C	SNP	.	99	0|0	1|1	21|0	0|25	0|1	0|1	0|1	0|0	0|0	0|0	1,2	0,1	1,1	0.666667	0.4142	1,0	2,0	1,0	4	0.0455	intronic	ENSSSCG00000011246	-	-
13	46006600	46006600	C	T	SNP	.	56	0|0	1|1	23|0	0|24	0|1	0|1	0|1	0|0	0|0	0|0	1,1	0,1	1,1	0.2	0.6547	2,0	1,0	1,0	4	0.0455	intergenic	ENSSSCG00000011495(dist=217487),ENSSSCG00000011496(dist=27158)	-	-
13	79140790	79140790	G	C	SNP	.	142	0|0	1|1	17|0	0|13	0|1	0|1	0|1	0|0	0|0	0|0	1,1	3,3	0,2	0.4	0.5271	2,0	1,0	1,0	4	0.0455	intronic	ENSSSCG00000027443	-	-
13	109038721	109038721	G	A	SNP	.	127	0|0	1|1	17|0	0|18	0|1	0|1	0|1	0|0	0|0	0|0	0,1	1,2	1,2	1.28571	0.2568	4,0	1,0	1,0	6	0.01431	intronic	ENSSSCG00000011746	-	-
13	131298439	131298439	A	G	SNP	.	68	0|0	1|1	17|0	0|26	0|1	0|1	0|1	0|0	0|0	0|0	1,1	2,1	0,1	0	1	2,0	1,0	1,0	4	0.0455	intergenic	ENSSSCG00000031356(dist=158135),ENSSSCG00000025128(dist=26684)	-	-
13	132169305	132169305	T	C	SNP	.	179	0|0	1|1	20|0	0|18	0|1	0|1	0|1	0|0	0|0	0|0	1,1	7,8	2,1	0	1	1,0	2,0	3,0	6	0.01431	intronic	ENSSSCG00000035414	-	-	13-132169166-132169628	13	132169166	132169628	8.56e-07	5.54e-06	29	94	34	8	14	8	5.8	11.38	6.59	0.67	1.32	0.77
13	134697708	134697708	A	G	SNP	.	81	0|0	1|1	25|0	0|20	0|1	0|1	0|1	0|0	0|0	0|0	2,1	3,2	3,1	1.33333	0.2482	2,0	2,0	1,0	5	0.02535	intergenic	ENSSSCG00000011857(dist=44274),ENSSSCG00000026753(dist=20643)	-	-
13	136669018	136669018	A	G	SNP	.	273	0|0	1|1	16|0	0|31	0|1	0|1	0|1	0|0	0|0	0|0	2,1	6,16	5,2	1.125	0.2888	1,0	1,0	2,0	4	0.0455	intronic	ENSSSCG00000011867	-	-	13-136668905-136669386	13	136668905	136669386	2.74e-07	2.22e-06	19	133	59	10	6	17	3.65	15.47	10.99	0.8	0.54	1.57
13	137739059	137739059	C	A	SNP	.	272	0|0	1|1	3|0	0|10	0|1	0|1	0|1	0|0	0|0	0|0	0,1	4,8	3,2	0.888889	0.3458	2,0	3,0	1,0	6	0.01431	upstream	ENSSSCG00000011873,ENSSSCG00000036766	-	-
13	160986504	160986504	C	T	SNP	.	67	0|0	1|1	10|0	0|23	0|1	0|1	0|1	0|0	0|0	0|0	0,1	1,1	0,1	1	0.3173	1,0	2,0	2,0	5	0.02535	intergenic	ENSSSCG00000036574(dist=16685),ENSSSCG00000011986(dist=5573)	-	-
13	189187332	189187332	G	A	SNP	.	72	0|0	1|1	18|0	0|11	0|1	0|1	0|1	0|0	0|0	0|0	0,1	2,1	0,1	0.2	0.6547	2,0	1,0	1,0	4	0.0455	intronic	ENSSSCG00000012021,ENSSSCG00000023028	-	-
13	202950109	202950109	A	G	SNP	.	170	0|0	1|1	12|0	0|17	0|1	0|1	0|1	0|0	0|0	0|0	4,1	6,3	6,4	2.66667	0.1025	3,0	2,0	1,0	6	0.01431	intergenic	ENSSSCG00000033733(dist=6785),ENSSSCG00000037381(dist=12509)	-	-
13	207128021	207128021	A	G	SNP	.	109	0|0	1|1	12|0	0|22	0|1	0|1	0|1	0|0	0|0	0|0	0,1	7,2	5,2	2.88235	0.08955	1,0	2,0	1,0	4	0.0455	intronic	ENSSSCG00000028741	-	-	13-207127396-207128150	13	207127396	207128150	0.000284	0.000623	7	52	89	15	16	10	0.86	3.86	10.58	0.77	0.93	0.59
14	16959055	16959055	A	T	SNP	.	141	0|0	1|1	13|0	0|18	0|1	0|1	0|1	0|0	0|0	0|0	0,1	5,2	2,3	0.0769231	0.7815	4,0	1,0	1,0	6	0.01431	intronic	ENSSSCG00000021805	-	-
14	64938474	64938474	T	C	SNP	.	111	0|0	1|1	16|0	0|16	0|1	0|1	0|1	0|0	0|0	0|0	1,1	5,3	0,1	0.0909091	0.763	1,0	1,0	2,0	4	0.0455	intergenic	ENSSSCG00000023525(dist=12872),ENSSSCG00000033268(dist=214483)	-	-
15	45160805	45160805	T	C	SNP	.	150	0|0	1|1	17|0	0|27	0|1	0|1	0|1	0|0	0|0	0|0	2,1	2,2	4,3	0.285714	0.593	1,0	3,0	2,0	6	0.01431	intronic	ENSSSCG00000015780	-	-	15-45160704-45161170	15	45160704	45161170	1.51e-07	1.37e-06	27	78	68	12	13	11	5.35	9.36	13.07	1	1.22	1.05
15	59913988	59913988	C	T	SNP	.	250	0|0	1|1	24|0	0|11	0|1	0|1	0|1	0|0	0|0	0|0	0,1	4,5	9,4	0.391304	0.5316	1,0	2,0	1,0	4	0.0455	intergenic	ENSSSCG00000033665(dist=1706),ENSSSCG00000035546(dist=32259)	-	-
15	95140007	95140007	C	T	SNP	.	195	0|0	1|1	20|0	0|17	0|1	0|1	0|1	0|0	0|0	0|0	0,1	4,4	4,3	0	1	2,0	1,0	1,0	4	0.0455	intronic	ENSSSCG00000016053	-	-	15-95140000-95140667	15	95140000	95140667	0.00409	0.00595	28	107	64	43	49	33	3.88	8.97	8.6	2.49	3.21	2.2
15	123795746	123795746	T	G	SNP	.	172	0|0	1|1	19|0	0|27	0|1	0|1	0|1	0|0	0|0	0|0	0,1	1,5	4,1	0.333333	0.5637	2,0	2,0	2,0	6	0.01431	intergenic	ENSSSCG00000016230(dist=292616),ENSSSCG00000028418(dist=299550)	-	-
15	137106524	137106524	C	T	SNP	.	160	0|0	1|1	22|0	0|18	0|1	0|1	0|1	0|0	0|0	0|0	1,2	3,4	2,1	0.0769231	0.7815	2,0	1,0	1,0	4	0.0455	intergenic	ENSSSCG00000027331(dist=2439),ENSSSCG00000032849(dist=66886)	-	-
15	138345933	138345933	G	A	SNP	.	141	0|0	1|1	19|0	0|23	0|1	0|1	0|1	0|0	0|0	0|0	1,1	7,6	7,1	2.13043	0.1444	1,0	1,0	2,0	4	0.0455	intergenic	ENSSSCG00000016343(dist=116644),ENSSSCG00000024777(dist=35702)	-	-
16	66733106	66733106	T	C	SNP	.	326	0|0	1|1	17|0	0|29	0|1	0|1	0|1	0|0	0|0	0|0	1,3	5,10	2,2	2.13043	0.1444	1,0	2,0	2,0	5	0.02535	intronic	ENSSSCG00000017063	-	-	16-66732751-66733427	16	66732751	66733427	2.98e-09	5.7e-08	34	156	64	17	15	13	4.64	12.91	8.48	0.97	0.97	0.85
16	79833571	79833571	G	A	SNP	.	168	0|0	1|1	21|0	0|27	0|1	0|1	0|1	0|0	0|0	0|0	0,1	1,1	1,5	2.77778	0.09558	3,0	2,0	1,0	6	0.01431	intergenic	ENSSSCG00000032090(dist=1311),ENSSSCG00000020686(dist=4583)	-	-
17	5536410	5536410	T	A	SNP	.	203	0|0	1|1	24|0	0|13	0|1	0|1	0|1	0|0	0|0	0|0	0,1	1,4	6,3	0.0666667	0.7963	1,0	2,0	1,0	4	0.0455	intergenic	ENSSSCG00000040013(dist=29185),ENSSSCG00000035335(dist=10819)	-	-
17	19094171	19094171	G	A	SNP	.	71	0|0	1|1	20|0	0|25	0|1	0|1	0|1	0|0	0|0	0|0	1,1	0,1	0,1	1	0.3173	2,0	1,0	1,0	4	0.0455	intergenic	ENSSSCG00000007063(dist=113493),ENSSSCG00000026985(dist=47246)	-	-
17	30795013	30795013	A	G	SNP	.	223	0|0	1|1	8|0	0|12	0|1	0|1	0|1	0|0	0|0	0|0	2,1	12,6	5,4	2.13333	0.1441	3,0	2,0	2,0	7	0.008151	exonic	ENSSSCG00000036286	nonsynonymous SNV	ENSSSCG00000036286:ENSSSCT00000066272:exon1:c.T544C:p.W182R,	17-30794845-30795166	17	30794845	30795166	0.0055	0.00771	19	54	38	17	28	11	5.47	9.41	10.61	2.05	3.81	1.52
17	34427315	34427315	C	T	SNP	.	141	0|0	1|1	28|0	0|15	0|1	0|1	0|1	0|0	0|0	0|0	1,2	6,3	1,1	0.285714	0.593	2,0	6,0	1,0	9	0.0027	intronic	ENSSSCG00000007200	-	-
17	40187147	40187147	G	A	SNP	.	252	0|0	1|1	17|0	0|29	0|1	0|1	0|1	0|0	0|0	0|0	2,2	10,5	9,5	2.45455	0.1172	2,0	2,0	2,0	6	0.01431	intergenic	ENSSSCG00000027806(dist=15243),ENSSSCG00000007331(dist=13939)	-	-
17	40367978	40367978	T	C	SNP	.	72	0|0	1|1	20|0	0|23	0|1	0|1	0|1	0|0	0|0	0|0	2,2	0,1	2,1	0	1	2,0	2,0	1,0	5	0.02535	exonic	ENSSSCG00000028227	synonymous SNV	ENSSSCG00000028227:ENSSSCT00000008021:exon12:c.T1485C:p.H495H,ENSSSCG00000028227:ENSSSCT00000027680:exon12:c.T1485C:p.H495H,ENSSSCG00000028227:ENSSSCT00000027093:exon12:c.T1485C:p.H495H,
18	9529628	9529628	A	T	SNP	.	244	0|0	1|1	20|0	0|12	0|1	0|1	0|1	0|0	0|0	0|0	1,2	5,5	7,3	0.391304	0.5316	1,0	2,0	1,0	4	0.0455	intergenic	ENSSSCG00000039349(dist=16320),ENSSSCG00000016501(dist=51900)	-	-
18	16642495	16642495	T	C	SNP	.	123	0|0	1|1	18|0	0|17	0|1	0|1	0|1	0|0	0|0	0|0	1,1	2,3	1,1	0.111111	0.7389	1,0	1,0	2,0	4	0.0455	intergenic	ENSSSCG00000031119(dist=36486),ENSSSCG00000021562(dist=164539)	-	-
18	37707854	37707854	T	C	SNP	.	354	0|0	1|1	18|0	0|20	0|1	0|1	0|1	0|0	0|0	0|0	3,3	9,7	6,5	0.272727	0.6015	2,0	2,0	1,0	5	0.02535	intronic	ENSSSCG00000016658	-	-
18	37707893	37707893	T	C	SNP	.	335	0|0	1|1	15|0	0|19	0|1	0|1	0|1	0|0	0|0	0|0	3,4	9,6	3,5	0	1	2,0	3,0	1,0	6	0.01431	intronic	ENSSSCG00000016658	-	-
18	42987688	42987688	T	G	SNP	.	539	0|0	1|1	18|0	0|16	0|1	0|1	0|1	0|0	0|0	0|0	6,4	10,10	12,11	0.169811	0.6803	2,0	2,0	1,0	5	0.02535	UTR3	ENSSSCG00000016684(ENSSSCT00000018165:c.*3695T>G,ENSSSCT00000053157:c.*3695T>G,ENSSSCT00000062389:c.*3695T>G)	-	-	18-42987405-42988057	18	42987405	42988057	1.91e-09	3.98e-08	50	149	94	20	30	19	7.08	12.79	12.92	1.19	2.01	1.3
1	1508232	1508232	T	C	SNP	.	247	1|1	0|0	0|20	19|0	0|1	0|1	0|1	1|1	1|1	1|1	2,1	1,2	2,1	0.111111	0.7389	0,1	0,1	0,2	4	0.0455	intronic	ENSSSCG00000004017	-	-
1	9091655	9091655	C	A	SNP	.	306	1|1	0|0	0|14	23|0	0|1	0|1	0|1	1|1	1|1	1|1	2,1	12,5	2,1	3.52174	0.06057	0,1	0,2	0,1	4	0.0455	intronic	ENSSSCG00000012315	-	-
1	221607816	221607816	T	C	SNP	.	209	1|1	0|0	0|15	29|0	0|1	0|1	0|1	1|1	1|1	1|1	1,2	1,0	1,0	0.2	0.6547	0,2	0,1	0,2	5	0.02535	intergenic	ENSSSCG00000005241(dist=22661),ENSSSCG00000005243(dist=26708)	-	-
1	264255501	264255501	G	A	SNP	.	180	1|1	0|0	0|19	28|0	0|1	0|1	0|1	1|1	1|1	1|1	1,0	3,1	1,1	1.28571	0.2568	0,1	0,2	0,1	4	0.0455	intergenic	ENSSSCG00000005582(dist=59538),ENSSSCG00000005584(dist=21071)	-	-
2	4618919	4618919	T	C	SNP	.	300	1|1	0|0	0|16	9|0	0|1	0|1	0|1	1|1	1|1	1|1	1,3	2,1	2,1	0	1	0,1	0,1	0,3	5	0.02535	intronic	ENSSSCG00000012885	-	-	2-4618634-4618993	2	4618634	4618993	0.000727	0.00137	15	46	25	7	11	9	3.86	7.17	6.24	0.75	1.34	1.11
2	4618921	4618921	G	A	SNP	.	303	1|1	0|0	0|16	9|0	0|1	0|1	0|1	1|1	1|1	1|1	1,3	2,1	2,1	0	1	0,1	0,1	0,3	5	0.02535	intronic	ENSSSCG00000012885	-	-	2-4618634-4618993	2	4618634	4618993	0.000727	0.00137	15	46	25	7	11	9	3.86	7.17	6.24	0.75	1.34	1.11
2	6807137	6807137	C	T	SNP	.	362	1|1	0|0	0|12	27|0	0|1	0|1	0|1	1|1	1|1	1|1	8,2	1,3	6,5	1	0.3173	0,1	0,2	0,1	4	0.0455	intergenic	ENSSSCG00000012984(dist=73599),ENSSSCG00000012992(dist=15830)	-	-
2	7842220	7842220	C	A	SNP	.	384	1|1	0|0	0|23	19|0	0|1	0|1	0|1	1|1	1|1	1|1	2,0	2,4	1,3	0.333333	0.5637	0,4	0,2	0,1	7	0.008151	intronic	ENSSSCG00000013033	-	-
3	3578797	3578797	G	A	SNP	.	151	1|1	0|0	0|22	17|0	0|1	0|1	0|1	1|1	1|1	1|1	1,0	1,1	1,0	1	0.3173	0,1	0,2	0,1	4	0.0455	intronic	ENSSSCG00000007576	-	-
3	7253662	7253662	A	G	SNP	.	163	1|1	0|0	0|15	20|0	0|1	0|1	0|1	1|1	1|1	1|1	1,0	1,1	1,1	0.2	0.6547	0,2	0,1	0,1	4	0.0455	intronic	ENSSSCG00000032956	-	-
3	8860564	8860564	G	A	SNP	.	219	1|1	0|0	0|15	22|0	0|1	0|1	0|1	1|1	1|1	1|1	2,1	1,0	1,2	0.142857	0.7055	0,1	0,2	0,1	4	0.0455	intergenic	ENSSSCG00000034347(dist=21149),ENSSSCG00000025698(dist=4105)	-	-
3	58945328	58945328	T	C	SNP	.	286	1|1	0|0	0|25	11|1	1|1	1|1	1|1	1|1	1|1	1|1	0,1	0,1	0,1	3	0.08327	0,1	0,3	0,1	5	0.02535	intergenic	ENSSSCG00000008227(dist=25777),ENSSSCG00000008230(dist=19221)	-	-
3	93542775	93542775	C	T	SNP	.	274	1|1	0|0	0|16	15|0	0|1	0|1	0|1	1|1	1|1	1|1	1,0	1,4	1,1	0.5	0.4795	0,2	0,1	0,1	4	0.0455	intronic	ENSSSCG00000008434	-	-
4	56543644	56543644	A	G	SNP	.	554	1|1	0|0	0|23	4|0	1|1	1|1	1|1	1|1	1|1	1|1	0,1	0,6	0,2	9	0.0027	0,6	0,1	0,1	8	0.004678	intronic	ENSSSCG00000006156	-	-
4	56543658	56543658	G	A	SNP	.	485	1|1	0|0	0|22	3|0	1|1	1|1	1|1	1|1	1|1	1|1	0,1	0,4	0,2	7	0.008151	0,5	0,1	0,1	7	0.008151	intronic	ENSSSCG00000006156	-	-
5	2719470	2719470	A	T	SNP	.	283	1|1	0|0	0|18	17|0	1|1	1|1	1|1	1|1	1|1	1|1	0,1	0,1	0,2	4	0.0455	0,1	0,2	0,1	4	0.0455	intronic	ENSSSCG00000000955	-	-
5	3246363	3246363	G	T	SNP	.	298	1|1	0|0	0|8	17|0	0|1	0|1	0|1	1|1	1|1	1|1	1,0	3,2	2,1	1	0.3173	0,3	0,1	0,4	8	0.004678	UTR5;UTR3	ENSSSCG00000000002(ENSSSCT00000051767:c.-703C>A);ENSSSCG00000000003(ENSSSCT00000000004:c.*2842C>A,ENSSSCT00000052628:c.*2842C>A,ENSSSCT00000064304:c.*2842C>A)	-	-
6	19029780	19029780	A	G	SNP	.	155	1|1	0|0	0|23	21|0	0|1	0|1	0|1	1|1	1|1	1|1	1,1	1,0	1,1	0.2	0.6547	0,2	0,1	0,1	4	0.0455	intronic	ENSSSCG00000039751	-	-
6	74832976	74832976	C	T	SNP	.	443	1|1	0|0	0|12	14|0	0|1	0|1	0|1	1|1	1|1	1|1	2,0	3,6	2,3	0.25	0.6171	0,4	0,1	0,1	6	0.01431	intronic	ENSSSCG00000003461	-	-	6-74832707-74833107	6	74832707	74833107	0.0114	0.0146	4	33	28	11	9	5	0.92	4.62	6.27	1.06	0.98	0.56
6	150127766	150127766	A	T	SNP	.	280	1|1	0|0	0|22	14|0	1|1	1|1	1|1	1|1	1|1	1|1	0,2	0,1	0,1	4	0.0455	0,2	0,1	0,1	4	0.0455	intronic	ENSSSCG00000003821	-	-
6	168548876	168548876	G	C	SNP	.	255	1|1	0|0	0|25	15|0	0|1	0|1	0|1	1|1	1|1	1|1	1,1	3,2	2,1	0.4	0.5271	0,1	0,2	0,1	4	0.0455	intronic	ENSSSCG00000023920	-	-
7	4226859	4226859	A	G	SNP	.	588	1|1	0|0	0|20	10|0	0|1	0|1	0|1	1|1	1|1	1|1	2,4	10,9	5,3	0.030303	0.8618	0,3	0,1	0,2	6	0.01431	intergenic	ENSSSCG00000032355(dist=70234),ENSSSCG00000001021(dist=352244)	-	-
7	29831101	29831101	C	T	SNP	.	437	1|1	0|0	0|12	21|0	0|1	0|1	0|1	1|1	1|1	1|1	4,1	4,7	4,4	0	1	0,2	0,1	0,1	4	0.0455	intronic	ENSSSCG00000039272	-	-	7-29830877-29831260	7	29830877	29831260	5.4e-07	3.84e-06	21	77	50	8	5	12	5.06	11.25	11.7	0.81	0.57	1.39
7	30342586	30342586	A	C	SNP	.	284	1|1	0|0	0|20	22|0	0|1	0|1	0|1	1|1	1|1	1|1	1,1	1,4	2,0	0.111111	0.7389	0,1	0,1	0,2	4	0.0455	downstream	ENSSSCG00000031593	-	-
7	57958153	57958153	A	T	SNP	.	352	1|1	0|0	0|25	26|0	0|1	0|1	0|1	1|1	1|1	1|1	1,3	4,2	3,3	0	1	0,2	0,1	0,1	4	0.0455	intronic	ENSSSCG00000001873	-	-
8	54238078	54238078	C	A	SNP	.	999	1|1	0|0	0|14	15|0	1|1	1|1	1|1	1|1	1|1	1|1	0,35	1,77	0,66	175.022	5.92e-40	0,55	1,70	1,80	199.077	3.32e-45	intergenic	ENSSSCG00000031195(dist=83931),ENSSSCG00000035975(dist=49197)	-	-
8	70418034	70418034	G	C	SNP	.	329	1|1	0|0	0|10	16|0	0|1	0|1	0|1	1|1	1|1	1|1	2,2	4,4	1,1	0	1	0,1	0,1	0,2	4	0.0455	UTR5	ENSSSCG00000008963(ENSSSCT00000009818:c.-90G>C,ENSSSCT00000061901:c.-90G>C)	-	-
9	44250262	44250262	C	T	SNP	.	361	1|1	0|0	0|14	13|0	1|1	1|1	1|1	1|1	1|1	1|1	0,1	0,2	0,2	5	0.02535	0,3	0,2	0,1	6	0.01431	intronic	ENSSSCG00000015071	-	-
10	17957971	17957971	A	G	SNP	.	120	1|1	0|0	0|14	12|0	0|1	0|1	0|1	1|1	1|1	1|1	1,0	2,1	1,0	1.8	0.1797	0,2	0,1	0,1	4	0.0455	intronic	ENSSSCG00000010879	-	-
10	23492079	23492079	G	A	SNP	.	268	1|1	0|0	0|12	16|0	0|1	0|1	0|1	1|1	1|1	1|1	1,0	3,2	3,2	0.818182	0.3657	0,3	0,1	0,1	5	0.02535	upstream	ENSSSCG00000021706	-	-
10	33013413	33013413	T	C	SNP	.	359	1|1	0|0	0|8	6|0	1|1	1|1	1|1	1|1	1|1	1|1	0,1	0,4	0,2	7	0.008151	0,2	0,1	0,1	4	0.0455	intronic	ENSSSCG00000034725	-	-
13	80508466	80508466	T	G	SNP	.	320	1|1	0|0	0|25	27|0	1|1	1|1	1|1	1|1	1|1	1|1	0,1	0,2	0,2	5	0.02535	0,2	0,1	0,1	4	0.0455	intronic	ENSSSCG00000031142	-	-
13	80508490	80508490	T	C	SNP	.	309	1|1	0|0	0|25	31|0	1|1	1|1	1|1	1|1	1|1	1|1	0,1	0,2	0,2	5	0.02535	0,1	0,1	0,2	4	0.0455	intronic	ENSSSCG00000031142	-	-
14	76700211	76700211	C	T	SNP	.	999	1|1	0|0	0|17	6|1	1|1	1|1	1|1	1|1	1|1	1|1	0,10	0,14	0,6	30	4.321e-08	0,10	0,8	0,1	19	1.307e-05	UTR5	ENSSSCG00000010313(ENSSSCT00000011290:c.-76C>T,ENSSSCT00000011289:c.-76C>T,ENSSSCT00000038798:c.-76C>T)	-	-	14-76699690-76700321	14	76699690	76700321	3.91e-06	1.9e-05	128	218	154	93	117	57	18.73	19.33	21.87	5.7	8.1	4.02
15	51405908	51405908	C	T	SNP	.	277	1|1	0|0	0|17	23|0	1|1	1|1	1|1	1|1	1|1	1|1	0,1	0,1	0,1	3	0.08327	0,1	0,3	0,1	5	0.02535	intergenic	ENSSSCG00000015830(dist=945374),ENSSSCG00000015831(dist=466486)	-	-
16	3404785	3404785	C	T	SNP	.	252	1|1	0|0	1|11	22|0	0|1	0|1	0|1	1|1	1|1	1|1	1,0	1,3	1,1	0.142857	0.7055	0,1	0,2	0,2	5	0.02535	intergenic	ENSSSCG00000032827(dist=39829),ENSSSCG00000016781(dist=158875)	-	-
16	6428260	6428260	G	A	SNP	.	257	1|1	0|0	0|8	19|0	0|1	0|1	0|1	1|1	1|1	1|1	1,0	4,4	2,1	0.333333	0.5637	0,2	0,1	0,1	4	0.0455	intergenic	ENSSSCG00000016794(dist=282718),ENSSSCG00000039222(dist=10657)	-	-
2	8928940	8928940	A	G	SNP	.	420	0|0	1|1	20|0	0|18	0|1	0|1	0|1	0|1	0|1	0|1	1,2	11,6	11,9	0.9	0.3428	3,2	10,2	2,1	5	0.02535	intergenic	ENSSSCG00000022404(dist=29692),ENSSSCG00000028025(dist=2577)	-	-
2	74365050	74365050	T	C	SNP	.	398	0|0	1|1	20|0	0|17	0|1	0|1	0|1	0|1	0|1	0|1	3,5	14,5	5,3	2.31429	0.1282	6,2	7,1	4,2	6.54545	0.01052	exonic	ENSSSCG00000013510	synonymous SNV	ENSSSCG00000013510:ENSSSCT00000014757:exon2:c.T102C:p.A34A,ENSSSCG00000013510:ENSSSCT00000044913:exon1:c.T102C:p.A34A,	2-74364723-74365194	2	74364723	74365194	0.0112	0.0145	36	90	46	43	50	34	7.06	10.69	8.75	3.53	4.64	3.21
5	3393050	3393050	T	C	SNP	.	456	0|0	1|1	15|0	0|34	0|1	0|1	0|1	0|1	0|1	0|1	1,2	5,7	5,6	0.615385	0.4328	5,1	6,1	2,1	6.25	0.01242	intergenic	ENSSSCG00000000006(dist=71959),ENSSSCG00000027365(dist=128645)	-	-
5	62546344	62546344	G	T	SNP	.	382	0|0	1|1	16|0	0|19	0|1	0|1	0|1	0|1	0|1	0|1	3,5	23,7	5,1	7.36364	0.006656	2,1	11,2	5,3	6	0.01431	UTR5	ENSSSCG00000040743(ENSSSCT00000000718:c.-4930G>T,ENSSSCT00000050474:c.-4930G>T)	-	-	5-62545984-62546882	5	62545984	62546882	0.00138	0.00235	65	212	123	67	124	68	6.68	13.21	12.27	2.89	6.03	3.37
6	49543356	49543356	A	G	SNP	.	469	0|0	1|1	21|0	0|18	0|1	0|1	0|1	0|1	0|1	0|1	6,2	6,14	7,5	0.1	0.7518	2,2	9,1	1,1	4	0.0455	UTR5	ENSSSCG00000003018(ENSSSCT00000048410:c.-384A>G)	-	-	6-49542912-49543814	6	49542912	49543814	1.11e-05	4.45e-05	98	218	148	77	105	33	10.03	13.52	14.7	3.3	5.08	1.63
6	92081768	92081768	T	C	SNP	.	471	0|0	1|1	7|0	0|19	0|1	0|1	0|1	0|1	0|1	0|1	1,1	8,7	4,6	0.037037	0.8474	4,1	6,3	5,1	5	0.02535	UTR5	ENSSSCG00000003630(ENSSSCT00000004027:c.-197T>C,ENSSSCT00000064566:c.-40235T>C)	-	-	6-92081156-92081788	6	92081156	92081788	8.09e-05	0.000222	55	154	148	61	81	37	8.04	13.63	20.98	3.73	5.6	2.6
6	108450666	108450666	T	G	SNP	.	363	0|0	1|1	20|0	0|18	0|1	0|1	0|1	0|1	0|1	0|1	2,2	9,4	6,8	0.290323	0.59	4,2	8,1	3,1	6.36842	0.01162	upstream	ENSSSCG00000003707	-	-	6-108450302-108450759	6	108450302	108450759	0.00467	0.00669	35	116	68	50	61	37	7.07	14.2	13.33	4.23	5.83	3.6
7	88575370	88575370	A	T	SNP	.	465	0|0	1|1	8|0	0|7	0|1	0|1	0|1	0|1	0|1	0|1	1,4	8,6	2,7	1.28571	0.2568	4,1	5,1	4,1	6.25	0.01242	intronic	ENSSSCG00000039616	-	-	7-88575299-88576408	7	88575299	88576408	1.01e-05	4.12e-05	70	234	178	96	83	54	5.83	11.8	14.38	3.35	3.27	2.16
13	137250685	137250685	T	C	SNP	.	462	0|0	1|1	25|0	0|15	0|1	0|1	0|1	0|1	0|1	0|1	3,3	10,8	3,7	0.117647	0.7316	5,2	7,1	2,1	5.55556	0.01842	UTR5	ENSSSCG00000024904(ENSSSCT00000045491:c.-9841A>G)	-	-	13-137250406-137251042	13	137250406	137251042	0.00114	0.00201	40	124	80	61	56	29	5.81	10.91	11.27	3.71	3.85	2.03
14	904347	904347	C	A	SNP	.	184	0|0	1|1	5|0	0|18	0|1	0|1	0|1	0|1	0|1	0|1	6,1	15,4	7,1	14.2353	0.0001613	1,1	9,2	2,1	4	0.0455	upstream	ENSSSCG00000021161	-	-	14-904199-904867	14	904199	904867	5.26e-05	0.000156	105	251	216	97	152	56	14.52	21.02	28.97	5.62	9.94	3.73
14	120367881	120367881	C	T	SNP	.	284	0|0	1|1	6|0	0|5	0|1	0|1	0|1	0|1	0|1	0|1	2,1	4,4	7,3	1.19048	0.2752	6,1	3,1	3,2	4	0.0455	UTR5	ENSSSCG00000010620(ENSSSCT00000052229:c.-189G>A)	-	-	14-120367293-120368029	14	120367293	120368029	0.00549	0.00771	25	80	78	39	42	38	3.14	6.08	9.49	2.05	2.49	2.3
17	30351088	30351088	C	G	SNP	.	527	0|0	1|1	18|0	0|18	0|1	0|1	0|1	0|1	0|1	0|1	11,4	18,9	14,7	8.39683	0.003759	7,1	6,4	5,1	6	0.01431	upstream	ENSSSCG00000007117	-	-	17-30350820-30351724	17	30350820	30351724	0.00143	0.00242	85	250	160	116	157	79	8.68	15.47	15.86	4.97	7.58	3.89
18	42410740	42410740	C	T	SNP	.	474	0|0	1|1	19|0	0|15	0|1	0|1	0|1	0|1	0|1	0|1	3,6	18,7	12,11	1.42105	0.2332	3,2	8,1	2,1	4.76471	0.02905	upstream	ENSSSCG00000016679	-	-	18-42410445-42410935	18	42410445	42410935	2.94e-05	9.74e-05	51	140	117	48	60	43	9.61	15.98	21.39	3.79	5.35	3.9
6	63444647	63444647	C	T	SNP	.	605	1|1	0|0	0|9	9|0	0|1	0|1	0|1	0|1	0|1	0|1	3,5	3,3	3,2	0.0526316	0.8185	2,4	1,6	1,2	4	0.0455	UTR5	ENSSSCG00000032231(ENSSSCT00000046467:c.-15250G>A)	-	-	6-63444533-63445452	6	63444533	63445452	1.25e-05	4.89e-05	98	178	170	78	105	59	9.85	10.84	16.57	3.28	4.99	2.85
[truncated: 26 more columns]
