# Supplementary material for: The Defects of Epigenetic Reprogramming in Dox-Dependent Porcine-iPSCs
Source: Int J Mol Sci. 2022 Oct 8;23(19):11941. doi: 10.3390/ijms231911941 (PMC9570186; doi:10.3390/ijms231911941)
Supplement: Supplementary file 1 [file ijms-23-11941-s001.zip › Table S3.xlsx]

## Sheet: Table S3-1
Table S3-1 The loci information of closed peaks in PEF vs piPSC group
Chr	PeakStart	PeakEnd	GeneID	GeneStart	GeneEnd	FDR	rpkm_log2fc	annotation	anno_geneStart	anno_geneEnd	anno_geneLength	anno_geneStrand
14	51463920	51464564	ENSSSCG00000010134	51452364	51464359	4.1e-17	-4.49111	3' UTR	51452364	51464359	11996	+
2	74014394	74014907	ENSSSCG00000024771	74004323	74021596	1.93e-16	-5.00958	Intron (ENSSSCT00000039816/ENSSSCG00000024771, intron 1 of 1)	74004323	74021596	17274	+
6	55009963	55010746	ENSSSCG00000037710	54973731	55011330	2.07e-16	-4.19858	5' UTR	55009719	55023141	13423	+
12	1386148	1387092	ENSSSCG00000031531	1352345	1406558	3.15e-16	-3.79809	Intron (ENSSSCT00000054383/ENSSSCG00000031531, intron 1 of 4)	1239834	1448042	208209	-
7	32011011	32011613	ENSSSCG00000001559	31988396	32025245	5.76e-16	-4.1508	Intron (ENSSSCT00000001738/ENSSSCG00000001559, intron 1 of 6)	31988396	32025245	36850	+
12	44059929	44060718	ENSSSCG00000017753	43985928	44132792	6.23e-16	-4.05347	Intron (ENSSSCT00000019322/ENSSSCG00000017753, intron 1 of 16)	43985928	44132792	146865	+
12	42290922	42291558	ENSSSCG00000017728	42120319	42438583	1.54e-15	-5.81455	Intron (ENSSSCT00000019295/ENSSSCG00000017728, intron 16 of 21)	42120319	42438583	318265	+
15	16672512	16673290	ENSSSCG00000015694	16414254	16726682	1.6e-15	-4.1375	Intron (ENSSSCT00000056525/ENSSSCG00000015694, intron 13 of 21)	16414254	16726682	312429	+
7	8306006	8306692	ENSSSCG00000001048	8243295	8313651	2.03e-15	-4.75002	Intron (ENSSSCT00000001142/ENSSSCG00000001048, intron 1 of 5)	8243295	8313651	70357	-
13	33105771	33106520	ENSSSCG00000011415	33097329	33125825	4.32e-15	-4.28593	Intron (ENSSSCT00000012495/ENSSSCG00000011415, intron 2 of 10)	33097329	33125825	28497	+
12	1441947	1442557	ENSSSCG00000031531	1239834	1448042	6.53e-15	-4.52087	Intron (ENSSSCT00000054383/ENSSSCG00000031531, intron 1 of 4)	1239834	1448042	208209	-
6	54659268	54659929	ENSSSCG00000032668	54646574	54674091	6.87e-15	-3.89309	Intron (ENSSSCT00000057072/ENSSSCG00000032668, intron 5 of 11)	54646574	54674091	27518	+
15	119985999	119986868	ENSSSCG00000027669	119952799	119998645	7.27e-15	-3.70966	Intron (ENSSSCT00000024203/ENSSSCG00000027669, intron 3 of 16)	119952799	119998645	45847	-
12	14892057	14892616	ENSSSCG00000017279	14881893	14959567	8.41e-15	-4.90417	Intron (ENSSSCT00000018811/ENSSSCG00000017279, intron 1 of 21)	14881893	14959567	77675	+
7	58000124	58000690	ENSSSCG00000001875	57999449	58014441	1.03e-14	-4.41369	3' UTR	57999449	58014441	14993	-
1	240759165	240759960	ENSSSCG00000005380	240710270	240829188	1.16e-14	-4.34832	Intron (ENSSSCT00000053184/ENSSSCG00000005380, intron 7 of 42)	240710270	240829188	118919	+
3	2023021	2023701	ENSSSCG00000032549	2005472	2105853	1.71e-14	-4.74076	Intron (ENSSSCT00000064068/ENSSSCG00000032549, intron 2 of 3)	2005472	2105853	100382	-
9	50035752	50036556	ENSSSCG00000022961	49989988	50093373	1.72e-14	-4.43664	Intron (ENSSSCT00000025556/ENSSSCG00000022961, intron 1 of 6)	49989988	50093373	103386	-
1	141518478	141519183	ENSSSCG00000004830	141494692	141666675	1.72e-14	-4.42267	Intron (ENSSSCT00000040646/ENSSSCG00000004830, intron 1 of 20)	141494692	141666675	171984	+
4	66272526	66273562	ENSSSCG00000035887	66118883	66570080	2.65e-14	-4.17682	Intron (ENSSSCT00000025843/ENSSSCG00000035887, intron 11 of 11)	66118883	66570080	451198	-
2	4885260	4885813	ENSSSCG00000037455	4867510	4888108	3.17e-14	-4.24956	Intron (ENSSSCT00000058116/ENSSSCG00000037455, intron 1 of 6)	4863354	4885860	22507	-
3	100141623	100142539	ENSSSCG00000036418	99823548	100244751	3.19e-14	-4.7028	Intron (ENSSSCT00000044748/ENSSSCG00000036418, intron 3 of 8)	99823548	100244751	421204	+
6	63636103	63636903	ENSSSCG00000021880	63630938	63635555	3.19e-14	-4.13271	Promoter (<=1kb)	63630938	63635555	4618	-
11	6464692	6465716	ENSSSCG00000025996	6197696	6536052	3.49e-14	-3.85732	Intron (ENSSSCT00000024217/ENSSSCG00000025996, intron 5 of 12)	6197696	6536052	338357	+
6	62282832	62283418	ENSSSCG00000003986	62268497	62283188	3.6e-14	-4.40285	5' UTR	62268497	62283188	14692	-
1	39295585	39296221	ENSSSCG00000036671	39180526	39339224	5.5e-14	-4.33544	Intron (ENSSSCT00000062651/ENSSSCG00000036671, intron 2 of 2)	39027473	39578423	550951	+
X	82342511	82343163	ENSSSCG00000012482	82336744	82363867	5.86e-14	-4.20827	Intron (ENSSSCT00000013649/ENSSSCG00000012482, intron 2 of 10)	82336744	82363867	27124	+
5	78244032	78244713	ENSSSCG00000020864	78203846	78267321	1.24e-13	-4.23217	Intron (ENSSSCT00000064352/ENSSSCG00000020864, intron 2 of 9)	78203846	78267321	63476	-
2	86271215	86271774	ENSSSCG00000014097	86045531	86322681	1.3e-13	-4.20991	Intron (ENSSSCT00000038239/ENSSSCG00000014097, intron 11 of 22)	86045531	86322681	277151	+
2	17531154	17531700	ENSSSCG00000013278	17465704	17671567	1.4e-13	-4.3163	Intron (ENSSSCT00000014502/ENSSSCG00000013278, intron 3 of 10)	17465704	17671567	205864	-
12	18159571	18160350	ENSSSCG00000017330	18142322	18184103	1.4e-13	-3.63274	Intron (ENSSSCT00000018866/ENSSSCG00000017330, intron 1 of 15)	18142322	18184103	41782	+
8	125200254	125200927	ENSSSCG00000009192	125043881	125259916	1.58e-13	-4.43201	Intron (ENSSSCT00000010065/ENSSSCG00000009192, intron 2 of 14)	125043881	125259916	216036	-
5	9691245	9691945	ENSSSCG00000030165	9683657	9695934	1.65e-13	-3.63482	Intron (ENSSSCT00000028972/ENSSSCG00000030165, intron 1 of 3)	9683657	9695934	12278	-
4	77179898	77180615	ENSSSCG00000006262	77139365	77210150	1.8e-13	-4.41785	Intron (ENSSSCT00000006861/ENSSSCG00000006262, intron 2 of 5)	77139365	77210150	70786	-
15	124473076	124473795	ENSSSCG00000033038	124472219	124554990	1.86e-13	-3.58582	Intron (ENSSSCT00000059491/ENSSSCG00000033038, intron 2 of 5)	124453576	124518611	65036	+
1	128201268	128201866	ENSSSCG00000004713	128193607	128216866	2.06e-13	-4.77827	Intron (ENSSSCT00000056889/ENSSSCG00000004713, intron 4 of 12)	128193607	128216866	23260	+
13	83540563	83541168	ENSSSCG00000011683	83507610	83592776	2.46e-13	-5.04196	Intron (ENSSSCT00000012791/ENSSSCG00000011683, intron 2 of 8)	83507610	83592776	85167	-
16	24070807	24071429	ENSSSCG00000016851	24041345	24102177	3.01e-13	-4.0347	Intron (ENSSSCT00000018351/ENSSSCG00000016851, intron 3 of 17)	24041345	24102177	60833	+
13	31178483	31179359	ENSSSCG00000011359	31159949	31179010	3.01e-13	-3.54873	3' UTR	31159949	31179010	19062	+
3	40184479	40185066	ENSSSCG00000039024	40178773	40186352	3.07e-13	-3.33969	5' UTR	40184620	40194001	9382	+
4	124512972	124513575	ENSSSCG00000006901	124367736	124596407	3.07e-13	-3.65044	Intron (ENSSSCT00000025428/ENSSSCG00000006901, intron 12 of 18)	124367736	124596407	228672	+
6	48939077	48939753	ENSSSCG00000026331	48919002	48939456	3.33e-13	-3.3654	5' UTR	48919002	48939456	20455	-
2	65701356	65702157	ENSSSCG00000013754	65593911	65870181	3.97e-13	-5.22966	Intron (ENSSSCT00000037191/ENSSSCG00000013754, intron 3 of 50)	65593911	65870181	276271	+
2	18874599	18875585	ENSSSCG00000013284	18807530	18954649	4.92e-13	-4.26614	Intron (ENSSSCT00000061124/ENSSSCG00000013284, intron 16 of 23)	18807530	18954649	147120	-
7	23266430	23267179	ENSSSCG00000027607	23248027	23294218	5.03e-13	-3.83261	5' UTR	23265564	23266827	1264	-
6	30078107	30079010	ENSSSCG00000002829	30058595	30087031	5.5e-13	-3.73361	Intron (ENSSSCT00000003130/ENSSSCG00000002829, intron 5 of 12)	30058595	30087031	28437	-
7	32009060	32009654	ENSSSCG00000001559	31988396	32025245	5.5e-13	-4.31409	Intron (ENSSSCT00000001738/ENSSSCG00000001559, intron 1 of 6)	31988396	32025245	36850	+
1	162630312	162630939	ENSSSCG00000004919	162368385	162735091	5.5e-13	-4.02496	Intron (ENSSSCT00000054104/ENSSSCG00000004919, intron 1 of 29)	162368385	162735091	366707	-
8	66016934	66017502	ENSSSCG00000035505	65999525	66121939	5.5e-13	-4.63914	Intron (ENSSSCT00000053699/ENSSSCG00000035505, intron 1 of 16)	65999525	66121939	122415	+
6	60758731	60759623	ENSSSCG00000026045	60759168	60773371	5.72e-13	-3.89118	5' UTR	60759168	60773371	14204	+
6	47525347	47526383	ENSSSCG00000002965	47446034	47567252	6.04e-13	-3.71827	Intron (ENSSSCT00000063930/ENSSSCG00000002965, intron 2 of 21)	47446034	47567252	121219	+
3	754243	754869	ENSSSCG00000007554	756429	763492	7.12e-13	-5.44531	Downstream (1-2kb)	756429	763492	7064	-
14	49477465	49478448	ENSSSCG00000010054	49468862	49485850	7.56e-13	-4.07507	Intron (ENSSSCT00000011015/ENSSSCG00000010054, intron 2 of 2)	49468862	49485850	16989	+
13	66746167	66746835	ENSSSCG00000023084	66530567	66897163	8.5e-13	-4.08321	Intron (ENSSSCT00000012666/ENSSSCG00000023084, intron 1 of 23)	66530567	66897163	366597	-
6	166526695	166527575	ENSSSCG00000037270	166527350	166528850	9.2e-13	-3.35717	Promoter (<=1kb)	166527350	166528850	1501	+
4	79767258	79767935	ENSSSCG00000006274	79686651	79845655	9.2e-13	-4.07039	Intron (ENSSSCT00000006873/ENSSSCG00000006274, intron 39 of 85)	79686651	79845655	159005	+
12	38747889	38748755	ENSSSCG00000017694	38581451	38824722	9.2e-13	-4.58616	Intron (ENSSSCT00000042467/ENSSSCG00000017694, intron 11 of 55)	38581451	38824722	243272	-
2	80891569	80892177	ENSSSCG00000014046	80871595	80895577	9.2e-13	-4.48727	Intron (ENSSSCT00000015343/ENSSSCG00000014046, intron 1 of 6)	80871595	80895577	23983	-
6	118961307	118961961	ENSSSCG00000003738	118817488	118987760	9.23e-13	-4.1611	Intron (ENSSSCT00000004139/ENSSSCG00000003738, intron 5 of 7)	118817488	118987760	170273	+
2	79270446	79271144	ENSSSCG00000024043	79182949	79406874	1.01e-12	-4.58383	Intron (ENSSSCT00000022836/ENSSSCG00000024043, intron 3 of 21)	79182949	79406874	223926	+
4	110753634	110754495	ENSSSCG00000006831	110720947	110790109	1.07e-12	-4.28776	Intron (ENSSSCT00000007482/ENSSSCG00000006831, intron 3 of 19)	110720947	110790109	69163	+
2	2058343	2059750	ENSSSCG00000021597	2057680	2058694	1.26e-12	-3.13981	Promoter (<=1kb)	2057680	2058694	1015	-
8	11657013	11658003	ENSSSCG00000029227	11641064	12037232	1.46e-12	-4.15699	Intron (ENSSSCT00000052683/ENSSSCG00000029227, intron 5 of 8)	11641064	12037232	396169	-
4	20860305	20861100	ENSSSCG00000006009	20645038	20935759	1.46e-12	-4.44479	Intron (ENSSSCT00000006593/ENSSSCG00000006009, intron 2 of 11)	20645038	20935759	290722	+
1	267672661	267673248	ENSSSCG00000005607	267480768	267770439	1.68e-12	-3.51585	Intron (ENSSSCT00000006165/ENSSSCG00000005607, intron 8 of 19)	267480768	267770439	289672	+
13	160338278	160338830	ENSSSCG00000011978	160332312	160348232	1.7e-12	-4.94864	Intron (ENSSSCT00000013107/ENSSSCG00000011978, intron 4 of 6)	160332312	160348232	15921	+
3	112771464	112771992	ENSSSCG00000008571	112752617	112800061	1.74e-12	-4.08284	Intron (ENSSSCT00000009377/ENSSSCG00000008571, intron 7 of 19)	112752617	112800061	47445	+
14	112636934	112637529	ENSSSCG00000010565	112617351	112637821	1.82e-12	-4.0898	3' UTR	112617371	112637394	20024	+
7	53245703	53246400	ENSSSCG00000034090	53146396	53255993	2e-12	-5.34873	Intron (ENSSSCT00000055957/ENSSSCG00000034090, intron 11 of 14)	53146396	53255993	109598	+
3	6081742	6082396	ENSSSCG00000030153	6037741	6143225	2.02e-12	-4.08879	Intron (ENSSSCT00000028241/ENSSSCG00000030153, intron 1 of 17)	6037741	6143225	105485	-
13	73082906	73083481	ENSSSCG00000024001	73053094	73094627	2.45e-12	-3.59646	Intron (ENSSSCT00000036894/ENSSSCG00000024001, intron 2 of 30)	73053094	73094627	41534	-
12	21402856	21403460	ENSSSCG00000039030	21401268	21403970	2.51e-12	-4.39874	Intron (ENSSSCT00000019001/ENSSSCG00000039030, intron 1 of 1)	21401268	21403970	2703	+
6	60784367	60785021	ENSSSCG00000003324	60784524	60801387	2.56e-12	-3.8846	5' UTR	60784524	60801387	16864	+
9	39641768	39642282	ENSSSCG00000015027	39623884	39660648	2.72e-12	-3.99305	5' UTR	39640138	39644107	3970	+
3	115154267	115154971	ENSSSCG00000008593	114871164	115177554	2.75e-12	-4.05889	Intron (ENSSSCT00000044456/ENSSSCG00000008593, intron 1 of 13)	114871164	115177554	306391	-
1	194014235	194014978	ENSSSCG00000005110	193912483	194207376	2.79e-12	-4.1136	Intron (ENSSSCT00000054162/ENSSSCG00000005110, intron 65 of 114)	193912483	194207376	294894	-
13	34331239	34331697	ENSSSCG00000011437	34332534	34351151	2.95e-12	-5.57087	Promoter (1-2kb)	34332534	34351151	18618	+
9	134772422	134773302	ENSSSCG00000026412	134584201	134796211	3.07e-12	-4.38306	Intron (ENSSSCT00000045720/ENSSSCG00000026412, intron 17 of 31)	134584201	134796211	212011	+
2	117742717	117743196	ENSSSCG00000034993	117698188	117867843	3.1e-12	-4.46481	Intron (ENSSSCT00000041288/ENSSSCG00000034993, intron 1 of 4)	117698188	117867843	169656	+
5	10610493	10611291	ENSSSCG00000029668	10610298	10647992	3.13e-12	-4.49967	Intron (ENSSSCT00000036966/ENSSSCG00000029668, intron 1 of 9)	10610298	10647992	37695	+
13	66356727	66357377	ENSSSCG00000011570	66350606	66416831	3.15e-12	-4.05094	Intron (ENSSSCT00000051036/ENSSSCG00000011570, intron 1 of 12)	66350606	66416831	66226	+
6	72057822	72058492	ENSSSCG00000003434	72027978	72058774	3.3e-12	-3.90572	3' UTR	72030533	72058774	28242	+
16	66889905	66890646	ENSSSCG00000017063	66452200	66890392	3.61e-12	-4.02029	5' UTR	66452200	66890392	438193	-
14	23163955	23164650	ENSSSCG00000009738	23118122	23227815	3.7e-12	-4.12486	Intron (ENSSSCT00000010677/ENSSSCG00000009738, intron 2 of 9)	23118122	23227815	109694	+
12	61138498	61139325	ENSSSCG00000036812	61077147	61186101	3.89e-12	-3.57231	Intron (ENSSSCT00000063883/ENSSSCG00000036812, intron 3 of 23)	61077147	61186101	108955	-
2	151192449	151193077	ENSSSCG00000022741	151155754	151192816	4.49e-12	-3.29897	5' UTR	151155754	151192816	37063	-
10	46591300	46592060	ENSSSCG00000011047	46449785	46601075	4.86e-12	-3.493	Intron (ENSSSCT00000012091/ENSSSCG00000011047, intron 5 of 7)	46449785	46601075	151291	+
12	52363920	52364363	ENSSSCG00000017923	52287187	52415565	4.91e-12	-5.00237	Intron (ENSSSCT00000040620/ENSSSCG00000017923, intron 12 of 13)	52287187	52415565	128379	+
18	36800757	36801440	ENSSSCG00000016656	36786422	37336244	5.34e-12	-3.86071	Intron (ENSSSCT00000062501/ENSSSCG00000016656, intron 1 of 21)	36786422	37336244	549823	+
12	22068689	22069123	ENSSSCG00000017475	22045270	22072979	5.43e-12	-4.42626	Intron (ENSSSCT00000059582/ENSSSCG00000017475, intron 1 of 7)	22045270	22072979	27710	-
14	135365353	135365979	ENSSSCG00000010746	135302758	135672926	5.57e-12	-3.92926	Intron (ENSSSCT00000042367/ENSSSCG00000010746, intron 14 of 22)	135302758	135672926	370169	-
18	14438825	14439494	ENSSSCG00000016535	14267959	14451707	6.01e-12	-4.47638	Intron (ENSSSCT00000027194/ENSSSCG00000016535, intron 1 of 14)	14267959	14451707	183749	-
17	36100772	36101702	ENSSSCG00000007249	36070838	36158286	6.59e-12	-3.13093	Intron (ENSSSCT00000007931/ENSSSCG00000007249, intron 4 of 10)	36070838	36158286	87449	-
1	137448350	137448805	ENSSSCG00000030560	137387825	137691058	6.94e-12	-6.16993	Intron (ENSSSCT00000005311/ENSSSCG00000030560, intron 3 of 20)	137387825	137691058	303234	-
3	162751	163811	ENSSSCG00000020813	164188	202150	7.3e-12	-3.27854	Promoter (<=1kb)	164188	202150	37963	+
12	51616339	51616848	ENSSSCG00000017895	51602144	51719061	7.3e-12	-4.45828	Intron (ENSSSCT00000048601/ENSSSCG00000017895, intron 12 of 17)	51602144	51719061	116918	-
3	49410727	49411564	ENSSSCG00000008147	49400982	49446857	7.43e-12	-3.71272	Intron (ENSSSCT00000046834/ENSSSCG00000008147, intron 1 of 5)	49400982	49446857	45876	+
2	47134365	47135201	ENSSSCG00000013400	47045931	47120943	7.43e-12	-4.53796	Downstream (<1kb)	47135586	47302040	166455	-
2	132598796	132599371	ENSSSCG00000035069	132536731	132802007	7.45e-12	-4.67141	Intron (ENSSSCT00000045642/ENSSSCG00000035069, intron 2 of 2)	132536731	132802007	265277	+
12	17443915	17444461	ENSSSCG00000031893	17429402	17448022	8.07e-12	-3.83579	Intron (ENSSSCT00000039526/ENSSSCG00000031893, intron 2 of 4)	17429402	17448022	18621	-
6	54503423	54503982	ENSSSCG00000003171	54504908	54505692	8.14e-12	-3.0191	Downstream (1-2kb)	54504908	54505692	785	-
4	102971059	102971583	ENSSSCG00000006728	102878723	102976517	8.54e-12	-3.55254	Intron (ENSSSCT00000050042/ENSSSCG00000006728, intron 14 of 15)	102878723	102976517	97795	+
7	80890531	80891181	ENSSSCG00000033958	80641124	81034342	9.31e-12	-4.39142	Intron (ENSSSCT00000046623/ENSSSCG00000033958, intron 19 of 97)	80641124	81034342	393219	-
13	26461245	26462215	ENSSSCG00000011294	26415713	26473634	9.54e-12	-3.94973	Intron (ENSSSCT00000046213/ENSSSCG00000011294, intron 2 of 4)	26415713	26473634	57922	+
5	69461834	69462942	ENSSSCG00000000765	69461529	69480112	9.69e-12	-3.28264	Intron (ENSSSCT00000033369/ENSSSCG00000000765, intron 1 of 14)	69461529	69480112	18584	+
14	15024111	15024949	ENSSSCG00000026044	15014140	15034794	9.82e-12	-3.53451	Intron (ENSSSCT00000052854/ENSSSCG00000026044, intron 8 of 8)	14976259	15104179	127921	+
13	138454658	138455043	ENSSSCG00000011877	138427532	138478462	9.82e-12	-4.57867	Intron (ENSSSCT00000034541/ENSSSCG00000011877, intron 2 of 6)	138427532	138478462	50931	-
1	190437073	190438069	ENSSSCG00000005095	190206099	190441946	9.82e-12	-3.68024	Intron (ENSSSCT00000005616/ENSSSCG00000005095, intron 13 of 13)	190206099	190441946	235848	+
9	66571307	66571833	ENSSSCG00000040720	66557461	66593310	9.82e-12	-4.03005	Intron (ENSSSCT00000042294/ENSSSCG00000040720, intron 12 of 20)	66557461	66593310	35850	-
3	77978896	77979332	ENSSSCG00000008368	77974976	78031177	1e-11	-4.54937	Intron (ENSSSCT00000063992/ENSSSCG00000008368, intron 8 of 9)	77974976	78031177	56202	-
13	1931480	1932088	ENSSSCG00000037430	1819082	1948536	1.14e-11	-5.19114	Intron (ENSSSCT00000053187/ENSSSCG00000037430, intron 8 of 21)	1819082	1948536	129455	-
12	27431572	27431995	ENSSSCG00000038348	27416152	27436781	1.2e-11	-4.12327	Intron (ENSSSCT00000046082/ENSSSCG00000038348, intron 3 of 4)	27416152	27436781	20630	+
6	86140439	86140988	ENSSSCG00000003590	86137754	86228145	1.2e-11	-4.03735	Intron (ENSSSCT00000003985/ENSSSCG00000003590, intron 1 of 29)	86137754	86228145	90392	+
3	9545729	9546522	ENSSSCG00000007681	9317102	9637596	1.46e-11	-3.81557	Intron (ENSSSCT00000008422/ENSSSCG00000007681, intron 8 of 22)	9317102	9637596	320495	+
6	158716618	158717514	ENSSSCG00000003846	158674225	158762820	1.69e-11	-3.63068	Intron (ENSSSCT00000004258/ENSSSCG00000003846, intron 2 of 8)	158674225	158762820	88596	+
2	65997131	65997856	ENSSSCG00000013742	65954244	66028734	1.84e-11	-3.35813	Intron (ENSSSCT00000044397/ENSSSCG00000013742, intron 1 of 7)	65954244	66028734	74491	-
6	28378542	28379205	ENSSSCG00000021803	28351999	28428814	1.91e-11	-3.94536	Intron (ENSSSCT00000027979/ENSSSCG00000021803, intron 3 of 13)	28351999	28428814	76816	-
14	37582528	37583409	ENSSSCG00000009865	37583279	37598665	1.92e-11	-3.5973	Promoter (<=1kb)	37583279	37598665	15387	+
6	146169557	146170336	ENSSSCG00000003805	146166328	146186755	1.97e-11	-3.7114	Intron (ENSSSCT00000045816/ENSSSCG00000003805, intron 9 of 9)	146166328	146186755	20428	-
8	341662	342256	ENSSSCG00000032262	334599	351970	2e-11	-3.83289	Intron (ENSSSCT00000052188/ENSSSCG00000032262, intron 2 of 13)	334599	351970	17372	+
9	139346125	139346736	ENSSSCG00000022126	139301586	139473353	2e-11	-5.21197	Intron (ENSSSCT00000023216/ENSSSCG00000022126, intron 1 of 27)	139301586	139473353	171768	+
3	17357086	17357812	ENSSSCG00000038600	17358051	17361585	2e-11	-3.73734	Promoter (<=1kb)	17358051	17361585	3535	+
2	74435203	74436258	ENSSSCG00000013508	74414448	74445447	2.04e-11	-3.24972	Intron (ENSSSCT00000014755/ENSSSCG00000013508, intron 1 of 9)	74414448	74445447	31000	+
6	51928797	51929488	ENSSSCG00000037100	51917964	51964449	2.09e-11	-4.03541	Intron (ENSSSCT00000060558/ENSSSCG00000037100, intron 1 of 1)	51917964	51964449	46486	-
1	100256371	100257021	ENSSSCG00000004520	100107426	100291586	2.35e-11	-4.88427	Intron (ENSSSCT00000051938/ENSSSCG00000004520, intron 2 of 5)	100107426	100291586	184161	+
1	255531511	255532228	ENSSSCG00000005494	255436206	255459020	2.43e-11	-4.0746	Downstream (<1kb)	255533244	255630209	96966	-
14	55490082	55490708	ENSSSCG00000010151	55433018	55632095	2.43e-11	-4.45837	Intron (ENSSSCT00000033787/ENSSSCG00000010151, intron 3 of 51)	55433018	55632095	199078	+
13	72502962	72503553	ENSSSCG00000024134	72480390	72568963	2.6e-11	-4.31559	Intron (ENSSSCT00000030864/ENSSSCG00000024134, intron 2 of 7)	72480390	72568963	88574	+
6	83264142	83264954	ENSSSCG00000003553	83265389	83276957	2.77e-11	-3.19314	Promoter (<=1kb)	83265389	83276957	11569	+
2	6053983	6054773	ENSSSCG00000012950	6052365	6059259	2.89e-11	-3.2186	Intron (ENSSSCT00000046022/ENSSSCG00000012950, intron 2 of 13)	6052365	6059259	6895	+
6	95081817	95082345	ENSSSCG00000037748	95070798	95115106	2.9e-11	-4.27753	Intron (ENSSSCT00000059129/ENSSSCG00000037748, intron 1 of 4)	95070798	95115106	44309	+
1	235765938	235766411	ENSSSCG00000005296	235757448	235778649	2.98e-11	-4.23522	Intron (ENSSSCT00000005833/ENSSSCG00000005296, intron 1 of 6)	235757448	235778649	21202	+
1	98646873	98647425	ENSSSCG00000004508	98642509	99024664	3.04e-11	-4.37851	Intron (ENSSSCT00000004980/ENSSSCG00000004508, intron 16 of 16)	98642509	99024664	382156	-
14	101273079	101273625	ENSSSCG00000010455	101131380	101254677	3.08e-11	-5.05232	Downstream (<1kb)	101273661	101345665	72005	-
6	12388548	12389807	ENSSSCG00000028878	12369733	12404339	3.08e-11	-3.30995	Intron (ENSSSCT00000022592/ENSSSCG00000028878, intron 1 of 6)	12369733	12404339	34607	+
13	147239094	147239842	ENSSSCG00000011928	147179591	147244590	3.29e-11	-4.36828	Exon (ENSSSCT00000042754/ENSSSCG00000011928, exon 7 of 9)	147179591	147244590	65000	+
1	216736165	216736624	ENSSSCG00000005212	216692047	216739728	3.39e-11	-4.86419	Intron (ENSSSCT00000005745/ENSSSCG00000005212, intron 4 of 4)	216692047	216739728	47682	+
6	58311479	58311994	ENSSSCG00000003239	58307114	58313486	3.39e-11	-3.92992	Intron (ENSSSCT00000003598/ENSSSCG00000003239, intron 4 of 4)	58307114	58313486	6373	+
7	50016454	50017390	ENSSSCG00000001787	49973465	50102059	3.56e-11	-3.70481	Intron (ENSSSCT00000002002/ENSSSCG00000001787, intron 2 of 18)	49973465	50102059	128595	+
13	125965812	125966276	ENSSSCG00000011811	125782463	126465486	3.7e-11	-5.224	Intron (ENSSSCT00000023546/ENSSSCG00000011811, intron 3 of 11)	125782463	126465486	683024	+
6	75651008	75651555	ENSSSCG00000020926	75647071	75678111	3.72e-11	-3.62392	Intron (ENSSSCT00000027692/ENSSSCG00000020926, intron 7 of 7)	75647071	75678111	31041	-
15	104864743	104865374	ENSSSCG00000026940	104858101	104889737	3.77e-11	-4.90798	Intron (ENSSSCT00000025501/ENSSSCG00000026940, intron 3 of 10)	104858101	104889737	31637	+
6	3298168	3298820	ENSSSCG00000002664	3246740	3349108	3.8e-11	-3.39588	Intron (ENSSSCT00000027946/ENSSSCG00000002664, intron 1 of 14)	3246740	3349108	102369	-
1	254888811	254889387	ENSSSCG00000005487	254769519	254922939	4e-11	-3.98719	Intron (ENSSSCT00000006033/ENSSSCG00000005487, intron 37 of 60)	254769519	254922939	153421	+
3	93486774	93487358	ENSSSCG00000008434	93457625	93593106	4e-11	-4.03427	Intron (ENSSSCT00000059958/ENSSSCG00000008434, intron 16 of 20)	93457625	93593106	135482	-
13	16834290	16835223	ENSSSCG00000011226	16784365	16876656	4.77e-11	-3.29768	Intron (ENSSSCT00000035130/ENSSSCG00000011226, intron 3 of 6)	16784365	16876656	92292	+
2	116683555	116684347	ENSSSCG00000014203	116442140	116738674	4.77e-11	-3.53582	Intron (ENSSSCT00000015519/ENSSSCG00000014203, intron 9 of 16)	116442140	116738674	296535	+
15	31078286	31079006	ENSSSCG00000025455	31064172	31113626	4.77e-11	-4.53848	Intron (ENSSSCT00000053997/ENSSSCG00000025455, intron 2 of 4)	31064172	31113626	49455	-
13	68204038	68204506	ENSSSCG00000023225	68170499	68220753	4.8e-11	-4.43463	Intron (ENSSSCT00000064823/ENSSSCG00000023225, intron 11 of 13)	68170499	68220753	50255	+
3	126127087	126127815	ENSSSCG00000027121	126089557	126132577	5.05e-11	-3.78427	Intron (ENSSSCT00000031422/ENSSSCG00000027121, intron 11 of 11)	126089557	126132577	43021	+
6	98334426	98335022	ENSSSCG00000037264	98278648	98385862	5.17e-11	-5.24628	Intron (ENSSSCT00000060216/ENSSSCG00000037264, intron 3 of 6)	98278648	98385862	107215	-
17	18126718	18127519	ENSSSCG00000007058	17916027	18402515	5.17e-11	-4.15612	Intron (ENSSSCT00000062599/ENSSSCG00000007058, intron 2 of 38)	17916027	18402515	486489	+
1	9574764	9575376	ENSSSCG00000035027	9350255	9619672	5.17e-11	-4.36963	Intron (ENSSSCT00000045836/ENSSSCG00000035027, intron 1 of 9)	9350255	9619672	269418	-
1	94551458	94552343	ENSSSCG00000004490	94314556	94663029	5.17e-11	-3.65723	Intron (ENSSSCT00000004961/ENSSSCG00000004490, intron 2 of 4)	94314556	94663029	348474	+
14	55240392	55241090	ENSSSCG00000026819	55239632	55348956	5.2e-11	-3.68049	Intron (ENSSSCT00000011114/ENSSSCG00000026819, intron 1 of 20)	55239632	55348956	109325	+
5	9928770	9929426	ENSSSCG00000039315	9927320	9956827	5.25e-11	-3.98512	Intron (ENSSSCT00000026327/ENSSSCG00000039315, intron 3 of 3)	9892246	9959852	67607	+
8	124635938	124636517	ENSSSCG00000029621	124535864	124759406	5.45e-11	-4.34903	Intron (ENSSSCT00000028459/ENSSSCG00000029621, intron 2 of 11)	124535864	124759406	223543	-
13	131591756	131592438	ENSSSCG00000011826	131578857	131613767	5.46e-11	-4.49185	Intron (ENSSSCT00000012938/ENSSSCG00000011826, intron 8 of 10)	131578857	131613767	34911	-
6	29954629	29955123	ENSSSCG00000002827	29935326	29980650	5.5e-11	-3.56303	Intron (ENSSSCT00000003128/ENSSSCG00000002827, intron 4 of 13)	29935326	29980650	45325	-
13	208094098	208094666	ENSSSCG00000023041	208060917	208259465	5.62e-11	-4.26827	Intron (ENSSSCT00000053396/ENSSSCG00000023041, intron 1 of 13)	208060917	208259465	198549	+
6	93539698	93540413	ENSSSCG00000037815	93541334	93551193	5.74e-11	-3.16742	Promoter (1-2kb)	93541334	93551193	9860	+
7	117461384	117462016	ENSSSCG00000027030	117438221	117472004	5.79e-11	-4.16776	Intron (ENSSSCT00000022656/ENSSSCG00000027030, intron 1 of 2)	117438221	117472004	33784	+
7	32871431	32872539	ENSSSCG00000001577	32839146	32912697	5.83e-11	-3.70044	Intron (ENSSSCT00000001080/ENSSSCG00000001577, intron 4 of 11)	32839146	32912697	73552	+
6	89027398	89028018	ENSSSCG00000021232	89007015	89026710	5.87e-11	-3.67013	Promoter (<=1kb)	89007015	89026710	19696	-
13	31386826	31387476	ENSSSCG00000040922	31377819	31406900	5.87e-11	-4.0941	Intron (ENSSSCT00000063383/ENSSSCG00000040922, intron 2 of 5)	31377819	31406900	29082	-
14	58904363	58904975	ENSSSCG00000010170	58605066	58911479	6.03e-11	-4.21539	Intron (ENSSSCT00000011136/ENSSSCG00000010170, intron 1 of 10)	58605066	58911479	306414	-
12	59528396	59529011	ENSSSCG00000034364	59466786	59654130	6.11e-11	-4.1788	Intron (ENSSSCT00000060615/ENSSSCG00000034364, intron 7 of 14)	59466786	59654130	187345	-
1	261295466	261296200	ENSSSCG00000037508	261295717	261372845	6.32e-11	-3.78136	Intron (ENSSSCT00000054653/ENSSSCG00000037508, intron 1 of 18)	261295717	261372845	77129	+
14	28725291	28726643	ENSSSCG00000009761	28663512	28818417	6.32e-11	-2.93411	Intron (ENSSSCT00000010703/ENSSSCG00000009761, intron 11 of 46)	28663512	28818417	154906	+
4	97934167	97934627	ENSSSCG00000006626	97918245	97949921	6.39e-11	-3.9263	Intron (ENSSSCT00000057367/ENSSSCG00000006626, intron 2 of 9)	97918245	97949921	31677	+
1	267924657	267925354	ENSSSCG00000005610	267925189	267934094	6.54e-11	-2.47083	Promoter (<=1kb)	267925189	267934094	8906	+
5	3560898	3561616	ENSSSCG00000027365	3521695	3572379	6.57e-11	-3.39177	Intron (ENSSSCT00000044039/ENSSSCG00000027365, intron 2 of 3)	3521695	3572379	50685	+
13	151106080	151106703	ENSSSCG00000022175	151034696	151159651	6.85e-11	-3.87065	Intron (ENSSSCT00000027252/ENSSSCG00000022175, intron 18 of 30)	151034696	151159651	124956	+
13	110244331	110244796	ENSSSCG00000011750	110087051	110293358	7.07e-11	-4.77155	Intron (ENSSSCT00000012861/ENSSSCG00000011750, intron 15 of 26)	110087051	110293358	206308	-
12	36937758	36938420	ENSSSCG00000017676	36920487	37475545	7.07e-11	-4.53125	Intron (ENSSSCT00000048048/ENSSSCG00000017676, intron 24 of 24)	36920487	37475545	555059	-
12	40096381	40096854	ENSSSCG00000032552	40075281	40151025	7.23e-11	-5.00874	Intron (ENSSSCT00000041104/ENSSSCG00000032552, intron 1 of 6)	40075281	40151025	75745	+
1	255550670	255551322	ENSSSCG00000005494	255532022	255630963	7.4e-11	-4.30063	Intron (ENSSSCT00000023943/ENSSSCG00000005494, intron 14 of 22)	255532022	255630963	98942	-
13	32142959	32144003	ENSSSCG00000011384	32107077	32197004	7.56e-11	-4.3295	Intron (ENSSSCT00000012462/ENSSSCG00000011384, intron 1 of 9)	32107077	32197004	89928	+
18	52499141	52499630	ENSSSCG00000016763	52403160	52695395	7.77e-11	-4.66482	Intron (ENSSSCT00000047336/ENSSSCG00000016763, intron 3 of 14)	52403160	52695395	292236	+
15	125801830	125802719	ENSSSCG00000016233	125747294	125815272	8.07e-11	-4.24928	Intron (ENSSSCT00000036636/ENSSSCG00000016233, intron 1 of 8)	125747294	125815272	67979	-
17	32024416	32025200	ENSSSCG00000007145	32023004	32034965	8.13e-11	-3.24129	Intron (ENSSSCT00000007817/ENSSSCG00000007145, intron 1 of 19)	32023004	32034965	11962	+
2	18481658	18482145	ENSSSCG00000021739	18458890	18611765	8.32e-11	-5.02656	Intron (ENSSSCT00000031374/ENSSSCG00000021739, intron 7 of 10)	18458890	18611765	152876	-
6	160559780	160560270	ENSSSCG00000021292	160388677	160566366	8.32e-11	-3.81773	Intron (ENSSSCT00000053356/ENSSSCG00000021292, intron 1 of 22)	160388677	160566366	177690	-
13	45680138	45681057	ENSSSCG00000011495	45620368	45743051	8.62e-11	-3.50019	Intron (ENSSSCT00000044782/ENSSSCG00000011495, intron 2 of 7)	45620368	45743051	122684	-
2	70059853	70060676	ENSSSCG00000013622	70036039	70060509	8.65e-11	-2.67043	5' UTR	70036039	70060509	24471	-
1	255460187	255460753	ENSSSCG00000036457	255436206	255459020	8.87e-11	-5.38483	Promoter (1-2kb)	255436206	255459020	22815	-
9	93261926	93262474	ENSSSCG00000015391	93264337	93304592	8.95e-11	-5.0851	Downstream (1-2kb)	93264337	93304592	40256	-
9	326238	326686	ENSSSCG00000014578	268109	355273	8.98e-11	-4.07834	Intron (ENSSSCT00000015928/ENSSSCG00000014578, intron 7 of 20)	268109	355273	87165	+
9	72558326	72558959	ENSSSCG00000040183	72518100	72762888	9.02e-11	-4.03833	Intron (ENSSSCT00000034946/ENSSSCG00000040183, intron 5 of 7)	72518100	72762888	244789	-
6	18643696	18644225	ENSSSCG00000030300	18645153	18646033	9.05e-11	-4.64506	Promoter (1-2kb)	18645153	18646033	881	+
6	92407281	92407691	ENSSSCG00000029954	92350072	92412328	9.11e-11	-4.03493	Intron (ENSSSCT00000004032/ENSSSCG00000029954, intron 9 of 12)	92350072	92412328	62257	+
2	8090760	8091168	ENSSSCG00000013045	8086522	8095534	9.11e-11	-4.09815	Intron (ENSSSCT00000014258/ENSSSCG00000013045, intron 3 of 6)	8086522	8095534	9013	-
13	136107663	136108209	ENSSSCG00000021656	135864539	136156061	9.57e-11	-3.94092	Intron (ENSSSCT00000029280/ENSSSCG00000021656, intron 5 of 33)	135864539	136156061	291523	-
18	47125872	47126414	ENSSSCG00000033313	47118543	47159963	9.62e-11	-4.34051	Intron (ENSSSCT00000039573/ENSSSCG00000033313, intron 1 of 8)	47118543	47159963	41421	+
5	12197178	12197917	ENSSSCG00000031866	12185819	12242604	1.01e-10	-4.07764	Intron (ENSSSCT00000051854/ENSSSCG00000031866, intron 2 of 4)	12185819	12242604	56786	-
12	50582841	50583334	ENSSSCG00000017885	50581126	50603145	1.04e-10	-4.43933	3' UTR	50581126	50603145	22020	-
14	77605020	77605716	ENSSSCG00000010317	77601889	77642806	1.04e-10	-4.93074	Intron (ENSSSCT00000061263/ENSSSCG00000010317, intron 3 of 3)	77601889	77642806	40918	-
15	131562522	131563088	ENSSSCG00000016266	131492570	131584962	1.06e-10	-4.12101	Intron (ENSSSCT00000017712/ENSSSCG00000016266, intron 4 of 8)	131492570	131584962	92393	+
4	7884744	7885317	ENSSSCG00000005943	7814273	7911047	1.09e-10	-3.12952	Intron (ENSSSCT00000047743/ENSSSCG00000005943, intron 3 of 8)	7814273	7911047	96775	+
12	53046483	53047130	ENSSSCG00000017962	52796952	53108202	1.15e-10	-4.12543	Intron (ENSSSCT00000064298/ENSSSCG00000017962, intron 2 of 26)	52796952	53108202	311251	+
1	7376602	7377353	ENSSSCG00000004044	7368103	7472548	1.22e-10	-3.44095	Intron (ENSSSCT00000004472/ENSSSCG00000004044, intron 44 of 47)	7368103	7472548	104446	-
13	207505240	207505672	ENSSSCG00000031249	207493658	207507011	1.28e-10	-3.34528	Intron (ENSSSCT00000052506/ENSSSCG00000031249, intron 1 of 6)	207493658	207507011	13354	-
1	9091675	9092255	ENSSSCG00000012315	9014209	9109066	1.31e-10	-3.99305	Intron (ENSSSCT00000025405/ENSSSCG00000012315, intron 1 of 26)	9014209	9109066	94858	-
2	144766593	144767855	ENSSSCG00000014399	144301192	144772187	1.31e-10	-3.25006	Intron (ENSSSCT00000015737/ENSSSCG00000014399, intron 21 of 21)	144301192	144772187	470996	+
2	72655954	72656940	ENSSSCG00000013538	72656951	72666894	1.32e-10	-2.59833	Promoter (<=1kb)	72656951	72666894	9944	+
2	8366506	8366995	ENSSSCG00000013054	8361693	8404570	1.36e-10	-4.25576	Intron (ENSSSCT00000041510/ENSSSCG00000013054, intron 1 of 12)	8361693	8404570	42878	+
7	113990197	113990820	ENSSSCG00000002450	113836230	114014949	1.37e-10	-4.65386	Intron (ENSSSCT00000002720/ENSSSCG00000002450, intron 12 of 16)	113836230	114014949	178720	+
3	4915793	4916379	ENSSSCG00000034768	4900570	5002194	1.4e-10	-4.32513	Intron (ENSSSCT00000062816/ENSSSCG00000034768, intron 1 of 12)	4900570	5002194	101625	+
3	72907262	72907706	ENSSSCG00000008337	72794885	72955063	1.4e-10	-4.05331	Intron (ENSSSCT00000009130/ENSSSCG00000008337, intron 8 of 22)	72794885	72955063	160179	+
9	67048385	67049059	ENSSSCG00000015645	66837804	67114343	1.4e-10	-3.98291	Intron (ENSSSCT00000017041/ENSSSCG00000015645, intron 8 of 20)	66837804	67114343	276540	+
2	16419287	16419923	ENSSSCG00000023974	16344157	16542105	1.46e-10	-3.90414	Intron (ENSSSCT00000051529/ENSSSCG00000023974, intron 5 of 17)	16344157	16542105	197949	+
6	77415148	77415717	ENSSSCG00000022839	77410697	77456290	1.49e-10	-4.04826	Intron (ENSSSCT00000027028/ENSSSCG00000022839, intron 5 of 8)	77410697	77456290	45594	-
14	132077738	132078455	ENSSSCG00000010703	132043159	132103588	1.55e-10	-3.81876	Intron (ENSSSCT00000011709/ENSSSCG00000010703, intron 3 of 8)	132043159	132103588	60430	+
8	72627950	72628872	ENSSSCG00000008986	72543637	72676377	1.58e-10	-3.41933	Intron (ENSSSCT00000064894/ENSSSCG00000008986, intron 2 of 10)	72543637	72676377	132741	+
14	133453439	133454039	ENSSSCG00000029482	133450340	133543245	1.59e-10	-3.21335	3' UTR	133450340	133543245	92906	-
6	92294987	92295381	ENSSSCG00000037213	92279643	92293561	1.63e-10	-3.69969	Promoter (1-2kb)	92279643	92293561	13919	-
4	93919278	93919987	ENSSSCG00000006496	93897687	93920414	1.64e-10	-2.9619	Intron (ENSSSCT00000053614/ENSSSCG00000006496, intron 1 of 12)	93897687	93920414	22728	-
5	69976970	69977613	ENSSSCG00000000770	69890145	69985424	1.64e-10	-4.48627	Intron (ENSSSCT00000000834/ENSSSCG00000000770, intron 6 of 30)	69890145	69985424	95280	-
13	66573464	66574090	ENSSSCG00000023084	66528452	66696837	1.64e-10	-4.00122	Intron (ENSSSCT00000038542/ENSSSCG00000023084, intron 9 of 19)	66528452	66696837	168386	-
12	24367827	24368239	ENSSSCG00000017527	24350395	24680304	1.64e-10	-4.51858	Intron (ENSSSCT00000061999/ENSSSCG00000017527, intron 12 of 15)	24350395	24680304	329910	-
14	7498119	7498588	ENSSSCG00000033608	7435033	7540958	1.66e-10	-4.47273	Intron (ENSSSCT00000046243/ENSSSCG00000033608, intron 3 of 13)	7435033	7540958	105926	-
1	11740543	11741313	ENSSSCG00000004065	11649017	11799068	1.77e-10	-4.49025	Intron (ENSSSCT00000004494/ENSSSCG00000004065, intron 6 of 26)	11649017	11799068	150052	-
6	12594407	12595009	ENSSSCG00000031462	12555659	12668810	1.77e-10	-3.70598	Intron (ENSSSCT00000055788/ENSSSCG00000031462, intron 1 of 4)	12555659	12668810	113152	-
7	93763116	93763670	ENSSSCG00000002315	93643618	93795468	1.79e-10	-4.00607	Intron (ENSSSCT00000002577/ENSSSCG00000002315, intron 2 of 6)	93643618	93795468	151851	-
1	234281851	234282605	ENSSSCG00000005291	234278174	234369696	1.8e-10	-3.44746	Intron (ENSSSCT00000042411/ENSSSCG00000005291, intron 16 of 18)	234278174	234369696	91523	-
4	104958225	104958784	ENSSSCG00000006745	104918501	104982852	1.81e-10	-3.58824	Intron (ENSSSCT00000007390/ENSSSCG00000006745, intron 6 of 11)	104918501	104982852	64352	+
4	109950751	109951223	ENSSSCG00000006811	109918601	109974258	1.85e-10	-4.25809	Intron (ENSSSCT00000007460/ENSSSCG00000006811, intron 3 of 11)	109918601	109974258	55658	-
10	68775140	68775653	ENSSSCG00000011163	68770143	69139481	1.87e-10	-3.39624	Intron (ENSSSCT00000042952/ENSSSCG00000011163, intron 1 of 36)	68770143	69139481	369339	+
4	2826172	2826647	ENSSSCG00000038397	2656545	2895015	1.88e-10	-3.17245	Intron (ENSSSCT00000065316/ENSSSCG00000038397, intron 15 of 33)	2656545	2895015	238471	+
3	9126352	9126668	ENSSSCG00000007678	9003910	9162591	1.88e-10	-4.16818	Intron (ENSSSCT00000008419/ENSSSCG00000007678, intron 3 of 7)	9003910	9162591	158682	+
6	158089250	158089897	ENSSSCG00000032083	158143619	158169108	1.88e-10	-3.62599	Downstream (2-3kb)	158091971	158144268	52298	-
18	42802859	42803322	ENSSSCG00000037158	42767384	42802179	1.9e-10	-4.16065	Promoter (<=1kb)	42767384	42802179	34796	-
16	51738754	51739531	ENSSSCG00000027378	51733150	51858771	1.93e-10	-4.0125	Intron (ENSSSCT00000024674/ENSSSCG00000027378, intron 1 of 12)	51733150	51858771	125622	+
15	120360363	120361108	ENSSSCG00000029002	120348736	120365017	1.93e-10	-3.51994	Intron (ENSSSCT00000052542/ENSSSCG00000029002, intron 3 of 9)	120345279	120409908	64630	+
1	143804385	143805098	ENSSSCG00000004843	143709846	143855984	1.96e-10	-3.848	Intron (ENSSSCT00000061967/ENSSSCG00000004843, intron 13 of 30)	143709846	143855984	146139	+
3	68482227	68482873	ENSSSCG00000008263	68411963	68494253	2e-10	-4.27085	Intron (ENSSSCT00000009049/ENSSSCG00000008263, intron 7 of 9)	68411963	68494253	82291	+
8	87489407	87489853	ENSSSCG00000030396	87478520	87527188	2.04e-10	-3.86398	Intron (ENSSSCT00000037699/ENSSSCG00000030396, intron 3 of 8)	87478520	87527188	48669	+
10	24588437	24588909	ENSSSCG00000010925	24465041	24637358	2.22e-10	-3.5132	Intron (ENSSSCT00000011956/ENSSSCG00000010925, intron 18 of 23)	24465041	24637358	172318	+
13	121477064	121477827	ENSSSCG00000031476	121430658	121486989	2.25e-10	-3.74439	Intron (ENSSSCT00000051270/ENSSSCG00000031476, intron 1 of 7)	121430658	121486989	56332	-
14	29919425	29919910	ENSSSCG00000009784	29904056	29934616	2.41e-10	-3.62478	Intron (ENSSSCT00000022892/ENSSSCG00000009784, intron 5 of 10)	29904056	29934616	30561	+
10	56341195	56341751	ENSSSCG00000011102	56244105	56428786	2.41e-10	-3.99355	Intron (ENSSSCT00000012149/ENSSSCG00000011102, intron 6 of 16)	56244105	56428786	184682	-
14	81895921	81896963	ENSSSCG00000010332	81889284	81901909	2.53e-10	-3.37876	Intron (ENSSSCT00000011310/ENSSSCG00000010332, intron 1 of 3)	81889284	81901909	12626	-
13	96368834	96369308	ENSSSCG00000025810	95981787	96372671	2.56e-10	-3.73122	Intron (ENSSSCT00000028605/ENSSSCG00000025810, intron 13 of 13)	95981787	96372671	390885	+
6	157790977	157791726	ENSSSCG00000037559	157749921	157806766	2.73e-10	-3.5538	Intron (ENSSSCT00000050621/ENSSSCG00000037559, intron 1 of 15)	157749921	157806766	56846	-
12	54402430	54403173	ENSSSCG00000034964	54296537	54544918	2.73e-10	-4.02507	Intron (ENSSSCT00000064313/ENSSSCG00000034964, intron 6 of 7)	54296537	54544918	248382	-
14	20903266	20903802	ENSSSCG00000029331	20680282	21020259	2.74e-10	-4.43902	Intron (ENSSSCT00000010658/ENSSSCG00000029331, intron 2 of 20)	20680282	21020259	339978	-
7	52590288	52590729	ENSSSCG00000034070	52546406	52772543	2.75e-10	-4.42291	Intron (ENSSSCT00000052706/ENSSSCG00000034070, intron 9 of 9)	52546406	52772543	226138	-
17	17661831	17662320	ENSSSCG00000007056	17289982	17742258	2.76e-10	-4.86041	Intron (ENSSSCT00000057642/ENSSSCG00000007056, intron 29 of 29)	17289982	17742258	452277	+
14	82207099	82207755	ENSSSCG00000010339	82196856	82208931	2.79e-10	-4.20163	Intron (ENSSSCT00000027839/ENSSSCG00000010339, intron 3 of 3)	82196856	82208931	12076	+
12	26154624	26155514	ENSSSCG00000034653	26155512	26161738	2.8e-10	-3.58496	Promoter (<=1kb)	26155512	26161738	6227	+
2	1968027	1968932	ENSSSCG00000039556	1675304	1989503	2.8e-10	-3.87391	Intron (ENSSSCT00000053475/ENSSSCG00000039556, intron 15 of 15)	1675304	1989503	314200	+
5	87314110	87314656	ENSSSCG00000023803	87285230	87354212	2.82e-10	-3.86625	Intron (ENSSSCT00000027848/ENSSSCG00000023803, intron 2 of 4)	87285230	87354212	68983	-
5	73599107	73599565	ENSSSCG00000000793	73555798	73696395	2.86e-10	-4.87197	Intron (ENSSSCT00000063623/ENSSSCG00000000793, intron 2 of 8)	73555798	73696395	140598	+
6	61304943	61305732	ENSSSCG00000003326	61283952	61306857	2.86e-10	-3.68806	Intron (ENSSSCT00000040782/ENSSSCG00000003326, intron 1 of 8)	61283952	61306857	22906	-
1	74965614	74966376	ENSSSCG00000004388	74923831	75041844	2.88e-10	-4.84599	Intron (ENSSSCT00000004851/ENSSSCG00000004388, intron 2 of 13)	74923831	75041844	118014	+
6	60638530	60639683	ENSSSCG00000024622	60638779	60665393	2.96e-10	-3.36112	Intron (ENSSSCT00000066275/ENSSSCG00000024622, intron 1 of 6)	60638779	60665393	26615	+
9	105631567	105632065	ENSSSCG00000015432	105464484	105733419	3.09e-10	-3.92797	Intron (ENSSSCT00000063788/ENSSSCG00000015432, intron 3 of 11)	105464484	105733419	268936	-
13	52887900	52888594	ENSSSCG00000027675	52348094	52974261	3.1e-10	-4.06649	Intron (ENSSSCT00000053905/ENSSSCG00000027675, intron 2 of 20)	52348094	52974261	626168	-
14	89641467	89642376	ENSSSCG00000010385	89607608	89739248	3.13e-10	-3.70666	Intron (ENSSSCT00000011368/ENSSSCG00000010385, intron 7 of 7)	89607608	89739248	131641	-
9	136593632	136594274	ENSSSCG00000015631	136580048	136707654	3.13e-10	-5.27922	Intron (ENSSSCT00000036726/ENSSSCG00000015631, intron 15 of 16)	136580048	136707654	127607	-
12	47006450	47006956	ENSSSCG00000028720	46909216	47075425	3.21e-10	-4.81263	Intron (ENSSSCT00000022331/ENSSSCG00000028720, intron 1 of 7)	46909216	47075425	166210	+
8	6433403	6434153	ENSSSCG00000036501	6409441	6452516	3.34e-10	-3.34163	Intron (ENSSSCT00000038824/ENSSSCG00000036501, intron 5 of 14)	6409441	6452516	43076	-
5	66692746	66693196	ENSSSCG00000000730	66665263	66753868	3.39e-10	-4.40498	Intron (ENSSSCT00000000793/ENSSSCG00000000730, intron 4 of 9)	66665263	66753868	88606	-
8	71888535	71889090	ENSSSCG00000008980	71838395	71910461	3.44e-10	-4.37649	Intron (ENSSSCT00000009835/ENSSSCG00000008980, intron 1 of 11)	71838395	71910461	72067	-
15	47820688	47821416	ENSSSCG00000015814	47753070	47839136	3.54e-10	-3.40876	Intron (ENSSSCT00000057125/ENSSSCG00000015814, intron 1 of 13)	47753070	47839136	86067	-
5	4094549	4095130	ENSSSCG00000000014	4070703	4101291	3.55e-10	-3.76553	Intron (ENSSSCT00000000015/ENSSSCG00000000014, intron 1 of 8)	4070703	4101291	30589	-
12	33952279	33952753	ENSSSCG00000038505	33536327	33967866	3.55e-10	-3.31967	Intron (ENSSSCT00000044888/ENSSSCG00000038505, intron 12 of 13)	33536327	33967866	431540	+
14	51630134	51630549	ENSSSCG00000033787	51624286	51644121	3.57e-10	-3.89443	Intron (ENSSSCT00000048141/ENSSSCG00000033787, intron 2 of 13)	51624286	51644121	19836	+
5	10152447	10153174	ENSSSCG00000033854	10147115	10153256	3.6e-10	-3.35802	5' UTR	10147115	10153256	6142	-
2	5142654	5143523	ENSSSCG00000012915	5144340	5153482	3.78e-10	-3.4504	Promoter (1-2kb)	5144340	5153482	9143	+
14	63640196	63640756	ENSSSCG00000010212	63416161	63681508	3.8e-10	-5.17493	Intron (ENSSSCT00000034950/ENSSSCG00000010212, intron 6 of 41)	63416161	63681508	265348	-
18	9297768	9298644	ENSSSCG00000016497	9186904	9310664	3.86e-10	-3.54764	Intron (ENSSSCT00000017961/ENSSSCG00000016497, intron 14 of 19)	9186904	9310664	123761	+
2	533133	534037	ENSSSCG00000033068	531840	549695	3.98e-10	-3.07917	5' UTR	530615	534561	3947	-
1	108129335	108129884	ENSSSCG00000021588	107997285	108132782	3.98e-10	-4.12994	Intron (ENSSSCT00000061524/ENSSSCG00000021588, intron 11 of 11)	107997285	108132782	135498	+
6	167716405	167717219	ENSSSCG00000035849	167657680	167743708	4.04e-10	-3.73835	Intron (ENSSSCT00000061880/ENSSSCG00000035849, intron 6 of 33)	167657680	167743708	86029	-
6	100647414	100648028	ENSSSCG00000021612	100498314	100655583	4.16e-10	-3.94252	Intron (ENSSSCT00000028129/ENSSSCG00000021612, intron 1 of 17)	100498314	100655583	157270	-
14	24188110	24188738	ENSSSCG00000009745	24059675	24241249	4.23e-10	-4.23112	Intron (ENSSSCT00000010684/ENSSSCG00000009745, intron 9 of 24)	24059675	24241249	181575	-
7	37239969	37240836	ENSSSCG00000036801	37222699	37258650	4.27e-10	-3.45149	Intron (ENSSSCT00000063094/ENSSSCG00000036801, intron 2 of 4)	37222699	37258650	35952	-
5	65060823	65061217	ENSSSCG00000033544	65049262	65121808	4.27e-10	-4.98185	Intron (ENSSSCT00000051645/ENSSSCG00000033544, intron 1 of 1)	65049262	65121808	72547	-
1	193948422	193948934	ENSSSCG00000005110	193912483	194207376	4.32e-10	-4.53271	Intron (ENSSSCT00000054162/ENSSSCG00000005110, intron 98 of 114)	193912483	194207376	294894	-
3	55431217	55431719	ENSSSCG00000008187	55349883	55488451	4.32e-10	-4.20637	Intron (ENSSSCT00000055435/ENSSSCG00000008187, intron 1 of 9)	55349883	55488451	138569	+
17	43411453	43412042	ENSSSCG00000032251	43410388	43411359	4.55e-10	-3.7993	Promoter (<=1kb)	43410388	43411359	972	-
17	47657953	47658317	ENSSSCG00000038594	47646933	47670461	4.74e-10	-4.61945	Intron (ENSSSCT00000049336/ENSSSCG00000038594, intron 1 of 4)	47646933	47670461	23529	-
6	121156683	121157300	ENSSSCG00000003748	121066780	121380985	5e-10	-3.10539	Intron (ENSSSCT00000059685/ENSSSCG00000003748, intron 2 of 12)	121066780	121380985	314206	-
6	85466198	85466775	ENSSSCG00000028973	85384847	85527080	5.03e-10	-4.99355	Intron (ENSSSCT00000023299/ENSSSCG00000028973, intron 2 of 12)	85384847	85527080	142234	+
13	22927150	22927618	ENSSSCG00000011249	22883114	22964641	5.12e-10	-4.18501	Intron (ENSSSCT00000012316/ENSSSCG00000011249, intron 11 of 38)	22883114	22964641	81528	+
12	58700212	58700671	ENSSSCG00000037832	58677409	58703634	5.14e-10	-4.09998	Intron (ENSSSCT00000054126/ENSSSCG00000037832, intron 2 of 3)	58677409	58703634	26226	-
6	84654781	84655525	ENSSSCG00000031504	84621746	84697426	5.23e-10	-3.81047	Intron (ENSSSCT00000054437/ENSSSCG00000031504, intron 11 of 14)	84610961	84661677	50717	+
13	162386987	162387434	ENSSSCG00000022895	162355472	162478720	5.25e-10	-3.91189	Intron (ENSSSCT00000031571/ENSSSCG00000022895, intron 17 of 21)	162355472	162478720	123249	-
2	65305712	65306689	ENSSSCG00000013758	65275453	65278358	5.35e-10	-2.52866	Downstream (1-2kb)	65307716	65335654	27939	-
2	77518796	77519658	ENSSSCG00000013416	77490710	77530735	5.36e-10	-3.12268	Intron (ENSSSCT00000061225/ENSSSCG00000013416, intron 15 of 15)	77490710	77530735	40026	+
14	30336565	30337091	ENSSSCG00000009793	30320344	30467085	5.45e-10	-3.98007	Intron (ENSSSCT00000047921/ENSSSCG00000009793, intron 1 of 25)	30320344	30467085	146742	+
16	64840365	64840847	ENSSSCG00000017046	64359088	64867694	5.46e-10	-4.74112	Intron (ENSSSCT00000029751/ENSSSCG00000017046, intron 16 of 16)	64359088	64867694	508607	+
13	31660689	31661161	ENSSSCG00000011373	31655809	31663560	5.46e-10	-3.75529	3' UTR	31658651	31714016	55366	-
5	38793963	38794746	ENSSSCG00000000519	38758616	38815555	5.48e-10	-3.71425	Intron (ENSSSCT00000050428/ENSSSCG00000000519, intron 3 of 9)	38758616	38815555	56940	+
13	33622319	33622944	ENSSSCG00000011416	33151970	33658100	5.55e-10	-4.09722	Intron (ENSSSCT00000039572/ENSSSCG00000011416, intron 38 of 53)	33151970	33658100	506131	+
7	61044933	61045874	ENSSSCG00000001931	61033831	61078507	5.66e-10	-3.41829	Intron (ENSSSCT00000002162/ENSSSCG00000001931, intron 1 of 11)	61033831	61078507	44677	+
3	9905858	9906424	ENSSSCG00000025430	9889043	9925582	5.71e-10	-4.17973	Intron (ENSSSCT00000048774/ENSSSCG00000025430, intron 5 of 11)	9889043	9925582	36540	-
15	84573303	84573787	ENSSSCG00000016002	84541498	84742497	5.71e-10	-4.10345	Intron (ENSSSCT00000017424/ENSSSCG00000016002, intron 15 of 23)	84541498	84742497	201000	-
5	59516931	59517504	ENSSSCG00000040275	59492817	59525563	5.9e-10	-4.62222	Intron (ENSSSCT00000055007/ENSSSCG00000040275, intron 4 of 4)	59492817	59525563	32747	+
15	127216834	127217417	ENSSSCG00000016239	127033391	127293595	5.94e-10	-4.66865	Intron (ENSSSCT00000017682/ENSSSCG00000016239, intron 4 of 6)	127033391	127293595	260205	+
7	78065831	78066635	ENSSSCG00000023857	78044687	78064864	5.97e-10	-3.29469	Promoter (1-2kb)	78044687	78064864	20178	-
13	30803167	30803737	ENSSSCG00000029251	30633054	30804779	5.97e-10	-3.00955	Intron (ENSSSCT00000062343/ENSSSCG00000029251, intron 1 of 17)	30633054	30804779	171726	-
14	49308285	49308825	ENSSSCG00000010052	49208762	49319737	5.97e-10	-3.11657	Intron (ENSSSCT00000041635/ENSSSCG00000010052, intron 16 of 21)	49208762	49319737	110976	+
1	261574096	261574523	ENSSSCG00000005518	261511304	261587968	5.98e-10	-3.85148	Intron (ENSSSCT00000006069/ENSSSCG00000005518, intron 1 of 7)	261511304	261587968	76665	-
2	68715383	68716021	ENSSSCG00000039619	68715911	68729524	6.01e-10	-2.54541	Promoter (<=1kb)	68715911	68729524	13614	+
13	138455146	138455735	ENSSSCG00000011877	138427532	138478462	6.1e-10	-4.53808	Intron (ENSSSCT00000034541/ENSSSCG00000011877, intron 2 of 6)	138427532	138478462	50931	-
13	132623238	132623878	ENSSSCG00000024109	132606023	132647268	6.32e-10	-4.96629	Intron (ENSSSCT00000012944/ENSSSCG00000024109, intron 2 of 6)	132606023	132647268	41246	+
11	63061158	63061648	ENSSSCG00000039364	63001616	63199570	6.72e-10	-4.06821	Intron (ENSSSCT00000042773/ENSSSCG00000039364, intron 1 of 1)	63001616	63199570	197955	+
13	135498679	135499068	ENSSSCG00000037905	135484065	135540674	6.8e-10	-4.88452	Intron (ENSSSCT00000052970/ENSSSCG00000037905, intron 3 of 14)	135467337	135590352	123016	+
14	74781015	74781522	ENSSSCG00000010281	74734672	74820689	6.97e-10	-4.03813	Intron (ENSSSCT00000057417/ENSSSCG00000010281, intron 1 of 12)	74734672	74820689	86018	-
2	6414913	6415708	ENSSSCG00000012966	6409490	6415529	7.07e-10	-3.30351	3' UTR	6409490	6415529	6040	+
2	15109849	15110255	ENSSSCG00000013233	15066520	15154382	7.17e-10	-4.16053	Intron (ENSSSCT00000039348/ENSSSCG00000013233, intron 1 of 13)	15066520	15154382	87863	+
2	1636028	1636627	ENSSSCG00000039243	1625551	1643041	7.27e-10	-2.99687	Intron (ENSSSCT00000052819/ENSSSCG00000039243, intron 2 of 7)	1625551	1643041	17491	+
15	120948714	120949325	ENSSSCG00000016203	120426097	121052291	7.27e-10	-3.7589	Intron (ENSSSCT00000047044/ENSSSCG00000016203, intron 29 of 31)	120426097	121052291	626195	-
18	9404018	9404415	ENSSSCG00000016498	9333881	9481691	7.32e-10	-4.80616	Intron (ENSSSCT00000064910/ENSSSCG00000016498, intron 8 of 8)	9333881	9481691	147811	+
14	113639505	113640332	ENSSSCG00000038856	113638476	113654723	7.74e-10	-2.69931	Intron (ENSSSCT00000040614/ENSSSCG00000038856, intron 1 of 6)	113638476	113654723	16248	+
9	64378592	64379058	ENSSSCG00000015273	64336349	64445666	7.82e-10	-4.40045	Intron (ENSSSCT00000041516/ENSSSCG00000015273, intron 1 of 20)	64336349	64445666	109318	+
5	65642200	65643249	ENSSSCG00000000717	65625585	65659219	7.92e-10	-3.74172	Intron (ENSSSCT00000000780/ENSSSCG00000000717, intron 2 of 2)	65625585	65659219	33635	-
1	92227028	92227618	ENSSSCG00000004485	92054664	92240683	8.06e-10	-4.13548	Intron (ENSSSCT00000035127/ENSSSCG00000004485, intron 2 of 32)	92054664	92240683	186020	-
1	165083345	165084219	ENSSSCG00000004952	164998457	165124449	8.2e-10	-3.84435	Intron (ENSSSCT00000005464/ENSSSCG00000004952, intron 1 of 8)	164998457	165124449	125993	+
12	16728375	16729060	ENSSSCG00000017306	16693514	16752292	8.29e-10	-4.14813	Intron (ENSSSCT00000036531/ENSSSCG00000017306, intron 2 of 14)	16693514	16752292	58779	-
1	162627271	162627602	ENSSSCG00000004919	162368385	162735091	8.39e-10	-4.57038	Intron (ENSSSCT00000054104/ENSSSCG00000004919, intron 1 of 29)	162368385	162735091	366707	-
16	66842117	66842674	ENSSSCG00000017063	66452200	66890392	8.43e-10	-3.62654	Intron (ENSSSCT00000018578/ENSSSCG00000017063, intron 2 of 7)	66452200	66890392	438193	-
14	50304233	50305019	ENSSSCG00000037143	50264868	50315445	8.45e-10	-3.70985	Intron (ENSSSCT00000053465/ENSSSCG00000037143, intron 1 of 3)	50264868	50315445	50578	-
12	3292566	3293153	ENSSSCG00000017164	3254494	3300831	8.55e-10	-3.65837	Intron (ENSSSCT00000018688/ENSSSCG00000017164, intron 3 of 4)	3254494	3300831	46338	+
14	82198069	82198575	ENSSSCG00000010339	82196856	82208931	8.59e-10	-3.48794	Intron (ENSSSCT00000027839/ENSSSCG00000010339, intron 1 of 3)	82196856	82208931	12076	+
7	114607685	114608157	ENSSSCG00000002460	114590945	114609858	8.76e-10	-4.13053	3' UTR	114591006	114612481	21476	+
14	20772894	20773420	ENSSSCG00000029331	20680282	21020259	8.93e-10	-3.75275	Intron (ENSSSCT00000010658/ENSSSCG00000029331, intron 10 of 20)	20680282	21020259	339978	-
2	1271516	1271956	ENSSSCG00000031487	1261674	1299439	8.94e-10	-4.5981	Intron (ENSSSCT00000066164/ENSSSCG00000031487, intron 1 of 10)	1261674	1299439	37766	+
1	267733193	267734166	ENSSSCG00000005607	267480768	267770439	9.39e-10	-3.50447	Intron (ENSSSCT00000006165/ENSSSCG00000005607, intron 11 of 19)	267480768	267770439	289672	+
3	13662472	13663183	ENSSSCG00000035984	13565750	14465935	9.47e-10	-3.54775	Intron (ENSSSCT00000038741/ENSSSCG00000035984, intron 1 of 4)	13565750	14465935	900186	+
13	68982788	68983573	ENSSSCG00000011592	68946661	68996606	9.66e-10	-3.42663	Intron (ENSSSCT00000012688/ENSSSCG00000011592, intron 1 of 36)	68946661	68996606	49946	-
9	134608475	134608901	ENSSSCG00000026412	134584201	134796211	9.98e-10	-3.50696	Intron (ENSSSCT00000045720/ENSSSCG00000026412, intron 1 of 31)	134584201	134796211	212011	+
7	87611705	87612986	ENSSSCG00000002262	87568016	87766913	9.98e-10	-3.39232	Intron (ENSSSCT00000052928/ENSSSCG00000002262, intron 4 of 12)	87568016	87766913	198898	-
15	57388681	57389242	ENSSSCG00000033126	57375166	57418758	1e-09	-3.50751	Intron (ENSSSCT00000057190/ENSSSCG00000033126, intron 3 of 6)	57375166	57418758	43593	-
1	132935075	132935560	ENSSSCG00000039393	132904275	133016243	1.01e-09	-4.04113	Intron (ENSSSCT00000055368/ENSSSCG00000039393, intron 4 of 6)	132904275	133016243	111969	-
13	198417232	198417815	ENSSSCG00000035537	198371837	198635596	1.02e-09	-4.02027	Intron (ENSSSCT00000042414/ENSSSCG00000035537, intron 6 of 8)	198371837	198635596	263760	-
7	76403704	76404225	ENSSSCG00000002051	76397084	76431923	1.02e-09	-4.48784	3' UTR	76402010	76431923	29914	-
2	39651838	39652227	ENSSSCG00000013351	39262275	39704809	1.03e-09	-4.39232	Intron (ENSSSCT00000014581/ENSSSCG00000013351, intron 1 of 35)	39262275	39704809	442535	-
1	251164433	251164872	ENSSSCG00000033120	250680933	251190210	1.04e-09	-4.2411	Intron (ENSSSCT00000062069/ENSSSCG00000033120, intron 9 of 11)	250680933	251190210	509278	+
X	3855529	3856076	ENSSSCG00000023172	3798271	3876568	1.07e-09	-4.51597	Intron (ENSSSCT00000031077/ENSSSCG00000023172, intron 2 of 5)	3798271	3876568	78298	-
5	59577128	59577587	ENSSSCG00000029592	59565797	59586600	1.07e-09	-4.9752	Intron (ENSSSCT00000030979/ENSSSCG00000029592, intron 1 of 3)	59565797	59586600	20804	-
6	54684665	54685473	ENSSSCG00000003183	54680597	54684719	1.09e-09	-2.46123	Promoter (<=1kb)	54680597	54684719	4123	-
7	115673474	115673977	ENSSSCG00000002479	115665949	115682043	1.09e-09	-4.25457	Intron (ENSSSCT00000002754/ENSSSCG00000002479, intron 2 of 4)	115665949	115682043	16095	-
12	20780300	20780799	ENSSSCG00000017415	20767012	20791476	1.1e-09	-3.6673	Intron (ENSSSCT00000018959/ENSSSCG00000017415, intron 7 of 11)	20767012	20791476	24465	-
8	80979125	80979524	ENSSSCG00000009029	80675001	81024501	1.13e-09	-4.42231	Intron (ENSSSCT00000009887/ENSSSCG00000009029, intron 1 of 22)	80675001	81024501	349501	-
16	33848749	33849380	ENSSSCG00000031337	33776948	33863054	1.14e-09	-4.97802	Intron (ENSSSCT00000024360/ENSSSCG00000031337, intron 3 of 3)	33776948	33863054	86107	+
16	41367374	41367870	ENSSSCG00000016938	41121007	41522669	1.16e-09	-3.96013	Intron (ENSSSCT00000049001/ENSSSCG00000016938, intron 29 of 29)	41121007	41522669	401663	+
8	77769054	77769519	ENSSSCG00000009018	77689553	77876646	1.17e-09	-3.72922	Intron (ENSSSCT00000051017/ENSSSCG00000009018, intron 1 of 19)	77689553	77876646	187094	+
7	92561510	92562255	ENSSSCG00000036702	92550704	92644567	1.17e-09	-3.854	Intron (ENSSSCT00000027004/ENSSSCG00000036702, intron 17 of 26)	92550704	92644567	93864	-
6	77422947	77423359	ENSSSCG00000022839	77410697	77456290	1.2e-09	-3.87372	Intron (ENSSSCT00000027028/ENSSSCG00000022839, intron 1 of 8)	77410697	77456290	45594	-
4	93930981	93931491	ENSSSCG00000006496	93897687	93949802	1.23e-09	-3.84423	Intron (ENSSSCT00000044506/ENSSSCG00000006496, intron 1 of 12)	93897687	93949802	52116	-
6	54881909	54882549	ENSSSCG00000003194	54881588	54889952	1.23e-09	-2.49802	3' UTR	54881588	54889952	8365	-
17	18176667	18177355	ENSSSCG00000007058	17916027	18402515	1.23e-09	-3.8818	Intron (ENSSSCT00000062599/ENSSSCG00000007058, intron 2 of 38)	17916027	18402515	486489	+
3	8474579	8474996	ENSSSCG00000007664	8467945	8494490	1.24e-09	-3.94987	Intron (ENSSSCT00000008404/ENSSSCG00000007664, intron 1 of 12)	8467945	8494490	26546	+
13	32419785	32420596	ENSSSCG00000027992	32402385	32422336	1.24e-09	-3.51194	Intron (ENSSSCT00000030294/ENSSSCG00000027992, intron 1 of 19)	32402385	32422336	19952	-
12	19102371	19103221	ENSSSCG00000017366	19077422	19123140	1.24e-09	-3.09701	Intron (ENSSSCT00000044694/ENSSSCG00000017366, intron 3 of 26)	19077422	19123140	45719	+
13	67475377	67475893	ENSSSCG00000011575	67417938	67697060	1.24e-09	-3.9192	Intron (ENSSSCT00000054142/ENSSSCG00000011575, intron 10 of 18)	67417938	67697060	279123	+
6	52110022	52110524	ENSSSCG00000038969	52100265	52110204	1.25e-09	-3.93331	Promoter (<=1kb)	52100265	52110204	9940	-
13	6858457	6859230	ENSSSCG00000011205	6826735	6898706	1.25e-09	-4.11721	Intron (ENSSSCT00000012271/ENSSSCG00000011205, intron 10 of 14)	6826735	6898706	71972	-
3	9122799	9123755	ENSSSCG00000007678	9003910	9162591	1.26e-09	-3.80018	Intron (ENSSSCT00000008419/ENSSSCG00000007678, intron 3 of 7)	9003910	9162591	158682	+
9	127080476	127081277	ENSSSCG00000035595	126850577	127341646	1.27e-09	-3.77479	Intron (ENSSSCT00000036953/ENSSSCG00000035595, intron 13 of 106)	126850577	127341646	491070	+
8	102395858	102396377	ENSSSCG00000009097	102387828	102420866	1.27e-09	-3.9116	Intron (ENSSSCT00000063143/ENSSSCG00000009097, intron 2 of 12)	102387828	102420866	33039	+
1	131320649	131321272	ENSSSCG00000039061	131241571	131355291	1.27e-09	-3.59373	Intron (ENSSSCT00000038114/ENSSSCG00000039061, intron 6 of 37)	131241571	131355291	113721	-
6	99774968	99775443	ENSSSCG00000028805	99350306	100092875	1.3e-09	-5.15131	Intron (ENSSSCT00000046096/ENSSSCG00000028805, intron 4 of 30)	99350306	100092875	742570	-
7	76172761	76173598	ENSSSCG00000002039	76176590	76235662	1.31e-09	-2.89755	Downstream (1-2kb)	76175029	76185646	10618	-
5	77446271	77446836	ENSSSCG00000026597	77411559	77487925	1.31e-09	-4.25166	Intron (ENSSSCT00000044315/ENSSSCG00000026597, intron 2 of 15)	77411559	77487925	76367	-
15	66069347	66070204	ENSSSCG00000015880	65920192	66163803	1.31e-09	-3.49071	Intron (ENSSSCT00000045193/ENSSSCG00000015880, intron 4 of 26)	65920192	66163803	243612	+
1	268019877	268020367	ENSSSCG00000005614	268010307	268066016	1.32e-09	-4.25411	Intron (ENSSSCT00000060150/ENSSSCG00000005614, intron 5 of 13)	268010307	268066016	55710	-
14	31507679	31508605	ENSSSCG00000009818	31425661	31615000	1.36e-09	-4.7761	Intron (ENSSSCT00000010761/ENSSSCG00000009818, intron 3 of 20)	31425661	31615000	189340	+
12	3169705	3170262	ENSSSCG00000035511	3161357	3170076	1.39e-09	-3.59703	5' UTR	3161357	3170076	8720	-
2	2373742	2374131	ENSSSCG00000021181	2357714	2391857	1.39e-09	-4.00587	Intron (ENSSSCT00000029497/ENSSSCG00000021181, intron 1 of 8)	2357714	2391857	34144	+
12	47659510	47660117	ENSSSCG00000033812	47657839	47690398	1.42e-09	-4.24419	3' UTR	47657839	47690398	32560	-
9	67648423	67648864	ENSSSCG00000032446	67648863	67661372	1.44e-09	-4.89845	Downstream (<1kb)	67648863	67661372	12510	-
3	57423478	57424142	ENSSSCG00000008208	57423943	57506238	1.46e-09	-2.26681	Promoter (<=1kb)	57423943	57506238	82296	+
6	61306035	61306389	ENSSSCG00000003326	61283952	61306857	1.53e-09	-4.5103	Intron (ENSSSCT00000040782/ENSSSCG00000003326, intron 1 of 8)	61283952	61306857	22906	-
12	19544319	19545028	ENSSSCG00000017379	19531603	19548300	1.53e-09	-2.83597	Intron (ENSSSCT00000018918/ENSSSCG00000017379, intron 8 of 12)	19531603	19548300	16698	+
2	52326842	52327245	ENSSSCG00000025900	52322966	52335746	1.53e-09	-4.40483	Intron (ENSSSCT00000050534/ENSSSCG00000025900, intron 2 of 5)	52322966	52335746	12781	+
16	45297233	45297666	ENSSSCG00000016956	44972726	45559530	1.54e-09	-3.93186	Intron (ENSSSCT00000055508/ENSSSCG00000016956, intron 4 of 27)	44972726	45559530	586805	+
14	129216327	129217520	ENSSSCG00000010683	129113553	129346594	1.56e-09	-3.47488	Intron (ENSSSCT00000049024/ENSSSCG00000010683, intron 1 of 14)	129113553	129346594	233042	+
14	39579526	39580199	ENSSSCG00000009887	39579503	39680122	1.59e-09	-2.77795	5' UTR	39579503	39680122	100620	+
3	106622702	106623371	ENSSSCG00000008510	106300751	106724923	1.6e-09	-4.47146	Intron (ENSSSCT00000062018/ENSSSCG00000008510, intron 4 of 34)	106300751	106724923	424173	-
6	68072166	68072591	ENSSSCG00000036772	67890249	68468601	1.6e-09	-4.05311	Intron (ENSSSCT00000046591/ENSSSCG00000036772, intron 2 of 20)	67890249	68468601	578353	+
7	33202887	33203609	ENSSSCG00000001582	33205704	33268272	1.61e-09	-3.97199	Downstream (2-3kb)	33205704	33268272	62569	-
9	74784814	74785276	ENSSSCG00000015329	74634986	74928436	1.61e-09	-5.37977	Intron (ENSSSCT00000065331/ENSSSCG00000015329, intron 2 of 14)	74634986	74928436	293451	+
7	59504968	59505378	ENSSSCG00000001914	59481743	59505269	1.63e-09	-3.3121	5' UTR	59481743	59505269	23527	-
13	82070518	82071168	ENSSSCG00000022073	82064510	82195030	1.63e-09	-3.94942	Intron (ENSSSCT00000060641/ENSSSCG00000022073, intron 1 of 5)	82064510	82195030	130521	+
12	59464457	59465186	ENSSSCG00000034364	59424457	59449692	1.64e-09	-3.44496	Downstream (1-2kb)	59466786	59654130	187345	-
13	205578319	205578909	ENSSSCG00000027745	205561927	205630797	1.67e-09	-4.55992	Intron (ENSSSCT00000055448/ENSSSCG00000027745, intron 2 of 14)	205561927	205630797	68871	+
4	80486923	80487499	ENSSSCG00000031503	80427687	80501646	1.67e-09	-3.83053	Intron (ENSSSCT00000048464/ENSSSCG00000031503, intron 1 of 3)	80427687	80501646	73960	-
6	36180142	36180682	ENSSSCG00000002841	36122281	36188003	1.7e-09	-3.7288	Intron (ENSSSCT00000058108/ENSSSCG00000002841, intron 7 of 7)	36122281	36188003	65723	+
1	119057172	119057763	ENSSSCG00000004617	118993420	119123616	1.7e-09	-4.15405	Intron (ENSSSCT00000005098/ENSSSCG00000004617, intron 2 of 12)	118993420	119123616	130197	+
17	50393664	50394157	ENSSSCG00000031118	50353929	50550250	1.71e-09	-3.66516	Intron (ENSSSCT00000053680/ENSSSCG00000031118, intron 14 of 41)	50353929	50550250	196322	-
11	68029762	68030410	ENSSSCG00000022112	67764016	68052843	1.78e-09	-4.00749	Intron (ENSSSCT00000060404/ENSSSCG00000022112, intron 1 of 52)	67764016	68052843	288828	-
17	34717581	34718217	ENSSSCG00000007203	34693068	34748361	1.85e-09	-3.3967	Intron (ENSSSCT00000007882/ENSSSCG00000007203, intron 1 of 12)	34693068	34748361	55294	+
6	108944577	108945019	ENSSSCG00000003710	108859796	108968691	1.89e-09	-3.82443	Intron (ENSSSCT00000004109/ENSSSCG00000003710, intron 6 of 13)	108859796	108968691	108896	+
18	9868400	9869058	ENSSSCG00000016504	9717226	9886737	1.9e-09	-3.74354	Intron (ENSSSCT00000017968/ENSSSCG00000016504, intron 1 of 12)	9717226	9886737	169512	-
17	28032206	28032692	ENSSSCG00000028004	27855900	28056648	1.92e-09	-3.87516	Intron (ENSSSCT00000023356/ENSSSCG00000028004, intron 7 of 10)	27855900	28056648	200749	+
1	255325298	255325952	ENSSSCG00000034087	255326132	255349566	1.94e-09	-4.21842	Downstream (<1kb)	255326132	255349566	23435	-
5	10915304	10915914	ENSSSCG00000000137	10878439	10992803	1.98e-09	-3.71134	Intron (ENSSSCT00000036476/ENSSSCG00000000137, intron 3 of 11)	10878439	10992803	114365	-
9	692304	693124	ENSSSCG00000014568	665307	702718	1.99e-09	-2.98597	Intron (ENSSSCT00000015918/ENSSSCG00000014568, intron 10 of 18)	665307	702718	37412	+
13	44918386	44918877	ENSSSCG00000027617	44903956	45164806	2.02e-09	-3.21953	Intron (ENSSSCT00000023657/ENSSSCG00000027617, intron 1 of 4)	44903956	45164806	260851	+
6	75947178	75947867	ENSSSCG00000037626	75946598	75966025	2.02e-09	-3.7587	3' UTR	75935911	75947988	12078	+
16	68238176	68238812	ENSSSCG00000039693	68224366	68245554	2.02e-09	-3.73525	Intron (ENSSSCT00000040009/ENSSSCG00000039693, intron 6 of 6)	68224366	68245554	21189	+
18	28155142	28155652	ENSSSCG00000016625	28130114	28504036	2.04e-09	-4.47406	Intron (ENSSSCT00000055116/ENSSSCG00000016625, intron 2 of 6)	28130114	28504036	373923	+
1	190351762	190352456	ENSSSCG00000005095	190206099	190441946	2.05e-09	-3.49152	Intron (ENSSSCT00000005616/ENSSSCG00000005095, intron 9 of 13)	190206099	190441946	235848	+
5	21290913	21291337	ENSSSCG00000000368	21278081	21289547	2.05e-09	-3.38148	Promoter (1-2kb)	21278081	21289547	11467	-
12	53599419	53599834	ENSSSCG00000017986	53553914	53640457	2.06e-09	-3.66722	Intron (ENSSSCT00000049254/ENSSSCG00000017986, intron 4 of 11)	53553914	53640457	86544	+
12	5705574	5706109	ENSSSCG00000017205	5695256	5732231	2.07e-09	-3.8645	Intron (ENSSSCT00000018730/ENSSSCG00000017205, intron 4 of 10)	5695256	5732231	36976	-
4	93930122	93930564	ENSSSCG00000006496	93897687	93949802	2.08e-09	-3.76791	Intron (ENSSSCT00000044506/ENSSSCG00000006496, intron 1 of 12)	93897687	93949802	52116	-
6	100053141	100053825	ENSSSCG00000028805	99350306	100092875	2.08e-09	-3.67007	Intron (ENSSSCT00000046096/ENSSSCG00000028805, intron 1 of 30)	99350306	100092875	742570	-
18	51289281	51289904	ENSSSCG00000027491	51220948	51310979	2.09e-09	-3.46279	Intron (ENSSSCT00000027718/ENSSSCG00000027491, intron 1 of 5)	51220948	51310979	90032	+
2	18411219	18411696	ENSSSCG00000040937	18271075	18448219	2.13e-09	-4.17107	3' UTR	18408992	18448167	39176	-
10	47718052	47718965	ENSSSCG00000011056	47671219	48046518	2.18e-09	-3.77529	Intron (ENSSSCT00000012100/ENSSSCG00000011056, intron 1 of 22)	47671219	48046518	375300	+
14	135550890	135551628	ENSSSCG00000010746	135302758	135672926	2.21e-09	-4.08553	Intron (ENSSSCT00000042367/ENSSSCG00000010746, intron 3 of 22)	135302758	135672926	370169	-
5	59268705	59269201	ENSSSCG00000036723	59244702	59268025	2.21e-09	-3.44478	Promoter (<=1kb)	59244702	59268025	23324	-
12	6487440	6487998	ENSSSCG00000017233	6486197	6493411	2.22e-09	-3.51419	Intron (ENSSSCT00000018760/ENSSSCG00000017233, intron 5 of 7)	6486197	6493411	7215	-
5	8311370	8312112	ENSSSCG00000000078	8064007	8311105	2.25e-09	-2.48887	Promoter (<=1kb)	8064007	8311105	247099	-
7	68428671	68429219	ENSSSCG00000001972	68426259	68447491	2.28e-09	-4.40352	Intron (ENSSSCT00000002205/ENSSSCG00000001972, intron 4 of 4)	68426259	68447491	21233	-
6	120053226	120054061	ENSSSCG00000027935	120036818	120586816	2.3e-09	-3.53249	Intron (ENSSSCT00000025775/ENSSSCG00000027935, intron 1 of 26)	120036818	120586816	549999	+
13	136640350	136641140	ENSSSCG00000011867	136619308	136807928	2.3e-09	-4.3886	Intron (ENSSSCT00000062883/ENSSSCG00000011867, intron 1 of 29)	136619308	136807928	188621	+
2	25860095	25860762	ENSSSCG00000013297	25788693	25884257	2.36e-09	-4.86419	Intron (ENSSSCT00000035454/ENSSSCG00000013297, intron 1 of 8)	25788693	25884257	95565	-
3	94218584	94219325	ENSSSCG00000008443	94167752	94253662	2.4e-09	-4.16249	Intron (ENSSSCT00000009245/ENSSSCG00000008443, intron 1 of 16)	94167752	94253662	85911	-
12	26406474	26406915	ENSSSCG00000034682	26376747	26408346	2.4e-09	-3.55923	Intron (ENSSSCT00000039782/ENSSSCG00000034682, intron 7 of 7)	26376747	26408346	31600	+
4	94025613	94026044	ENSSSCG00000006502	94026386	94080420	2.41e-09	-3.22121	Promoter (<=1kb)	94026386	94080420	54035	+
1	122404498	122405076	ENSSSCG00000004651	122218041	122526981	2.45e-09	-4.08999	Intron (ENSSSCT00000041131/ENSSSCG00000004651, intron 8 of 9)	122218041	122526981	308941	-
13	135474507	135475305	ENSSSCG00000037905	135467337	135590352	2.46e-09	-3.6396	Intron (ENSSSCT00000052970/ENSSSCG00000037905, intron 1 of 14)	135467337	135590352	123016	+
2	120570838	120571331	ENSSSCG00000014224	120559078	120687331	2.46e-09	-3.68343	Intron (ENSSSCT00000015542/ENSSSCG00000014224, intron 18 of 18)	120559078	120687331	128254	-
1	252005308	252005941	ENSSSCG00000005457	251813785	252039847	2.48e-09	-4.08931	Intron (ENSSSCT00000006002/ENSSSCG00000005457, intron 1 of 3)	251813785	252039847	226063	-
8	104907389	104908215	ENSSSCG00000009112	104886287	105005399	2.52e-09	-4.30666	Intron (ENSSSCT00000032140/ENSSSCG00000009112, intron 6 of 21)	104886287	105005399	119113	+
12	48303424	48304137	ENSSSCG00000017826	48171859	48386760	2.55e-09	-3.38183	Intron (ENSSSCT00000019401/ENSSSCG00000017826, intron 10 of 18)	48171859	48386760	214902	-
4	92261296	92261911	ENSSSCG00000006453	92176746	92290570	2.55e-09	-3.65939	Intron (ENSSSCT00000036287/ENSSSCG00000006453, intron 1 of 14)	92176746	92290570	113825	-
1	254839687	254840360	ENSSSCG00000005487	254769519	254922939	2.62e-09	-3.82782	Intron (ENSSSCT00000006033/ENSSSCG00000005487, intron 14 of 60)	254769519	254922939	153421	+
5	63858155	63859587	ENSSSCG00000000684	63843033	63859572	2.64e-09	-2.3024	5' UTR	63843033	63859572	16540	-
6	99407366	99407940	ENSSSCG00000028805	99350306	100092875	2.64e-09	-5.35962	Intron (ENSSSCT00000046096/ENSSSCG00000028805, intron 20 of 30)	99350306	100092875	742570	-
6	97912036	97912639	ENSSSCG00000021899	97883894	97944457	2.66e-09	-3.95027	Intron (ENSSSCT00000026619/ENSSSCG00000021899, intron 9 of 24)	97883894	97944457	60564	+
1	72760452	72761020	ENSSSCG00000004371	72552768	72762943	2.67e-09	-3.86998	Intron (ENSSSCT00000004832/ENSSSCG00000004371, intron 20 of 20)	72552768	72762943	210176	+
4	734950	735583	ENSSSCG00000039094	689226	752960	2.68e-09	-3.02521	Intron (ENSSSCT00000059240/ENSSSCG00000039094, intron 22 of 43)	689226	752960	63735	+
8	121788181	121788804	ENSSSCG00000029813	121657325	121843241	2.77e-09	-3.32478	Intron (ENSSSCT00000025388/ENSSSCG00000029813, intron 1 of 7)	121657325	121843241	185917	+
12	47755609	47756430	ENSSSCG00000025248	47717894	47738475	2.8e-09	-3.66873	Downstream (<1kb)	47756409	47779975	23567	-
13	2901854	2902682	ENSSSCG00000011193	2840456	2903170	2.84e-09	-3.50963	3' UTR	2879707	2903170	23464	+
12	46934748	46935438	ENSSSCG00000028720	46909216	47075425	2.99e-09	-3.4577	Intron (ENSSSCT00000022331/ENSSSCG00000028720, intron 1 of 7)	46909216	47075425	166210	+
1	181654201	181654640	ENSSSCG00000035178	181628834	181661800	2.99e-09	-5.70627	Intron (ENSSSCT00000062421/ENSSSCG00000035178, intron 2 of 4)	181628834	181661800	32967	-
3	58506452	58506902	ENSSSCG00000023710	58435510	58555873	3.01e-09	-3.95681	Intron (ENSSSCT00000038490/ENSSSCG00000023710, intron 2 of 6)	58435510	58555873	120364	+
16	51836260	51837083	ENSSSCG00000027378	51733150	51858771	3.08e-09	-3.68529	Intron (ENSSSCT00000024674/ENSSSCG00000027378, intron 9 of 12)	51733150	51858771	125622	+
5	9829035	9829545	ENSSSCG00000000114	9809013	9889930	3.1e-09	-3.40005	Intron (ENSSSCT00000051101/ENSSSCG00000000114, intron 1 of 12)	9809013	9889930	80918	-
18	15241690	15242158	ENSSSCG00000016543	15109324	15906714	3.18e-09	-3.87532	Intron (ENSSSCT00000018013/ENSSSCG00000016543, intron 13 of 17)	15109324	15906714	797391	-
5	10250105	10250440	ENSSSCG00000026108	10244627	10253520	3.19e-09	-5.64386	Intron (ENSSSCT00000024506/ENSSSCG00000026108, intron 2 of 3)	10244627	10253520	8894	-
14	88519292	88519649	ENSSSCG00000010376	88517068	88534804	3.23e-09	-3.93515	3' UTR	88517068	88534804	17737	-
6	75115428	75116212	ENSSSCG00000026103	75107424	75144076	3.26e-09	-2.99268	Intron (ENSSSCT00000040240/ENSSSCG00000026103, intron 3 of 16)	75107424	75144076	36653	-
6	12320362	12321036	ENSSSCG00000033842	12223696	12354175	3.26e-09	-4.29039	Intron (ENSSSCT00000038268/ENSSSCG00000033842, intron 5 of 7)	12223696	12354175	130480	+
17	31582498	31583103	ENSSSCG00000007140	31552616	31592126	3.26e-09	-5.07503	Intron (ENSSSCT00000007812/ENSSSCG00000007140, intron 1 of 6)	31552616	31592126	39511	-
1	166867379	166868099	ENSSSCG00000004966	166867801	166900380	3.27e-09	-3.87148	Promoter (<=1kb)	166867801	166902036	34236	+
15	94956412	94957177	ENSSSCG00000016050	94956530	94987364	3.32e-09	-2.97852	5' UTR	94956530	94987364	30835	+
12	38902245	38902803	ENSSSCG00000025775	38875213	38928635	3.35e-09	-4.24965	Intron (ENSSSCT00000019262/ENSSSCG00000025775, intron 8 of 17)	38875213	38928635	53423	+
15	133432709	133433301	ENSSSCG00000016295	133330481	133460240	3.38e-09	-3.48816	Intron (ENSSSCT00000041201/ENSSSCG00000016295, intron 1 of 14)	133330481	133460240	129760	-
2	72994146	72994730	ENSSSCG00000035403	72949989	73051186	3.42e-09	-3.2302	Intron (ENSSSCT00000056219/ENSSSCG00000035403, intron 1 of 15)	72949989	73051186	101198	+
17	54937392	54938308	ENSSSCG00000007485	54917240	54999105	3.5e-09	-4.03521	Intron (ENSSSCT00000045913/ENSSSCG00000007485, intron 7 of 9)	54917240	54999105	81866	-
13	67435196	67435796	ENSSSCG00000011575	67417938	67697060	3.51e-09	-4.46352	Intron (ENSSSCT00000054142/ENSSSCG00000011575, intron 1 of 18)	67417938	67697060	279123	+
12	12996501	12997008	ENSSSCG00000017268	12882382	13268605	3.51e-09	-3.80899	Intron (ENSSSCT00000018798/ENSSSCG00000017268, intron 2 of 17)	12882382	13268605	386224	+
1	240758660	240758995	ENSSSCG00000005380	240710270	240829188	3.55e-09	-3.74263	Intron (ENSSSCT00000053184/ENSSSCG00000005380, intron 7 of 42)	240710270	240829188	118919	+
13	68208414	68208964	ENSSSCG00000023225	68170499	68220753	3.59e-09	-3.6513	Intron (ENSSSCT00000064823/ENSSSCG00000023225, intron 11 of 13)	68170499	68220753	50255	+
4	65033047	65033672	ENSSSCG00000006194	64953467	65243174	3.59e-09	-3.50562	Intron (ENSSSCT00000006789/ENSSSCG00000006194, intron 1 of 22)	64953467	65243174	289708	+
13	198574534	198575069	ENSSSCG00000035537	198371837	198635596	3.61e-09	-4.6845	Intron (ENSSSCT00000042414/ENSSSCG00000035537, intron 2 of 8)	198371837	198635596	263760	-
14	60282622	60283252	ENSSSCG00000010187	60223432	60285200	3.67e-09	-3.78754	Intron (ENSSSCT00000036954/ENSSSCG00000010187, intron 4 of 4)	60223432	60285200	61769	+
X	122157063	122157544	ENSSSCG00000012741	122120839	122234477	3.77e-09	-4.64841	Intron (ENSSSCT00000043136/ENSSSCG00000012741, intron 1 of 6)	122120839	122234477	113639	+
4	102974188	102974826	ENSSSCG00000006728	102878723	102976517	3.82e-09	-4.03589	Intron (ENSSSCT00000050042/ENSSSCG00000006728, intron 15 of 15)	102878723	102976517	97795	+
2	71229608	71230123	ENSSSCG00000013592	71206876	71248906	3.86e-09	-4.09029	Intron (ENSSSCT00000047397/ENSSSCG00000013592, intron 2 of 6)	71206876	71248906	42031	+
4	84850526	84851338	ENSSSCG00000039867	84838802	84919236	3.87e-09	-3.23921	Intron (ENSSSCT00000048266/ENSSSCG00000039867, intron 4 of 6)	84838802	84919236	80435	-
15	84049648	84050328	ENSSSCG00000023133	83872782	84100460	3.94e-09	-3.46845	Intron (ENSSSCT00000045499/ENSSSCG00000023133, intron 9 of 22)	83872782	84100460	227679	+
1	165039508	165039855	ENSSSCG00000004952	164998457	165124449	3.99e-09	-4.0146	Intron (ENSSSCT00000005464/ENSSSCG00000004952, intron 1 of 8)	164998457	165124449	125993	+
7	86966929	86967673	ENSSSCG00000002263	86777922	87103309	4.06e-09	-3.29797	Intron (ENSSSCT00000054212/ENSSSCG00000002263, intron 2 of 10)	86777922	87103309	325388	-
16	76351326	76351994	ENSSSCG00000017109	76327750	76490894	4.07e-09	-3.9557	Intron (ENSSSCT00000018627/ENSSSCG00000017109, intron 20 of 24)	76327750	76490894	163145	-
1	138736974	138737890	ENSSSCG00000038452	138619706	139016125	4.1e-09	-3.35168	Intron (ENSSSCT00000041094/ENSSSCG00000038452, intron 13 of 22)	138619706	139016125	396420	-
12	34156710	34157347	ENSSSCG00000017624	34146167	34167731	4.1e-09	-2.90177	Intron (ENSSSCT00000019186/ENSSSCG00000017624, intron 2 of 9)	34146167	34167731	21565	-
4	92270184	92271016	ENSSSCG00000006453	92176746	92290570	4.22e-09	-3.74723	Intron (ENSSSCT00000036287/ENSSSCG00000006453, intron 1 of 14)	92176746	92290570	113825	-
7	2057140	2057833	ENSSSCG00000001004	1987773	2131627	4.24e-09	-4.36385	Intron (ENSSSCT00000048156/ENSSSCG00000001004, intron 3 of 9)	1987773	2131627	143855	-
1	274258474	274259153	ENSSSCG00000029715	274224350	274261832	4.3e-09	-5.57851	Intron (ENSSSCT00000030751/ENSSSCG00000029715, intron 5 of 5)	274224350	274261832	37483	+
15	44688821	44689364	ENSSSCG00000021731	44615713	44802706	4.37e-09	-4.20671	Intron (ENSSSCT00000028500/ENSSSCG00000021731, intron 1 of 22)	44615713	44802706	186994	+
X	124486741	124487662	ENSSSCG00000012779	124485181	124501729	4.46e-09	-2.97303	Intron (ENSSSCT00000013971/ENSSSCG00000012779, intron 1 of 9)	124485181	124501729	16549	+
1	180830054	180830892	ENSSSCG00000005025	180723289	180830555	4.49e-09	-2.81798	5' UTR	180723289	180830555	107267	-
1	200908937	200909717	ENSSSCG00000005135	200882956	200934112	4.5e-09	-3.61848	Intron (ENSSSCT00000005663/ENSSSCG00000005135, intron 4 of 7)	200882956	200934112	51157	-
6	63746447	63747160	ENSSSCG00000003348	63727680	63755198	4.72e-09	-3.98185	Intron (ENSSSCT00000003717/ENSSSCG00000003348, intron 1 of 4)	63727680	63755198	27519	-
4	130376229	130376855	ENSSSCG00000006939	130298043	130405349	4.82e-09	-3.35928	Intron (ENSSSCT00000044296/ENSSSCG00000006939, intron 9 of 9)	130298043	130405349	107307	+
1	53837548	53838253	ENSSSCG00000004290	53835909	53867055	4.87e-09	-4.20429	3' UTR	53835909	53867055	31147	-
2	116636270	116637077	ENSSSCG00000014203	116442140	116738674	4.89e-09	-3.56038	Intron (ENSSSCT00000015519/ENSSSCG00000014203, intron 4 of 16)	116442140	116738674	296535	+
8	121702559	121703269	ENSSSCG00000029813	121657325	121843241	4.93e-09	-3.96279	Intron (ENSSSCT00000025388/ENSSSCG00000029813, intron 1 of 7)	121657325	121843241	185917	+
13	52569694	52570294	ENSSSCG00000027675	52348094	52974261	5.03e-09	-4.16993	Intron (ENSSSCT00000053905/ENSSSCG00000027675, intron 6 of 20)	52348094	52974261	626168	-
2	72417743	72418612	ENSSSCG00000013552	72418132	72428241	5.03e-09	-2.31842	5' UTR	72418132	72428241	10110	+
7	96554627	96555066	ENSSSCG00000002340	96478190	96568182	5.1e-09	-4.63705	Intron (ENSSSCT00000002603/ENSSSCG00000002340, intron 9 of 11)	96478190	96568182	89993	+
9	47270869	47271272	ENSSSCG00000015126	47252703	47284725	5.15e-09	-3.80484	Intron (ENSSSCT00000047156/ENSSSCG00000015126, intron 4 of 9)	47252703	47284725	32023	-
17	31533982	31534755	ENSSSCG00000007139	31516821	31537361	5.16e-09	-3.45943	Intron (ENSSSCT00000057983/ENSSSCG00000007139, intron 1 of 1)	31516821	31537361	20541	+
1	265851715	265852169	ENSSSCG00000005598	265714214	265867103	5.21e-09	-4.3583	Intron (ENSSSCT00000044592/ENSSSCG00000005598, intron 2 of 17)	265714214	265867103	152890	-
4	20743180	20743699	ENSSSCG00000006009	20645038	20935759	5.21e-09	-4.01073	Intron (ENSSSCT00000006593/ENSSSCG00000006009, intron 2 of 11)	20645038	20935759	290722	+
1	137643660	137644148	ENSSSCG00000030560	137387825	137691058	5.23e-09	-3.61086	Intron (ENSSSCT00000005311/ENSSSCG00000030560, intron 1 of 20)	137387825	137691058	303234	-
13	192513709	192514336	ENSSSCG00000038281	192488750	192535285	5.25e-09	-3.89148	Intron (ENSSSCT00000042000/ENSSSCG00000038281, intron 4 of 5)	192488750	192535285	46536	+
4	64827487	64827937	ENSSSCG00000006193	64768372	64836126	5.31e-09	-3.44972	Intron (ENSSSCT00000006787/ENSSSCG00000006193, intron 11 of 11)	64768372	64836126	67755	+
18	11729888	11730524	ENSSSCG00000016521	11705141	12176859	5.32e-09	-4.27544	Intron (ENSSSCT00000017989/ENSSSCG00000016521, intron 1 of 27)	11705141	12176859	471719	+
11	2333116	2333754	ENSSSCG00000009281	2310268	2379504	5.39e-09	-4.4361	5' UTR	2333387	2380051	46665	+
5	13976906	13977602	ENSSSCG00000024881	13934182	13983089	5.44e-09	-3.5459	Intron (ENSSSCT00000027937/ENSSSCG00000024881, intron 1 of 9)	13934182	13983089	48908	-
10	14928946	14929722	ENSSSCG00000010862	14649277	14940449	5.44e-09	-3.7404	Intron (ENSSSCT00000052341/ENSSSCG00000010862, intron 1 of 34)	14649277	14940449	291173	-
14	7486871	7487279	ENSSSCG00000033608	7435033	7540958	5.45e-09	-4.10884	Intron (ENSSSCT00000046243/ENSSSCG00000033608, intron 3 of 13)	7435033	7540958	105926	-
7	58175516	58176275	ENSSSCG00000001880	58172045	58246118	5.55e-09	-2.22807	Intron (ENSSSCT00000056584/ENSSSCG00000001880, intron 1 of 21)	58172045	58246118	74074	+
1	270869492	270870234	ENSSSCG00000005706	270761674	270906709	5.65e-09	-3.38177	Intron (ENSSSCT00000039018/ENSSSCG00000005706, intron 1 of 10)	270761674	270906709	145036	+
5	15619291	15619815	ENSSSCG00000025114	15592666	15646012	5.65e-09	-3.78248	Intron (ENSSSCT00000024676/ENSSSCG00000025114, intron 1 of 25)	15592666	15646012	53347	-
7	58530391	58531004	ENSSSCG00000027478	58524652	58545101	5.7e-09	-3.17348	Intron (ENSSSCT00000036738/ENSSSCG00000027478, intron 2 of 4)	58524652	58545101	20450	-
12	46817002	46817462	ENSSSCG00000017804	46709880	46895778	5.73e-09	-3.64254	Intron (ENSSSCT00000061110/ENSSSCG00000017804, intron 2 of 22)	46709880	46895778	185899	+
1	261327359	261327741	ENSSSCG00000037508	261295717	261372845	5.89e-09	-4.44184	Intron (ENSSSCT00000054653/ENSSSCG00000037508, intron 2 of 18)	261295717	261372845	77129	+
2	74356958	74357739	ENSSSCG00000013510	74357517	74378592	5.89e-09	-2.35316	Promoter (<=1kb)	74357517	74378592	21076	+
6	9681488	9682347	ENSSSCG00000027415	9578967	9871102	5.89e-09	-3.75933	Intron (ENSSSCT00000027541/ENSSSCG00000027415, intron 5 of 7)	9578967	9871102	292136	-
2	47201583	47202326	ENSSSCG00000013400	47135586	47302040	5.89e-09	-3.83886	Intron (ENSSSCT00000014639/ENSSSCG00000013400, intron 3 of 20)	47135586	47302040	166455	-
1	180767965	180768602	ENSSSCG00000005025	180723287	180830243	5.95e-09	-4.54324	Intron (ENSSSCT00000005541/ENSSSCG00000005025, intron 3 of 9)	180723287	180830243	106957	-
7	75756418	75757094	ENSSSCG00000028190	75750330	75770328	5.96e-09	-2.24028	Intron (ENSSSCT00000040095/ENSSSCG00000028190, intron 1 of 1)	75752418	75796861	44444	+
15	67323366	67324066	ENSSSCG00000015888	67195010	67409413	5.98e-09	-3.8635	Intron (ENSSSCT00000047553/ENSSSCG00000015888, intron 1 of 11)	67195010	67409413	214404	-
13	202043211	202043729	ENSSSCG00000022318	201996905	202071547	5.98e-09	-3.71638	Intron (ENSSSCT00000023594/ENSSSCG00000022318, intron 2 of 8)	201996905	202071547	74643	-
4	125109827	125110374	ENSSSCG00000006911	125109966	125310783	5.98e-09	-3.03709	5' UTR	125109966	125310783	200818	+
8	37659197	37659953	ENSSSCG00000008813	37530213	37789003	6.15e-09	-3.85324	Intron (ENSSSCT00000066048/ENSSSCG00000008813, intron 5 of 21)	37530213	37789003	258791	-
6	108573610	108574242	ENSSSCG00000003709	108548914	108805368	6.17e-09	-4.3447	Intron (ENSSSCT00000004108/ENSSSCG00000003709, intron 2 of 74)	108548914	108805368	256455	+
6	45145904	45146879	ENSSSCG00000002908	45142229	45146794	6.17e-09	-2.20187	3' UTR	45142229	45146794	4566	+
14	11931069	11931800	ENSSSCG00000009674	11794019	11938898	6.27e-09	-3.61306	Intron (ENSSSCT00000010608/ENSSSCG00000009674, intron 14 of 14)	11794019	11938898	144880	+
13	17895401	17895893	ENSSSCG00000011230	17651175	18031514	6.29e-09	-4.03122	Intron (ENSSSCT00000012297/ENSSSCG00000011230, intron 3 of 11)	17651175	18031514	380340	-
5	22459067	22459484	ENSSSCG00000000423	22436202	22518418	6.3e-09	-4.46512	Intron (ENSSSCT00000033479/ENSSSCG00000000423, intron 6 of 91)	22436202	22518418	82217	+
5	66591547	66591936	ENSSSCG00000000732	66530501	66644967	6.38e-09	-4.76852	Intron (ENSSSCT00000000795/ENSSSCG00000000732, intron 6 of 18)	66530501	66644967	114467	+
14	47524449	47524844	ENSSSCG00000010012	47520089	47526704	6.52e-09	-4.03942	Intron (ENSSSCT00000010969/ENSSSCG00000010012, intron 1 of 1)	47520089	47526704	6616	+
13	70792530	70793185	ENSSSCG00000011609	70757274	70807368	6.61e-09	-3.82323	Intron (ENSSSCT00000047627/ENSSSCG00000011609, intron 1 of 14)	70757274	70807368	50095	-
6	69397099	69397520	ENSSSCG00000022343	69385486	69401147	6.64e-09	-3.28563	Intron (ENSSSCT00000046966/ENSSSCG00000022343, intron 2 of 11)	69385486	69401147	15662	-
14	129488414	129488849	ENSSSCG00000010686	129466905	129533996	6.68e-09	-5.0194	Intron (ENSSSCT00000011687/ENSSSCG00000010686, intron 1 of 4)	129466905	129533996	67092	+
1	250801641	250802109	ENSSSCG00000033120	250680933	251190210	6.82e-09	-4.77897	Intron (ENSSSCT00000062069/ENSSSCG00000033120, intron 1 of 11)	250680933	251190210	509278	+
4	109786077	109786964	ENSSSCG00000006809	109770093	109786235	6.82e-09	-2.25825	Promoter (<=1kb)	109744852	109786235	41384	-
7	98447515	98447967	ENSSSCG00000002383	98449508	98453576	6.87e-09	-2.87259	Promoter (1-2kb)	98449508	98453576	4069	+
2	17573734	17574302	ENSSSCG00000013278	17465704	17671567	6.95e-09	-3.82552	Intron (ENSSSCT00000014502/ENSSSCG00000013278, intron 2 of 10)	17465704	17671567	205864	-
14	126456442	126456932	ENSSSCG00000010655	126277875	126499464	6.95e-09	-3.9801	Intron (ENSSSCT00000048049/ENSSSCG00000010655, intron 4 of 10)	126277875	126499464	221590	-
1	168510656	168511252	ENSSSCG00000004974	168503612	168530284	7.25e-09	-3.81057	Intron (ENSSSCT00000063284/ENSSSCG00000004974, intron 2 of 2)	168503612	168530284	26673	-
13	38084043	38084642	ENSSSCG00000024417	37388477	38367387	7.25e-09	-4.60321	Intron (ENSSSCT00000059180/ENSSSCG00000024417, intron 3 of 16)	37388477	38367387	978911	-
4	109972211	109972639	ENSSSCG00000006811	109918601	109974258	7.28e-09	-4.36257	Intron (ENSSSCT00000007460/ENSSSCG00000006811, intron 1 of 11)	109918601	109974258	55658	-
17	48074023	48074706	ENSSSCG00000007427	48054712	48074458	7.39e-09	-2.63522	3' UTR	48054712	48074458	19747	+
3	106629433	106629937	ENSSSCG00000008510	106300751	106724923	7.42e-09	-3.73448	Intron (ENSSSCT00000062018/ENSSSCG00000008510, intron 4 of 34)	106300751	106724923	424173	-
2	136325476	136326207	ENSSSCG00000014296	136301848	136334411	7.47e-09	-3.11275	Intron (ENSSSCT00000058217/ENSSSCG00000014296, intron 1 of 8)	136301848	136334411	32564	-
1	251160439	251161012	ENSSSCG00000033120	250680933	251190210	7.5e-09	-3.95168	Intron (ENSSSCT00000062069/ENSSSCG00000033120, intron 9 of 11)	250680933	251190210	509278	+
16	8389954	8390621	ENSSSCG00000026842	8094693	8438593	7.65e-09	-3.96743	Intron (ENSSSCT00000044818/ENSSSCG00000026842, intron 1 of 10)	8094693	8438593	343901	-
6	93910199	93910616	ENSSSCG00000003642	93885459	93933585	7.66e-09	-3.45943	Exon (ENSSSCT00000004038/ENSSSCG00000003642, exon 10 of 24)	93885465	93944333	58869	-
15	25382166	25383009	ENSSSCG00000015720	25329290	25383659	7.68e-09	-2.4648	Intron (ENSSSCT00000065144/ENSSSCG00000015720, intron 20 of 20)	25329290	25383659	54370	+
13	83037103	83037581	ENSSSCG00000011677	82953941	83036424	7.68e-09	-4.19353	Promoter (<=1kb)	82953941	83036424	82484	-
4	120584773	120585228	ENSSSCG00000006878	119931393	120712461	7.73e-09	-4.69786	Intron (ENSSSCT00000007532/ENSSSCG00000006878, intron 19 of 22)	119931393	120712461	781069	+
1	238804291	238804693	ENSSSCG00000005358	238680810	238826387	7.76e-09	-4.27541	Intron (ENSSSCT00000005898/ENSSSCG00000005358, intron 1 of 5)	238680810	238826387	145578	-
13	67491635	67492217	ENSSSCG00000011575	67417938	67697060	7.8e-09	-5.80521	Intron (ENSSSCT00000054142/ENSSSCG00000011575, intron 15 of 18)	67417938	67697060	279123	+
1	22788618	22789062	ENSSSCG00000004139	22662015	22801620	7.81e-09	-4.93717	Intron (ENSSSCT00000053391/ENSSSCG00000004139, intron 2 of 25)	22662015	22801620	139606	-
2	134521659	134522069	ENSSSCG00000020915	134502212	134534441	7.84e-09	-3.56859	Intron (ENSSSCT00000062012/ENSSSCG00000020915, intron 6 of 16)	134502212	134534441	32230	-
7	2248805	2249501	ENSSSCG00000025582	2232100	2248380	7.89e-09	-3.63387	Promoter (<=1kb)	2232100	2248380	16281	-
1	75409451	75409965	ENSSSCG00000004415	75272050	75431503	8.02e-09	-3.26534	Intron (ENSSSCT00000024443/ENSSSCG00000004415, intron 36 of 45)	75272050	75431503	159454	+
9	135075725	135076154	ENSSSCG00000038506	135025441	135078869	8.02e-09	-3.65286	Intron (ENSSSCT00000054278/ENSSSCG00000038506, intron 1 of 11)	135025441	135078869	53429	-
1	2007248	2007757	ENSSSCG00000037137	2003172	2008112	8.02e-09	-4.32357	3' UTR	2003172	2008112	4941	+
2	66576025	66576633	ENSSSCG00000021757	66564555	66576444	8.22e-09	-3.44585	5' UTR	66564555	66576444	11890	-
2	129860644	129861345	ENSSSCG00000014248	129807247	129862208	8.25e-09	-3.89429	Intron (ENSSSCT00000046675/ENSSSCG00000014248, intron 10 of 10)	129807247	129862208	54962	+
7	97739871	97740635	ENSSSCG00000002366	97730516	97740331	8.36e-09	-2.33162	5' UTR	97730516	97740331	9816	-
3	28459543	28459956	ENSSSCG00000007874	28360872	28472919	8.38e-09	-3.86815	Intron (ENSSSCT00000064521/ENSSSCG00000007874, intron 4 of 31)	28360872	28472919	112048	-
10	24015446	24015881	ENSSSCG00000010915	23885525	24101554	8.65e-09	-3.6113	Intron (ENSSSCT00000057767/ENSSSCG00000010915, intron 5 of 31)	23885525	24101554	216030	+
14	29717914	29718509	ENSSSCG00000009779	29658767	29723659	8.66e-09	-3.926	Intron (ENSSSCT00000025142/ENSSSCG00000009779, intron 17 of 21)	29658767	29723659	64893	+
2	141976522	141977023	ENSSSCG00000014361	141878457	142010235	8.67e-09	-3.8619	Intron (ENSSSCT00000064238/ENSSSCG00000014361, intron 2 of 2)	141878457	142010235	131779	+
12	48289125	48289940	ENSSSCG00000017826	48171859	48386760	8.72e-09	-4.1285	Intron (ENSSSCT00000019401/ENSSSCG00000017826, intron 10 of 18)	48171859	48386760	214902	-
4	14625931	14626585	ENSSSCG00000005969	14597911	14667184	8.73e-09	-3.61713	Intron (ENSSSCT00000006552/ENSSSCG00000005969, intron 9 of 28)	14597911	14667184	69274	+
2	39448180	39448705	ENSSSCG00000013351	39262275	39704809	8.73e-09	-4.10269	Intron (ENSSSCT00000014581/ENSSSCG00000013351, intron 7 of 35)	39262275	39704809	442535	-
2	142349456	142349870	ENSSSCG00000014369	142346211	142349349	8.9e-09	-3.41542	Promoter (<=1kb)	142346211	142349349	3139	-
6	77624471	77624963	ENSSSCG00000003488	77568727	77707930	9.1e-09	-3.57032	Intron (ENSSSCT00000003874/ENSSSCG00000003488, intron 63 of 107)	77568727	77707930	139204	-
14	60107255	60108157	ENSSSCG00000010185	59961110	60141385	9.24e-09	-3.19618	Intron (ENSSSCT00000011151/ENSSSCG00000010185, intron 1 of 15)	59961110	60141385	180276	-
8	47850961	47851634	ENSSSCG00000037757	47845331	47944239	9.4e-09	-3.53862	Intron (ENSSSCT00000050926/ENSSSCG00000037757, intron 3 of 3)	47845331	47944239	98909	-
2	62332071	62332691	ENSSSCG00000022227	62251583	62344321	9.49e-09	-3.33479	Intron (ENSSSCT00000027972/ENSSSCG00000022227, intron 11 of 19)	62251583	62344321	92739	+
14	91130920	91131312	ENSSSCG00000029662	91092448	91138464	9.49e-09	-3.83404	Intron (ENSSSCT00000024866/ENSSSCG00000029662, intron 1 of 9)	91092448	91138464	46017	-
1	109300311	109300713	ENSSSCG00000024088	109208667	109584733	9.53e-09	-3.94429	Intron (ENSSSCT00000025342/ENSSSCG00000024088, intron 36 of 56)	109208667	109584733	376067	-
9	46170375	46170787	ENSSSCG00000015099	46146533	46174742	9.57e-09	-3.25903	Intron (ENSSSCT00000058148/ENSSSCG00000015099, intron 1 of 9)	46146533	46174742	28210	-
6	95245117	95245663	ENSSSCG00000003654	95150836	95304767	9.93e-09	-3.92961	Intron (ENSSSCT00000004050/ENSSSCG00000003654, intron 36 of 72)	95150836	95304767	153932	+
8	55762989	55763697	ENSSSCG00000008899	55763808	55776466	9.97e-09	-2.92193	Promoter (<=1kb)	55763808	55776466	12659	+
17	49305712	49306347	ENSSSCG00000007454	49258553	49337793	9.98e-09	-3.70044	Intron (ENSSSCT00000008158/ENSSSCG00000007454, intron 8 of 19)	49258553	49337793	79241	-
3	47667924	47668546	ENSSSCG00000008137	47607605	47704889	1.02e-08	-3.31755	Intron (ENSSSCT00000008914/ENSSSCG00000008137, intron 1 of 10)	47607605	47704889	97285	-
15	121175841	121176592	ENSSSCG00000016205	121100628	121194048	1.03e-08	-3.12117	Intron (ENSSSCT00000060682/ENSSSCG00000016205, intron 5 of 7)	121100628	121194048	93421	-
12	54909763	54910701	ENSSSCG00000039056	54752507	54973527	1.03e-08	-3.46411	Intron (ENSSSCT00000049480/ENSSSCG00000039056, intron 1 of 13)	54752507	54973527	221021	-
1	158414630	158415634	ENSSSCG00000025744	158288053	158514400	1.03e-08	-3.34705	Intron (ENSSSCT00000039219/ENSSSCG00000025744, intron 9 of 9)	158288053	158514400	226348	+
17	48285577	48286209	ENSSSCG00000035078	48113744	48817820	1.04e-08	-3.12736	5' UTR	48285722	48302502	16781	+
8	32249202	32249667	ENSSSCG00000022168	31921427	32301869	1.05e-08	-3.53138	Intron (ENSSSCT00000054947/ENSSSCG00000022168, intron 1 of 17)	31921427	32301869	380443	-
15	54612315	54613043	ENSSSCG00000015846	54539234	54725392	1.05e-08	-3.76407	Intron (ENSSSCT00000017254/ENSSSCG00000015846, intron 4 of 8)	54539234	54725392	186159	-
14	20438201	20438640	ENSSSCG00000009716	20420618	20559271	1.06e-08	-3.89673	Intron (ENSSSCT00000010652/ENSSSCG00000009716, intron 2 of 11)	20420618	20559271	138654	+
14	126692509	126693170	ENSSSCG00000010657	126688518	126716423	1.06e-08	-3.41465	Intron (ENSSSCT00000011656/ENSSSCG00000010657, intron 2 of 11)	126688518	126716423	27906	+
17	47659334	47659684	ENSSSCG00000038594	47646933	47670461	1.07e-08	-4.03223	Intron (ENSSSCT00000049336/ENSSSCG00000038594, intron 1 of 4)	47646933	47670461	23529	-
18	37147953	37148769	ENSSSCG00000016656	36786422	37336244	1.07e-08	-3.45633	Intron (ENSSSCT00000062501/ENSSSCG00000016656, intron 15 of 21)	36786422	37336244	549823	+
2	28539333	28539723	ENSSSCG00000024950	28496961	28737829	1.1e-08	-4.49585	Intron (ENSSSCT00000030193/ENSSSCG00000024950, intron 1 of 3)	28496961	28737829	240869	+
1	223447439	223448147	ENSSSCG00000030655	223384827	223548420	1.11e-08	-3.53706	Intron (ENSSSCT00000030492/ENSSSCG00000030655, intron 2 of 13)	223384827	223548420	163594	+
1	240467896	240468383	ENSSSCG00000027558	240107466	240496230	1.12e-08	-4.45263	Intron (ENSSSCT00000025444/ENSSSCG00000027558, intron 1 of 18)	240107466	240496230	388765	-
1	16937235	16937720	ENSSSCG00000028974	16840535	17138374	1.12e-08	-4.26251	Intron (ENSSSCT00000024450/ENSSSCG00000028974, intron 6 of 9)	16840535	17138374	297840	-
11	64280722	64281125	ENSSSCG00000026996	64086662	64309272	1.14e-08	-4.0107	Intron (ENSSSCT00000032528/ENSSSCG00000026996, intron 1 of 29)	64086662	64309272	222611	-
6	29961370	29961933	ENSSSCG00000002827	29935326	29980650	1.15e-08	-4.29716	Intron (ENSSSCT00000003128/ENSSSCG00000002827, intron 3 of 13)	29935326	29980650	45325	-
1	252954521	252955161	ENSSSCG00000005465	252754818	252956104	1.17e-08	-3.45081	Intron (ENSSSCT00000045259/ENSSSCG00000005465, intron 1 of 15)	252754818	252956104	201287	-
13	179209072	179209721	ENSSSCG00000012004	179126835	179223989	1.17e-08	-4.49088	Intron (ENSSSCT00000013135/ENSSSCG00000012004, intron 1 of 9)	179126835	179223989	97155	-
2	80455565	80456237	ENSSSCG00000040507	80452893	80472658	1.23e-08	-2.96829	Intron (ENSSSCT00000037754/ENSSSCG00000040507, intron 2 of 12)	80452893	80472658	19766	+
14	46449643	46450249	ENSSSCG00000025564	46449767	46455278	1.23e-08	-2.59256	Intron (ENSSSCT00000024718/ENSSSCG00000025564, intron 1 of 6)	46449767	46455278	5512	+
9	78168731	78169359	ENSSSCG00000015345	77915026	78334077	1.23e-08	-3.79735	Intron (ENSSSCT00000044291/ENSSSCG00000015345, intron 2 of 7)	77915026	78334077	419052	+
10	43526872	43527467	ENSSSCG00000011033	43517283	43530623	1.23e-08	-3.88011	3' UTR	43517283	43530623	13341	+
10	23860219	23860857	ENSSSCG00000020976	23843132	23864025	1.23e-08	-2.99846	Intron (ENSSSCT00000026397/ENSSSCG00000020976, intron 1 of 5)	23843132	23864025	20894	-
6	96540920	96541543	ENSSSCG00000027417	96401652	96576765	1.24e-08	-4.48266	Intron (ENSSSCT00000038782/ENSSSCG00000027417, intron 1 of 6)	96401652	96576765	175114	-
4	93161779	93162283	ENSSSCG00000006462	93160678	93175961	1.25e-08	-3.02521	3' UTR	93160678	93175961	15284	-
X	109647592	109648244	ENSSSCG00000012680	109536447	109950629	1.28e-08	-5.00529	Intron (ENSSSCT00000063893/ENSSSCG00000012680, intron 6 of 7)	109536447	109950629	414183	-
3	92695812	92696751	ENSSSCG00000029485	92696409	92792621	1.28e-08	-2.27051	Promoter (<=1kb)	92696409	92792621	96213	+
11	23195118	23195630	ENSSSCG00000009426	23159279	23197868	1.28e-08	-4.633	Intron (ENSSSCT00000010331/ENSSSCG00000009426, intron 5 of 5)	23159279	23197868	38590	+
1	248065627	248066753	ENSSSCG00000031592	248031960	248179591	1.28e-08	-3.23538	Intron (ENSSSCT00000062986/ENSSSCG00000031592, intron 2 of 13)	248031960	248179591	147632	+
6	73208666	73209105	ENSSSCG00000003453	73137757	73238288	1.29e-08	-4.74451	Intron (ENSSSCT00000003834/ENSSSCG00000003453, intron 6 of 7)	73137757	73238288	100532	+
15	116425749	116426277	ENSSSCG00000040040	116249753	116501379	1.29e-08	-3.94916	Intron (ENSSSCT00000053955/ENSSSCG00000040040, intron 3 of 5)	116249753	116501379	251627	+
3	51878775	51879819	ENSSSCG00000008159	51803383	51901980	1.29e-08	-3.2716	Intron (ENSSSCT00000066320/ENSSSCG00000008159, intron 1 of 21)	51803383	51901980	98598	-
7	56379145	56379627	ENSSSCG00000001863	56311522	56439327	1.29e-08	-3.65786	Intron (ENSSSCT00000002088/ENSSSCG00000001863, intron 3 of 10)	56311522	56439327	127806	+
15	133968536	133969043	ENSSSCG00000036274	133967901	134051880	1.31e-08	-3.58853	5' UTR	133968376	134050844	82469	+
9	127952582	127953025	ENSSSCG00000023351	127920829	128162634	1.31e-08	-4.69605	Intron (ENSSSCT00000048513/ENSSSCG00000023351, intron 1 of 17)	127920829	128162634	241806	+
13	134520342	134520789	ENSSSCG00000011854	134405169	134532879	1.32e-08	-4.58763	Intron (ENSSSCT00000060622/ENSSSCG00000011854, intron 16 of 17)	134405169	134532879	127711	+
15	67137181	67137673	ENSSSCG00000015886	67041519	67175254	1.36e-08	-3.63056	Intron (ENSSSCT00000055278/ENSSSCG00000015886, intron 1 of 16)	67041519	67175254	133736	-
6	30066046	30066414	ENSSSCG00000002829	30058595	30087031	1.36e-08	-5.02532	Intron (ENSSSCT00000003130/ENSSSCG00000002829, intron 11 of 12)	30058595	30087031	28437	-
1	144375181	144375864	ENSSSCG00000004850	144319452	144579408	1.36e-08	-4.72622	Intron (ENSSSCT00000005354/ENSSSCG00000004850, intron 3 of 9)	144319452	144579408	259957	-
9	67164099	67164503	ENSSSCG00000031970	67157167	67237358	1.37e-08	-4.38957	Intron (ENSSSCT00000038162/ENSSSCG00000031970, intron 1 of 5)	67157167	67237358	80192	+
4	55540559	55541332	ENSSSCG00000040208	55450793	55612111	1.39e-08	-3.67094	Intron (ENSSSCT00000006748/ENSSSCG00000040208, intron 2 of 7)	55450793	55612111	161319	+
6	3299055	3299735	ENSSSCG00000002664	3246740	3349108	1.39e-08	-2.7072	Intron (ENSSSCT00000027946/ENSSSCG00000002664, intron 1 of 14)	3246740	3349108	102369	-
1	216205337	216205897	ENSSSCG00000005205	216115981	216226152	1.4e-08	-3.60747	Intron (ENSSSCT00000005737/ENSSSCG00000005205, intron 5 of 7)	216115981	216226152	110172	+
16	63175346	63176792	ENSSSCG00000035993	63167046	63188844	1.4e-08	-2.94118	Intron (ENSSSCT00000055795/ENSSSCG00000035993, intron 1 of 3)	63167046	63188844	21799	+
10	43366184	43366585	ENSSSCG00000011030	43103337	43415576	1.4e-08	-4.62705	Intron (ENSSSCT00000012072/ENSSSCG00000011030, intron 18 of 67)	43103337	43415576	312240	-
9	45902863	45903636	ENSSSCG00000024578	45902050	45948131	1.41e-08	-3.01857	Intron (ENSSSCT00000026664/ENSSSCG00000024578, intron 1 of 22)	45902050	45948131	46082	+
3	114509313	114509684	ENSSSCG00000008582	114500406	114536903	1.43e-08	-3.77712	Intron (ENSSSCT00000066035/ENSSSCG00000008582, intron 9 of 9)	114500406	114536903	36498	-
13	130529595	130530159	ENSSSCG00000011821	130440719	130589687	1.44e-08	-4.29605	Intron (ENSSSCT00000012933/ENSSSCG00000011821, intron 2 of 29)	130440719	130589687	148969	-
8	133218656	133219144	ENSSSCG00000009229	132761965	133242014	1.45e-08	-3.93908	Intron (ENSSSCT00000010108/ENSSSCG00000009229, intron 1 of 9)	132761965	133242014	480050	-
1	103853895	103854477	ENSSSCG00000004530	103835582	103858764	1.46e-08	-3.35934	Intron (ENSSSCT00000005004/ENSSSCG00000004530, intron 2 of 5)	103835582	103858764	23183	-
3	93073434	93073996	ENSSSCG00000039967	93068729	93071895	1.46e-08	-3.92075	Promoter (1-2kb)	93068729	93071895	3167	-
6	105894391	105894924	ENSSSCG00000040397	105808092	105990626	1.5e-08	-4.30518	Intron (ENSSSCT00000044936/ENSSSCG00000040397, intron 2 of 9)	105808092	105990626	182535	+
4	130606774	130607286	ENSSSCG00000040735	130483878	130614698	1.5e-08	-3.38991	Intron (ENSSSCT00000007605/ENSSSCG00000040735, intron 4 of 5)	130483878	130614698	130821	+
14	136431582	136432035	ENSSSCG00000035045	136199845	136744387	1.5e-08	-4.9982	Intron (ENSSSCT00000050919/ENSSSCG00000035045, intron 29 of 53)	136199845	136744387	544543	+
12	47916840	47917100	ENSSSCG00000040205	47904173	47915520	1.52e-08	-3.45943	Promoter (1-2kb)	47904173	47915520	11348	-
9	123926800	123927368	ENSSSCG00000039986	123925273	123996787	1.53e-08	-3.53265	Intron (ENSSSCT00000056574/ENSSSCG00000039986, intron 8 of 8)	123925273	123996787	71515	-
17	34770210	34771185	ENSSSCG00000036081	34760299	34779701	1.54e-08	-3.39759	Intron (ENSSSCT00000055238/ENSSSCG00000036081, intron 3 of 7)	34760299	34779701	19403	+
13	22934922	22935489	ENSSSCG00000011249	22883114	22964641	1.55e-08	-3.1025	Intron (ENSSSCT00000012316/ENSSSCG00000011249, intron 20 of 38)	22883114	22964641	81528	+
1	271161772	271162323	ENSSSCG00000005711	271104033	271210323	1.59e-08	-4.40165	Intron (ENSSSCT00000006280/ENSSSCG00000005711, intron 24 of 35)	271104033	271210323	106291	+
3	73911941	73912391	ENSSSCG00000008348	73876000	73910501	1.6e-08	-4.54689	Promoter (1-2kb)	73876000	73910501	34502	-
11	48960553	48961702	ENSSSCG00000009468	48946452	49031093	1.62e-08	-2.83619	Intron (ENSSSCT00000010381/ENSSSCG00000009468, intron 1 of 1)	48946452	49031093	84642	-
6	77646853	77647817	ENSSSCG00000003488	77568727	77707930	1.63e-08	-4.04249	Intron (ENSSSCT00000003874/ENSSSCG00000003488, intron 49 of 107)	77568727	77707930	139204	-
16	3837343	3837982	ENSSSCG00000016781	3563660	3919737	1.65e-08	-3.84549	Intron (ENSSSCT00000018268/ENSSSCG00000016781, intron 33 of 56)	3563660	3919737	356078	+
3	68827233	68827743	ENSSSCG00000008289	68820683	68833669	1.65e-08	-4.12216	Intron (ENSSSCT00000009078/ENSSSCG00000008289, intron 2 of 7)	68820683	68833669	12987	-
9	60652464	60652926	ENSSSCG00000015256	60629265	60711771	1.66e-08	-4.27392	Intron (ENSSSCT00000041986/ENSSSCG00000015256, intron 1 of 8)	60629265	60711771	82507	+
13	140135213	140136253	ENSSSCG00000011889	140136158	140369569	1.67e-08	-2.06561	Promoter (<=1kb)	140136158	140369575	233418	+
2	143654322	143655201	ENSSSCG00000025295	143629778	143734600	1.68e-08	-3.09443	Intron (ENSSSCT00000015730/ENSSSCG00000025295, intron 1 of 7)	143629778	143734600	104823	+
13	192657445	192658036	ENSSSCG00000012029	192656331	192697533	1.68e-08	-3.05775	Intron (ENSSSCT00000013161/ENSSSCG00000012029, intron 1 of 4)	192656331	192697533	41203	+
6	89367029	89367517	ENSSSCG00000003619	89346932	89384979	1.68e-08	-3.5479	Intron (ENSSSCT00000004015/ENSSSCG00000003619, intron 9 of 10)	89346932	89384979	38048	+
8	102191923	102192250	ENSSSCG00000009092	102129037	102206214	1.68e-08	-5.29965	Intron (ENSSSCT00000056607/ENSSSCG00000009092, intron 9 of 10)	102129037	102206214	77178	+
6	100506733	100507464	ENSSSCG00000021612	100498314	100655583	1.69e-08	-3.77923	Intron (ENSSSCT00000028129/ENSSSCG00000021612, intron 14 of 17)	100498314	100655583	157270	-
5	14127413	14128092	ENSSSCG00000032861	14102011	14177584	1.7e-08	-3.69005	Intron (ENSSSCT00000060131/ENSSSCG00000032861, intron 1 of 6)	14102011	14177584	75574	+
1	223475025	223475567	ENSSSCG00000030655	223384827	223548420	1.7e-08	-3.48027	Intron (ENSSSCT00000030492/ENSSSCG00000030655, intron 5 of 13)	223384827	223548420	163594	+
6	89616279	89616685	ENSSSCG00000025344	89574035	89685278	1.7e-08	-4.22623	Intron (ENSSSCT00000024539/ENSSSCG00000025344, intron 7 of 14)	89574035	89685278	111244	-
6	88659688	88660596	ENSSSCG00000003617	88659708	88675354	1.7e-08	-2.34045	Exon (ENSSSCT00000043007/ENSSSCG00000003617, exon 1 of 12)	88659708	88675354	15647	+
13	127530674	127531040	ENSSSCG00000011813	127414958	127572165	1.71e-08	-4.21842	Intron (ENSSSCT00000012925/ENSSSCG00000011813, intron 1 of 14)	127414958	127572165	157208	-
6	43274584	43275929	ENSSSCG00000002868	43177065	43290369	1.72e-08	-3.52614	Intron (ENSSSCT00000003169/ENSSSCG00000002868, intron 3 of 14)	43177065	43290369	113305	-
1	2931611	2932019	ENSSSCG00000004027	2882387	3386480	1.73e-08	-4.46099	Intron (ENSSSCT00000004453/ENSSSCG00000004027, intron 1 of 20)	2882387	3386480	504094	+
6	55991245	55992098	ENSSSCG00000003263	55991015	56008295	1.74e-08	-2.06252	3' UTR	55991015	56008295	17281	-
6	84298380	84299138	ENSSSCG00000027325	84293649	84300012	1.75e-08	-2.92961	Intron (ENSSSCT00000028412/ENSSSCG00000027325, intron 2 of 2)	84293649	84300012	6364	+
18	17735699	17736175	ENSSSCG00000016549	17504858	17832503	1.75e-08	-3.82535	Intron (ENSSSCT00000060927/ENSSSCG00000016549, intron 2 of 18)	17504858	17832503	327646	-
7	111238219	111238855	ENSSSCG00000002429	111036504	111451774	1.78e-08	-3.68942	Intron (ENSSSCT00000056692/ENSSSCG00000002429, intron 3 of 6)	111036504	111451774	415271	-
2	523515	524021	ENSSSCG00000023933	494548	529567	1.79e-08	-2.90243	Exon (ENSSSCT00000032266/ENSSSCG00000023933, exon 10 of 10)	518836	524083	5248	+
12	58939327	58939860	ENSSSCG00000034049	58926087	58939851	1.81e-08	-3.83168	5' UTR	58926093	58939745	13653	-
5	100788999	100789805	ENSSSCG00000031716	100787885	101023306	1.82e-08	-4.9349	Intron (ENSSSCT00000039234/ENSSSCG00000031716, intron 43 of 44)	100787885	101023306	235422	-
1	215921559	215922133	ENSSSCG00000005203	215899420	215941840	1.83e-08	-4.15543	Intron (ENSSSCT00000032954/ENSSSCG00000005203, intron 1 of 8)	215899420	215941840	42421	-
13	18408346	18408977	ENSSSCG00000011234	18371985	18424129	1.86e-08	-3.43566	Intron (ENSSSCT00000012301/ENSSSCG00000011234, intron 1 of 4)	18371985	18424129	52145	+
9	32829691	32830204	ENSSSCG00000031429	32811231	32925606	1.86e-08	-3.82412	Intron (ENSSSCT00000040218/ENSSSCG00000031429, intron 2 of 7)	32811231	32925606	114376	+
1	269876386	269876849	ENSSSCG00000005680	269853399	269902468	1.88e-08	-4.93546	Intron (ENSSSCT00000006245/ENSSSCG00000005680, intron 1 of 3)	269853399	269902468	49070	+
1	268451475	268452005	ENSSSCG00000005631	268427708	268465717	1.88e-08	-3.70668	Intron (ENSSSCT00000006192/ENSSSCG00000005631, intron 1 of 10)	268427708	268465717	38010	-
18	33718784	33719331	ENSSSCG00000025602	33423238	33879356	1.89e-08	-3.85656	Intron (ENSSSCT00000052746/ENSSSCG00000025602, intron 16 of 51)	33423238	33879356	456119	+
6	62300349	62300923	ENSSSCG00000029696	62300574	62330233	1.89e-08	-3.49887	Intron (ENSSSCT00000029899/ENSSSCG00000029696, intron 1 of 1)	62294949	62310440	15492	+
17	52800157	52801081	ENSSSCG00000007477	52743570	52890236	1.9e-08	-3.91302	Intron (ENSSSCT00000008184/ENSSSCG00000007477, intron 6 of 10)	52743570	52890236	146667	-
6	4287094	4287570	ENSSSCG00000002671	4240668	4313279	1.91e-08	-5.13711	Intron (ENSSSCT00000002962/ENSSSCG00000002671, intron 2 of 26)	4240668	4313279	72612	-
6	81348305	81349195	ENSSSCG00000028108	81309748	81360043	1.91e-08	-3.46474	Intron (ENSSSCT00000022632/ENSSSCG00000028108, intron 1 of 24)	81309748	81360043	50296	-
7	98981970	98982612	ENSSSCG00000025984	98823901	99058694	1.93e-08	-3.73353	Intron (ENSSSCT00000002651/ENSSSCG00000025984, intron 28 of 30)	98823901	99058694	234794	+
14	75159769	75160150	ENSSSCG00000023130	74975172	75158855	1.93e-08	-4.24911	Promoter (1-2kb)	74975172	75158855	183684	-
8	132033247	132033822	ENSSSCG00000026655	131997747	132021952	1.93e-08	-3.42183	Downstream (2-3kb)	132035777	132200420	164644	-
8	32230871	32231798	ENSSSCG00000022168	31921427	32301869	1.93e-08	-3.33611	Intron (ENSSSCT00000054947/ENSSSCG00000022168, intron 1 of 17)	31921427	32301869	380443	-
7	29079375	29080102	ENSSSCG00000001499	28811974	29299171	1.95e-08	-2.87258	Intron (ENSSSCT00000041384/ENSSSCG00000001499, intron 8 of 102)	28811974	29299171	487198	+
6	51359115	51360027	ENSSSCG00000035292	51346306	51378600	1.97e-08	-2.18298	Intron (ENSSSCT00000046895/ENSSSCG00000035292, intron 4 of 5)	51346306	51378600	32295	-
12	5763957	5764679	ENSSSCG00000023978	5732543	5770135	1.98e-08	-3.43142	Intron (ENSSSCT00000043964/ENSSSCG00000023978, intron 7 of 17)	5732543	5770135	37593	+
9	20338508	20339186	ENSSSCG00000014919	20296583	20488638	1.98e-08	-3.567	Intron (ENSSSCT00000016275/ENSSSCG00000014919, intron 6 of 13)	20296583	20488638	192056	-
3	109196536	109197055	ENSSSCG00000008529	109178095	109196645	1.98e-08	-2.45382	Promoter (<=1kb)	109178095	109196645	18551	-
3	59324667	59325199	ENSSSCG00000008240	59320436	59324184	1.98e-08	-3.01148	Promoter (<=1kb)	59320436	59324184	3749	-
7	112753168	112753832	ENSSSCG00000024377	112561988	112753617	1.99e-08	-2.10805	Exon (ENSSSCT00000026351/ENSSSCG00000024377, exon 1 of 17)	112561988	112753617	191630	-
13	71203166	71203842	ENSSSCG00000027812	71031164	71363104	2.01e-08	-3.03748	Intron (ENSSSCT00000056049/ENSSSCG00000027812, intron 2 of 15)	71031164	71363104	331941	+
13	32819371	32819872	ENSSSCG00000011407	32815356	32822007	2.04e-08	-3.77057	Intron (ENSSSCT00000055051/ENSSSCG00000011407, intron 1 of 3)	32815356	32822007	6652	-
4	42295722	42296434	ENSSSCG00000006101	42249480	42369447	2.04e-08	-3.42803	Intron (ENSSSCT00000040934/ENSSSCG00000006101, intron 3 of 14)	42249480	42369447	119968	+
2	78757892	78758269	ENSSSCG00000014016	78752771	78763939	2.04e-08	-3.88501	Intron (ENSSSCT00000036969/ENSSSCG00000014016, intron 4 of 6)	78752771	78763939	11169	-
18	19931092	19931615	ENSSSCG00000016583	19919873	19932791	2.06e-08	-3.64636	Intron (ENSSSCT00000018055/ENSSSCG00000016583, intron 1 of 4)	19919873	19932791	12919	-
1	121528670	121529200	ENSSSCG00000004644	121528925	121579121	2.09e-08	-3.82312	3' UTR	121505400	121529584	24185	+
6	95070247	95071177	ENSSSCG00000037748	95070798	95115106	2.09e-08	-2.96829	Promoter (<=1kb)	95070798	95115106	44309	+
6	69741938	69742642	ENSSSCG00000035940	69720806	69789567	2.12e-08	-3.60164	Intron (ENSSSCT00000044089/ENSSSCG00000035940, intron 1 of 3)	69720806	69789567	68762	+
6	47655464	47656268	ENSSSCG00000036998	47643560	47657784	2.14e-08	-2.35377	Intron (ENSSSCT00000053148/ENSSSCG00000036998, intron 1 of 9)	47643560	47657784	14225	-
5	59397178	59397747	ENSSSCG00000039316	59391504	59410392	2.14e-08	-3.03034	Intron (ENSSSCT00000058525/ENSSSCG00000039316, intron 1 of 4)	59391504	59410392	18889	+
14	110805516	110806915	ENSSSCG00000037536	110793193	110805485	2.16e-08	-2.13428	Promoter (<=1kb)	110793193	110805485	12293	-
12	44402335	44403143	ENSSSCG00000017756	44402995	44553518	2.18e-08	-2.10652	Promoter (<=1kb)	44402995	44553518	150524	+
1	236283698	236284073	ENSSSCG00000005308	236265931	236324125	2.18e-08	-3.74883	Intron (ENSSSCT00000050199/ENSSSCG00000005308, intron 1 of 12)	236265931	236324125	58195	+
14	74862648	74863356	ENSSSCG00000023662	74850895	74891528	2.18e-08	-3.39993	Intron (ENSSSCT00000060717/ENSSSCG00000023662, intron 1 of 2)	74850895	74891528	40634	+
12	47194208	47194713	ENSSSCG00000017812	47143707	47288298	2.19e-08	-4.03813	Intron (ENSSSCT00000039738/ENSSSCG00000017812, intron 5 of 19)	47143707	47288298	144592	+
15	111168276	111169030	ENSSSCG00000016141	110938240	111185697	2.2e-08	-3.73256	Intron (ENSSSCT00000017574/ENSSSCG00000016141, intron 1 of 7)	110938240	111185697	247458	-
1	111593581	111594075	ENSSSCG00000004578	111588306	111634766	2.22e-08	-3.59001	Intron (ENSSSCT00000046654/ENSSSCG00000004578, intron 1 of 12)	111588306	111634766	46461	+
15	57394207	57394952	ENSSSCG00000033126	57375166	57418758	2.22e-08	-3.83319	Intron (ENSSSCT00000057190/ENSSSCG00000033126, intron 3 of 6)	57375166	57418758	43593	-
1	265102446	265103325	ENSSSCG00000005587	265078396	265170586	2.23e-08	-3.10766	Intron (ENSSSCT00000028349/ENSSSCG00000005587, intron 1 of 10)	265078396	265170586	92191	+
2	11875657	11876532	ENSSSCG00000013125	11876523	11909517	2.23e-08	-2.3694	Promoter (<=1kb)	11876523	11909517	32995	+
13	139866872	139867277	ENSSSCG00000039426	139847241	139902039	2.24e-08	-3.94352	Intron (ENSSSCT00000057721/ENSSSCG00000039426, intron 2 of 10)	139847241	139902039	54799	+
5	64446487	64447150	ENSSSCG00000022230	64420179	64459820	2.29e-08	-3.4517	Intron (ENSSSCT00000023950/ENSSSCG00000022230, intron 1 of 7)	64420179	64459820	39642	-
4	99363054	99363765	ENSSSCG00000006682	99364740	99367809	2.3e-08	-3.53249	Downstream (1-2kb)	99364740	99367809	3070	-
5	22420391	22421207	ENSSSCG00000040435	22406136	22421630	2.31e-08	-2.60306	Intron (ENSSSCT00000000461/ENSSSCG00000040435, intron 1 of 21)	22406136	22421630	15495	-
3	7323733	7324470	ENSSSCG00000032956	7248963	7387529	2.31e-08	-3.99435	Intron (ENSSSCT00000040187/ENSSSCG00000032956, intron 1 of 5)	7248963	7387529	138567	-
14	129796167	129796833	ENSSSCG00000010690	129758371	129801477	2.33e-08	-3.53998	Intron (ENSSSCT00000011691/ENSSSCG00000010690, intron 13 of 17)	129758371	129801477	43107	+
4	130385849	130386342	ENSSSCG00000006939	130298043	130405349	2.33e-08	-3.6108	Intron (ENSSSCT00000044296/ENSSSCG00000006939, intron 9 of 9)	130298043	130405349	107307	+
1	15176830	15177661	ENSSSCG00000004092	15148470	15325050	2.33e-08	-3.51064	Intron (ENSSSCT00000004523/ENSSSCG00000004092, intron 26 of 26)	15148470	15325050	176581	-
X	22066952	22067164	ENSSSCG00000035520	22068922	22069186	2.33e-08	-2.03901	Promoter (1-2kb)	22068922	22069186	265	+
1	109578325	109578664	ENSSSCG00000024088	109208667	109584733	2.34e-08	-4.63397	Intron (ENSSSCT00000025342/ENSSSCG00000024088, intron 1 of 56)	109208667	109584733	376067	-
1	184731637	184732164	ENSSSCG00000005058	184686443	184743753	2.34e-08	-4.30794	Intron (ENSSSCT00000005575/ENSSSCG00000005058, intron 1 of 10)	184686443	184743753	57311	-
7	49350673	49351422	ENSSSCG00000040288	49259597	49446333	2.35e-08	-3.83872	Intron (ENSSSCT00000001996/ENSSSCG00000040288, intron 4 of 17)	49259597	49446333	186737	+
3	41159218	41160231	ENSSSCG00000033792	41140558	41160077	2.35e-08	-2.12059	5' UTR	41140560	41159748	19189	-
1	130101554	130101924	ENSSSCG00000004751	130073548	130112268	2.38e-08	-4.70895	Intron (ENSSSCT00000044283/ENSSSCG00000004751, intron 2 of 6)	130073548	130112268	38721	-
14	42217223	42217777	ENSSSCG00000023380	42216111	42222655	2.39e-08	-3.6285	Intron (ENSSSCT00000030805/ENSSSCG00000023380, intron 4 of 4)	42216111	42222655	6545	-
8	82617012	82617535	ENSSSCG00000009037	82596676	82783609	2.4e-08	-3.25239	Intron (ENSSSCT00000054584/ENSSSCG00000009037, intron 1 of 14)	82596676	82783609	186934	+
1	268330953	268331698	ENSSSCG00000005625	268306120	268343936	2.4e-08	-3.20163	Intron (ENSSSCT00000006185/ENSSSCG00000005625, intron 2 of 14)	268306120	268343936	37817	-
2	76342911	76343318	ENSSSCG00000013457	76339442	76403339	2.4e-08	-3.63168	Intron (ENSSSCT00000060555/ENSSSCG00000013457, intron 1 of 26)	76339442	76403339	63898	+
7	116714857	116715719	ENSSSCG00000002495	116665429	116748166	2.42e-08	-2.97249	Intron (ENSSSCT00000064433/ENSSSCG00000002495, intron 4 of 18)	116665429	116748166	82738	-
14	104916029	104916698	ENSSSCG00000010476	104767783	104941440	2.42e-08	-3.34206	Intron (ENSSSCT00000011464/ENSSSCG00000010476, intron 1 of 52)	104767783	104941440	173658	-
3	4132903	4133244	ENSSSCG00000007586	4134296	4145394	2.43e-08	-3.91886	Promoter (1-2kb)	4134296	4145394	11099	+
14	50128005	50128538	ENSSSCG00000010081	50083538	50165828	2.44e-08	-3.26765	Intron (ENSSSCT00000064696/ENSSSCG00000010081, intron 1 of 8)	50083538	50165828	82291	+
15	80605516	80606079	ENSSSCG00000027348	80521036	80646460	2.44e-08	-4.49185	Intron (ENSSSCT00000062056/ENSSSCG00000027348, intron 1 of 7)	80521036	80646460	125425	-
1	252419718	252420178	ENSSSCG00000021386	252373278	252452971	2.44e-08	-3.78542	Intron (ENSSSCT00000058973/ENSSSCG00000021386, intron 1 of 9)	252373278	252452971	79694	-
1	239344909	239345451	ENSSSCG00000005364	239281648	239368567	2.45e-08	-3.57693	Intron (ENSSSCT00000062141/ENSSSCG00000005364, intron 8 of 16)	239281648	239368567	86920	+
6	19629938	19630768	ENSSSCG00000002813	19630350	19661010	2.47e-08	-2.09999	5' UTR	19630350	19661010	30661	+
12	54182075	54182577	ENSSSCG00000017993	54060573	54288675	2.48e-08	-3.39819	Intron (ENSSSCT00000041880/ENSSSCG00000017993, intron 2 of 6)	54060573	54288675	228103	+
12	2209695	2210534	ENSSSCG00000017146	2159348	2212102	2.49e-08	-3.3112	Intron (ENSSSCT00000048595/ENSSSCG00000017146, intron 1 of 18)	2159348	2212102	52755	-
4	83270390	83271100	ENSSSCG00000006306	83235470	83309604	2.5e-08	-3.56682	Intron (ENSSSCT00000006911/ENSSSCG00000006306, intron 1 of 5)	83235470	83309604	74135	-
17	14848700	14849156	ENSSSCG00000007046	14775494	14965130	2.51e-08	-3.96428	Intron (ENSSSCT00000007715/ENSSSCG00000007046, intron 3 of 13)	14775494	14965130	189637	-
1	98143836	98144277	ENSSSCG00000004506	98133312	98455570	2.51e-08	-4.98765	Intron (ENSSSCT00000064712/ENSSSCG00000004506, intron 1 of 11)	98133312	98455570	322259	+
17	35852320	35853117	ENSSSCG00000007243	35840633	35856440	2.51e-08	-3.51754	Intron (ENSSSCT00000007924/ENSSSCG00000007243, intron 1 of 3)	35840633	35856440	15808	-
2	58718691	58719158	ENSSSCG00000030351	58684543	58722557	2.51e-08	-4.20603	Intron (ENSSSCT00000024232/ENSSSCG00000030351, intron 8 of 13)	58684543	58722557	38015	+
10	44630665	44631405	ENSSSCG00000011040	44560566	44885424	2.52e-08	-3.88728	Intron (ENSSSCT00000046405/ENSSSCG00000011040, intron 1 of 12)	44560566	44885424	324859	+
9	3378086	3379010	ENSSSCG00000014633	3377707	3379624	2.54e-08	-2.9863	Exon (ENSSSCT00000015984/ENSSSCG00000014633, exon 1 of 2)	3377707	3379624	1918	+
1	99100377	99100879	ENSSSCG00000004509	99081904	99108684	2.57e-08	-3.7361	Intron (ENSSSCT00000004981/ENSSSCG00000004509, intron 6 of 8)	99081904	99108684	26781	+
11	77272624	77273276	ENSSSCG00000034818	77271465	77277943	2.58e-08	-2.24834	Intron (ENSSSCT00000063045/ENSSSCG00000034818, intron 1 of 1)	77271465	77277943	6479	+
3	4137236	4137754	ENSSSCG00000007586	4134296	4145394	2.6e-08	-3.8748	Intron (ENSSSCT00000008326/ENSSSCG00000007586, intron 1 of 4)	4134296	4145394	11099	+
1	136795080	136795487	ENSSSCG00000040466	136705077	137008534	2.64e-08	-4.87076	Intron (ENSSSCT00000061506/ENSSSCG00000040466, intron 14 of 17)	136705077	137008534	303458	-
5	73601767	73602073	ENSSSCG00000000793	73555798	73696395	2.71e-08	-4.3696	Intron (ENSSSCT00000063623/ENSSSCG00000000793, intron 2 of 8)	73555798	73696395	140598	+
4	111199215	111199676	ENSSSCG00000006842	111195277	111229266	2.72e-08	-4.9583	Intron (ENSSSCT00000007493/ENSSSCG00000006842, intron 4 of 9)	111195277	111229266	33990	+
13	135195436	135196210	ENSSSCG00000011860	135105799	135249120	2.73e-08	-3.27085	Intron (ENSSSCT00000064580/ENSSSCG00000011860, intron 5 of 12)	135105799	135249120	143322	+
12	53323803	53324335	ENSSSCG00000017981	53310520	53331324	2.77e-08	-3.34628	Intron (ENSSSCT00000019566/ENSSSCG00000017981, intron 7 of 14)	53310520	53331324	20805	-
6	52814748	52815225	ENSSSCG00000003107	52711898	52841280	2.79e-08	-4.16131	Intron (ENSSSCT00000003446/ENSSSCG00000003107, intron 4 of 7)	52711898	52841280	129383	+
10	19851440	19852262	ENSSSCG00000010894	19823936	19863692	2.8e-08	-3.03242	Intron (ENSSSCT00000049543/ENSSSCG00000010894, intron 3 of 17)	19823936	19863692	39757	-
2	87616733	87617527	ENSSSCG00000038535	87614963	87828552	2.87e-08	-3.91845	3' UTR	87615046	87778430	163385	-
12	51948812	51949878	ENSSSCG00000017902	51932321	51953585	2.88e-08	-2.21399	Intron (ENSSSCT00000040761/ENSSSCG00000017902, intron 22 of 27)	51932321	51953585	21265	+
15	63605349	63606091	ENSSSCG00000015872	63592294	63725365	2.92e-08	-3.53353	Intron (ENSSSCT00000046498/ENSSSCG00000015872, intron 2 of 17)	63592294	63725365	133072	+
2	59585526	59585978	ENSSSCG00000036363	59578460	59599780	2.95e-08	-3.06864	Intron (ENSSSCT00000059096/ENSSSCG00000036363, intron 1 of 13)	59578460	59599780	21321	+
6	56260825	56261787	ENSSSCG00000003253	56236316	56278582	2.95e-08	-3.1232	Intron (ENSSSCT00000052587/ENSSSCG00000003253, intron 3 of 5)	56236316	56278582	42267	-
6	61740338	61740767	ENSSSCG00000034301	61723697	61747688	2.96e-08	-4.17144	Intron (ENSSSCT00000048095/ENSSSCG00000034301, intron 2 of 2)	61723697	61747688	23992	+
9	39669175	39669739	ENSSSCG00000015036	39666743	39731734	2.97e-08	-3.18511	Intron (ENSSSCT00000022796/ENSSSCG00000015036, intron 1 of 18)	39666743	39731734	64992	+
7	57249743	57250376	ENSSSCG00000001869	57223818	57327031	2.98e-08	-5.22641	Intron (ENSSSCT00000045478/ENSSSCG00000001869, intron 4 of 5)	57223818	57327031	103214	-
7	50010112	50010832	ENSSSCG00000001787	49973465	50102059	3e-08	-3.37828	Intron (ENSSSCT00000002002/ENSSSCG00000001787, intron 2 of 18)	49973465	50102059	128595	+
4	98547715	98548072	ENSSSCG00000039314	98527907	98568965	3.03e-08	-4.06756	Intron (ENSSSCT00000038126/ENSSSCG00000039314, intron 4 of 7)	98527907	98568965	41059	+
1	268691697	268691944	ENSSSCG00000005641	268653174	268701674	3.03e-08	-3.68072	Intron (ENSSSCT00000006203/ENSSSCG00000005641, intron 14 of 19)	268653174	268701674	48501	+
10	50385139	50385608	ENSSSCG00000028135	50365903	50458591	3.05e-08	-4.10669	Intron (ENSSSCT00000064059/ENSSSCG00000028135, intron 2 of 8)	50365903	50458591	92689	+
3	31576809	31577725	ENSSSCG00000032381	31523434	31579082	3.07e-08	-3.02205	3' UTR	31539558	31579082	39525	+
5	60704275	60704784	ENSSSCG00000024152	60394656	60776597	3.07e-08	-3.63637	Intron (ENSSSCT00000051075/ENSSSCG00000024152, intron 1 of 8)	60394656	60776597	381942	-
3	53407817	53408554	ENSSSCG00000008171	53298811	53418480	3.08e-08	-3.55459	Intron (ENSSSCT00000008948/ENSSSCG00000008171, intron 1 of 20)	53298811	53418480	119670	-
16	37934892	37935218	ENSSSCG00000016929	37897302	38170399	3.1e-08	-1.91096	Intron (ENSSSCT00000059868/ENSSSCG00000016929, intron 6 of 14)	37897302	38170399	273098	-
6	47103092	47103785	ENSSSCG00000002950	47036380	47137473	3.12e-08	-3.6475	Intron (ENSSSCT00000003272/ENSSSCG00000002950, intron 17 of 23)	47036380	47137473	101094	+
16	65856844	65857261	ENSSSCG00000017054	65852587	65985145	3.13e-08	-4.85473	Intron (ENSSSCT00000037510/ENSSSCG00000017054, intron 30 of 30)	65852587	65985145	132559	-
14	71371059	71371518	ENSSSCG00000029311	71283257	71388583	3.13e-08	-4.41278	Intron (ENSSSCT00000041539/ENSSSCG00000029311, intron 13 of 19)	71283257	71388583	105327	+
1	74070057	74070499	ENSSSCG00000004382	74000950	74078610	3.13e-08	-4.41229	Intron (ENSSSCT00000004844/ENSSSCG00000004382, intron 1 of 20)	74000950	74078610	77661	-
13	32952670	32953662	ENSSSCG00000011412	32845115	32988840	3.14e-08	-3.49477	Intron (ENSSSCT00000045214/ENSSSCG00000011412, intron 2 of 38)	32845115	32988840	143726	-
15	67252205	67252815	ENSSSCG00000015888	67194072	67320927	3.15e-08	-3.71855	Intron (ENSSSCT00000017300/ENSSSCG00000015888, intron 2 of 13)	67194072	67320927	126856	-
15	72990661	72991131	ENSSSCG00000015914	72945284	73026656	3.16e-08	-4.25514	Intron (ENSSSCT00000022654/ENSSSCG00000015914, intron 10 of 24)	72945284	73026656	81373	-
5	10284638	10285430	ENSSSCG00000025260	10284095	10315980	3.17e-08	-3.33241	Intron (ENSSSCT00000030648/ENSSSCG00000025260, intron 1 of 20)	10284095	10315980	31886	+
4	94820265	94820597	ENSSSCG00000006539	94818322	94831763	3.2e-08	-2.91158	Intron (ENSSSCT00000034547/ENSSSCG00000006539, intron 1 of 12)	94818322	94831763	13442	+
13	82007489	82007975	ENSSSCG00000011670	81970406	82045106	3.21e-08	-4.01471	Intron (ENSSSCT00000040346/ENSSSCG00000011670, intron 3 of 6)	81970406	82045106	74701	+
9	35839301	35840120	ENSSSCG00000026833	35801628	35839530	3.22e-08	-2.68613	Promoter (<=1kb)	35801628	35839530	37903	-
9	131076205	131077122	ENSSSCG00000015599	131004949	131076561	3.22e-08	-2.07949	Promoter (<=1kb)	131004949	131076561	71613	-
1	154925778	154926496	ENSSSCG00000035941	154919347	154933750	3.23e-08	-3.79378	Intron (ENSSSCT00000052578/ENSSSCG00000035941, intron 2 of 2)	154919347	154933750	14404	+
1	240537127	240537762	ENSSSCG00000005378	240527611	240584918	3.24e-08	-5.25461	Intron (ENSSSCT00000005918/ENSSSCG00000005378, intron 13 of 14)	240527611	240584918	57308	-
6	62745775	62746160	ENSSSCG00000035572	62692693	63004832	3.26e-08	-4.78057	Intron (ENSSSCT00000042259/ENSSSCG00000035572, intron 1 of 1)	62692693	63004832	312140	-
13	26183043	26183451	ENSSSCG00000030065	26182185	26196520	3.31e-08	-3.02849	Intron (ENSSSCT00000027090/ENSSSCG00000030065, intron 1 of 6)	26182185	26196520	14336	+
1	97960082	97960586	ENSSSCG00000028076	97610694	98015089	3.31e-08	-4.00328	Intron (ENSSSCT00000029595/ENSSSCG00000028076, intron 1 of 4)	97610694	98015089	404396	-
7	24214868	24215718	ENSSSCG00000001436	24215490	24217983	3.36e-08	-2.05489	Promoter (<=1kb)	24215490	24217983	2494	+
16	3858026	3858627	ENSSSCG00000016781	3563660	3919737	3.39e-08	-3.68664	Intron (ENSSSCT00000018268/ENSSSCG00000016781, intron 34 of 56)	3563660	3919737	356078	+
9	64396582	64397342	ENSSSCG00000015273	64336349	64445666	3.4e-08	-3.84629	Intron (ENSSSCT00000041516/ENSSSCG00000015273, intron 2 of 20)	64336349	64445666	109318	+
14	20732228	20732995	ENSSSCG00000029331	20680282	21020259	3.44e-08	-3.76965	Intron (ENSSSCT00000010658/ENSSSCG00000029331, intron 10 of 20)	20680282	21020259	339978	-
17	18689933	18690541	ENSSSCG00000007061	18461062	18785313	3.49e-08	-5.35755	Intron (ENSSSCT00000064294/ENSSSCG00000007061, intron 1 of 10)	18461062	18785313	324252	-
1	251087973	251088414	ENSSSCG00000033120	250680933	251190210	3.49e-08	-4.81669	Intron (ENSSSCT00000062069/ENSSSCG00000033120, intron 8 of 11)	250680933	251190210	509278	+
14	20813191	20814032	ENSSSCG00000029331	20680282	21020259	3.55e-08	-3.38836	Intron (ENSSSCT00000010658/ENSSSCG00000029331, intron 10 of 20)	20680282	21020259	339978	-
17	35397138	35397537	ENSSSCG00000035357	35315475	35414170	3.55e-08	-3.74304	Intron (ENSSSCT00000053483/ENSSSCG00000035357, intron 1 of 2)	35315475	35414170	98696	-
8	56324556	56325048	ENSSSCG00000008913	56279895	56357881	3.55e-08	-3.54689	Intron (ENSSSCT00000040094/ENSSSCG00000008913, intron 1 of 4)	56279895	56357881	77987	-
14	73582477	73583259	ENSSSCG00000010272	73538090	73653354	3.56e-08	-3.03868	Intron (ENSSSCT00000011243/ENSSSCG00000010272, intron 2 of 21)	73538090	73653354	115265	+
13	66109106	66109648	ENSSSCG00000011553	66095847	66123977	3.57e-08	-3.57855	Intron (ENSSSCT00000012643/ENSSSCG00000011553, intron 9 of 12)	66095847	66123977	28131	+
3	112272439	112273169	ENSSSCG00000038543	112263664	112272682	3.65e-08	-2.82346	Promoter (<=1kb)	112263664	112272682	9019	-
13	125015841	125016723	ENSSSCG00000011806	124955030	125028162	3.66e-08	-3.68084	Intron (ENSSSCT00000025026/ENSSSCG00000011806, intron 2 of 16)	124955030	125028162	73133	-
4	90317149	90317605	ENSSSCG00000006391	90291648	90370895	3.67e-08	-4.18322	Intron (ENSSSCT00000045164/ENSSSCG00000006391, intron 19 of 19)	90291648	90370895	79248	-
4	85946293	85946879	ENSSSCG00000006331	85865366	86170191	3.67e-08	-3.58496	Intron (ENSSSCT00000006939/ENSSSCG00000006331, intron 3 of 9)	85865366	86170191	304826	-
1	269882102	269882541	ENSSSCG00000005680	269853399	269902468	3.67e-08	-3.69515	Intron (ENSSSCT00000006245/ENSSSCG00000005680, intron 1 of 3)	269853399	269902468	49070	+
13	151473887	151474570	ENSSSCG00000011942	151428728	151488543	3.7e-08	-4.34645	Intron (ENSSSCT00000039888/ENSSSCG00000011942, intron 6 of 10)	151428728	151488543	59816	+
X	42174876	42175591	ENSSSCG00000012279	42157988	42174932	3.73e-08	-2.38941	Promoter (<=1kb)	42157988	42174932	16945	-
13	34337823	34338553	ENSSSCG00000011437	34332534	34351151	3.73e-08	-3.27816	Intron (ENSSSCT00000036828/ENSSSCG00000011437, intron 2 of 10)	34332534	34351151	18618	+
6	53436452	53436807	ENSSSCG00000023371	53423485	53443404	3.73e-08	-4.22754	Intron (ENSSSCT00000025210/ENSSSCG00000023371, intron 4 of 5)	53423485	53443404	19920	+
13	203342673	203343181	ENSSSCG00000038056	203325410	203372350	3.73e-08	-3.77138	Intron (ENSSSCT00000065837/ENSSSCG00000038056, intron 4 of 4)	203203677	203360435	156759	+
6	47300922	47302012	ENSSSCG00000002957	47297575	47301539	3.73e-08	-2.33347	5' UTR	47297575	47301539	3965	-
9	139335882	139336434	ENSSSCG00000022126	139301586	139473353	3.76e-08	-3.6788	Intron (ENSSSCT00000023216/ENSSSCG00000022126, intron 1 of 27)	139301586	139473353	171768	+
16	45137006	45137792	ENSSSCG00000016956	44972726	45559530	3.78e-08	-3.63524	Intron (ENSSSCT00000055508/ENSSSCG00000016956, intron 2 of 27)	44972726	45559530	586805	+
2	75774227	75774662	ENSSSCG00000039774	75774533	75785862	3.8e-08	-3.90251	Promoter (<=1kb)	75774533	75785862	11330	+
14	6969338	6969757	ENSSSCG00000034561	6966861	7173561	3.85e-08	-3.53916	Intron (ENSSSCT00000055318/ENSSSCG00000034561, intron 1 of 26)	6947265	7175097	227833	+
14	132049473	132050128	ENSSSCG00000010703	132043159	132103588	3.85e-08	-4.14477	Intron (ENSSSCT00000011709/ENSSSCG00000010703, intron 1 of 8)	132043159	132103588	60430	+
9	93406991	93407484	ENSSSCG00000025326	93393690	93419741	3.86e-08	-3.83668	Intron (ENSSSCT00000026505/ENSSSCG00000025326, intron 1 of 3)	93393690	93419741	26052	+
1	221059953	221060587	ENSSSCG00000005235	221015043	221180560	3.88e-08	-3.29496	Intron (ENSSSCT00000040548/ENSSSCG00000005235, intron 4 of 13)	221015043	221180560	165518	-
7	52629326	52629812	ENSSSCG00000034070	52606449	52652954	3.91e-08	-3.20564	Intron (ENSSSCT00000052706/ENSSSCG00000034070, intron 9 of 9)	52546406	52772543	226138	-
14	77927937	77929020	ENSSSCG00000010322	77924598	77928453	3.96e-08	-2.81669	Promoter (<=1kb)	77924598	77928453	3856	-
8	2013518	2013984	ENSSSCG00000008698	1971564	2076963	3.98e-08	-3.71097	Intron (ENSSSCT00000009516/ENSSSCG00000008698, intron 3 of 17)	1971564	2076963	105400	+
2	18856662	18857403	ENSSSCG00000013284	18807530	18954649	3.98e-08	-3.72204	Intron (ENSSSCT00000061124/ENSSSCG00000013284, intron 16 of 23)	18807530	18954649	147120	-
18	42987405	42988057	ENSSSCG00000016684	42924617	42987901	3.98e-08	-2.86526	3' UTR	42951103	42987924	36822	+
14	55247300	55248233	ENSSSCG00000026819	55239632	55348956	4.11e-08	-3.51511	Intron (ENSSSCT00000011114/ENSSSCG00000026819, intron 1 of 20)	55239632	55348956	109325	+
12	20901954	20902720	ENSSSCG00000017428	20902395	20931205	4.13e-08	-2.61167	Promoter (<=1kb)	20902395	20931205	28811	+
5	15134845	15135468	ENSSSCG00000000189	15119638	15135704	4.15e-08	-2.55481	5' UTR	15119638	15135704	16067	-
7	120972727	120973529	ENSSSCG00000037105	120911353	121060837	4.15e-08	-3.52614	Intron (ENSSSCT00000045698/ENSSSCG00000037105, intron 1 of 13)	120911353	121060837	149485	+
1	129406398	129406707	ENSSSCG00000020666	129374547	129460222	4.15e-08	-5.76876	Intron (ENSSSCT00000022785/ENSSSCG00000020666, intron 3 of 5)	129374547	129460222	85676	+
2	1011549	1011997	ENSSSCG00000032911	1008761	1016641	4.17e-08	-3.44399	Intron (ENSSSCT00000042347/ENSSSCG00000032911, intron 2 of 8)	1008761	1016641	7881	-
7	35212920	35213344	ENSSSCG00000001595	35159049	35283324	4.21e-08	-4.03953	Intron (ENSSSCT00000001775/ENSSSCG00000001595, intron 1 of 23)	35159049	35283324	124276	+
9	51051650	51052332	ENSSSCG00000015175	51017995	51081935	4.25e-08	-3.4968	Intron (ENSSSCT00000051210/ENSSSCG00000015175, intron 1 of 17)	51017995	51081935	63941	+
18	503320	503814	ENSSSCG00000016403	396299	518102	4.25e-08	-4.33073	Intron (ENSSSCT00000037201/ENSSSCG00000016403, intron 11 of 11)	396299	518102	121804	+
18	11577815	11578276	ENSSSCG00000016520	11533183	11666031	4.25e-08	-3.67417	Intron (ENSSSCT00000063779/ENSSSCG00000016520, intron 1 of 12)	11533183	11666031	132849	+
10	40743223	40743612	ENSSSCG00000020705	40714012	40746355	4.26e-08	-3.54775	Intron (ENSSSCT00000034425/ENSSSCG00000020705, intron 1 of 8)	40714012	40746355	32344	-
13	127181717	127182365	ENSSSCG00000025592	127116105	127330224	4.26e-08	-4.06241	Intron (ENSSSCT00000054454/ENSSSCG00000025592, intron 1 of 10)	127116105	127330224	214120	+
17	52879027	52879576	ENSSSCG00000007477	52743570	52890236	4.26e-08	-3.8158	Intron (ENSSSCT00000008184/ENSSSCG00000007477, intron 1 of 10)	52743570	52890236	146667	-
12	38907183	38907750	ENSSSCG00000025775	38875213	38928635	4.31e-08	-3.94947	Intron (ENSSSCT00000019262/ENSSSCG00000025775, intron 10 of 17)	38875213	38928635	53423	+
4	130826522	130826956	ENSSSCG00000006950	130794532	130826718	4.33e-08	-2.36441	Promoter (<=1kb)	130794532	130826718	32187	-
4	20398937	20399727	ENSSSCG00000036553	20143951	20570788	4.33e-08	-3.33832	Intron (ENSSSCT00000048687/ENSSSCG00000036553, intron 4 of 4)	20143951	20570788	426838	+
17	36012671	36013238	ENSSSCG00000007248	35985535	36067108	4.35e-08	-4.04002	Intron (ENSSSCT00000007930/ENSSSCG00000007248, intron 4 of 13)	35985535	36067108	81574	+
9	74173980	74174621	ENSSSCG00000015326	74174220	74210398	4.35e-08	-3.20614	5' UTR	74174220	74210398	36179	+
3	24157314	24157886	ENSSSCG00000031629	24107708	24176085	4.36e-08	-4.06642	Intron (ENSSSCT00000062309/ENSSSCG00000031629, intron 1 of 2)	24107708	24176085	68378	-
15	30109227	30109607	ENSSSCG00000015732	30072291	30126358	4.38e-08	-3.81412	Intron (ENSSSCT00000033811/ENSSSCG00000015732, intron 4 of 11)	30072291	30126358	54068	+
1	253529600	253529979	ENSSSCG00000005471	253412351	253549627	4.47e-08	-4.09565	Intron (ENSSSCT00000040538/ENSSSCG00000005471, intron 6 of 8)	253412351	253549627	137277	+
5	9319065	9319732	ENSSSCG00000000095	9247203	9319874	4.48e-08	-2.24462	5' UTR	9247203	9319874	72672	-
9	95297529	95297978	ENSSSCG00000015396	95280192	95482201	4.48e-08	-3.84739	Intron (ENSSSCT00000038662/ENSSSCG00000015396, intron 1 of 17)	95280192	95482201	202010	+
10	10883433	10884187	ENSSSCG00000010831	10866448	10905066	4.53e-08	-3.84193	Intron (ENSSSCT00000011849/ENSSSCG00000010831, intron 2 of 3)	10866448	10905066	38619	-
9	3261588	3262077	ENSSSCG00000014625	3256897	3285977	4.53e-08	-2.87129	Intron (ENSSSCT00000038329/ENSSSCG00000014625, intron 1 of 10)	3256897	3285977	29081	+
4	8234466	8235002	ENSSSCG00000005949	8158497	8382392	4.61e-08	-4.38642	Intron (ENSSSCT00000035545/ENSSSCG00000005949, intron 5 of 8)	8189231	8247387	58157	+
6	54718301	54718999	ENSSSCG00000003189	54718843	54730597	4.66e-08	-2.08204	Promoter (<=1kb)	54718843	54730597	11755	+
1	268059273	268059791	ENSSSCG00000005614	268010307	268066016	4.68e-08	-3.54663	Intron (ENSSSCT00000060150/ENSSSCG00000005614, intron 1 of 13)	268010307	268066016	55710	-
7	114652815	114653176	ENSSSCG00000002461	114619396	114707051	4.69e-08	-5.10154	Intron (ENSSSCT00000002732/ENSSSCG00000002461, intron 3 of 10)	114619396	114707051	87656	-
13	97299938	97300450	ENSSSCG00000011726	97078509	97366075	4.71e-08	-4.49099	Intron (ENSSSCT00000012836/ENSSSCG00000011726, intron 3 of 13)	97078509	97366075	287567	-
3	4198730	4199181	ENSSSCG00000021285	4158282	4329562	4.72e-08	-4.03968	Intron (ENSSSCT00000027403/ENSSSCG00000021285, intron 13 of 15)	4158282	4329562	171281	-
13	157260064	157260930	ENSSSCG00000011951	157261669	157272688	4.72e-08	-3.32193	Downstream (<1kb)	157261669	157272688	11020	-
6	55216738	55217487	ENSSSCG00000003212	55216719	55230397	4.72e-08	-2.5521	3' UTR	55216719	55230397	13679	-
1	124121180	124121870	ENSSSCG00000004663	123990016	124174091	4.73e-08	-3.28498	Intron (ENSSSCT00000005149/ENSSSCG00000004663, intron 1 of 18)	123990016	124174091	184076	-
6	53439392	53439851	ENSSSCG00000023371	53423485	53443404	4.82e-08	-3.50032	Intron (ENSSSCT00000025210/ENSSSCG00000023371, intron 5 of 5)	53423485	53443404	19920	+
2	65074309	65074943	ENSSSCG00000013771	65074503	65095920	4.82e-08	-2.26529	5' UTR	65074503	65095920	21418	+
4	108013320	108013743	ENSSSCG00000006781	107956714	108013647	4.82e-08	-3.51621	Intron (ENSSSCT00000050221/ENSSSCG00000006781, intron 1 of 6)	107956714	108013647	56934	-
13	79139117	79139949	ENSSSCG00000027443	79139764	79211137	4.88e-08	-3.13001	Promoter (<=1kb)	79139764	79211137	71374	+
12	60651587	60652353	ENSSSCG00000037557	60641798	60651849	4.88e-08	-2.14667	Promoter (<=1kb)	60641798	60651849	10052	-
1	109374362	109374794	ENSSSCG00000024088	109208667	109584733	4.9e-08	-4.53761	Intron (ENSSSCT00000025342/ENSSSCG00000024088, intron 10 of 56)	109208667	109584733	376067	-
5	89385968	89386805	ENSSSCG00000000910	89306250	89480112	4.9e-08	-3.70695	Intron (ENSSSCT00000043197/ENSSSCG00000000910, intron 2 of 3)	89306250	89480112	173863	-
3	8511142	8511931	ENSSSCG00000007667	8500307	8511404	4.92e-08	-2.23616	Promoter (<=1kb)	8500307	8511404	11098	-
2	25855584	25856028	ENSSSCG00000013297	25788693	25884257	4.92e-08	-4.1307	Intron (ENSSSCT00000035454/ENSSSCG00000013297, intron 1 of 8)	25788693	25884257	95565	-
12	15298629	15299538	ENSSSCG00000024813	15230182	15298784	4.92e-08	-2.13277	Promoter (<=1kb)	15230182	15298784	68603	-
4	73998479	73999220	ENSSSCG00000006235	73810196	74112066	4.92e-08	-3.8314	Intron (ENSSSCT00000031500/ENSSSCG00000006235, intron 3 of 8)	73810196	74112066	301871	+
8	75498444	75498982	ENSSSCG00000009007	75463374	75645030	4.97e-08	-4.05198	Intron (ENSSSCT00000040785/ENSSSCG00000009007, intron 25 of 34)	75463374	75645030	181657	-
7	35174954	35175750	ENSSSCG00000001595	35159049	35283324	4.98e-08	-3.48019	Intron (ENSSSCT00000001775/ENSSSCG00000001595, intron 1 of 23)	35159049	35283324	124276	+
5	79816479	79816985	ENSSSCG00000000837	79788572	80067795	4.99e-08	-3.50826	Intron (ENSSSCT00000064544/ENSSSCG00000000837, intron 2 of 2)	79788572	80067795	279224	-
18	5697264	5697735	ENSSSCG00000016432	5475410	5708360	5.02e-08	-4.44689	Intron (ENSSSCT00000025093/ENSSSCG00000016432, intron 4 of 4)	5475410	5708360	232951	+
13	38709443	38709868	ENSSSCG00000030359	38582620	38925531	5.02e-08	-4.97229	Intron (ENSSSCT00000038289/ENSSSCG00000030359, intron 4 of 12)	38582620	38925531	342912	-
13	32712293	32712868	ENSSSCG00000011399	32674992	32737112	5.06e-08	-2.35755	5' UTR	32705321	32733341	28021	+
7	31243822	31244349	ENSSSCG00000001539	31222487	31297939	5.07e-08	-3.89026	Intron (ENSSSCT00000058985/ENSSSCG00000001539, intron 2 of 7)	31222487	31297939	75453	+
1	256979667	256980329	ENSSSCG00000005502	256823395	257741226	5.08e-08	-3.21453	Intron (ENSSSCT00000006050/ENSSSCG00000005502, intron 18 of 21)	256823395	257741226	917832	-
3	17743149	17744384	ENSSSCG00000007790	17742700	17750477	5.29e-08	-1.89185	3' UTR	17742700	17750477	7778	-
13	32790253	32790801	ENSSSCG00000024363	32756685	32796553	5.31e-08	-2.48311	5' UTR	32756680	32796998	40319	-
6	19982825	19983486	ENSSSCG00000002804	19974666	20016754	5.34e-08	-3.63692	Exon (ENSSSCT00000003104/ENSSSCG00000002804, exon 9 of 11)	19974666	20016754	42089	-
7	60216083	60216726	ENSSSCG00000001921	60064987	60299711	5.36e-08	-3.70813	Intron (ENSSSCT00000038420/ENSSSCG00000001921, intron 3 of 27)	60064987	60299711	234725	-
7	55397214	55397862	ENSSSCG00000030174	55391912	55462395	5.49e-08	-3.40018	Intron (ENSSSCT00000059305/ENSSSCG00000030174, intron 5 of 5)	55391912	55462395	70484	-
15	114300196	114300561	ENSSSCG00000016160	113974697	114696336	5.6e-08	-5.05843	Intron (ENSSSCT00000017595/ENSSSCG00000016160, intron 4 of 26)	113974697	114696336	721640	-
1	124004960	124005357	ENSSSCG00000004663	123987530	124043373	5.62e-08	-4.15472	Intron (ENSSSCT00000045755/ENSSSCG00000004663, intron 1 of 17)	123987530	124043373	55844	-
12	48460177	48460971	ENSSSCG00000017829	48416778	48462844	5.62e-08	-3.23349	Intron (ENSSSCT00000028397/ENSSSCG00000017829, intron 22 of 23)	48416778	48462844	46067	+
1	267079965	267081298	ENSSSCG00000036926	266933532	267105787	5.62e-08	-2.83306	Intron (ENSSSCT00000051074/ENSSSCG00000036926, intron 8 of 9)	266933532	267105787	172256	+
3	7312757	7313165	ENSSSCG00000032956	7248963	7387529	5.62e-08	-3.52187	Intron (ENSSSCT00000040187/ENSSSCG00000032956, intron 1 of 5)	7248963	7387529	138567	-
12	1519321	1519850	ENSSSCG00000039183	1517309	1519435	5.64e-08	-2.30898	Promoter (<=1kb)	1517309	1519435	2127	-
2	129522754	129523227	ENSSSCG00000022402	129511067	129619687	5.67e-08	-5.02342	Intron (ENSSSCT00000060056/ENSSSCG00000022402, intron 1 of 13)	129511067	129619687	108621	+
13	38614636	38615106	ENSSSCG00000030359	38582620	38925531	5.67e-08	-3.70745	Intron (ENSSSCT00000038289/ENSSSCG00000030359, intron 5 of 12)	38582620	38925531	342912	-
1	252843798	252844453	ENSSSCG00000005465	252754818	252956104	5.7e-08	-2.88728	Intron (ENSSSCT00000045259/ENSSSCG00000005465, intron 13 of 15)	252754818	252956104	201287	-
4	123567479	123568060	ENSSSCG00000006893	123440571	123665928	5.7e-08	-3.98154	Intron (ENSSSCT00000050281/ENSSSCG00000006893, intron 3 of 12)	123440571	123665928	225358	+
16	66732751	66733427	ENSSSCG00000017063	66452200	66890392	5.7e-08	-3.22239	Intron (ENSSSCT00000018578/ENSSSCG00000017063, intron 2 of 7)	66452200	66890392	438193	-
5	5925501	5926354	ENSSSCG00000000036	5823811	5983552	5.71e-08	-3.58496	Intron (ENSSSCT00000059889/ENSSSCG00000000036, intron 1 of 10)	5823811	5983552	159742	+
6	49898776	49899361	ENSSSCG00000003038	49849238	49901079	5.74e-08	-3.48162	Intron (ENSSSCT00000003374/ENSSSCG00000003038, intron 18 of 18)	49849238	49901079	51842	+
11	6559692	6560118	ENSSSCG00000029456	6538055	6604793	5.76e-08	-3.70835	Intron (ENSSSCT00000010217/ENSSSCG00000029456, intron 4 of 13)	6538055	6604793	66739	-
4	89362490	89362945	ENSSSCG00000026861	89356981	89374358	5.76e-08	-3.70736	Intron (ENSSSCT00000006978/ENSSSCG00000026861, intron 1 of 7)	89356981	89374358	17378	+
4	93325091	93325675	ENSSSCG00000006467	93293847	93324961	5.76e-08	-2.10866	Promoter (<=1kb)	93286541	93324961	38421	-
4	37431689	37432431	ENSSSCG00000006071	37091454	37819717	5.76e-08	-4.18133	Intron (ENSSSCT00000006662/ENSSSCG00000006071, intron 28 of 61)	37091454	37819717	728264	-
1	98522671	98523232	ENSSSCG00000004507	98510229	98542315	5.8e-08	-3.26993	Intron (ENSSSCT00000004979/ENSSSCG00000004507, intron 3 of 3)	98510229	98542315	32087	-
2	3825951	3826412	ENSSSCG00000031191	2792233	3840396	5.81e-08	-4.00122	Intron (ENSSSCT00000060253/ENSSSCG00000031191, intron 11 of 11)	2792233	3840396	1048164	+
1	163871537	163872030	ENSSSCG00000032312	163858136	163891527	5.82e-08	-3.75097	Intron (ENSSSCT00000064333/ENSSSCG00000032312, intron 1 of 2)	163858136	163891527	33392	+
8	70081350	70082005	ENSSSCG00000008959	70054756	70163415	5.82e-08	-4.6885	Intron (ENSSSCT00000040395/ENSSSCG00000008959, intron 2 of 3)	70054756	70163415	108660	+
4	93346002	93346671	ENSSSCG00000006468	93341790	93352803	5.84e-08	-2.75362	Intron (ENSSSCT00000007085/ENSSSCG00000006468, intron 1 of 5)	93341790	93352803	11014	+
5	22399067	22399682	ENSSSCG00000000411	22400548	22410479	5.88e-08	-2.47615	Promoter (1-2kb)	22400548	22410479	9932	+
15	132037350	132037981	ENSSSCG00000023994	131928704	132101344	5.89e-08	-3.16993	Intron (ENSSSCT00000024888/ENSSSCG00000023994, intron 19 of 24)	131928704	132101344	172641	+
2	427438	428436	ENSSSCG00000012850	404258	428266	5.93e-08	-2.23617	5' UTR	404258	428266	24009	-
10	10904822	10905415	ENSSSCG00000010831	10867426	10921056	5.93e-08	-2.55708	Intron (ENSSSCT00000061436/ENSSSCG00000010831, intron 1 of 3)	10867426	10921056	53631	-
5	11276026	11276657	ENSSSCG00000000144	11264465	11277631	5.99e-08	-2.89383	Intron (ENSSSCT00000000150/ENSSSCG00000000144, intron 3 of 3)	11264465	11277631	13167	+
1	256627072	256627554	ENSSSCG00000005498	256545163	256780763	6.01e-08	-4.34309	Intron (ENSSSCT00000006045/ENSSSCG00000005498, intron 6 of 21)	256545163	256780763	235601	+
4	97706013	97706397	ENSSSCG00000006621	97704809	97730080	6.02e-08	-4.09741	Exon (ENSSSCT00000048853/ENSSSCG00000006621, exon 22 of 22)	97704809	97730080	25272	-
8	104313162	104313601	ENSSSCG00000009106	104270893	104420950	6.04e-08	-3.77317	Intron (ENSSSCT00000055154/ENSSSCG00000009106, intron 3 of 20)	104270893	104420950	150058	+
1	166266485	166266919	ENSSSCG00000004961	166173135	166310797	6.06e-08	-3.61909	Intron (ENSSSCT00000005473/ENSSSCG00000004961, intron 2 of 29)	166173135	166310797	137663	-
1	137464778	137465189	ENSSSCG00000030560	137387825	137691058	6.14e-08	-4.56538	Intron (ENSSSCT00000005311/ENSSSCG00000030560, intron 2 of 20)	137387825	137691058	303234	-
6	51008103	51008674	ENSSSCG00000026699	50987467	51008479	6.14e-08	-4.15583	5' UTR	50987467	51008479	21013	-
6	53427028	53427792	ENSSSCG00000023371	53423485	53443404	6.15e-08	-2.83112	Intron (ENSSSCT00000025210/ENSSSCG00000023371, intron 3 of 5)	53423485	53443404	19920	+
5	89369704	89370421	ENSSSCG00000000910	89306250	89480112	6.17e-08	-3.51847	Intron (ENSSSCT00000043197/ENSSSCG00000000910, intron 2 of 3)	89306250	89480112	173863	-
6	87941719	87942381	ENSSSCG00000036883	87879769	87944217	6.17e-08	-3.53417	3' UTR	87941137	87951610	10474	-
3	39858970	39859556	ENSSSCG00000008041	39849512	39898396	6.22e-08	-3.15126	Intron (ENSSSCT00000065467/ENSSSCG00000008041, intron 1 of 44)	39849512	39898396	48885	+
2	2237829	2238338	ENSSSCG00000012862	2200244	2261935	6.26e-08	-3.23406	Intron (ENSSSCT00000041411/ENSSSCG00000012862, intron 1 of 21)	2200244	2261935	61692	-
5	28566469	28566984	ENSSSCG00000029815	28300950	28605119	6.27e-08	-3.09371	Intron (ENSSSCT00000062028/ENSSSCG00000029815, intron 15 of 21)	28300950	28605119	304170	+
2	65159214	65159782	ENSSSCG00000013765	65149896	65162197	6.3e-08	-3.8606	Intron (ENSSSCT00000015039/ENSSSCG00000013765, intron 1 of 2)	65149896	65162197	12302	-
8	32259087	32259544	ENSSSCG00000022168	31921427	32301869	6.36e-08	-3.94342	Intron (ENSSSCT00000054947/ENSSSCG00000022168, intron 1 of 17)	31921427	32301869	380443	-
2	7604274	7604669	ENSSSCG00000020831	7588855	7603116	6.37e-08	-4.54604	Promoter (1-2kb)	7588855	7603116	14262	-
14	80062455	80063077	ENSSSCG00000010325	79362509	80106018	6.38e-08	-3.89463	Intron (ENSSSCT00000056413/ENSSSCG00000010325, intron 1 of 26)	79362509	80106018	743510	-
5	17570648	17571111	ENSSSCG00000038966	17553202	17571141	6.38e-08	-3.56166	3' UTR	17553202	17571141	17940	+
1	112751898	112752491	ENSSSCG00000004587	112677820	112901999	6.43e-08	-3.95496	Intron (ENSSSCT00000005066/ENSSSCG00000004587, intron 1 of 28)	112677820	112901999	224180	+
2	65314990	65315534	ENSSSCG00000013758	65307716	65335654	6.45e-08	-2.93193	Intron (ENSSSCT00000015032/ENSSSCG00000013758, intron 12 of 13)	65307716	65335654	27939	-
14	9517500	9518281	ENSSSCG00000009652	9455083	9518452	6.52e-08	-2.15849	5' UTR	9455083	9518452	63370	-
3	108158158	108158507	ENSSSCG00000024781	108151519	108174351	6.52e-08	-5.37573	Intron (ENSSSCT00000031281/ENSSSCG00000024781, intron 1 of 10)	108151519	108174351	22833	+
12	25110182	25110927	ENSSSCG00000017544	25110747	25114005	6.55e-08	-2.2688	Promoter (<=1kb)	25110747	25114005	3259	+
12	24306183	24306601	ENSSSCG00000017525	24303394	24316764	6.57e-08	-3.00969	Intron (ENSSSCT00000019079/ENSSSCG00000017525, intron 2 of 5)	24303394	24316764	13371	+
6	15755200	15755807	ENSSSCG00000002752	15698298	16023169	6.57e-08	-2.97831	Intron (ENSSSCT00000003049/ENSSSCG00000002752, intron 5 of 10)	15698298	16023169	324872	-
6	52294123	52294646	ENSSSCG00000003100	52294535	52318003	6.58e-08	-2.06384	Promoter (<=1kb)	52294535	52318003	23469	+
2	125955473	125955920	ENSSSCG00000014235	125889165	125956862	6.59e-08	-4.36424	Intron (ENSSSCT00000047980/ENSSSCG00000014235, intron 5 of 5)	125889165	125956862	67698	+
7	91923062	91923688	ENSSSCG00000028877	91592445	92177108	6.6e-08	-3.70365	Intron (ENSSSCT00000023246/ENSSSCG00000028877, intron 7 of 10)	91592445	92177108	584664	+
16	51777795	51778183	ENSSSCG00000027378	51733150	51858771	6.66e-08	-4.14913	Intron (ENSSSCT00000024674/ENSSSCG00000027378, intron 2 of 12)	51733150	51858771	125622	+
3	30397256	30397730	ENSSSCG00000024206	30362596	30486175	6.66e-08	-3.95493	Intron (ENSSSCT00000028273/ENSSSCG00000024206, intron 2 of 3)	30362596	30486175	123580	+
13	18319920	18320397	ENSSSCG00000022618	18243374	18350381	6.69e-08	-3.59136	Intron (ENSSSCT00000030407/ENSSSCG00000022618, intron 1 of 3)	18243374	18350381	107008	+
1	138568991	138569474	ENSSSCG00000030487	138560986	138567540	6.78e-08	-3.45407	Promoter (1-2kb)	138560986	138567540	6555	-
15	46887971	46888485	ENSSSCG00000036679	46585603	46910679	6.81e-08	-3.33672	Intron (ENSSSCT00000058939/ENSSSCG00000036679, intron 1 of 21)	46585603	46910679	325077	-
6	4118876	4119444	ENSSSCG00000037645	4099336	4147469	6.81e-08	-3.47058	Intron (ENSSSCT00000054554/ENSSSCG00000037645, intron 2 of 3)	4099336	4147469	48134	+
18	44713107	44713513	ENSSSCG00000016691	44487997	44827657	6.84e-08	-3.85667	Intron (ENSSSCT00000057513/ENSSSCG00000016691, intron 2 of 4)	44487997	44827657	339661	+
14	72398487	72399088	ENSSSCG00000010253	72382912	72460924	6.87e-08	-3.53147	Intron (ENSSSCT00000011223/ENSSSCG00000010253, intron 1 of 17)	72382912	72460924	78013	+
13	29520260	29520778	ENSSSCG00000026945	29477792	29524179	6.9e-08	-3.34383	Intron (ENSSSCT00000047472/ENSSSCG00000026945, intron 1 of 9)	29477792	29524179	46388	-
11	20901749	20902445	ENSSSCG00000009408	20687662	20906568	6.99e-08	-3.61506	Intron (ENSSSCT00000058056/ENSSSCG00000009408, intron 1 of 18)	20687662	20906568	218907	-
2	75110528	75110859	ENSSSCG00000026169	75107529	75120705	7.02e-08	-4.08415	Intron (ENSSSCT00000029858/ENSSSCG00000026169, intron 1 of 9)	75107529	75120705	13177	+
1	20957859	20958321	ENSSSCG00000004123	20511240	21043642	7.04e-08	-3.67557	Intron (ENSSSCT00000061166/ENSSSCG00000004123, intron 1 of 73)	20511240	21043642	532403	-
3	29221265	29221738	ENSSSCG00000039171	28964764	29239741	7.08e-08	-4.78621	Intron (ENSSSCT00000061239/ENSSSCG00000039171, intron 1 of 16)	28964764	29239741	274978	-
16	18537675	18538338	ENSSSCG00000031509	18460751	18537901	7.15e-08	-2.17592	Promoter (<=1kb)	18460751	18537901	77151	-
1	225423646	225424105	ENSSSCG00000034919	225425389	225589823	7.21e-08	-4.92986	Promoter (1-2kb)	225425389	225589823	164435	+
18	15500133	15500609	ENSSSCG00000016543	15109324	15906714	7.31e-08	-3.6102	Intron (ENSSSCT00000018013/ENSSSCG00000016543, intron 10 of 17)	15109324	15906714	797391	-
13	123409720	123410251	ENSSSCG00000011793	123371860	123419494	7.41e-08	-4.45233	Intron (ENSSSCT00000012905/ENSSSCG00000011793, intron 1 of 9)	123371860	123419494	47635	-
13	38182427	38182959	ENSSSCG00000024417	37388477	38367387	7.49e-08	-4.06667	Intron (ENSSSCT00000059180/ENSSSCG00000024417, intron 3 of 16)	37388477	38367387	978911	-
6	89745534	89746031	ENSSSCG00000003621	89732664	89754719	7.52e-08	-3.52704	Intron (ENSSSCT00000004017/ENSSSCG00000003621, intron 5 of 7)	89732664	89754719	22056	+
2	135315366	135315840	ENSSSCG00000014292	135305749	135389159	7.52e-08	-3.75256	Intron (ENSSSCT00000015615/ENSSSCG00000014292, intron 1 of 18)	135305749	135389159	83411	+
14	45191350	45192001	ENSSSCG00000009967	45187621	45242360	7.61e-08	-3.85677	Intron (ENSSSCT00000024426/ENSSSCG00000009967, intron 8 of 8)	45187621	45242360	54740	-
11	48059385	48059962	ENSSSCG00000040184	47911059	48132728	7.64e-08	-2.90622	Intron (ENSSSCT00000062043/ENSSSCG00000040184, intron 4 of 30)	47911059	48132728	221670	+
4	83183417	83183843	ENSSSCG00000006305	83105399	83204453	7.66e-08	-5.87131	Intron (ENSSSCT00000006910/ENSSSCG00000006305, intron 25 of 31)	83105399	83204453	99055	+
1	138699409	138700097	ENSSSCG00000038452	138619706	139016125	7.73e-08	-3.47835	Intron (ENSSSCT00000041094/ENSSSCG00000038452, intron 16 of 22)	138619706	139016125	396420	-
2	6097167	6097903	ENSSSCG00000012953	6096965	6101909	7.73e-08	-2.16472	5' UTR	6096965	6101909	4945	+
1	254879232	254879676	ENSSSCG00000005487	254769519	254922939	7.74e-08	-3.58496	Intron (ENSSSCT00000006033/ENSSSCG00000005487, intron 33 of 60)	254769519	254922939	153421	+
14	32803551	32804011	ENSSSCG00000040595	32799937	32841884	7.74e-08	-3.77389	Intron (ENSSSCT00000056181/ENSSSCG00000040595, intron 11 of 11)	32799937	32841884	41948	-
2	70789785	70790464	ENSSSCG00000013604	70753320	70796745	7.75e-08	-2.2784	Intron (ENSSSCT00000014859/ENSSSCG00000013604, intron 24 of 27)	70753320	70796745	43426	+
2	8359563	8359816	ENSSSCG00000040120	8358269	8388309	7.76e-08	-4.66696	Intron (ENSSSCT00000059672/ENSSSCG00000040120, intron 4 of 4)	8358269	8388309	30041	-
14	114172457	114172987	ENSSSCG00000010594	114062456	114196611	7.76e-08	-4.47328	Intron (ENSSSCT00000040034/ENSSSCG00000010594, intron 2 of 18)	114062456	114196611	134156	-
10	67060719	67061414	ENSSSCG00000011158	67021453	67082534	7.81e-08	-3.13608	Intron (ENSSSCT00000047313/ENSSSCG00000011158, intron 2 of 21)	67021453	67082534	61082	-
1	6965017	6965777	ENSSSCG00000004037	6891751	7050374	7.81e-08	-3.62523	Intron (ENSSSCT00000004465/ENSSSCG00000004037, intron 1 of 25)	6891751	7050374	158624	-
4	94065239	94065877	ENSSSCG00000006502	94026386	94080420	7.81e-08	-3.52191	Intron (ENSSSCT00000044200/ENSSSCG00000006502, intron 9 of 26)	94026386	94080420	54035	+
4	94665919	94666300	ENSSSCG00000006530	94665567	94673442	7.87e-08	-3.31437	3' UTR	94665567	94673442	7876	-
15	93078387	93078818	ENSSSCG00000016033	92988351	93252178	8.03e-08	-4.37214	Intron (ENSSSCT00000056007/ENSSSCG00000016033, intron 1 of 10)	92988351	93252178	263828	+
14	46229796	46230462	ENSSSCG00000009971	46091938	46239593	8.06e-08	-3.73828	Intron (ENSSSCT00000010927/ENSSSCG00000009971, intron 4 of 8)	46091938	46239593	147656	+
2	144652373	144652911	ENSSSCG00000014399	144301192	144772187	8.18e-08	-3.99799	Intron (ENSSSCT00000015737/ENSSSCG00000014399, intron 17 of 21)	144301192	144772187	470996	+
2	102489932	102490377	ENSSSCG00000029805	102335367	102491856	8.2e-08	-4.23657	3' UTR	102335367	102491856	156490	+
12	34770925	34771691	ENSSSCG00000017643	34768045	34782475	8.22e-08	-1.96927	3' UTR	34768045	34782475	14431	-
7	74930630	74931961	ENSSSCG00000001986	74919329	74930087	8.27e-08	-2.42058	Promoter (1-2kb)	74919329	74930087	10759	-
2	41743391	41743926	ENSSSCG00000013378	41666909	41754620	8.34e-08	-4.49399	Intron (ENSSSCT00000014612/ENSSSCG00000013378, intron 29 of 38)	41666909	41754620	87712	+
6	10725155	10726335	ENSSSCG00000002701	10713713	10725470	8.34e-08	-2.0928	Promoter (<=1kb)	10713713	10725470	11758	-
13	47482965	47483488	ENSSSCG00000036148	47275262	47568136	8.39e-08	-4.2085	Intron (ENSSSCT00000050858/ENSSSCG00000036148, intron 1 of 1)	47275262	47568136	292875	-
4	95346330	95346779	ENSSSCG00000027628	95322434	95381338	8.42e-08	-4.01757	Intron (ENSSSCT00000028938/ENSSSCG00000027628, intron 6 of 9)	95322434	95381338	58905	-
8	5106707	5107367	ENSSSCG00000035020	5056495	5418299	8.42e-08	-3.68147	Intron (ENSSSCT00000059237/ENSSSCG00000035020, intron 6 of 11)	5056495	5418299	361805	-
12	61399357	61399860	ENSSSCG00000034379	61376916	61418566	8.45e-08	-2.76524	Intron (ENSSSCT00000037633/ENSSSCG00000034379, intron 1 of 10)	61376916	61418566	41651	+
9	45899873	45900487	ENSSSCG00000024578	45902050	45948131	8.47e-08	-3.42439	Promoter (1-2kb)	45902050	45948131	46082	+
13	32028208	32028850	ENSSSCG00000034357	32028894	32092445	8.49e-08	-3.07039	Promoter (<=1kb)	32028894	32092445	63552	+
3	93560886	93561325	ENSSSCG00000008434	93457625	93593106	8.55e-08	-2.9097	Intron (ENSSSCT00000059958/ENSSSCG00000008434, intron 4 of 20)	93457625	93593106	135482	-
17	33365531	33366286	ENSSSCG00000007179	33367349	33412281	8.57e-08	-3.66432	Downstream (1-2kb)	33367349	33412281	44933	-
6	19857409	19857886	ENSSSCG00000002807	19852094	19873076	8.7e-08	-3.5604	Intron (ENSSSCT00000003107/ENSSSCG00000002807, intron 4 of 7)	19852094	19873076	20983	+
5	17328002	17328783	ENSSSCG00000000233	17314276	17350723	8.71e-08	-3.41504	Intron (ENSSSCT00000000252/ENSSSCG00000000233, intron 1 of 8)	17314276	17350723	36448	+
9	136459264	136459618	ENSSSCG00000038345	136372205	136461390	8.71e-08	-3.90195	Intron (ENSSSCT00000017023/ENSSSCG00000038345, intron 7 of 7)	136372205	136461390	89186	+
7	7835795	7836520	ENSSSCG00000023956	7806948	7842458	8.72e-08	-2.8625	Intron (ENSSSCT00000001140/ENSSSCG00000023956, intron 1 of 6)	7806948	7842458	35511	-
4	68058252	68058817	ENSSSCG00000006206	67900956	68073232	8.73e-08	-3.81808	Intron (ENSSSCT00000039339/ENSSSCG00000006206, intron 1 of 16)	67900956	68073232	172277	-
16	71275918	71276641	ENSSSCG00000035676	71244033	71276084	8.76e-08	-2.04587	Promoter (<=1kb)	71244033	71276084	32052	-
11	8609479	8610238	ENSSSCG00000009338	8518847	8763899	8.76e-08	-4.05649	Intron (ENSSSCT00000010234/ENSSSCG00000009338, intron 7 of 60)	8518847	8763899	245053	+
13	61302818	61303654	ENSSSCG00000023437	61067774	61397655	8.77e-08	-2.94667	Intron (ENSSSCT00000030746/ENSSSCG00000023437, intron 43 of 60)	61067774	61397655	329882	+
1	136979991	136980770	ENSSSCG00000040466	136705077	137008534	8.77e-08	-3.61725	Intron (ENSSSCT00000061506/ENSSSCG00000040466, intron 3 of 17)	136705077	137008534	303458	-
12	54876684	54877327	ENSSSCG00000039056	54752507	54973527	8.77e-08	-3.61955	Intron (ENSSSCT00000049480/ENSSSCG00000039056, intron 1 of 13)	54752507	54973527	221021	-
9	87671929	87672387	ENSSSCG00000015368	87449660	88186740	8.77e-08	-4.25319	Intron (ENSSSCT00000033958/ENSSSCG00000015368, intron 3 of 26)	87449660	88186740	737081	+
2	58517191	58517946	ENSSSCG00000013938	58415750	58517202	8.87e-08	-2.22285	Promoter (<=1kb)	58415750	58517202	101453	-
2	5306290	5306676	ENSSSCG00000029637	5239049	5357766	8.88e-08	-3.59605	Intron (ENSSSCT00000022488/ENSSSCG00000029637, intron 3 of 21)	5239049	5357766	118718	-
5	67645746	67646239	ENSSSCG00000029464	67629380	67716132	8.91e-08	-4.24249	Intron (ENSSSCT00000044526/ENSSSCG00000029464, intron 24 of 27)	67629380	67716132	86753	-
7	55367557	55368081	ENSSSCG00000001849	55351083	55373894	9.01e-08	-4.00703	Intron (ENSSSCT00000035626/ENSSSCG00000001849, intron 1 of 20)	55351083	55373894	22812	-
6	155449665	155450328	ENSSSCG00000003834	155411943	155455329	9.03e-08	-3.90689	Exon (ENSSSCT00000053724/ENSSSCG00000003834, exon 11 of 12)	155411943	155455329	43387	+
7	97814855	97815331	ENSSSCG00000002368	97746110	97852479	9.1e-08	-3.54729	Intron (ENSSSCT00000052036/ENSSSCG00000002368, intron 3 of 33)	97746110	97852479	106370	-
1	268942109	268942600	ENSSSCG00000005654	268936026	269003036	9.13e-08	-3.47434	Intron (ENSSSCT00000041822/ENSSSCG00000005654, intron 1 of 53)	268936026	269003036	67011	+
6	46121197	46121887	ENSSSCG00000002935	46094410	46121776	9.22e-08	-3.80306	5' UTR	46094410	46121776	27367	-
12	22908190	22908631	ENSSSCG00000017506	22874161	22967342	9.35e-08	-5.40671	Intron (ENSSSCT00000051396/ENSSSCG00000017506, intron 1 of 14)	22874161	22967342	93182	+
X	90816081	90816571	ENSSSCG00000012576	90703425	90826939	9.46e-08	-3.6746	Intron (ENSSSCT00000035618/ENSSSCG00000012576, intron 2 of 11)	90703425	90826939	123515	-
3	38572651	38573218	ENSSSCG00000007952	38536671	38603473	9.47e-08	-3.11894	Intron (ENSSSCT00000063217/ENSSSCG00000007952, intron 2 of 18)	38536671	38603473	66803	+
1	116002786	116003295	ENSSSCG00000037499	115941942	116067393	9.47e-08	-3.92136	Intron (ENSSSCT00000024384/ENSSSCG00000037499, intron 5 of 27)	115941942	116067393	125452	+
13	140913355	140913867	ENSSSCG00000026224	140838661	140948253	9.52e-08	-3.53808	Intron (ENSSSCT00000031238/ENSSSCG00000026224, intron 1 of 11)	140838661	140948253	109593	-
8	89328045	89329065	ENSSSCG00000032749	89321532	89338060	9.54e-08	-3.71425	Intron (ENSSSCT00000052546/ENSSSCG00000032749, intron 3 of 3)	89321532	89338060	16529	+
18	39069875	39070358	ENSSSCG00000016664	38942887	39212434	9.54e-08	-3.84858	Intron (ENSSSCT00000018143/ENSSSCG00000016664, intron 3 of 10)	38942887	39212434	269548	-
8	78673942	78674692	ENSSSCG00000009021	77970051	78679933	9.61e-08	-3.3388	Intron (ENSSSCT00000044347/ENSSSCG00000009021, intron 54 of 55)	77970051	78679933	709883	+
9	685025	685871	ENSSSCG00000014568	665307	702718	9.61e-08	-2.65868	Exon (ENSSSCT00000015918/ENSSSCG00000014568, exon 5 of 19)	665307	702718	37412	+
5	59393309	59394639	ENSSSCG00000039316	59391504	59410392	9.67e-08	-2.64824	Intron (ENSSSCT00000058525/ENSSSCG00000039316, intron 1 of 4)	59391504	59410392	18889	+
4	127544465	127545115	ENSSSCG00000006926	127522819	127559597	9.72e-08	-3.41229	Intron (ENSSSCT00000007587/ENSSSCG00000006926, intron 2 of 6)	127522819	127559597	36779	+
6	76105799	76106343	ENSSSCG00000003486	76064142	76230107	9.72e-08	-3.58872	Intron (ENSSSCT00000037765/ENSSSCG00000003486, intron 1 of 28)	76064142	76230107	165966	+
8	41001249	41001749	ENSSSCG00000008841	40977604	41018506	9.74e-08	-4.95652	Intron (ENSSSCT00000009678/ENSSSCG00000008841, intron 16 of 22)	40977604	41018506	40903	+
14	41105084	41105587	ENSSSCG00000039012	41091642	41119986	9.76e-08	-4	Intron (ENSSSCT00000060172/ENSSSCG00000039012, intron 1 of 5)	41091642	41119986	28345	+
2	125952865	125953305	ENSSSCG00000014235	125889165	125956862	9.8e-08	-4.8686	Intron (ENSSSCT00000047980/ENSSSCG00000014235, intron 4 of 5)	125889165	125956862	67698	+
3	7284649	7285268	ENSSSCG00000032956	7248963	7387529	9.8e-08	-3.18939	Intron (ENSSSCT00000040187/ENSSSCG00000032956, intron 2 of 5)	7248963	7387529	138567	-
18	15719781	15720537	ENSSSCG00000016543	15109324	15906714	9.94e-08	-3.13111	Intron (ENSSSCT00000018013/ENSSSCG00000016543, intron 7 of 17)	15109324	15906714	797391	-
10	10905666	10906377	ENSSSCG00000010831	10867426	10921056	1e-07	-2.6383	Intron (ENSSSCT00000061436/ENSSSCG00000010831, intron 1 of 3)	10867426	10921056	53631	-
X	90774115	90774670	ENSSSCG00000012576	90703425	90826939	1.01e-07	-3.87131	Intron (ENSSSCT00000035618/ENSSSCG00000012576, intron 4 of 11)	90703425	90826939	123515	-
12	23626891	23627364	ENSSSCG00000018058	23582305	23652015	1.01e-07	-4.09971	Intron (ENSSSCT00000019653/ENSSSCG00000018058, intron 7 of 23)	23582305	23652015	69711	-
1	246218557	246218976	ENSSSCG00000005423	246147515	246257380	1.01e-07	-5.04985	Intron (ENSSSCT00000005966/ENSSSCG00000005423, intron 5 of 49)	246147515	246257380	109866	-
3	49076167	49076756	ENSSSCG00000008144	49063816	49148133	1.01e-07	-3.66579	Intron (ENSSSCT00000038615/ENSSSCG00000008144, intron 4 of 4)	49063816	49148133	84318	-
9	47275650	47276305	ENSSSCG00000015126	47252703	47284725	1.01e-07	-3.1964	Intron (ENSSSCT00000047156/ENSSSCG00000015126, intron 1 of 9)	47252703	47284725	32023	-
14	72392469	72392873	ENSSSCG00000010253	72382912	72460924	1.01e-07	-4.86882	Intron (ENSSSCT00000011223/ENSSSCG00000010253, intron 1 of 17)	72382912	72460924	78013	+
1	207431674	207432282	ENSSSCG00000005186	207347010	207488642	1.02e-07	-3.7318	Intron (ENSSSCT00000054925/ENSSSCG00000005186, intron 3 of 17)	207347010	207488642	141633	+
8	10715514	10716140	ENSSSCG00000008737	10657654	10756306	1.02e-07	-3.11033	Intron (ENSSSCT00000009557/ENSSSCG00000008737, intron 1 of 2)	10657654	10756306	98653	+
14	49607994	49608350	ENSSSCG00000010057	49609347	49612867	1.02e-07	-3.59353	Downstream (1-2kb)	49609347	49612867	3521	-
15	56161829	56162250	ENSSSCG00000033634	56099683	56160272	1.03e-07	-4.14244	Promoter (1-2kb)	56099683	56160272	60590	-
3	55604886	55605275	ENSSSCG00000008188	55564511	55666192	1.04e-07	-5.30451	Intron (ENSSSCT00000039912/ENSSSCG00000008188, intron 2 of 15)	55564511	55666192	101682	+
8	38696828	38697754	ENSSSCG00000008826	38425411	38697194	1.04e-07	-2.22728	Promoter (<=1kb)	38425411	38697194	271784	-
17	52808805	52809430	ENSSSCG00000007477	52743570	52890236	1.04e-07	-3.10588	Intron (ENSSSCT00000008184/ENSSSCG00000007477, intron 5 of 10)	52743570	52890236	146667	-
1	114908984	114909444	ENSSSCG00000004600	114682304	115056366	1.04e-07	-4.93759	Intron (ENSSSCT00000061260/ENSSSCG00000004600, intron 4 of 19)	114682304	115056366	374063	-
7	7924114	7924922	ENSSSCG00000023956	7807048	7981716	1.05e-07	-4.0637	Intron (ENSSSCT00000045222/ENSSSCG00000023956, intron 1 of 7)	7807048	7981716	174669	-
3	97016206	97016895	ENSSSCG00000008459	96875589	97196315	1.06e-07	-4.4126	Intron (ENSSSCT00000009261/ENSSSCG00000008459, intron 27 of 36)	96875589	97196315	320727	+
3	94010890	94011539	ENSSSCG00000031261	93970551	94012662	1.06e-07	-2.62173	Intron (ENSSSCT00000065041/ENSSSCG00000031261, intron 2 of 4)	93970551	94012662	42112	-
2	116704462	116705254	ENSSSCG00000014203	116442140	116738674	1.07e-07	-2.94733	Intron (ENSSSCT00000015519/ENSSSCG00000014203, intron 12 of 16)	116442140	116738674	296535	+
2	143686035	143686702	ENSSSCG00000025295	143629778	143734600	1.07e-07	-3.67698	Intron (ENSSSCT00000015730/ENSSSCG00000025295, intron 1 of 7)	143629778	143734600	104823	+
3	39166420	39166875	ENSSSCG00000027130	39166292	39168358	1.08e-07	-2.76676	3' UTR	39166292	39168358	2067	-
7	67242551	67243543	ENSSSCG00000024517	66913167	67375269	1.08e-07	-3.46861	Intron (ENSSSCT00000044052/ENSSSCG00000024517, intron 1 of 12)	66913167	67375269	462103	-
2	139850001	139850792	ENSSSCG00000014321	139632862	139920437	1.08e-07	-3.66013	Intron (ENSSSCT00000043401/ENSSSCG00000014321, intron 3 of 16)	139632862	139920437	287576	-
6	59609374	59609931	ENSSSCG00000003289	59602103	59609640	1.09e-07	-2.18533	Promoter (<=1kb)	59602103	59609640	7538	-
12	3392656	3393170	ENSSSCG00000017167	3356224	3430871	1.09e-07	-3.88462	5' UTR	3392878	3432644	39767	+
13	122093992	122094497	ENSSSCG00000024437	122094379	122104029	1.1e-07	-2.32966	Promoter (<=1kb)	122094379	122104029	9651	+
2	74760326	74761276	ENSSSCG00000032170	74758979	74775396	1.1e-07	-2.55266	Intron (ENSSSCT00000050198/ENSSSCG00000032170, intron 2 of 8)	74758979	74775396	16418	+
14	81763901	81764395	ENSSSCG00000033074	81684582	81764084	1.11e-07	-2.1761	Promoter (<=1kb)	81684582	81764084	79503	-
13	33657569	33658423	ENSSSCG00000011416	33151970	33658100	1.11e-07	-2.44994	3' UTR	33200527	33658100	457574	+
15	48399880	48400328	ENSSSCG00000021898	48385960	48417509	1.11e-07	-4.13516	Intron (ENSSSCT00000048058/ENSSSCG00000021898, intron 10 of 15)	48385960	48417509	31550	-
3	42632846	42633608	ENSSSCG00000008077	42632918	42649526	1.11e-07	-2.1371	5' UTR	42632918	42649526	16609	+
1	654215	654689	ENSSSCG00000004008	578465	719928	1.11e-07	-4.19225	Intron (ENSSSCT00000004431/ENSSSCG00000004008, intron 25 of 25)	578465	719928	141464	+
6	135186461	135186991	ENSSSCG00000035582	135133305	135217787	1.11e-07	-3.4146	Intron (ENSSSCT00000051502/ENSSSCG00000035582, intron 2 of 5)	135133305	135217787	84483	-
14	132083643	132084496	ENSSSCG00000010703	132043159	132103588	1.12e-07	-4.04439	Intron (ENSSSCT00000011709/ENSSSCG00000010703, intron 3 of 8)	132043159	132103588	60430	+
14	28751719	28752457	ENSSSCG00000009761	28663512	28818417	1.13e-07	-3.774	Intron (ENSSSCT00000010703/ENSSSCG00000009761, intron 16 of 46)	28663512	28818417	154906	+
4	102883859	102884574	ENSSSCG00000006728	102878723	102976517	1.13e-07	-3.34289	Intron (ENSSSCT00000050042/ENSSSCG00000006728, intron 1 of 15)	102878723	102976517	97795	+
2	1907072	1907568	ENSSSCG00000039556	1675304	1989503	1.15e-07	-3.87553	Intron (ENSSSCT00000053475/ENSSSCG00000039556, intron 11 of 15)	1675304	1989503	314200	+
1	40180187	40180802	ENSSSCG00000004238	40147271	40180297	1.15e-07	-2.33243	Promoter (<=1kb)	40147271	40180297	33027	-
12	47042242	47042874	ENSSSCG00000028720	46909216	47075425	1.16e-07	-3.26991	Intron (ENSSSCT00000022331/ENSSSCG00000028720, intron 1 of 7)	46909216	47075425	166210	+
13	34611964	34612519	ENSSSCG00000011442	34595442	34631724	1.16e-07	-3.51457	Intron (ENSSSCT00000012522/ENSSSCG00000011442, intron 7 of 20)	34595442	34631724	36283	+
13	196776655	196777402	ENSSSCG00000036556	196766082	196852635	1.17e-07	-3.33401	Intron (ENSSSCT00000047440/ENSSSCG00000036556, intron 1 of 8)	196766082	196852635	86554	+
16	27957137	27957742	ENSSSCG00000016872	27936229	27957227	1.18e-07	-2.1322	Promoter (<=1kb)	27936229	27957227	20999	-
14	21008984	21009678	ENSSSCG00000029331	20680282	21020259	1.18e-07	-3.09356	Intron (ENSSSCT00000010658/ENSSSCG00000029331, intron 2 of 20)	20680282	21020259	339978	-
13	148578816	148579673	ENSSSCG00000030335	148577909	148706809	1.19e-07	-2.32743	Intron (ENSSSCT00000065617/ENSSSCG00000030335, intron 1 of 3)	148577909	148706809	128901	+
2	4124106	4124851	ENSSSCG00000034441	4123604	4133517	1.2e-07	-2.97654	Intron (ENSSSCT00000055910/ENSSSCG00000034441, intron 1 of 3)	4123604	4133517	9914	+
8	112528790	112529073	ENSSSCG00000009140	112483426	112534359	1.2e-07	-6.06609	Intron (ENSSSCT00000010008/ENSSSCG00000009140, intron 7 of 9)	112483426	112534359	50934	+
14	38698210	38698820	ENSSSCG00000009879	38669046	38773186	1.2e-07	-2.1205	Intron (ENSSSCT00000049650/ENSSSCG00000009879, intron 2 of 28)	38669046	38773186	104141	+
12	4829772	4830694	ENSSSCG00000037376	4822319	4862761	1.2e-07	-3.08576	Intron (ENSSSCT00000043603/ENSSSCG00000037376, intron 1 of 3)	4822319	4862761	40443	+
1	108659353	108660107	ENSSSCG00000004565	108649274	108708185	1.2e-07	-3.45943	Intron (ENSSSCT00000062560/ENSSSCG00000004565, intron 2 of 10)	108649274	108708185	58912	+
4	117375724	117376240	ENSSSCG00000006860	117314845	117396492	1.21e-07	-3.14419	Intron (ENSSSCT00000048059/ENSSSCG00000006860, intron 5 of 11)	117314845	117396492	81648	-
13	206579990	206580555	ENSSSCG00000022164	206545354	206629125	1.21e-07	-3.08121	Intron (ENSSSCT00000043876/ENSSSCG00000022164, intron 7 of 7)	206545354	206629125	83772	-
16	63547394	63547971	ENSSSCG00000017041	63453996	63515535	1.21e-07	-3.30051	Downstream (2-3kb)	63550130	63603036	52907	-
7	32579642	32580083	ENSSSCG00000035341	32547936	32584311	1.21e-07	-4.14935	3' UTR	32547943	32584311	36369	+
12	23915241	23916049	ENSSSCG00000017514	23915911	23946076	1.22e-07	-2.1092	Promoter (<=1kb)	23915911	23946076	30166	+
12	7680501	7680861	ENSSSCG00000040611	7671388	7684496	1.22e-07	-4.74277	Intron (ENSSSCT00000049844/ENSSSCG00000040611, intron 3 of 5)	7671388	7684496	13109	+
15	101468808	101469433	ENSSSCG00000037483	101434962	101500302	1.22e-07	-3.56128	Intron (ENSSSCT00000053141/ENSSSCG00000037483, intron 5 of 9)	101434962	101500302	65341	-
1	57816807	57817381	ENSSSCG00000004328	57661474	57826188	1.22e-07	-3.53642	Intron (ENSSSCT00000004784/ENSSSCG00000004328, intron 2 of 101)	57661474	57826188	164715	-
13	35290237	35290864	ENSSSCG00000023503	35290264	35317890	1.23e-07	-2.63674	5' UTR	35290264	35317890	27627	+
16	51367914	51368396	ENSSSCG00000016988	51283312	51403499	1.23e-07	-3.28426	Intron (ENSSSCT00000018498/ENSSSCG00000016988, intron 1 of 9)	51283312	51403499	120188	-
11	7759087	7760053	ENSSSCG00000009334	7733878	7759528	1.23e-07	-2.1509	Promoter (<=1kb)	7733878	7759528	25651	-
16	22833506	22834101	ENSSSCG00000016846	22599576	22891843	1.24e-07	-4.16529	Intron (ENSSSCT00000057287/ENSSSCG00000016846, intron 10 of 17)	22599576	22891843	292268	+
13	23842455	23843122	ENSSSCG00000011264	23833132	23845204	1.25e-07	-3.28854	Intron (ENSSSCT00000012332/ENSSSCG00000011264, intron 1 of 4)	23833132	23845204	12073	-
13	121992402	121992908	ENSSSCG00000024689	121869982	122059398	1.25e-07	-3.48962	Intron (ENSSSCT00000026516/ENSSSCG00000024689, intron 5 of 9)	121988806	121994463	5658	+
13	121755367	121756009	ENSSSCG00000033424	121755513	121813675	1.25e-07	-2.70703	3' UTR	121755513	121813675	58163	-
12	51749184	51749947	ENSSSCG00000017895	51604737	51858233	1.27e-07	-3.15712	Intron (ENSSSCT00000041362/ENSSSCG00000017895, intron 2 of 18)	51604737	51858233	253497	-
8	40239300	40239864	ENSSSCG00000008838	40232845	40338338	1.28e-07	-3.56432	Intron (ENSSSCT00000024521/ENSSSCG00000008838, intron 8 of 9)	40232845	40338338	105494	-
6	17920594	17920914	ENSSSCG00000031767	17870616	18051377	1.29e-07	-4.34668	Intron (ENSSSCT00000058839/ENSSSCG00000031767, intron 18 of 20)	17870616	18051377	180762	-
13	52375164	52375542	ENSSSCG00000027675	52348094	52457180	1.29e-07	-4.67777	Intron (ENSSSCT00000022793/ENSSSCG00000027675, intron 8 of 14)	52348094	52457180	109087	-
9	137014989	137015462	ENSSSCG00000015632	136893356	137056101	1.29e-07	-4.13906	Intron (ENSSSCT00000017026/ENSSSCG00000015632, intron 1 of 9)	136893356	137056101	162746	-
12	13498656	13499152	ENSSSCG00000017272	13495008	13654937	1.29e-07	-4.73335	Intron (ENSSSCT00000051180/ENSSSCG00000017272, intron 32 of 32)	13495008	13654937	159930	-
3	47726657	47727254	ENSSSCG00000008138	47717799	47759042	1.29e-07	-3.40691	Intron (ENSSSCT00000008915/ENSSSCG00000008138, intron 19 of 22)	47717799	47759042	41244	-
16	25685999	25687022	ENSSSCG00000024439	25670862	25686551	1.29e-07	-3.31316	3' UTR	25670862	25686551	15690	+
13	25795388	25796032	ENSSSCG00000011278	25774007	25934762	1.29e-07	-4.84046	Intron (ENSSSCT00000046284/ENSSSCG00000011278, intron 1 of 17)	25774007	25934762	160756	+
6	61929400	61929752	ENSSSCG00000039978	61929046	61945380	1.31e-07	-4.73891	Exon (ENSSSCT00000043187/ENSSSCG00000039978, exon 1 of 4)	61929046	61945380	16335	+
3	57488826	57489761	ENSSSCG00000008208	57423943	57506238	1.32e-07	-3.37295	Intron (ENSSSCT00000032709/ENSSSCG00000008208, intron 13 of 16)	57423943	57506238	82296	+
6	158689213	158689695	ENSSSCG00000003846	158674225	158762820	1.32e-07	-4.11085	Intron (ENSSSCT00000004258/ENSSSCG00000003846, intron 2 of 8)	158674225	158762820	88596	+
2	77770727	77771178	ENSSSCG00000036640	77764858	77806762	1.32e-07	-3.9782	Intron (ENSSSCT00000055536/ENSSSCG00000036640, intron 10 of 34)	77764858	77806762	41905	+
14	7474976	7475503	ENSSSCG00000033608	7435033	7540958	1.32e-07	-3.7028	Intron (ENSSSCT00000046243/ENSSSCG00000033608, intron 5 of 13)	7435033	7540958	105926	-
7	52566497	52566975	ENSSSCG00000034070	52546406	52772543	1.33e-07	-3.79059	Intron (ENSSSCT00000052706/ENSSSCG00000034070, intron 9 of 9)	52546406	52772543	226138	-
6	51963863	51964715	ENSSSCG00000037100	51917964	51964449	1.35e-07	-2.15024	Exon (ENSSSCT00000060558/ENSSSCG00000037100, exon 1 of 2)	51917964	51964449	46486	-
2	80086221	80086756	ENSSSCG00000014029	80063072	80141293	1.36e-07	-4.03407	Intron (ENSSSCT00000015325/ENSSSCG00000014029, intron 1 of 24)	80063072	80141293	78222	+
1	123198616	123198997	ENSSSCG00000004658	123101260	123359568	1.38e-07	-5.31332	Intron (ENSSSCT00000005143/ENSSSCG00000004658, intron 6 of 65)	123101260	123359568	258309	+
14	124049657	124050192	ENSSSCG00000032408	124017702	124051764	1.38e-07	-3.37163	3' UTR	124017702	124051764	34063	+
15	68744774	68745390	ENSSSCG00000015894	68661863	68744249	1.38e-07	-3.89724	Promoter (<=1kb)	68661863	68744249	82387	-
2	84171208	84172054	ENSSSCG00000014079	84142287	84219767	1.39e-07	-3.69474	Intron (ENSSSCT00000015380/ENSSSCG00000014079, intron 8 of 10)	84142287	84219767	77481	-
5	18587837	18588929	ENSSSCG00000000272	18588941	18630760	1.39e-07	-1.98345	Promoter (<=1kb)	18588941	18630760	41820	+
4	39807116	39807589	ENSSSCG00000006087	39480676	39968077	1.4e-07	-3.41954	Intron (ENSSSCT00000049817/ENSSSCG00000006087, intron 3 of 7)	39480676	39968077	487402	-
3	37969455	37970027	ENSSSCG00000007944	37928082	37986535	1.4e-07	-3.44846	Intron (ENSSSCT00000008707/ENSSSCG00000007944, intron 9 of 27)	37928082	37986535	58454	+
2	130326639	130327377	ENSSSCG00000014251	130227035	130338852	1.41e-07	-4.16123	Intron (ENSSSCT00000015571/ENSSSCG00000014251, intron 5 of 6)	130227035	130338852	111818	+
5	11920861	11921255	ENSSSCG00000000151	11920386	11929669	1.41e-07	-4.12634	Intron (ENSSSCT00000000159/ENSSSCG00000000151, intron 3 of 4)	11920386	11929669	9284	-
7	49346239	49346639	ENSSSCG00000040288	49259597	49446333	1.41e-07	-4.76005	Intron (ENSSSCT00000001996/ENSSSCG00000040288, intron 4 of 17)	49259597	49446333	186737	+
8	31440956	31441711	ENSSSCG00000024428	31441444	31456334	1.41e-07	-3.37615	Promoter (<=1kb)	31441444	31456334	14891	+
3	106694205	106694828	ENSSSCG00000008510	106300751	106724923	1.42e-07	-3.71076	Intron (ENSSSCT00000062018/ENSSSCG00000008510, intron 3 of 34)	106300751	106724923	424173	-
5	33794193	33794610	ENSSSCG00000000493	33724546	33848798	1.42e-07	-3.04731	Intron (ENSSSCT00000061994/ENSSSCG00000000493, intron 3 of 7)	33724546	33848798	124253	+
14	72855473	72856118	ENSSSCG00000010256	72787602	72953095	1.42e-07	-4.73697	Intron (ENSSSCT00000045080/ENSSSCG00000010256, intron 2 of 35)	72787602	72953095	165494	+
6	146986930	146987723	ENSSSCG00000003806	146974639	146987306	1.42e-07	-2.1175	Promoter (<=1kb)	146974639	146987306	12668	-
11	17846798	17847106	ENSSSCG00000009389	17795365	17849732	1.42e-07	-4.22913	Intron (ENSSSCT00000058110/ENSSSCG00000009389, intron 1 of 2)	17795365	17849732	54368	-
2	42607353	42607815	ENSSSCG00000034191	42452778	43066190	1.42e-07	-3.56501	Intron (ENSSSCT00000062538/ENSSSCG00000034191, intron 2 of 16)	42452778	43066190	613413	+
2	80503879	80504414	ENSSSCG00000040698	80496106	80505430	1.44e-07	-3.12029	Intron (ENSSSCT00000045845/ENSSSCG00000040698, intron 1 of 2)	80496106	80505430	9325	-
14	82259090	82259650	ENSSSCG00000010340	82249269	82273169	1.44e-07	-3.41913	Intron (ENSSSCT00000049016/ENSSSCG00000010340, intron 2 of 6)	82249269	82273169	23901	+
1	240808441	240809197	ENSSSCG00000005380	240710270	240829188	1.44e-07	-3.22617	Intron (ENSSSCT00000053184/ENSSSCG00000005380, intron 31 of 42)	240710270	240829188	118919	+
2	7924682	7925412	ENSSSCG00000021620	7911445	7939005	1.44e-07	-2.09223	5' UTR	7911445	7939005	27561	-
15	125798141	125798637	ENSSSCG00000016233	125747294	125815272	1.44e-07	-3.71659	Intron (ENSSSCT00000036636/ENSSSCG00000016233, intron 1 of 8)	125747294	125815272	67979	-
15	80357312	80357766	ENSSSCG00000027516	80338283	80375686	1.44e-07	-3.64234	Intron (ENSSSCT00000022567/ENSSSCG00000027516, intron 7 of 9)	80338283	80375686	37404	-
11	64295519	64295885	ENSSSCG00000026996	64086662	64309272	1.46e-07	-3.99259	Intron (ENSSSCT00000032528/ENSSSCG00000026996, intron 1 of 29)	64086662	64309272	222611	-
1	130036146	130036809	ENSSSCG00000035544	129992803	130054129	1.46e-07	-2.22511	5' UTR	129992803	130054129	61327	-
13	23030306	23031040	ENSSSCG00000011253	23020484	23116957	1.46e-07	-3.40994	Intron (ENSSSCT00000012320/ENSSSCG00000011253, intron 1 of 17)	23020484	23116957	96474	+
6	81423970	81424540	ENSSSCG00000039514	81422546	81424169	1.46e-07	-2.81359	Promoter (<=1kb)	81422546	81424169	1624	-
14	24159276	24159736	ENSSSCG00000009745	24059675	24241249	1.46e-07	-4.13093	Intron (ENSSSCT00000010684/ENSSSCG00000009745, intron 13 of 24)	24059675	24241249	181575	-
13	132606738	132607482	ENSSSCG00000024109	132606023	132647268	1.46e-07	-2.59368	Intron (ENSSSCT00000012944/ENSSSCG00000024109, intron 1 of 6)	132606023	132647268	41246	+
1	238177228	238177932	ENSSSCG00000036340	238153168	238177461	1.47e-07	-2.17971	Promoter (<=1kb)	238153168	238177461	24294	-
12	44956828	44957236	ENSSSCG00000035080	44957152	44962723	1.47e-07	-2.32134	Promoter (<=1kb)	44957152	44962723	5572	+
14	46448905	46449302	ENSSSCG00000025564	46449767	46455278	1.47e-07	-2.78795	Promoter (<=1kb)	46449767	46455278	5512	+
3	18043999	18044504	ENSSSCG00000025321	18042493	18050481	1.48e-07	-2.58282	Intron (ENSSSCT00000027242/ENSSSCG00000025321, intron 3 of 5)	18042493	18050481	7989	+
4	94605984	94606426	ENSSSCG00000006522	94583900	94609745	1.48e-07	-3.35542	3' UTR	94583900	94609745	25846	+
6	72225784	72226508	ENSSSCG00000022208	72195390	72231147	1.49e-07	-3.60231	Intron (ENSSSCT00000028399/ENSSSCG00000022208, intron 9 of 9)	72195390	72231147	35758	+
2	69558181	69558925	ENSSSCG00000013630	69474031	69572559	1.49e-07	-3.13906	Intron (ENSSSCT00000060743/ENSSSCG00000013630, intron 14 of 19)	69474031	69572559	98529	+
8	78535314	78535926	ENSSSCG00000009021	77970051	78679933	1.51e-07	-3.37571	Intron (ENSSSCT00000044347/ENSSSCG00000009021, intron 46 of 55)	77970051	78679933	709883	+
16	3719666	3720088	ENSSSCG00000016781	3563660	3919737	1.51e-07	-4.40234	Intron (ENSSSCT00000018268/ENSSSCG00000016781, intron 7 of 56)	3563660	3919737	356078	+
14	41985036	41985509	ENSSSCG00000009943	41925701	42029113	1.52e-07	-3.92313	Intron (ENSSSCT00000055882/ENSSSCG00000009943, intron 3 of 15)	41925701	42029113	103413	+
1	268328744	268329343	ENSSSCG00000005625	268306120	268343936	1.52e-07	-4.07174	Intron (ENSSSCT00000006185/ENSSSCG00000005625, intron 2 of 14)	268306120	268343936	37817	-
12	60935549	60936056	ENSSSCG00000018053	60925162	60934004	1.52e-07	-3.85358	Promoter (1-2kb)	60925162	60934004	8843	-
6	60940209	60940855	ENSSSCG00000040067	60934781	60940662	1.52e-07	-2.80562	5' UTR	60934781	60940662	5882	-
13	91589754	91590320	ENSSSCG00000011714	91271539	91599889	1.52e-07	-3.7556	Intron (ENSSSCT00000051573/ENSSSCG00000011714, intron 39 of 41)	91271539	91599889	328351	+
14	101216809	101217324	ENSSSCG00000010452	101131380	101254677	1.52e-07	-3.71444	Intron (ENSSSCT00000055224/ENSSSCG00000010452, intron 1 of 1)	101213979	101224697	10719	+
13	82069962	82070353	ENSSSCG00000022073	82064510	82195030	1.52e-07	-3.55979	Intron (ENSSSCT00000060641/ENSSSCG00000022073, intron 1 of 5)	82064510	82195030	130521	+
1	117493294	117493952	ENSSSCG00000004614	117166300	117764854	1.52e-07	-3.34806	Intron (ENSSSCT00000059435/ENSSSCG00000004614, intron 10 of 32)	117166300	117764854	598555	-
6	89411005	89411512	ENSSSCG00000003620	89404096	89442896	1.53e-07	-4.09516	Intron (ENSSSCT00000004016/ENSSSCG00000003620, intron 5 of 5)	89404096	89442896	38801	-
13	68993176	68993857	ENSSSCG00000011592	68946661	68996606	1.54e-07	-3.68054	Intron (ENSSSCT00000012688/ENSSSCG00000011592, intron 1 of 36)	68946661	68996606	49946	-
1	266968685	266969163	ENSSSCG00000036926	266933532	267105787	1.55e-07	-3.71234	Intron (ENSSSCT00000051074/ENSSSCG00000036926, intron 2 of 9)	266933532	267105787	172256	+
6	75176611	75176935	ENSSSCG00000037457	75170441	75174920	1.55e-07	-5.70207	Promoter (1-2kb)	75170441	75174920	4480	-
7	12428939	12429446	ENSSSCG00000001065	12304036	12721993	1.55e-07	-3.69103	Intron (ENSSSCT00000051224/ENSSSCG00000001065, intron 6 of 7)	12304036	12721993	417958	-
1	98395978	98396855	ENSSSCG00000004506	98133312	98455570	1.55e-07	-3.56515	Intron (ENSSSCT00000064712/ENSSSCG00000004506, intron 9 of 11)	98133312	98455570	322259	+
2	2372638	2373011	ENSSSCG00000021181	2357714	2391857	1.56e-07	-3.74241	Intron (ENSSSCT00000029497/ENSSSCG00000021181, intron 1 of 8)	2357714	2391857	34144	+
5	65695565	65696054	ENSSSCG00000000718	65625585	65659219	1.56e-07	-3.42626	Downstream (2-3kb)	65697869	65735588	37720	-
1	138727569	138728229	ENSSSCG00000038452	138619706	139016125	1.56e-07	-3.59395	Intron (ENSSSCT00000041094/ENSSSCG00000038452, intron 14 of 22)	138619706	139016125	396420	-
11	23264079	23264670	ENSSSCG00000021818	23237692	23894696	1.57e-07	-4.23841	Intron (ENSSSCT00000022928/ENSSSCG00000021818, intron 1 of 16)	23237692	23894696	657005	+
1	16958456	16958867	ENSSSCG00000028974	16840535	17138374	1.58e-07	-4.41954	Intron (ENSSSCT00000024450/ENSSSCG00000028974, intron 4 of 9)	16840535	17138374	297840	-
7	57957719	57958083	ENSSSCG00000001873	57949455	57988335	1.59e-07	-3.41696	Intron (ENSSSCT00000002098/ENSSSCG00000001873, intron 1 of 9)	57949455	57988335	38881	+
6	134775806	134776343	ENSSSCG00000039548	134727342	134776763	1.6e-07	-3.11677	Intron (ENSSSCT00000065205/ENSSSCG00000039548, intron 1 of 2)	134727342	134776763	49422	-
5	47457025	47457514	ENSSSCG00000000555	46935923	47464125	1.61e-07	-4.44556	Intron (ENSSSCT00000023164/ENSSSCG00000000555, intron 55 of 56)	46935923	47464125	528203	+
16	40122114	40122652	ENSSSCG00000025194	40105426	40305375	1.61e-07	-3.57531	Intron (ENSSSCT00000030260/ENSSSCG00000025194, intron 1 of 13)	40105426	40305375	199950	+
7	20059424	20060001	ENSSSCG00000001100	20037411	20345470	1.61e-07	-4.33282	Intron (ENSSSCT00000001196/ENSSSCG00000001100, intron 2 of 38)	20037411	20345470	308060	+
5	9667171	9667692	ENSSSCG00000000108	9632919	9682473	1.62e-07	-3.85643	Intron (ENSSSCT00000065929/ENSSSCG00000000108, intron 3 of 8)	9632919	9682473	49555	+
14	2891000	2891350	ENSSSCG00000009593	2804061	3035341	1.62e-07	-3.58857	Intron (ENSSSCT00000010515/ENSSSCG00000009593, intron 1 of 8)	2804061	3035341	231281	-
16	21920706	21921101	ENSSSCG00000016841	21873691	21963797	1.63e-07	-4.27684	Intron (ENSSSCT00000018338/ENSSSCG00000016841, intron 3 of 8)	21873691	21963797	90107	+
14	100327119	100327650	ENSSSCG00000023141	100315324	100604877	1.64e-07	-4.56415	Intron (ENSSSCT00000026367/ENSSSCG00000023141, intron 6 of 8)	100315324	100604877	289554	-
3	115046610	115047015	ENSSSCG00000008593	114871164	115177554	1.65e-07	-4.27726	Intron (ENSSSCT00000044456/ENSSSCG00000008593, intron 2 of 13)	114871164	115177554	306391	-
8	109199779	109200869	ENSSSCG00000009123	109019733	109221311	1.65e-07	-2.98409	Intron (ENSSSCT00000009990/ENSSSCG00000009123, intron 12 of 17)	109019733	109221311	201579	+
8	45616046	45616769	ENSSSCG00000024960	45578002	45808789	1.65e-07	-3.926	Intron (ENSSSCT00000024403/ENSSSCG00000024960, intron 3 of 5)	45578002	45808789	230788	-
5	10169340	10169998	ENSSSCG00000034632	10162644	10169500	1.66e-07	-2.59771	Promoter (<=1kb)	10162644	10169500	6857	-
12	1121095	1121842	ENSSSCG00000039148	1121321	1131021	1.69e-07	-2.17783	5' UTR	1121321	1131021	9701	+
3	37958523	37959066	ENSSSCG00000007944	37928082	37986535	1.71e-07	-3.66496	Intron (ENSSSCT00000008707/ENSSSCG00000007944, intron 9 of 27)	37928082	37986535	58454	+
6	55938535	55940003	ENSSSCG00000003268	55930737	55939493	1.73e-07	-2.03781	5' UTR	55930737	55939493	8757	-
4	79960739	79961230	ENSSSCG00000006277	79873985	80190611	1.74e-07	-3.95878	Intron (ENSSSCT00000042869/ENSSSCG00000006277, intron 10 of 18)	79873985	80190611	316627	-
7	120486573	120487331	ENSSSCG00000002509	120486732	120513217	1.74e-07	-1.98706	5' UTR	120486732	120513217	26486	+
1	206090845	206091714	ENSSSCG00000005180	205925108	206374319	1.74e-07	-2.94218	Intron (ENSSSCT00000044003/ENSSSCG00000005180, intron 2 of 5)	205925108	206374319	449212	+
6	12924449	12925390	ENSSSCG00000002716	12924904	12941630	1.74e-07	-3.10992	5' UTR	12924904	12941630	16727	+
3	47643833	47644341	ENSSSCG00000008137	47607591	47653690	1.76e-07	-3.926	Intron (ENSSSCT00000043323/ENSSSCG00000008137, intron 1 of 9)	47607591	47653690	46100	-
14	41454999	41455864	ENSSSCG00000009934	41442278	41470211	1.77e-07	-2.84344	Intron (ENSSSCT00000010886/ENSSSCG00000009934, intron 2 of 6)	41442278	41470211	27934	+
1	254827967	254828720	ENSSSCG00000005487	254769519	254922939	1.78e-07	-3.53333	Intron (ENSSSCT00000006033/ENSSSCG00000005487, intron 12 of 60)	254769519	254922939	153421	+
4	80863653	80864271	ENSSSCG00000006281	80857344	80877566	1.78e-07	-4.13676	Intron (ENSSSCT00000006881/ENSSSCG00000006281, intron 2 of 3)	80857344	80877566	20223	-
13	29381625	29382232	ENSSSCG00000024344	29383303	29387881	1.79e-07	-4.18428	Promoter (1-2kb)	29383303	29387881	4579	+
18	17725120	17725521	ENSSSCG00000016549	17504858	17832503	1.8e-07	-5.51802	Intron (ENSSSCT00000060927/ENSSSCG00000016549, intron 2 of 18)	17504858	17832503	327646	-
5	12122405	12122948	ENSSSCG00000039121	12023108	12184078	1.81e-07	-3.31479	Intron (ENSSSCT00000045440/ENSSSCG00000039121, intron 4 of 5)	12023108	12184078	160971	+
8	18859070	18859619	ENSSSCG00000023001	18807732	18914004	1.81e-07	-3.95496	Intron (ENSSSCT00000053427/ENSSSCG00000023001, intron 4 of 11)	18807732	18914004	106273	-
12	47805324	47805697	ENSSSCG00000024108	47791908	47839067	1.82e-07	-4.38005	Intron (ENSSSCT00000044929/ENSSSCG00000024108, intron 9 of 13)	47791908	47839067	47160	-
14	45993654	45993994	ENSSSCG00000032261	45995636	46008281	1.83e-07	-4.29068	Promoter (1-2kb)	45995636	46008281	12646	+
14	15064137	15064669	ENSSSCG00000026044	14976259	15104179	1.84e-07	-3.36551	Intron (ENSSSCT00000052854/ENSSSCG00000026044, intron 8 of 8)	14976259	15104179	127921	+
6	31747079	31747767	ENSSSCG00000026181	31747229	31757189	1.84e-07	-1.99783	5' UTR	31747229	31757189	9961	+
7	51190596	51191102	ENSSSCG00000001793	51006366	51363620	1.85e-07	-3.6837	Intron (ENSSSCT00000042317/ENSSSCG00000001793, intron 7 of 28)	51006366	51363620	357255	-
1	253845748	253846240	ENSSSCG00000005477	253804666	253868120	1.87e-07	-4.82073	Intron (ENSSSCT00000031937/ENSSSCG00000005477, intron 6 of 28)	253804666	253868120	63455	-
13	61335689	61336169	ENSSSCG00000023437	61067774	61397655	1.88e-07	-4.81967	Exon (ENSSSCT00000030746/ENSSSCG00000023437, exon 47 of 61)	61067774	61397655	329882	+
6	54785895	54786624	ENSSSCG00000003199	54786699	54823541	1.89e-07	-2.10234	Promoter (<=1kb)	54786699	54823541	36843	+
9	55429930	55430550	ENSSSCG00000015235	55377266	55445059	1.91e-07	-3.11853	Intron (ENSSSCT00000056799/ENSSSCG00000015235, intron 1 of 6)	55377266	55445059	67794	-
7	36410228	36410843	ENSSSCG00000001612	36411189	36450444	1.93e-07	-2.20163	Promoter (<=1kb)	36411189	36450444	39256	+
14	61887542	61887983	ENSSSCG00000010204	61792715	62128353	1.93e-07	-4.33516	Intron (ENSSSCT00000037636/ENSSSCG00000010204, intron 1 of 20)	61792715	62128353	335639	+
9	132621843	132622754	ENSSSCG00000015607	132347459	132667343	1.93e-07	-2.99842	Intron (ENSSSCT00000039020/ENSSSCG00000015607, intron 3 of 10)	132347459	132667343	319885	-
1	111415601	111416036	ENSSSCG00000004576	111375423	111475646	1.93e-07	-4.51127	Intron (ENSSSCT00000005055/ENSSSCG00000004576, intron 1 of 10)	111375423	111475646	100224	+
15	79217025	79217388	ENSSSCG00000015960	79174315	79331711	1.93e-07	-4.26643	Intron (ENSSSCT00000053057/ENSSSCG00000015960, intron 2 of 11)	79174315	79331711	157397	+
6	84774231	84774866	ENSSSCG00000003579	84735302	84802272	1.94e-07	-3.35548	Intron (ENSSSCT00000061931/ENSSSCG00000003579, intron 2 of 6)	84735302	84802272	66971	-
9	103028277	103028761	ENSSSCG00000036452	102950600	103094059	1.95e-07	-3.65803	Intron (ENSSSCT00000053372/ENSSSCG00000036452, intron 2 of 4)	102950600	103094059	143460	+
1	9449518	9449976	ENSSSCG00000035027	9350255	9619672	1.96e-07	-3.89031	Intron (ENSSSCT00000045836/ENSSSCG00000035027, intron 2 of 9)	9350255	9619672	269418	-
11	1024633	1025231	ENSSSCG00000009270	943456	1025613	1.97e-07	-3.46474	3' UTR	943456	1025613	82158	+
1	269856983	269857474	ENSSSCG00000005680	269853399	269902468	1.97e-07	-3.62329	Intron (ENSSSCT00000006245/ENSSSCG00000005680, intron 1 of 3)	269853399	269902468	49070	+
14	75248628	75248942	ENSSSCG00000010289	75203734	75445601	1.97e-07	-4.67319	Intron (ENSSSCT00000011261/ENSSSCG00000010289, intron 8 of 11)	75203734	75445601	241868	-
8	69290314	69290667	ENSSSCG00000008947	69274028	69354874	1.97e-07	-4.02612	Intron (ENSSSCT00000050797/ENSSSCG00000008947, intron 9 of 9)	69274028	69354874	80847	-
12	47916344	47916651	ENSSSCG00000040205	47904173	47915520	1.98e-07	-2.77106	Promoter (<=1kb)	47904173	47915520	11348	-
6	49562609	49563170	ENSSSCG00000040450	49555561	49580475	1.98e-07	-2.15972	Intron (ENSSSCT00000058335/ENSSSCG00000040450, intron 5 of 5)	49555561	49580475	24915	-
15	113050119	113050577	ENSSSCG00000038840	113036194	113051743	1.98e-07	-3.86625	Intron (ENSSSCT00000048137/ENSSSCG00000038840, intron 8 of 8)	113023620	113053542	29923	+
6	85059942	85060633	ENSSSCG00000003582	85059871	85088137	1.99e-07	-3.49272	5' UTR	85059871	85088137	28267	+
14	103599755	103600498	ENSSSCG00000010467	103530636	103639682	1.99e-07	-3.05232	Intron (ENSSSCT00000029375/ENSSSCG00000010467, intron 18 of 36)	103530636	103639682	109047	+
2	2238937	2239518	ENSSSCG00000012862	2200244	2261935	1.99e-07	-2.54893	Intron (ENSSSCT00000041411/ENSSSCG00000012862, intron 1 of 21)	2200244	2261935	61692	-
2	3738181	3738678	ENSSSCG00000031191	2792233	3840396	1.99e-07	-3.5604	Intron (ENSSSCT00000060253/ENSSSCG00000031191, intron 9 of 11)	2792233	3840396	1048164	+
12	47914579	47914812	ENSSSCG00000040205	47904173	47915520	2.01e-07	-3.14675	Intron (ENSSSCT00000042140/ENSSSCG00000040205, intron 1 of 6)	47904173	47915520	11348	-
2	148830548	148831035	ENSSSCG00000036549	148670773	148855649	2.02e-07	-3.82481	Intron (ENSSSCT00000015759/ENSSSCG00000036549, intron 1 of 11)	148670773	148855649	184877	-
6	60721154	60721870	ENSSSCG00000003322	60721485	60735772	2.03e-07	-3.07339	5' UTR	60721485	60735772	14288	+
13	126728126	126728697	ENSSSCG00000011812	126649382	126860437	2.03e-07	-3.82782	Intron (ENSSSCT00000012924/ENSSSCG00000011812, intron 1 of 5)	126649382	126860437	211056	+
3	18795898	18796267	ENSSSCG00000007812	18772101	18880646	2.03e-07	-3.54516	Intron (ENSSSCT00000008560/ENSSSCG00000007812, intron 1 of 23)	18772101	18880646	108546	+
4	61923252	61923642	ENSSSCG00000006175	61926057	61950697	2.05e-07	-4.15166	Downstream (2-3kb)	61926057	61950697	24641	-
5	83644376	83644861	ENSSSCG00000000875	83607225	83652226	2.07e-07	-4.6455	Intron (ENSSSCT00000050577/ENSSSCG00000000875, intron 2 of 8)	83607225	83652226	45002	-
1	127750659	127751276	ENSSSCG00000040383	127740718	127760475	2.08e-07	-4.68589	Intron (ENSSSCT00000066231/ENSSSCG00000040383, intron 6 of 8)	127740718	127760475	19758	+
1	190703055	190703696	ENSSSCG00000005097	190677904	190714756	2.09e-07	-3.62768	Intron (ENSSSCT00000005619/ENSSSCG00000005097, intron 11 of 13)	190677904	190714756	36853	+
12	1625366	1625842	ENSSSCG00000017142	1603540	1666936	2.09e-07	-3.04895	Intron (ENSSSCT00000054836/ENSSSCG00000017142, intron 6 of 14)	1603540	1666936	63397	-
18	54020505	54020840	ENSSSCG00000035581	53985856	54283220	2.1e-07	-4.06539	Intron (ENSSSCT00000047945/ENSSSCG00000035581, intron 11 of 11)	53985856	54283220	297365	-
10	12598092	12598509	ENSSSCG00000026705	12579151	12671140	2.1e-07	-3.98512	Intron (ENSSSCT00000060681/ENSSSCG00000026705, intron 21 of 22)	12579151	12671140	91990	-
13	95521572	95521954	ENSSSCG00000026718	95406827	95643193	2.1e-07	-4.25387	Intron (ENSSSCT00000045003/ENSSSCG00000026718, intron 3 of 23)	95406827	95643193	236367	-
4	125250228	125250895	ENSSSCG00000006911	125109966	125310783	2.13e-07	-3.40566	Intron (ENSSSCT00000033701/ENSSSCG00000006911, intron 4 of 16)	125109966	125310783	200818	+
12	47915420	47916101	ENSSSCG00000040205	47904173	47915520	2.14e-07	-2.32152	Promoter (<=1kb)	47904173	47915520	11348	-
7	97819669	97820002	ENSSSCG00000002368	97746110	97852479	2.15e-07	-4.98685	Intron (ENSSSCT00000052036/ENSSSCG00000002368, intron 3 of 33)	97746110	97852479	106370	-
9	47561136	47561846	ENSSSCG00000015129	47475134	47617691	2.15e-07	-3.13846	Intron (ENSSSCT00000016495/ENSSSCG00000015129, intron 10 of 39)	47475134	47617691	142558	+
3	59355310	59355614	ENSSSCG00000008239	59351860	59361543	2.15e-07	-4.06579	Intron (ENSSSCT00000044503/ENSSSCG00000008239, intron 1 of 7)	59351860	59361543	9684	+
5	103351330	103351936	ENSSSCG00000029249	103014915	103367627	2.15e-07	-3.34341	Intron (ENSSSCT00000053657/ENSSSCG00000029249, intron 1 of 36)	103014915	103367627	352713	-
6	8467709	8468183	ENSSSCG00000040607	8468112	8472226	2.15e-07	-4.34129	Promoter (<=1kb)	8468112	8485030	16919	+
14	129171143	129171524	ENSSSCG00000010683	129113553	129346594	2.15e-07	-3.63152	Intron (ENSSSCT00000049024/ENSSSCG00000010683, intron 1 of 14)	129113553	129346594	233042	+
1	22685227	22685486	ENSSSCG00000004139	22662015	22801620	2.17e-07	-4.82487	Intron (ENSSSCT00000053391/ENSSSCG00000004139, intron 21 of 25)	22662015	22801620	139606	-
6	79430607	79430996	ENSSSCG00000003513	79410669	79466047	2.17e-07	-5.96893	Intron (ENSSSCT00000003903/ENSSSCG00000003513, intron 9 of 19)	79410669	79466047	55379	-
2	16609064	16609492	ENSSSCG00000013270	16584431	16620669	2.17e-07	-3.45744	Intron (ENSSSCT00000014494/ENSSSCG00000013270, intron 2 of 11)	16584431	16620669	36239	-
2	79276832	79277261	ENSSSCG00000024043	79182949	79406874	2.18e-07	-4.22239	Intron (ENSSSCT00000022836/ENSSSCG00000024043, intron 3 of 21)	79182949	79406874	223926	+
2	16607797	16608284	ENSSSCG00000013270	16584431	16620669	2.18e-07	-2.90586	Intron (ENSSSCT00000014494/ENSSSCG00000013270, intron 3 of 11)	16584431	16620669	36239	-
7	19724236	19724735	ENSSSCG00000001097	19587685	19729801	2.19e-07	-3.55459	Intron (ENSSSCT00000050957/ENSSSCG00000001097, intron 1 of 21)	19587685	19729801	142117	-
3	8175454	8176122	ENSSSCG00000007649	8169838	8175381	2.19e-07	-2.97318	Promoter (<=1kb)	8169838	8175381	5544	-
7	23271551	23272169	ENSSSCG00000001379	23248027	23294218	2.19e-07	-3.08953	Intron (ENSSSCT00000001098/ENSSSCG00000001379, intron 4 of 4)	23248027	23294218	46192	+
9	60511531	60511912	ENSSSCG00000015255	60479030	60521492	2.2e-07	-4.00749	Intron (ENSSSCT00000044600/ENSSSCG00000015255, intron 2 of 19)	60479030	60521492	42463	-
8	119492948	119493487	ENSSSCG00000009172	119429974	119754650	2.21e-07	-3.11424	Intron (ENSSSCT00000010044/ENSSSCG00000009172, intron 1 of 14)	119429974	119754650	324677	+
8	1216682	1217291	ENSSSCG00000008687	1206136	1216644	2.24e-07	-2.22373	Promoter (<=1kb)	1206136	1216644	10509	-
1	267517429	267518003	ENSSSCG00000005607	267480768	267770439	2.26e-07	-3.53573	Intron (ENSSSCT00000006165/ENSSSCG00000005607, intron 1 of 19)	267480768	267770439	289672	+
3	39776189	39776842	ENSSSCG00000036614	39762608	39779669	2.26e-07	-2.18493	Intron (ENSSSCT00000060151/ENSSSCG00000036614, intron 1 of 2)	39762608	39779669	17062	+
11	8617942	8618318	ENSSSCG00000009338	8518847	8763899	2.26e-07	-4.67575	Intron (ENSSSCT00000010234/ENSSSCG00000009338, intron 10 of 60)	8518847	8763899	245053	+
8	131055587	131056038	ENSSSCG00000009217	131002967	131058940	2.26e-07	-3.37973	Intron (ENSSSCT00000041785/ENSSSCG00000009217, intron 1 of 12)	131002967	131058940	55974	-
6	34263137	34263869	ENSSSCG00000039875	34226167	34319536	2.27e-07	-3.08913	Intron (ENSSSCT00000046964/ENSSSCG00000039875, intron 3 of 9)	34226167	34319536	93370	-
Y	5955505	5955981	ENSSSCG00000039894	5946965	5982865	2.27e-07	-4.53052	Intron (ENSSSCT00000057262/ENSSSCG00000039894, intron 1 of 9)	5946965	5982865	35901	+
7	75629298	75629976	ENSSSCG00000002020	75621342	75629447	2.28e-07	-2.1305	Promoter (<=1kb)	75621342	75629447	8106	-
4	97958796	97959888	ENSSSCG00000006627	97949934	97958977	2.3e-07	-2.02857	Promoter (<=1kb)	97949934	97958977	9044	-
6	62368634	62368999	ENSSSCG00000037467	62346370	62548141	2.3e-07	-4.03059	Intron (ENSSSCT00000060789/ENSSSCG00000037467, intron 7 of 8)	62346370	62548141	201772	-
2	102437704	102438141	ENSSSCG00000029805	102335367	102491856	2.3e-07	-2.97353	Intron (ENSSSCT00000028564/ENSSSCG00000029805, intron 11 of 11)	102335367	102491856	156490	+
3	71140099	71140748	ENSSSCG00000008312	71020144	71246946	2.31e-07	-3.58277	Intron (ENSSSCT00000009103/ENSSSCG00000008312, intron 24 of 54)	71020144	71246946	226803	-
6	99066629	99067331	ENSSSCG00000003684	99062352	99178054	2.32e-07	-3.34915	Intron (ENSSSCT00000050126/ENSSSCG00000003684, intron 14 of 14)	99062352	99178054	115703	-
16	24631801	24632464	ENSSSCG00000016857	24514722	24646371	2.33e-07	-3.82811	Intron (ENSSSCT00000062132/ENSSSCG00000016857, intron 1 of 25)	24514722	24646371	131650	-
4	8258518	8259275	ENSSSCG00000005948	8158497	8382392	2.34e-07	-3.76012	Intron (ENSSSCT00000006531/ENSSSCG00000005948, intron 39 of 49)	8158497	8382392	223896	-
7	51254894	51255438	ENSSSCG00000001793	51006366	51363620	2.35e-07	-4.37188	Intron (ENSSSCT00000042317/ENSSSCG00000001793, intron 3 of 28)	51006366	51363620	357255	-
6	47503945	47504479	ENSSSCG00000002965	47446034	47567252	2.37e-07	-3.23772	Intron (ENSSSCT00000063930/ENSSSCG00000002965, intron 2 of 21)	47446034	47567252	121219	+
2	77208303	77208809	ENSSSCG00000013432	77204017	77211864	2.37e-07	-2.79478	Intron (ENSSSCT00000014676/ENSSSCG00000013432, intron 3 of 6)	77204017	77211864	7848	-
14	112110994	112112214	ENSSSCG00000022005	112110263	112117618	2.38e-07	-2.15211	5' UTR	112111569	112119162	7594	+
6	150963801	150964429	ENSSSCG00000023243	150835487	151224797	2.38e-07	-2.83275	Intron (ENSSSCT00000063700/ENSSSCG00000023243, intron 5 of 11)	150835487	151224797	389311	-
7	97852258	97853017	ENSSSCG00000002368	97746110	97852479	2.38e-07	-2.82213	Promoter (<=1kb)	97746110	97852479	106370	-
14	76510818	76511599	ENSSSCG00000010309	76511303	76525874	2.38e-07	-2.16522	Promoter (<=1kb)	76511303	76525874	14572	+
7	97318941	97319391	ENSSSCG00000002356	97316768	97359907	2.38e-07	-3.19488	Intron (ENSSSCT00000002620/ENSSSCG00000002356, intron 1 of 10)	97316768	97359907	43140	+
5	22814146	22814560	ENSSSCG00000000444	22799287	22814363	2.39e-07	-2.32033	5' UTR	22799287	22814363	15077	-
4	81528384	81528953	ENSSSCG00000006290	81510128	81536464	2.39e-07	-4.38042	Intron (ENSSSCT00000006894/ENSSSCG00000006290, intron 2 of 5)	81510128	81536464	26337	+
7	40231344	40232117	ENSSSCG00000001710	40106513	40349398	2.41e-07	-3.11189	Intron (ENSSSCT00000044704/ENSSSCG00000001710, intron 4 of 7)	40106513	40349398	242886	+
6	48068803	48069612	ENSSSCG00000030048	48071064	48079672	2.42e-07	-2.11845	Promoter (1-2kb)	48071064	48079672	8609	+
2	134563682	134564253	ENSSSCG00000014274	134555504	134573852	2.46e-07	-3.12058	Intron (ENSSSCT00000037605/ENSSSCG00000014274, intron 2 of 6)	134555504	134573852	18349	+
2	59423874	59424483	ENSSSCG00000036963	59400951	59448983	2.47e-07	-3.67582	Intron (ENSSSCT00000052487/ENSSSCG00000036963, intron 3 of 3)	59400951	59448983	48033	+
6	47251608	47252622	ENSSSCG00000002955	47253308	47282607	2.47e-07	-2.21947	Promoter (1-2kb)	47253308	47282607	29300	+
13	3058580	3059240	ENSSSCG00000011194	2922860	3135706	2.48e-07	-3.08883	Intron (ENSSSCT00000040406/ENSSSCG00000011194, intron 1 of 27)	2922860	3135706	212847	-
12	49711297	49712005	ENSSSCG00000017864	49677153	49701146	2.48e-07	-3.59003	Downstream (1-2kb)	49713228	49732287	19060	-
3	23112377	23112773	ENSSSCG00000030424	23035109	23116007	2.5e-07	-4.17792	Intron (ENSSSCT00000025945/ENSSSCG00000030424, intron 14 of 14)	23035109	23116007	80899	+
4	39782449	39783021	ENSSSCG00000006087	39480676	39968077	2.5e-07	-4.80031	Intron (ENSSSCT00000049817/ENSSSCG00000006087, intron 3 of 7)	39480676	39968077	487402	-
14	45426802	45427164	ENSSSCG00000009968	45321542	45491971	2.5e-07	-4.17147	Intron (ENSSSCT00000026589/ENSSSCG00000009968, intron 3 of 22)	45321542	45491971	170430	-
13	111066652	111067185	ENSSSCG00000020906	111021975	111103065	2.54e-07	-3.58005	Intron (ENSSSCT00000042290/ENSSSCG00000020906, intron 1 of 5)	111021975	111103065	81091	-
14	22608641	22609151	ENSSSCG00000009730	22593642	22608916	2.56e-07	-3.29562	5' UTR	22593642	22608916	15275	-
4	40028483	40028954	ENSSSCG00000006088	40001395	40129797	2.56e-07	-3.89825	Intron (ENSSSCT00000006679/ENSSSCG00000006088, intron 1 of 4)	40001395	40129797	128403	-
17	27942817	27943952	ENSSSCG00000028004	27855900	28056648	2.57e-07	-3.00419	5' UTR	27943246	28058146	114901	+
4	107737726	107738114	ENSSSCG00000006776	107735562	107749569	2.57e-07	-3.31699	3' UTR	107735562	107749569	14008	-
9	46556794	46557204	ENSSSCG00000015119	46548175	46556077	2.58e-07	-3.32193	Promoter (<=1kb)	46548175	46556077	7903	-
6	153145214	153145693	ENSSSCG00000003828	152754730	153197756	2.59e-07	-3.51536	Intron (ENSSSCT00000039723/ENSSSCG00000003828, intron 4 of 15)	152754730	153197756	443027	-
5	22457193	22457659	ENSSSCG00000000423	22436202	22518418	2.59e-07	-3.33985	Intron (ENSSSCT00000033479/ENSSSCG00000000423, intron 6 of 91)	22436202	22518418	82217	+
3	126808310	126808941	ENSSSCG00000008641	126795368	126864731	2.59e-07	-4.11247	Intron (ENSSSCT00000009451/ENSSSCG00000008641, intron 1 of 19)	126795368	126864731	69364	+
13	89238390	89239175	ENSSSCG00000011698	89221086	89259697	2.59e-07	-2.89077	Intron (ENSSSCT00000044762/ENSSSCG00000011698, intron 5 of 6)	89221086	89259697	38612	+
7	116528074	116528439	ENSSSCG00000002494	116476789	116590181	2.6e-07	-5.03294	Intron (ENSSSCT00000002772/ENSSSCG00000002494, intron 1 of 14)	116476789	116590181	113393	-
7	114197558	114197968	ENSSSCG00000002451	114035383	114541592	2.6e-07	-3.7951	Intron (ENSSSCT00000038572/ENSSSCG00000002451, intron 4 of 5)	114035383	114541592	506210	+
3	18802431	18802967	ENSSSCG00000007812	18772101	18880646	2.6e-07	-3.40285	Intron (ENSSSCT00000008560/ENSSSCG00000007812, intron 1 of 23)	18772101	18880646	108546	+
14	35331633	35332004	ENSSSCG00000009858	35313602	35354856	2.6e-07	-4.24793	Intron (ENSSSCT00000010806/ENSSSCG00000009858, intron 7 of 11)	35313602	35354856	41255	+
1	75011830	75012625	ENSSSCG00000004388	74923831	75041844	2.61e-07	-3.27442	Intron (ENSSSCT00000004851/ENSSSCG00000004388, intron 8 of 13)	74923831	75041844	118014	+
6	96733547	96734726	ENSSSCG00000003673	96611861	96734752	2.61e-07	-2.17797	Intron (ENSSSCT00000004070/ENSSSCG00000003673, intron 1 of 51)	96611861	96734752	122892	-
13	126097908	126098566	ENSSSCG00000011811	125782463	126465486	2.62e-07	-3.02857	Intron (ENSSSCT00000023546/ENSSSCG00000011811, intron 5 of 11)	125782463	126465486	683024	+
12	39154678	39155324	ENSSSCG00000022417	39143121	39201601	2.62e-07	-3.76553	Intron (ENSSSCT00000023424/ENSSSCG00000022417, intron 7 of 8)	39143121	39201601	58481	-
15	47578538	47579089	ENSSSCG00000015808	47523211	47601466	2.63e-07	-3.59036	Intron (ENSSSCT00000017216/ENSSSCG00000015808, intron 3 of 22)	47523211	47601466	78256	-
15	104028720	104029101	ENSSSCG00000016090	103878732	104060009	2.64e-07	-3.76686	Intron (ENSSSCT00000049288/ENSSSCG00000016090, intron 7 of 11)	103878732	104060009	181278	+
12	38523705	38524032	ENSSSCG00000017693	38461807	38563539	2.64e-07	-5.2854	Intron (ENSSSCT00000019257/ENSSSCG00000017693, intron 8 of 11)	38461807	38563539	101733	+
17	36932993	36933531	ENSSSCG00000007264	36877742	36946642	2.65e-07	-2.9606	Intron (ENSSSCT00000055021/ENSSSCG00000007264, intron 2 of 19)	36877742	36946642	68901	-
5	8364890	8365749	ENSSSCG00000000080	8356286	8445071	2.67e-07	-3.44087	Intron (ENSSSCT00000045170/ENSSSCG00000000080, intron 8 of 10)	8356286	8445071	88786	-
6	92429439	92429919	ENSSSCG00000028892	92412690	92429696	2.68e-07	-2.61572	3' UTR	92413907	92429695	15789	+
4	15271290	15271807	ENSSSCG00000040731	15250295	15327218	2.7e-07	-2.98313	Intron (ENSSSCT00000054295/ENSSSCG00000040731, intron 1 of 7)	15263333	15310893	47561	+
2	85555438	85556408	ENSSSCG00000014088	85293937	85633538	2.7e-07	-3.52223	Intron (ENSSSCT00000015388/ENSSSCG00000014088, intron 15 of 35)	85293937	85633538	339602	+
13	54228619	54229145	ENSSSCG00000011519	54225345	54297366	2.77e-07	-4.41504	Intron (ENSSSCT00000012607/ENSSSCG00000011519, intron 1 of 6)	54225345	54297366	72022	+
5	18365833	18366405	ENSSSCG00000000260	18358673	18371264	2.77e-07	-3.10215	Exon (ENSSSCT00000000279/ENSSSCG00000000260, exon 11 of 16)	18358673	18371264	12592	+
15	47601393	47602044	ENSSSCG00000028592	47601900	47611802	2.78e-07	-2.11393	Promoter (<=1kb)	47601900	47611802	9903	+
17	37923265	37924179	ENSSSCG00000037510	37923446	37944393	2.8e-07	-2.32692	Intron (ENSSSCT00000052421/ENSSSCG00000037510, intron 1 of 3)	37923446	37944393	20948	+
1	27566037	27566587	ENSSSCG00000026041	27380144	27600496	2.8e-07	-4.19099	Intron (ENSSSCT00000056666/ENSSSCG00000026041, intron 21 of 29)	27380144	27600496	220353	+
4	717083	717620	ENSSSCG00000039094	689226	752960	2.8e-07	-2.6513	Intron (ENSSSCT00000059240/ENSSSCG00000039094, intron 10 of 43)	689226	752960	63735	+
13	66303014	66303428	ENSSSCG00000011563	66241664	66308600	2.81e-07	-4.42779	Intron (ENSSSCT00000050784/ENSSSCG00000011563, intron 41 of 43)	66241664	66308600	66937	+
5	10003229	10004272	ENSSSCG00000000120	10003836	10018944	2.81e-07	-1.91681	Promoter (<=1kb)	10003836	10018944	15109	+
1	44985058	44985548	ENSSSCG00000023834	44964563	45002493	2.81e-07	-3.00378	Intron (ENSSSCT00000031991/ENSSSCG00000023834, intron 1 of 6)	44964563	45002493	37931	-
14	91109543	91110361	ENSSSCG00000029662	91092448	91138464	2.81e-07	-3.60915	Intron (ENSSSCT00000024866/ENSSSCG00000029662, intron 6 of 9)	91092448	91138464	46017	-
3	125076182	125076647	ENSSSCG00000008624	124942052	125074509	2.82e-07	-3.35755	Promoter (1-2kb)	124942052	125074509	132458	-
5	84889179	84889793	ENSSSCG00000000882	84080422	85046944	2.82e-07	-4.42223	Intron (ENSSSCT00000061480/ENSSSCG00000000882, intron 17 of 17)	84080422	85046944	966523	+
9	105536630	105537172	ENSSSCG00000015432	105464484	105536974	2.83e-07	-3.05845	5' UTR	105464484	105536974	72491	-
12	15561950	15562413	ENSSSCG00000017298	15454242	15709610	2.83e-07	-3.70677	Intron (ENSSSCT00000018832/ENSSSCG00000017298, intron 8 of 26)	15454242	15709610	255369	-
3	58074360	58074773	ENSSSCG00000035478	58038031	58096719	2.84e-07	-5.45943	Intron (ENSSSCT00000046502/ENSSSCG00000035478, intron 2 of 9)	58038031	58096719	58689	-
13	81912505	81912909	ENSSSCG00000034369	81867740	81925419	2.86e-07	-3.70977	Intron (ENSSSCT00000064614/ENSSSCG00000034369, intron 2 of 2)	81867740	81925419	57680	+
2	123225241	123225930	ENSSSCG00000040617	123152407	123286560	2.87e-07	-2.87792	Intron (ENSSSCT00000048900/ENSSSCG00000040617, intron 1 of 1)	123152407	123286560	134154	+
1	121635748	121636511	ENSSSCG00000004646	121629033	121913168	2.87e-07	-4.48196	Intron (ENSSSCT00000005131/ENSSSCG00000004646, intron 1 of 28)	121629033	121913168	284136	+
12	25058468	25058958	ENSSSCG00000017543	25049346	25081023	2.88e-07	-3.95198	Intron (ENSSSCT00000019097/ENSSSCG00000017543, intron 1 of 12)	25049346	25081023	31678	+
6	103456852	103457978	ENSSSCG00000003693	103451352	103593080	2.9e-07	-3.40125	Intron (ENSSSCT00000004091/ENSSSCG00000003693, intron 2 of 37)	103451352	103593080	141729	+
6	57964695	57965525	ENSSSCG00000024413	57929520	57965079	2.9e-07	-2.11804	Promoter (<=1kb)	57929520	57965079	35560	-
3	31613310	31613937	ENSSSCG00000007899	31613168	31769131	2.91e-07	-3.74579	Intron (ENSSSCT00000008655/ENSSSCG00000007899, intron 1 of 63)	31613168	31769131	155964	+
11	8281105	8281492	ENSSSCG00000009336	8266716	8321228	2.92e-07	-3.54958	Intron (ENSSSCT00000010231/ENSSSCG00000009336, intron 1 of 16)	8266716	8321228	54513	+
13	151048282	151048732	ENSSSCG00000022175	151034696	151159651	2.93e-07	-3.14616	Intron (ENSSSCT00000027252/ENSSSCG00000022175, intron 2 of 30)	151034696	151159651	124956	+
1	240576415	240577117	ENSSSCG00000005378	240527611	240584918	2.94e-07	-2.86276	Intron (ENSSSCT00000005918/ENSSSCG00000005378, intron 1 of 14)	240527611	240584918	57308	-
6	97251714	97252254	ENSSSCG00000024644	97230140	97240724	2.95e-07	-3.12897	Downstream (1-2kb)	97253074	97267406	14333	-
2	17263110	17263854	ENSSSCG00000013276	17178637	17264270	2.97e-07	-2.52648	Intron (ENSSSCT00000055694/ENSSSCG00000013276, intron 1 of 6)	17178637	17264270	85634	-
4	15261230	15261652	ENSSSCG00000034048	15250295	15327218	2.97e-07	-3.65386	Intron (ENSSSCT00000043645/ENSSSCG00000034048, intron 10 of 11)	15250295	15327218	76924	-
14	41518711	41519256	ENSSSCG00000009935	41471710	41523641	2.98e-07	-4.0416	Intron (ENSSSCT00000010887/ENSSSCG00000009935, intron 2 of 28)	41471710	41523641	51932	-
2	151581660	151582065	ENSSSCG00000038453	151571190	151632052	2.99e-07	-4.25023	Intron (ENSSSCT00000053803/ENSSSCG00000038453, intron 1 of 4)	151571190	151632052	60863	+
17	52062267	52062820	ENSSSCG00000007469	52017079	52085531	2.99e-07	-3.03388	Intron (ENSSSCT00000039700/ENSSSCG00000007469, intron 2 of 8)	52017079	52085531	68453	+
X	22067581	22067891	ENSSSCG00000035520	22068922	22069186	3e-07	-1.78099	Promoter (1-2kb)	22068922	22069186	265	+
14	82185952	82186311	ENSSSCG00000010338	82126803	82197770	3.01e-07	-5.07263	Intron (ENSSSCT00000011318/ENSSSCG00000010338, intron 3 of 6)	82126803	82197770	70968	-
14	41979362	41980027	ENSSSCG00000009943	41925701	42029113	3.02e-07	-3.38674	Intron (ENSSSCT00000055882/ENSSSCG00000009943, intron 3 of 15)	41925701	42029113	103413	+
15	137022007	137022667	ENSSSCG00000027331	137011430	137103684	3.03e-07	-3.72068	Intron (ENSSSCT00000047656/ENSSSCG00000027331, intron 39 of 40)	137011430	137103684	92255	-
16	68783625	68784109	ENSSSCG00000017072	68723995	68854573	3.04e-07	-4.42354	Intron (ENSSSCT00000018588/ENSSSCG00000017072, intron 4 of 11)	68723995	68854573	130579	-
12	16119724	16120736	ENSSSCG00000017300	16058677	16119709	3.05e-07	-2.65595	Promoter (<=1kb)	16058677	16119709	61033	-
15	45360963	45361346	ENSSSCG00000015781	45357680	45441075	3.06e-07	-4.3236	Intron (ENSSSCT00000017182/ENSSSCG00000015781, intron 7 of 7)	45357680	45441075	83396	-
1	260637502	260638337	ENSSSCG00000028117	260465847	260638348	3.06e-07	-3.21131	Intron (ENSSSCT00000025473/ENSSSCG00000028117, intron 2 of 23)	260465847	260638348	172502	-
12	35610611	35610979	ENSSSCG00000035400	35573363	35644194	3.06e-07	-3.72199	Intron (ENSSSCT00000049123/ENSSSCG00000035400, intron 2 of 4)	35573363	35644194	70832	+
11	76178658	76179346	ENSSSCG00000009543	75862667	76270810	3.06e-07	-3.50827	Intron (ENSSSCT00000010461/ENSSSCG00000009543, intron 28 of 37)	75862667	76270810	408144	+
15	66139881	66140349	ENSSSCG00000015880	65920192	66163803	3.07e-07	-4.40798	Intron (ENSSSCT00000045193/ENSSSCG00000015880, intron 19 of 26)	65920192	66163803	243612	+
1	261334503	261335000	ENSSSCG00000037508	261295717	261372845	3.07e-07	-3.77717	Intron (ENSSSCT00000054653/ENSSSCG00000037508, intron 2 of 18)	261295717	261372845	77129	+
16	63409370	63410020	ENSSSCG00000017038	63409697	63433800	3.07e-07	-2.15179	Promoter (<=1kb)	63409697	63433800	24104	+
12	20290393	20291075	ENSSSCG00000017401	20288411	20342078	3.08e-07	-2.77213	Intron (ENSSSCT00000018946/ENSSSCG00000017401, intron 20 of 20)	20288411	20342078	53668	-
12	38785188	38785634	ENSSSCG00000017694	38581451	38824722	3.09e-07	-3.95936	Intron (ENSSSCT00000042467/ENSSSCG00000017694, intron 3 of 55)	38581451	38824722	243272	-
5	28714413	28715136	ENSSSCG00000000464	28716909	28875331	3.09e-07	-3.60106	Downstream (1-2kb)	28716465	28817975	101511	-
13	32651007	32651588	ENSSSCG00000011398	32641354	32673653	3.11e-07	-3.91602	Intron (ENSSSCT00000012476/ENSSSCG00000011398, intron 2 of 18)	32641354	32673653	32300	+
5	27335998	27336373	ENSSSCG00000036751	27299778	27572618	3.13e-07	-3.93345	Intron (ENSSSCT00000045147/ENSSSCG00000036751, intron 9 of 10)	27299778	27572618	272841	-
17	19342190	19342673	ENSSSCG00000007064	19340972	19363007	3.13e-07	-3.60259	Intron (ENSSSCT00000007735/ENSSSCG00000007064, intron 5 of 5)	19340972	19363007	22036	-
6	62528067	62528606	ENSSSCG00000038009	62496674	62727021	3.13e-07	-4.68717	5' UTR	62528293	62548163	19871	+
13	133268963	133269762	ENSSSCG00000011841	133191870	133269502	3.13e-07	-2.22086	5' UTR	133196062	133269462	73401	-
6	54532827	54533312	ENSSSCG00000003168	54528848	54546818	3.14e-07	-4.04957	Intron (ENSSSCT00000003518/ENSSSCG00000003168, intron 1 of 16)	54528848	54546818	17971	+
10	40732485	40733011	ENSSSCG00000020705	40709927	40737869	3.16e-07	-4.43962	Intron (ENSSSCT00000058548/ENSSSCG00000020705, intron 1 of 6)	40709927	40737869	27943	-
15	137834223	137834639	ENSSSCG00000016338	137793421	137836268	3.16e-07	-3.52698	Intron (ENSSSCT00000017793/ENSSSCG00000016338, intron 5 of 26)	137793421	137836268	42848	-
7	92749466	92749905	ENSSSCG00000039701	92715574	92812930	3.17e-07	-4.33469	Intron (ENSSSCT00000040253/ENSSSCG00000039701, intron 6 of 8)	92715574	92812930	97357	-
6	67605338	67605949	ENSSSCG00000032459	67605885	67689136	3.23e-07	-2.06715	Promoter (<=1kb)	67605885	67689136	83252	+
8	19963492	19963967	ENSSSCG00000022155	19932466	20162688	3.23e-07	-4.16665	Intron (ENSSSCT00000038081/ENSSSCG00000022155, intron 1 of 10)	19932466	20162688	230223	+
14	20100744	20101315	ENSSSCG00000009713	20030474	20127155	3.23e-07	-3.90099	Intron (ENSSSCT00000057616/ENSSSCG00000009713, intron 2 of 13)	20030474	20127155	96682	-
1	129891178	129891584	ENSSSCG00000004747	129884837	129942855	3.27e-07	-3.37587	Exon (ENSSSCT00000031282/ENSSSCG00000004747, exon 14 of 18)	129884837	129942855	58019	-
15	95666473	95667182	ENSSSCG00000016059	95656077	95763523	3.29e-07	-2.97482	Intron (ENSSSCT00000030281/ENSSSCG00000016059, intron 16 of 23)	95656077	95763523	107447	-
2	44336834	44337469	ENSSSCG00000035649	44315662	44366633	3.29e-07	-4.04439	Intron (ENSSSCT00000047637/ENSSSCG00000035649, intron 2 of 10)	44315662	44366633	50972	-
14	29536420	29537044	ENSSSCG00000009777	29520015	29543852	3.3e-07	-3.14881	Intron (ENSSSCT00000047769/ENSSSCG00000009777, intron 2 of 6)	29520015	29543852	23838	-
13	204652140	204652690	ENSSSCG00000012074	204600305	204696337	3.35e-07	-3.92665	Intron (ENSSSCT00000013206/ENSSSCG00000012074, intron 3 of 8)	204600305	204696337	96033	+
8	118416511	118416922	ENSSSCG00000030957	118390630	118507052	3.37e-07	-3.76749	Intron (ENSSSCT00000038683/ENSSSCG00000030957, intron 11 of 23)	118390630	118507052	116423	-
6	81714442	81714933	ENSSSCG00000027659	81638618	81723231	3.38e-07	-3.69546	Intron (ENSSSCT00000057396/ENSSSCG00000027659, intron 1 of 8)	81638618	81723231	84614	-
12	46809460	46809798	ENSSSCG00000017804	46709880	46895778	3.41e-07	-3.26285	Intron (ENSSSCT00000061110/ENSSSCG00000017804, intron 2 of 22)	46709880	46895778	185899	+
3	19559303	19559810	ENSSSCG00000007817	19518680	19560095	3.41e-07	-3.05291	5' UTR	19518680	19560095	41416	-
15	134234788	134235250	ENSSSCG00000016314	134194771	134268853	3.42e-07	-3.47783	Intron (ENSSSCT00000017767/ENSSSCG00000016314, intron 15 of 21)	134194771	134268853	74083	+
12	43519272	43519679	ENSSSCG00000017748	43490814	43753770	3.42e-07	-4.04629	Intron (ENSSSCT00000019317/ENSSSCG00000017748, intron 49 of 58)	43490814	43753770	262957	-
6	58857730	58858319	ENSSSCG00000003269	58857800	58860278	3.47e-07	-2.28534	5' UTR	58857800	58860278	2479	+
15	39417038	39417604	ENSSSCG00000034267	39406059	39718205	3.48e-07	-3.66553	Intron (ENSSSCT00000046337/ENSSSCG00000034267, intron 1 of 2)	39406059	39718205	312147	+
14	99623748	99624179	ENSSSCG00000010435	99574423	99628395	3.48e-07	-3.81014	Intron (ENSSSCT00000011420/ENSSSCG00000010435, intron 4 of 4)	99574423	99628395	53973	+
14	7445872	7446462	ENSSSCG00000033608	7435033	7540958	3.48e-07	-3.72193	Intron (ENSSSCT00000046243/ENSSSCG00000033608, intron 10 of 13)	7435033	7540958	105926	-
13	202074875	202075271	ENSSSCG00000022318	201996905	202129223	3.49e-07	-3.70813	Intron (ENSSSCT00000043733/ENSSSCG00000022318, intron 1 of 8)	201996905	202129223	132319	-
1	107610507	107611110	ENSSSCG00000004552	107585987	107655214	3.49e-07	-3.39839	Intron (ENSSSCT00000059350/ENSSSCG00000004552, intron 11 of 12)	107585987	107655214	69228	-
12	54000670	54001675	ENSSSCG00000017991	53979207	54054490	3.5e-07	-2.81794	Intron (ENSSSCT00000059162/ENSSSCG00000017991, intron 5 of 18)	53979207	54054490	75284	-
6	5638510	5638801	ENSSSCG00000002684	4806014	5684863	3.52e-07	-4.93352	Intron (ENSSSCT00000045679/ENSSSCG00000002684, intron 1 of 13)	4806014	5684863	878850	-
14	129156521	129156972	ENSSSCG00000010683	129113553	129346594	3.53e-07	-3.6746	Intron (ENSSSCT00000049024/ENSSSCG00000010683, intron 1 of 14)	129113553	129346594	233042	+
15	84637418	84638106	ENSSSCG00000016002	84541498	84742497	3.53e-07	-3.87328	Intron (ENSSSCT00000017424/ENSSSCG00000016002, intron 7 of 23)	84541498	84742497	201000	-
6	49279404	49280182	ENSSSCG00000030049	49280296	49314893	3.53e-07	-1.93836	Promoter (<=1kb)	49280296	49314893	34598	+
1	196039531	196040049	ENSSSCG00000005122	195937431	196052182	3.54e-07	-3.95166	Intron (ENSSSCT00000049950/ENSSSCG00000005122, intron 1 of 22)	195937431	196052182	114752	-
1	131050427	131050762	ENSSSCG00000004781	131037641	131053300	3.55e-07	-4.50863	Intron (ENSSSCT00000058654/ENSSSCG00000004781, intron 1 of 6)	131037641	131053300	15660	-
12	16738570	16739182	ENSSSCG00000017306	16693514	16752292	3.56e-07	-3.15335	Intron (ENSSSCT00000036531/ENSSSCG00000017306, intron 1 of 14)	16693514	16752292	58779	-
14	135392081	135392575	ENSSSCG00000010746	135302758	135672926	3.58e-07	-4.32012	Intron (ENSSSCT00000042367/ENSSSCG00000010746, intron 11 of 22)	135302758	135672926	370169	-
1	162290128	162290528	ENSSSCG00000004918	162175447	162305308	3.6e-07	-3.59523	Intron (ENSSSCT00000062871/ENSSSCG00000004918, intron 11 of 12)	162175447	162305308	129862	+
3	112576260	112576621	ENSSSCG00000037751	112478421	112578555	3.6e-07	-3.71439	Intron (ENSSSCT00000055072/ENSSSCG00000037751, intron 41 of 45)	112478421	112578555	100135	+
1	267553048	267553501	ENSSSCG00000005607	267480768	267770439	3.61e-07	-4.19804	Intron (ENSSSCT00000006165/ENSSSCG00000005607, intron 4 of 19)	267480768	267770439	289672	+
12	48254289	48254818	ENSSSCG00000017826	48171859	48386760	3.61e-07	-4.15682	Intron (ENSSSCT00000019401/ENSSSCG00000017826, intron 13 of 18)	48171859	48386760	214902	-
12	15248048	15248799	ENSSSCG00000024813	15230182	15298732	3.61e-07	-3.53565	Intron (ENSSSCT00000033901/ENSSSCG00000024813, intron 6 of 15)	15230182	15298732	68551	-
2	90212333	90212830	ENSSSCG00000035757	89957682	90263027	3.63e-07	-4.14234	Intron (ENSSSCT00000039349/ENSSSCG00000035757, intron 1 of 14)	89957682	90263027	305346	-
15	80892950	80893385	ENSSSCG00000022345	80731249	80927746	3.63e-07	-3.45943	Intron (ENSSSCT00000040421/ENSSSCG00000022345, intron 2 of 13)	80731249	80927746	196498	-
5	151448	152212	ENSSSCG00000036154	151600	156317	3.64e-07	-2.18244	5' UTR	151600	156317	4718	+
10	66492957	66493280	ENSSSCG00000035212	66488652	66494904	3.65e-07	-3.52136	Intron (ENSSSCT00000039193/ENSSSCG00000035212, intron 3 of 4)	66488652	66494904	6253	+
14	10227151	10227822	ENSSSCG00000009657	10195371	10284707	3.67e-07	-3.24793	Intron (ENSSSCT00000010588/ENSSSCG00000009657, intron 2 of 9)	10195371	10284707	89337	+
3	39373955	39374324	ENSSSCG00000035594	39365802	39376023	3.67e-07	-3.67837	5' UTR	39365802	39376023	10222	-
1	161384748	161385232	ENSSSCG00000004907	161320536	161551830	3.69e-07	-3.66985	Intron (ENSSSCT00000005413/ENSSSCG00000004907, intron 2 of 10)	161320536	161551830	231295	+
6	101419882	101420431	ENSSSCG00000003687	101420336	101668866	3.71e-07	-3.00657	Promoter (<=1kb)	101420336	101670044	249709	+
1	16173905	16174864	ENSSSCG00000004101	16138873	16197219	3.71e-07	-3.34005	Intron (ENSSSCT00000054854/ENSSSCG00000004101, intron 3 of 5)	16138873	16197219	58347	+
9	17150054	17150473	ENSSSCG00000014900	17128805	17222742	3.72e-07	-3.58496	Intron (ENSSSCT00000036962/ENSSSCG00000014900, intron 1 of 4)	17128805	17222742	93938	-
7	57968436	57968879	ENSSSCG00000001873	57949455	57988335	3.74e-07	-3.98135	Intron (ENSSSCT00000002098/ENSSSCG00000001873, intron 1 of 9)	57949455	57988335	38881	+
5	18718071	18719145	ENSSSCG00000000276	18718158	18723550	3.75e-07	-2.20315	5' UTR	18718158	18723550	5393	+
1	254143351	254143974	ENSSSCG00000005480	254078730	254156331	3.77e-07	-3.49363	Intron (ENSSSCT00000006026/ENSSSCG00000005480, intron 16 of 17)	254078730	254156331	77602	+
1	217001797	217002821	ENSSSCG00000005215	216848648	217002166	3.77e-07	-2.05842	Promoter (<=1kb)	216848648	217002166	153519	-
9	125040874	125041365	ENSSSCG00000015563	124848358	125144253	3.77e-07	-3.81653	Intron (ENSSSCT00000045759/ENSSSCG00000015563, intron 3 of 18)	124848358	125144253	295896	+
6	168549769	168550327	ENSSSCG00000023920	168535654	168681996	3.78e-07	-3.77112	Intron (ENSSSCT00000029090/ENSSSCG00000023920, intron 2 of 10)	168535654	168681996	146343	+
X	97349641	97350115	ENSSSCG00000012633	97300471	97356131	3.79e-07	-3.66838	Intron (ENSSSCT00000044681/ENSSSCG00000012633, intron 10 of 10)	97300471	97356131	55661	+
5	28542297	28542976	ENSSSCG00000029815	28300950	28605119	3.8e-07	-4.08746	Intron (ENSSSCT00000062028/ENSSSCG00000029815, intron 8 of 21)	28300950	28605119	304170	+
7	9777975	9778641	ENSSSCG00000035867	9735935	9853732	3.81e-07	-4.50335	Intron (ENSSSCT00000056468/ENSSSCG00000035867, intron 1 of 1)	9735935	9853732	117798	-
7	29962760	29963444	ENSSSCG00000039272	29938805	29962947	3.82e-07	-3.53318	Promoter (<=1kb)	29938805	29962947	24143	-
3	26403766	26404419	ENSSSCG00000039337	26404370	26409336	3.83e-07	-3.83237	Promoter (<=1kb)	26404370	26409336	4967	+
13	35358362	35358777	ENSSSCG00000021408	35347339	35377387	3.85e-07	-3.1822	Intron (ENSSSCT00000025213/ENSSSCG00000021408, intron 4 of 13)	35347339	35377387	30049	-
1	28302381	28303263	ENSSSCG00000004165	27958268	28302666	3.89e-07	-2.47973	Promoter (<=1kb)	27958268	28302666	344399	-
6	166728496	166729053	ENSSSCG00000006963	166706320	166910873	3.89e-07	-3.43056	Intron (ENSSSCT00000007628/ENSSSCG00000006963, intron 2 of 2)	166706320	166910873	204554	-
2	66420452	66420987	ENSSSCG00000029347	66399070	66453357	3.9e-07	-3.59407	Intron (ENSSSCT00000014991/ENSSSCG00000029347, intron 2 of 4)	66399070	66453357	54288	-
5	69710523	69710988	ENSSSCG00000000766	69621879	69741434	3.9e-07	-4.38135	Intron (ENSSSCT00000000830/ENSSSCG00000000766, intron 3 of 18)	69621879	69741434	119556	+
5	14724585	14725228	ENSSSCG00000031661	14720120	14755815	3.93e-07	-3.7998	Intron (ENSSSCT00000039007/ENSSSCG00000031661, intron 5 of 6)	14720120	14755815	35696	-
8	101429631	101430380	ENSSSCG00000026290	101420672	101429976	3.94e-07	-2.15256	Promoter (<=1kb)	101420672	101429976	9305	-
2	70914022	70914642	ENSSSCG00000013599	70905765	70913026	3.96e-07	-2.94753	Promoter (1-2kb)	70905765	70913026	7262	-
12	236987	237703	ENSSSCG00000017137	228630	237933	3.97e-07	-2.64921	Intron (ENSSSCT00000044308/ENSSSCG00000017137, intron 2 of 4)	228630	237933	9304	-
13	66377862	66378402	ENSSSCG00000011570	66350606	66416831	3.98e-07	-3.57836	Intron (ENSSSCT00000051036/ENSSSCG00000011570, intron 2 of 12)	66350606	66416831	66226	+
9	6319057	6320008	ENSSSCG00000014794	6319475	6419669	3.99e-07	-1.97992	5' UTR	6319475	6419669	100195	+
1	138815458	138815968	ENSSSCG00000038452	138619706	139016125	4e-07	-3.50087	Intron (ENSSSCT00000041094/ENSSSCG00000038452, intron 8 of 22)	138619706	139016125	396420	-
2	77047687	77048185	ENSSSCG00000022528	77043337	77045218	4e-07	-3.30291	Downstream (<1kb)	77049608	77070361	20754	-
3	73888321	73888977	ENSSSCG00000008348	73876000	73910501	4e-07	-3.7285	Intron (ENSSSCT00000009142/ENSSSCG00000008348, intron 7 of 10)	73876000	73910501	34502	-
7	55354610	55354993	ENSSSCG00000001849	55351083	55373894	4.02e-07	-4.187	Intron (ENSSSCT00000035626/ENSSSCG00000001849, intron 15 of 20)	55351083	55373894	22812	-
7	91359623	91360566	ENSSSCG00000002294	91343988	91385910	4.02e-07	-3.60428	Intron (ENSSSCT00000002555/ENSSSCG00000002294, intron 2 of 7)	91343988	91385910	41923	+
9	101693627	101694157	ENSSSCG00000031780	101599253	101931764	4.03e-07	-4.65764	Intron (ENSSSCT00000039917/ENSSSCG00000031780, intron 2 of 8)	101599253	101931764	332512	+
4	69643138	69643944	ENSSSCG00000022092	69615559	69806496	4.03e-07	-3.62611	Intron (ENSSSCT00000061005/ENSSSCG00000022092, intron 1 of 6)	69615559	69806496	190938	+
2	47216013	47216490	ENSSSCG00000013400	47135586	47302040	4.03e-07	-3.50469	Intron (ENSSSCT00000014639/ENSSSCG00000013400, intron 3 of 20)	47135586	47302040	166455	-
14	12189461	12189887	ENSSSCG00000009676	12137681	12198206	4.05e-07	-3.61784	Intron (ENSSSCT00000024522/ENSSSCG00000009676, intron 1 of 9)	12137681	12198206	60526	-
4	122838846	122839559	ENSSSCG00000022447	122826727	122840508	4.05e-07	-3.1592	3' UTR	122826727	122840508	13782	+
2	66213221	66214024	ENSSSCG00000013736	66208424	66216017	4.05e-07	-2.39366	3' UTR	66208424	66216017	7594	+
3	17097933	17098331	ENSSSCG00000035952	17093278	17098748	4.05e-07	-2.72325	5' UTR	17093278	17098748	5471	-
3	6442616	6443111	ENSSSCG00000031809	6442363	6467464	4.05e-07	-2.63604	Intron (ENSSSCT00000054479/ENSSSCG00000031809, intron 1 of 6)	6442363	6467464	25102	+
10	56344365	56344889	ENSSSCG00000011102	56244105	56428786	4.07e-07	-4.23914	Intron (ENSSSCT00000012149/ENSSSCG00000011102, intron 6 of 16)	56244105	56428786	184682	-
6	158906991	158907651	ENSSSCG00000003848	158798205	158982381	4.07e-07	-2.38395	Intron (ENSSSCT00000046538/ENSSSCG00000003848, intron 2 of 17)	158798205	158982381	184177	+
10	43307787	43308458	ENSSSCG00000011030	43103337	43415576	4.07e-07	-2.73248	Intron (ENSSSCT00000012072/ENSSSCG00000011030, intron 28 of 67)	43103337	43415576	312240	-
1	75474611	75475016	ENSSSCG00000004413	75465299	75508244	4.07e-07	-3.60302	Intron (ENSSSCT00000004876/ENSSSCG00000004413, intron 7 of 7)	75465299	75508244	42946	-
4	14410312	14410970	ENSSSCG00000037755	14355345	14598514	4.15e-07	-3.43706	Intron (ENSSSCT00000065579/ENSSSCG00000037755, intron 4 of 6)	14355345	14598514	243170	-
5	60561779	60562275	ENSSSCG00000024152	60394656	60776597	4.15e-07	-3.33837	Intron (ENSSSCT00000051075/ENSSSCG00000024152, intron 4 of 8)	60394656	60776597	381942	-
6	63864121	63864897	ENSSSCG00000021890	63863996	63894375	4.18e-07	-2.848	3' UTR	63863996	63894375	30380	-
1	180534410	180534911	ENSSSCG00000005022	180479612	180536286	4.19e-07	-4.65883	Intron (ENSSSCT00000053603/ENSSSCG00000005022, intron 1 of 24)	180479612	180536286	56675	-
12	33286797	33287226	ENSSSCG00000017617	33264904	33297860	4.19e-07	-4.28293	Intron (ENSSSCT00000057144/ENSSSCG00000017617, intron 6 of 13)	33264904	33297860	32957	+
14	30713467	30714037	ENSSSCG00000009802	30699660	30791296	4.19e-07	-3.54611	Intron (ENSSSCT00000010744/ENSSSCG00000009802, intron 21 of 21)	30699660	30791296	91637	-
15	80623706	80624202	ENSSSCG00000027348	80521036	80646460	4.2e-07	-3.64987	Intron (ENSSSCT00000062056/ENSSSCG00000027348, intron 1 of 7)	80521036	80646460	125425	-
2	86315497	86316024	ENSSSCG00000014097	86045531	86322681	4.22e-07	-2.90402	Intron (ENSSSCT00000038239/ENSSSCG00000014097, intron 19 of 22)	86045531	86322681	277151	+
10	1147745	1148154	ENSSSCG00000032416	1144392	1152122	4.22e-07	-3.82346	3' UTR	1144392	1152122	7731	-
18	39523317	39523891	ENSSSCG00000016665	39417837	39663999	4.24e-07	-3.79418	Intron (ENSSSCT00000023205/ENSSSCG00000016665, intron 8 of 14)	39417837	39663999	246163	-
4	732540	732986	ENSSSCG00000039094	689226	752960	4.3e-07	-3.22577	Intron (ENSSSCT00000059240/ENSSSCG00000039094, intron 16 of 43)	689226	752960	63735	+
4	101611382	101611848	ENSSSCG00000006720	101589782	101787888	4.33e-07	-3.77517	Intron (ENSSSCT00000059375/ENSSSCG00000006720, intron 4 of 10)	101589782	101787888	198107	-
5	74640359	74640878	ENSSSCG00000000795	74502100	74650861	4.37e-07	-3.78925	Intron (ENSSSCT00000047922/ENSSSCG00000000795, intron 1 of 36)	74502100	74650861	148762	-
14	129014653	129015208	ENSSSCG00000010680	129007209	129048107	4.41e-07	-3.00491	Intron (ENSSSCT00000043840/ENSSSCG00000010680, intron 1 of 8)	129007209	129048107	40899	+
4	57693835	57694198	ENSSSCG00000006161	57684704	57744709	4.46e-07	-3.37784	Intron (ENSSSCT00000035321/ENSSSCG00000006161, intron 2 of 5)	57684704	57744709	60006	+
4	10639702	10640133	ENSSSCG00000005959	10476098	10642712	4.47e-07	-3.6612	Intron (ENSSSCT00000065443/ENSSSCG00000005959, intron 10 of 10)	10476098	10642712	166615	+
6	103113267	103113655	ENSSSCG00000003690	102872116	103199837	4.48e-07	-4.14238	Intron (ENSSSCT00000056736/ENSSSCG00000003690, intron 5 of 10)	102872116	103199837	327722	+
13	198116227	198116962	ENSSSCG00000012050	198106257	198123962	4.48e-07	-2.96347	Intron (ENSSSCT00000013182/ENSSSCG00000012050, intron 1 of 4)	198106257	198123962	17706	-
6	89557727	89558248	ENSSSCG00000032078	89513925	89583820	4.48e-07	-3.22861	Intron (ENSSSCT00000044781/ENSSSCG00000032078, intron 8 of 8)	89513925	89583820	69896	+
15	3148755	3149401	ENSSSCG00000015677	2957609	3179400	4.48e-07	-3.9224	Intron (ENSSSCT00000017076/ENSSSCG00000015677, intron 1 of 5)	2957609	3179400	221792	-
15	138657428	138658358	ENSSSCG00000024777	138382798	138657270	4.49e-07	-1.94782	Promoter (<=1kb)	138382798	138657270	274473	-
14	99171150	99171858	ENSSSCG00000010433	99147185	99216885	4.49e-07	-4.0393	Intron (ENSSSCT00000037052/ENSSSCG00000010433, intron 2 of 5)	99147185	99216885	69701	-
13	110729134	110729712	ENSSSCG00000011752	110586926	110928461	4.5e-07	-3.14097	Intron (ENSSSCT00000042601/ENSSSCG00000011752, intron 3 of 24)	110586926	110928461	341536	+
13	68872373	68872865	ENSSSCG00000011589	68828618	68905345	4.5e-07	-3.36293	Intron (ENSSSCT00000047035/ENSSSCG00000011589, intron 14 of 26)	68828618	68905345	76728	+
6	63858787	63859419	ENSSSCG00000038967	63844432	63863094	4.51e-07	-3.1409	Intron (ENSSSCT00000045165/ENSSSCG00000038967, intron 1 of 11)	63844432	63863094	18663	-
1	131180219	131180482	ENSSSCG00000035284	131178307	131200388	4.53e-07	-3.64111	5' UTR	131178319	131199664	21346	+
7	88104916	88105725	ENSSSCG00000002259	88105684	88219075	4.53e-07	-2.56803	Promoter (<=1kb)	88105684	88219075	113392	+
4	95075092	95075539	ENSSSCG00000006542	94929776	95108365	4.53e-07	-4.85572	Intron (ENSSSCT00000007166/ENSSSCG00000006542, intron 3 of 8)	94929776	95108365	178590	+
10	47952422	47952852	ENSSSCG00000011056	47671219	48046518	4.53e-07	-3.26679	Intron (ENSSSCT00000012100/ENSSSCG00000011056, intron 11 of 22)	47671219	48046518	375300	+
2	74411762	74412179	ENSSSCG00000013509	74381075	74411659	4.53e-07	-2.28888	Promoter (<=1kb)	74381075	74411659	30585	-
11	25643507	25644034	ENSSSCG00000037413	25643706	25649073	4.53e-07	-2.44691	5' UTR	25643706	25649073	5368	+
7	47930020	47930551	ENSSSCG00000001765	47929033	47994484	4.53e-07	-3.19727	Intron (ENSSSCT00000001974/ENSSSCG00000001765, intron 23 of 23)	47929033	47994484	65452	-
12	2734911	2735336	ENSSSCG00000039498	2709983	3137463	4.53e-07	-3.83094	Intron (ENSSSCT00000046208/ENSSSCG00000039498, intron 1 of 14)	2709983	3137463	427481	+
12	42152624	42153083	ENSSSCG00000017728	42120319	42438583	4.56e-07	-4.05945	Intron (ENSSSCT00000019295/ENSSSCG00000017728, intron 1 of 21)	42120319	42438583	318265	+
1	268935491	268936181	ENSSSCG00000005654	268936026	269003036	4.56e-07	-2.23306	Promoter (<=1kb)	268936026	269003036	67011	+
7	29025583	29026248	ENSSSCG00000001499	28811974	29299171	4.58e-07	-4.20425	Intron (ENSSSCT00000041384/ENSSSCG00000001499, intron 5 of 102)	28811974	29299171	487198	+
4	2702559	2702878	ENSSSCG00000038397	2656545	2895015	4.61e-07	-4.53634	Intron (ENSSSCT00000065316/ENSSSCG00000038397, intron 2 of 33)	2656545	2895015	238471	+
16	64694764	64695663	ENSSSCG00000017046	64359066	64751966	4.63e-07	-3.06301	Intron (ENSSSCT00000018559/ENSSSCG00000017046, intron 10 of 16)	64359066	64751966	392901	+
1	252825180	252825664	ENSSSCG00000005465	252754818	252956104	4.63e-07	-3.50682	Exon (ENSSSCT00000006011/ENSSSCG00000005465, exon 16 of 17)	252825048	252956104	131057	-
14	111614452	111615058	ENSSSCG00000006165	111588091	111621560	4.63e-07	-3.50581	Intron (ENSSSCT00000006759/ENSSSCG00000006165, intron 2 of 24)	111588091	111621560	33470	-
3	125895385	125895788	ENSSSCG00000008635	125861432	125956643	4.63e-07	-3.0614	Intron (ENSSSCT00000061079/ENSSSCG00000008635, intron 12 of 20)	125861432	125956643	95212	+
13	61526903	61528261	ENSSSCG00000036136	61525926	61535671	4.64e-07	-2.21384	Intron (ENSSSCT00000056298/ENSSSCG00000036136, intron 1 of 5)	61525926	61535671	9746	+
14	109748555	109749113	ENSSSCG00000010534	109730597	109755214	4.64e-07	-4.18763	Intron (ENSSSCT00000011524/ENSSSCG00000010534, intron 3 of 18)	109730597	109755214	24618	-
6	62754229	62754826	ENSSSCG00000021888	62754117	62768199	4.68e-07	-4.06848	5' UTR	62754353	62768886	14534	+
13	36424281	36425043	ENSSSCG00000027019	36221920	36949530	4.68e-07	-4.48864	Intron (ENSSSCT00000051876/ENSSSCG00000027019, intron 3 of 31)	36221920	36949530	727611	+
9	105870156	105870610	ENSSSCG00000015433	105859226	105893692	4.69e-07	-4.05399	Intron (ENSSSCT00000016813/ENSSSCG00000015433, intron 3 of 14)	105859226	105893692	34467	+
1	251565032	251565470	ENSSSCG00000005455	251370189	251571076	4.71e-07	-4.55049	Intron (ENSSSCT00000006000/ENSSSCG00000005455, intron 1 of 47)	251370189	251571076	200888	-
12	2770048	2770634	ENSSSCG00000039498	2709983	3137463	4.74e-07	-5.13895	Intron (ENSSSCT00000046208/ENSSSCG00000039498, intron 1 of 14)	2709983	3137463	427481	+
3	59773449	59773865	ENSSSCG00000008245	59776236	59777257	4.78e-07	-3.02637	Downstream (2-3kb)	59776236	59777257	1022	-
8	45779450	45780001	ENSSSCG00000024960	45578002	45808789	4.78e-07	-3.67112	Intron (ENSSSCT00000024403/ENSSSCG00000024960, intron 1 of 5)	45578002	45808789	230788	-
3	69700975	69701655	ENSSSCG00000008307	69701134	69833964	4.8e-07	-2.31533	Intron (ENSSSCT00000009098/ENSSSCG00000008307, intron 1 of 14)	69701134	69833964	132831	+
1	90664338	90664936	ENSSSCG00000033155	90643886	90688161	4.8e-07	-3.49596	Intron (ENSSSCT00000058400/ENSSSCG00000033155, intron 2 of 7)	90643886	90688161	44276	+
1	269889910	269890472	ENSSSCG00000005680	269853399	269902468	4.81e-07	-3.37959	Intron (ENSSSCT00000006245/ENSSSCG00000005680, intron 1 of 3)	269853399	269902468	49070	+
14	71338300	71338908	ENSSSCG00000029311	71283257	71388583	4.82e-07	-3.07257	Intron (ENSSSCT00000041539/ENSSSCG00000029311, intron 6 of 19)	71283257	71388583	105327	+
10	32712047	32712550	ENSSSCG00000024384	32673977	32716251	4.84e-07	-3.32643	Intron (ENSSSCT00000027910/ENSSSCG00000024384, intron 8 of 8)	32673977	32716251	42275	+
13	34075320	34076539	ENSSSCG00000023033	34075533	34084288	4.85e-07	-2.06442	5' UTR	34075533	34088506	12974	+
6	18670748	18671169	ENSSSCG00000023684	18660642	18673673	4.85e-07	-3.39808	Intron (ENSSSCT00000029094/ENSSSCG00000023684, intron 1 of 2)	18660642	18673673	13032	+
17	41080148	41080705	ENSSSCG00000007340	41048964	41078506	4.86e-07	-3.41504	Promoter (1-2kb)	41048964	41078506	29543	-
1	161507944	161508441	ENSSSCG00000004907	161320536	161551830	4.88e-07	-4.00899	Intron (ENSSSCT00000005413/ENSSSCG00000004907, intron 2 of 10)	161320536	161551830	231295	+
2	149879606	149880256	ENSSSCG00000014428	149731213	149901043	4.92e-07	-3.10109	Intron (ENSSSCT00000038984/ENSSSCG00000014428, intron 2 of 6)	149731213	149901043	169831	-
17	47661568	47661931	ENSSSCG00000038594	47646933	47670461	4.92e-07	-3.41111	Intron (ENSSSCT00000049336/ENSSSCG00000038594, intron 1 of 4)	47646933	47670461	23529	-
10	32763272	32763730	ENSSSCG00000010987	32755978	32892869	4.94e-07	-3.93923	Intron (ENSSSCT00000012026/ENSSSCG00000010987, intron 1 of 27)	32755978	32892869	136892	+
6	86032050	86032540	ENSSSCG00000003589	85891364	86092603	4.94e-07	-3.16123	Intron (ENSSSCT00000056195/ENSSSCG00000003589, intron 6 of 6)	85891364	86092603	201240	-
12	35432872	35433696	ENSSSCG00000034217	35396569	35433299	4.94e-07	-2.10832	5' UTR	35396569	35433299	36731	-
2	151472845	151473469	ENSSSCG00000032731	151463230	151521861	4.94e-07	-3.35683	Intron (ENSSSCT00000062173/ENSSSCG00000032731, intron 1 of 14)	151463230	151521861	58632	+
1	234526300	234527236	ENSSSCG00000037497	234370947	234581120	4.96e-07	-2.97588	Intron (ENSSSCT00000052100/ENSSSCG00000037497, intron 1 of 5)	234370947	234581120	210174	+
4	94819539	94819988	ENSSSCG00000006539	94818322	94831763	4.97e-07	-2.08298	5' UTR	94819615	94832084	12470	+
9	124496596	124496998	ENSSSCG00000015556	124435974	124495355	5.02e-07	-3.83168	Downstream (1-2kb)	124435974	124495355	59382	+
5	21372795	21373493	ENSSSCG00000037597	21365789	21392707	5.04e-07	-2.00479	Intron (ENSSSCT00000051490/ENSSSCG00000037597, intron 4 of 8)	21365789	21392707	26919	+
4	88542701	88543155	ENSSSCG00000006345	88521893	88561010	5.04e-07	-3.95014	Intron (ENSSSCT00000006953/ENSSSCG00000006345, intron 5 of 8)	88521893	88561010	39118	+
3	68161109	68161598	ENSSSCG00000008261	68153824	68231615	5.05e-07	-3.13913	Intron (ENSSSCT00000009047/ENSSSCG00000008261, intron 15 of 17)	68153824	68231615	77792	-
3	73554464	73554875	ENSSSCG00000008344	73519883	73530472	5.05e-07	-4.52154	Downstream (1-2kb)	73556565	73649411	92847	-
15	71439985	71440309	ENSSSCG00000025598	71342165	71498238	5.05e-07	-3.87699	Intron (ENSSSCT00000050284/ENSSSCG00000025598, intron 2 of 14)	71342165	71498238	156074	-
14	21808402	21808754	ENSSSCG00000009722	21754579	22121044	5.08e-07	-1.72484	Intron (ENSSSCT00000010659/ENSSSCG00000009722, intron 2 of 10)	21754579	22121044	366466	+
4	95766653	95767108	ENSSSCG00000006562	95766589	95860823	5.09e-07	-2.07489	Intron (ENSSSCT00000007189/ENSSSCG00000006562, intron 1 of 10)	95766589	95860823	94235	+
6	99119314	99119765	ENSSSCG00000003684	99062352	99178054	5.1e-07	-3.86899	Intron (ENSSSCT00000050126/ENSSSCG00000003684, intron 3 of 14)	99062352	99178054	115703	-
5	18288200	18288757	ENSSSCG00000032028	18266481	18300544	5.1e-07	-3.66243	Intron (ENSSSCT00000038992/ENSSSCG00000032028, intron 6 of 13)	18266481	18300544	34064	+
18	18525982	18526369	ENSSSCG00000016555	18495714	18548728	5.1e-07	-5.14296	Intron (ENSSSCT00000047402/ENSSSCG00000016555, intron 9 of 9)	18495714	18548728	53015	-
18	19884114	19884679	ENSSSCG00000016582	19883819	19898372	5.11e-07	-3.27834	Intron (ENSSSCT00000018054/ENSSSCG00000016582, intron 5 of 5)	19883819	19898372	14554	-
17	17418900	17419655	ENSSSCG00000007056	17289982	17742258	5.15e-07	-3.62189	Intron (ENSSSCT00000057642/ENSSSCG00000007056, intron 1 of 29)	17289982	17742258	452277	+
7	7896222	7896889	ENSSSCG00000023956	7807048	7981716	5.15e-07	-3.46302	Intron (ENSSSCT00000045222/ENSSSCG00000023956, intron 2 of 7)	7807048	7981716	174669	-
1	268064251	268064508	ENSSSCG00000005614	268010307	268066016	5.16e-07	-3.66411	Intron (ENSSSCT00000060150/ENSSSCG00000005614, intron 1 of 13)	268010307	268066016	55710	-
5	46473777	46474345	ENSSSCG00000000551	46355185	46482280	5.16e-07	-2.76962	Intron (ENSSSCT00000056737/ENSSSCG00000000551, intron 1 of 14)	46355185	46482280	127096	-
7	116741398	116741935	ENSSSCG00000002495	116665429	116748166	5.16e-07	-3.39397	Intron (ENSSSCT00000064433/ENSSSCG00000002495, intron 1 of 18)	116665429	116748166	82738	-
2	4523297	4524324	ENSSSCG00000012884	4396697	4523830	5.2e-07	-2.13335	5' UTR	4402736	4523830	121095	-
7	47922999	47923436	ENSSSCG00000027477	47839079	47924212	5.2e-07	-2.83348	Intron (ENSSSCT00000001964/ENSSSCG00000027477, intron 12 of 12)	47839079	47924212	85134	+
1	205966859	205967673	ENSSSCG00000005180	205925108	206374319	5.25e-07	-3.06992	Intron (ENSSSCT00000044003/ENSSSCG00000005180, intron 1 of 5)	205925108	206374319	449212	+
1	129812174	129812693	ENSSSCG00000004744	129811546	129829049	5.25e-07	-3.2462	3' UTR	129811546	129829049	17504	-
7	15793241	15794095	ENSSSCG00000040178	15793995	15866907	5.26e-07	-2.23514	Promoter (<=1kb)	15793995	15866907	72913	+
1	22355698	22356253	ENSSSCG00000004138	22241307	22436130	5.26e-07	-3.81307	Intron (ENSSSCT00000056296/ENSSSCG00000004138, intron 3 of 10)	22241307	22436130	194824	+
14	76627172	76627739	ENSSSCG00000010312	76629275	76635171	5.26e-07	-3.49424	Promoter (1-2kb)	76629275	76635171	5897	+
7	96798188	96798936	ENSSSCG00000022178	96624274	96798565	5.26e-07	-2.10874	5' UTR	96624274	96798565	174292	-
1	2374545	2375151	ENSSSCG00000004022	2203606	2522599	5.26e-07	-2.27302	Intron (ENSSSCT00000049529/ENSSSCG00000004022, intron 3 of 22)	2203606	2522599	318994	+
12	5208474	5209099	ENSSSCG00000023423	5203195	5208679	5.28e-07	-2.28267	Promoter (<=1kb)	5203195	5208679	5485	-
2	140504034	140504938	ENSSSCG00000014337	140469315	140504363	5.28e-07	-1.93494	Promoter (<=1kb)	140469315	140504363	35049	-
13	198390530	198390874	ENSSSCG00000035537	198371837	198635596	5.3e-07	-3.77218	Intron (ENSSSCT00000042414/ENSSSCG00000035537, intron 7 of 8)	198371837	198635596	263760	-
12	32545052	32545657	ENSSSCG00000017609	32480008	32784590	5.31e-07	-3.42884	Intron (ENSSSCT00000019171/ENSSSCG00000017609, intron 2 of 16)	32480008	32784590	304583	+
8	60779267	60779638	ENSSSCG00000026129	60630117	60792899	5.37e-07	-3.33025	Intron (ENSSSCT00000050951/ENSSSCG00000026129, intron 19 of 21)	60630117	60792899	162783	+
17	62636714	62637358	ENSSSCG00000035304	62636588	62642451	5.38e-07	-2.68664	3' UTR	62636588	62642451	5864	-
14	114575529	114576432	ENSSSCG00000010604	114519928	114644696	5.39e-07	-2.4538	Intron (ENSSSCT00000059472/ENSSSCG00000010604, intron 6 of 12)	114519928	114644696	124769	-
2	69601315	69602034	ENSSSCG00000013633	69602157	69647520	5.39e-07	-2.13594	Promoter (<=1kb)	69602157	69647520	45364	+
1	137205239	137205637	ENSSSCG00000027232	137199072	137249500	5.39e-07	-3.50553	Intron (ENSSSCT00000030424/ENSSSCG00000027232, intron 5 of 6)	137199072	137249500	50429	-
6	155564868	155565537	ENSSSCG00000038041	155566699	155678505	5.45e-07	-3.10852	Promoter (1-2kb)	155566699	155678505	111807	+
4	79944257	79944604	ENSSSCG00000006277	79873985	80190611	5.47e-07	-3.75974	Intron (ENSSSCT00000042869/ENSSSCG00000006277, intron 10 of 18)	79873985	80190611	316627	-
14	64323902	64324549	ENSSSCG00000028327	64328191	64399766	5.48e-07	-4.19099	Downstream (2-3kb)	64326462	64399782	73321	-
2	91314221	91314770	ENSSSCG00000014136	91287931	91606344	5.48e-07	-3.55766	Intron (ENSSSCT00000043338/ENSSSCG00000014136, intron 1 of 7)	91287931	91606344	318414	+
6	12554944	12555393	ENSSSCG00000002712	12548132	12555648	5.51e-07	-3.22695	3' UTR	12548132	12555648	7517	+
17	43978807	43979215	ENSSSCG00000032566	43854224	43984240	5.55e-07	-3.64909	Intron (ENSSSCT00000008049/ENSSSCG00000032566, intron 1 of 3)	43854224	43984240	130017	-
5	8075785	8076540	ENSSSCG00000000078	8060526	8200256	5.56e-07	-3.08558	Intron (ENSSSCT00000048750/ENSSSCG00000000078, intron 15 of 21)	8060526	8200256	139731	-
5	35674477	35674851	ENSSSCG00000021270	35671280	35687414	5.57e-07	-3.62367	Intron (ENSSSCT00000027083/ENSSSCG00000021270, intron 1 of 2)	35671280	35687414	16135	+
14	10262393	10262737	ENSSSCG00000009657	10195371	10284707	5.57e-07	-4.09373	Intron (ENSSSCT00000010588/ENSSSCG00000009657, intron 3 of 9)	10195371	10284707	89337	+
1	137553995	137554452	ENSSSCG00000030560	137387825	137691058	5.6e-07	-5.12378	Intron (ENSSSCT00000005311/ENSSSCG00000030560, intron 2 of 20)	137387825	137691058	303234	-
6	78895651	78896265	ENSSSCG00000003505	78885268	78895853	5.6e-07	-2.09232	Promoter (<=1kb)	78885268	78895853	10586	-
1	72735422	72735758	ENSSSCG00000004371	72552768	72762943	5.64e-07	-5.33173	Intron (ENSSSCT00000004832/ENSSSCG00000004371, intron 9 of 20)	72552768	72762943	210176	+
14	139049898	139050609	ENSSSCG00000040426	139023754	139049973	5.67e-07	-2.00339	Promoter (<=1kb)	139023754	139049973	26220	-
13	124754325	124754645	ENSSSCG00000025770	124699730	124837838	5.67e-07	-5.92892	Intron (ENSSSCT00000057753/ENSSSCG00000025770, intron 2 of 8)	124699730	124837838	138109	+
3	110959137	110959677	ENSSSCG00000026465	110896187	111324971	5.71e-07	-3.23556	Intron (ENSSSCT00000060193/ENSSSCG00000026465, intron 9 of 10)	110896187	111324971	428785	-
17	54945756	54946433	ENSSSCG00000007485	54917240	54999105	5.75e-07	-3.88264	Intron (ENSSSCT00000045913/ENSSSCG00000007485, intron 6 of 9)	54917240	54999105	81866	-
15	48223967	48224403	ENSSSCG00000015820	48136362	48241776	5.76e-07	-4.41128	Exon (ENSSSCT00000047326/ENSSSCG00000015820, exon 16 of 23)	48136362	48241776	105415	+
14	13335216	13336079	ENSSSCG00000009684	13335388	13718909	5.76e-07	-2.43031	5' UTR	13335431	13718907	383477	+
1	194439290	194440177	ENSSSCG00000005112	194439820	194475870	5.77e-07	-2.1472	Promoter (<=1kb)	194439820	194475870	36051	+
6	64255528	64256041	ENSSSCG00000028706	64254908	64302801	5.78e-07	-3.06146	Intron (ENSSSCT00000028272/ENSSSCG00000028706, intron 12 of 12)	64254908	64302801	47894	-
2	59510388	59510852	ENSSSCG00000034314	59499582	59513226	5.78e-07	-3.23143	Intron (ENSSSCT00000063468/ENSSSCG00000034314, intron 4 of 5)	59499582	59513226	13645	+
6	99230675	99231319	ENSSSCG00000038026	99216163	99244959	5.84e-07	-3.22754	Intron (ENSSSCT00000066426/ENSSSCG00000038026, intron 1 of 5)	99216163	99244959	28797	-
13	75492646	75493367	ENSSSCG00000011643	75490959	75509420	5.86e-07	-2.44541	Intron (ENSSSCT00000012744/ENSSSCG00000011643, intron 11 of 11)	75490959	75509420	18462	-
12	16792800	16793249	ENSSSCG00000017307	16775471	16792213	5.86e-07	-4.08392	Promoter (<=1kb)	16775471	16792213	16743	-
2	4448067	4448649	ENSSSCG00000012884	4394676	4523364	5.93e-07	-3.69302	Intron (ENSSSCT00000052161/ENSSSCG00000012884, intron 8 of 22)	4394676	4523364	128689	-
18	11532710	11533341	ENSSSCG00000016520	11533183	11666031	5.93e-07	-2.42415	Promoter (<=1kb)	11533183	11666031	132849	+
6	92444088	92444694	ENSSSCG00000036832	92410292	92462255	5.98e-07	-2.8984	Intron (ENSSSCT00000051976/ENSSSCG00000036832, intron 9 of 9)	92410292	92462255	51964	-
15	16206122	16206793	ENSSSCG00000015690	16162655	16206207	6e-07	-2.38181	Promoter (<=1kb)	16162655	16206207	43553	-
4	98434823	98435149	ENSSSCG00000006648	98389479	98442945	6.01e-07	-5.58142	Intron (ENSSSCT00000007283/ENSSSCG00000006648, intron 14 of 14)	98389479	98442945	53467	+
2	149406007	149406852	ENSSSCG00000038182	149373920	149409847	6.03e-07	-3.91181	3' UTR	149401327	149406474	5148	+
2	65335464	65336113	ENSSSCG00000013758	65307716	65335654	6.04e-07	-2.18115	Promoter (<=1kb)	65307716	65335654	27939	-
18	16206218	16206761	ENSSSCG00000016545	16052623	16329393	6.1e-07	-3.68216	Intron (ENSSSCT00000018015/ENSSSCG00000016545, intron 4 of 7)	16052623	16329393	276771	+
3	173261	173748	ENSSSCG00000020813	164188	202150	6.12e-07	-3.32773	Intron (ENSSSCT00000029086/ENSSSCG00000020813, intron 3 of 9)	164188	202150	37963	+
13	160152929	160153663	ENSSSCG00000011977	160064051	160156991	6.12e-07	-3.04439	Intron (ENSSSCT00000022679/ENSSSCG00000011977, intron 14 of 16)	160064051	160156991	92941	+
2	150525603	150526328	ENSSSCG00000014433	150526229	150537242	6.14e-07	-2.2567	Promoter (<=1kb)	150526229	150537242	11014	+
6	92314496	92315085	ENSSSCG00000003637	92298780	92322693	6.17e-07	-3.52014	Intron (ENSSSCT00000041983/ENSSSCG00000003637, intron 4 of 17)	92298780	92322693	23914	+
6	112603685	112604453	ENSSSCG00000003722	112396329	112628946	6.19e-07	-2.9048	Intron (ENSSSCT00000004122/ENSSSCG00000003722, intron 1 of 15)	112396329	112628946	232618	-
13	47532347	47532850	ENSSSCG00000036148	47275262	47568136	6.19e-07	-3.9358	Intron (ENSSSCT00000050858/ENSSSCG00000036148, intron 1 of 1)	47275262	47568136	292875	-
15	104482117	104482573	ENSSSCG00000016093	104410687	104495722	6.2e-07	-3.95599	Intron (ENSSSCT00000017521/ENSSSCG00000016093, intron 33 of 33)	104410687	104495722	85036	+
13	66277493	66277918	ENSSSCG00000011563	66241664	66308600	6.23e-07	-4.89218	Intron (ENSSSCT00000050784/ENSSSCG00000011563, intron 19 of 43)	66241664	66308600	66937	+
3	94575576	94575954	ENSSSCG00000008444	94351279	94863982	6.25e-07	-3.57888	Intron (ENSSSCT00000009246/ENSSSCG00000008444, intron 2 of 14)	94351279	94863982	512704	-
13	40147470	40148093	ENSSSCG00000011474	40079619	40160378	6.25e-07	-3.26946	Intron (ENSSSCT00000059124/ENSSSCG00000011474, intron 16 of 16)	40079619	40160378	80760	+
13	81982091	81982737	ENSSSCG00000011670	81970406	82045106	6.25e-07	-3.37324	Intron (ENSSSCT00000040346/ENSSSCG00000011670, intron 2 of 6)	81970406	82045106	74701	+
14	109115574	109116013	ENSSSCG00000010528	109088460	109158981	6.26e-07	-3.18627	Intron (ENSSSCT00000043909/ENSSSCG00000010528, intron 11 of 11)	109088460	109158981	70522	+
2	61104934	61105429	ENSSSCG00000013859	61083117	61105199	6.26e-07	-2.37193	5' UTR	61083117	61105199	22083	-
1	235869067	235870094	ENSSSCG00000005300	235854420	235870050	6.27e-07	-1.98666	5' UTR	235854420	235870050	15631	-
X	22068670	22069574	ENSSSCG00000035520	22068922	22069186	6.27e-07	-1.65396	Exon (ENSSSCT00000042093/ENSSSCG00000035520, exon 2 of 2)	22068922	22069186	265	+
1	230727182	230727617	ENSSSCG00000033763	230605256	230907674	6.28e-07	-4.19311	Intron (ENSSSCT00000057300/ENSSSCG00000033763, intron 3 of 7)	230605256	230907674	302419	-
13	40420713	40421625	ENSSSCG00000025529	40375542	40422112	6.29e-07	-3.15482	Intron (ENSSSCT00000029156/ENSSSCG00000025529, intron 1 of 9)	40375542	40422112	46571	-
6	65082506	65083054	ENSSSCG00000024678	65053927	65090151	6.31e-07	-3.7757	Intron (ENSSSCT00000055469/ENSSSCG00000024678, intron 2 of 34)	65053927	65090151	36225	-
6	53441928	53442622	ENSSSCG00000023371	53423485	53443404	6.33e-07	-2.48004	3' UTR	53423485	53443404	19920	+
11	61276662	61277065	ENSSSCG00000031946	61041161	61276963	6.34e-07	-3.66897	3' UTR	61041161	61276963	235803	+
X	125380148	125380545	ENSSSCG00000012816	125372932	125381178	6.35e-07	-4.59529	5' UTR	125372932	125381178	8247	-
6	27771720	27772015	ENSSSCG00000040749	27748609	27790871	6.39e-07	-4.68732	Intron (ENSSSCT00000065701/ENSSSCG00000040749, intron 3 of 15)	27748609	27790871	42263	+
14	133367108	133367481	ENSSSCG00000010728	133245329	133376492	6.39e-07	-3.83406	Intron (ENSSSCT00000011739/ENSSSCG00000010728, intron 1 of 13)	133245329	133376492	131164	-
X	91375147	91375550	ENSSSCG00000012585	91323817	91442301	6.4e-07	-4.64	Intron (ENSSSCT00000013764/ENSSSCG00000012585, intron 2 of 5)	91323817	91442301	118485	-
9	139409002	139409288	ENSSSCG00000022126	139301586	139473353	6.41e-07	-4.30907	Intron (ENSSSCT00000023216/ENSSSCG00000022126, intron 1 of 27)	139301586	139473353	171768	+
14	109538210	109538908	ENSSSCG00000010531	109484152	109569337	6.44e-07	-3.22371	Exon (ENSSSCT00000054712/ENSSSCG00000010531, exon 2 of 6)	109484152	109569337	85186	+
7	64769156	64769724	ENSSSCG00000031498	64762647	64791080	6.45e-07	-3.76467	Intron (ENSSSCT00000038866/ENSSSCG00000031498, intron 2 of 12)	64762647	64791080	28434	+
13	206589470	206590138	ENSSSCG00000022164	206545354	206629125	6.45e-07	-3.548	Intron (ENSSSCT00000043876/ENSSSCG00000022164, intron 6 of 7)	206545354	206629125	83772	-
7	111253084	111253516	ENSSSCG00000002429	111036504	111451774	6.45e-07	-3.68327	Intron (ENSSSCT00000056692/ENSSSCG00000002429, intron 3 of 6)	111036504	111451774	415271	-
2	86165189	86165719	ENSSSCG00000014097	86045531	86322681	6.46e-07	-3.91032	Intron (ENSSSCT00000038239/ENSSSCG00000014097, intron 2 of 22)	86045531	86322681	277151	+
14	43089832	43090290	ENSSSCG00000009953	43049450	43186729	6.47e-07	-3.77309	Intron (ENSSSCT00000054807/ENSSSCG00000009953, intron 4 of 4)	43049450	43186729	137280	+
7	113537052	113537672	ENSSSCG00000002445	113525678	113600411	6.49e-07	-3.52889	Intron (ENSSSCT00000044128/ENSSSCG00000002445, intron 16 of 20)	113525678	113600411	74734	-
7	75788685	75789497	ENSSSCG00000028190	75752418	75796861	6.5e-07	-2.2715	Intron (ENSSSCT00000040095/ENSSSCG00000028190, intron 1 of 1)	75752418	75796861	44444	+
14	9258033	9258478	ENSSSCG00000009650	9258114	9434099	6.55e-07	-3.78136	Intron (ENSSSCT00000010579/ENSSSCG00000009650, intron 1 of 50)	9258114	9434099	175986	+
1	22686496	22687044	ENSSSCG00000004139	22662015	22801620	6.56e-07	-3.53796	Intron (ENSSSCT00000053391/ENSSSCG00000004139, intron 20 of 25)	22662015	22801620	139606	-
5	63020798	63021277	ENSSSCG00000022925	62963644	63041739	6.57e-07	-4.36851	Intron (ENSSSCT00000027869/ENSSSCG00000022925, intron 2 of 10)	62963644	63041739	78096	-
6	50505253	50505611	ENSSSCG00000032434	50485313	50505318	6.57e-07	-4.33196	Promoter (<=1kb)	50485313	50505318	20006	-
7	25071722	25072427	ENSSSCG00000001463	25071712	25077233	6.57e-07	-2.3475	5' UTR	25071712	25077233	5522	+
16	66811353	66812422	ENSSSCG00000017063	66452200	66890392	6.59e-07	-3.53605	Intron (ENSSSCT00000018578/ENSSSCG00000017063, intron 2 of 7)	66452200	66890392	438193	-
10	47846174	47846724	ENSSSCG00000011056	47671219	48046518	6.63e-07	-3.89699	Intron (ENSSSCT00000012100/ENSSSCG00000011056, intron 2 of 22)	47671219	48046518	375300	+
14	80360510	80361251	ENSSSCG00000026268	80249697	80377533	6.63e-07	-3.38827	Intron (ENSSSCT00000027181/ENSSSCG00000026268, intron 1 of 31)	80249697	80377533	127837	-
6	19694812	19695306	ENSSSCG00000002812	19659991	19696049	6.65e-07	-3.60029	Intron (ENSSSCT00000040332/ENSSSCG00000002812, intron 1 of 21)	19659991	19696049	36059	-
2	60961159	60962072	ENSSSCG00000013863	60961522	60970766	6.67e-07	-2.05544	Intron (ENSSSCT00000015143/ENSSSCG00000013863, intron 1 of 4)	60961522	60970766	9245	+
13	2548648	2549145	ENSSSCG00000024938	2503766	2586184	6.67e-07	-3.46113	Intron (ENSSSCT00000032548/ENSSSCG00000024938, intron 3 of 8)	2503766	2586184	82419	-
1	238792538	238793027	ENSSSCG00000005358	238680810	238826387	6.67e-07	-4.0152	Intron (ENSSSCT00000005898/ENSSSCG00000005358, intron 1 of 5)	238680810	238826387	145578	-
1	126075827	126076417	ENSSSCG00000004666	126078503	126114505	6.68e-07	-3.8911	Downstream (2-3kb)	126078503	126114505	36003	-
14	75167891	75168654	ENSSSCG00000010288	74975172	75158855	6.74e-07	-2.49319	Downstream (<1kb)	75169078	75189747	20670	-
4	14511754	14512246	ENSSSCG00000037755	14355345	14598514	6.74e-07	-3.71006	Intron (ENSSSCT00000065579/ENSSSCG00000037755, intron 4 of 6)	14355345	14598514	243170	-
12	19090853	19091461	ENSSSCG00000017366	19077422	19123140	6.75e-07	-2.55615	Intron (ENSSSCT00000044694/ENSSSCG00000017366, intron 2 of 26)	19077422	19123140	45719	+
7	14059633	14060446	ENSSSCG00000001076	13946101	14119091	6.8e-07	-3.34395	Intron (ENSSSCT00000044639/ENSSSCG00000001076, intron 2 of 7)	13946101	14119091	172991	+
5	7134538	7135737	ENSSSCG00000035152	7122609	7134666	6.81e-07	-2.00471	Promoter (<=1kb)	7122609	7134666	12058	-
2	71271149	71271922	ENSSSCG00000013591	71271825	71287788	6.83e-07	-2.1619	Promoter (<=1kb)	71271825	71287788	15964	+
1	223899315	223900212	ENSSSCG00000005257	223839780	224125540	6.83e-07	-2.7291	Intron (ENSSSCT00000005792/ENSSSCG00000005257, intron 20 of 25)	223839780	224125540	285761	-
15	106457292	106457658	ENSSSCG00000016117	106410155	106462945	6.84e-07	-4.0054	Intron (ENSSSCT00000017548/ENSSSCG00000016117, intron 13 of 15)	106410155	106462945	52791	+
9	76276461	76277510	ENSSSCG00000015336	75782362	76306060	6.86e-07	-3.02518	Intron (ENSSSCT00000066333/ENSSSCG00000015336, intron 1 of 19)	75782362	76306060	523699	-
14	72382838	72383895	ENSSSCG00000010253	72382912	72460924	6.92e-07	-2.31857	5' UTR	72382912	72460924	78013	+
12	25515135	25515755	ENSSSCG00000017546	25492537	25553715	6.92e-07	-3.01792	Intron (ENSSSCT00000019100/ENSSSCG00000017546, intron 1 of 5)	25492537	25553715	61179	-
2	84379822	84380374	ENSSSCG00000014080	84380212	84402950	6.92e-07	-2.2712	Promoter (<=1kb)	84380212	84402950	22739	+
6	59516459	59517201	ENSSSCG00000035829	59517098	59524550	6.92e-07	-1.98259	Promoter (<=1kb)	59517098	59524550	7453	+
6	149985494	149986381	ENSSSCG00000003820	149974651	149986255	6.94e-07	-2.00617	5' UTR	149974651	149986255	11605	-
9	125044501	125044915	ENSSSCG00000015563	124848358	125144253	6.94e-07	-4.23991	Intron (ENSSSCT00000045759/ENSSSCG00000015563, intron 3 of 18)	124848358	125144253	295896	+
10	40720040	40720567	ENSSSCG00000020705	40709927	40737869	6.97e-07	-4.75743	Intron (ENSSSCT00000058548/ENSSSCG00000020705, intron 4 of 6)	40709927	40737869	27943	-
3	46865812	46866586	ENSSSCG00000008125	46847900	46892908	6.98e-07	-3.25163	Intron (ENSSSCT00000008901/ENSSSCG00000008125, intron 9 of 17)	46847900	46892908	45009	-
2	79241673	79242253	ENSSSCG00000024043	79182949	79406874	6.99e-07	-4.14419	Intron (ENSSSCT00000022836/ENSSSCG00000024043, intron 2 of 21)	79182949	79406874	223926	+
6	64193010	64193524	ENSSSCG00000040944	64188029	64242593	7.01e-07	-2.9581	Intron (ENSSSCT00000048902/ENSSSCG00000040944, intron 1 of 6)	64188029	64242593	54565	+
1	270079467	270080088	ENSSSCG00000005689	270050033	270114143	7.01e-07	-4.68101	Intron (ENSSSCT00000064043/ENSSSCG00000005689, intron 5 of 13)	270050033	270114143	64111	-
13	68862413	68862844	ENSSSCG00000011589	68828618	68905345	7.08e-07	-4.19804	Intron (ENSSSCT00000047035/ENSSSCG00000011589, intron 8 of 26)	68828618	68905345	76728	+
14	131672575	131672979	ENSSSCG00000037530	131621319	131697614	7.13e-07	-3.26041	Intron (ENSSSCT00000058319/ENSSSCG00000037530, intron 3 of 3)	131621319	131697614	76296	+
6	61926445	61926754	ENSSSCG00000038250	61920133	61926584	7.19e-07	-4.26862	Promoter (<=1kb)	61920133	61926584	6452	-
1	254175907	254176693	ENSSSCG00000005481	254176325	254211804	7.21e-07	-2.74379	Promoter (<=1kb)	254176325	254211804	35480	+
9	66837396	66838144	ENSSSCG00000015645	66837804	67114343	7.23e-07	-1.86407	Promoter (<=1kb)	66837804	67114343	276540	+
10	44279182	44279753	ENSSSCG00000011039	44239274	44320971	7.26e-07	-3.57645	Intron (ENSSSCT00000040811/ENSSSCG00000011039, intron 6 of 12)	44239274	44320971	81698	+
17	30817299	30817743	ENSSSCG00000007133	30800435	30839742	7.27e-07	-3.63421	Intron (ENSSSCT00000044534/ENSSSCG00000007133, intron 2 of 12)	30800435	30839742	39308	-
12	1072284	1072871	ENSSSCG00000035253	1071614	1074688	7.27e-07	-2.97366	Intron (ENSSSCT00000041350/ENSSSCG00000035253, intron 1 of 2)	1071614	1074688	3075	+
13	71671836	71672234	ENSSSCG00000040879	71634559	71707032	7.27e-07	-4.19735	Intron (ENSSSCT00000061288/ENSSSCG00000040879, intron 1 of 4)	71634559	71707032	72474	-
3	68599779	68600376	ENSSSCG00000008281	68598236	68615342	7.29e-07	-2.74067	5' UTR	68599924	68615342	15419	+
13	29703866	29704514	ENSSSCG00000011324	29695676	29703622	7.34e-07	-3.15554	Promoter (<=1kb)	29695676	29703622	7947	-
18	1457047	1457500	ENSSSCG00000033272	1444739	1499876	7.34e-07	-3.19488	Intron (ENSSSCT00000060196/ENSSSCG00000033272, intron 8 of 9)	1444739	1499876	55138	-
15	140079056	140079709	ENSSSCG00000016368	140060378	140121192	7.35e-07	-3.58839	Intron (ENSSSCT00000017823/ENSSSCG00000016368, intron 2 of 12)	140060378	140121192	60815	+
2	74044973	74045637	ENSSSCG00000037153	74042989	74044983	7.38e-07	-2.14742	Promoter (<=1kb)	74042989	74044983	1995	-
6	166002923	166003916	ENSSSCG00000003919	166003087	166013671	7.4e-07	-2.0114	5' UTR	166003087	166013671	10585	+
13	179321083	179321695	ENSSSCG00000012007	179309386	179321259	7.47e-07	-2.29885	Promoter (<=1kb)	179309386	179321259	11874	-
15	54263550	54263914	ENSSSCG00000015841	54258681	54275339	7.47e-07	-3.85798	Exon (ENSSSCT00000059334/ENSSSCG00000015841, exon 9 of 15)	54258681	54275339	16659	+
13	79545841	79546240	ENSSSCG00000021203	79425840	79610840	7.48e-07	-3.85609	Intron (ENSSSCT00000066091/ENSSSCG00000021203, intron 3 of 24)	79425840	79610840	185001	-
8	116519184	116519704	ENSSSCG00000009157	116415272	116545514	7.49e-07	-3.80735	Intron (ENSSSCT00000010028/ENSSSCG00000009157, intron 1 of 10)	116415272	116545514	130243	-
9	27279124	27279723	ENSSSCG00000037015	27207236	27279173	7.58e-07	-2.18675	Promoter (<=1kb)	27207236	27279173	71938	-
11	16572699	16573079	ENSSSCG00000029598	16572302	16658101	7.58e-07	-3.64061	3' UTR	16572302	16658101	85800	-
4	106569662	106570076	ENSSSCG00000006760	106566986	106626972	7.64e-07	-2.49449	3' UTR	106568607	106616275	47669	-
7	92747882	92748543	ENSSSCG00000039701	92715574	92812930	7.65e-07	-3.47115	Intron (ENSSSCT00000040253/ENSSSCG00000039701, intron 6 of 8)	92715574	92812930	97357	-
12	13656428	13656944	ENSSSCG00000017272	13495008	13654937	7.69e-07	-3.20022	Promoter (1-2kb)	13495008	13654937	159930	-
5	34183192	34183673	ENSSSCG00000023936	34067994	34218520	7.69e-07	-3.58636	Intron (ENSSSCT00000022623/ENSSSCG00000023936, intron 14 of 25)	34067994	34218520	150527	+
14	41650303	41650884	ENSSSCG00000009937	41622363	41723642	7.69e-07	-3.64211	Intron (ENSSSCT00000010889/ENSSSCG00000009937, intron 37 of 54)	41622363	41723642	101280	-
17	47131020	47131604	ENSSSCG00000031648	47130819	47148317	7.7e-07	-3.24793	5' UTR	47130819	47148317	17499	+
6	69093702	69094398	ENSSSCG00000033497	68957283	69211169	7.72e-07	-2.86086	Intron (ENSSSCT00000065793/ENSSSCG00000033497, intron 6 of 22)	68957283	69211169	253887	-
5	44091492	44092108	ENSSSCG00000027447	43913655	44204652	7.74e-07	-3.94871	Intron (ENSSSCT00000024051/ENSSSCG00000027447, intron 7 of 16)	43913655	44204652	290998	+
6	74298736	74299207	ENSSSCG00000037676	74236636	74344090	7.77e-07	-3.66965	Intron (ENSSSCT00000049223/ENSSSCG00000037676, intron 2 of 7)	74236636	74344090	107455	+
4	35116360	35116849	ENSSSCG00000006059	34924371	35367528	7.82e-07	-3.56102	Intron (ENSSSCT00000033719/ENSSSCG00000006059, intron 2 of 5)	34924371	35367528	443158	+
9	113895022	113895642	ENSSSCG00000015476	113882214	113895510	7.83e-07	-3.21632	5' UTR	113882214	113895510	13297	-
1	98515527	98516416	ENSSSCG00000004507	98510229	98542315	7.91e-07	-2.95842	Intron (ENSSSCT00000004979/ENSSSCG00000004507, intron 3 of 3)	98510229	98542315	32087	-
9	105630031	105630777	ENSSSCG00000015432	105464484	105733419	7.92e-07	-2.69435	Intron (ENSSSCT00000063788/ENSSSCG00000015432, intron 3 of 11)	105464484	105733419	268936	-
13	132937517	132937890	ENSSSCG00000011833	132820911	133086841	7.94e-07	-4.23704	Intron (ENSSSCT00000055575/ENSSSCG00000011833, intron 5 of 25)	132820911	133086841	265931	+
16	28024493	28024995	ENSSSCG00000032979	27989692	28010999	7.95e-07	-3.25424	Downstream (2-3kb)	28027408	28057375	29968	-
6	17075060	17075520	ENSSSCG00000022609	17068783	17223679	7.95e-07	-3.5812	Intron (ENSSSCT00000059644/ENSSSCG00000022609, intron 17 of 23)	17068783	17223679	154897	-
6	146273776	146274154	ENSSSCG00000003805	146167261	146373149	7.98e-07	-3.94145	Intron (ENSSSCT00000004211/ENSSSCG00000003805, intron 5 of 14)	146167261	146373149	205889	-
6	115565195	115565781	ENSSSCG00000025005	115526395	115592213	7.99e-07	-3.41885	Intron (ENSSSCT00000029306/ENSSSCG00000025005, intron 2 of 8)	115526395	115592213	65819	-
11	67294814	67295577	ENSSSCG00000026863	67181965	67457548	8.01e-07	-3.78971	Intron (ENSSSCT00000026699/ENSSSCG00000026863, intron 3 of 27)	67181965	67457548	275584	+
10	43272898	43273569	ENSSSCG00000011030	43103337	43415576	8.06e-07	-2.98619	Intron (ENSSSCT00000012072/ENSSSCG00000011030, intron 30 of 67)	43103337	43415576	312240	-
5	30257689	30258130	ENSSSCG00000034610	30188571	30332703	8.09e-07	-3.57588	Intron (ENSSSCT00000063068/ENSSSCG00000034610, intron 3 of 4)	30188571	30332703	144133	+
7	76832204	76832650	ENSSSCG00000027788	76832222	76833363	8.14e-07	-4.02476	3' UTR	76832222	76833363	1142	-
9	9710814	9711178	ENSSSCG00000014853	9653741	9738111	8.14e-07	-4.42531	Intron (ENSSSCT00000050619/ENSSSCG00000014853, intron 1 of 16)	9653741	9738111	84371	-
3	111266376	111266843	ENSSSCG00000026465	110896187	111324971	8.2e-07	-3.66039	Intron (ENSSSCT00000060193/ENSSSCG00000026465, intron 2 of 10)	110896187	111324971	428785	-
6	76075484	76076086	ENSSSCG00000003486	76064142	76230107	8.25e-07	-3.24345	Intron (ENSSSCT00000037765/ENSSSCG00000003486, intron 1 of 28)	76064142	76230107	165966	+
9	121167757	121168152	ENSSSCG00000015528	121120790	121192205	8.32e-07	-4.94784	Intron (ENSSSCT00000053623/ENSSSCG00000015528, intron 15 of 20)	121120790	121192205	71416	+
1	153719954	153720391	ENSSSCG00000032084	153689901	153894388	8.35e-07	-3.73521	Intron (ENSSSCT00000037186/ENSSSCG00000032084, intron 6 of 6)	153689901	153894388	204488	-
13	32205258	32205976	ENSSSCG00000011385	32205709	32214362	8.37e-07	-2.12553	Promoter (<=1kb)	32205709	32214362	8654	+
1	182318097	182318775	ENSSSCG00000005037	182268684	182318968	8.37e-07	-2.22345	5' UTR	182268684	182318968	50285	-
2	148809268	148809754	ENSSSCG00000036549	148670773	148855649	8.41e-07	-5.04876	Intron (ENSSSCT00000015759/ENSSSCG00000036549, intron 1 of 11)	148670773	148855649	184877	-
14	100323015	100323423	ENSSSCG00000023141	100315324	100604877	8.44e-07	-4.08385	Intron (ENSSSCT00000026367/ENSSSCG00000023141, intron 6 of 8)	100315324	100604877	289554	-
12	4861392	4861804	ENSSSCG00000037376	4822319	4862761	8.44e-07	-2.79899	3' UTR	4822319	4862761	40443	+
2	16206774	16207248	ENSSSCG00000013263	16185611	16220483	8.44e-07	-3.11513	Intron (ENSSSCT00000014487/ENSSSCG00000013263, intron 1 of 11)	16185611	16220483	34873	-
3	71073579	71074162	ENSSSCG00000008312	71020144	71246946	8.47e-07	-3.02333	Intron (ENSSSCT00000009103/ENSSSCG00000008312, intron 40 of 54)	71020144	71246946	226803	-
6	119305703	119306093	ENSSSCG00000038859	119260579	119312060	8.47e-07	-5.3599	Intron (ENSSSCT00000058409/ENSSSCG00000038859, intron 1 of 5)	119260579	119312060	51482	-
6	98598078	98598784	ENSSSCG00000003680	98550933	98598206	8.48e-07	-1.96706	Promoter (<=1kb)	98550933	98598206	47274	-
5	53499897	53500450	ENSSSCG00000000587	53441484	53691547	8.52e-07	-3.75064	Intron (ENSSSCT00000037031/ENSSSCG00000000587, intron 8 of 8)	53441484	53691547	250064	-
2	9184676	9185353	ENSSSCG00000033010	9183862	9208318	8.59e-07	-2.65226	Intron (ENSSSCT00000065398/ENSSSCG00000033010, intron 1 of 6)	9183862	9208318	24457	+
8	48121859	48122420	ENSSSCG00000008881	48020695	48277458	8.61e-07	-3.51296	Intron (ENSSSCT00000062306/ENSSSCG00000008881, intron 4 of 28)	48020695	48277458	256764	+
14	29314565	29314951	ENSSSCG00000009768	29297882	29332720	8.62e-07	-3.79766	Intron (ENSSSCT00000053572/ENSSSCG00000009768, intron 11 of 17)	29297882	29332720	34839	-
14	60010393	60011133	ENSSSCG00000010185	59961110	60141385	8.62e-07	-3.28435	Intron (ENSSSCT00000011151/ENSSSCG00000010185, intron 3 of 15)	59961110	60141385	180276	-
1	123356064	123356372	ENSSSCG00000004658	123101260	123359568	8.63e-07	-4.78691	Intron (ENSSSCT00000005143/ENSSSCG00000004658, intron 64 of 65)	123101260	123359568	258309	+
6	62416743	62417383	ENSSSCG00000031774	62388324	62417093	8.67e-07	-2.82243	5' UTR	62388334	62417079	28746	-
18	29492378	29492705	ENSSSCG00000024351	29426051	29541348	8.68e-07	-4.30812	Intron (ENSSSCT00000018110/ENSSSCG00000024351, intron 2 of 20)	29426051	29541348	115298	-
13	179254408	179255055	ENSSSCG00000012006	179225289	179307112	8.69e-07	-3.41504	Intron (ENSSSCT00000013137/ENSSSCG00000012006, intron 6 of 26)	179225289	179307112	81824	+
13	84331596	84332085	ENSSSCG00000011686	83893458	84502196	8.71e-07	-3.74489	Intron (ENSSSCT00000041604/ENSSSCG00000011686, intron 5 of 16)	83893458	84502196	608739	-
6	58501581	58502055	ENSSSCG00000003229	58501811	58517647	8.73e-07	-2.45792	5' UTR	58501811	58517647	15837	+
1	261204406	261204991	ENSSSCG00000032297	261185707	261256833	8.73e-07	-3.53098	Intron (ENSSSCT00000038193/ENSSSCG00000032297, intron 26 of 36)	261133231	261216289	83059	+
15	139537096	139538122	ENSSSCG00000028180	139537326	139539438	8.75e-07	-2.11325	Exon (ENSSSCT00000038954/ENSSSCG00000028180, exon 1 of 3)	139537326	139539438	2113	+
3	38789651	38790168	ENSSSCG00000033390	38789978	38796514	8.76e-07	-2.46761	Promoter (<=1kb)	38789978	38796514	6537	+
1	136784821	136785543	ENSSSCG00000040466	136705077	137008534	8.76e-07	-3.26875	Intron (ENSSSCT00000061506/ENSSSCG00000040466, intron 14 of 17)	136705077	137008534	303458	-
10	12947452	12947841	ENSSSCG00000034972	12856225	12959718	8.77e-07	-3.21666	Intron (ENSSSCT00000036754/ENSSSCG00000034972, intron 3 of 5)	12856225	12959718	103494	+
13	72396281	72396837	ENSSSCG00000039042	72394393	72394713	8.77e-07	-3.3505	Promoter (1-2kb)	72394393	72394713	321	-
2	150560717	150561383	ENSSSCG00000032383	150561296	150578183	8.78e-07	-2.83567	Promoter (<=1kb)	150561296	150578183	16888	+
5	9273060	9274007	ENSSSCG00000000094	9273131	9293255	8.78e-07	-2.18845	Intron (ENSSSCT00000065525/ENSSSCG00000000094, intron 1 of 17)	9273131	9293255	20125	+
6	148912196	148913674	ENSSSCG00000003812	148851184	148913437	8.79e-07	-2.05141	Intron (ENSSSCT00000004219/ENSSSCG00000003812, intron 1 of 10)	148851184	148913437	62254	-
2	45604801	45605689	ENSSSCG00000021170	45527952	45605657	8.79e-07	-1.99624	5' UTR	45532720	45605591	72872	-
4	51426181	51426651	ENSSSCG00000006143	51407809	51449253	8.8e-07	-4.20235	Intron (ENSSSCT00000057817/ENSSSCG00000006143, intron 3 of 6)	51407809	51449253	41445	-
8	38982302	38983094	ENSSSCG00000008831	38982680	39060713	8.83e-07	-2.17617	5' UTR	38982680	39060713	78034	+
3	132278342	132278631	ENSSSCG00000029334	132197357	132295579	8.86e-07	-3.52719	Intron (ENSSSCT00000047435/ENSSSCG00000029334, intron 13 of 16)	132197357	132295579	98223	+
1	200898729	200899293	ENSSSCG00000005135	200882956	200934112	8.86e-07	-3.76487	Intron (ENSSSCT00000005663/ENSSSCG00000005135, intron 6 of 7)	200882956	200934112	51157	-
4	2961872	2962259	ENSSSCG00000005935	2919588	3012388	8.87e-07	-2.71791	Intron (ENSSSCT00000052918/ENSSSCG00000005935, intron 1 of 18)	2919588	3012388	92801	+
4	9829350	9829818	ENSSSCG00000031717	9645797	9871259	8.89e-07	-3.53353	Intron (ENSSSCT00000050873/ENSSSCG00000031717, intron 10 of 15)	9645797	9871259	225463	+
2	6471232	6471633	ENSSSCG00000012974	6469254	6475019	8.89e-07	-2.12631	5' UTR	6469254	6475019	5766	+
11	78529804	78530634	ENSSSCG00000009558	78521606	78540979	8.9e-07	-3.06506	Intron (ENSSSCT00000010477/ENSSSCG00000009558, intron 3 of 7)	78521606	78540979	19374	+
2	134614013	134614363	ENSSSCG00000014275	134594677	134639366	8.91e-07	-4.75002	Intron (ENSSSCT00000015598/ENSSSCG00000014275, intron 4 of 10)	134594677	134639366	44690	+
2	13355192	13355602	ENSSSCG00000023379	13353854	13369332	8.94e-07	-3.36819	Intron (ENSSSCT00000030523/ENSSSCG00000023379, intron 1 of 3)	13353854	13369332	15479	+
3	26189980	26190573	ENSSSCG00000029212	26190139	26205358	8.95e-07	-2.33329	5' UTR	26190256	26206097	15842	+
10	39148847	39149298	ENSSSCG00000029783	39099168	39171105	8.95e-07	-4.14494	Intron (ENSSSCT00000028322/ENSSSCG00000029783, intron 4 of 5)	39099168	39171105	71938	-
3	64190938	64191595	ENSSSCG00000008254	64010977	64418025	8.98e-07	-3.36923	Intron (ENSSSCT00000009040/ENSSSCG00000008254, intron 2 of 5)	64010977	64418025	407049	-
1	207486785	207487092	ENSSSCG00000005186	207347010	207488642	9.05e-07	-4.7271	Intron (ENSSSCT00000054925/ENSSSCG00000005186, intron 17 of 17)	207347010	207488642	141633	+
2	47392633	47393052	ENSSSCG00000013401	47385239	47444567	9.07e-07	-4.28372	Intron (ENSSSCT00000014641/ENSSSCG00000013401, intron 2 of 7)	47385239	47444567	59329	+
17	26120043	26120813	ENSSSCG00000024692	26050887	26120305	9.09e-07	-2.13697	Promoter (<=1kb)	26050887	26120305	69419	-
2	7390580	7391383	ENSSSCG00000013021	7391062	7403780	9.1e-07	-2.12033	Promoter (<=1kb)	7391062	7403780	12719	+
17	51410263	51410833	ENSSSCG00000007466	51400910	51477217	9.11e-07	-3.53225	Intron (ENSSSCT00000008170/ENSSSCG00000007466, intron 2 of 16)	51400910	51477217	76308	+
15	65925806	65926442	ENSSSCG00000015880	65920192	66163803	9.15e-07	-3.44864	Intron (ENSSSCT00000045193/ENSSSCG00000015880, intron 1 of 26)	65920192	66163803	243612	+
9	116276395	116276786	ENSSSCG00000015498	116208794	116292417	9.31e-07	-3.94271	Intron (ENSSSCT00000041796/ENSSSCG00000015498, intron 1 of 19)	116208794	116292417	83624	-
13	173658865	173659648	ENSSSCG00000012000	173634661	173910739	9.33e-07	-3.61415	Intron (ENSSSCT00000043353/ENSSSCG00000012000, intron 1 of 16)	173634661	173910739	276079	+
14	8402173	8402704	ENSSSCG00000009644	8375212	8438615	9.36e-07	-4.00237	Intron (ENSSSCT00000010572/ENSSSCG00000009644, intron 9 of 22)	8375212	8438615	63404	+
5	80008288	80008847	ENSSSCG00000000837	79788572	80067795	9.42e-07	-3.66776	Intron (ENSSSCT00000064544/ENSSSCG00000000837, intron 1 of 2)	79788572	80067795	279224	-
1	129044796	129045179	ENSSSCG00000004729	129021115	129098247	9.44e-07	-5.83059	Intron (ENSSSCT00000038501/ENSSSCG00000004729, intron 15 of 25)	129021115	129098247	77133	-
1	187384477	187385455	ENSSSCG00000005073	187385395	187452537	9.47e-07	-1.87334	Promoter (<=1kb)	187385395	187452537	67143	+
9	67049174	67049706	ENSSSCG00000015645	66837804	67114343	9.48e-07	-3.58715	Intron (ENSSSCT00000017041/ENSSSCG00000015645, intron 8 of 20)	66837804	67114343	276540	+
10	24923374	24924211	ENSSSCG00000010931	24907493	24931713	9.49e-07	-2.02935	Intron (ENSSSCT00000011962/ENSSSCG00000010931, intron 11 of 18)	24907493	24931713	24221	-
4	56607513	56608295	ENSSSCG00000037782	56607707	56706917	9.5e-07	-2.45693	Exon (ENSSSCT00000040655/ENSSSCG00000037782, exon 1 of 3)	56607707	56706917	99211	+
4	15079712	15080310	ENSSSCG00000005975	14933331	15103093	9.53e-07	-3.48382	Intron (ENSSSCT00000048216/ENSSSCG00000005975, intron 6 of 13)	14933331	15103093	169763	+
6	170234311	170234719	ENSSSCG00000003973	170201754	170233074	9.54e-07	-2.77945	Promoter (1-2kb)	170201754	170233074	31321	-
6	93979745	93980625	ENSSSCG00000003644	93948335	93976158	9.55e-07	-2.32193	Downstream (<1kb)	93980635	93988092	7458	-
3	10039385	10039825	ENSSSCG00000039962	10037949	10039704	9.58e-07	-2.58136	Intron (ENSSSCT00000008435/ENSSSCG00000039962, intron 1 of 3)	10037949	10039704	1756	-
4	90567159	90567584	ENSSSCG00000006395	90566267	90574761	9.6e-07	-2.65668	5' UTR	90566634	90574761	8128	+
7	52923361	52923754	ENSSSCG00000035897	52921772	52922196	9.6e-07	-2.58243	Promoter (1-2kb)	52921772	52922196	425	-
1	20989564	20990374	ENSSSCG00000004123	20511240	21043642	9.61e-07	-3.54916	Intron (ENSSSCT00000061166/ENSSSCG00000004123, intron 1 of 73)	20511240	21043642	532403	-
13	110700431	110700765	ENSSSCG00000011752	110586926	110928461	9.61e-07	-3.28475	Intron (ENSSSCT00000042601/ENSSSCG00000011752, intron 3 of 24)	110586926	110928461	341536	+
5	22398408	22398840	ENSSSCG00000000411	22400548	22410479	9.63e-07	-2.60018	Promoter (1-2kb)	22400548	22410479	9932	+
18	50599973	50600405	ENSSSCG00000023820	50581460	50598653	9.65e-07	-3.43639	Promoter (1-2kb)	50581460	50598653	17194	-
12	44616443	44617052	ENSSSCG00000023719	44608975	44616750	9.66e-07	-2.11637	5' UTR	44608975	44616750	7776	-
X	88168999	88169504	ENSSSCG00000030241	88141331	88175156	9.67e-07	-3.69116	Intron (ENSSSCT00000062457/ENSSSCG00000030241, intron 3 of 3)	88141331	88175156	33826	-
9	44561436	44561928	ENSSSCG00000015073	44560785	44567385	9.67e-07	-3.02144	5' UTR	44561504	44567385	5882	+
3	33655143	33655655	ENSSSCG00000028454	33626975	33655272	9.69e-07	-1.95485	Promoter (<=1kb)	33626975	33655272	28298	-
14	81740504	81740972	ENSSSCG00000033074	81684582	81764084	9.7e-07	-3.09226	Intron (ENSSSCT00000062493/ENSSSCG00000033074, intron 2 of 3)	81684582	81764084	79503	-
2	140057392	140057891	ENSSSCG00000029125	139958492	140073621	9.73e-07	-2.88677	Intron (ENSSSCT00000029775/ENSSSCG00000029125, intron 1 of 22)	139958492	140073621	115130	-
X	44526730	44527276	ENSSSCG00000012309	44302232	44543983	9.8e-07	-3.4144	Intron (ENSSSCT00000041809/ENSSSCG00000012309, intron 1 of 11)	44302232	44543983	241752	-
9	125099152	125099809	ENSSSCG00000015563	124848358	125144253	9.83e-07	-3.64514	Intron (ENSSSCT00000045759/ENSSSCG00000015563, intron 6 of 18)	124848358	125144253	295896	+
2	10824818	10825189	ENSSSCG00000013113	10814552	10827437	9.88e-07	-3.68672	Intron (ENSSSCT00000014333/ENSSSCG00000013113, intron 1 of 12)	10814552	10827437	12886	-
13	26108120	26108784	ENSSSCG00000027711	26108434	26112759	9.99e-07	-2.15537	5' UTR	26108434	26112759	4326	+
8	3137548	3138192	ENSSSCG00000023907	3066782	3198157	1e-06	-3.26573	Intron (ENSSSCT00000009536/ENSSSCG00000023907, intron 3 of 16)	3066782	3198157	131376	+
1	136547123	136547697	ENSSSCG00000004807	136525961	136590965	1.01e-06	-3.38414	Intron (ENSSSCT00000005306/ENSSSCG00000004807, intron 2 of 5)	136525961	136590965	65005	+
2	3291105	3291820	ENSSSCG00000031191	3200477	3356630	1.01e-06	-3.27171	Intron (ENSSSCT00000060253/ENSSSCG00000031191, intron 5 of 11)	2792233	3840396	1048164	+
6	112558440	112559054	ENSSSCG00000003722	112396329	112628946	1.01e-06	-3.87304	Intron (ENSSSCT00000004122/ENSSSCG00000003722, intron 2 of 15)	112396329	112628946	232618	-
5	46778492	46778876	ENSSSCG00000000553	46740931	46784194	1.01e-06	-3.44448	Intron (ENSSSCT00000000596/ENSSSCG00000000553, intron 10 of 11)	46740931	46784194	43264	+
1	97626822	97627258	ENSSSCG00000028076	97610694	98015089	1.01e-06	-3.99826	Intron (ENSSSCT00000029595/ENSSSCG00000028076, intron 3 of 4)	97610694	98015089	404396	-
18	15796682	15797283	ENSSSCG00000016543	15109324	15906714	1.01e-06	-3.96083	Intron (ENSSSCT00000018013/ENSSSCG00000016543, intron 6 of 17)	15109324	15906714	797391	-
4	97715077	97715441	ENSSSCG00000006621	97704809	97730080	1.01e-06	-4.7568	Intron (ENSSSCT00000048853/ENSSSCG00000006621, intron 11 of 21)	97704809	97730080	25272	-
6	52100779	52101520	-	52098570	52109920	1.01e-06	-2.07102	3' UTR	-	-	-	-
16	51835606	51835901	ENSSSCG00000027378	51733150	51858771	1.01e-06	-3.96102	Intron (ENSSSCT00000024674/ENSSSCG00000027378, intron 8 of 12)	51733150	51858771	125622	+
6	82912250	82912813	ENSSSCG00000026791	82880584	82925305	1.03e-06	-3.38543	Intron (ENSSSCT00000029821/ENSSSCG00000026791, intron 2 of 9)	82880584	82925305	44722	-
2	6703343	6703858	ENSSSCG00000012985	6701340	6723929	1.03e-06	-3.02838	Intron (ENSSSCT00000014195/ENSSSCG00000012985, intron 1 of 27)	6701340	6723929	22590	+
1	238711318	238711657	ENSSSCG00000005358	238680810	238826387	1.03e-06	-3.7787	Intron (ENSSSCT00000005898/ENSSSCG00000005358, intron 4 of 5)	238680810	238826387	145578	-
12	5482083	5482694	ENSSSCG00000017197	5482652	5510970	1.03e-06	-2.16762	Promoter (<=1kb)	5482652	5510970	28319	+
8	40259496	40260041	ENSSSCG00000008838	40232845	40338338	1.04e-06	-4.41151	Intron (ENSSSCT00000024521/ENSSSCG00000008838, intron 5 of 9)	40232845	40338338	105494	-
14	73548230	73548551	ENSSSCG00000010272	73538090	73653354	1.04e-06	-4.63582	Intron (ENSSSCT00000011243/ENSSSCG00000010272, intron 1 of 21)	73538090	73653354	115265	+
6	47315134	47315497	ENSSSCG00000002959	47315417	47319485	1.05e-06	-2.72489	Promoter (<=1kb)	47315417	47319485	4069	+
1	180069015	180069874	ENSSSCG00000031354	180069138	180081412	1.05e-06	-2.26729	Intron (ENSSSCT00000039137/ENSSSCG00000031354, intron 1 of 4)	180069138	180081412	12275	+
4	120184898	120185370	ENSSSCG00000006878	119931393	120712461	1.05e-06	-4.31128	Intron (ENSSSCT00000007532/ENSSSCG00000006878, intron 7 of 22)	119931393	120712461	781069	+
7	55288858	55289213	ENSSSCG00000001846	55263842	55316448	1.05e-06	-5.074	Intron (ENSSSCT00000002069/ENSSSCG00000001846, intron 5 of 16)	55263842	55316448	52607	+
7	47849583	47849913	ENSSSCG00000027477	47839079	47924212	1.05e-06	-4.39551	Intron (ENSSSCT00000001964/ENSSSCG00000027477, intron 1 of 12)	47839079	47924212	85134	+
4	93826784	93827308	ENSSSCG00000006493	93807706	93836795	1.05e-06	-2.85476	Intron (ENSSSCT00000053690/ENSSSCG00000006493, intron 1 of 6)	93807706	93836795	29090	-
6	74956157	74956515	ENSSSCG00000003465	74931820	74962280	1.05e-06	-3.65445	Intron (ENSSSCT00000003851/ENSSSCG00000003465, intron 8 of 8)	74931820	74962280	30461	+
6	48023658	48024516	ENSSSCG00000010706	48018184	48045767	1.06e-06	-3.50479	Intron (ENSSSCT00000033498/ENSSSCG00000010706, intron 2 of 12)	48018184	48045767	27584	+
6	7009689	7010010	ENSSSCG00000036572	7008689	7053147	1.06e-06	-5.22239	3' UTR	7008689	7053147	44459	-
14	28777714	28778345	ENSSSCG00000009761	28663512	28818417	1.06e-06	-3.2578	Intron (ENSSSCT00000010703/ENSSSCG00000009761, intron 20 of 46)	28663512	28818417	154906	+
6	83153693	83154101	ENSSSCG00000023235	83089949	83228777	1.06e-06	-3.81734	Intron (ENSSSCT00000026086/ENSSSCG00000023235, intron 2 of 11)	83089949	83228777	138829	+
2	72986592	72987024	ENSSSCG00000035403	72949989	73051186	1.07e-06	-3.64187	Intron (ENSSSCT00000056219/ENSSSCG00000035403, intron 1 of 15)	72949989	73051186	101198	+
6	62894401	62894770	ENSSSCG00000035572	62692693	63004832	1.07e-06	-3.59403	Intron (ENSSSCT00000042259/ENSSSCG00000035572, intron 1 of 1)	62692693	63004832	312140	-
8	71213681	71214118	ENSSSCG00000034870	71214949	71227019	1.07e-06	-3.17564	Promoter (1-2kb)	71214949	71227019	12071	+
13	52358500	52358922	ENSSSCG00000027675	52348094	52457180	1.07e-06	-5.17463	Intron (ENSSSCT00000022793/ENSSSCG00000027675, intron 13 of 14)	52348094	52457180	109087	-
1	147661924	147662281	ENSSSCG00000038767	147657310	147691370	1.08e-06	-5.08108	Intron (ENSSSCT00000042153/ENSSSCG00000038767, intron 4 of 8)	147568702	147685287	116586	+
14	114061557	114062045	ENSSSCG00000010594	114062459	114119006	1.08e-06	-4.94252	Downstream (<1kb)	114062459	114119006	56548	-
13	123929990	123930628	ENSSSCG00000023229	123873348	123930339	1.08e-06	-2.11151	5' UTR	123873348	123930339	56992	-
15	95616819	95617254	ENSSSCG00000016057	95593185	95646253	1.08e-06	-2.80198	Intron (ENSSSCT00000036886/ENSSSCG00000016057, intron 15 of 26)	95593185	95646253	53069	-
12	3279284	3280045	ENSSSCG00000017164	3254494	3300831	1.08e-06	-2.65701	Intron (ENSSSCT00000018688/ENSSSCG00000017164, intron 1 of 4)	3254494	3300831	46338	+
3	94235647	94236385	ENSSSCG00000008443	94167752	94253662	1.08e-06	-3.0199	Intron (ENSSSCT00000009245/ENSSSCG00000008443, intron 1 of 16)	94167752	94253662	85911	-
2	15202843	15203564	ENSSSCG00000013238	15194028	15202897	1.08e-06	-2.28554	Promoter (<=1kb)	15194028	15202897	8870	-
1	16880335	16881199	ENSSSCG00000028974	16840535	17138374	1.08e-06	-3.1307	Intron (ENSSSCT00000024450/ENSSSCG00000028974, intron 8 of 9)	16840535	17138374	297840	-
14	42106849	42107676	ENSSSCG00000009944	42062365	42142811	1.09e-06	-2.3832	Intron (ENSSSCT00000057469/ENSSSCG00000009944, intron 2 of 9)	42062365	42142811	80447	+
2	142165525	142166383	ENSSSCG00000014364	142166314	142298097	1.09e-06	-1.95892	Promoter (<=1kb)	142166314	142298097	131784	+
6	135507151	135507515	ENSSSCG00000003770	135392521	135513240	1.09e-06	-4.61298	Intron (ENSSSCT00000056272/ENSSSCG00000003770, intron 2 of 15)	135392521	135513240	120720	-
8	130851667	130852008	ENSSSCG00000009215	130775507	130998659	1.09e-06	-3.94214	Intron (ENSSSCT00000045622/ENSSSCG00000009215, intron 3 of 17)	130775507	130998659	223153	+
14	81876646	81877088	ENSSSCG00000010331	81835194	81879565	1.09e-06	-3.54044	Intron (ENSSSCT00000011309/ENSSSCG00000010331, intron 12 of 14)	81835194	81879565	44372	+
13	196768844	196769320	ENSSSCG00000036556	196766082	196852635	1.1e-06	-4.00177	Intron (ENSSSCT00000047440/ENSSSCG00000036556, intron 1 of 8)	196766082	196852635	86554	+
17	62759375	62759899	ENSSSCG00000031602	62755348	62777297	1.1e-06	-3.19094	Intron (ENSSSCT00000051562/ENSSSCG00000031602, intron 1 of 4)	62755348	62777297	21950	+
12	35616927	35617254	ENSSSCG00000035400	35573363	35644194	1.1e-06	-5.18888	Intron (ENSSSCT00000049123/ENSSSCG00000035400, intron 2 of 4)	35573363	35644194	70832	+
15	60128763	60129319	ENSSSCG00000015866	60053755	60382602	1.11e-06	-2.93267	Intron (ENSSSCT00000017277/ENSSSCG00000015866, intron 1 of 25)	60053755	60382602	328848	+
5	19150406	19151069	ENSSSCG00000000279	19151169	19157645	1.11e-06	-3.60909	Promoter (<=1kb)	19151169	19157645	6477	+
6	47879956	47880347	ENSSSCG00000021333	47869692	47914182	1.12e-06	-3.8242	Intron (ENSSSCT00000027105/ENSSSCG00000021333, intron 1 of 8)	47869692	47914182	44491	+
4	34823278	34824391	ENSSSCG00000036139	34823677	34867397	1.12e-06	-1.95192	5' UTR	34823677	34867397	43721	+
9	120924031	120924761	ENSSSCG00000024674	120897104	120985119	1.13e-06	-2.94239	Intron (ENSSSCT00000027500/ENSSSCG00000024674, intron 1 of 10)	120897104	120985119	88016	-
6	2000209	2000936	ENSSSCG00000002657	2001723	2011713	1.13e-06	-1.96906	Promoter (1-2kb)	2001723	2011713	9991	+
3	17382571	17383052	ENSSSCG00000007763	17375636	17380880	1.13e-06	-2.79874	Promoter (1-2kb)	17375636	17380880	5245	-
7	98589686	98590034	ENSSSCG00000035895	98574198	98615491	1.14e-06	-4.02362	Intron (ENSSSCT00000059293/ENSSSCG00000035895, intron 2 of 3)	98574198	98615491	41294	+
7	66111526	66111974	ENSSSCG00000001964	65928449	66176523	1.14e-06	-4.33121	Intron (ENSSSCT00000062817/ENSSSCG00000001964, intron 1 of 7)	65928449	66176523	248075	-
1	72706435	72706869	ENSSSCG00000004371	72552768	72762943	1.15e-06	-3.69546	Exon (ENSSSCT00000004832/ENSSSCG00000004371, exon 4 of 21)	72552768	72762943	210176	+
4	90721880	90722433	ENSSSCG00000033585	90718831	90722024	1.15e-06	-2.07723	Promoter (<=1kb)	90718831	90722024	3194	-
2	87712458	87713126	ENSSSCG00000037037	87661307	87714451	1.15e-06	-2.73697	Intron (ENSSSCT00000060408/ENSSSCG00000037037, intron 10 of 10)	87661307	87714451	53145	+
4	599933	601137	ENSSSCG00000005915	597409	600457	1.15e-06	-1.92925	Promoter (<=1kb)	597409	600457	3049	-
2	6849938	6850454	ENSSSCG00000012993	6851077	6858257	1.16e-06	-4.35168	Promoter (<=1kb)	6851077	6858257	7181	+
5	10993744	10994333	ENSSSCG00000000137	10878439	10992803	1.16e-06	-2.35636	Promoter (1-2kb)	10878439	10992803	114365	-
14	98654754	98655285	ENSSSCG00000010429	97558535	98793356	1.16e-06	-3.47917	Intron (ENSSSCT00000011414/ENSSSCG00000010429, intron 1 of 17)	97558535	98793356	1234822	-
14	65585748	65586439	ENSSSCG00000010219	65408598	65598485	1.16e-06	-3.40559	Intron (ENSSSCT00000037566/ENSSSCG00000010219, intron 8 of 9)	65408598	65598485	189888	+
17	36011766	36012174	ENSSSCG00000007248	35985535	36067108	1.16e-06	-3.26534	Intron (ENSSSCT00000007930/ENSSSCG00000007248, intron 4 of 13)	35985535	36067108	81574	+
8	32580346	32580787	ENSSSCG00000008799	32432923	32789683	1.16e-06	-4.24403	Intron (ENSSSCT00000009626/ENSSSCG00000008799, intron 2 of 26)	32432923	32789683	356761	+
X	43327277	43328291	ENSSSCG00000022584	43302539	43328735	1.17e-06	-2.0694	5' UTR	43327695	43344013	16319	+
10	32449360	32449827	ENSSSCG00000010981	32447875	32466930	1.17e-06	-3.39539	3' UTR	32447875	32466930	19056	-
1	261328896	261329244	ENSSSCG00000037508	261295717	261372845	1.17e-06	-3.67076	Intron (ENSSSCT00000054653/ENSSSCG00000037508, intron 2 of 18)	261295717	261372845	77129	+
7	23473336	23474026	ENSSSCG00000001384	23405023	23549747	1.17e-06	-3.49762	Intron (ENSSSCT00000001506/ENSSSCG00000001384, intron 27 of 27)	23405023	23549747	144725	+
9	74190135	74190757	ENSSSCG00000015326	74174220	74210398	1.18e-06	-3.18094	Intron (ENSSSCT00000016699/ENSSSCG00000015326, intron 20 of 50)	74174220	74210398	36179	+
7	52968429	52968822	ENSSSCG00000001814	52958096	52994297	1.18e-06	-3.43209	Intron (ENSSSCT00000028413/ENSSSCG00000001814, intron 1 of 3)	52958096	52994297	36202	+
1	270857241	270857770	ENSSSCG00000005706	270761674	270906709	1.18e-06	-2.95143	Intron (ENSSSCT00000039018/ENSSSCG00000005706, intron 1 of 10)	270761674	270906709	145036	+
13	29879713	29879996	ENSSSCG00000011330	29862993	29881902	1.18e-06	-3.06131	Intron (ENSSSCT00000052121/ENSSSCG00000011330, intron 42 of 45)	29862993	29881902	18910	+
17	44161538	44161900	ENSSSCG00000007360	44050008	44265674	1.19e-06	-3.66106	Intron (ENSSSCT00000045480/ENSSSCG00000007360, intron 5 of 37)	44050008	44265674	215667	-
2	73045431	73045993	ENSSSCG00000035403	72949989	73051186	1.19e-06	-3.90057	Intron (ENSSSCT00000056219/ENSSSCG00000035403, intron 13 of 15)	72949989	73051186	101198	+
1	121538287	121538727	ENSSSCG00000004643	121528925	121579121	1.19e-06	-4.04342	Intron (ENSSSCT00000005128/ENSSSCG00000004643, intron 7 of 9)	121528925	121579121	50197	-
3	16393562	16394103	ENSSSCG00000040985	16386094	16393626	1.19e-06	-2.33097	Promoter (<=1kb)	16386094	16393626	7533	-
14	82349219	82349658	ENSSSCG00000010341	82306261	82364661	1.19e-06	-3.52793	Intron (ENSSSCT00000011321/ENSSSCG00000010341, intron 2 of 8)	82306261	82364661	58401	+
7	58173072	58173906	ENSSSCG00000001880	58172045	58246118	1.19e-06	-1.99481	Intron (ENSSSCT00000056584/ENSSSCG00000001880, intron 1 of 21)	58172045	58246118	74074	+
6	95258924	95259294	ENSSSCG00000003654	95150836	95304767	1.19e-06	-4.71475	Intron (ENSSSCT00000004050/ENSSSCG00000003654, intron 36 of 72)	95150836	95304767	153932	+
13	136093722	136094176	ENSSSCG00000021656	135864539	136156061	1.19e-06	-3.96829	Intron (ENSSSCT00000029280/ENSSSCG00000021656, intron 5 of 33)	135864539	136156061	291523	-
14	6410931	6411286	ENSSSCG00000009617	6408634	6415631	1.2e-06	-3.57973	3' UTR	6408634	6415631	6998	-
6	92349679	92350743	ENSSSCG00000029954	92350072	92412328	1.21e-06	-2.12331	Intron (ENSSSCT00000004032/ENSSSCG00000029954, intron 1 of 12)	92350072	92412328	62257	+
3	115005811	115006661	ENSSSCG00000008593	114871164	115041351	1.21e-06	-2.59014	Intron (ENSSSCT00000009404/ENSSSCG00000008593, intron 2 of 12)	114871164	115041351	170188	-
4	78138492	78138986	ENSSSCG00000006267	78099034	78163412	1.23e-06	-3.91735	Intron (ENSSSCT00000047670/ENSSSCG00000006267, intron 2 of 5)	78099034	78163412	64379	+
1	81704290	81704770	ENSSSCG00000004434	81603273	81714250	1.23e-06	-4.76377	Intron (ENSSSCT00000004899/ENSSSCG00000004434, intron 1 of 8)	81603273	81714250	110978	-
10	43357481	43358127	ENSSSCG00000011030	43103337	43415576	1.23e-06	-3.31822	Intron (ENSSSCT00000012072/ENSSSCG00000011030, intron 18 of 67)	43103337	43415576	312240	-
14	79353843	79354303	ENSSSCG00000010325	79353006	79875315	1.23e-06	-3.92688	Intron (ENSSSCT00000054031/ENSSSCG00000010325, intron 29 of 29)	79353006	79875315	522310	-
1	184002948	184003484	ENSSSCG00000023408	183915339	184140118	1.24e-06	-3.27462	Intron (ENSSSCT00000024259/ENSSSCG00000023408, intron 2 of 12)	183915339	184140118	224780	+
9	128504056	128504507	ENSSSCG00000023451	128429092	128590064	1.24e-06	-4.68698	Intron (ENSSSCT00000041448/ENSSSCG00000023451, intron 3 of 6)	128429092	128590064	160973	-
2	11833567	11834180	ENSSSCG00000013124	11828001	11860905	1.24e-06	-3.74723	Intron (ENSSSCT00000014344/ENSSSCG00000013124, intron 2 of 18)	11828001	11860905	32905	+
15	130714839	130715223	ENSSSCG00000016258	130414163	130753517	1.24e-06	-4.29462	Intron (ENSSSCT00000017703/ENSSSCG00000016258, intron 1 of 12)	130414163	130753517	339355	-
1	14742955	14743320	ENSSSCG00000004087	14507602	14750770	1.24e-06	-4.94667	Intron (ENSSSCT00000042096/ENSSSCG00000004087, intron 1 of 10)	14507602	14750770	243169	-
12	22343900	22344253	ENSSSCG00000017489	22333896	22335949	1.24e-06	-3.40939	Downstream (<1kb)	22344882	22360370	15489	-
9	52265529	52265909	ENSSSCG00000022536	52237273	52271982	1.24e-06	-3.61263	Intron (ENSSSCT00000026244/ENSSSCG00000022536, intron 10 of 17)	52237273	52271982	34710	+
17	47481842	47482451	ENSSSCG00000007385	47483946	47492400	1.25e-06	-4.07895	Downstream (1-2kb)	47483946	47492400	8455	-
5	10672304	10672713	ENSSSCG00000026067	10663496	10705203	1.26e-06	-3.8413	Intron (ENSSSCT00000027690/ENSSSCG00000026067, intron 2 of 16)	10663496	10705203	41708	+
6	101084558	101085262	ENSSSCG00000035553	100950298	101156882	1.26e-06	-3.76899	Intron (ENSSSCT00000038897/ENSSSCG00000035553, intron 15 of 18)	100950298	101156882	206585	+
9	107735258	107735725	ENSSSCG00000015444	107671320	107746867	1.26e-06	-3.97229	Intron (ENSSSCT00000016825/ENSSSCG00000015444, intron 4 of 33)	107671320	107746867	75548	-
17	35405351	35405934	ENSSSCG00000035357	35315475	35414170	1.26e-06	-3.54073	Intron (ENSSSCT00000053483/ENSSSCG00000035357, intron 1 of 2)	35315475	35414170	98696	-
14	58168517	58169028	ENSSSCG00000010169	58116745	58351394	1.27e-06	-4.70918	Intron (ENSSSCT00000057754/ENSSSCG00000010169, intron 1 of 22)	58116745	58351394	234650	+
5	10306887	10307324	ENSSSCG00000025260	10284095	10315980	1.27e-06	-3.68713	Intron (ENSSSCT00000030648/ENSSSCG00000025260, intron 12 of 20)	10284095	10315980	31886	+
7	80886838	80887285	ENSSSCG00000033958	80641124	81034342	1.27e-06	-3.76965	Intron (ENSSSCT00000046623/ENSSSCG00000033958, intron 19 of 97)	80641124	81034342	393219	-
13	90033968	90034846	ENSSSCG00000027459	90033988	90178129	1.28e-06	-2.27854	5' UTR	90033988	90178129	144142	+
1	123357893	123358369	ENSSSCG00000004658	123101260	123359568	1.28e-06	-5.04647	Intron (ENSSSCT00000005143/ENSSSCG00000004658, intron 65 of 65)	123101260	123359568	258309	+
7	36919395	36920433	ENSSSCG00000001621	36870242	36920842	1.29e-06	-2.2397	Intron (ENSSSCT00000001802/ENSSSCG00000001621, intron 1 of 8)	36870242	36920842	50601	-
4	36955463	36955881	ENSSSCG00000006069	36886787	37041828	1.29e-06	-4.81729	Intron (ENSSSCT00000058462/ENSSSCG00000006069, intron 10 of 26)	36886787	37041828	155042	+
7	87015984	87016701	ENSSSCG00000002263	86777922	87103309	1.29e-06	-3.39361	Intron (ENSSSCT00000054212/ENSSSCG00000002263, intron 2 of 10)	86777922	87103309	325388	-
7	56382207	56382635	ENSSSCG00000001863	56311522	56439327	1.3e-06	-4.2958	Intron (ENSSSCT00000002088/ENSSSCG00000001863, intron 3 of 10)	56311522	56439327	127806	+
17	48561165	48561512	ENSSSCG00000007452	48113744	48817820	1.3e-06	-4.06277	Intron (ENSSSCT00000008156/ENSSSCG00000007452, intron 2 of 4)	48113744	48817820	704077	-
2	46519750	46520124	ENSSSCG00000013399	46400066	46593183	1.3e-06	-4.08901	Intron (ENSSSCT00000052764/ENSSSCG00000013399, intron 2 of 12)	46400066	46593183	193118	-
7	114391061	114391546	ENSSSCG00000002451	114035383	114541592	1.3e-06	-3.15094	Intron (ENSSSCT00000038572/ENSSSCG00000002451, intron 4 of 5)	114035383	114541592	506210	+
18	41596758	41597071	ENSSSCG00000016671	41494324	41614994	1.31e-06	-4.69349	Intron (ENSSSCT00000018150/ENSSSCG00000016671, intron 1 of 15)	41494324	41614994	120671	-
14	114020589	114021357	ENSSSCG00000010593	113890149	114052617	1.32e-06	-3.9853	Intron (ENSSSCT00000055838/ENSSSCG00000010593, intron 1 of 7)	113890149	114052617	162469	+
1	165320687	165321337	ENSSSCG00000034963	165202287	165405493	1.32e-06	-3.51271	Intron (ENSSSCT00000066199/ENSSSCG00000034963, intron 12 of 19)	165202287	165405493	203207	+
10	40742344	40742707	ENSSSCG00000020705	40714012	40746355	1.32e-06	-3.63796	Intron (ENSSSCT00000034425/ENSSSCG00000020705, intron 1 of 8)	40714012	40746355	32344	-
3	17943912	17944680	ENSSSCG00000007798	17944579	17956069	1.32e-06	-1.82367	Promoter (<=1kb)	17944579	17956069	11491	+
1	191187510	191188414	ENSSSCG00000024867	191183504	191195088	1.32e-06	-3.11314	Intron (ENSSSCT00000059007/ENSSSCG00000024867, intron 1 of 2)	191183504	191195088	11585	-
11	69926357	69927230	ENSSSCG00000038949	69707329	70023515	1.32e-06	-3.2578	Intron (ENSSSCT00000037539/ENSSSCG00000038949, intron 7 of 42)	69707329	70023515	316187	-
14	50825357	50826285	ENSSSCG00000010109	50703020	51202497	1.32e-06	-2.44304	3' UTR	50813127	50825893	12767	+
10	59374397	59374923	ENSSSCG00000011111	59205631	59522039	1.33e-06	-3.56962	Intron (ENSSSCT00000012160/ENSSSCG00000011111, intron 2 of 10)	59205631	59522039	316409	-
17	39709274	39709698	ENSSSCG00000007317	39626746	39775925	1.34e-06	-3.0235	Intron (ENSSSCT00000008007/ENSSSCG00000007317, intron 6 of 11)	39626746	39775925	149180	+
6	70241294	70242020	ENSSSCG00000036868	70184935	70241489	1.34e-06	-2.05889	Promoter (<=1kb)	70184935	70241489	56555	-
14	30016363	30016943	ENSSSCG00000009786	29993655	30024216	1.35e-06	-2.934	Intron (ENSSSCT00000010728/ENSSSCG00000009786, intron 1 of 32)	29993655	30024216	30562	-
12	16032632	16033095	ENSSSCG00000017299	15976107	16037825	1.36e-06	-4.55459	Intron (ENSSSCT00000018835/ENSSSCG00000017299, intron 7 of 9)	15976107	16037825	61719	+
13	67743065	67743913	ENSSSCG00000030581	67698085	67854040	1.36e-06	-3.06465	Intron (ENSSSCT00000064934/ENSSSCG00000030581, intron 1 of 4)	67698085	67854040	155956	-
2	73889729	73890425	ENSSSCG00000024570	73747658	73889865	1.36e-06	-2.07301	Promoter (<=1kb)	73746494	73889865	143372	-
13	131470477	131470801	ENSSSCG00000011825	131391799	131476072	1.36e-06	-4.09049	Intron (ENSSSCT00000012937/ENSSSCG00000011825, intron 2 of 33)	131391799	131476072	84274	-
1	90500884	90501552	ENSSSCG00000004479	90388400	90634839	1.36e-06	-2.90016	Intron (ENSSSCT00000004949/ENSSSCG00000004479, intron 1 of 6)	90388400	90634839	246440	+
8	134962941	134963448	ENSSSCG00000009233	134912501	134977386	1.36e-06	-3.53308	Intron (ENSSSCT00000063952/ENSSSCG00000009233, intron 2 of 11)	134912501	134977386	64886	-
15	45160704	45161170	ENSSSCG00000015780	45084682	45298772	1.37e-06	-3.08668	Intron (ENSSSCT00000039876/ENSSSCG00000015780, intron 1 of 3)	45084682	45298772	214091	+
16	63166939	63167492	ENSSSCG00000035993	63167046	63188844	1.37e-06	-2.6843	5' UTR	63167046	63188844	21799	+
7	47474589	47475077	ENSSSCG00000001755	47451817	47474694	1.37e-06	-2.4415	Promoter (<=1kb)	47451817	47474694	22878	-
1	252031608	252032057	ENSSSCG00000005457	251813785	252039847	1.37e-06	-4.02841	Intron (ENSSSCT00000006002/ENSSSCG00000005457, intron 1 of 3)	251813785	252039847	226063	-
9	44457188	44457566	ENSSSCG00000015071	44225216	44471717	1.37e-06	-3.89779	Intron (ENSSSCT00000049401/ENSSSCG00000015071, intron 1 of 24)	44225216	44471717	246502	-
17	48567354	48568119	ENSSSCG00000023306	48113744	48817820	1.38e-06	-2.132	5' UTR	48525233	48568259	43027	-
3	31953102	31953620	ENSSSCG00000026569	31938135	32158327	1.38e-06	-2.86165	Intron (ENSSSCT00000035852/ENSSSCG00000026569, intron 21 of 22)	31938135	32158327	220193	-
1	236410546	236410895	ENSSSCG00000005316	236402247	236410905	1.38e-06	-3.926	Intron (ENSSSCT00000005854/ENSSSCG00000005316, intron 1 of 9)	236402247	236410905	8659	-
6	62962511	62963007	ENSSSCG00000035572	62935425	63287188	1.39e-06	-2.18458	Intron (ENSSSCT00000042259/ENSSSCG00000035572, intron 1 of 1)	62692693	63004832	312140	-
9	64371292	64372087	ENSSSCG00000015273	64336349	64445666	1.39e-06	-3.38686	Intron (ENSSSCT00000041516/ENSSSCG00000015273, intron 1 of 20)	64336349	64445666	109318	+
13	2878249	2878952	ENSSSCG00000011193	2840456	2903170	1.39e-06	-3.83542	Intron (ENSSSCT00000053853/ENSSSCG00000011193, intron 1 of 3)	2840456	2903170	62715	+
4	124460361	124460850	ENSSSCG00000006901	124367736	124596407	1.4e-06	-3.85371	Intron (ENSSSCT00000025428/ENSSSCG00000006901, intron 2 of 18)	124367736	124596407	228672	+
4	95380053	95380602	ENSSSCG00000027628	95322434	95381338	1.41e-06	-3.14627	Intron (ENSSSCT00000028938/ENSSSCG00000027628, intron 1 of 9)	95322434	95381338	58905	-
13	97273289	97273862	ENSSSCG00000011727	97078509	97366075	1.41e-06	-3.19967	5' UTR	97273522	97280388	6867	+
16	48963982	48964297	ENSSSCG00000016976	48708612	49048458	1.41e-06	-4.75489	Intron (ENSSSCT00000040602/ENSSSCG00000016976, intron 2 of 11)	48708612	49048458	339847	-
13	21877445	21878449	ENSSSCG00000030247	21878000	21886204	1.41e-06	-2.02707	Promoter (<=1kb)	21878000	21886204	8205	+
1	123336220	123336764	ENSSSCG00000004658	123101260	123359568	1.42e-06	-2.96836	Intron (ENSSSCT00000005143/ENSSSCG00000004658, intron 57 of 65)	123101260	123359568	258309	+
17	4890967	4891792	ENSSSCG00000006982	4855056	4922776	1.42e-06	-2.5919	Intron (ENSSSCT00000025773/ENSSSCG00000006982, intron 2 of 10)	4855056	4922776	67721	+
15	133772646	133773203	ENSSSCG00000009432	133749344	133866175	1.42e-06	-4.46644	Intron (ENSSSCT00000043423/ENSSSCG00000009432, intron 1 of 28)	133749344	133866175	116832	+
17	54961317	54962099	ENSSSCG00000007485	54917240	54999105	1.43e-06	-3.41414	Intron (ENSSSCT00000045913/ENSSSCG00000007485, intron 5 of 9)	54917240	54999105	81866	-
1	200760664	200761313	ENSSSCG00000034120	200761004	200766056	1.43e-06	-2.35728	Promoter (<=1kb)	200761004	200766056	5053	+
9	132608243	132608647	ENSSSCG00000015607	132347459	132667343	1.43e-06	-3.72964	Intron (ENSSSCT00000039020/ENSSSCG00000015607, intron 3 of 10)	132347459	132667343	319885	-
3	58505639	58506303	ENSSSCG00000023710	58435510	58555873	1.44e-06	-3.50371	Intron (ENSSSCT00000038490/ENSSSCG00000023710, intron 2 of 6)	58435510	58555873	120364	+
5	30233045	30233574	ENSSSCG00000034610	30188571	30332703	1.44e-06	-3.87372	Intron (ENSSSCT00000063068/ENSSSCG00000034610, intron 3 of 4)	30188571	30332703	144133	+
13	40291557	40292164	ENSSSCG00000033189	40276899	40308008	1.45e-06	-3.04781	Intron (ENSSSCT00000048818/ENSSSCG00000033189, intron 1 of 3)	40276899	40308008	31110	-
6	146210971	146211738	ENSSSCG00000003805	146167261	146373149	1.45e-06	-2.87339	Intron (ENSSSCT00000004211/ENSSSCG00000003805, intron 5 of 14)	146167261	146373149	205889	-
1	246229737	246230309	ENSSSCG00000005423	246147515	246257380	1.45e-06	-3.70285	Intron (ENSSSCT00000005966/ENSSSCG00000005423, intron 4 of 49)	246147515	246257380	109866	-
6	14997857	14998421	ENSSSCG00000002748	14998071	15017174	1.46e-06	-2.06427	5' UTR	14998071	15017174	19104	+
3	77191827	77192887	ENSSSCG00000037002	77192943	77317323	1.46e-06	-2.11705	Promoter (<=1kb)	77192943	77317323	124381	+
6	29873117	29873565	ENSSSCG00000034721	29866857	29898325	1.46e-06	-3.97575	Intron (ENSSSCT00000065045/ENSSSCG00000034721, intron 2 of 5)	29866857	29898325	31469	+
3	71132299	71133036	ENSSSCG00000008312	71020144	71246946	1.46e-06	-3.08308	Intron (ENSSSCT00000009103/ENSSSCG00000008312, intron 30 of 54)	71020144	71246946	226803	-
4	98550678	98551015	ENSSSCG00000039314	98527907	98568965	1.46e-06	-3.50933	Intron (ENSSSCT00000038126/ENSSSCG00000039314, intron 4 of 7)	98527907	98568965	41059	+
6	98574516	98574877	ENSSSCG00000003680	98550933	98598206	1.46e-06	-3.62705	Intron (ENSSSCT00000059511/ENSSSCG00000003680, intron 2 of 9)	98550933	98598206	47274	-
15	132125360	132126228	ENSSSCG00000033015	132127395	132135625	1.47e-06	-3.05539	Promoter (1-2kb)	132127395	132135625	8231	+
6	155891976	155892504	ENSSSCG00000003839	155800840	155894915	1.47e-06	-4.1247	Intron (ENSSSCT00000054751/ENSSSCG00000003839, intron 5 of 5)	155800840	155894915	94076	+
2	4236985	4237502	ENSSSCG00000012880	4233109	4293914	1.47e-06	-2.65966	Intron (ENSSSCT00000014079/ENSSSCG00000012880, intron 1 of 18)	4233109	4293914	60806	+
7	103604889	103605473	ENSSSCG00000002410	103353895	103757966	1.48e-06	-3.58024	Intron (ENSSSCT00000037305/ENSSSCG00000002410, intron 16 of 23)	103353895	103757966	404072	-
3	52864721	52865138	ENSSSCG00000008165	52848145	52912916	1.48e-06	-3.85046	Intron (ENSSSCT00000008942/ENSSSCG00000008165, intron 4 of 15)	52848145	52912916	64772	+
10	59592228	59592843	ENSSSCG00000011111	59205631	59630946	1.48e-06	-3.49562	Intron (ENSSSCT00000026201/ENSSSCG00000011111, intron 1 of 10)	59205631	59630946	425316	-
16	22966271	22966864	ENSSSCG00000038727	22936603	22965819	1.48e-06	-2.73752	Promoter (<=1kb)	22936603	22965819	29217	-
4	93910135	93911118	ENSSSCG00000006496	93897687	93920414	1.48e-06	-2.33047	Intron (ENSSSCT00000053614/ENSSSCG00000006496, intron 2 of 12)	93897687	93920414	22728	-
18	41594222	41594820	ENSSSCG00000016671	41494324	41614994	1.48e-06	-3.48953	Intron (ENSSSCT00000018150/ENSSSCG00000016671, intron 1 of 15)	41494324	41614994	120671	-
5	14101505	14102100	ENSSSCG00000032861	14102011	14177584	1.48e-06	-2.82732	Promoter (<=1kb)	14102011	14177584	75574	+
6	77403943	77404573	ENSSSCG00000024752	77374001	77404015	1.49e-06	-2.10073	Promoter (<=1kb)	77374001	77404015	30015	-
3	18060539	18061317	ENSSSCG00000027946	18052744	18081161	1.49e-06	-2.94315	Intron (ENSSSCT00000027444/ENSSSCG00000027946, intron 3 of 16)	18052744	18081161	28418	+
8	131833411	131833717	ENSSSCG00000023593	131728873	131860223	1.49e-06	-4.80236	Intron (ENSSSCT00000010103/ENSSSCG00000023593, intron 1 of 19)	131728873	131860223	131351	-
6	64406496	64407294	ENSSSCG00000027299	64390149	64407559	1.5e-06	-2.12364	Intron (ENSSSCT00000041270/ENSSSCG00000027299, intron 1 of 17)	64390149	64407559	17411	-
4	14699951	14700520	ENSSSCG00000005970	14667848	14700221	1.5e-06	-1.99583	Promoter (<=1kb)	14667848	14700221	32374	-
6	73028591	73029206	ENSSSCG00000003451	73018916	73049996	1.51e-06	-3.62654	Intron (ENSSSCT00000065890/ENSSSCG00000003451, intron 1 of 4)	73018916	73049996	31081	+
4	80190189	80191099	ENSSSCG00000006277	79874949	80190655	1.52e-06	-1.95245	5' UTR	79874949	80190655	315707	-
1	162272709	162273215	ENSSSCG00000004918	162175447	162305308	1.53e-06	-4.14296	Intron (ENSSSCT00000062871/ENSSSCG00000004918, intron 7 of 12)	162175447	162305308	129862	+
2	151181259	151181680	ENSSSCG00000022741	151155754	151192816	1.53e-06	-3.64697	Intron (ENSSSCT00000035982/ENSSSCG00000022741, intron 1 of 22)	151155754	151192816	37063	-
14	74137936	74138502	ENSSSCG00000010276	74120014	74204633	1.54e-06	-3.2716	Intron (ENSSSCT00000011248/ENSSSCG00000010276, intron 1 of 15)	74120014	74204633	84620	+
9	90336352	90336961	ENSSSCG00000015378	90336690	90410295	1.54e-06	-2.13717	Promoter (<=1kb)	90336690	90410295	73606	+
17	5209611	5210025	ENSSSCG00000006987	5122265	5266205	1.55e-06	-4.49541	Intron (ENSSSCT00000025576/ENSSSCG00000006987, intron 1 of 11)	5122265	5266205	143941	+
1	57577434	57578239	ENSSSCG00000004322	57437811	57644231	1.55e-06	-3.4951	Intron (ENSSSCT00000004778/ENSSSCG00000004322, intron 1 of 14)	57437811	57644231	206421	+
13	146184542	146185049	ENSSSCG00000011916	146126555	146193113	1.55e-06	-4.70336	Intron (ENSSSCT00000013040/ENSSSCG00000011916, intron 1 of 14)	146126555	146193113	66559	-
2	13632348	13633056	ENSSSCG00000035585	13632857	13635700	1.55e-06	-2.50857	Promoter (<=1kb)	13632857	13635700	2844	+
1	92231794	92232503	ENSSSCG00000004485	92054664	92240683	1.56e-06	-2.49265	Intron (ENSSSCT00000035127/ENSSSCG00000004485, intron 2 of 32)	92054664	92240683	186020	-
15	120302102	120302696	ENSSSCG00000016185	120297084	120328949	1.56e-06	-3.26572	Intron (ENSSSCT00000017625/ENSSSCG00000016185, intron 2 of 10)	120297084	120328949	31866	+
2	77373921	77374545	ENSSSCG00000023121	77357212	77375170	1.56e-06	-2.21405	Intron (ENSSSCT00000023050/ENSSSCG00000023121, intron 1 of 46)	77357212	77375170	17959	-
13	22874577	22874916	ENSSSCG00000027550	22851854	22872843	1.57e-06	-4.0637	Promoter (1-2kb)	22851854	22872843	20990	-
13	70800694	70801165	ENSSSCG00000011609	70757274	70807368	1.58e-06	-3.39046	Intron (ENSSSCT00000047627/ENSSSCG00000011609, intron 1 of 14)	70757274	70807368	50095	-
13	124390455	124391047	ENSSSCG00000011798	124387853	124409574	1.59e-06	-2.02736	Intron (ENSSSCT00000043488/ENSSSCG00000011798, intron 1 of 10)	124387853	124409574	21722	+
2	73104462	73104950	ENSSSCG00000013533	73062896	73123260	1.59e-06	-4.28824	Intron (ENSSSCT00000041390/ENSSSCG00000013533, intron 6 of 17)	73062896	73123260	60365	+
8	38267409	38267989	ENSSSCG00000008821	38241501	38321142	1.59e-06	-4.09803	Intron (ENSSSCT00000009651/ENSSSCG00000008821, intron 1 of 7)	38241501	38321142	79642	+
6	144482258	144482570	ENSSSCG00000003795	144242634	144529430	1.59e-06	-3.31838	Intron (ENSSSCT00000050984/ENSSSCG00000003795, intron 6 of 15)	144242634	144529430	286797	+
18	6869934	6870463	ENSSSCG00000016461	6861520	6870582	1.6e-06	-2.75616	5' UTR	6861520	6870582	9063	-
10	12431464	12432163	ENSSSCG00000028178	12403030	12431821	1.6e-06	-2.26038	5' UTR	12403030	12431821	28792	-
1	268407103	268407719	ENSSSCG00000031500	268408129	268439109	1.6e-06	-2.79933	Promoter (<=1kb)	268408129	268439109	30981	+
6	63025854	63026330	ENSSSCG00000004001	62935425	63287188	1.61e-06	-2.61622	Intron (ENSSSCT00000041776/ENSSSCG00000004001, intron 2 of 9)	62935425	63287188	351764	-
4	94821052	94821400	ENSSSCG00000006539	94818322	94831763	1.61e-06	-3.04543	Intron (ENSSSCT00000034547/ENSSSCG00000006539, intron 1 of 12)	94818322	94831763	13442	+
14	141270058	141270472	ENSSSCG00000033363	141265677	141270175	1.62e-06	-2.32347	Promoter (<=1kb)	141265677	141270175	4499	-
8	131053143	131053383	ENSSSCG00000009217	131002967	131058940	1.62e-06	-4.47843	Intron (ENSSSCT00000041785/ENSSSCG00000009217, intron 1 of 12)	131002967	131058940	55974	-
1	163789923	163790713	ENSSSCG00000004938	163660333	163790227	1.63e-06	-2.18732	Promoter (<=1kb)	163660333	163790227	129895	-
6	91701910	91702483	ENSSSCG00000037121	91605502	91747834	1.65e-06	-3.24894	Intron (ENSSSCT00000048798/ENSSSCG00000037121, intron 3 of 20)	91605502	91747834	142333	-
13	67708026	67708336	ENSSSCG00000030581	67698085	67854040	1.65e-06	-3.53504	Intron (ENSSSCT00000064934/ENSSSCG00000030581, intron 2 of 4)	67698085	67854040	155956	-
1	270798502	270799022	ENSSSCG00000005706	270761674	270906709	1.65e-06	-4.34442	Intron (ENSSSCT00000039018/ENSSSCG00000005706, intron 1 of 10)	270761674	270906709	145036	+
17	13087152	13087672	ENSSSCG00000007034	12758135	13259486	1.66e-06	-3.76818	Intron (ENSSSCT00000058258/ENSSSCG00000007034, intron 9 of 15)	12758135	13259486	501352	+
15	76565382	76565914	ENSSSCG00000032177	76441775	76724630	1.66e-06	-3.95648	Intron (ENSSSCT00000065005/ENSSSCG00000032177, intron 7 of 28)	76441775	76724630	282856	+
3	7167015	7167393	ENSSSCG00000040479	7125921	7174602	1.66e-06	-5.45505	Intron (ENSSSCT00000041777/ENSSSCG00000040479, intron 1 of 9)	7125921	7174602	48682	-
13	35986804	35987457	ENSSSCG00000011458	35951678	35996821	1.66e-06	-2.22078	5' UTR	35951740	35987164	35425	-
3	59174115	59174884	ENSSSCG00000008232	59172395	59174215	1.66e-06	-2.16441	Promoter (<=1kb)	59172395	59174215	1821	-
6	88164500	88164839	ENSSSCG00000034810	88148616	88170734	1.66e-06	-4.18012	Intron (ENSSSCT00000048546/ENSSSCG00000034810, intron 1 of 4)	88148616	88170734	22119	-
1	123356743	123357170	ENSSSCG00000004658	123101260	123359568	1.66e-06	-4.02395	Intron (ENSSSCT00000005143/ENSSSCG00000004658, intron 64 of 65)	123101260	123359568	258309	+
13	125909313	125909764	ENSSSCG00000011811	125782463	126465486	1.67e-06	-3.44194	Intron (ENSSSCT00000023546/ENSSSCG00000011811, intron 2 of 11)	125782463	126465486	683024	+
2	66138753	66139250	ENSSSCG00000013729	66131162	66138909	1.68e-06	-2.10983	Promoter (<=1kb)	66131162	66138909	7748	-
8	121408604	121409168	ENSSSCG00000028420	121409716	121466897	1.68e-06	-2.34042	Promoter (<=1kb)	121409716	121466897	57182	+
1	161839361	161839801	ENSSSCG00000004911	161791716	161865197	1.68e-06	-4.80959	Intron (ENSSSCT00000005418/ENSSSCG00000004911, intron 3 of 14)	161791716	161865197	73482	-
3	79312109	79312532	ENSSSCG00000008372	78914126	79345378	1.68e-06	-4.8434	Intron (ENSSSCT00000024919/ENSSSCG00000008372, intron 1 of 20)	78914126	79345378	431253	-
9	67074444	67075169	ENSSSCG00000015645	66837804	67114343	1.68e-06	-4.22331	Intron (ENSSSCT00000017041/ENSSSCG00000015645, intron 14 of 20)	66837804	67114343	276540	+
2	61005676	61006495	ENSSSCG00000013862	60984176	61037706	1.68e-06	-2.74637	Intron (ENSSSCT00000015141/ENSSSCG00000013862, intron 1 of 2)	60984176	61037706	53531	+
6	67432434	67433038	ENSSSCG00000003379	67420622	67434812	1.68e-06	-2.53727	Intron (ENSSSCT00000003750/ENSSSCG00000003379, intron 1 of 3)	67420622	67434812	14191	-
13	2901011	2901468	ENSSSCG00000011193	2840456	2903170	1.69e-06	-3.91502	3' UTR	2879707	2903170	23464	+
6	31564584	31565132	ENSSSCG00000035949	31177087	31564906	1.7e-06	-2.12139	5' UTR	31177087	31564906	387820	-
16	72796003	72796583	ENSSSCG00000017095	72796449	73271224	1.7e-06	-3.28746	Promoter (<=1kb)	72796449	73271224	474776	+
17	26759815	26760543	ENSSSCG00000007097	26760046	26801665	1.7e-06	-2.00489	5' UTR	26760056	26801088	41033	+
3	115152733	115153121	ENSSSCG00000008593	114871164	115177554	1.7e-06	-3.39609	Intron (ENSSSCT00000044456/ENSSSCG00000008593, intron 1 of 13)	114871164	115177554	306391	-
7	75158787	75159524	ENSSSCG00000002003	75140279	75159495	1.7e-06	-1.92687	Exon (ENSSSCT00000031497/ENSSSCG00000002003, exon 1 of 23)	75140279	75159495	19217	-
15	105728374	105728786	ENSSSCG00000016110	105681062	105806218	1.7e-06	-4.7851	Intron (ENSSSCT00000058115/ENSSSCG00000016110, intron 11 of 17)	105681062	105806218	125157	+
2	13240969	13241940	ENSSSCG00000013177	13240812	13250817	1.71e-06	-2.109	Exon (ENSSSCT00000014397/ENSSSCG00000013177, exon 1 of 5)	13240812	13250817	10006	+
3	23112961	23113522	ENSSSCG00000030424	23035109	23116007	1.71e-06	-3.17733	Intron (ENSSSCT00000025945/ENSSSCG00000030424, intron 14 of 14)	23035109	23116007	80899	+
6	144338356	144338964	ENSSSCG00000003795	144242634	144529430	1.71e-06	-3.5025	Intron (ENSSSCT00000050984/ENSSSCG00000003795, intron 2 of 15)	144242634	144529430	286797	+
2	80452526	80453226	ENSSSCG00000040507	80452893	80472658	1.71e-06	-2.05385	Promoter (<=1kb)	80452893	80472658	19766	+
14	28691444	28691823	ENSSSCG00000009761	28663512	28818417	1.71e-06	-3.55265	Intron (ENSSSCT00000010703/ENSSSCG00000009761, intron 5 of 46)	28663512	28818417	154906	+
[truncated: 14,871 more rows]

## Sheet: Table S3-2
Table S3-2 The loci information of open peaks in PEF vs piPSC group
Chr	PeakStart	PeakEnd	GeneID	GeneStart	GeneEnd	Element	Strand	NR:Seq-id	NR:Score	NR:Evalue	NR:Description	NT:Seq-id	NT:Score	NT:Evalue	NT:Description	Uniprot:UniProtKB-AC	Uniprot:Score	Uniprot:Evalue	Uniprot:Description	COG:gene	COG:Score	COG:Eval	COG:num	Pfam:pfam_ID	Pfam:pfam_Name	Pfam:pfam_Description	GO:biological_process	GO:cellular_component	GO:molecular_function	KEGG:KO	KEGG:DescriptionENSSSCG00000022668	ZFP1|gi|927136655|ref|XP_013853631.1|	2203	0	PREDICTED: zinc finger protein 1 homolog isoform X2 [Sus scrofa]	gi|927136654|ref|XM_013998177.1|	2430	0	PREDICTED: Sus scrofa ZFP1 zinc finger protein (ZFP1), transcript variant X2, mRNA	Q6P2D0	785	0	Zinc finger protein 1 homolog	.	.	.	.	pfam01352	KRAB
chr10	24961091	24961928	ENSSSCG00000032301	24957614	24962725	Intron	-	NA|gi|927100125|ref|XP_013835186.1|	678	1e-80	PREDICTED: uncharacterized protein LOC100521600 [Sus scrofa]	gi|927100124|ref|XM_013979732.1|	1164	0	PREDICTED: Sus scrofa uncharacterized LOC100521600 (LOC100521600), mRNA	.	.	.	.	.	.	.	.	pfam06213	CobT	Cobalamin biosynthesis protein CobT. This family consists of several bacterial cobalamin biosynthesis (CobT) proteins. CobT is involved in the transformation of precorrin-3 into cobyrinic acid.	.	.	.	.	.
chr10	24967774	24968326	ENSSSCG00000032301	24967200	24968763	Intron	-	NA|gi|927100125|ref|XP_013835186.1|	678	1e-80	PREDICTED: uncharacterized protein LOC100521600 [Sus scrofa]	gi|927100124|ref|XM_013979732.1|	1164	0	PREDICTED: Sus scrofa uncharacterized LOC100521600 (LOC100521600), mRNA	.	.	.	.	.	.	.	.	pfam06213	CobT	Cobalamin biosynthesis protein CobT. This family consists of several bacterial cobalamin biosynthesis (CobT) proteins. CobT is involved in the transformation of precorrin-3 into cobyrinic acid.	.	.	.	.	.
chr10	24967774	24968326	ENSSSCG00000032301	24967200	24975292	Intron	-	NA|gi|927100125|ref|XP_013835186.1|	678	1e-80	PREDICTED: uncharacterized protein LOC100521600 [Sus scrofa]	gi|927100124|ref|XM_013979732.1|	1164	0	PREDICTED: Sus scrofa uncharacterized LOC100521600 (LOC100521600), mRNA	.	.	.	.	.	.	.	.	pfam06213	CobT	Cobalamin biosynthesis protein CobT. This family consists of several bacterial cobalamin biosynthesis (CobT) proteins. CobT is involved in the transformation of precorrin-3 into cobyrinic acid.	.	.	.	.	.
chr10	24974006	24974727	ENSSSCG00000032301	24973238	24976467	Intron	-	NA|gi|927100125|ref|XP_013835186.1|	678	1e-80	PREDICTED: uncharacterized protein LOC100521600 [Sus scrofa]	gi|927100124|ref|XM_013979732.1|	1164	0	PREDICTED: Sus scrofa uncharacterized LOC100521600 (LOC100521600), mRNA	.	.	.	.	.	.	.	.	pfam06213	CobT	Cobalamin biosynthesis protein CobT. This family consists of several bacterial cobalamin biosynthesis (CobT) proteins. CobT is involved in the transformation of precorrin-3 into cobyrinic acid.	.	.	.	.	.
chr10	24974006	24974727	ENSSSCG00000032301	24967200	24975292	Intron	-	NA|gi|927100125|ref|XP_013835186.1|	678	1e-80	PREDICTED: uncharacterized protein LOC100521600 [Sus scrofa]	gi|927100124|ref|XM_013979732.1|	1164	0	PREDICTED: Sus scrofa uncharacterized LOC100521600 (LOC100521600), mRNA	.	.	.	.	.	.	.	.	pfam06213	CobT	Cobalamin biosynthesis protein CobT. This family consists of several bacterial cobalamin biosynthesis (CobT) proteins. CobT is involved in the transformation of precorrin-3 into cobyrinic acid.	.	.	.	.	.
chr10	24974872	24976125	ENSSSCG00000032301	24975458	24977458	Promoter	-	NA|gi|927100125|ref|XP_013835186.1|	678	1e-80	PREDICTED: uncharacterized protein LOC100521600 [Sus scrofa]	gi|927100124|ref|XM_013979732.1|	1164	0	PREDICTED: Sus scrofa uncharacterized LOC100521600 (LOC100521600), mRNA	.	.	.	.	.	.	.	.	pfam06213	CobT	Cobalamin biosynthesis protein CobT. This family consists of several bacterial cobalamin biosynthesis (CobT) proteins. CobT is involved in the transformation of precorrin-3 into cobyrinic acid.	.	.	.	.	.
chr10	24974872	24976125	ENSSSCG00000032301	24975292	24975458	Exon	-	NA|gi|927100125|ref|XP_013835186.1|	678	1e-80	PREDICTED: uncharacterized protein LOC100521600 [Sus scrofa]	gi|927100124|ref|XM_013979732.1|	1164	0	PREDICTED: Sus scrofa uncharacterized LOC100521600 (LOC100521600), mRNA	.	.	.	.	.	.	.	.	pfam06213	CobT	Cobalamin biosynthesis protein CobT. This family consists of several bacterial cobalamin biosynthesis (CobT) proteins. CobT is involved in the transformation of precorrin-3 into cobyrinic acid.	.	.	.	.	.
chr10	24974872	24976125	ENSSSCG00000032301	24973238	24976467	Intron	-	NA|gi|927100125|ref|XP_013835186.1|	678	1e-80	PREDICTED: uncharacterized protein LOC100521600 [Sus scrofa]	gi|927100124|ref|XM_013979732.1|	1164	0	PREDICTED: Sus scrofa uncharacterized LOC100521600 (LOC100521600), mRNA	.	.	.	.	.	.	.	.	pfam06213	CobT	Cobalamin biosynthesis protein CobT. This family consists of several bacterial cobalamin biosynthesis (CobT) proteins. CobT is involved in the transformation of precorrin-3 into cobyrinic acid.	.	.	.	.	.
chr10	24974872	24976125	ENSSSCG00000032301	24967200	24975292	Intron	-	NA|gi|927100125|ref|XP_013835186.1|	678	1e-80	PREDICTED: uncharacterized protein LOC100521600 [Sus scrofa]	gi|927100124|ref|XM_013979732.1|	1164	0	PREDICTED: Sus scrofa uncharacterized LOC100521600 (LOC100521600), mRNA	.	.	.	.	.	.	.	.	pfam06213	CobT	Cobalamin biosynthesis protein CobT. This family consists of several bacterial cobalamin biosynthesis (CobT) proteins. CobT is involved in the transformation of precorrin-3 into cobyrinic acid.	.	.	.	.	.
chr13	66144405	66144961	ENSSSCG00000011557	66144461	66144649	Exon	-	CIDEC|gi|347300315|ref|NP_001106159.2|	1245	2e-165	cell death activator CIDE-3 [Sus scrofa]	gi|927200373|ref|XM_005669744.2|	1409	0	PREDICTED: Sus scrofa cell death-inducing DFFA-like effector c (CIDEC), transcript variant X3, mRNA	Q96AQ7	386	3e-128	Cell death activator CIDE-3	.	.	.	.	pfam02017	CIDE-N	CIDE-N domain. This domain is found in CAD nuclease, and in ICAD, the inhibitor of CAD nuclease. The two proteins interact through this domain.	GO:0006915|apoptotic process;GO:0097194|execution phase of apoptosis;GO:0034389|lipid particle organization;GO:0042981|regulation of apoptotic process;GO:0006355|regulation of transcription, DNA-templated;GO:0006351|transcription, DNA-templated;	GO:0005829|cytosol;GO:0005783|endoplasmic reticulum;GO:0005811|lipid particle;GO:0005634|nucleus;	.	.	.
chr13	66144405	66144961	ENSSSCG00000011557	66144732	66144891	Exon	-	CIDEC|gi|347300315|ref|NP_001106159.2|	1245	2e-165	cell death activator CIDE-3 [Sus scrofa]	gi|927200373|ref|XM_005669744.2|	1409	0	PREDICTED: Sus scrofa cell death-inducing DFFA-like effector c (CIDEC), transcript variant X3, mRNA	Q96AQ7	386	3e-128	Cell death activator CIDE-3	.	.	.	.	pfam02017	CIDE-N	CIDE-N domain. This domain is found in CAD nuclease, and in ICAD, the inhibitor of CAD nuclease. The two proteins interact through this domain.	GO:0006915|apoptotic process;GO:0097194|execution phase of apoptosis;GO:0034389|lipid particle organization;GO:0042981|regulation of apoptotic process;GO:0006355|regulation of transcription, DNA-templated;GO:0006351|transcription, DNA-templated;	GO:0005829|cytosol;GO:0005783|endoplasmic reticulum;GO:0005811|lipid particle;GO:0005634|nucleus;	.	.	.
chr13	66144405	66144961	ENSSSCG00000011557	66142517	66144461	Intron	-	CIDEC|gi|347300315|ref|NP_001106159.2|	1245	2e-165	cell death activator CIDE-3 [Sus scrofa]	gi|927200373|ref|XM_005669744.2|	1409	0	PREDICTED: Sus scrofa cell death-inducing DFFA-like effector c (CIDEC), transcript variant X3, mRNA	Q96AQ7	386	3e-128	Cell death activator CIDE-3	.	.	.	.	pfam02017	CIDE-N	CIDE-N domain. This domain is found in CAD nuclease, and in ICAD, the inhibitor of CAD nuclease. The two proteins interact through this domain.	GO:0006915|apoptotic process;GO:0097194|execution phase of apoptosis;GO:0034389|lipid particle organization;GO:0042981|regulation of apoptotic process;GO:0006355|regulation of transcription, DNA-templated;GO:0006351|transcription, DNA-templated;	GO:0005829|cytosol;GO:0005783|endoplasmic reticulum;GO:0005811|lipid particle;GO:0005634|nucleus;	.	.	.
chr13	66144405	66144961	ENSSSCG00000011557	66144649	66144732	Intron	-	CIDEC|gi|347300315|ref|NP_001106159.2|	1245	2e-165	cell death activator CIDE-3 [Sus scrofa]	gi|927200373|ref|XM_005669744.2|	1409	0	PREDICTED: Sus scrofa cell death-inducing DFFA-like effector c (CIDEC), transcript variant X3, mRNA	Q96AQ7	386	3e-128	Cell death activator CIDE-3	.	.	.	.	pfam02017	CIDE-N	CIDE-N domain. This domain is found in CAD nuclease, and in ICAD, the inhibitor of CAD nuclease. The two proteins interact through this domain.	GO:0006915|apoptotic process;GO:0097194|execution phase of apoptosis;GO:0034389|lipid particle organization;GO:0042981|regulation of apoptotic process;GO:0006355|regulation of transcription, DNA-templated;GO:0006351|transcription, DNA-templated;	GO:0005829|cytosol;GO:0005783|endoplasmic reticulum;GO:0005811|lipid particle;GO:0005634|nucleus;	.	.	.
chr13	66144405	66144961	ENSSSCG00000011557	66144891	66147081	Intron	-	CIDEC|gi|347300315|ref|NP_001106159.2|	1245	2e-165	cell death activator CIDE-3 [Sus scrofa]	gi|927200373|ref|XM_005669744.2|	1409	0	PREDICTED: Sus scrofa cell death-inducing DFFA-like effector c (CIDEC), transcript variant X3, mRNA	Q96AQ7	386	3e-128	Cell death activator CIDE-3	.	.	.	.	pfam02017	CIDE-N	CIDE-N domain. This domain is found in CAD nuclease, and in ICAD, the inhibitor of CAD nuclease. The two proteins interact through this domain.	GO:0006915|apoptotic process;GO:0097194|execution phase of apoptosis;GO:0034389|lipid particle organization;GO:0042981|regulation of apoptotic process;GO:0006355|regulation of transcription, DNA-templated;GO:0006351|transcription, DNA-templated;	GO:0005829|cytosol;GO:0005783|endoplasmic reticulum;GO:0005811|lipid particle;GO:0005634|nucleus;	.	.	.
chr16	23679422	23681070	ENSSSCG00000016850	23655782	23706285	Intron	-	LIFR|gi|545876985|ref|XP_005672483.1|	5657	0	PREDICTED: leukemia inhibitory factor receptor isoform X1 [Sus scrofa]	gi|927212450|ref|XM_005672426.2|	8230	0	PREDICTED: Sus scrofa leukemia inhibitory factor receptor alpha (LIFR), transcript variant X1, mRNA	Q5XNR9	1948	0	Leukemia inhibitory factor receptor	.	.	.	.	pfam00041	fn3	Fibronectin type III domain.	GO:0008284|positive regulation of cell proliferation;	GO:0070062|extracellular exosome;GO:0016021|integral component of membrane;GO:0005886|plasma membrane;GO:0043235|receptor complex;	GO:0004923|leukemia inhibitory factor receptor activity;GO:0004924|oncostatin-M receptor activity;	K05058	LIFR; leukemia inhibitory factor receptor
chr16	23679422	23681070	ENSSSCG00000016850	23658570	23708659	Intron	-	LIFR|gi|545876985|ref|XP_005672483.1|	5657	0	PREDICTED: leukemia inhibitory factor receptor isoform X1 [Sus scrofa]	gi|927212450|ref|XM_005672426.2|	8230	0	PREDICTED: Sus scrofa leukemia inhibitory factor receptor alpha (LIFR), transcript variant X1, mRNA	Q5XNR9	1948	0	Leukemia inhibitory factor receptor	.	.	.	.	pfam00041	fn3	Fibronectin type III domain.	GO:0008284|positive regulation of cell proliferation;	GO:0070062|extracellular exosome;GO:0016021|integral component of membrane;GO:0005886|plasma membrane;GO:0043235|receptor complex;	GO:0004923|leukemia inhibitory factor receptor activity;GO:0004924|oncostatin-M receptor activity;	K05058	LIFR; leukemia inhibitory factor receptor
chr16	23679422	23681070	ENSSSCG00000016850	23661358	23710444	Intron	-	LIFR|gi|545876985|ref|XP_005672483.1|	5657	0	PREDICTED: leukemia inhibitory factor receptor isoform X1 [Sus scrofa]	gi|927212450|ref|XM_005672426.2|	8230	0	PREDICTED: Sus scrofa leukemia inhibitory factor receptor alpha (LIFR), transcript variant X1, mRNA	Q5XNR9	1948	0	Leukemia inhibitory factor receptor	.	.	.	.	pfam00041	fn3	Fibronectin type III domain.	GO:0008284|positive regulation of cell proliferation;	GO:0070062|extracellular exosome;GO:0016021|integral component of membrane;GO:0005886|plasma membrane;GO:0043235|receptor complex;	GO:0004923|leukemia inhibitory factor receptor activity;GO:0004924|oncostatin-M receptor activity;	K05058	LIFR; leukemia inhibitory factor receptor
chr16	23679422	23681070	ENSSSCG00000016850	23663152	23712623	Intron	-	LIFR|gi|545876985|ref|XP_005672483.1|	5657	0	PREDICTED: leukemia inhibitory factor receptor isoform X1 [Sus scrofa]	gi|927212450|ref|XM_005672426.2|	8230	0	PREDICTED: Sus scrofa leukemia inhibitory factor receptor alpha (LIFR), transcript variant X1, mRNA	Q5XNR9	1948	0	Leukemia inhibitory factor receptor	.	.	.	.	pfam00041	fn3	Fibronectin type III domain.	GO:0008284|positive regulation of cell proliferation;	GO:0070062|extracellular exosome;GO:0016021|integral component of membrane;GO:0005886|plasma membrane;GO:0043235|receptor complex;	GO:0004923|leukemia inhibitory factor receptor activity;GO:0004924|oncostatin-M receptor activity;	K05058	LIFR; leukemia inhibitory factor receptor
chr16	23679422	23681070	ENSSSCG00000016850	23665929	23719567	Intron	-	LIFR|gi|545876985|ref|XP_005672483.1|	5657	0	PREDICTED: leukemia inhibitory factor receptor isoform X1 [Sus scrofa]	gi|927212450|ref|XM_005672426.2|	8230	0	PREDICTED: Sus scrofa leukemia inhibitory factor receptor alpha (LIFR), transcript variant X1, mRNA	Q5XNR9	1948	0	Leukemia inhibitory factor receptor	.	.	.	.	pfam00041	fn3	Fibronectin type III domain.	GO:0008284|positive regulation of cell proliferation;	GO:0070062|extracellular exosome;GO:0016021|integral component of membrane;GO:0005886|plasma membrane;GO:0043235|receptor complex;	GO:0004923|leukemia inhibitory factor receptor activity;GO:0004924|oncostatin-M receptor activity;	K05058	LIFR; leukemia inhibitory factor receptor
chr16	23681865	23682270	ENSSSCG00000016850	23655782	23706285	Intron	-	LIFR|gi|545876985|ref|XP_005672483.1|	5657	0	PREDICTED: leukemia inhibitory factor receptor isoform X1 [Sus scrofa]	gi|927212450|ref|XM_005672426.2|	8230	0	PREDICTED: Sus scrofa leukemia inhibitory factor receptor alpha (LIFR), transcript variant X1, mRNA	Q5XNR9	1948	0	Leukemia inhibitory factor receptor	.	.	.	.	pfam00041	fn3	Fibronectin type III domain.	GO:0008284|positive regulation of cell proliferation;	GO:0070062|extracellular exosome;GO:0016021|integral component of membrane;GO:0005886|plasma membrane;GO:0043235|receptor complex;	GO:0004923|leukemia inhibitory factor receptor activity;GO:0004924|oncostatin-M receptor activity;	K05058	LIFR; leukemia inhibitory factor receptor
chr16	23681865	23682270	ENSSSCG00000016850	23658570	23708659	Intron	-	LIFR|gi|545876985|ref|XP_005672483.1|	5657	0	PREDICTED: leukemia inhibitory factor receptor isoform X1 [Sus scrofa]	gi|927212450|ref|XM_005672426.2|	8230	0	PREDICTED: Sus scrofa leukemia inhibitory factor receptor alpha (LIFR), transcript variant X1, mRNA	Q5XNR9	1948	0	Leukemia inhibitory factor receptor	.	.	.	.	pfam00041	fn3	Fibronectin type III domain.	GO:0008284|positive regulation of cell proliferation;	GO:0070062|extracellular exosome;GO:0016021|integral component of membrane;GO:0005886|plasma membrane;GO:0043235|receptor complex;	GO:0004923|leukemia inhibitory factor receptor activity;GO:0004924|oncostatin-M receptor activity;	K05058	LIFR; leukemia inhibitory factor receptor
chr16	23681865	23682270	ENSSSCG00000016850	23661358	23710444	Intron	-	LIFR|gi|545876985|ref|XP_005672483.1|	5657	0	PREDICTED: leukemia inhibitory factor receptor isoform X1 [Sus scrofa]	gi|927212450|ref|XM_005672426.2|	8230	0	PREDICTED: Sus scrofa leukemia inhibitory factor receptor alpha (LIFR), transcript variant X1, mRNA	Q5XNR9	1948	0	Leukemia inhibitory factor receptor	.	.	.	.	pfam00041	fn3	Fibronectin type III domain.	GO:0008284|positive regulation of cell proliferation;	GO:0070062|extracellular exosome;GO:0016021|integral component of membrane;GO:0005886|plasma membrane;GO:0043235|receptor complex;	GO:0004923|leukemia inhibitory factor receptor activity;GO:0004924|oncostatin-M receptor activity;	K05058	LIFR; leukemia inhibitory factor receptor
chr16	23681865	23682270	ENSSSCG00000016850	23663152	23712623	Intron	-	LIFR|gi|545876985|ref|XP_005672483.1|	5657	0	PREDICTED: leukemia inhibitory factor receptor isoform X1 [Sus scrofa]	gi|927212450|ref|XM_005672426.2|	8230	0	PREDICTED: Sus scrofa leukemia inhibitory factor receptor alpha (LIFR), transcript variant X1, mRNA	Q5XNR9	1948	0	Leukemia inhibitory factor receptor	.	.	.	.	pfam00041	fn3	Fibronectin type III domain.	GO:0008284|positive regulation of cell proliferation;	GO:0070062|extracellular exosome;GO:0016021|integral component of membrane;GO:0005886|plasma membrane;GO:0043235|receptor complex;	GO:0004923|leukemia inhibitory factor receptor activity;GO:0004924|oncostatin-M receptor activity;	K05058	LIFR; leukemia inhibitory factor receptor
chr16	23681865	23682270	ENSSSCG00000016850	23665929	23719567	Intron	-	LIFR|gi|545876985|ref|XP_005672483.1|	5657	0	PREDICTED: leukemia inhibitory factor receptor isoform X1 [Sus scrofa]	gi|927212450|ref|XM_005672426.2|	8230	0	PREDICTED: Sus scrofa leukemia inhibitory factor receptor alpha (LIFR), transcript variant X1, mRNA	Q5XNR9	1948	0	Leukemia inhibitory factor receptor	.	.	.	.	pfam00041	fn3	Fibronectin type III domain.	GO:0008284|positive regulation of cell proliferation;	GO:0070062|extracellular exosome;GO:0016021|integral component of membrane;GO:0005886|plasma membrane;GO:0043235|receptor complex;	GO:0004923|leukemia inhibitory factor receptor activity;GO:0004924|oncostatin-M receptor activity;	K05058	LIFR; leukemia inhibitory factor receptor
chr16	23682336	23682854	ENSSSCG00000016850	23655782	23706285	Intron	-	LIFR|gi|545876985|ref|XP_005672483.1|	5657	0	PREDICTED: leukemia inhibitory factor receptor isoform X1 [Sus scrofa]	gi|927212450|ref|XM_005672426.2|	8230	0	PREDICTED: Sus scrofa leukemia inhibitory factor receptor alpha (LIFR), transcript variant X1, mRNA	Q5XNR9	1948	0	Leukemia inhibitory factor receptor	.	.	.	.	pfam00041	fn3	Fibronectin type III domain.	GO:0008284|positive regulation of cell proliferation;	GO:0070062|extracellular exosome;GO:0016021|integral component of membrane;GO:0005886|plasma membrane;GO:0043235|receptor complex;	GO:0004923|leukemia inhibitory factor receptor activity;GO:0004924|oncostatin-M receptor activity;	K05058	LIFR; leukemia inhibitory factor receptor
chr16	23682336	23682854	ENSSSCG00000016850	23658570	23708659	Intron	-	LIFR|gi|545876985|ref|XP_005672483.1|	5657	0	PREDICTED: leukemia inhibitory factor receptor isoform X1 [Sus scrofa]	gi|927212450|ref|XM_005672426.2|	8230	0	PREDICTED: Sus scrofa leukemia inhibitory factor receptor alpha (LIFR), transcript variant X1, mRNA	Q5XNR9	1948	0	Leukemia inhibitory factor receptor	.	.	.	.	pfam00041	fn3	Fibronectin type III domain.	GO:0008284|positive regulation of cell proliferation;	GO:0070062|extracellular exosome;GO:0016021|integral component of membrane;GO:0005886|plasma membrane;GO:0043235|receptor complex;	GO:0004923|leukemia inhibitory factor receptor activity;GO:0004924|oncostatin-M receptor activity;	K05058	LIFR; leukemia inhibitory factor receptor
chr16	23682336	23682854	ENSSSCG00000016850	23661358	23710444	Intron	-	LIFR|gi|545876985|ref|XP_005672483.1|	5657	0	PREDICTED: leukemia inhibitory factor receptor isoform X1 [Sus scrofa]	gi|927212450|ref|XM_005672426.2|	8230	0	PREDICTED: Sus scrofa leukemia inhibitory factor receptor alpha (LIFR), transcript variant X1, mRNA	Q5XNR9	1948	0	Leukemia inhibitory factor receptor	.	.	.	.	pfam00041	fn3	Fibronectin type III domain.	GO:0008284|positive regulation of cell proliferation;	GO:0070062|extracellular exosome;GO:0016021|integral component of membrane;GO:0005886|plasma membrane;GO:0043235|receptor complex;	GO:0004923|leukemia inhibitory factor receptor activity;GO:0004924|oncostatin-M receptor activity;	K05058	LIFR; leukemia inhibitory factor receptor
chr16	23682336	23682854	ENSSSCG00000016850	23663152	23712623	Intron	-	LIFR|gi|545876985|ref|XP_005672483.1|	5657	0	PREDICTED: leukemia inhibitory factor receptor isoform X1 [Sus scrofa]	gi|927212450|ref|XM_005672426.2|	8230	0	PREDICTED: Sus scrofa leukemia inhibitory factor receptor alpha (LIFR), transcript variant X1, mRNA	Q5XNR9	1948	0	Leukemia inhibitory factor receptor	.	.	.	.	pfam00041	fn3	Fibronectin type III domain.	GO:0008284|positive regulation of cell proliferation;	GO:0070062|extracellular exosome;GO:0016021|integral component of membrane;GO:0005886|plasma membrane;GO:0043235|receptor complex;	GO:0004923|leukemia inhibitory factor receptor activity;GO:0004924|oncostatin-M receptor activity;	K05058	LIFR; leukemia inhibitory factor receptor
chr16	23682336	23682854	ENSSSCG00000016850	23665929	23719567	Intron	-	LIFR|gi|545876985|ref|XP_005672483.1|	5657	0	PREDICTED: leukemia inhibitory factor receptor isoform X1 [Sus scrofa]	gi|927212450|ref|XM_005672426.2|	8230	0	PREDICTED: Sus scrofa leukemia inhibitory factor receptor alpha (LIFR), transcript variant X1, mRNA	Q5XNR9	1948	0	Leukemia inhibitory factor receptor	.	.	.	.	pfam00041	fn3	Fibronectin type III domain.	GO:0008284|positive regulation of cell proliferation;	GO:0070062|extracellular exosome;GO:0016021|integral component of membrane;GO:0005886|plasma membrane;GO:0043235|receptor complex;	GO:0004923|leukemia inhibitory factor receptor activity;GO:0004924|oncostatin-M receptor activity;	K05058	LIFR; leukemia inhibitory factor receptor
chr16	23683693	23683923	ENSSSCG00000016850	23655782	23706285	Intron	-	LIFR|gi|545876985|ref|XP_005672483.1|	5657	0	PREDICTED: leukemia inhibitory factor receptor isoform X1 [Sus scrofa]	gi|927212450|ref|XM_005672426.2|	8230	0	PREDICTED: Sus scrofa leukemia inhibitory factor receptor alpha (LIFR), transcript variant X1, mRNA	Q5XNR9	1948	0	Leukemia inhibitory factor receptor	.	.	.	.	pfam00041	fn3	Fibronectin type III domain.	GO:0008284|positive regulation of cell proliferation;	GO:0070062|extracellular exosome;GO:0016021|integral component of membrane;GO:0005886|plasma membrane;GO:0043235|receptor complex;	GO:0004923|leukemia inhibitory factor receptor activity;GO:0004924|oncostatin-M receptor activity;	K05058	LIFR; leukemia inhibitory factor receptor
chr16	23683693	23683923	ENSSSCG00000016850	23658570	23708659	Intron	-	LIFR|gi|545876985|ref|XP_005672483.1|	5657	0	PREDICTED: leukemia inhibitory factor receptor isoform X1 [Sus scrofa]	gi|927212450|ref|XM_005672426.2|	8230	0	PREDICTED: Sus scrofa leukemia inhibitory factor receptor alpha (LIFR), transcript variant X1, mRNA	Q5XNR9	1948	0	Leukemia inhibitory factor receptor	.	.	.	.	pfam00041	fn3	Fibronectin type III domain.	GO:0008284|positive regulation of cell proliferation;	GO:0070062|extracellular exosome;GO:0016021|integral component of membrane;GO:0005886|plasma membrane;GO:0043235|receptor complex;	GO:0004923|leukemia inhibitory factor receptor activity;GO:0004924|oncostatin-M receptor activity;	K05058	LIFR; leukemia inhibitory factor receptor
chr16	23683693	23683923	ENSSSCG00000016850	23661358	23710444	Intron	-	LIFR|gi|545876985|ref|XP_005672483.1|	5657	0	PREDICTED: leukemia inhibitory factor receptor isoform X1 [Sus scrofa]	gi|927212450|ref|XM_005672426.2|	8230	0	PREDICTED: Sus scrofa leukemia inhibitory factor receptor alpha (LIFR), transcript variant X1, mRNA	Q5XNR9	1948	0	Leukemia inhibitory factor receptor	.	.	.	.	pfam00041	fn3	Fibronectin type III domain.	GO:0008284|positive regulation of cell proliferation;	GO:0070062|extracellular exosome;GO:0016021|integral component of membrane;GO:0005886|plasma membrane;GO:0043235|receptor complex;	GO:0004923|leukemia inhibitory factor receptor activity;GO:0004924|oncostatin-M receptor activity;	K05058	LIFR; leukemia inhibitory factor receptor
chr16	23683693	23683923	ENSSSCG00000016850	23663152	23712623	Intron	-	LIFR|gi|545876985|ref|XP_005672483.1|	5657	0	PREDICTED: leukemia inhibitory factor receptor isoform X1 [Sus scrofa]	gi|927212450|ref|XM_005672426.2|	8230	0	PREDICTED: Sus scrofa leukemia inhibitory factor receptor alpha (LIFR), transcript variant X1, mRNA	Q5XNR9	1948	0	Leukemia inhibitory factor receptor	.	.	.	.	pfam00041	fn3	Fibronectin type III domain.	GO:0008284|positive regulation of cell proliferation;	GO:0070062|extracellular exosome;GO:0016021|integral component of membrane;GO:0005886|plasma membrane;GO:0043235|receptor complex;	GO:0004923|leukemia inhibitory factor receptor activity;GO:0004924|oncostatin-M receptor activity;	K05058	LIFR; leukemia inhibitory factor receptor
chr16	23683693	23683923	ENSSSCG00000016850	23665929	23719567	Intron	-	LIFR|gi|545876985|ref|XP_005672483.1|	5657	0	PREDICTED: leukemia inhibitory factor receptor isoform X1 [Sus scrofa]	gi|927212450|ref|XM_005672426.2|	8230	0	PREDICTED: Sus scrofa leukemia inhibitory factor receptor alpha (LIFR), transcript variant X1, mRNA	Q5XNR9	1948	0	Leukemia inhibitory factor receptor	.	.	.	.	pfam00041	fn3	Fibronectin type III domain.	GO:0008284|positive regulation of cell proliferation;	GO:0070062|extracellular exosome;GO:0016021|integral component of membrane;GO:0005886|plasma membrane;GO:0043235|receptor complex;	GO:0004923|leukemia inhibitory factor receptor activity;GO:0004924|oncostatin-M receptor activity;	K05058	LIFR; leukemia inhibitory factor receptor
chr17	63385285	63386144	ENSSSCG00000033399	63383308	63385308	Promoter	+	NA|.	.	.	.	gi|731184304|ref|NR_128532.1|	69	7e-27	Sus scrofa microRNA mir-9845-1 (MIR9845-1), microRNA	.	.	.	.	.	.	.	.	pfam15362	Enamelin	Enamelin. ENAMELIN is involved in the mineralisation and structural organisation of enamel. It is necessary for the extension of enamel during the secretory stage of dental enamel formation. The proteins are expressed in teeth, particularly in odontoblasts, ameloblasts and cementoblasts.	.	.	.	.	.
chr17	63385285	63386144	ENSSSCG00000040303	63385519	63387519	Promoter	+	NA|.	.	.	.	gi|731185001|ref|NR_128552.1|	54	1e-18	Sus scrofa microRNA mir-9856 (MIR9856), microRNA	.	.	.	.	.	.	.	.	pfam11715	Nup160	Nucleoporin Nup120/160. Nup120 is conserved from fungi to plants to humans, and is homologous with the Nup160 of vertebrates. The nuclear core complex, or NPC, mediates macromolecular transport across the nuclear envelope. Deletion of the NUP120 gene causes clustering of NPCs at one side of the nuclear envelope, moderate nucleolar fragmentation and slower cell growth. The vertebrate NPC is estima…	.	.	.	.	.
chr17	63385285	63386144	ENSSSCG00000033399	63385308	63385392	Exon	+	NA|.	.	.	.	gi|731184304|ref|NR_128532.1|	69	7e-27	Sus scrofa microRNA mir-9845-1 (MIR9845-1), microRNA	.	.	.	.	.	.	.	.	pfam15362	Enamelin	Enamelin. ENAMELIN is involved in the mineralisation and structural organisation of enamel. It is necessary for the extension of enamel during the secretory stage of dental enamel formation. The proteins are expressed in teeth, particularly in odontoblasts, ameloblasts and cementoblasts.	.	.	.	.	.
chr17	63386807	63387314	ENSSSCG00000040303	63385519	63387519	Promoter	+	NA|.	.	.	.	gi|731185001|ref|NR_128552.1|	54	1e-18	Sus scrofa microRNA mir-9856 (MIR9856), microRNA	.	.	.	.	.	.	.	.	pfam11715	Nup160	Nucleoporin Nup120/160. Nup120 is conserved from fungi to plants to humans, and is homologous with the Nup160 of vertebrates. The nuclear core complex, or NPC, mediates macromolecular transport across the nuclear envelope. Deletion of the NUP120 gene causes clustering of NPCs at one side of the nuclear envelope, moderate nucleolar fragmentation and slower cell growth. The vertebrate NPC is estima…	.	.	.	.	.
chr4	124367304	124367880	ENSSSCG00000006901	124365735	124367735	Promoter	+	EVI5|gi|528943827|ref|XP_005204382.1|	3914	0	PREDICTED: ecotropic viral integration site 5 protein homolog isoform X1 [Bos taurus]	gi|927125365|ref|XM_013997371.1|	4819	0	PREDICTED: Sus scrofa ecotropic viral integration site 5 (EVI5), mRNA	O60447	981	0	Ecotropic viral integration site 5 protein homolog	.	.	.	.	pfam00566	RabGAP-TBC	Rab-GTPase-TBC domain. Identification of a TBC domain in GYP6_YEAST and GYP7_YEAST, which are GTPase activator proteins of yeast Ypt6 and Ypt7, implies that these domains are GTPase activator proteins of Rab-like small GTPases.	GO:0090630|activation of GTPase activity;GO:0007049|cell cycle;GO:0051301|cell division;GO:0006886|intracellular protein transport;GO:0031338|regulation of vesicle fusion;GO:0042147|retrograde transport, endosome to Golgi;	GO:0005829|cytosol;GO:0012505|endomembrane system;GO:0005794|Golgi apparatus;GO:0005622|intracellular;GO:0043231|intracellular membrane-bounded organelle;GO:0005815|microtubule organizing center;GO:0005634|nucleus;GO:0005819|spindle;	GO:0005096|GTPase activator activity;GO:0017137|Rab GTPase binding;	.	.
chr4	124367304	124367880	ENSSSCG00000006899	124367568	124368272	UTR5	-	RPL5|gi|947197573|ref|XP_014442064.1|	1515	0	PREDICTED: 60S ribosomal protein L5, partial [Tupaia chinensis]	gi|288780846|dbj|AK350182.1|	1059	0	Sus scrofa mRNA, clone:SPL010006H02, expressed in spleen	P22451	555	0	60S ribosomal protein L5	SPAC3H5.12c	290	3e-89	COG0256	pfam14204	Ribosomal_L18_c	Ribosomal L18 C-terminal region. This domain is the C-terminal end of ribosomal L18/L5 proteins.	GO:0000027|ribosomal large subunit assembly;GO:0006412|translation;	GO:0005737|cytoplasm;GO:0022625|cytosolic large ribosomal subunit;GO:0005730|nucleolus;	GO:0008097|5S rRNA binding;GO:0003735|structural constituent of ribosome;	K02932	RP-L5e, RPL5; large subunit ribosomal protein L5e
chr4	124367304	124367880	ENSSSCG00000006899	124367565	124368272	Exon	-	RPL5|gi|947197573|ref|XP_014442064.1|	1515	0	PREDICTED: 60S ribosomal protein L5, partial [Tupaia chinensis]	gi|288780846|dbj|AK350182.1|	1059	0	Sus scrofa mRNA, clone:SPL010006H02, expressed in spleen	P22451	555	0	60S ribosomal protein L5	SPAC3H5.12c	290	3e-89	COG0256	pfam14204	Ribosomal_L18_c	Ribosomal L18 C-terminal region. This domain is the C-terminal end of ribosomal L18/L5 proteins.	GO:0000027|ribosomal large subunit assembly;GO:0006412|translation;	GO:0005737|cytoplasm;GO:0022625|cytosolic large ribosomal subunit;GO:0005730|nucleolus;	GO:0008097|5S rRNA binding;GO:0003735|structural constituent of ribosome;	K02932	RP-L5e, RPL5; large subunit ribosomal protein L5e
chr4	124367304	124367880	ENSSSCG00000006901	124367735	124367903	Exon	+	EVI5|gi|528943827|ref|XP_005204382.1|	3914	0	PREDICTED: ecotropic viral integration site 5 protein homolog isoform X1 [Bos taurus]	gi|927125365|ref|XM_013997371.1|	4819	0	PREDICTED: Sus scrofa ecotropic viral integration site 5 (EVI5), mRNA	O60447	981	0	Ecotropic viral integration site 5 protein homolog	.	.	.	.	pfam00566	RabGAP-TBC	Rab-GTPase-TBC domain. Identification of a TBC domain in GYP6_YEAST and GYP7_YEAST, which are GTPase activator proteins of yeast Ypt6 and Ypt7, implies that these domains are GTPase activator proteins of Rab-like small GTPases.	GO:0090630|activation of GTPase activity;GO:0007049|cell cycle;GO:0051301|cell division;GO:0006886|intracellular protein transport;GO:0031338|regulation of vesicle fusion;GO:0042147|retrograde transport, endosome to Golgi;	GO:0005829|cytosol;GO:0012505|endomembrane system;GO:0005794|Golgi apparatus;GO:0005622|intracellular;GO:0043231|intracellular membrane-bounded organelle;GO:0005815|microtubule organizing center;GO:0005634|nucleus;GO:0005819|spindle;	GO:0005096|GTPase activator activity;GO:0017137|Rab GTPase binding;	.	.
chr4	124367304	124367880	ENSSSCG00000006899	124366470	124367565	Intron	-	RPL5|gi|947197573|ref|XP_014442064.1|	1515	0	PREDICTED: 60S ribosomal protein L5, partial [Tupaia chinensis]	gi|288780846|dbj|AK350182.1|	1059	0	Sus scrofa mRNA, clone:SPL010006H02, expressed in spleen	P22451	555	0	60S ribosomal protein L5	SPAC3H5.12c	290	3e-89	COG0256	pfam14204	Ribosomal_L18_c	Ribosomal L18 C-terminal region. This domain is the C-terminal end of ribosomal L18/L5 proteins.	GO:0000027|ribosomal large subunit assembly;GO:0006412|translation;	GO:0005737|cytoplasm;GO:0022625|cytosolic large ribosomal subunit;GO:0005730|nucleolus;	GO:0008097|5S rRNA binding;GO:0003735|structural constituent of ribosome;	K02932	RP-L5e, RPL5; large subunit ribosomal protein L5e
chr5	102394200	102394512	ENSSSCG00000000948	102394265	102396265	Promoter	-	SYT1|gi|537268972|gb|ERE91586.1|	1602	0	synaptotagmin-1-like protein [Cricetulus griseus]	gi|927135395|ref|XM_005652622.2|	4569	0	PREDICTED: Sus scrofa synaptotagmin I (SYT1), transcript variant X1, mRNA	P21579	613	0	Synaptotagmin-1	SPAPYUK71.03c	60.1	5e-08	COG5038	pfam00168	C2	C2 domain.	GO:0030154|cell differentiation;	GO:0030054|cell junction;GO:0042584|chromaffin granule membrane;GO:0016021|integral component of membrane;GO:0030672|synaptic vesicle membrane;	GO:0046872|metal ion binding;	K15290	SYT1; synaptotagmin-1
chr5	102394200	102394512	ENSSSCG00000000948	102394303	102396303	Promoter	-	SYT1|gi|537268972|gb|ERE91586.1|	1602	0	synaptotagmin-1-like protein [Cricetulus griseus]	gi|927135395|ref|XM_005652622.2|	4569	0	PREDICTED: Sus scrofa synaptotagmin I (SYT1), transcript variant X1, mRNA	P21579	613	0	Synaptotagmin-1	SPAPYUK71.03c	60.1	5e-08	COG5038	pfam00168	C2	C2 domain.	GO:0030154|cell differentiation;	GO:0030054|cell junction;GO:0042584|chromaffin granule membrane;GO:0016021|integral component of membrane;GO:0030672|synaptic vesicle membrane;	GO:0046872|metal ion binding;	K15290	SYT1; synaptotagmin-1
chr5	102394200	102394512	ENSSSCG00000000948	102394307	102396307	Promoter	-	SYT1|gi|537268972|gb|ERE91586.1|	1602	0	synaptotagmin-1-like protein [Cricetulus griseus]	gi|927135395|ref|XM_005652622.2|	4569	0	PREDICTED: Sus scrofa synaptotagmin I (SYT1), transcript variant X1, mRNA	P21579	613	0	Synaptotagmin-1	SPAPYUK71.03c	60.1	5e-08	COG5038	pfam00168	C2	C2 domain.	GO:0030154|cell differentiation;	GO:0030054|cell junction;GO:0042584|chromaffin granule membrane;GO:0016021|integral component of membrane;GO:0030672|synaptic vesicle membrane;	GO:0046872|metal ion binding;	K15290	SYT1; synaptotagmin-1
chr5	102394200	102394512	ENSSSCG00000000948	102393908	102394265	UTR5	-	SYT1|gi|537268972|gb|ERE91586.1|	1602	0	synaptotagmin-1-like protein [Cricetulus griseus]	gi|927135395|ref|XM_005652622.2|	4569	0	PREDICTED: Sus scrofa synaptotagmin I (SYT1), transcript variant X1, mRNA	P21579	613	0	Synaptotagmin-1	SPAPYUK71.03c	60.1	5e-08	COG5038	pfam00168	C2	C2 domain.	GO:0030154|cell differentiation;	GO:0030054|cell junction;GO:0042584|chromaffin granule membrane;GO:0016021|integral component of membrane;GO:0030672|synaptic vesicle membrane;	GO:0046872|metal ion binding;	K15290	SYT1; synaptotagmin-1
chr5	102394200	102394512	ENSSSCG00000000948	102393908	102394303	UTR5	-	SYT1|gi|537268972|gb|ERE91586.1|	1602	0	synaptotagmin-1-like protein [Cricetulus griseus]	gi|927135395|ref|XM_005652622.2|	4569	0	PREDICTED: Sus scrofa synaptotagmin I (SYT1), transcript variant X1, mRNA	P21579	613	0	Synaptotagmin-1	SPAPYUK71.03c	60.1	5e-08	COG5038	pfam00168	C2	C2 domain.	GO:0030154|cell differentiation;	GO:0030054|cell junction;GO:0042584|chromaffin granule membrane;GO:0016021|integral component of membrane;GO:0030672|synaptic vesicle membrane;	GO:0046872|metal ion binding;	K15290	SYT1; synaptotagmin-1
chr5	102394200	102394512	ENSSSCG00000000948	102394113	102394307	UTR5	-	SYT1|gi|537268972|gb|ERE91586.1|	1602	0	synaptotagmin-1-like protein [Cricetulus griseus]	gi|927135395|ref|XM_005652622.2|	4569	0	PREDICTED: Sus scrofa synaptotagmin I (SYT1), transcript variant X1, mRNA	P21579	613	0	Synaptotagmin-1	SPAPYUK71.03c	60.1	5e-08	COG5038	pfam00168	C2	C2 domain.	GO:0030154|cell differentiation;	GO:0030054|cell junction;GO:0042584|chromaffin granule membrane;GO:0016021|integral component of membrane;GO:0030672|synaptic vesicle membrane;	GO:0046872|metal ion binding;	K15290	SYT1; synaptotagmin-1
chr5	102394200	102394512	ENSSSCG00000000948	102393908	102394303	Exon	-	SYT1|gi|537268972|gb|ERE91586.1|	1602	0	synaptotagmin-1-like protein [Cricetulus griseus]	gi|927135395|ref|XM_005652622.2|	4569	0	PREDICTED: Sus scrofa synaptotagmin I (SYT1), transcript variant X1, mRNA	P21579	613	0	Synaptotagmin-1	SPAPYUK71.03c	60.1	5e-08	COG5038	pfam00168	C2	C2 domain.	GO:0030154|cell differentiation;	GO:0030054|cell junction;GO:0042584|chromaffin granule membrane;GO:0016021|integral component of membrane;GO:0030672|synaptic vesicle membrane;	GO:0046872|metal ion binding;	K15290	SYT1; synaptotagmin-1
chr5	102394200	102394512	ENSSSCG00000000948	102393908	102394265	Exon	-	SYT1|gi|537268972|gb|ERE91586.1|	1602	0	synaptotagmin-1-like protein [Cricetulus griseus]	gi|927135395|ref|XM_005652622.2|	4569	0	PREDICTED: Sus scrofa synaptotagmin I (SYT1), transcript variant X1, mRNA	P21579	613	0	Synaptotagmin-1	SPAPYUK71.03c	60.1	5e-08	COG5038	pfam00168	C2	C2 domain.	GO:0030154|cell differentiation;	GO:0030054|cell junction;GO:0042584|chromaffin granule membrane;GO:0016021|integral component of membrane;GO:0030672|synaptic vesicle membrane;	GO:0046872|metal ion binding;	K15290	SYT1; synaptotagmin-1
chr5	102394200	102394512	ENSSSCG00000000948	102394113	102394307	Exon	-	SYT1|gi|537268972|gb|ERE91586.1|	1602	0	synaptotagmin-1-like protein [Cricetulus griseus]	gi|927135395|ref|XM_005652622.2|	4569	0	PREDICTED: Sus scrofa synaptotagmin I (SYT1), transcript variant X1, mRNA	P21579	613	0	Synaptotagmin-1	SPAPYUK71.03c	60.1	5e-08	COG5038	pfam00168	C2	C2 domain.	GO:0030154|cell differentiation;	GO:0030054|cell junction;GO:0042584|chromaffin granule membrane;GO:0016021|integral component of membrane;GO:0030672|synaptic vesicle membrane;	GO:0046872|metal ion binding;	K15290	SYT1; synaptotagmin-1
chr6	152709433	152709808	ENSSSCG00000003826	152709209	152711209	Promoter	-	HOOK1|gi|311259257|ref|XP_003128011.1|	2228	0	PREDICTED: protein Hook homolog 1 [Sus scrofa]	gi|927150625|ref|XM_003127963.4|	474	0	PREDICTED: Sus scrofa hook microtubule-tethering protein 1 (HOOK1), mRNA	Q9UJC3	800	0	Protein Hook homolog 1	.	.	.	.	pfam05622	HOOK	HOOK protein. This family consists of several HOOK1, 2 and 3 proteins from different eukaryotic organisms. The different members of the human gene family are HOOK1, HOOK2 and HOOK3. Different domains have been identified in the three human HOOK proteins, and it was demonstrated that the highly conserved NH2-domain mediates attachment to microtubules, whereas the central coiled-coil motif mediates…	GO:0045022|early endosome to late endosome transport;GO:0007032|endosome organization;GO:0008333|endosome to lysosome transport;GO:0007040|lysosome organization;GO:0007275|multicellular organismal development;GO:0015031|protein transport;GO:0007286|spermatid development;	GO:0005829|cytosol;GO:0070695|FHF complex;GO:0005874|microtubule;	GO:0042802|identical protein binding;	K16612	HOOK1; protein HOOK1
chr8	1038960	1039455	ENSSSCG00000008681	1038993	1040993	Promoter	-	NELFA|gi|335293117|ref|XP_003128856.2|	2294	0	PREDICTED: negative elongation factor A isoform X1 [Sus scrofa]	gi|927164831|ref|XM_003128808.4|	1473	0	PREDICTED: Sus scrofa negative elongation factor complex member A (NELFA), transcript variant X1, mRNA	Q9H3P2	860	0	Negative elongation factor A	.	.	.	.	pfam06236	MelC1	Tyrosinase co-factor MelC1. This family consists of several tyrosinase co-factor MELC1 proteins from a number of Streptomyces species. The melanin operon (melC) of Streptomyces antibioticus contains two genes, melC1 and melC2 (apotyrosinase). It is thought that MelC1 forms a transient binary complex with the downstream apotyrosinase MelC2 to facilitate the incorporation of copper ion and the secr…	GO:0007275|multicellular organismal development;GO:0034244|negative regulation of transcription elongation from RNA polymerase II promoter;GO:0050434|positive regulation of viral transcription;GO:0006368|transcription elongation from RNA polymerase II promoter;GO:0006366|transcription from RNA polymerase II promoter;	GO:0005737|cytoplasm;GO:0032021|NELF complex;GO:0005654|nucleoplasm;	.	K15179	WHSC2, NELFA; negative elongation factor A
chr8	1038960	1039455	ENSSSCG00000008681	1038783	1038993	Exon	-	NELFA|gi|335293117|ref|XP_003128856.2|	2294	0	PREDICTED: negative elongation factor A isoform X1 [Sus scrofa]	gi|927164831|ref|XM_003128808.4|	1473	0	PREDICTED: Sus scrofa negative elongation factor complex member A (NELFA), transcript variant X1, mRNA	Q9H3P2	860	0	Negative elongation factor A	.	.	.	.	pfam06236	MelC1	Tyrosinase co-factor MelC1. This family consists of several tyrosinase co-factor MELC1 proteins from a number of Streptomyces species. The melanin operon (melC) of Streptomyces antibioticus contains two genes, melC1 and melC2 (apotyrosinase). It is thought that MelC1 forms a transient binary complex with the downstream apotyrosinase MelC2 to facilitate the incorporation of copper ion and the secr…	GO:0007275|multicellular organismal development;GO:0034244|negative regulation of transcription elongation from RNA polymerase II promoter;GO:0050434|positive regulation of viral transcription;GO:0006368|transcription elongation from RNA polymerase II promoter;GO:0006366|transcription from RNA polymerase II promoter;	GO:0005737|cytoplasm;GO:0032021|NELF complex;GO:0005654|nucleoplasm;	.	K15179	WHSC2, NELFA; negative elongation factor A
chrY	43257501	43257969	ENSSSCG00000036375	43256297	43258297	Promoter	+	NA|gi|973413068|gb|ALX18075.1|	309	2e-35	testis dominant transcript on Y chromosome [Sus scrofa]	gi|973413067|gb|KT371432.1|	177	2e-86	Sus scrofa testis dominant transcript on Y chromosome mRNA, complete cds	.	.	.	.	.	.	.	.	pfam08510	PIG-P	PIG-P. PIG-P (phosphatidylinositol N-acetylglucosaminyltransferase subunit P) is an enzyme involved in GPI anchor biosynthesis.	.	.	.	.	.
chr1	11590177	11590767	ENSSSCG00000024361	11586425	11595993	Intron	+	TFB1M|gi|190360597|ref|NP_001121947.1|	1800	0	dimethyladenosine transferase 1, mitochondrial [Sus scrofa]	gi|602732000|ref|XM_007451337.1|	1498	0	PREDICTED: Lipotes vexillifer mitochondrial dimethyladenosine transferase 1-like (LOC103080562), transcript variant X1, mRNA	Q2TBQ0	634	0	Mitochondrial dimethyladenosine transferase 1	mll7860	184	6e-50	COG0030	pfam00398	RrnaAD	Ribosomal RNA adenine dimethylase.	GO:0006355|regulation of transcription, DNA-templated;GO:0006351|transcription, DNA-templated;	GO:0005759|mitochondrial matrix;GO:0042645|mitochondrial nucleoid;	GO:0003677|DNA binding;GO:0044822|poly(A) RNA binding;GO:0000179|rRNA (adenine-N6,N6-)-dimethyltransferase activity;	K15266	TFB1M; dimethyladenosine transferase 1, mitochondrial [EC:2.1.1.-]
chr1	21807509	21807938	ENSSSCG00000039598	21801864	21812243	Intron	+	ADAT2|gi|194033488|ref|XP_001924271.1|	1019	5e-132	PREDICTED: tRNA-specific adenosine deaminase 2 [Sus scrofa]	gi|371924136|dbj|AK390837.1|	1795	0	Sus scrofa mRNA, clone: CLNT10004E05, expressed in colon	Q7Z6V5	358	1e-118	tRNA-specific adenosine deaminase 2	YJL035c	125	3e-31	COG0590	pfam00383	dCMP_cyt_deam_1	Cytidine and deoxycytidylate deaminase zinc-binding region.	GO:0006400|tRNA modification;GO:0002100|tRNA wobble adenosine to inosine editing;	GO:0005654|nucleoplasm;GO:0052718|tRNA-specific adenosine-34 deaminase complex;	GO:0052717|tRNA-specific adenosine-34 deaminase activity;GO:0008270|zinc ion binding;	K15441	TAD2, ADAT2; tRNA-specific adenosine deaminase 2 [EC:3.5.4.-]
chr1	51428635	51429272	ENSSSCG00000035593	51428218	51429587	Exon	-	NA|gi|545798396|ref|XP_005659325.1|	969	8e-119	PREDICTED: uncharacterized protein LOC102157778 [Sus scrofa]	gi|927094610|ref|XM_005659268.2|	2135	0	PREDICTED: Sus scrofa uncharacterized LOC102157778 (LOC102157778), mRNA	.	.	.	.	.	.	.	.	pfam15402	Spc7_N	N-terminus of kinetochore NMS complex subunit Spc7.	.	.	.	.	.
chr1	66454697	66455378	ENSSSCG00000004351	66454740	66456740	Promoter	-	USP45|gi|194035115|ref|XP_001925615.1|	4282	0	PREDICTED: ubiquitin carboxyl-terminal hydrolase 45 isoform X1 [Sus scrofa]	gi|927094911|ref|XM_001925580.4|	3878	0	PREDICTED: Sus scrofa ubiquitin specific peptidase 45 (USP45), transcript variant X1, mRNA	Q70EL2	1256	0	Ubiquitin carboxyl-terminal hydrolase 45	.	.	.	.	pfam00443	UCH	Ubiquitin carboxyl-terminal hydrolase.	GO:0006281|DNA repair;GO:0070911|global genome nucleotide-excision repair;GO:0016579|protein deubiquitination;GO:0006511|ubiquitin-dependent protein catabolic process;	GO:0005737|cytoplasm;GO:0005654|nucleoplasm;GO:0005634|nucleus;	GO:0004843|ubiquitin-specific protease activity;GO:0008270|zinc ion binding;	K11844	USP16_45; ubiquitin carboxyl-terminal hydrolase 16/45 [EC:3.4.19.12]
chr1	66454697	66455378	ENSSSCG00000004351	66454771	66456771	Promoter	-	USP45|gi|194035115|ref|XP_001925615.1|	4282	0	PREDICTED: ubiquitin carboxyl-terminal hydrolase 45 isoform X1 [Sus scrofa]	gi|927094911|ref|XM_001925580.4|	3878	0	PREDICTED: Sus scrofa ubiquitin specific peptidase 45 (USP45), transcript variant X1, mRNA	Q70EL2	1256	0	Ubiquitin carboxyl-terminal hydrolase 45	.	.	.	.	pfam00443	UCH	Ubiquitin carboxyl-terminal hydrolase.	GO:0006281|DNA repair;GO:0070911|global genome nucleotide-excision repair;GO:0016579|protein deubiquitination;GO:0006511|ubiquitin-dependent protein catabolic process;	GO:0005737|cytoplasm;GO:0005654|nucleoplasm;GO:0005634|nucleus;	GO:0004843|ubiquitin-specific protease activity;GO:0008270|zinc ion binding;	K11844	USP16_45; ubiquitin carboxyl-terminal hydrolase 16/45 [EC:3.4.19.12]
chr1	66454697	66455378	ENSSSCG00000004351	66454710	66454740	UTR5	-	USP45|gi|194035115|ref|XP_001925615.1|	4282	0	PREDICTED: ubiquitin carboxyl-terminal hydrolase 45 isoform X1 [Sus scrofa]	gi|927094911|ref|XM_001925580.4|	3878	0	PREDICTED: Sus scrofa ubiquitin specific peptidase 45 (USP45), transcript variant X1, mRNA	Q70EL2	1256	0	Ubiquitin carboxyl-terminal hydrolase 45	.	.	.	.	pfam00443	UCH	Ubiquitin carboxyl-terminal hydrolase.	GO:0006281|DNA repair;GO:0070911|global genome nucleotide-excision repair;GO:0016579|protein deubiquitination;GO:0006511|ubiquitin-dependent protein catabolic process;	GO:0005737|cytoplasm;GO:0005654|nucleoplasm;GO:0005634|nucleus;	GO:0004843|ubiquitin-specific protease activity;GO:0008270|zinc ion binding;	K11844	USP16_45; ubiquitin carboxyl-terminal hydrolase 16/45 [EC:3.4.19.12]
chr1	66454697	66455378	ENSSSCG00000004351	66454710	66454771	UTR5	-	USP45|gi|194035115|ref|XP_001925615.1|	4282	0	PREDICTED: ubiquitin carboxyl-terminal hydrolase 45 isoform X1 [Sus scrofa]	gi|927094911|ref|XM_001925580.4|	3878	0	PREDICTED: Sus scrofa ubiquitin specific peptidase 45 (USP45), transcript variant X1, mRNA	Q70EL2	1256	0	Ubiquitin carboxyl-terminal hydrolase 45	.	.	.	.	pfam00443	UCH	Ubiquitin carboxyl-terminal hydrolase.	GO:0006281|DNA repair;GO:0070911|global genome nucleotide-excision repair;GO:0016579|protein deubiquitination;GO:0006511|ubiquitin-dependent protein catabolic process;	GO:0005737|cytoplasm;GO:0005654|nucleoplasm;GO:0005634|nucleus;	GO:0004843|ubiquitin-specific protease activity;GO:0008270|zinc ion binding;	K11844	USP16_45; ubiquitin carboxyl-terminal hydrolase 16/45 [EC:3.4.19.12]
chr1	66454697	66455378	ENSSSCG00000004351	66454710	66454740	Exon	-	USP45|gi|194035115|ref|XP_001925615.1|	4282	0	PREDICTED: ubiquitin carboxyl-terminal hydrolase 45 isoform X1 [Sus scrofa]	gi|927094911|ref|XM_001925580.4|	3878	0	PREDICTED: Sus scrofa ubiquitin specific peptidase 45 (USP45), transcript variant X1, mRNA	Q70EL2	1256	0	Ubiquitin carboxyl-terminal hydrolase 45	.	.	.	.	pfam00443	UCH	Ubiquitin carboxyl-terminal hydrolase.	GO:0006281|DNA repair;GO:0070911|global genome nucleotide-excision repair;GO:0016579|protein deubiquitination;GO:0006511|ubiquitin-dependent protein catabolic process;	GO:0005737|cytoplasm;GO:0005654|nucleoplasm;GO:0005634|nucleus;	GO:0004843|ubiquitin-specific protease activity;GO:0008270|zinc ion binding;	K11844	USP16_45; ubiquitin carboxyl-terminal hydrolase 16/45 [EC:3.4.19.12]
chr1	66454697	66455378	ENSSSCG00000004351	66454710	66454771	Exon	-	USP45|gi|194035115|ref|XP_001925615.1|	4282	0	PREDICTED: ubiquitin carboxyl-terminal hydrolase 45 isoform X1 [Sus scrofa]	gi|927094911|ref|XM_001925580.4|	3878	0	PREDICTED: Sus scrofa ubiquitin specific peptidase 45 (USP45), transcript variant X1, mRNA	Q70EL2	1256	0	Ubiquitin carboxyl-terminal hydrolase 45	.	.	.	.	pfam00443	UCH	Ubiquitin carboxyl-terminal hydrolase.	GO:0006281|DNA repair;GO:0070911|global genome nucleotide-excision repair;GO:0016579|protein deubiquitination;GO:0006511|ubiquitin-dependent protein catabolic process;	GO:0005737|cytoplasm;GO:0005654|nucleoplasm;GO:0005634|nucleus;	GO:0004843|ubiquitin-specific protease activity;GO:0008270|zinc ion binding;	K11844	USP16_45; ubiquitin carboxyl-terminal hydrolase 16/45 [EC:3.4.19.12]
chr1	66454697	66455378	ENSSSCG00000004351	66449788	66454710	Intron	-	USP45|gi|194035115|ref|XP_001925615.1|	4282	0	PREDICTED: ubiquitin carboxyl-terminal hydrolase 45 isoform X1 [Sus scrofa]	gi|927094911|ref|XM_001925580.4|	3878	0	PREDICTED: Sus scrofa ubiquitin specific peptidase 45 (USP45), transcript variant X1, mRNA	Q70EL2	1256	0	Ubiquitin carboxyl-terminal hydrolase 45	.	.	.	.	pfam00443	UCH	Ubiquitin carboxyl-terminal hydrolase.	GO:0006281|DNA repair;GO:0070911|global genome nucleotide-excision repair;GO:0016579|protein deubiquitination;GO:0006511|ubiquitin-dependent protein catabolic process;	GO:0005737|cytoplasm;GO:0005654|nucleoplasm;GO:0005634|nucleus;	GO:0004843|ubiquitin-specific protease activity;GO:0008270|zinc ion binding;	K11844	USP16_45; ubiquitin carboxyl-terminal hydrolase 16/45 [EC:3.4.19.12]
chr1	114733520	114733799	ENSSSCG00000004600	114727059	114737785	Intron	-	TCF12|gi|555987665|ref|XP_005905680.1|	3212	0	PREDICTED: transcription factor 12 isoform X1 [Bos mutus]	gi|927095861|ref|XM_013992944.1|	4757	0	PREDICTED: Sus scrofa transcription factor 12 (TCF12), transcript variant X2, mRNA	P51514	148	7e-35	Transcription factor 12	.	.	.	.	pfam00010	HLH	Helix-loop-helix DNA-binding domain.	GO:0045666|positive regulation of neuron differentiation;GO:0045944|positive regulation of transcription from RNA polymerase II promoter;	GO:0005737|cytoplasm;GO:0000790|nuclear chromatin;GO:0005634|nucleus;GO:0090575|RNA polymerase II transcription factor complex;GO:0005667|transcription factor complex;	GO:0043425|bHLH transcription factor binding;GO:0035497|cAMP response element binding;GO:0070888|E-box binding;GO:0071837|HMG box domain binding;GO:0046982|protein heterodimerization activity;GO:0042803|protein homodimerization activity;GO:0000978|RNA polymerase II core promoter proximal region sequence-specific DNA binding;GO:0003700|transcription factor activity, sequence-specific DNA binding;G…	K15603	TCF4_12; transcription factor 4/12
chr1	124047785	124048229	ENSSSCG00000004663	124002004	124174060	Intron	-	SEMA6D|gi|545800724|ref|XP_005654511.1|	5698	0	PREDICTED: semaphorin-6D isoform X3 [Sus scrofa]	gi|927096207|ref|XM_005654454.2|	5720	0	PREDICTED: Sus scrofa sema domain, transmembrane domain (TM), and cytoplasmic domain, (semaphorin) 6D (SEMA6D), transcript variant X5, mRNA	Q5R7F5	1971	0	Semaphorin-6D	.	.	.	.	pfam01403	Sema	Sema domain. The Sema domain occurs in semaphorins, which are a large family of secreted and transmembrane proteins, some of which function as repellent signals during axon guidance. Sema domains also occur in the hepatocyte growth factor receptor and human plexin A-3.	GO:0048843|negative regulation of axon extension involved in axon guidance;GO:0014912|negative regulation of smooth muscle cell migration;GO:0001755|neural crest cell migration;GO:0030335|positive regulation of cell migration;GO:0014911|positive regulation of smooth muscle cell migration;GO:0071526|semaphorin-plexin signaling pathway;GO:0021591|ventricular system development;	GO:0005737|cytoplasm;GO:0005887|integral component of plasma membrane;GO:0005886|plasma membrane;	GO:0045499|chemorepellent activity;GO:0030215|semaphorin receptor binding;	K06842	SEMA6; semaphorin 6
chr1	147650146	147650564	ENSSSCG00000038767	147649734	147653747	UTR3	+	MBP|gi|560982068|ref|XP_006213266.1|	921	4e-116	PREDICTED: myelin basic protein isoform X3 [Vicugna pacos]	gi|371912152|dbj|AK391966.1|	1894	0	Sus scrofa mRNA, clone: HTMT10038D01, expressed in hypothalamus	P02686	270	2e-142	Myelin basic protein	.	.	.	.	pfam01669	Myelin_MBP	Myelin basic protein.	GO:0008366|axon ensheathment;GO:0007417|central nervous system development;GO:0007268|synaptic transmission;GO:0006955|immune response;GO:0061024|membrane organization;GO:0042552|myelination;GO:0009636|response to toxic substance;GO:0007605|sensory perception of sound;GO:0021762|substantia nigra development;	GO:0071944|cell periphery;GO:0043218|compact myelin;GO:0033269|internode region of axon;GO:0043025|neuronal cell body;GO:0005634|nucleus;GO:0005886|plasma membrane;	GO:0019911|structural constituent of myelin sheath;	K17269	MBP; myelin basic protein
chr1	147650146	147650564	ENSSSCG00000038767	147649294	147653747	Exon	+	MBP|gi|560982068|ref|XP_006213266.1|	921	4e-116	PREDICTED: myelin basic protein isoform X3 [Vicugna pacos]	gi|371912152|dbj|AK391966.1|	1894	0	Sus scrofa mRNA, clone: HTMT10038D01, expressed in hypothalamus	P02686	270	2e-142	Myelin basic protein	.	.	.	.	pfam01669	Myelin_MBP	Myelin basic protein.	GO:0008366|axon ensheathment;GO:0007417|central nervous system development;GO:0007268|synaptic transmission;GO:0006955|immune response;GO:0061024|membrane organization;GO:0042552|myelination;GO:0009636|response to toxic substance;GO:0007605|sensory perception of sound;GO:0021762|substantia nigra development;	GO:0071944|cell periphery;GO:0043218|compact myelin;GO:0033269|internode region of axon;GO:0043025|neuronal cell body;GO:0005634|nucleus;GO:0005886|plasma membrane;	GO:0019911|structural constituent of myelin sheath;	K17269	MBP; myelin basic protein
chr1	147650146	147650564	ENSSSCG00000038767	147649730	147672472	Intron	+	MBP|gi|560982068|ref|XP_006213266.1|	921	4e-116	PREDICTED: myelin basic protein isoform X3 [Vicugna pacos]	gi|371912152|dbj|AK391966.1|	1894	0	Sus scrofa mRNA, clone: HTMT10038D01, expressed in hypothalamus	P02686	270	2e-142	Myelin basic protein	.	.	.	.	pfam01669	Myelin_MBP	Myelin basic protein.	GO:0008366|axon ensheathment;GO:0007417|central nervous system development;GO:0007268|synaptic transmission;GO:0006955|immune response;GO:0061024|membrane organization;GO:0042552|myelination;GO:0009636|response to toxic substance;GO:0007605|sensory perception of sound;GO:0021762|substantia nigra development;	GO:0071944|cell periphery;GO:0043218|compact myelin;GO:0033269|internode region of axon;GO:0043025|neuronal cell body;GO:0005634|nucleus;GO:0005886|plasma membrane;	GO:0019911|structural constituent of myelin sheath;	K17269	MBP; myelin basic protein
chr1	181964620	181964969	ENSSSCG00000021862	181963149	181965523	UTR3	+	PTGER2|gi|335280275|ref|XP_003353536.1|	1396	3e-174	PREDICTED: prostaglandin E2 receptor EP2 subtype [Sus scrofa]	gi|927097542|ref|XM_003353488.3|	4573	0	PREDICTED: Sus scrofa prostaglandin E receptor 2 (subtype EP2), 53kDa (PTGER2), mRNA	A5D7K8	305	3e-98	Prostaglandin D2 receptor	.	.	.	.	pfam00001	7tm_1	7 transmembrane receptor (rhodopsin family). This family contains, amongst other G-protein-coupled receptors (GCPRs), members of the opsin family, which have been considered to be typical members of the rhodopsin superfamily. They share several motifs, mainly the seven transmembrane helices, GCPRs of the rhodopsin superfamily. All opsins bind a chromophore, such as 11-cis-retinal. The function of…	GO:0007189|adenylate cyclase-activating G-protein coupled receptor signaling pathway;GO:0071380|cellular response to prostaglandin E stimulus;GO:0007186|G-protein coupled receptor signaling pathway;GO:0006954|inflammatory response;GO:0007204|positive regulation of cytosolic calcium ion concentration;GO:0042127|regulation of cell proliferation;GO:0032496|response to lipopolysaccharide;GO:0032570|r…	GO:0005887|integral component of plasma membrane;GO:0005886|plasma membrane;	GO:0004957|prostaglandin E receptor activity;	K04259	PTGER2; prostaglandin E receptor 2
chr1	181964620	181964969	ENSSSCG00000021862	181962909	181965523	Exon	+	PTGER2|gi|335280275|ref|XP_003353536.1|	1396	3e-174	PREDICTED: prostaglandin E2 receptor EP2 subtype [Sus scrofa]	gi|927097542|ref|XM_003353488.3|	4573	0	PREDICTED: Sus scrofa prostaglandin E receptor 2 (subtype EP2), 53kDa (PTGER2), mRNA	A5D7K8	305	3e-98	Prostaglandin D2 receptor	.	.	.	.	pfam00001	7tm_1	7 transmembrane receptor (rhodopsin family). This family contains, amongst other G-protein-coupled receptors (GCPRs), members of the opsin family, which have been considered to be typical members of the rhodopsin superfamily. They share several motifs, mainly the seven transmembrane helices, GCPRs of the rhodopsin superfamily. All opsins bind a chromophore, such as 11-cis-retinal. The function of…	GO:0007189|adenylate cyclase-activating G-protein coupled receptor signaling pathway;GO:0071380|cellular response to prostaglandin E stimulus;GO:0007186|G-protein coupled receptor signaling pathway;GO:0006954|inflammatory response;GO:0007204|positive regulation of cytosolic calcium ion concentration;GO:0042127|regulation of cell proliferation;GO:0032496|response to lipopolysaccharide;GO:0032570|r…	GO:0005887|integral component of plasma membrane;GO:0005886|plasma membrane;	GO:0004957|prostaglandin E receptor activity;	K04259	PTGER2; prostaglandin E receptor 2
chr1	181964620	181964969	ENSSSCG00000021862	181956273	182006250	Intron	+	PTGER2|gi|335280275|ref|XP_003353536.1|	1396	3e-174	PREDICTED: prostaglandin E2 receptor EP2 subtype [Sus scrofa]	gi|927097542|ref|XM_003353488.3|	4573	0	PREDICTED: Sus scrofa prostaglandin E receptor 2 (subtype EP2), 53kDa (PTGER2), mRNA	A5D7K8	305	3e-98	Prostaglandin D2 receptor	.	.	.	.	pfam00001	7tm_1	7 transmembrane receptor (rhodopsin family). This family contains, amongst other G-protein-coupled receptors (GCPRs), members of the opsin family, which have been considered to be typical members of the rhodopsin superfamily. They share several motifs, mainly the seven transmembrane helices, GCPRs of the rhodopsin superfamily. All opsins bind a chromophore, such as 11-cis-retinal. The function of…	GO:0007189|adenylate cyclase-activating G-protein coupled receptor signaling pathway;GO:0071380|cellular response to prostaglandin E stimulus;GO:0007186|G-protein coupled receptor signaling pathway;GO:0006954|inflammatory response;GO:0007204|positive regulation of cytosolic calcium ion concentration;GO:0042127|regulation of cell proliferation;GO:0032496|response to lipopolysaccharide;GO:0032570|r…	GO:0005887|integral component of plasma membrane;GO:0005886|plasma membrane;	GO:0004957|prostaglandin E receptor activity;	K04259	PTGER2; prostaglandin E receptor 2
chr1	187308109	187308516	ENSSSCG00000022299	187307854	187311089	Intron	+	ACTR10|gi|335280302|ref|XP_003353540.1|	2210	0	PREDICTED: actin-related protein 10 [Sus scrofa]	gi|927097674|ref|XM_003353492.3|	2143	0	PREDICTED: Sus scrofa actin-related protein 10 homolog (S. cerevisiae) (ACTR10), mRNA	Q3ZBD2	843	0	Actin-related protein 10	SPBC32H8.12c	134	4e-33	COG5277	pfam00022	Actin	Actin.	GO:0007018|microtubule-based movement;	GO:0005737|cytoplasm;GO:0005869|dynactin complex;	.	K16576	ACTR10, ARP11; actin-related protein 10
chr1	230772860	230773504	ENSSSCG00000033763	230694252	230795821	Intron	-	GNAQ|gi|1181671|gb|AAC50363.1|	1808	0	GTP-binding protein alpha q subunit [Homo sapiens]	gi|821425384|ref|XM_004285836.2|	2635	0	PREDICTED: Orcinus orca guanine nucleotide binding protein (G protein), q polypeptide (GNAQ), mRNA	Q2PKF4	700	0	Guanine nucleotide-binding protein G(q) subunit alpha	.	.	.	.	pfam00503	G-alpha	G-protein alpha subunit. G proteins couple receptors of extracellular signals to intracellular signaling pathways. The G protein alpha subunit binds guanyl nucleotide and is a weak GTPase. A set of residues that are unique to G-alpha as compared to its ancestor the Arf-like family form a ring of residues centered on the nucleotide binding site. A Ggamma is found fused to an inactive Galpha in the…	GO:0001508|action potential;GO:0007189|adenylate cyclase-activating G-protein coupled receptor signaling pathway;GO:0009649|entrainment of circadian clock;GO:0007213|G-protein coupled acetylcholine receptor signaling pathway;GO:0007215|glutamate receptor signaling pathway;GO:0060158|phospholipase C-activating dopamine receptor signaling pathway;GO:0007603|phototransduction, visible light;	GO:0016020|membrane;GO:0031965|nuclear membrane;GO:0001750|photoreceptor outer segment;	GO:0005525|GTP binding;GO:0005096|GTPase activator activity;GO:0003924|GTPase activity;GO:0046872|metal ion binding;GO:0004871|signal transducer activity;GO:0031826|type 2A serotonin receptor binding;	K04634	GNAQ; guanine nucleotide-binding protein G(q) subunit alpha
chr1	238204910	238205399	ENSSSCG00000005347	238201488	238209589	Intron	+	POLR1E|gi|478497895|ref|XP_004423281.1|	2133	0	PREDICTED: DNA-directed RNA polymerase I subunit RPA49 [Ceratotherium simum simum]	gi|927098591|ref|XM_001925814.6|	2404	0	PREDICTED: Sus scrofa polymerase (RNA) I polypeptide E, 53kDa (POLR1E), partial mRNA	Q9GZS1	745	0	DNA-directed RNA polymerase I subunit RPA49	.	.	.	.	pfam06870	RNA_pol_I_A49	A49-like RNA polymerase I associated factor. Saccharomyces cerevisiae A49 is a specific subunit associated with RNA polymerase I (Pol I) in eukaryotes. Pol I maintains transcription activities in A49 deletion mutants. However, such mutants are deficient in transcription activity at low temperatures. Deletion analysis of the fusion yeast homolog indicate that only the C-terminal two thirds are req…	GO:0045815|positive regulation of gene expression, epigenetic;GO:0001189|RNA polymerase I transcriptional preinitiation complex assembly at the promoter for the nuclear large rRNA transcript;GO:0009303|rRNA transcription;GO:0006363|termination of RNA polymerase I transcription;GO:0006362|transcription elongation from RNA polymerase I promoter;GO:0006361|transcription initiation from RNA polymeras…	GO:0005736|DNA-directed RNA polymerase I complex;GO:0005730|nucleolus;GO:0005654|nucleoplasm;GO:0005634|nucleus;	GO:0003677|DNA binding;GO:0003899|DNA-directed RNA polymerase activity;	K03005	RPA49, POLR1E; DNA-directed RNA polymerase I subunit RPA49
chr1	253008243	253008783	ENSSSCG00000036426	253005417	253009995	Intron	+	NA|gi|667308360|ref|XP_008583693.1|	437	2e-48	PREDICTED: polypyrimidine tract-binding protein 3 isoform X2 [Galeopterus variegatus]	gi|322487452|emb|FN673819.1|	35	5e-07	Sus scrofa BAC clone KNP_1682F12	O95758	172	5e-49	Polypyrimidine tract-binding protein 3	.	.	.	.	pfam01358	PARP_regulatory	Poly A polymerase regulatory subunit.	GO:0009653|anatomical structure morphogenesis;GO:0043249|erythrocyte maturation;GO:0006397|mRNA processing;GO:0033119|negative regulation of RNA splicing;GO:0045595|regulation of cell differentiation;GO:0008380|RNA splicing;	GO:0005634|nucleus;	GO:0000166|nucleotide binding;GO:0044822|poly(A) RNA binding;GO:0003723|RNA binding;	K17844	PTBP3, ROD1; polypyrimidine tract-binding protein 3
chr1	253008243	253008783	ENSSSCG00000005466	252997642	253012173	Intron	-	PTBP3|gi|470625608|ref|XP_004320088.1|	2680	0	PREDICTED: polypyrimidine tract-binding protein 3-like [Tursiops truncatus]	gi|927098896|ref|XM_013993753.1|	6694	0	PREDICTED: Sus scrofa polypyrimidine tract binding protein 3 (PTBP3), transcript variant X3, mRNA	O95758	780	0	Polypyrimidine tract-binding protein 3	.	.	.	.	pfam13893	RRM_5	RNA recognition motif. (a.k.a. RRM, RBD, or RNP domain). The RRM motif is probably diagnostic of an RNA binding protein. RRMs are found in a variety of RNA binding proteins, including various hnRNP proteins, proteins implicated in regulation of alternative splicing, and protein components of snRNPs. The motif also appears in a few single stranded DNA binding proteins.	GO:0009653|anatomical structure morphogenesis;GO:0043249|erythrocyte maturation;GO:0006397|mRNA processing;GO:0033119|negative regulation of RNA splicing;GO:0045595|regulation of cell differentiation;GO:0008380|RNA splicing;	GO:0005634|nucleus;	GO:0000166|nucleotide binding;GO:0044822|poly(A) RNA binding;GO:0003723|RNA binding;	K17844	PTBP3, ROD1; polypyrimidine tract-binding protein 3
chr1	253008243	253008783	ENSSSCG00000005466	253000302	253012173	Intron	-	PTBP3|gi|470625608|ref|XP_004320088.1|	2680	0	PREDICTED: polypyrimidine tract-binding protein 3-like [Tursiops truncatus]	gi|927098896|ref|XM_013993753.1|	6694	0	PREDICTED: Sus scrofa polypyrimidine tract binding protein 3 (PTBP3), transcript variant X3, mRNA	O95758	780	0	Polypyrimidine tract-binding protein 3	.	.	.	.	pfam13893	RRM_5	RNA recognition motif. (a.k.a. RRM, RBD, or RNP domain). The RRM motif is probably diagnostic of an RNA binding protein. RRMs are found in a variety of RNA binding proteins, including various hnRNP proteins, proteins implicated in regulation of alternative splicing, and protein components of snRNPs. The motif also appears in a few single stranded DNA binding proteins.	GO:0009653|anatomical structure morphogenesis;GO:0043249|erythrocyte maturation;GO:0006397|mRNA processing;GO:0033119|negative regulation of RNA splicing;GO:0045595|regulation of cell differentiation;GO:0008380|RNA splicing;	GO:0005634|nucleus;	GO:0000166|nucleotide binding;GO:0044822|poly(A) RNA binding;GO:0003723|RNA binding;	K17844	PTBP3, ROD1; polypyrimidine tract-binding protein 3
chr10	14940833	14941451	ENSSSCG00000010862	14939677	14941677	Promoter	-	CDC42BPA|gi|803127518|ref|XP_012042540.1|	9075	0	PREDICTED: serine/threonine-protein kinase MRCK alpha isoform X2 [Ovis aries]	gi|927184534|ref|XM_003482782.3|	7333	0	PREDICTED: Sus scrofa CDC42 binding protein kinase alpha (DMPK-like) (CDC42BPA), mRNA	O54874	2944	0	Serine/threonine-protein kinase MRCK alpha	.	.	.	.	pfam00780	CNH	CNH domain. Domain found in NIK1-like kinase, mouse citron and yeast ROM1, ROM2. Unpublished observations.	GO:0031532|actin cytoskeleton reorganization;GO:0031032|actomyosin structure organization;GO:0016477|cell migration;GO:0035556|intracellular signal transduction;GO:0000226|microtubule cytoskeleton organization;GO:0007097|nuclear migration;GO:0006468|protein phosphorylation;	GO:0042641|actomyosin;GO:0005737|cytoplasm;GO:0070062|extracellular exosome;	GO:0005524|ATP binding;GO:0042802|identical protein binding;GO:0000287|magnesium ion binding;GO:0004674|protein serine/threonine kinase activity;	K16307	CDC42BP; serine/threonine-protein kinase MRCK [EC:2.7.11.1]
chr10	14940833	14941451	ENSSSCG00000010862	14940029	14942029	Promoter	-	CDC42BPA|gi|803127518|ref|XP_012042540.1|	9075	0	PREDICTED: serine/threonine-protein kinase MRCK alpha isoform X2 [Ovis aries]	gi|927184534|ref|XM_003482782.3|	7333	0	PREDICTED: Sus scrofa CDC42 binding protein kinase alpha (DMPK-like) (CDC42BPA), mRNA	O54874	2944	0	Serine/threonine-protein kinase MRCK alpha	.	.	.	.	pfam00780	CNH	CNH domain. Domain found in NIK1-like kinase, mouse citron and yeast ROM1, ROM2. Unpublished observations.	GO:0031532|actin cytoskeleton reorganization;GO:0031032|actomyosin structure organization;GO:0016477|cell migration;GO:0035556|intracellular signal transduction;GO:0000226|microtubule cytoskeleton organization;GO:0007097|nuclear migration;GO:0006468|protein phosphorylation;	GO:0042641|actomyosin;GO:0005737|cytoplasm;GO:0070062|extracellular exosome;	GO:0005524|ATP binding;GO:0042802|identical protein binding;GO:0000287|magnesium ion binding;GO:0004674|protein serine/threonine kinase activity;	K16307	CDC42BP; serine/threonine-protein kinase MRCK [EC:2.7.11.1]
chr10	14940833	14941451	ENSSSCG00000010862	14940449	14942449	Promoter	-	CDC42BPA|gi|803127518|ref|XP_012042540.1|	9075	0	PREDICTED: serine/threonine-protein kinase MRCK alpha isoform X2 [Ovis aries]	gi|927184534|ref|XM_003482782.3|	7333	0	PREDICTED: Sus scrofa CDC42 binding protein kinase alpha (DMPK-like) (CDC42BPA), mRNA	O54874	2944	0	Serine/threonine-protein kinase MRCK alpha	.	.	.	.	pfam00780	CNH	CNH domain. Domain found in NIK1-like kinase, mouse citron and yeast ROM1, ROM2. Unpublished observations.	GO:0031532|actin cytoskeleton reorganization;GO:0031032|actomyosin structure organization;GO:0016477|cell migration;GO:0035556|intracellular signal transduction;GO:0000226|microtubule cytoskeleton organization;GO:0007097|nuclear migration;GO:0006468|protein phosphorylation;	GO:0042641|actomyosin;GO:0005737|cytoplasm;GO:0070062|extracellular exosome;	GO:0005524|ATP binding;GO:0042802|identical protein binding;GO:0000287|magnesium ion binding;GO:0004674|protein serine/threonine kinase activity;	K16307	CDC42BP; serine/threonine-protein kinase MRCK [EC:2.7.11.1]
chr10	14940833	14941451	ENSSSCG00000010862	14940830	14942830	Promoter	-	CDC42BPA|gi|803127518|ref|XP_012042540.1|	9075	0	PREDICTED: serine/threonine-protein kinase MRCK alpha isoform X2 [Ovis aries]	gi|927184534|ref|XM_003482782.3|	7333	0	PREDICTED: Sus scrofa CDC42 binding protein kinase alpha (DMPK-like) (CDC42BPA), mRNA	O54874	2944	0	Serine/threonine-protein kinase MRCK alpha	.	.	.	.	pfam00780	CNH	CNH domain. Domain found in NIK1-like kinase, mouse citron and yeast ROM1, ROM2. Unpublished observations.	GO:0031532|actin cytoskeleton reorganization;GO:0031032|actomyosin structure organization;GO:0016477|cell migration;GO:0035556|intracellular signal transduction;GO:0000226|microtubule cytoskeleton organization;GO:0007097|nuclear migration;GO:0006468|protein phosphorylation;	GO:0042641|actomyosin;GO:0005737|cytoplasm;GO:0070062|extracellular exosome;	GO:0005524|ATP binding;GO:0042802|identical protein binding;GO:0000287|magnesium ion binding;GO:0004674|protein serine/threonine kinase activity;	K16307	CDC42BP; serine/threonine-protein kinase MRCK [EC:2.7.11.1]
chr10	16729670	16730502	ENSSSCG00000010872	16730354	16732354	Promoter	-	AKT3|gi|944447982|gb|KQL87744.1|	2627	0	hypothetical protein Y1Q_027250 [Alligator mississippiensis]	gi|927184489|ref|XM_005667942.2|	4965	0	PREDICTED: Sus scrofa v-akt murine thymoma viral oncogene homolog 3 (AKT3), transcript variant X1, mRNA	Q9WUA6	941	0	RAC-gamma serine/threonine-protein kinase	.	.	.	.	pfam00069	Pkinase	Protein kinase domain.	GO:0032869|cellular response to insulin stimulus;GO:0035556|intracellular signal transduction;GO:0000002|mitochondrial genome maintenance;GO:0018105|peptidyl-serine phosphorylation;GO:0018107|peptidyl-threonine phosphorylation;GO:0010765|positive regulation of sodium ion transport;GO:0007165|signal transduction;	GO:0005737|cytoplasm;GO:0005794|Golgi apparatus;GO:0005622|intracellular;GO:0005654|nucleoplasm;GO:0005886|plasma membrane;	GO:0005524|ATP binding;GO:0004672|protein kinase activity;GO:0004674|protein serine/threonine kinase activity;	K04456	AKT; RAC serine/threonine-protein kinase [EC:2.7.11.1]
chr10	16729670	16730502	ENSSSCG00000010872	16730362	16732362	Promoter	-	AKT3|gi|944447982|gb|KQL87744.1|	2627	0	hypothetical protein Y1Q_027250 [Alligator mississippiensis]	gi|927184489|ref|XM_005667942.2|	4965	0	PREDICTED: Sus scrofa v-akt murine thymoma viral oncogene homolog 3 (AKT3), transcript variant X1, mRNA	Q9WUA6	941	0	RAC-gamma serine/threonine-protein kinase	.	.	.	.	pfam00069	Pkinase	Protein kinase domain.	GO:0032869|cellular response to insulin stimulus;GO:0035556|intracellular signal transduction;GO:0000002|mitochondrial genome maintenance;GO:0018105|peptidyl-serine phosphorylation;GO:0018107|peptidyl-threonine phosphorylation;GO:0010765|positive regulation of sodium ion transport;GO:0007165|signal transduction;	GO:0005737|cytoplasm;GO:0005794|Golgi apparatus;GO:0005622|intracellular;GO:0005654|nucleoplasm;GO:0005886|plasma membrane;	GO:0005524|ATP binding;GO:0004672|protein kinase activity;GO:0004674|protein serine/threonine kinase activity;	K04456	AKT; RAC serine/threonine-protein kinase [EC:2.7.11.1]
chr10	16729670	16730502	ENSSSCG00000010872	16730490	16732490	Promoter	-	AKT3|gi|944447982|gb|KQL87744.1|	2627	0	hypothetical protein Y1Q_027250 [Alligator mississippiensis]	gi|927184489|ref|XM_005667942.2|	4965	0	PREDICTED: Sus scrofa v-akt murine thymoma viral oncogene homolog 3 (AKT3), transcript variant X1, mRNA	Q9WUA6	941	0	RAC-gamma serine/threonine-protein kinase	.	.	.	.	pfam00069	Pkinase	Protein kinase domain.	GO:0032869|cellular response to insulin stimulus;GO:0035556|intracellular signal transduction;GO:0000002|mitochondrial genome maintenance;GO:0018105|peptidyl-serine phosphorylation;GO:0018107|peptidyl-threonine phosphorylation;GO:0010765|positive regulation of sodium ion transport;GO:0007165|signal transduction;	GO:0005737|cytoplasm;GO:0005794|Golgi apparatus;GO:0005622|intracellular;GO:0005654|nucleoplasm;GO:0005886|plasma membrane;	GO:0005524|ATP binding;GO:0004672|protein kinase activity;GO:0004674|protein serine/threonine kinase activity;	K04456	AKT; RAC serine/threonine-protein kinase [EC:2.7.11.1]
chr10	16729670	16730502	ENSSSCG00000010872	16730242	16730354	UTR5	-	AKT3|gi|944447982|gb|KQL87744.1|	2627	0	hypothetical protein Y1Q_027250 [Alligator mississippiensis]	gi|927184489|ref|XM_005667942.2|	4965	0	PREDICTED: Sus scrofa v-akt murine thymoma viral oncogene homolog 3 (AKT3), transcript variant X1, mRNA	Q9WUA6	941	0	RAC-gamma serine/threonine-protein kinase	.	.	.	.	pfam00069	Pkinase	Protein kinase domain.	GO:0032869|cellular response to insulin stimulus;GO:0035556|intracellular signal transduction;GO:0000002|mitochondrial genome maintenance;GO:0018105|peptidyl-serine phosphorylation;GO:0018107|peptidyl-threonine phosphorylation;GO:0010765|positive regulation of sodium ion transport;GO:0007165|signal transduction;	GO:0005737|cytoplasm;GO:0005794|Golgi apparatus;GO:0005622|intracellular;GO:0005654|nucleoplasm;GO:0005886|plasma membrane;	GO:0005524|ATP binding;GO:0004672|protein kinase activity;GO:0004674|protein serine/threonine kinase activity;	K04456	AKT; RAC serine/threonine-protein kinase [EC:2.7.11.1]
chr10	16729670	16730502	ENSSSCG00000010872	16730242	16730362	UTR5	-	AKT3|gi|944447982|gb|KQL87744.1|	2627	0	hypothetical protein Y1Q_027250 [Alligator mississippiensis]	gi|927184489|ref|XM_005667942.2|	4965	0	PREDICTED: Sus scrofa v-akt murine thymoma viral oncogene homolog 3 (AKT3), transcript variant X1, mRNA	Q9WUA6	941	0	RAC-gamma serine/threonine-protein kinase	.	.	.	.	pfam00069	Pkinase	Protein kinase domain.	GO:0032869|cellular response to insulin stimulus;GO:0035556|intracellular signal transduction;GO:0000002|mitochondrial genome maintenance;GO:0018105|peptidyl-serine phosphorylation;GO:0018107|peptidyl-threonine phosphorylation;GO:0010765|positive regulation of sodium ion transport;GO:0007165|signal transduction;	GO:0005737|cytoplasm;GO:0005794|Golgi apparatus;GO:0005622|intracellular;GO:0005654|nucleoplasm;GO:0005886|plasma membrane;	GO:0005524|ATP binding;GO:0004672|protein kinase activity;GO:0004674|protein serine/threonine kinase activity;	K04456	AKT; RAC serine/threonine-protein kinase [EC:2.7.11.1]
chr10	16729670	16730502	ENSSSCG00000010872	16730242	16730490	UTR5	-	AKT3|gi|944447982|gb|KQL87744.1|	2627	0	hypothetical protein Y1Q_027250 [Alligator mississippiensis]	gi|927184489|ref|XM_005667942.2|	4965	0	PREDICTED: Sus scrofa v-akt murine thymoma viral oncogene homolog 3 (AKT3), transcript variant X1, mRNA	Q9WUA6	941	0	RAC-gamma serine/threonine-protein kinase	.	.	.	.	pfam00069	Pkinase	Protein kinase domain.	GO:0032869|cellular response to insulin stimulus;GO:0035556|intracellular signal transduction;GO:0000002|mitochondrial genome maintenance;GO:0018105|peptidyl-serine phosphorylation;GO:0018107|peptidyl-threonine phosphorylation;GO:0010765|positive regulation of sodium ion transport;GO:0007165|signal transduction;	GO:0005737|cytoplasm;GO:0005794|Golgi apparatus;GO:0005622|intracellular;GO:0005654|nucleoplasm;GO:0005886|plasma membrane;	GO:0005524|ATP binding;GO:0004672|protein kinase activity;GO:0004674|protein serine/threonine kinase activity;	K04456	AKT; RAC serine/threonine-protein kinase [EC:2.7.11.1]
chr10	16729670	16730502	ENSSSCG00000010872	16730196	16730354	Exon	-	AKT3|gi|944447982|gb|KQL87744.1|	2627	0	hypothetical protein Y1Q_027250 [Alligator mississippiensis]	gi|927184489|ref|XM_005667942.2|	4965	0	PREDICTED: Sus scrofa v-akt murine thymoma viral oncogene homolog 3 (AKT3), transcript variant X1, mRNA	Q9WUA6	941	0	RAC-gamma serine/threonine-protein kinase	.	.	.	.	pfam00069	Pkinase	Protein kinase domain.	GO:0032869|cellular response to insulin stimulus;GO:0035556|intracellular signal transduction;GO:0000002|mitochondrial genome maintenance;GO:0018105|peptidyl-serine phosphorylation;GO:0018107|peptidyl-threonine phosphorylation;GO:0010765|positive regulation of sodium ion transport;GO:0007165|signal transduction;	GO:0005737|cytoplasm;GO:0005794|Golgi apparatus;GO:0005622|intracellular;GO:0005654|nucleoplasm;GO:0005886|plasma membrane;	GO:0005524|ATP binding;GO:0004672|protein kinase activity;GO:0004674|protein serine/threonine kinase activity;	K04456	AKT; RAC serine/threonine-protein kinase [EC:2.7.11.1]
chr10	16729670	16730502	ENSSSCG00000010872	16730196	16730362	Exon	-	AKT3|gi|944447982|gb|KQL87744.1|	2627	0	hypothetical protein Y1Q_027250 [Alligator mississippiensis]	gi|927184489|ref|XM_005667942.2|	4965	0	PREDICTED: Sus scrofa v-akt murine thymoma viral oncogene homolog 3 (AKT3), transcript variant X1, mRNA	Q9WUA6	941	0	RAC-gamma serine/threonine-protein kinase	.	.	.	.	pfam00069	Pkinase	Protein kinase domain.	GO:0032869|cellular response to insulin stimulus;GO:0035556|intracellular signal transduction;GO:0000002|mitochondrial genome maintenance;GO:0018105|peptidyl-serine phosphorylation;GO:0018107|peptidyl-threonine phosphorylation;GO:0010765|positive regulation of sodium ion transport;GO:0007165|signal transduction;	GO:0005737|cytoplasm;GO:0005794|Golgi apparatus;GO:0005622|intracellular;GO:0005654|nucleoplasm;GO:0005886|plasma membrane;	GO:0005524|ATP binding;GO:0004672|protein kinase activity;GO:0004674|protein serine/threonine kinase activity;	K04456	AKT; RAC serine/threonine-protein kinase [EC:2.7.11.1]
chr10	16729670	16730502	ENSSSCG00000010872	16730196	16730490	Exon	-	AKT3|gi|944447982|gb|KQL87744.1|	2627	0	hypothetical protein Y1Q_027250 [Alligator mississippiensis]	gi|927184489|ref|XM_005667942.2|	4965	0	PREDICTED: Sus scrofa v-akt murine thymoma viral oncogene homolog 3 (AKT3), transcript variant X1, mRNA	Q9WUA6	941	0	RAC-gamma serine/threonine-protein kinase	.	.	.	.	pfam00069	Pkinase	Protein kinase domain.	GO:0032869|cellular response to insulin stimulus;GO:0035556|intracellular signal transduction;GO:0000002|mitochondrial genome maintenance;GO:0018105|peptidyl-serine phosphorylation;GO:0018107|peptidyl-threonine phosphorylation;GO:0010765|positive regulation of sodium ion transport;GO:0007165|signal transduction;	GO:0005737|cytoplasm;GO:0005794|Golgi apparatus;GO:0005622|intracellular;GO:0005654|nucleoplasm;GO:0005886|plasma membrane;	GO:0005524|ATP binding;GO:0004672|protein kinase activity;GO:0004674|protein serine/threonine kinase activity;	K04456	AKT; RAC serine/threonine-protein kinase [EC:2.7.11.1]
chr10	16729670	16730502	ENSSSCG00000010872	16730354	16741706	Intron	-	AKT3|gi|944447982|gb|KQL87744.1|	2627	0	hypothetical protein Y1Q_027250 [Alligator mississippiensis]	gi|927184489|ref|XM_005667942.2|	4965	0	PREDICTED: Sus scrofa v-akt murine thymoma viral oncogene homolog 3 (AKT3), transcript variant X1, mRNA	Q9WUA6	941	0	RAC-gamma serine/threonine-protein kinase	.	.	.	.	pfam00069	Pkinase	Protein kinase domain.	GO:0032869|cellular response to insulin stimulus;GO:0035556|intracellular signal transduction;GO:0000002|mitochondrial genome maintenance;GO:0018105|peptidyl-serine phosphorylation;GO:0018107|peptidyl-threonine phosphorylation;GO:0010765|positive regulation of sodium ion transport;GO:0007165|signal transduction;	GO:0005737|cytoplasm;GO:0005794|Golgi apparatus;GO:0005622|intracellular;GO:0005654|nucleoplasm;GO:0005886|plasma membrane;	GO:0005524|ATP binding;GO:0004672|protein kinase activity;GO:0004674|protein serine/threonine kinase activity;	K04456	AKT; RAC serine/threonine-protein kinase [EC:2.7.11.1]
chr10	16729670	16730502	ENSSSCG00000010872	16607933	16730196	Intron	-	AKT3|gi|944447982|gb|KQL87744.1|	2627	0	hypothetical protein Y1Q_027250 [Alligator mississippiensis]	gi|927184489|ref|XM_005667942.2|	4965	0	PREDICTED: Sus scrofa v-akt murine thymoma viral oncogene homolog 3 (AKT3), transcript variant X1, mRNA	Q9WUA6	941	0	RAC-gamma serine/threonine-protein kinase	.	.	.	.	pfam00069	Pkinase	Protein kinase domain.	GO:0032869|cellular response to insulin stimulus;GO:0035556|intracellular signal transduction;GO:0000002|mitochondrial genome maintenance;GO:0018105|peptidyl-serine phosphorylation;GO:0018107|peptidyl-threonine phosphorylation;GO:0010765|positive regulation of sodium ion transport;GO:0007165|signal transduction;	GO:0005737|cytoplasm;GO:0005794|Golgi apparatus;GO:0005622|intracellular;GO:0005654|nucleoplasm;GO:0005886|plasma membrane;	GO:0005524|ATP binding;GO:0004672|protein kinase activity;GO:0004674|protein serine/threonine kinase activity;	K04456	AKT; RAC serine/threonine-protein kinase [EC:2.7.11.1]
chr10	20521218	20521868	ENSSSCG00000010900	20515923	20522015	Intron	-	DENND1B|gi|664757610|ref|XP_008536332.1|	3123	0	PREDICTED: DENN domain-containing protein 1B isoform X1 [Equus przewalskii]	gi|927224053|ref|XM_013991835.1|	1592	0	PREDICTED: Sus scrofa DENN domain-containing protein 1A-like (LOC106508538), mRNA	Q6P3S1	114	2e-24	DENN domain-containing protein 1B	.	.	.	.	pfam02141	DENN	DENN (AEX-3) domain. DENN (after differentially expressed in neoplastic vs normal cells) is a domain which occurs in several proteins involved in Rab- mediated processes or regulation of MAPK signalling pathways.	GO:0032456|endocytic recycling;GO:0015031|protein transport;GO:0050776|regulation of immune response;GO:0050852|T cell receptor signaling pathway;GO:0035745|T-helper 2 cell cytokine production;	GO:0030136|clathrin-coated vesicle;GO:0005829|cytosol;	GO:0017112|Rab guanyl-nucleotide exchange factor activity;	.	.
chr10	24961108	24962071	ENSSSCG00000032301	24957614	24962725	Intron	-	NA|gi|927100125|ref|XP_013835186.1|	678	1e-80	PREDICTED: uncharacterized protein LOC100521600 [Sus scrofa]	gi|927100124|ref|XM_013979732.1|	1164	0	PREDICTED: Sus scrofa uncharacterized LOC100521600 (LOC100521600), mRNA	.	.	.	.	.	.	.	.	pfam06213	CobT	Cobalamin biosynthesis protein CobT. This family consists of several bacterial cobalamin biosynthesis (CobT) proteins. CobT is involved in the transformation of precorrin-3 into cobyrinic acid.	.	.	.	.	.
chr10	24967786	24968390	ENSSSCG00000032301	24967200	24968763	Intron	-	NA|gi|927100125|ref|XP_013835186.1|	678	1e-80	PREDICTED: uncharacterized protein LOC100521600 [Sus scrofa]	gi|927100124|ref|XM_013979732.1|	1164	0	PREDICTED: Sus scrofa uncharacterized LOC100521600 (LOC100521600), mRNA	.	.	.	.	.	.	.	.	pfam06213	CobT	Cobalamin biosynthesis protein CobT. This family consists of several bacterial cobalamin biosynthesis (CobT) proteins. CobT is involved in the transformation of precorrin-3 into cobyrinic acid.	.	.	.	.	.
chr10	24967786	24968390	ENSSSCG00000032301	24967200	24975292	Intron	-	NA|gi|927100125|ref|XP_013835186.1|	678	1e-80	PREDICTED: uncharacterized protein LOC100521600 [Sus scrofa]	gi|927100124|ref|XM_013979732.1|	1164	0	PREDICTED: Sus scrofa uncharacterized LOC100521600 (LOC100521600), mRNA	.	.	.	.	.	.	.	.	pfam06213	CobT	Cobalamin biosynthesis protein CobT. This family consists of several bacterial cobalamin biosynthesis (CobT) proteins. CobT is involved in the transformation of precorrin-3 into cobyrinic acid.	.	.	.	.	.
chr10	24974028	24976097	ENSSSCG00000032301	24975458	24977458	Promoter	-	NA|gi|927100125|ref|XP_013835186.1|	678	1e-80	PREDICTED: uncharacterized protein LOC100521600 [Sus scrofa]	gi|927100124|ref|XM_013979732.1|	1164	0	PREDICTED: Sus scrofa uncharacterized LOC100521600 (LOC100521600), mRNA	.	.	.	.	.	.	.	.	pfam06213	CobT	Cobalamin biosynthesis protein CobT. This family consists of several bacterial cobalamin biosynthesis (CobT) proteins. CobT is involved in the transformation of precorrin-3 into cobyrinic acid.	.	.	.	.	.
chr10	24974028	24976097	ENSSSCG00000032301	24975292	24975458	Exon	-	NA|gi|927100125|ref|XP_013835186.1|	678	1e-80	PREDICTED: uncharacterized protein LOC100521600 [Sus scrofa]	gi|927100124|ref|XM_013979732.1|	1164	0	PREDICTED: Sus scrofa uncharacterized LOC100521600 (LOC100521600), mRNA	.	.	.	.	.	.	.	.	pfam06213	CobT	Cobalamin biosynthesis protein CobT. This family consists of several bacterial cobalamin biosynthesis (CobT) proteins. CobT is involved in the transformation of precorrin-3 into cobyrinic acid.	.	.	.	.	.
chr10	24974028	24976097	ENSSSCG00000032301	24973238	24976467	Intron	-	NA|gi|927100125|ref|XP_013835186.1|	678	1e-80	PREDICTED: uncharacterized protein LOC100521600 [Sus scrofa]	gi|927100124|ref|XM_013979732.1|	1164	0	PREDICTED: Sus scrofa uncharacterized LOC100521600 (LOC100521600), mRNA	.	.	.	.	.	.	.	.	pfam06213	CobT	Cobalamin biosynthesis protein CobT. This family consists of several bacterial cobalamin biosynthesis (CobT) proteins. CobT is involved in the transformation of precorrin-3 into cobyrinic acid.	.	.	.	.	.
chr10	24974028	24976097	ENSSSCG00000032301	24967200	24975292	Intron	-	NA|gi|927100125|ref|XP_013835186.1|	678	1e-80	PREDICTED: uncharacterized protein LOC100521600 [Sus scrofa]	gi|927100124|ref|XM_013979732.1|	1164	0	PREDICTED: Sus scrofa uncharacterized LOC100521600 (LOC100521600), mRNA	.	.	.	.	.	.	.	.	pfam06213	CobT	Cobalamin biosynthesis protein CobT. This family consists of several bacterial cobalamin biosynthesis (CobT) proteins. CobT is involved in the transformation of precorrin-3 into cobyrinic acid.	.	.	.	.	.
chr10	27408121	27408594	ENSSSCG00000010943	27408363	27408530	Exon	-	C9orf3|gi|466074190|ref|XP_004283085.1|	3727	0	PREDICTED: aminopeptidase O isoform X1 [Orcinus orca]	gi|821418423|ref|XM_004283037.2|	2008	0	PREDICTED: Orcinus orca chromosome unknown open reading frame, human C9orf3 (LOC101285044), transcript variant X1, mRNA	Q8N6M6	79	1e-13	Aminopeptidase O	XF1488	116	8e-26	COG0308	pfam01433	Peptidase_M1	Peptidase family M1. Members of this family are aminopeptidases. The members differ widely in specificity, hydrolysing acidic, basic or neutral N-terminal residues. This family includes leukotriene-A4 hydrolase, this enzyme also has an aminopeptidase activity.	GO:0043171|peptide catabolic process;GO:0006508|proteolysis;	GO:0005737|cytoplasm;GO:0005730|nucleolus;GO:0005886|plasma membrane;	GO:0004177|aminopeptidase activity;GO:0070006|metalloaminopeptidase activity;GO:0008237|metallopeptidase activity;GO:0042277|peptide binding;GO:0008270|zinc ion binding;	K09606	C9ORF3; aminopeptidase O [EC:3.4.11.-]
[truncated: 2,511 more rows]
[truncated: 6 more columns]
