# Supplementary material for: The Defects of Epigenetic Reprogramming in Dox-Dependent Porcine-iPSCs
Source: Int J Mol Sci. 2022 Oct 8;23(19):11941. doi: 10.3390/ijms231911941 (PMC9570186; doi:10.3390/ijms231911941)
Supplement: Supplementary file 1 [file ijms-23-11941-s001.zip › Table S4.xlsx]

## Sheet: Sheet1
Table S4 Tentative target genes of Pou5f1/Sox2 in 265 open peaks & up-regulated genes
LIFR
L3MBTL3
PHIP
PRTG
GLDC
PARD3
IL17RD
MORC1
EBF1
LGR4
CEP68
ATAD2
RUNX1T1
ANKS1B
PRDM5
SMARCAD1
SLC35F2
PPP1R9A
