# Supplementary material for: The Defects of Epigenetic Reprogramming in Dox-Dependent Porcine-iPSCs
Source: Int J Mol Sci. 2022 Oct 8;23(19):11941. doi: 10.3390/ijms231911941 (PMC9570186; doi:10.3390/ijms231911941)
Supplement: Supplementary file 1 [file ijms-23-11941-s001.zip › Table S5.xlsx]

## Sheet: Table S5
Table S5 Basic information of whole genome DNA methylation
Sample	PEF5	piPSC8	piPSC5	PEF7	piPSC7	PEF8
Raw Reads Number	638,942,244	623,036,696	622,474,072	831,730,410	615,783,272	648,226,476
Raw Bases Number	95,841,336,600	93,455,504,400	93,371,110,800	124,759,561,500	92,367,490,800	97,233,971,400
Clean Reads Number	607,886,870	603,907,202	604,716,644	760,146,002	600,760,572	601,564,130
Clean Reads Rate(%)	95.14	96.93	97.15	91.39	97.56	92.8
Clean Bases Number	91,183,030,500	90,586,080,300	90,707,496,600	114,021,900,300	90,114,085,800	90,234,619,500
Low-quality Reads Number	2,544,058	2,715,712	2,543,370	3,148,910	2,708,224	2,574,156
Low-quality Reads Rate(%)	0.4	0.44	0.41	0.38	0.44	0.4
Ns Reads Number	6,069,318	4,967,154	4,592,846	19,328,380	4,718,070	7,778,016
Ns Reads Rate(%)	0.95	0.8	0.74	2.32	0.77	1.2
Adapter Polluted Reads Number	22,441,998	11,446,628	10,621,212	49,107,118	7,596,406	36,310,174
Adapter Polluted Reads Rate(%)	3.51	1.84	1.71	5.9	1.23	5.6
Raw Q30 Bases Rate(%)	90.58	90.43	91.09	89.89	90.29	90.26
Clean Q30 Bases Rate(%)	90.74	90.58	91.22	90.19	90.43	90.45
