# Supplementary material for: The Defects of Epigenetic Reprogramming in Dox-Dependent Porcine-iPSCs
Source: Int J Mol Sci. 2022 Oct 8;23(19):11941. doi: 10.3390/ijms231911941 (PMC9570186; doi:10.3390/ijms231911941)
Supplement: Supplementary file 1 [file ijms-23-11941-s001.zip › Table S6.xlsx]

## Sheet: Table S6
Table S6 dDMR annotation in PEF5 vs piPSC5 group
Chr	Start	End	Length	N_C	Methyl_ips5	Methyl_PEF5	Diff_methyl	AreaStat	Direction	chr	start	end	geneID	strand	element	overlap_length	NR:Seq-id
chr10	10005237	10005352	115	10	0.4489	0.8123	-0.3634	-57.0913	Hypo	chr10	9980457	10038503	ENSSSCG00000010825	+	Intron	115	MARK1|gi|330864800|ref|NP_001179204.2|
chr10	10208513	10208808	295	12	0.4557	0.9001	-0.4444	-88.5083	Hypo	chr10	10207433	10214375	ENSSSCG00000010829	+	Intron	295	MARC1|gi|466016701|ref|XP_004271381.1|
chr10	10208513	10208808	295	12	0.4557	0.9001	-0.4444	-88.5083	Hypo	chr10	10207599	10214375	ENSSSCG00000010829	+	Intron	295	MARC1|gi|466016701|ref|XP_004271381.1|
chr10	10263490	10263733	243	35	0.3112	0.6253	-0.3141	-257.772	Hypo	chr10	10262757	10264757	ENSSSCG00000032644	+	Promoter	243	HLX|gi|958692962|ref|XP_014695514.1|
chr10	10263490	10263733	243	35	0.3112	0.6253	-0.3141	-257.772	Hypo	chr10	10263457	10265258	chr10:10263457:10265258|CGI	+	CGI	243	NA
chr10	10267704	10267780	76	10	0.8656	0.2931	0.5725	99.7687	Hyper	chr10	10267113	10269007	ENSSSCG00000032644	+	Intron	76	HLX|gi|958692962|ref|XP_014695514.1|
chr10	10273394	10273563	169	17	0.3502	0.6627	-0.3125	-104.29	Hypo	chr10	10269007	10273762	ENSSSCG00000032644	+	Exon	169	HLX|gi|958692962|ref|XP_014695514.1|
chr10	10273394	10273563	169	17	0.3502	0.6627	-0.3125	-104.29	Hypo	chr10	10269514	10273762	ENSSSCG00000032644	+	UTR3	169	HLX|gi|958692962|ref|XP_014695514.1|
chr10	10277451	10277832	381	68	0.1959	0.5013	-0.3054	-551.091	Hypo	chr10	10276698	10277699	chr10:10276698:10277699|CGI	+	CGI	248	NA
chr10	1071852	1072442	590	31	0.2117	0.6412	-0.4295	-302.007	Hypo	chr10	1060240	1072307	ENSSSCG00000040300	-	Intron	455	RGS13|gi|741953727|ref|XP_010811389.1|
chr10	1071852	1072442	590	31	0.2117	0.6412	-0.4295	-302.007	Hypo	chr10	1072307	1072369	ENSSSCG00000040300	-	Exon	62	RGS13|gi|741953727|ref|XP_010811389.1|
chr10	1071852	1072442	590	31	0.2117	0.6412	-0.4295	-302.007	Hypo	chr10	1072369	1076140	ENSSSCG00000040300	-	Intron	73	RGS13|gi|741953727|ref|XP_010811389.1|
chr10	10883255	10883370	115	8	0.4058	0.8591	-0.4533	-44.3667	Hypo	chr10	10871546	10901929	ENSSSCG00000010831	-	Intron	115	DUSP10|gi|311265251|ref|XP_003130558.1|
chr10	10885195	10885878	683	44	0.5267	0.8746	-0.3479	-316.277	Hypo	chr10	10871546	10901929	ENSSSCG00000010831	-	Intron	683	DUSP10|gi|311265251|ref|XP_003130558.1|
chr10	10886277	10886471	194	8	0.4749	0.822	-0.3471	-46.5127	Hypo	chr10	10871546	10901929	ENSSSCG00000010831	-	Intron	194	DUSP10|gi|311265251|ref|XP_003130558.1|
chr10	10888310	10888642	332	12	0.2413	0.7739	-0.5326	-92.444	Hypo	chr10	10871546	10901929	ENSSSCG00000010831	-	Intron	332	DUSP10|gi|311265251|ref|XP_003130558.1|
chr10	10908681	10908744	63	7	0.6322	0.898	-0.2657	-39.8454	Hypo	chr10	10902783	10920876	ENSSSCG00000010831	-	Intron	63	DUSP10|gi|311265251|ref|XP_003130558.1|
chr10	10918764	10918867	103	9	0.3239	0.784	-0.46	-62.4395	Hypo	chr10	10902783	10920876	ENSSSCG00000010831	-	Intron	103	DUSP10|gi|311265251|ref|XP_003130558.1|
chr10	11009079	11009163	84	13	0.5483	0.8225	-0.2742	-76.5287	Hypo	chr10	11009039	11009317	ENSSSCG00000037997	-	Exon	84	NA|gi|927168188|ref|XP_013834215.1|
chr10	11009079	11009163	84	13	0.5483	0.8225	-0.2742	-76.5287	Hypo	chr10	11009039	11011395	ENSSSCG00000037997	-	Exon	84	NA|gi|927168188|ref|XP_013834215.1|
chr10	11016548	11016872	324	19	0.6092	0.9299	-0.3207	-126.023	Hypo	chr10	11011395	11045937	ENSSSCG00000037997	-	Intron	324	NA|gi|927168188|ref|XP_013834215.1|
chr10	11016548	11016872	324	19	0.6092	0.9299	-0.3207	-126.023	Hypo	chr10	11016264	11018394	ENSSSCG00000033745	+	Intron	324	NA|.
chr10	11017657	11017844	187	7	0.3314	0.8133	-0.4819	-40.7134	Hypo	chr10	11011395	11045937	ENSSSCG00000037997	-	Intron	187	NA|gi|927168188|ref|XP_013834215.1|
chr10	11017657	11017844	187	7	0.3314	0.8133	-0.4819	-40.7134	Hypo	chr10	11016264	11018394	ENSSSCG00000033745	+	Intron	187	NA|.
chr10	11025714	11025828	114	13	0.5041	0.1893	0.3148	84.8219	Hyper	chr10	11011395	11045937	ENSSSCG00000037997	-	Intron	114	NA|gi|927168188|ref|XP_013834215.1|
chr10	11025714	11025828	114	13	0.5041	0.1893	0.3148	84.8219	Hyper	chr10	11020064	11031773	ENSSSCG00000033745	+	Intron	114	NA|.
chr10	11035690	11035982	292	9	0.2209	0.6821	-0.4612	-58.0185	Hypo	chr10	11011395	11045937	ENSSSCG00000037997	-	Intron	292	NA|gi|927168188|ref|XP_013834215.1|
chr10	11042032	11042091	59	7	0.6007	0.8969	-0.2962	-47.2929	Hypo	chr10	11011395	11045937	ENSSSCG00000037997	-	Intron	59	NA|gi|927168188|ref|XP_013834215.1|
chr10	11062532	11062739	207	20	0.4837	0.8394	-0.3556	-136.666	Hypo	chr10	11046013	11096743	ENSSSCG00000037997	-	Intron	207	NA|gi|927168188|ref|XP_013834215.1|
chr10	11062532	11062739	207	20	0.4837	0.8394	-0.3556	-136.666	Hypo	chr10	11046013	11233997	ENSSSCG00000037997	-	Intron	207	NA|gi|927168188|ref|XP_013834215.1|
chr10	11081794	11081871	77	7	0.4338	0.7969	-0.3631	-36.8471	Hypo	chr10	11046013	11096743	ENSSSCG00000037997	-	Intron	77	NA|gi|927168188|ref|XP_013834215.1|
chr10	11081794	11081871	77	7	0.4338	0.7969	-0.3631	-36.8471	Hypo	chr10	11046013	11233997	ENSSSCG00000037997	-	Intron	77	NA|gi|927168188|ref|XP_013834215.1|
chr10	11151630	11151767	137	8	0.151	0.6137	-0.4627	-49.2035	Hypo	chr10	11046013	11233997	ENSSSCG00000037997	-	Intron	137	NA|gi|927168188|ref|XP_013834215.1|
chr10	11151630	11151767	137	8	0.151	0.6137	-0.4627	-49.2035	Hypo	chr10	11096843	11207145	ENSSSCG00000037997	-	Intron	137	NA|gi|927168188|ref|XP_013834215.1|
chr10	11159450	11159540	90	5	0.5036	0.833	-0.3294	-26.6449	Hypo	chr10	11046013	11233997	ENSSSCG00000037997	-	Intron	90	NA|gi|927168188|ref|XP_013834215.1|
chr10	11159450	11159540	90	5	0.5036	0.833	-0.3294	-26.6449	Hypo	chr10	11096843	11207145	ENSSSCG00000037997	-	Intron	90	NA|gi|927168188|ref|XP_013834215.1|
chr10	11213553	11213677	124	10	0.1984	0.798	-0.5996	-87.3415	Hypo	chr10	11046013	11233997	ENSSSCG00000037997	-	Intron	124	NA|gi|927168188|ref|XP_013834215.1|
chr10	11213553	11213677	124	10	0.1984	0.798	-0.5996	-87.3415	Hypo	chr10	11207275	11233997	ENSSSCG00000037997	-	Intron	124	NA|gi|927168188|ref|XP_013834215.1|
chr10	11214593	11214740	147	8	0.5101	0.876	-0.3658	-48.6466	Hypo	chr10	11046013	11233997	ENSSSCG00000037997	-	Intron	147	NA|gi|927168188|ref|XP_013834215.1|
chr10	11214593	11214740	147	8	0.5101	0.876	-0.3658	-48.6466	Hypo	chr10	11207275	11233997	ENSSSCG00000037997	-	Intron	147	NA|gi|927168188|ref|XP_013834215.1|
chr10	11234073	11234166	93	6	0.6184	0.9214	-0.303	-39.966	Hypo	chr10	11233997	11234099	ENSSSCG00000037997	-	Exon	26	NA|gi|927168188|ref|XP_013834215.1|
chr10	11234073	11234166	93	6	0.6184	0.9214	-0.303	-39.966	Hypo	chr10	11234099	11297147	ENSSSCG00000037997	-	Intron	67	NA|gi|927168188|ref|XP_013834215.1|
chr10	11244704	11244771	67	5	0.2661	0.7044	-0.4384	-38.6077	Hypo	chr10	11234099	11297147	ENSSSCG00000037997	-	Intron	67	NA|gi|927168188|ref|XP_013834215.1|
chr10	11312288	11312522	234	37	0.5515	0.8189	-0.2674	-254.466	Hypo	chr10	11297290	11313585	ENSSSCG00000037997	-	Intron	234	NA|gi|927168188|ref|XP_013834215.1|
chr10	11312288	11312522	234	37	0.5515	0.8189	-0.2674	-254.466	Hypo	chr10	11312287	11312593	chr10:11312287:11312593|CGI	+	CGI	234	NA
chr10	11312573	11312756	183	16	0.3187	0.6757	-0.357	-124.457	Hypo	chr10	11297290	11313585	ENSSSCG00000037997	-	Intron	183	NA|gi|927168188|ref|XP_013834215.1|
chr10	11312573	11312756	183	16	0.3187	0.6757	-0.357	-124.457	Hypo	chr10	11312287	11312593	chr10:11312287:11312593|CGI	+	CGI	20	NA
chr10	11333017	11333091	74	7	0.5016	0.8342	-0.3326	-38.7927	Hypo	chr10	11331408	11334833	ENSSSCG00000010832	-	Intron	74	HHIPL2|gi|545852082|ref|XP_005667978.1|
chr10	11333017	11333091	74	7	0.5016	0.8342	-0.3326	-38.7927	Hypo	chr10	11332541	11334833	ENSSSCG00000010833	-	Intron	74	TAF1A|gi|311265257|ref|XP_003130559.1|
chr10	11412726	11412884	158	6	0.4798	0.9434	-0.4636	-45.5241	Hypo	chr10	11409491	11412803	ENSSSCG00000010834	+	Intron	77	MIA3|gi|466015092|ref|XP_004271056.1|
chr10	11412726	11412884	158	6	0.4798	0.9434	-0.4636	-45.5241	Hypo	chr10	11412803	11412892	ENSSSCG00000010834	+	Exon	81	MIA3|gi|466015092|ref|XP_004271056.1|
chr10	11430187	11430363	176	10	0.608	0.9417	-0.3338	-62.8432	Hypo	chr10	11428398	11432476	ENSSSCG00000010835	-	UTR3	176	AIDA|gi|965963265|ref|XP_004013662.2|
chr10	11430187	11430363	176	10	0.608	0.9417	-0.3338	-62.8432	Hypo	chr10	11428398	11432573	ENSSSCG00000010835	-	Exon	176	AIDA|gi|965963265|ref|XP_004013662.2|
chr10	11454633	11455233	600	10	0.1136	0.8446	-0.731	-125.898	Hypo	chr10	11451376	11459576	ENSSSCG00000010835	-	Intron	600	AIDA|gi|965963265|ref|XP_004013662.2|
chr10	11459310	11459912	602	11	0.3377	0.8857	-0.5481	-91.9964	Hypo	chr10	11451376	11459576	ENSSSCG00000010835	-	Intron	266	AIDA|gi|965963265|ref|XP_004013662.2|
chr10	11459310	11459912	602	11	0.3377	0.8857	-0.5481	-91.9964	Hypo	chr10	11459576	11459646	ENSSSCG00000010835	-	Exon	70	AIDA|gi|965963265|ref|XP_004013662.2|
chr10	11459310	11459912	602	11	0.3377	0.8857	-0.5481	-91.9964	Hypo	chr10	11459646	11466524	ENSSSCG00000010835	-	Intron	266	AIDA|gi|965963265|ref|XP_004013662.2|
chr10	11484206	11484278	72	6	0.8019	0.4555	0.3464	35.8466	Hyper	chr10	11483635	11484792	ENSSSCG00000010836	+	Intron	72	BROX|gi|927184145|ref|XP_013835485.1|
chr10	1153732	1153942	210	12	0.5473	0.9097	-0.3624	-74.7737	Hypo	chr10	1152122	1154122	ENSSSCG00000032416	-	Promoter	210	RGS1|gi|335296023|ref|XP_003357665.1|
chr10	11537786	11538078	292	9	0.5018	0.9638	-0.4619	-76.1576	Hypo	chr10	11526735	11603221	ENSSSCG00000035479	+	Intron	292	DISP1|gi|664748433|ref|XP_008531605.1|
chr10	11537786	11538078	292	9	0.5018	0.9638	-0.4619	-76.1576	Hypo	chr10	11526735	11654268	ENSSSCG00000035479	+	Intron	292	DISP1|gi|664748433|ref|XP_008531605.1|
chr10	11537786	11538078	292	9	0.5018	0.9638	-0.4619	-76.1576	Hypo	chr10	11527303	11603221	ENSSSCG00000035479	+	Intron	292	DISP1|gi|664748433|ref|XP_008531605.1|
chr10	11537786	11538078	292	9	0.5018	0.9638	-0.4619	-76.1576	Hypo	chr10	11527303	11654268	ENSSSCG00000035479	+	Intron	292	DISP1|gi|664748433|ref|XP_008531605.1|
chr10	11538149	11538202	53	5	0.7186	0.9507	-0.2322	-34.3195	Hypo	chr10	11526735	11603221	ENSSSCG00000035479	+	Intron	53	DISP1|gi|664748433|ref|XP_008531605.1|
chr10	11538149	11538202	53	5	0.7186	0.9507	-0.2322	-34.3195	Hypo	chr10	11526735	11654268	ENSSSCG00000035479	+	Intron	53	DISP1|gi|664748433|ref|XP_008531605.1|
chr10	11538149	11538202	53	5	0.7186	0.9507	-0.2322	-34.3195	Hypo	chr10	11527303	11603221	ENSSSCG00000035479	+	Intron	53	DISP1|gi|664748433|ref|XP_008531605.1|
chr10	11538149	11538202	53	5	0.7186	0.9507	-0.2322	-34.3195	Hypo	chr10	11527303	11654268	ENSSSCG00000035479	+	Intron	53	DISP1|gi|664748433|ref|XP_008531605.1|
chr10	11565851	11566305	454	14	0.0975	0.6811	-0.5836	-128.923	Hypo	chr10	11526735	11603221	ENSSSCG00000035479	+	Intron	454	DISP1|gi|664748433|ref|XP_008531605.1|
chr10	11565851	11566305	454	14	0.0975	0.6811	-0.5836	-128.923	Hypo	chr10	11526735	11654268	ENSSSCG00000035479	+	Intron	454	DISP1|gi|664748433|ref|XP_008531605.1|
chr10	11565851	11566305	454	14	0.0975	0.6811	-0.5836	-128.923	Hypo	chr10	11527303	11603221	ENSSSCG00000035479	+	Intron	454	DISP1|gi|664748433|ref|XP_008531605.1|
chr10	11565851	11566305	454	14	0.0975	0.6811	-0.5836	-128.923	Hypo	chr10	11527303	11654268	ENSSSCG00000035479	+	Intron	454	DISP1|gi|664748433|ref|XP_008531605.1|
chr10	11595639	11595789	150	5	0.5551	0.9701	-0.415	-34.2192	Hypo	chr10	11526735	11603221	ENSSSCG00000035479	+	Intron	150	DISP1|gi|664748433|ref|XP_008531605.1|
chr10	11595639	11595789	150	5	0.5551	0.9701	-0.415	-34.2192	Hypo	chr10	11526735	11654268	ENSSSCG00000035479	+	Intron	150	DISP1|gi|664748433|ref|XP_008531605.1|
chr10	11595639	11595789	150	5	0.5551	0.9701	-0.415	-34.2192	Hypo	chr10	11527303	11603221	ENSSSCG00000035479	+	Intron	150	DISP1|gi|664748433|ref|XP_008531605.1|
chr10	11595639	11595789	150	5	0.5551	0.9701	-0.415	-34.2192	Hypo	chr10	11527303	11654268	ENSSSCG00000035479	+	Intron	150	DISP1|gi|664748433|ref|XP_008531605.1|
chr10	11600955	11601333	378	14	0.3205	0.8135	-0.4931	-102.734	Hypo	chr10	11526735	11603221	ENSSSCG00000035479	+	Intron	378	DISP1|gi|664748433|ref|XP_008531605.1|
chr10	11600955	11601333	378	14	0.3205	0.8135	-0.4931	-102.734	Hypo	chr10	11526735	11654268	ENSSSCG00000035479	+	Intron	378	DISP1|gi|664748433|ref|XP_008531605.1|
chr10	11600955	11601333	378	14	0.3205	0.8135	-0.4931	-102.734	Hypo	chr10	11527303	11603221	ENSSSCG00000035479	+	Intron	378	DISP1|gi|664748433|ref|XP_008531605.1|
chr10	11600955	11601333	378	14	0.3205	0.8135	-0.4931	-102.734	Hypo	chr10	11527303	11654268	ENSSSCG00000035479	+	Intron	378	DISP1|gi|664748433|ref|XP_008531605.1|
chr10	11610465	11610847	382	12	0.3668	0.7641	-0.3973	-74.0698	Hypo	chr10	11526735	11654268	ENSSSCG00000035479	+	Intron	382	DISP1|gi|664748433|ref|XP_008531605.1|
chr10	11610465	11610847	382	12	0.3668	0.7641	-0.3973	-74.0698	Hypo	chr10	11527303	11654268	ENSSSCG00000035479	+	Intron	382	DISP1|gi|664748433|ref|XP_008531605.1|
chr10	11610465	11610847	382	12	0.3668	0.7641	-0.3973	-74.0698	Hypo	chr10	11603322	11654268	ENSSSCG00000035479	+	Intron	382	DISP1|gi|664748433|ref|XP_008531605.1|
chr10	11610465	11610847	382	12	0.3668	0.7641	-0.3973	-74.0698	Hypo	chr10	11603322	11686299	ENSSSCG00000035479	+	Intron	382	DISP1|gi|664748433|ref|XP_008531605.1|
chr10	11621750	11621808	58	9	0.5714	0.9081	-0.3367	-59.9495	Hypo	chr10	11526735	11654268	ENSSSCG00000035479	+	Intron	58	DISP1|gi|664748433|ref|XP_008531605.1|
chr10	11621750	11621808	58	9	0.5714	0.9081	-0.3367	-59.9495	Hypo	chr10	11527303	11654268	ENSSSCG00000035479	+	Intron	58	DISP1|gi|664748433|ref|XP_008531605.1|
chr10	11621750	11621808	58	9	0.5714	0.9081	-0.3367	-59.9495	Hypo	chr10	11603322	11654268	ENSSSCG00000035479	+	Intron	58	DISP1|gi|664748433|ref|XP_008531605.1|
chr10	11621750	11621808	58	9	0.5714	0.9081	-0.3367	-59.9495	Hypo	chr10	11603322	11686299	ENSSSCG00000035479	+	Intron	58	DISP1|gi|664748433|ref|XP_008531605.1|
chr10	11679855	11680175	320	19	0.6497	0.2509	0.3988	140.979	Hyper	chr10	11603322	11686299	ENSSSCG00000035479	+	Intron	320	DISP1|gi|664748433|ref|XP_008531605.1|
chr10	11679855	11680175	320	19	0.6497	0.2509	0.3988	140.979	Hyper	chr10	11654794	11686299	ENSSSCG00000035479	+	Intron	320	DISP1|gi|664748433|ref|XP_008531605.1|
chr10	11679855	11680175	320	19	0.6497	0.2509	0.3988	140.979	Hyper	chr10	11674807	11686299	ENSSSCG00000035479	+	Intron	320	DISP1|gi|664748433|ref|XP_008531605.1|
chr10	11701798	11701875	77	9	0.5047	0.8485	-0.3439	-54.7075	Hypo	chr10	11699441	11706247	ENSSSCG00000035479	+	Intron	77	DISP1|gi|664748433|ref|XP_008531605.1|
chr10	11802173	11802408	235	9	0.1228	0.4605	-0.3377	-52.6564	Hypo	chr10	11797794	11806228	ENSSSCG00000010839	-	Intron	235	NA|gi|927184206|ref|XP_013833601.1|
chr10	11954602	11954784	182	8	0.4048	0.8727	-0.4678	-53.297	Hypo	chr10	11951613	11966681	ENSSSCG00000010840	-	Intron	182	RGS7|gi|548498122|ref|XP_005690665.1|
chr10	11954602	11954784	182	8	0.4048	0.8727	-0.4678	-53.297	Hypo	chr10	11951613	11969291	ENSSSCG00000010840	-	Intron	182	RGS7|gi|548498122|ref|XP_005690665.1|
chr10	11982764	11982875	111	13	0.6959	0.9334	-0.2375	-79.8002	Hypo	chr10	11982219	11989914	ENSSSCG00000010840	-	Intron	111	RGS7|gi|548498122|ref|XP_005690665.1|
chr10	11982764	11982875	111	13	0.6959	0.9334	-0.2375	-79.8002	Hypo	chr10	11982219	12018557	ENSSSCG00000010840	-	Intron	111	RGS7|gi|548498122|ref|XP_005690665.1|
chr10	12024340	12024924	584	9	0.1342	0.8635	-0.7292	-114.898	Hypo	chr10	12019695	12041111	ENSSSCG00000010840	-	Intron	584	RGS7|gi|548498122|ref|XP_005690665.1|
chr10	12035458	12035853	395	14	0.1603	0.7269	-0.5667	-116.082	Hypo	chr10	12019695	12041111	ENSSSCG00000010840	-	Intron	395	RGS7|gi|548498122|ref|XP_005690665.1|
chr10	12073846	12073908	62	5	0.5	0.8687	-0.3688	-25.7862	Hypo	chr10	12046826	12128632	ENSSSCG00000010840	-	Intron	62	RGS7|gi|548498122|ref|XP_005690665.1|
chr10	12073846	12073908	62	5	0.5	0.8687	-0.3688	-25.7862	Hypo	chr10	12055451	12128632	ENSSSCG00000010840	-	Intron	62	RGS7|gi|548498122|ref|XP_005690665.1|
chr10	12079582	12079652	70	7	0.6886	0.943	-0.2544	-44.7472	Hypo	chr10	12046826	12128632	ENSSSCG00000010840	-	Intron	70	RGS7|gi|548498122|ref|XP_005690665.1|
chr10	12079582	12079652	70	7	0.6886	0.943	-0.2544	-44.7472	Hypo	chr10	12055451	12128632	ENSSSCG00000010840	-	Intron	70	RGS7|gi|548498122|ref|XP_005690665.1|
chr10	12128501	12128771	270	10	0.2768	0.81	-0.5333	-72.5717	Hypo	chr10	12046826	12128632	ENSSSCG00000010840	-	Intron	131	RGS7|gi|548498122|ref|XP_005690665.1|
chr10	12128501	12128771	270	10	0.2768	0.81	-0.5333	-72.5717	Hypo	chr10	12055451	12128632	ENSSSCG00000010840	-	Intron	131	RGS7|gi|548498122|ref|XP_005690665.1|
chr10	12128501	12128771	270	10	0.2768	0.81	-0.5333	-72.5717	Hypo	chr10	12128632	12128729	ENSSSCG00000010840	-	Exon	97	RGS7|gi|548498122|ref|XP_005690665.1|
chr10	12128501	12128771	270	10	0.2768	0.81	-0.5333	-72.5717	Hypo	chr10	12128729	12321154	ENSSSCG00000010840	-	Intron	42	RGS7|gi|548498122|ref|XP_005690665.1|
chr10	12151832	12151944	112	6	0.0355	0.6533	-0.6178	-56.4825	Hypo	chr10	12128729	12321154	ENSSSCG00000010840	-	Intron	112	RGS7|gi|548498122|ref|XP_005690665.1|
chr10	12194041	12194378	337	9	0.1444	0.8763	-0.732	-118.018	Hypo	chr10	12128729	12321154	ENSSSCG00000010840	-	Intron	337	RGS7|gi|548498122|ref|XP_005690665.1|
chr10	12272587	12272658	71	6	0.2461	0.8008	-0.5547	-38.9193	Hypo	chr10	12128729	12321154	ENSSSCG00000010840	-	Intron	71	RGS7|gi|548498122|ref|XP_005690665.1|
chr10	12281089	12281323	234	10	0.4312	0.8423	-0.4111	-76.4372	Hypo	chr10	12128729	12321154	ENSSSCG00000010840	-	Intron	234	RGS7|gi|548498122|ref|XP_005690665.1|
chr10	12306305	12306483	178	8	0.4828	0.8934	-0.4106	-53.8687	Hypo	chr10	12128729	12321154	ENSSSCG00000010840	-	Intron	178	RGS7|gi|548498122|ref|XP_005690665.1|
chr10	12320852	12321071	219	15	0.445	0.7805	-0.3355	-82.083	Hypo	chr10	12128729	12321154	ENSSSCG00000010840	-	Intron	219	RGS7|gi|548498122|ref|XP_005690665.1|
chr10	12464640	12464817	177	12	0.3315	0.869	-0.5375	-96.6144	Hypo	chr10	12458895	12466439	ENSSSCG00000025686	+	Intron	177	KMO|gi|47522966|ref|NP_999241.1|
chr10	12596730	12596916	186	6	0.137	0.967	-0.83	-96.9065	Hypo	chr10	12595632	12599232	ENSSSCG00000026705	-	Intron	186	NVL|gi|946660950|ref|XP_014417622.1|
chr10	12606577	12607006	429	9	0.32	0.9503	-0.6303	-92.8212	Hypo	chr10	12602812	12607744	ENSSSCG00000026705	-	Intron	429	NVL|gi|946660950|ref|XP_014417622.1|
chr10	12615781	12616117	336	9	0.3181	0.8554	-0.5373	-78.3496	Hypo	chr10	12607851	12624648	ENSSSCG00000026705	-	Intron	336	NVL|gi|946660950|ref|XP_014417622.1|
chr10	12620975	12621472	497	4	0.1228	0.944	-0.8212	-49.1812	Hypo	chr10	12607851	12624648	ENSSSCG00000026705	-	Intron	497	NVL|gi|946660950|ref|XP_014417622.1|
chr10	12656477	12656765	288	10	0.4619	0.9134	-0.4515	-73.6937	Hypo	chr10	12654451	12657175	ENSSSCG00000026705	-	Intron	288	NVL|gi|946660950|ref|XP_014417622.1|
chr10	12660501	12660656	155	6	0.4302	0.9672	-0.5369	-47.9509	Hypo	chr10	12660307	12660527	ENSSSCG00000026705	-	Intron	26	NVL|gi|946660950|ref|XP_014417622.1|
chr10	12660501	12660656	155	6	0.4302	0.9672	-0.5369	-47.9509	Hypo	chr10	12660527	12660633	ENSSSCG00000026705	-	Exon	106	NVL|gi|946660950|ref|XP_014417622.1|
chr10	12660501	12660656	155	6	0.4302	0.9672	-0.5369	-47.9509	Hypo	chr10	12660527	12660633	ENSSSCG00000026705	-	UTR5	106	NVL|gi|946660950|ref|XP_014417622.1|
chr10	12660501	12660656	155	6	0.4302	0.9672	-0.5369	-47.9509	Hypo	chr10	12660527	12660660	ENSSSCG00000026705	-	Exon	129	NVL|gi|946660950|ref|XP_014417622.1|
chr10	12660501	12660656	155	6	0.4302	0.9672	-0.5369	-47.9509	Hypo	chr10	12660633	12662633	ENSSSCG00000026705	-	Promoter	23	NVL|gi|946660950|ref|XP_014417622.1|
chr10	12663334	12663467	133	5	0.5815	0.9584	-0.3769	-29.3073	Hypo	chr10	12662920	12664715	ENSSSCG00000026705	-	Intron	133	NVL|gi|946660950|ref|XP_014417622.1|
chr10	12749573	12749772	199	6	0.2256	0.8978	-0.6721	-61.9655	Hypo	chr10	12747618	12753413	ENSSSCG00000010849	-	Intron	199	WDR26|gi|62089360|dbj|BAD93124.1|
chr10	12754174	12754548	374	14	0.1326	0.7649	-0.6323	-161.224	Hypo	chr10	12753718	12755619	ENSSSCG00000010849	-	Intron	374	WDR26|gi|62089360|dbj|BAD93124.1|
chr10	12863008	12863331	323	27	0.5297	0.8743	-0.3446	-192.541	Hypo	chr10	12856305	12905860	ENSSSCG00000034972	+	Intron	323	CNIH3|gi|22749039|ref|NP_689708.1|
chr10	12875855	12875949	94	7	0.2489	0.7067	-0.4578	-45.4241	Hypo	chr10	12856305	12905860	ENSSSCG00000034972	+	Intron	94	CNIH3|gi|22749039|ref|NP_689708.1|
chr10	12895704	12895860	156	13	0.8189	0.4077	0.4113	77.023	Hyper	chr10	12856305	12905860	ENSSSCG00000034972	+	Intron	156	CNIH3|gi|22749039|ref|NP_689708.1|
chr10	12926215	12926415	200	8	0.1235	0.6719	-0.5484	-60.1396	Hypo	chr10	12910756	12952733	ENSSSCG00000034972	+	Intron	200	CNIH3|gi|22749039|ref|NP_689708.1|
chr10	13016532	13016686	154	25	0.8891	0.5589	0.3302	170.194	Hyper	chr10	13015418	13017418	ENSSSCG00000031483	+	Promoter	154	NA|gi|172046085|sp|Q0VDD8.3|DYH14_HUMAN
chr10	13092716	13093698	982	18	0.1201	0.7228	-0.6027	-222.28	Hypo	chr10	13089649	13104911	ENSSSCG00000031483	+	Intron	982	NA|gi|172046085|sp|Q0VDD8.3|DYH14_HUMAN
chr10	13092716	13093698	982	18	0.1201	0.7228	-0.6027	-222.28	Hypo	chr10	13089649	13142753	ENSSSCG00000031483	+	Intron	982	NA|gi|172046085|sp|Q0VDD8.3|DYH14_HUMAN
chr10	13218761	13218821	60	6	0.881	0.354	0.5271	49.5878	Hyper	chr10	13218585	13218900	ENSSSCG00000031483	+	Intron	60	NA|gi|172046085|sp|Q0VDD8.3|DYH14_HUMAN
chr10	13227706	13228158	452	5	0.0445	0.6043	-0.5598	-38.4458	Hypo	chr10	13227619	13227709	ENSSSCG00000031483	+	Exon	3	NA|gi|172046085|sp|Q0VDD8.3|DYH14_HUMAN
chr10	13227706	13228158	452	5	0.0445	0.6043	-0.5598	-38.4458	Hypo	chr10	13227709	13233111	ENSSSCG00000031483	+	Intron	449	NA|gi|172046085|sp|Q0VDD8.3|DYH14_HUMAN
chr10	13263849	13263930	81	4	0.2221	0.8179	-0.5958	-29.2126	Hypo	chr10	13259343	13264137	ENSSSCG00000031483	+	Intron	81	NA|gi|172046085|sp|Q0VDD8.3|DYH14_HUMAN
chr10	13285075	13285165	90	11	0.6968	0.3408	0.356	63.0288	Hyper	chr10	13279095	13295979	ENSSSCG00000031483	+	Intron	90	NA|gi|172046085|sp|Q0VDD8.3|DYH14_HUMAN
chr10	13444153	13444504	351	12	0.2167	0.9219	-0.7052	-174.538	Hypo	chr10	13444338	13449749	ENSSSCG00000038646	-	UTR3	166	NA|gi|970704803|ref|XP_015090313.1|
chr10	13444153	13444504	351	12	0.2167	0.9219	-0.7052	-174.538	Hypo	chr10	13444338	13449787	ENSSSCG00000038646	-	Exon	166	NA|gi|970704803|ref|XP_015090313.1|
chr10	13470342	13470458	116	7	0.6678	0.9531	-0.2853	-47.8803	Hypo	chr10	13469522	13470353	ENSSSCG00000038646	-	Exon	11	NA|gi|970704803|ref|XP_015090313.1|
chr10	13470342	13470458	116	7	0.6678	0.9531	-0.2853	-47.8803	Hypo	chr10	13469522	13470353	ENSSSCG00000038646	-	UTR5	11	NA|gi|970704803|ref|XP_015090313.1|
chr10	13470342	13470458	116	7	0.6678	0.9531	-0.2853	-47.8803	Hypo	chr10	13469633	13471567	ENSSSCG00000010850	-	Intron	116	NA|gi|755495440|ref|XP_011237056.1|
chr10	13470342	13470458	116	7	0.6678	0.9531	-0.2853	-47.8803	Hypo	chr10	13470353	13471567	ENSSSCG00000038646	-	Intron	105	NA|gi|970704803|ref|XP_015090313.1|
chr10	13476318	13476385	67	7	0.6358	0.9056	-0.2698	-41.4181	Hypo	chr10	13471890	13477093	ENSSSCG00000038646	-	Intron	67	NA|gi|970704803|ref|XP_015090313.1|
chr10	13476318	13476385	67	7	0.6358	0.9056	-0.2698	-41.4181	Hypo	chr10	13471890	13491754	ENSSSCG00000010850	-	Intron	67	NA|gi|755495440|ref|XP_011237056.1|
chr10	13491692	13492740	1048	16	0.2447	0.974	-0.7293	-269.927	Hypo	chr10	13471890	13491754	ENSSSCG00000010850	-	Intron	62	NA|gi|755495440|ref|XP_011237056.1|
chr10	13491692	13492740	1048	16	0.2447	0.974	-0.7293	-269.927	Hypo	chr10	13491754	13491839	ENSSSCG00000010850	-	Exon	85	NA|gi|755495440|ref|XP_011237056.1|
chr10	13491692	13492740	1048	16	0.2447	0.974	-0.7293	-269.927	Hypo	chr10	13491839	13492249	ENSSSCG00000010850	-	Intron	410	NA|gi|755495440|ref|XP_011237056.1|
chr10	13491692	13492740	1048	16	0.2447	0.974	-0.7293	-269.927	Hypo	chr10	13491839	13496546	ENSSSCG00000010850	-	Intron	901	NA|gi|755495440|ref|XP_011237056.1|
chr10	13491692	13492740	1048	16	0.2447	0.974	-0.7293	-269.927	Hypo	chr10	13492249	13492261	ENSSSCG00000010850	-	Exon	12	NA|gi|755495440|ref|XP_011237056.1|
chr10	13491692	13492740	1048	16	0.2447	0.974	-0.7293	-269.927	Hypo	chr10	13492261	13496546	ENSSSCG00000010850	-	Intron	479	NA|gi|755495440|ref|XP_011237056.1|
chr10	13505513	13505747	234	10	0.5228	0.96	-0.4372	-80.1196	Hypo	chr10	13496603	13516187	ENSSSCG00000010850	-	Intron	234	NA|gi|755495440|ref|XP_011237056.1|
chr10	13524741	13524888	147	4	0.4291	0.9697	-0.5406	-27.4258	Hypo	chr10	13516365	13527332	ENSSSCG00000010850	-	Intron	147	NA|gi|755495440|ref|XP_011237056.1|
chr10	13723552	13723923	371	17	0.6804	0.9574	-0.277	-116.329	Hypo	chr10	13723019	13726641	ENSSSCG00000031664	+	Intron	371	NA|gi|73961487|ref|XP_854739.1|
chr10	13764268	13764462	194	5	0.4085	0.9359	-0.5275	-34.3431	Hypo	chr10	13760376	13766546	ENSSSCG00000010853	+	Intron	194	EPHX1|gi|47523768|ref|NP_999520.1|
chr10	13896379	13896609	230	6	0.2003	0.7593	-0.559	-42.5334	Hypo	chr10	13891645	13897665	ENSSSCG00000010858	-	Intron	230	SDE2|gi|311265309|ref|XP_003130591.1|
chr10	14062335	14062494	159	8	0.5204	0.971	-0.4505	-58.3376	Hypo	chr10	14050397	14069195	ENSSSCG00000024180	-	Intron	159	ACBD3|gi|57528020|ref|NP_001009581.1|
chr10	14110983	14111718	735	18	0.5047	0.9303	-0.4256	-123.19	Hypo	chr10	14109767	14111156	ENSSSCG00000021310	-	UTR3	173	NA|gi|119590188|gb|EAW69782.1|
chr10	14110983	14111718	735	18	0.5047	0.9303	-0.4256	-123.19	Hypo	chr10	14109767	14111262	ENSSSCG00000021310	-	Exon	279	NA|gi|119590188|gb|EAW69782.1|
chr10	14110983	14111718	735	18	0.5047	0.9303	-0.4256	-123.19	Hypo	chr10	14109767	14111744	ENSSSCG00000021310	-	UTR3	735	NA|gi|119590188|gb|EAW69782.1|
chr10	14110983	14111718	735	18	0.5047	0.9303	-0.4256	-123.19	Hypo	chr10	14109767	14111846	ENSSSCG00000021310	-	Exon	735	NA|gi|119590188|gb|EAW69782.1|
chr10	14110983	14111718	735	18	0.5047	0.9303	-0.4256	-123.19	Hypo	chr10	14110378	14111156	ENSSSCG00000021310	-	UTR3	173	NA|gi|119590188|gb|EAW69782.1|
chr10	14110983	14111718	735	18	0.5047	0.9303	-0.4256	-123.19	Hypo	chr10	14110378	14111262	ENSSSCG00000021310	-	Exon	279	NA|gi|119590188|gb|EAW69782.1|
chr10	14110983	14111718	735	18	0.5047	0.9303	-0.4256	-123.19	Hypo	chr10	14111262	14111748	ENSSSCG00000021310	-	Intron	456	NA|gi|119590188|gb|EAW69782.1|
chr10	14131417	14131576	159	4	0.2321	0.9386	-0.7065	-29.6093	Hypo	chr10	14117557	14136880	ENSSSCG00000021310	-	Intron	159	NA|gi|119590188|gb|EAW69782.1|
chr10	14131417	14131576	159	4	0.2321	0.9386	-0.7065	-29.6093	Hypo	chr10	14117557	14141042	ENSSSCG00000021310	-	Intron	159	NA|gi|119590188|gb|EAW69782.1|
chr10	14169599	14169748	149	4	0.0898	0.9603	-0.8705	-67.3125	Hypo	chr10	14156537	14171011	ENSSSCG00000021310	-	Intron	149	NA|gi|119590188|gb|EAW69782.1|
chr10	14169599	14169748	149	4	0.0898	0.9603	-0.8705	-67.3125	Hypo	chr10	14156537	14173397	ENSSSCG00000021310	-	Intron	149	NA|gi|119590188|gb|EAW69782.1|
chr10	14182670	14183028	358	14	0.1286	0.7364	-0.6077	-158.845	Hypo	chr10	14175682	14183862	ENSSSCG00000021310	-	Intron	358	NA|gi|119590188|gb|EAW69782.1|
chr10	14297690	14298098	408	5	0.3578	0.8565	-0.4986	-31.9539	Hypo	chr10	14295420	14339839	ENSSSCG00000024288	+	Intron	408	STUM|gi|585702873|ref|XP_006897824.1|
chr10	14369100	14369151	51	4	0.5626	0.9035	-0.3409	-25.3588	Hypo	chr10	14367748	14369559	ENSSSCG00000040100	-	Intron	51	ITPKB|gi|594625364|ref|XP_007167257.1|
chr10	14374868	14374947	79	5	0.6343	0.9131	-0.2788	-32.485	Hypo	chr10	14374179	14375720	ENSSSCG00000040100	-	Intron	79	ITPKB|gi|594625364|ref|XP_007167257.1|
chr10	14377099	14377421	322	18	0.3378	0.8182	-0.4804	-138.107	Hypo	chr10	14375815	14465732	ENSSSCG00000040100	-	Intron	322	ITPKB|gi|594625364|ref|XP_007167257.1|
chr10	14378201	14378305	104	9	0.5031	0.866	-0.3629	-54.3699	Hypo	chr10	14375815	14465732	ENSSSCG00000040100	-	Intron	104	ITPKB|gi|594625364|ref|XP_007167257.1|
chr10	14397262	14397380	118	9	0.4957	0.8414	-0.3457	-57.2864	Hypo	chr10	14375815	14465732	ENSSSCG00000040100	-	Intron	118	ITPKB|gi|594625364|ref|XP_007167257.1|
chr10	14397484	14397562	78	5	0.5975	0.9333	-0.3359	-34.1405	Hypo	chr10	14375815	14465732	ENSSSCG00000040100	-	Intron	78	ITPKB|gi|594625364|ref|XP_007167257.1|
chr10	14397699	14397768	69	9	0.681	0.9443	-0.2633	-58.7541	Hypo	chr10	14375815	14465732	ENSSSCG00000040100	-	Intron	69	ITPKB|gi|594625364|ref|XP_007167257.1|
chr10	14399745	14399796	51	5	0.5632	0.93	-0.3669	-29.1319	Hypo	chr10	14375815	14465732	ENSSSCG00000040100	-	Intron	51	ITPKB|gi|594625364|ref|XP_007167257.1|
chr10	14415019	14415090	71	5	0.518	0.8971	-0.379	-27.4439	Hypo	chr10	14375815	14465732	ENSSSCG00000040100	-	Intron	71	ITPKB|gi|594625364|ref|XP_007167257.1|
chr10	14415212	14415292	80	7	0.5679	0.9152	-0.3472	-41.8105	Hypo	chr10	14375815	14465732	ENSSSCG00000040100	-	Intron	80	ITPKB|gi|594625364|ref|XP_007167257.1|
chr10	14446550	14446910	360	19	0.3222	0.7208	-0.3986	-131.913	Hypo	chr10	14375815	14465732	ENSSSCG00000040100	-	Intron	360	ITPKB|gi|594625364|ref|XP_007167257.1|
chr10	14662815	14663345	530	10	0.2849	0.9465	-0.6616	-109.955	Hypo	chr10	14658044	14666447	ENSSSCG00000010862	-	Intron	530	CDC42BPA|gi|803127518|ref|XP_012042540.1|
chr10	14662815	14663345	530	10	0.2849	0.9465	-0.6616	-109.955	Hypo	chr10	14661131	14666447	ENSSSCG00000010862	-	Intron	530	CDC42BPA|gi|803127518|ref|XP_012042540.1|
chr10	14677781	14677927	146	6	0.5916	0.9797	-0.3881	-36.2787	Hypo	chr10	14677182	14678064	ENSSSCG00000010862	-	Intron	146	CDC42BPA|gi|803127518|ref|XP_012042540.1|
chr10	14683612	14684086	474	10	0.4711	0.9616	-0.4905	-71.1154	Hypo	chr10	14682987	14683657	ENSSSCG00000010862	-	Intron	45	CDC42BPA|gi|803127518|ref|XP_012042540.1|
chr10	14683612	14684086	474	10	0.4711	0.9616	-0.4905	-71.1154	Hypo	chr10	14683657	14683794	ENSSSCG00000010862	-	Exon	137	CDC42BPA|gi|803127518|ref|XP_012042540.1|
chr10	14683612	14684086	474	10	0.4711	0.9616	-0.4905	-71.1154	Hypo	chr10	14683794	14686581	ENSSSCG00000010862	-	Intron	292	CDC42BPA|gi|803127518|ref|XP_012042540.1|
chr10	14687331	14687544	213	6	0.3572	0.8735	-0.5163	-40.9021	Hypo	chr10	14686687	14696861	ENSSSCG00000010862	-	Intron	213	CDC42BPA|gi|803127518|ref|XP_012042540.1|
chr10	14698744	14699549	805	14	0.1621	0.9762	-0.8141	-261.032	Hypo	chr10	14696945	14700870	ENSSSCG00000010862	-	Intron	805	CDC42BPA|gi|803127518|ref|XP_012042540.1|
chr10	14698744	14699549	805	14	0.1621	0.9762	-0.8141	-261.032	Hypo	chr10	14696945	14710204	ENSSSCG00000010862	-	Intron	805	CDC42BPA|gi|803127518|ref|XP_012042540.1|
chr10	14698744	14699549	805	14	0.1621	0.9762	-0.8141	-261.032	Hypo	chr10	14696945	14718337	ENSSSCG00000010862	-	Intron	805	CDC42BPA|gi|803127518|ref|XP_012042540.1|
chr10	14698744	14699549	805	14	0.1621	0.9762	-0.8141	-261.032	Hypo	chr10	14696945	14719457	ENSSSCG00000010862	-	Intron	805	CDC42BPA|gi|803127518|ref|XP_012042540.1|
chr10	14710552	14710674	122	4	0.2947	0.8447	-0.55	-26.6747	Hypo	chr10	14696945	14718337	ENSSSCG00000010862	-	Intron	122	CDC42BPA|gi|803127518|ref|XP_012042540.1|
chr10	14710552	14710674	122	4	0.2947	0.8447	-0.55	-26.6747	Hypo	chr10	14696945	14719457	ENSSSCG00000010862	-	Intron	122	CDC42BPA|gi|803127518|ref|XP_012042540.1|
chr10	14710552	14710674	122	4	0.2947	0.8447	-0.55	-26.6747	Hypo	chr10	14700975	14719457	ENSSSCG00000010862	-	Intron	122	CDC42BPA|gi|803127518|ref|XP_012042540.1|
chr10	14710552	14710674	122	4	0.2947	0.8447	-0.55	-26.6747	Hypo	chr10	14710243	14718337	ENSSSCG00000010862	-	Intron	122	CDC42BPA|gi|803127518|ref|XP_012042540.1|
chr10	14710552	14710674	122	4	0.2947	0.8447	-0.55	-26.6747	Hypo	chr10	14710243	14719457	ENSSSCG00000010862	-	Intron	122	CDC42BPA|gi|803127518|ref|XP_012042540.1|
chr10	14717665	14717840	175	4	0.3071	0.9923	-0.6852	-43.0421	Hypo	chr10	14696945	14718337	ENSSSCG00000010862	-	Intron	175	CDC42BPA|gi|803127518|ref|XP_012042540.1|
chr10	14717665	14717840	175	4	0.3071	0.9923	-0.6852	-43.0421	Hypo	chr10	14696945	14719457	ENSSSCG00000010862	-	Intron	175	CDC42BPA|gi|803127518|ref|XP_012042540.1|
chr10	14717665	14717840	175	4	0.3071	0.9923	-0.6852	-43.0421	Hypo	chr10	14700975	14719457	ENSSSCG00000010862	-	Intron	175	CDC42BPA|gi|803127518|ref|XP_012042540.1|
chr10	14717665	14717840	175	4	0.3071	0.9923	-0.6852	-43.0421	Hypo	chr10	14710243	14718337	ENSSSCG00000010862	-	Intron	175	CDC42BPA|gi|803127518|ref|XP_012042540.1|
chr10	14717665	14717840	175	4	0.3071	0.9923	-0.6852	-43.0421	Hypo	chr10	14710243	14719457	ENSSSCG00000010862	-	Intron	175	CDC42BPA|gi|803127518|ref|XP_012042540.1|
chr10	14775033	14775240	207	8	0.4176	0.9454	-0.5278	-67.8577	Hypo	chr10	14774942	14786193	ENSSSCG00000010862	-	Intron	207	CDC42BPA|gi|803127518|ref|XP_012042540.1|
chr10	14796451	14796621	170	6	0.4221	0.9697	-0.5477	-49.7328	Hypo	chr10	14794270	14807078	ENSSSCG00000010862	-	Intron	170	CDC42BPA|gi|803127518|ref|XP_012042540.1|
chr10	14811925	14812684	759	10	0.1485	0.9731	-0.8246	-190.232	Hypo	chr10	14807172	14826466	ENSSSCG00000010862	-	Intron	759	CDC42BPA|gi|803127518|ref|XP_012042540.1|
chr10	14841440	14841700	260	6	0.335	0.9418	-0.6068	-52.3942	Hypo	chr10	14826615	14841616	ENSSSCG00000010862	-	Intron	176	CDC42BPA|gi|803127518|ref|XP_012042540.1|
chr10	14841440	14841700	260	6	0.335	0.9418	-0.6068	-52.3942	Hypo	chr10	14841616	14841712	ENSSSCG00000010862	-	Exon	84	CDC42BPA|gi|803127518|ref|XP_012042540.1|
chr10	14858945	14859012	67	6	0.2661	0.8785	-0.6123	-49.0972	Hypo	chr10	14841712	14884884	ENSSSCG00000010862	-	Intron	67	CDC42BPA|gi|803127518|ref|XP_012042540.1|
chr10	14858945	14859012	67	6	0.2661	0.8785	-0.6123	-49.0972	Hypo	chr10	14850824	14859184	ENSSSCG00000010862	-	Intron	67	CDC42BPA|gi|803127518|ref|XP_012042540.1|
chr10	14858945	14859012	67	6	0.2661	0.8785	-0.6123	-49.0972	Hypo	chr10	14850824	14884884	ENSSSCG00000010862	-	Intron	67	CDC42BPA|gi|803127518|ref|XP_012042540.1|
chr10	14875464	14875859	395	8	0.1621	0.7938	-0.6317	-79.7738	Hypo	chr10	14841712	14884884	ENSSSCG00000010862	-	Intron	395	CDC42BPA|gi|803127518|ref|XP_012042540.1|
chr10	14875464	14875859	395	8	0.1621	0.7938	-0.6317	-79.7738	Hypo	chr10	14850824	14884884	ENSSSCG00000010862	-	Intron	395	CDC42BPA|gi|803127518|ref|XP_012042540.1|
chr10	14916239	14916403	164	4	0.0785	0.9786	-0.9	-86.2061	Hypo	chr10	14884976	14939499	ENSSSCG00000010862	-	Intron	164	CDC42BPA|gi|803127518|ref|XP_012042540.1|
chr10	14917989	14918530	541	12	0.2171	0.9687	-0.7516	-197.973	Hypo	chr10	14884976	14939499	ENSSSCG00000010862	-	Intron	541	CDC42BPA|gi|803127518|ref|XP_012042540.1|
chr10	14921072	14921282	210	4	0.1251	0.6646	-0.5395	-27.4342	Hypo	chr10	14884976	14939499	ENSSSCG00000010862	-	Intron	210	CDC42BPA|gi|803127518|ref|XP_012042540.1|
chr10	14942619	14942809	190	10	0.5256	0.9609	-0.4353	-73.1705	Hypo	chr10	14940830	14942830	ENSSSCG00000010862	-	Promoter	190	CDC42BPA|gi|803127518|ref|XP_012042540.1|
chr10	15054114	15054446	332	4	0.3221	0.9459	-0.6238	-35.3808	Hypo	chr10	15053287	15056765	ENSSSCG00000010863	+	Intron	332	AHCTF1|gi|927184540|ref|XP_013835512.1|
chr10	15080739	15081328	589	12	0.2588	0.9552	-0.6964	-169.805	Hypo	chr10	15080561	15081442	ENSSSCG00000010863	+	Intron	589	AHCTF1|gi|927184540|ref|XP_013835512.1|
chr10	15084325	15084659	334	10	0.0492	0.9407	-0.8915	-247.601	Hypo	chr10	15083722	15084611	ENSSSCG00000010863	+	Intron	286	AHCTF1|gi|927184540|ref|XP_013835512.1|
chr10	15084325	15084659	334	10	0.0492	0.9407	-0.8915	-247.601	Hypo	chr10	15084611	15084758	ENSSSCG00000010863	+	Exon	48	AHCTF1|gi|927184540|ref|XP_013835512.1|
chr10	15090757	15091044	287	10	0.076	0.9322	-0.8562	-198.542	Hypo	chr10	15085471	15093186	ENSSSCG00000010863	+	Intron	287	AHCTF1|gi|927184540|ref|XP_013835512.1|
chr10	15121635	15121856	221	8	0.429	0.9823	-0.5533	-53.7232	Hypo	chr10	15120155	15121942	ENSSSCG00000010863	+	Exon	221	AHCTF1|gi|927184540|ref|XP_013835512.1|
chr10	15121635	15121856	221	8	0.429	0.9823	-0.5533	-53.7232	Hypo	chr10	15120345	15121942	ENSSSCG00000010863	+	UTR3	221	AHCTF1|gi|927184540|ref|XP_013835512.1|
chr10	15134591	15134812	221	40	0.6213	0.9519	-0.3305	-330.822	Hypo	chr10	15132266	15137815	ENSSSCG00000034481	+	Intron	221	NA|gi|545852352|ref|XP_005668010.1|
chr10	15134591	15134812	221	40	0.6213	0.9519	-0.3305	-330.822	Hypo	chr10	15134591	15134813	chr10:15134591:15134813|CGI	+	CGI	221	NA
chr10	15153936	15154232	296	42	0.5609	0.2793	0.2815	263.487	Hyper	chr10	15152247	15154224	ENSSSCG00000034481	+	Intron	288	NA|gi|545852352|ref|XP_005668010.1|
chr10	15153936	15154232	296	42	0.5609	0.2793	0.2815	263.487	Hyper	chr10	15153961	15154287	chr10:15153961:15154287|CGI	+	CGI	271	NA
chr10	15153936	15154232	296	42	0.5609	0.2793	0.2815	263.487	Hyper	chr10	15154224	15154315	ENSSSCG00000034481	+	Exon	8	NA|gi|545852352|ref|XP_005668010.1|
chr10	15162690	15162848	158	13	0.4131	0.7756	-0.3626	-74.228	Hypo	chr10	15159549	15166005	ENSSSCG00000034481	+	Intron	158	NA|gi|545852352|ref|XP_005668010.1|
chr10	15235509	15235737	228	6	0.2928	0.9038	-0.611	-44.5712	Hypo	chr10	15210137	15236725	ENSSSCG00000010866	-	Intron	228	SCCPDH|gi|346986328|ref|NP_001231318.1|
chr10	15352215	15352857	642	11	0.1912	0.8767	-0.6856	-107.506	Hypo	chr10	15350946	15354043	ENSSSCG00000010865	+	Intron	642	EXO1|gi|350589314|ref|XP_003130603.3|
chr10	15512064	15512123	59	5	0.2743	0.6768	-0.4025	-24.2015	Hypo	chr10	15494821	15512527	ENSSSCG00000021132	-	Intron	59	PLD5|gi|560952671|ref|XP_006198861.1|
chr10	16074148	16074402	254	10	0.4323	0.9445	-0.5122	-84.5386	Hypo	chr10	16073444	16074157	ENSSSCG00000030502	-	Intron	9	CEP170|gi|803127645|ref|XP_012042589.1|
chr10	16074148	16074402	254	10	0.4323	0.9445	-0.5122	-84.5386	Hypo	chr10	16074157	16074251	ENSSSCG00000030502	-	Exon	94	CEP170|gi|803127645|ref|XP_012042589.1|
chr10	16074148	16074402	254	10	0.4323	0.9445	-0.5122	-84.5386	Hypo	chr10	16074157	16074251	ENSSSCG00000030502	-	UTR3	94	CEP170|gi|803127645|ref|XP_012042589.1|
chr10	16074148	16074402	254	10	0.4323	0.9445	-0.5122	-84.5386	Hypo	chr10	16074251	16077583	ENSSSCG00000030502	-	Intron	151	CEP170|gi|803127645|ref|XP_012042589.1|
chr10	16089601	16089856	255	10	0.4174	0.9438	-0.5264	-86.4841	Hypo	chr10	16083295	16090846	ENSSSCG00000030502	-	Intron	255	CEP170|gi|803127645|ref|XP_012042589.1|
chr10	16091260	16091986	726	23	0.389	0.9509	-0.5619	-269.066	Hypo	chr10	16090973	16099024	ENSSSCG00000030502	-	Intron	726	CEP170|gi|803127645|ref|XP_012042589.1|
chr10	16091260	16091986	726	23	0.389	0.9509	-0.5619	-269.066	Hypo	chr10	16091081	16099024	ENSSSCG00000030502	-	Intron	726	CEP170|gi|803127645|ref|XP_012042589.1|
chr10	16105036	16105162	126	4	0.4525	0.9456	-0.4931	-27.5855	Hypo	chr10	16104580	16117149	ENSSSCG00000030502	-	Intron	126	CEP170|gi|803127645|ref|XP_012042589.1|
chr10	16105036	16105162	126	4	0.4525	0.9456	-0.4931	-27.5855	Hypo	chr10	16104580	16117629	ENSSSCG00000030502	-	Intron	126	CEP170|gi|803127645|ref|XP_012042589.1|
chr10	16131406	16131708	302	7	0.2706	0.8289	-0.5583	-49.0003	Hypo	chr10	16130544	16132093	ENSSSCG00000030502	-	Intron	302	CEP170|gi|803127645|ref|XP_012042589.1|
chr10	16132941	16133303	362	8	0.2856	0.9629	-0.6773	-94.4767	Hypo	chr10	16132413	16139354	ENSSSCG00000030502	-	Intron	362	CEP170|gi|803127645|ref|XP_012042589.1|
chr10	16153612	16154717	1105	12	0.1604	0.903	-0.7426	-150.3	Hypo	chr10	16151364	16158524	ENSSSCG00000030502	-	Intron	1105	CEP170|gi|803127645|ref|XP_012042589.1|
chr10	16180235	16180426	191	9	0.8407	0.3333	0.5074	66.0749	Hyper	chr10	16158670	16190277	ENSSSCG00000030502	-	Intron	191	CEP170|gi|803127645|ref|XP_012042589.1|
chr10	16180235	16180426	191	9	0.8407	0.3333	0.5074	66.0749	Hyper	chr10	16158670	16190866	ENSSSCG00000030502	-	Intron	191	CEP170|gi|803127645|ref|XP_012042589.1|
chr10	16185768	16187397	1629	23	0.2987	0.8464	-0.5477	-202.745	Hypo	chr10	16158670	16190277	ENSSSCG00000030502	-	Intron	1629	CEP170|gi|803127645|ref|XP_012042589.1|
chr10	16185768	16187397	1629	23	0.2987	0.8464	-0.5477	-202.745	Hypo	chr10	16158670	16190866	ENSSSCG00000030502	-	Intron	1629	CEP170|gi|803127645|ref|XP_012042589.1|
chr10	16187678	16188633	955	24	0.1036	0.9262	-0.8226	-565.46	Hypo	chr10	16158670	16190277	ENSSSCG00000030502	-	Intron	955	CEP170|gi|803127645|ref|XP_012042589.1|
chr10	16187678	16188633	955	24	0.1036	0.9262	-0.8226	-565.46	Hypo	chr10	16158670	16190866	ENSSSCG00000030502	-	Intron	955	CEP170|gi|803127645|ref|XP_012042589.1|
chr10	16254450	16254910	460	26	0.6957	0.2663	0.4295	221.047	Hyper	chr10	16239910	16254599	ENSSSCG00000035136	+	Intron	149	SDCCAG8|gi|946650479|ref|XP_014415480.1|
chr10	16254450	16254910	460	26	0.6957	0.2663	0.4295	221.047	Hyper	chr10	16254599	16254738	ENSSSCG00000035136	+	Exon	139	SDCCAG8|gi|946650479|ref|XP_014415480.1|
chr10	16254450	16254910	460	26	0.6957	0.2663	0.4295	221.047	Hyper	chr10	16254738	16263425	ENSSSCG00000035136	+	Intron	172	SDCCAG8|gi|946650479|ref|XP_014415480.1|
chr10	16275842	16276186	344	6	0.1239	0.8805	-0.7565	-72.6167	Hypo	chr10	16274729	16311369	ENSSSCG00000035136	+	Intron	344	SDCCAG8|gi|946650479|ref|XP_014415480.1|
chr10	16298075	16298456	381	6	0.3261	0.9296	-0.6035	-50.8287	Hypo	chr10	16274729	16311369	ENSSSCG00000035136	+	Intron	381	SDCCAG8|gi|946650479|ref|XP_014415480.1|
chr10	16310680	16311176	496	5	0.1229	0.9552	-0.8323	-123.668	Hypo	chr10	16274729	16311369	ENSSSCG00000035136	+	Intron	496	SDCCAG8|gi|946650479|ref|XP_014415480.1|
chr10	16354230	16354659	429	12	0.3722	0.9395	-0.5673	-117.184	Hypo	chr10	16311512	16358934	ENSSSCG00000035136	+	Intron	429	SDCCAG8|gi|946650479|ref|XP_014415480.1|
chr10	16354230	16354659	429	12	0.3722	0.9395	-0.5673	-117.184	Hypo	chr10	16348572	16358934	ENSSSCG00000035136	+	Intron	429	SDCCAG8|gi|946650479|ref|XP_014415480.1|
chr10	16372426	16372496	70	4	0.1374	0.7373	-0.5999	-26.5992	Hypo	chr10	16359066	16432639	ENSSSCG00000035136	+	Intron	70	SDCCAG8|gi|946650479|ref|XP_014415480.1|
chr10	16383860	16384565	705	22	0.2139	0.9263	-0.7124	-376.813	Hypo	chr10	16359066	16432639	ENSSSCG00000035136	+	Intron	705	SDCCAG8|gi|946650479|ref|XP_014415480.1|
chr10	16412642	16413387	745	20	0.0345	0.8292	-0.7946	-342.035	Hypo	chr10	16359066	16432639	ENSSSCG00000035136	+	Intron	745	SDCCAG8|gi|946650479|ref|XP_014415480.1|
chr10	16490356	16490869	513	22	0.1936	0.955	-0.7613	-412.219	Hypo	chr10	16460236	16490535	ENSSSCG00000010872	-	Intron	179	AKT3|gi|944447982|gb|KQL87744.1|
chr10	16490356	16490869	513	22	0.1936	0.955	-0.7613	-412.219	Hypo	chr10	16490535	16490623	ENSSSCG00000010872	-	Exon	88	AKT3|gi|944447982|gb|KQL87744.1|
chr10	16490356	16490869	513	22	0.1936	0.955	-0.7613	-412.219	Hypo	chr10	16490623	16499156	ENSSSCG00000010872	-	Intron	246	AKT3|gi|944447982|gb|KQL87744.1|
chr10	16497886	16498064	178	8	0.3393	0.8671	-0.5278	-58.2639	Hypo	chr10	16490623	16499156	ENSSSCG00000010872	-	Intron	178	AKT3|gi|944447982|gb|KQL87744.1|
chr10	16502689	16503371	682	14	0.1182	0.8488	-0.7306	-190.784	Hypo	chr10	16499371	16510505	ENSSSCG00000010872	-	Intron	682	AKT3|gi|944447982|gb|KQL87744.1|
chr10	16504038	16504477	439	7	0.2582	0.778	-0.5198	-45.8051	Hypo	chr10	16499371	16510505	ENSSSCG00000010872	-	Intron	439	AKT3|gi|944447982|gb|KQL87744.1|
chr10	16505437	16505878	441	10	0.0942	0.8595	-0.7654	-138.366	Hypo	chr10	16499371	16510505	ENSSSCG00000010872	-	Intron	441	AKT3|gi|944447982|gb|KQL87744.1|
chr10	16541415	16541965	550	12	0.2606	0.9434	-0.6828	-168.01	Hypo	chr10	16522506	16541737	ENSSSCG00000010872	-	Intron	322	AKT3|gi|944447982|gb|KQL87744.1|
chr10	16541415	16541965	550	12	0.2606	0.9434	-0.6828	-168.01	Hypo	chr10	16522506	16543175	ENSSSCG00000010872	-	Intron	550	AKT3|gi|944447982|gb|KQL87744.1|
chr10	16541415	16541965	550	12	0.2606	0.9434	-0.6828	-168.01	Hypo	chr10	16522506	16560320	ENSSSCG00000010872	-	Intron	550	AKT3|gi|944447982|gb|KQL87744.1|
chr10	16541415	16541965	550	12	0.2606	0.9434	-0.6828	-168.01	Hypo	chr10	16541737	16541806	ENSSSCG00000010872	-	Exon	69	AKT3|gi|944447982|gb|KQL87744.1|
chr10	16541415	16541965	550	12	0.2606	0.9434	-0.6828	-168.01	Hypo	chr10	16541806	16543175	ENSSSCG00000010872	-	Intron	159	AKT3|gi|944447982|gb|KQL87744.1|
chr10	16547281	16547720	439	10	0.4301	0.9526	-0.5225	-86.3447	Hypo	chr10	16522506	16560320	ENSSSCG00000010872	-	Intron	439	AKT3|gi|944447982|gb|KQL87744.1|
chr10	16547281	16547720	439	10	0.4301	0.9526	-0.5225	-86.3447	Hypo	chr10	16543241	16560320	ENSSSCG00000010872	-	Intron	439	AKT3|gi|944447982|gb|KQL87744.1|
chr10	16574460	16574936	476	9	0.1419	0.9128	-0.7709	-143.349	Hypo	chr10	16569899	16585539	ENSSSCG00000010872	-	Intron	476	AKT3|gi|944447982|gb|KQL87744.1|
chr10	16590920	16591030	110	5	0.5645	0.9291	-0.3646	-27.533	Hypo	chr10	16585651	16607807	ENSSSCG00000010872	-	Intron	110	AKT3|gi|944447982|gb|KQL87744.1|
chr10	16594646	16595018	372	10	0.0562	0.8578	-0.8016	-168.737	Hypo	chr10	16585651	16607807	ENSSSCG00000010872	-	Intron	372	AKT3|gi|944447982|gb|KQL87744.1|
chr10	16627197	16628161	964	36	0.1981	0.6745	-0.4764	-301.301	Hypo	chr10	16607933	16730196	ENSSSCG00000010872	-	Intron	964	AKT3|gi|944447982|gb|KQL87744.1|
chr10	16632966	16633175	209	6	0.1349	0.9406	-0.8057	-88.8249	Hypo	chr10	16607933	16730196	ENSSSCG00000010872	-	Intron	209	AKT3|gi|944447982|gb|KQL87744.1|
chr10	16654689	16654834	145	5	0.4893	0.9422	-0.4528	-36.7933	Hypo	chr10	16607933	16730196	ENSSSCG00000010872	-	Intron	145	AKT3|gi|944447982|gb|KQL87744.1|
chr10	16661937	16662269	332	5	0.4946	0.8963	-0.4017	-35.326	Hypo	chr10	16607933	16730196	ENSSSCG00000010872	-	Intron	332	AKT3|gi|944447982|gb|KQL87744.1|
chr10	16662338	16662458	120	9	0.5567	0.8994	-0.3428	-64.1308	Hypo	chr10	16607933	16730196	ENSSSCG00000010872	-	Intron	120	AKT3|gi|944447982|gb|KQL87744.1|
chr10	16671718	16671932	214	10	0.3379	0.9484	-0.6104	-90.9438	Hypo	chr10	16607933	16730196	ENSSSCG00000010872	-	Intron	214	AKT3|gi|944447982|gb|KQL87744.1|
chr10	16715231	16715576	345	10	0.443	0.9262	-0.4832	-77.742	Hypo	chr10	16607933	16730196	ENSSSCG00000010872	-	Intron	345	AKT3|gi|944447982|gb|KQL87744.1|
chr10	16723854	16724307	453	12	0.2882	0.9438	-0.6556	-142.524	Hypo	chr10	16607933	16730196	ENSSSCG00000010872	-	Intron	453	AKT3|gi|944447982|gb|KQL87744.1|
chr10	16730123	16730237	114	4	0.0648	0.8851	-0.8203	-49.252	Hypo	chr10	16607933	16730196	ENSSSCG00000010872	-	Intron	73	AKT3|gi|944447982|gb|KQL87744.1|
chr10	16730123	16730237	114	4	0.0648	0.8851	-0.8203	-49.252	Hypo	chr10	16730196	16730354	ENSSSCG00000010872	-	Exon	41	AKT3|gi|944447982|gb|KQL87744.1|
chr10	16730123	16730237	114	4	0.0648	0.8851	-0.8203	-49.252	Hypo	chr10	16730196	16730362	ENSSSCG00000010872	-	Exon	41	AKT3|gi|944447982|gb|KQL87744.1|
chr10	16730123	16730237	114	4	0.0648	0.8851	-0.8203	-49.252	Hypo	chr10	16730196	16730490	ENSSSCG00000010872	-	Exon	41	AKT3|gi|944447982|gb|KQL87744.1|
chr10	16733277	16733458	181	4	0.2084	0.8883	-0.6799	-36.925	Hypo	chr10	16730354	16741706	ENSSSCG00000010872	-	Intron	181	AKT3|gi|944447982|gb|KQL87744.1|
chr10	16737499	16738514	1015	19	0.2136	0.9329	-0.7193	-284.449	Hypo	chr10	16730354	16741706	ENSSSCG00000010872	-	Intron	1015	AKT3|gi|944447982|gb|KQL87744.1|
chr10	16919089	16919473	384	76	0.607	0.8561	-0.2491	-602.825	Hypo	chr10	16918002	16923468	ENSSSCG00000035213	+	Exon	384	ZBTB18|gi|335296148|ref|XP_003357696.1|
chr10	16919089	16919473	384	76	0.607	0.8561	-0.2491	-602.825	Hypo	chr10	16918997	16919535	chr10:16918997:16919535|CGI	+	CGI	384	NA
chr10	16920396	16920683	287	8	0.2662	0.6888	-0.4226	-48.2339	Hypo	chr10	16918002	16923468	ENSSSCG00000035213	+	Exon	287	ZBTB18|gi|335296148|ref|XP_003357696.1|
chr10	16920396	16920683	287	8	0.2662	0.6888	-0.4226	-48.2339	Hypo	chr10	16919585	16923468	ENSSSCG00000035213	+	UTR3	287	ZBTB18|gi|335296148|ref|XP_003357696.1|
chr10	16966201	16966420	219	19	0.6572	0.9267	-0.2695	-114.987	Hypo	chr10	16965607	16967607	ENSSSCG00000035431	-	Promoter	219	NA|gi|927184650|ref|XP_013835525.1|
chr10	17237675	17238388	713	14	0.0907	0.8023	-0.7117	-151.292	Hypo	chr10	17235333	17244141	ENSSSCG00000010874	-	Intron	713	ADSS|gi|965962418|ref|XP_012043320.2|
chr10	17247067	17247215	148	4	0.1916	0.9537	-0.7621	-49.0017	Hypo	chr10	17246725	17247564	ENSSSCG00000010874	-	Intron	148	ADSS|gi|965962418|ref|XP_012043320.2|
chr10	17268237	17268689	452	70	0.139	0.5302	-0.3912	-707.025	Hypo	chr10	17266382	17268382	ENSSSCG00000035850	+	Promoter	145	CATSPERE|gi|927184705|ref|XP_013835531.1|
chr10	17268237	17268689	452	70	0.139	0.5302	-0.3912	-707.025	Hypo	chr10	17268288	17268803	chr10:17268288:17268803|CGI	+	CGI	401	NA
chr10	17268237	17268689	452	70	0.139	0.5302	-0.3912	-707.025	Hypo	chr10	17268382	17268457	ENSSSCG00000035850	+	UTR5	75	CATSPERE|gi|927184705|ref|XP_013835531.1|
chr10	17268237	17268689	452	70	0.139	0.5302	-0.3912	-707.025	Hypo	chr10	17268382	17268522	ENSSSCG00000035850	+	Exon	140	CATSPERE|gi|927184705|ref|XP_013835531.1|
chr10	17268237	17268689	452	70	0.139	0.5302	-0.3912	-707.025	Hypo	chr10	17268522	17271333	ENSSSCG00000035850	+	Intron	167	CATSPERE|gi|927184705|ref|XP_013835531.1|
chr10	17314985	17315348	363	22	0.5214	0.8764	-0.355	-147.107	Hypo	chr10	17310531	17315507	ENSSSCG00000035850	+	Intron	363	CATSPERE|gi|927184705|ref|XP_013835531.1|
chr10	17473010	17473114	104	7	0.0516	0.3914	-0.3399	-44.6548	Hypo	chr10	17472004	17475974	ENSSSCG00000039618	+	Intron	104	NA|gi|545852416|ref|XP_005653848.1|
chr10	17647214	17647377	163	13	0.6101	0.8904	-0.2803	-81.5203	Hypo	chr10	17633551	17649184	ENSSSCG00000010878	+	Intron	163	EFCAB2|gi|311265357|ref|XP_003130614.1|
chr10	17742264	17742410	146	11	0.3144	0.6787	-0.3643	-62.9034	Hypo	chr10	17712687	17903452	ENSSSCG00000010879	+	Intron	146	KIF26B|gi|927184860|ref|XP_013835541.1|
chr10	17742497	17742555	58	4	0.3686	0.7179	-0.3493	-30.4778	Hypo	chr10	17712687	17903452	ENSSSCG00000010879	+	Intron	58	KIF26B|gi|927184860|ref|XP_013835541.1|
chr10	18019212	18019275	63	7	0.5502	0.2279	0.3223	36.8474	Hyper	chr10	17959984	18082488	ENSSSCG00000010879	+	Intron	63	KIF26B|gi|927184860|ref|XP_013835541.1|
chr10	18096167	18096446	279	27	0.2134	0.5706	-0.3573	-176.432	Hypo	chr10	18082672	18129822	ENSSSCG00000010879	+	Intron	279	KIF26B|gi|927184860|ref|XP_013835541.1|
chr10	18134258	18134466	208	20	0.0835	0.4168	-0.3333	-134.921	Hypo	chr10	18130029	18134909	ENSSSCG00000010879	+	Intron	208	KIF26B|gi|927184860|ref|XP_013835541.1|
chr10	18398976	18399054	78	9	0.576	0.9208	-0.3447	-50.2291	Hypo	chr10	18299938	18399757	ENSSSCG00000022034	-	Intron	78	SMYD3|gi|347300358|ref|NP_001153564.2|
chr10	18417583	18417877	294	26	0.4552	0.7892	-0.334	-184.318	Hypo	chr10	18406937	18449412	ENSSSCG00000022034	-	Intron	294	SMYD3|gi|347300358|ref|NP_001153564.2|
chr10	18434229	18434500	271	7	0.3634	0.8059	-0.4425	-40.0997	Hypo	chr10	18406937	18449412	ENSSSCG00000022034	-	Intron	271	SMYD3|gi|347300358|ref|NP_001153564.2|
chr10	18459498	18459603	105	8	0.4455	0.7676	-0.322	-50.8865	Hypo	chr10	18449523	18461764	ENSSSCG00000022034	-	Intron	105	SMYD3|gi|347300358|ref|NP_001153564.2|
chr10	18514792	18514848	56	9	0.3094	0.6155	-0.3061	-57.8153	Hypo	chr10	18463778	18829548	ENSSSCG00000022034	-	Intron	56	SMYD3|gi|347300358|ref|NP_001153564.2|
chr10	18642181	18642284	103	4	0.3518	0.8885	-0.5366	-26.0209	Hypo	chr10	18463778	18829548	ENSSSCG00000022034	-	Intron	103	SMYD3|gi|347300358|ref|NP_001153564.2|
chr10	18669684	18669916	232	8	0.195	0.7426	-0.5476	-68.0397	Hypo	chr10	18463778	18829548	ENSSSCG00000022034	-	Intron	232	SMYD3|gi|347300358|ref|NP_001153564.2|
chr10	18721881	18721950	69	4	0.044	0.6545	-0.6105	-24.624	Hypo	chr10	18463778	18829548	ENSSSCG00000022034	-	Intron	69	SMYD3|gi|347300358|ref|NP_001153564.2|
chr10	18747655	18748095	440	22	0.3212	0.8707	-0.5494	-243.519	Hypo	chr10	18463778	18829548	ENSSSCG00000022034	-	Intron	440	SMYD3|gi|347300358|ref|NP_001153564.2|
chr10	18789335	18789582	247	16	0.3675	0.7621	-0.3946	-111.316	Hypo	chr10	18463778	18829548	ENSSSCG00000022034	-	Intron	247	SMYD3|gi|347300358|ref|NP_001153564.2|
chr10	18796498	18796689	191	4	0.2354	0.8715	-0.6361	-32.5627	Hypo	chr10	18463778	18829548	ENSSSCG00000022034	-	Intron	191	SMYD3|gi|347300358|ref|NP_001153564.2|
chr10	18841164	18841710	546	18	0.3932	0.9048	-0.5116	-163.167	Hypo	chr10	18834841	18861469	ENSSSCG00000022034	-	Intron	546	SMYD3|gi|347300358|ref|NP_001153564.2|
chr10	18872909	18873000	91	4	0.0907	0.5901	-0.4993	-24.0118	Hypo	chr10	18861533	19019279	ENSSSCG00000022034	-	Intron	91	SMYD3|gi|347300358|ref|NP_001153564.2|
chr10	18877163	18877631	468	18	0.3011	0.8146	-0.5135	-168.131	Hypo	chr10	18861533	19019279	ENSSSCG00000022034	-	Intron	468	SMYD3|gi|347300358|ref|NP_001153564.2|
chr10	18982580	18982772	192	6	0.3621	0.9402	-0.5781	-40.7514	Hypo	chr10	18861533	19019279	ENSSSCG00000022034	-	Intron	192	SMYD3|gi|347300358|ref|NP_001153564.2|
chr10	18998690	18999391	701	12	0.3085	0.904	-0.5955	-104.461	Hypo	chr10	18861533	19019279	ENSSSCG00000022034	-	Intron	701	SMYD3|gi|347300358|ref|NP_001153564.2|
chr10	19007583	19007961	378	10	0.2827	0.88	-0.5973	-91.435	Hypo	chr10	18861533	19019279	ENSSSCG00000022034	-	Intron	378	SMYD3|gi|347300358|ref|NP_001153564.2|
chr10	19035853	19036065	212	8	0.5082	0.9752	-0.467	-61.8332	Hypo	chr10	19034386	19037155	ENSSSCG00000023775	-	Intron	212	TFB2M|gi|593765765|ref|XP_007121424.1|
chr10	19035853	19036065	212	8	0.5082	0.9752	-0.467	-61.8332	Hypo	chr10	19034386	19039792	ENSSSCG00000023775	-	Intron	212	TFB2M|gi|593765765|ref|XP_007121424.1|
chr10	19094037	19094264	227	7	0.2443	0.9464	-0.7021	-79.7507	Hypo	chr10	19075159	19098553	ENSSSCG00000010882	+	Intron	227	CNST|gi|594625324|ref|XP_007167237.1|
chr10	19094037	19094264	227	7	0.2443	0.9464	-0.7021	-79.7507	Hypo	chr10	19084523	19098553	ENSSSCG00000010882	+	Intron	227	CNST|gi|594625324|ref|XP_007167237.1|
chr10	19550026	19550511	485	15	0.3696	0.7833	-0.4137	-107.4	Hypo	chr10	19471132	19550925	ENSSSCG00000011176	-	Intron	485	SUSD4|gi|350589340|ref|XP_003130620.3|
chr10	19641767	19641861	94	10	0.2464	0.6192	-0.3729	-59.5257	Hypo	chr10	19624470	19667850	ENSSSCG00000034746	-	Intron	94	CAPN8|gi|958688311|ref|XP_014694225.1|
chr10	19693971	19694033	62	7	0.6098	0.8868	-0.277	-37.4169	Hypo	chr10	19693031	19694935	ENSSSCG00000034746	-	Intron	62	CAPN8|gi|958688311|ref|XP_014694225.1|
chr10	19708649	19708712	63	5	0.511	0.7626	-0.2515	-27.7483	Hypo	chr10	19705472	19723414	ENSSSCG00000034746	-	Intron	63	CAPN8|gi|958688311|ref|XP_014694225.1|
chr10	19712614	19712675	61	5	0.4214	0.8477	-0.4263	-30.3065	Hypo	chr10	19705472	19723414	ENSSSCG00000034746	-	Intron	61	CAPN8|gi|958688311|ref|XP_014694225.1|
chr10	19726038	19726255	217	6	0.0519	0.6066	-0.5547	-42.1697	Hypo	chr10	19723484	19731703	ENSSSCG00000034746	-	Intron	217	CAPN8|gi|958688311|ref|XP_014694225.1|
chr10	19925327	19925381	54	7	0.733	0.3651	0.3679	36.6966	Hyper	chr10	19888981	19936153	ENSSSCG00000010894	-	Intron	54	TP53BP2|gi|927184939|ref|XP_013835552.1|
chr10	19968716	19969282	566	23	0.4017	0.9339	-0.5323	-247.94	Hypo	chr10	19964368	19968960	ENSSSCG00000024618	+	Exon	244	NA|gi|585190483|ref|XP_006746530.1|
chr10	19968716	19969282	566	23	0.4017	0.9339	-0.5323	-247.94	Hypo	chr10	19964763	19968960	ENSSSCG00000024618	+	UTR3	244	NA|gi|585190483|ref|XP_006746530.1|
chr10	19993073	19993647	574	5	0.4172	0.9488	-0.5317	-32.9742	Hypo	chr10	19990782	19997765	ENSSSCG00000010896	-	Intron	574	ASPM|gi|927184951|ref|XP_013835553.1|
chr10	20008225	20008553	328	18	0.2543	0.868	-0.6136	-205.896	Hypo	chr10	20008199	20008345	ENSSSCG00000010896	-	Exon	120	ASPM|gi|927184951|ref|XP_013835553.1|
chr10	20008225	20008553	328	18	0.2543	0.868	-0.6136	-205.896	Hypo	chr10	20008345	20011516	ENSSSCG00000010896	-	Intron	208	ASPM|gi|927184951|ref|XP_013835553.1|
chr10	20061478	20062128	650	13	0.2928	0.9094	-0.6165	-135.618	Hypo	chr10	20061032	20065004	ENSSSCG00000010897	-	Intron	650	ZBTB41|gi|594082704|ref|XP_006064945.1|
chr10	20083438	20083667	229	6	0.1007	0.9636	-0.863	-108.871	Hypo	chr10	20078273	20087929	ENSSSCG00000010897	-	Intron	229	ZBTB41|gi|594082704|ref|XP_006064945.1|
chr10	20174432	20174897	465	18	0.1592	0.6125	-0.4534	-144.92	Hypo	chr10	20137728	20178562	ENSSSCG00000021897	+	Intron	465	CRB1|gi|594625528|ref|XP_007167337.1|
chr10	20174432	20174897	465	18	0.1592	0.6125	-0.4534	-144.92	Hypo	chr10	20137728	20202243	ENSSSCG00000021897	+	Intron	465	CRB1|gi|594625528|ref|XP_007167337.1|
chr10	20196924	20197138	214	5	0.1047	0.6962	-0.5915	-38.3977	Hypo	chr10	20137728	20202243	ENSSSCG00000021897	+	Intron	214	CRB1|gi|594625528|ref|XP_007167337.1|
chr10	20196924	20197138	214	5	0.1047	0.6962	-0.5915	-38.3977	Hypo	chr10	20179144	20202243	ENSSSCG00000021897	+	Intron	214	CRB1|gi|594625528|ref|XP_007167337.1|
chr10	20196924	20197138	214	5	0.1047	0.6962	-0.5915	-38.3977	Hypo	chr10	20179144	20211635	ENSSSCG00000021897	+	Intron	214	CRB1|gi|594625528|ref|XP_007167337.1|
chr10	20412505	20413016	511	19	0.5512	0.9381	-0.3869	-131.213	Hypo	chr10	20400321	20423358	ENSSSCG00000010900	-	Intron	511	DENND1B|gi|664757610|ref|XP_008536332.1|
chr10	20414376	20414696	320	12	0.0973	0.7352	-0.6379	-129.762	Hypo	chr10	20400321	20423358	ENSSSCG00000010900	-	Intron	320	DENND1B|gi|664757610|ref|XP_008536332.1|
chr10	20422710	20424315	1605	59	0.3987	0.8704	-0.4717	-545.742	Hypo	chr10	20400321	20423358	ENSSSCG00000010900	-	Intron	648	DENND1B|gi|664757610|ref|XP_008536332.1|
chr10	20422710	20424315	1605	59	0.3987	0.8704	-0.4717	-545.742	Hypo	chr10	20423358	20423466	ENSSSCG00000010900	-	Exon	108	DENND1B|gi|664757610|ref|XP_008536332.1|
chr10	20422710	20424315	1605	59	0.3987	0.8704	-0.4717	-545.742	Hypo	chr10	20423466	20424318	ENSSSCG00000010900	-	Intron	849	DENND1B|gi|664757610|ref|XP_008536332.1|
chr10	20433569	20433977	408	8	0.0877	0.6717	-0.584	-61.7442	Hypo	chr10	20429869	20438110	ENSSSCG00000010900	-	Intron	408	DENND1B|gi|664757610|ref|XP_008536332.1|
chr10	20487458	20488401	943	13	0.2736	0.8674	-0.5939	-118.76	Hypo	chr10	20487072	20492004	ENSSSCG00000010900	-	Intron	943	DENND1B|gi|664757610|ref|XP_008536332.1|
chr10	20520697	20521457	760	26	0.2549	0.8613	-0.6064	-282.1	Hypo	chr10	20515923	20522015	ENSSSCG00000010900	-	Intron	760	DENND1B|gi|664757610|ref|XP_008536332.1|
chr10	20542426	20542490	64	5	0.5755	0.1955	0.38	26.1384	Hyper	chr10	20536074	20566212	ENSSSCG00000010900	-	Intron	64	DENND1B|gi|664757610|ref|XP_008536332.1|
chr10	20547941	20548297	356	10	0.2503	0.8788	-0.6285	-107.272	Hypo	chr10	20536074	20566212	ENSSSCG00000010900	-	Intron	356	DENND1B|gi|664757610|ref|XP_008536332.1|
chr10	20549489	20550076	587	8	0.2067	0.8875	-0.6808	-79.3481	Hypo	chr10	20536074	20566212	ENSSSCG00000010900	-	Intron	587	DENND1B|gi|664757610|ref|XP_008536332.1|
chr10	20569446	20570250	804	16	0.1458	0.8907	-0.7449	-244.705	Hypo	chr10	20566256	20633159	ENSSSCG00000010900	-	Intron	804	DENND1B|gi|664757610|ref|XP_008536332.1|
chr10	20582908	20583121	213	5	0.5322	0.9329	-0.4007	-30.447	Hypo	chr10	20566256	20633159	ENSSSCG00000010900	-	Intron	213	DENND1B|gi|664757610|ref|XP_008536332.1|
chr10	20592880	20592957	77	8	0.1085	0.7213	-0.6129	-71.7643	Hypo	chr10	20566256	20633159	ENSSSCG00000010900	-	Intron	77	DENND1B|gi|664757610|ref|XP_008536332.1|
chr10	20615842	20616185	343	6	0.1243	0.6079	-0.4836	-38.6841	Hypo	chr10	20566256	20633159	ENSSSCG00000010900	-	Intron	343	DENND1B|gi|664757610|ref|XP_008536332.1|
chr10	20636288	20636371	83	6	0.6601	0.3942	0.2659	38.552	Hyper	chr10	20633224	20643104	ENSSSCG00000010900	-	Intron	83	DENND1B|gi|664757610|ref|XP_008536332.1|
chr10	20636288	20636371	83	6	0.6601	0.3942	0.2659	38.552	Hyper	chr10	20633224	20707314	ENSSSCG00000010900	-	Intron	83	DENND1B|gi|664757610|ref|XP_008536332.1|
chr10	20636288	20636371	83	6	0.6601	0.3942	0.2659	38.552	Hyper	chr10	20635351	20636292	chr10:20635351:20636292|CGI	+	CGI	4	NA
chr10	20636288	20636371	83	6	0.6601	0.3942	0.2659	38.552	Hyper	chr10	20635717	20637717	ENSSSCG00000010900	-	Promoter	83	DENND1B|gi|664757610|ref|XP_008536332.1|
chr10	20636288	20636371	83	6	0.6601	0.3942	0.2659	38.552	Hyper	chr10	20636247	20638247	ENSSSCG00000010900	-	Promoter	83	DENND1B|gi|664757610|ref|XP_008536332.1|
chr10	20681172	20681329	157	6	0.4645	0.9339	-0.4694	-39.7715	Hypo	chr10	20633224	20707314	ENSSSCG00000010900	-	Intron	157	DENND1B|gi|664757610|ref|XP_008536332.1|
chr10	20692428	20692485	57	4	0.0292	0.6256	-0.5963	-31.9266	Hypo	chr10	20633224	20707314	ENSSSCG00000010900	-	Intron	57	DENND1B|gi|664757610|ref|XP_008536332.1|
chr10	20731495	20732010	515	16	0.4929	0.8601	-0.3672	-96.6203	Hypo	chr10	20730725	20732725	ENSSSCG00000032380	+	Promoter	515	C1orf53|gi|350589359|ref|XP_003130638.2|
chr10	20972721	20972863	142	6	0.3299	0.9023	-0.5723	-45.7841	Hypo	chr10	20961879	21024397	ENSSSCG00000010904	+	Intron	142	NEK7|gi|594625501|ref|XP_007167324.1|
chr10	20972721	20972863	142	6	0.3299	0.9023	-0.5723	-45.7841	Hypo	chr10	20966928	21024397	ENSSSCG00000010904	+	Intron	142	NEK7|gi|594625501|ref|XP_007167324.1|
chr10	21004142	21004467	325	8	0.1894	0.7579	-0.5685	-68.8817	Hypo	chr10	20961879	21024397	ENSSSCG00000010904	+	Intron	325	NEK7|gi|594625501|ref|XP_007167324.1|
chr10	21004142	21004467	325	8	0.1894	0.7579	-0.5685	-68.8817	Hypo	chr10	20966928	21024397	ENSSSCG00000010904	+	Intron	325	NEK7|gi|594625501|ref|XP_007167324.1|
chr10	21004142	21004467	325	8	0.1894	0.7579	-0.5685	-68.8817	Hypo	chr10	20997283	21024397	ENSSSCG00000010904	+	Intron	325	NEK7|gi|594625501|ref|XP_007167324.1|
chr10	21007800	21008611	811	9	0.1682	0.8198	-0.6517	-73.5116	Hypo	chr10	20961879	21024397	ENSSSCG00000010904	+	Intron	811	NEK7|gi|594625501|ref|XP_007167324.1|
chr10	21007800	21008611	811	9	0.1682	0.8198	-0.6517	-73.5116	Hypo	chr10	20966928	21024397	ENSSSCG00000010904	+	Intron	811	NEK7|gi|594625501|ref|XP_007167324.1|
chr10	21007800	21008611	811	9	0.1682	0.8198	-0.6517	-73.5116	Hypo	chr10	20997283	21024397	ENSSSCG00000010904	+	Intron	811	NEK7|gi|594625501|ref|XP_007167324.1|
chr10	21022613	21023091	478	10	0.239	0.9265	-0.6875	-111.654	Hypo	chr10	20961879	21024397	ENSSSCG00000010904	+	Intron	478	NEK7|gi|594625501|ref|XP_007167324.1|
chr10	21022613	21023091	478	10	0.239	0.9265	-0.6875	-111.654	Hypo	chr10	20966928	21024397	ENSSSCG00000010904	+	Intron	478	NEK7|gi|594625501|ref|XP_007167324.1|
chr10	21022613	21023091	478	10	0.239	0.9265	-0.6875	-111.654	Hypo	chr10	20997283	21024397	ENSSSCG00000010904	+	Intron	478	NEK7|gi|594625501|ref|XP_007167324.1|
chr10	21034949	21035027	78	9	0.6435	0.8726	-0.2291	-54.6549	Hypo	chr10	21024482	21044797	ENSSSCG00000010904	+	Intron	78	NEK7|gi|594625501|ref|XP_007167324.1|
chr10	21091827	21092266	439	22	0.1818	0.8136	-0.6319	-292.943	Hypo	chr10	21090383	21094490	ENSSSCG00000010904	+	Intron	439	NEK7|gi|594625501|ref|XP_007167324.1|
chr10	21116950	21117230	280	14	0.553	0.948	-0.3951	-109.476	Hypo	chr10	21094604	21121310	ENSSSCG00000010904	+	Intron	280	NEK7|gi|594625501|ref|XP_007167324.1|
chr10	21121952	21122005	53	4	0.3096	0.8903	-0.5806	-27.1357	Hypo	chr10	21121310	21124279	ENSSSCG00000010904	+	Exon	53	NEK7|gi|594625501|ref|XP_007167324.1|
chr10	21121952	21122005	53	4	0.3096	0.8903	-0.5806	-27.1357	Hypo	chr10	21121421	21124279	ENSSSCG00000010904	+	UTR3	53	NEK7|gi|594625501|ref|XP_007167324.1|
chr10	21123912	21124041	129	10	0.2519	0.9114	-0.6595	-104.24	Hypo	chr10	21121310	21124279	ENSSSCG00000010904	+	Exon	129	NEK7|gi|594625501|ref|XP_007167324.1|
chr10	21123912	21124041	129	10	0.2519	0.9114	-0.6595	-104.24	Hypo	chr10	21121421	21124279	ENSSSCG00000010904	+	UTR3	129	NEK7|gi|594625501|ref|XP_007167324.1|
chr10	21571431	21571585	154	6	0.8841	0.3806	0.5035	40.6051	Hyper	chr10	21564796	21574864	ENSSSCG00000010908	+	Intron	154	PTPRC|gi|927185093|ref|XP_005668049.2|
chr10	21571431	21571585	154	6	0.8841	0.3806	0.5035	40.6051	Hyper	chr10	21565849	21574864	ENSSSCG00000010908	+	Intron	154	PTPRC|gi|927185093|ref|XP_005668049.2|
chr10	21584271	21584433	162	5	0.3234	0.7193	-0.3959	-28.2995	Hypo	chr10	21584145	21584279	ENSSSCG00000010908	+	Exon	8	PTPRC|gi|927185093|ref|XP_005668049.2|
chr10	21584271	21584433	162	5	0.3234	0.7193	-0.3959	-28.2995	Hypo	chr10	21584271	21586318	ENSSSCG00000010908	+	Intron	162	PTPRC|gi|927185093|ref|XP_005668049.2|
chr10	21584271	21584433	162	5	0.3234	0.7193	-0.3959	-28.2995	Hypo	chr10	21584279	21586320	ENSSSCG00000010908	+	Intron	154	PTPRC|gi|927185093|ref|XP_005668049.2|
chr10	21601296	21601532	236	6	0.0353	0.6722	-0.6369	-52.3025	Hypo	chr10	21600192	21601723	ENSSSCG00000010908	+	Exon	236	PTPRC|gi|927185093|ref|XP_005668049.2|
chr10	21601296	21601532	236	6	0.0353	0.6722	-0.6369	-52.3025	Hypo	chr10	21600192	21602035	ENSSSCG00000010908	+	Exon	236	PTPRC|gi|927185093|ref|XP_005668049.2|
chr10	21601296	21601532	236	6	0.0353	0.6722	-0.6369	-52.3025	Hypo	chr10	21600468	21601723	ENSSSCG00000010908	+	UTR3	236	PTPRC|gi|927185093|ref|XP_005668049.2|
chr10	21601296	21601532	236	6	0.0353	0.6722	-0.6369	-52.3025	Hypo	chr10	21600468	21602035	ENSSSCG00000010908	+	UTR3	236	PTPRC|gi|927185093|ref|XP_005668049.2|
chr10	21697159	21697535	376	12	0.3692	0.9278	-0.5586	-130.931	Hypo	chr10	21696571	21698571	ENSSSCG00000019366	-	Promoter	376	ssc-mir-181b-1|.
chr10	21697159	21697535	376	12	0.3692	0.9278	-0.5586	-130.931	Hypo	chr10	21696756	21698756	ENSSSCG00000019722	-	Promoter	376	ssc-mir-181a-1|.
chr10	22638056	22638230	174	8	0.8212	0.3299	0.4913	55.1985	Hyper	chr10	22629754	22643509	ENSSSCG00000040123	-	Intron	174	NA|.
chr10	22780746	22780828	82	9	0.4857	0.2051	0.2807	54.4309	Hyper	chr10	22748221	22806070	ENSSSCG00000024975	+	Intron	82	NR5A2|gi|402857719|ref|XP_003893393.1|
chr10	22805151	22805295	144	9	0.8082	0.3333	0.4749	67.2141	Hyper	chr10	22748221	22806070	ENSSSCG00000024975	+	Intron	144	NR5A2|gi|402857719|ref|XP_003893393.1|
chr10	23142322	23142447	125	5	0.4863	0.9522	-0.4659	-36.5488	Hypo	chr10	23141204	23144567	ENSSSCG00000010912	-	Intron	125	KIF14|gi|545852649|ref|XP_005653852.1|
chr10	23209750	23209850	100	15	0.5287	0.8475	-0.3188	-95.1874	Hypo	chr10	23206800	23215068	ENSSSCG00000024444	-	Intron	100	DDX59|gi|545852654|ref|XP_005653853.1|
chr10	23456123	23456277	154	5	0.4504	0.8951	-0.4447	-27.2701	Hypo	chr10	23454822	23456266	ENSSSCG00000021706	-	Intron	143	KIF21B|gi|397505067|ref|XP_003823096.1|
chr10	23456123	23456277	154	5	0.4504	0.8951	-0.4447	-27.2701	Hypo	chr10	23454822	23457645	ENSSSCG00000021706	-	Intron	154	KIF21B|gi|397505067|ref|XP_003823096.1|
chr10	23456123	23456277	154	5	0.4504	0.8951	-0.4447	-27.2701	Hypo	chr10	23454822	23459546	ENSSSCG00000021706	-	Intron	154	KIF21B|gi|397505067|ref|XP_003823096.1|
chr10	23456123	23456277	154	5	0.4504	0.8951	-0.4447	-27.2701	Hypo	chr10	23456266	23456305	ENSSSCG00000021706	-	Exon	11	KIF21B|gi|397505067|ref|XP_003823096.1|
chr10	23652666	23652772	106	7	0.4265	0.7701	-0.3436	-41.0485	Hypo	chr10	23652223	23653822	ENSSSCG00000036948	+	Intron	106	IGFN1|gi|744614024|ref|XP_010994946.1|
chr10	23694479	23694539	60	13	0.5121	0.8257	-0.3136	-67.7633	Hypo	chr10	23689784	23698528	ENSSSCG00000030694	+	Intron	60	PKP1|gi|562853811|ref|XP_006155530.1|
chr10	23708483	23708586	103	6	0.124	0.636	-0.512	-39.9895	Hypo	chr10	23698635	23716159	ENSSSCG00000030694	+	Intron	103	PKP1|gi|562853811|ref|XP_006155530.1|
chr10	23766380	23766649	269	20	0.3869	0.8055	-0.4185	-136.824	Hypo	chr10	23763343	23767727	ENSSSCG00000021624	-	UTR3	269	LAD1|gi|335296241|ref|XP_003357722.1|
chr10	23766380	23766649	269	20	0.3869	0.8055	-0.4185	-136.824	Hypo	chr10	23763343	23767733	ENSSSCG00000021624	-	Exon	269	LAD1|gi|335296241|ref|XP_003357722.1|
chr10	23927857	23927940	83	5	0.2522	0.7255	-0.4733	-29.839	Hypo	chr10	23886023	23949903	ENSSSCG00000010915	+	Intron	83	NAV1|gi|752386643|ref|XP_002914646.2|
chr10	23927857	23927940	83	5	0.2522	0.7255	-0.4733	-29.839	Hypo	chr10	23927889	23929889	ENSSSCG00000010915	+	Promoter	51	NAV1|gi|752386643|ref|XP_002914646.2|
chr10	23928743	23928808	65	9	0.5556	0.8809	-0.3253	-59.3306	Hypo	chr10	23886023	23949903	ENSSSCG00000010915	+	Intron	65	NAV1|gi|752386643|ref|XP_002914646.2|
chr10	23928743	23928808	65	9	0.5556	0.8809	-0.3253	-59.3306	Hypo	chr10	23927889	23929889	ENSSSCG00000010915	+	Promoter	65	NAV1|gi|752386643|ref|XP_002914646.2|
chr10	23940909	23941430	521	36	0.3877	0.8249	-0.4372	-265.343	Hypo	chr10	23886023	23949903	ENSSSCG00000010915	+	Intron	521	NAV1|gi|752386643|ref|XP_002914646.2|
chr10	23940909	23941430	521	36	0.3877	0.8249	-0.4372	-265.343	Hypo	chr10	23929914	23954694	ENSSSCG00000010915	+	Intron	521	NAV1|gi|752386643|ref|XP_002914646.2|
chr10	24428559	24428679	120	8	0.3827	0.8203	-0.4375	-48.9157	Hypo	chr10	24422067	24437659	ENSSSCG00000023403	+	Intron	120	NA|gi|545852761|ref|XP_005668063.1|
chr10	24433248	24433306	58	7	0.3008	0.68	-0.3792	-36.1333	Hypo	chr10	24422067	24437659	ENSSSCG00000023403	+	Intron	58	NA|gi|545852761|ref|XP_005668063.1|
chr10	24433413	24433466	53	4	0.2397	0.6895	-0.4499	-30.3923	Hypo	chr10	24422067	24437659	ENSSSCG00000023403	+	Intron	53	NA|gi|545852761|ref|XP_005668063.1|
chr10	24658477	24658558	81	7	0.225	0.6441	-0.4191	-37.0238	Hypo	chr10	24649246	24668778	ENSSSCG00000010926	-	Intron	81	SYT2|gi|504132394|ref|XP_004578813.1|
chr10	24658477	24658558	81	7	0.225	0.6441	-0.4191	-37.0238	Hypo	chr10	24649246	24669773	ENSSSCG00000010926	-	Intron	81	SYT2|gi|504132394|ref|XP_004578813.1|
chr10	24658477	24658558	81	7	0.225	0.6441	-0.4191	-37.0238	Hypo	chr10	24649246	24726997	ENSSSCG00000010926	-	Intron	81	SYT2|gi|504132394|ref|XP_004578813.1|
chr10	24658477	24658558	81	7	0.225	0.6441	-0.4191	-37.0238	Hypo	chr10	24649251	24671091	ENSSSCG00000010926	-	Intron	81	SYT2|gi|504132394|ref|XP_004578813.1|
chr10	24679059	24679116	57	6	0.1513	0.5632	-0.4119	-35.7842	Hypo	chr10	24649246	24726997	ENSSSCG00000010926	-	Intron	57	SYT2|gi|504132394|ref|XP_004578813.1|
chr10	24749439	24749522	83	6	0.2361	0.8925	-0.6564	-57.5821	Hypo	chr10	24746141	24750502	ENSSSCG00000010928	-	Intron	83	KDM5B|gi|927185362|ref|XP_005668069.2|
chr10	24802191	24802315	124	4	0.5468	0.935	-0.3882	-27.1391	Hypo	chr10	24799565	24831183	ENSSSCG00000010928	-	Intron	124	KDM5B|gi|927185362|ref|XP_005668069.2|
chr10	24828498	24829159	661	6	0.7347	0.5372	0.1976	16.3601	Hyper	chr10	24799565	24831183	ENSSSCG00000010928	-	Intron	661	KDM5B|gi|927185362|ref|XP_005668069.2|
chr10	24894152	24894327	175	8	0.1755	0.9413	-0.7659	-117.695	Hypo	chr10	24892709	24900026	ENSSSCG00000010931	-	Intron	175	NA|gi|927185373|ref|XP_013835588.1|
chr10	25444035	25444149	114	7	0.3098	0.7892	-0.4794	-47.6603	Hypo	chr10	25442834	25444045	ENSSSCG00000011169	+	Intron	10	AAED1|gi|311265952|ref|XP_003130904.1|
chr10	25444035	25444149	114	7	0.3098	0.7892	-0.4794	-47.6603	Hypo	chr10	25443192	25444605	ENSSSCG00000011169	+	Exon	114	AAED1|gi|311265952|ref|XP_003130904.1|
chr10	25444035	25444149	114	7	0.3098	0.7892	-0.4794	-47.6603	Hypo	chr10	25443192	25444605	ENSSSCG00000011169	+	UTR3	114	AAED1|gi|311265952|ref|XP_003130904.1|
chr10	25444035	25444149	114	7	0.3098	0.7892	-0.4794	-47.6603	Hypo	chr10	25444045	25444574	ENSSSCG00000011169	+	Exon	104	AAED1|gi|311265952|ref|XP_003130904.1|
chr10	25444035	25444149	114	7	0.3098	0.7892	-0.4794	-47.6603	Hypo	chr10	25444045	25444574	ENSSSCG00000011169	+	UTR3	104	AAED1|gi|311265952|ref|XP_003130904.1|
chr10	25473165	25473660	495	39	0.4748	0.8443	-0.3695	-328.392	Hypo	chr10	25472227	25480616	ENSSSCG00000027557	+	Intron	495	CDC14B|gi|927185392|ref|XP_013845155.1|
chr10	25473165	25473660	495	39	0.4748	0.8443	-0.3695	-328.392	Hypo	chr10	25472227	25520367	ENSSSCG00000027557	+	Intron	495	CDC14B|gi|927185392|ref|XP_013845155.1|
chr10	25473165	25473660	495	39	0.4748	0.8443	-0.3695	-328.392	Hypo	chr10	25472227	25521773	ENSSSCG00000027557	+	Intron	495	CDC14B|gi|927185392|ref|XP_013845155.1|
chr10	25477621	25477928	307	13	0.5365	0.8889	-0.3523	-79.9186	Hypo	chr10	25472227	25480616	ENSSSCG00000027557	+	Intron	307	CDC14B|gi|927185392|ref|XP_013845155.1|
chr10	25477621	25477928	307	13	0.5365	0.8889	-0.3523	-79.9186	Hypo	chr10	25472227	25520367	ENSSSCG00000027557	+	Intron	307	CDC14B|gi|927185392|ref|XP_013845155.1|
chr10	25477621	25477928	307	13	0.5365	0.8889	-0.3523	-79.9186	Hypo	chr10	25472227	25521773	ENSSSCG00000027557	+	Intron	307	CDC14B|gi|927185392|ref|XP_013845155.1|
chr10	25483117	25483685	568	8	0.1256	0.8941	-0.7685	-119.507	Hypo	chr10	25472227	25520367	ENSSSCG00000027557	+	Intron	568	CDC14B|gi|927185392|ref|XP_013845155.1|
chr10	25483117	25483685	568	8	0.1256	0.8941	-0.7685	-119.507	Hypo	chr10	25472227	25521773	ENSSSCG00000027557	+	Intron	568	CDC14B|gi|927185392|ref|XP_013845155.1|
chr10	25483117	25483685	568	8	0.1256	0.8941	-0.7685	-119.507	Hypo	chr10	25480643	25521773	ENSSSCG00000027557	+	Intron	568	CDC14B|gi|927185392|ref|XP_013845155.1|
chr10	25502198	25502455	257	26	0.3781	0.8148	-0.4368	-215.861	Hypo	chr10	25472227	25520367	ENSSSCG00000027557	+	Intron	257	CDC14B|gi|927185392|ref|XP_013845155.1|
chr10	25502198	25502455	257	26	0.3781	0.8148	-0.4368	-215.861	Hypo	chr10	25472227	25521773	ENSSSCG00000027557	+	Intron	257	CDC14B|gi|927185392|ref|XP_013845155.1|
chr10	25502198	25502455	257	26	0.3781	0.8148	-0.4368	-215.861	Hypo	chr10	25480643	25521773	ENSSSCG00000027557	+	Intron	257	CDC14B|gi|927185392|ref|XP_013845155.1|
chr10	25556841	25557307	466	6	0.2329	0.9483	-0.7153	-61.3833	Hypo	chr10	25553610	25556989	ENSSSCG00000027557	+	Intron	148	CDC14B|gi|927185392|ref|XP_013845155.1|
chr10	25556841	25557307	466	6	0.2329	0.9483	-0.7153	-61.3833	Hypo	chr10	25553610	25560718	ENSSSCG00000027557	+	Intron	466	CDC14B|gi|927185392|ref|XP_013845155.1|
chr10	25556841	25557307	466	6	0.2329	0.9483	-0.7153	-61.3833	Hypo	chr10	25556989	25557052	ENSSSCG00000027557	+	Exon	63	CDC14B|gi|927185392|ref|XP_013845155.1|
chr10	25556841	25557307	466	6	0.2329	0.9483	-0.7153	-61.3833	Hypo	chr10	25557052	25560718	ENSSSCG00000027557	+	Intron	255	CDC14B|gi|927185392|ref|XP_013845155.1|
chr10	25582820	25583155	335	26	0.1163	0.7012	-0.5849	-348.666	Hypo	chr10	25569802	25585840	ENSSSCG00000027557	+	Intron	335	CDC14B|gi|927185392|ref|XP_013845155.1|
chr10	25582820	25583155	335	26	0.1163	0.7012	-0.5849	-348.666	Hypo	chr10	25574828	25585834	ENSSSCG00000027557	+	Intron	335	CDC14B|gi|927185392|ref|XP_013845155.1|
chr10	25582820	25583155	335	26	0.1163	0.7012	-0.5849	-348.666	Hypo	chr10	25574832	25585840	ENSSSCG00000027557	+	Intron	335	CDC14B|gi|927185392|ref|XP_013845155.1|
chr10	25582820	25583155	335	26	0.1163	0.7012	-0.5849	-348.666	Hypo	chr10	25580970	25585461	ENSSSCG00000027557	+	Intron	335	CDC14B|gi|927185392|ref|XP_013845155.1|
chr10	25582820	25583155	335	26	0.1163	0.7012	-0.5849	-348.666	Hypo	chr10	25580970	25585840	ENSSSCG00000027557	+	Intron	335	CDC14B|gi|927185392|ref|XP_013845155.1|
chr10	25711515	25711747	232	10	0.2925	0.9099	-0.6174	-90.2533	Hypo	chr10	25708505	25722506	ENSSSCG00000028981	+	Intron	232	ZNF367|gi|466074145|ref|XP_004283076.1|
chr10	25713526	25713668	142	5	0.2381	0.6097	-0.3716	-35.2772	Hypo	chr10	25708505	25722506	ENSSSCG00000028981	+	Intron	142	ZNF367|gi|466074145|ref|XP_004283076.1|
chr10	25731191	25731416	225	6	0.4095	0.9811	-0.5716	-54.9403	Hypo	chr10	25727818	25732455	ENSSSCG00000028981	+	Intron	225	ZNF367|gi|466074145|ref|XP_004283076.1|
chr10	26079734	26079889	155	4	0.52	0.836	-0.316	-25.9998	Hypo	chr10	26079888	26080487	chr10:26079888:26080487|CGI	+	CGI	1	NA
chr10	26145124	26145389	265	10	0.2343	0.8946	-0.6603	-116.322	Hypo	chr10	26122963	26146316	ENSSSCG00000010941	-	Intron	265	NA|gi|927185408|ref|XP_003357745.3|
chr10	26173290	26173453	163	6	0.0641	0.9582	-0.8941	-134.971	Hypo	chr10	26170914	26180873	ENSSSCG00000010941	-	Intron	163	NA|gi|927185408|ref|XP_003357745.3|
chr10	26212690	26212743	53	6	0.514	0.9434	-0.4294	-36.0205	Hypo	chr10	26212666	26212860	ENSSSCG00000010941	-	Exon	53	NA|gi|927185408|ref|XP_003357745.3|
chr10	26217461	26217788	327	6	0.3919	0.9075	-0.5156	-38.7299	Hypo	chr10	26212860	26217966	ENSSSCG00000010941	-	Intron	327	NA|gi|927185408|ref|XP_003357745.3|
chr10	26639075	26639473	398	6	0.2464	0.8828	-0.6364	-45.9946	Hypo	chr10	26637856	26656280	ENSSSCG00000027312	+	Intron	398	PTCH1|gi|350589425|ref|XP_003482848.1|
chr10	26639075	26639473	398	6	0.2464	0.8828	-0.6364	-45.9946	Hypo	chr10	26638494	26656280	ENSSSCG00000027312	+	Intron	398	PTCH1|gi|350589425|ref|XP_003482848.1|
chr10	26642959	26643321	362	32	0.5089	0.8954	-0.3865	-274.253	Hypo	chr10	26637856	26656280	ENSSSCG00000027312	+	Intron	362	PTCH1|gi|350589425|ref|XP_003482848.1|
chr10	26642959	26643321	362	32	0.5089	0.8954	-0.3865	-274.253	Hypo	chr10	26638494	26656280	ENSSSCG00000027312	+	Intron	362	PTCH1|gi|350589425|ref|XP_003482848.1|
chr10	26648347	26648693	346	24	0.5676	0.9163	-0.3487	-189.198	Hypo	chr10	26637856	26656280	ENSSSCG00000027312	+	Intron	346	PTCH1|gi|350589425|ref|XP_003482848.1|
chr10	26648347	26648693	346	24	0.5676	0.9163	-0.3487	-189.198	Hypo	chr10	26638494	26656280	ENSSSCG00000027312	+	Intron	346	PTCH1|gi|350589425|ref|XP_003482848.1|
chr10	26828602	26828801	199	5	0.4032	0.8589	-0.4558	-30.5347	Hypo	chr10	26796765	26879611	ENSSSCG00000033654	+	Intron	199	FANCC|gi|821418450|ref|XP_012393325.1|
chr10	26892897	26893023	126	5	0.1879	0.7724	-0.5845	-26.9616	Hypo	chr10	26890213	26969693	ENSSSCG00000033654	+	Intron	126	FANCC|gi|821418450|ref|XP_012393325.1|
chr10	26907986	26908817	831	12	0.0502	0.7494	-0.6992	-149.325	Hypo	chr10	26890213	26969693	ENSSSCG00000033654	+	Intron	831	FANCC|gi|821418450|ref|XP_012393325.1|
chr10	26911786	26912354	568	11	0.2056	0.8085	-0.6029	-110.894	Hypo	chr10	26890213	26969693	ENSSSCG00000033654	+	Intron	568	FANCC|gi|821418450|ref|XP_012393325.1|
chr10	26930764	26930834	70	6	0.1104	0.8603	-0.7499	-77.4567	Hypo	chr10	26890213	26969693	ENSSSCG00000033654	+	Intron	70	FANCC|gi|821418450|ref|XP_012393325.1|
chr10	26936771	26936972	201	6	0.4252	0.9188	-0.4936	-36.8001	Hypo	chr10	26890213	26969693	ENSSSCG00000033654	+	Intron	201	FANCC|gi|821418450|ref|XP_012393325.1|
chr10	27051279	27051478	199	10	0.398	0.7718	-0.3737	-65.0604	Hypo	chr10	27048644	27051930	ENSSSCG00000033654	+	Intron	199	FANCC|gi|821418450|ref|XP_012393325.1|
chr10	27083298	27083680	382	34	0.7128	0.3719	0.3409	222.611	Hyper	chr10	27082226	27084096	ENSSSCG00000010943	-	Intron	382	C9orf3|gi|466074190|ref|XP_004283085.1|
chr10	27089531	27089607	76	7	0.8578	0.5246	0.3332	37.1913	Hyper	chr10	27084183	27103302	ENSSSCG00000010943	-	Intron	76	C9orf3|gi|466074190|ref|XP_004283085.1|
chr10	27089531	27089607	76	7	0.8578	0.5246	0.3332	37.1913	Hyper	chr10	27086816	27103302	ENSSSCG00000010943	-	Intron	76	C9orf3|gi|466074190|ref|XP_004283085.1|
chr10	27096362	27096453	91	16	0.8992	0.6427	0.2566	124.019	Hyper	chr10	27084183	27103302	ENSSSCG00000010943	-	Intron	91	C9orf3|gi|466074190|ref|XP_004283085.1|
chr10	27096362	27096453	91	16	0.8992	0.6427	0.2566	124.019	Hyper	chr10	27086816	27103302	ENSSSCG00000010943	-	Intron	91	C9orf3|gi|466074190|ref|XP_004283085.1|
chr10	27096835	27096917	82	4	0.8839	0.5426	0.3414	27.6905	Hyper	chr10	27084183	27103302	ENSSSCG00000010943	-	Intron	82	C9orf3|gi|466074190|ref|XP_004283085.1|
chr10	27096835	27096917	82	4	0.8839	0.5426	0.3414	27.6905	Hyper	chr10	27086816	27103302	ENSSSCG00000010943	-	Intron	82	C9orf3|gi|466074190|ref|XP_004283085.1|
chr10	27097050	27097371	321	26	0.851	0.4856	0.3653	189.232	Hyper	chr10	27084183	27103302	ENSSSCG00000010943	-	Intron	321	C9orf3|gi|466074190|ref|XP_004283085.1|
chr10	27097050	27097371	321	26	0.851	0.4856	0.3653	189.232	Hyper	chr10	27086816	27103302	ENSSSCG00000010943	-	Intron	321	C9orf3|gi|466074190|ref|XP_004283085.1|
chr10	27097463	27097803	340	15	0.8803	0.3976	0.4827	112.651	Hyper	chr10	27084183	27103302	ENSSSCG00000010943	-	Intron	340	C9orf3|gi|466074190|ref|XP_004283085.1|
chr10	27097463	27097803	340	15	0.8803	0.3976	0.4827	112.651	Hyper	chr10	27086816	27103302	ENSSSCG00000010943	-	Intron	340	C9orf3|gi|466074190|ref|XP_004283085.1|
chr10	27098918	27099249	331	16	0.7836	0.2534	0.5302	120.949	Hyper	chr10	27084183	27103302	ENSSSCG00000010943	-	Intron	331	C9orf3|gi|466074190|ref|XP_004283085.1|
chr10	27098918	27099249	331	16	0.7836	0.2534	0.5302	120.949	Hyper	chr10	27086816	27103302	ENSSSCG00000010943	-	Intron	331	C9orf3|gi|466074190|ref|XP_004283085.1|
chr10	27100116	27100623	507	36	0.911	0.2762	0.6348	572.062	Hyper	chr10	27084183	27103302	ENSSSCG00000010943	-	Intron	507	C9orf3|gi|466074190|ref|XP_004283085.1|
chr10	27100116	27100623	507	36	0.911	0.2762	0.6348	572.062	Hyper	chr10	27086816	27103302	ENSSSCG00000010943	-	Intron	507	C9orf3|gi|466074190|ref|XP_004283085.1|
chr10	27101008	27101908	900	35	0.7864	0.3125	0.4739	299.97	Hyper	chr10	27084183	27103302	ENSSSCG00000010943	-	Intron	900	C9orf3|gi|466074190|ref|XP_004283085.1|
chr10	27101008	27101908	900	35	0.7864	0.3125	0.4739	299.97	Hyper	chr10	27086816	27103302	ENSSSCG00000010943	-	Intron	900	C9orf3|gi|466074190|ref|XP_004283085.1|
chr10	27102780	27103732	952	53	0.7918	0.3987	0.3931	426.003	Hyper	chr10	27084183	27103302	ENSSSCG00000010943	-	Intron	522	C9orf3|gi|466074190|ref|XP_004283085.1|
chr10	27102780	27103732	952	53	0.7918	0.3987	0.3931	426.003	Hyper	chr10	27086816	27103302	ENSSSCG00000010943	-	Intron	522	C9orf3|gi|466074190|ref|XP_004283085.1|
chr10	27102780	27103732	952	53	0.7918	0.3987	0.3931	426.003	Hyper	chr10	27103302	27103419	ENSSSCG00000010943	-	Exon	117	C9orf3|gi|466074190|ref|XP_004283085.1|
chr10	27102780	27103732	952	53	0.7918	0.3987	0.3931	426.003	Hyper	chr10	27103419	27160093	ENSSSCG00000010943	-	Intron	313	C9orf3|gi|466074190|ref|XP_004283085.1|
chr10	27105552	27105896	344	24	0.7019	0.3318	0.3701	172.887	Hyper	chr10	27103419	27160093	ENSSSCG00000010943	-	Intron	344	C9orf3|gi|466074190|ref|XP_004283085.1|
chr10	27106069	27106197	128	18	0.6214	0.2004	0.421	126.45	Hyper	chr10	27103419	27160093	ENSSSCG00000010943	-	Intron	128	C9orf3|gi|466074190|ref|XP_004283085.1|
chr10	27106643	27106968	325	20	0.6596	0.1817	0.4778	165.043	Hyper	chr10	27103419	27160093	ENSSSCG00000010943	-	Intron	325	C9orf3|gi|466074190|ref|XP_004283085.1|
chr10	27119544	27120570	1026	69	0.5772	0.1188	0.4584	730.352	Hyper	chr10	27103419	27160093	ENSSSCG00000010943	-	Intron	1026	C9orf3|gi|466074190|ref|XP_004283085.1|
chr10	27120624	27120809	185	15	0.4428	0.0886	0.3542	112.058	Hyper	chr10	27103419	27160093	ENSSSCG00000010943	-	Intron	185	C9orf3|gi|466074190|ref|XP_004283085.1|
chr10	27121464	27121721	257	8	0.7622	0.3969	0.3653	44.3607	Hyper	chr10	27103419	27160093	ENSSSCG00000010943	-	Intron	257	C9orf3|gi|466074190|ref|XP_004283085.1|
chr10	27127195	27127309	114	8	0.7639	0.3796	0.3843	52.9549	Hyper	chr10	27103419	27160093	ENSSSCG00000010943	-	Intron	114	C9orf3|gi|466074190|ref|XP_004283085.1|
chr10	27133922	27134026	104	9	0.9015	0.6396	0.2619	55.7173	Hyper	chr10	27103419	27160093	ENSSSCG00000010943	-	Intron	104	C9orf3|gi|466074190|ref|XP_004283085.1|
chr10	27135598	27137362	1764	101	0.8127	0.3928	0.4199	901.641	Hyper	chr10	27103419	27160093	ENSSSCG00000010943	-	Intron	1764	C9orf3|gi|466074190|ref|XP_004283085.1|
chr10	27144909	27145346	437	20	0.5624	0.1913	0.3711	116.018	Hyper	chr10	27103419	27160093	ENSSSCG00000010943	-	Intron	437	C9orf3|gi|466074190|ref|XP_004283085.1|
chr10	27145590	27145720	130	8	0.4501	0.1561	0.294	49.4823	Hyper	chr10	27103419	27160093	ENSSSCG00000010943	-	Intron	130	C9orf3|gi|466074190|ref|XP_004283085.1|
chr10	27146244	27147502	1258	102	0.7333	0.2935	0.4398	1022.1	Hyper	chr10	27103419	27160093	ENSSSCG00000010943	-	Intron	1258	C9orf3|gi|466074190|ref|XP_004283085.1|
chr10	27146244	27147502	1258	102	0.7333	0.2935	0.4398	1022.1	Hyper	chr10	27146374	27146730	chr10:27146374:27146730|CGI	+	CGI	356	NA
chr10	27148558	27149275	717	24	0.8833	0.4144	0.4689	204.042	Hyper	chr10	27103419	27160093	ENSSSCG00000010943	-	Intron	717	C9orf3|gi|466074190|ref|XP_004283085.1|
chr10	27150473	27150617	144	5	0.8175	0.3495	0.468	38.8897	Hyper	chr10	27103419	27160093	ENSSSCG00000010943	-	Intron	144	C9orf3|gi|466074190|ref|XP_004283085.1|
chr10	27151822	27152136	314	25	0.8986	0.5456	0.353	202.262	Hyper	chr10	27103419	27160093	ENSSSCG00000010943	-	Intron	314	C9orf3|gi|466074190|ref|XP_004283085.1|
chr10	27153110	27154337	1227	42	0.7389	0.1081	0.6308	561.865	Hyper	chr10	27103419	27160093	ENSSSCG00000010943	-	Intron	1227	C9orf3|gi|466074190|ref|XP_004283085.1|
chr10	27155743	27156386	643	26	0.4308	0.0483	0.3824	182.347	Hyper	chr10	27103419	27160093	ENSSSCG00000010943	-	Intron	643	C9orf3|gi|466074190|ref|XP_004283085.1|
chr10	27157059	27157157	98	9	0.3775	0.1049	0.2726	58.879	Hyper	chr10	27103419	27160093	ENSSSCG00000010943	-	Intron	98	C9orf3|gi|466074190|ref|XP_004283085.1|
chr10	27158382	27158857	475	21	0.3619	0.0482	0.3137	148.644	Hyper	chr10	27103419	27160093	ENSSSCG00000010943	-	Intron	475	C9orf3|gi|466074190|ref|XP_004283085.1|
chr10	27159117	27159176	59	5	0.2853	0.0384	0.247	43.8347	Hyper	chr10	27103419	27160093	ENSSSCG00000010943	-	Intron	59	C9orf3|gi|466074190|ref|XP_004283085.1|
chr10	27185654	27185863	209	7	0.5036	0.9356	-0.4319	-43.4428	Hypo	chr10	27160631	27190614	ENSSSCG00000010943	-	Intron	209	C9orf3|gi|466074190|ref|XP_004283085.1|
chr10	27187079	27187258	179	4	0.208	0.8708	-0.6627	-34.7088	Hypo	chr10	27160631	27190614	ENSSSCG00000010943	-	Intron	179	C9orf3|gi|466074190|ref|XP_004283085.1|
chr10	27192293	27192347	54	5	0.5918	0.9535	-0.3617	-34.5146	Hypo	chr10	27190675	27201191	ENSSSCG00000010943	-	Intron	54	C9orf3|gi|466074190|ref|XP_004283085.1|
chr10	27207612	27207791	179	6	0.2032	0.9648	-0.7616	-92.0213	Hypo	chr10	27201235	27212592	ENSSSCG00000010943	-	Intron	179	C9orf3|gi|466074190|ref|XP_004283085.1|
chr10	27312180	27313360	1180	36	0.0796	0.5835	-0.5039	-326.908	Hypo	chr10	27248712	27378644	ENSSSCG00000010943	-	Intron	1180	C9orf3|gi|466074190|ref|XP_004283085.1|
chr10	27327674	27327911	237	6	0.4173	0.9065	-0.4892	-34.9036	Hypo	chr10	27248712	27378644	ENSSSCG00000010943	-	Intron	237	C9orf3|gi|466074190|ref|XP_004283085.1|
chr10	27367437	27367737	300	13	0.2047	0.786	-0.5813	-116.083	Hypo	chr10	27248712	27378644	ENSSSCG00000010943	-	Intron	300	C9orf3|gi|466074190|ref|XP_004283085.1|
chr10	27371980	27372052	72	5	0.7185	0.9575	-0.239	-31.0223	Hypo	chr10	27248712	27378644	ENSSSCG00000010943	-	Intron	72	C9orf3|gi|466074190|ref|XP_004283085.1|
chr10	27425087	27425646	559	12	0.3552	0.8265	-0.4713	-86.4042	Hypo	chr10	27424548	27472242	ENSSSCG00000010943	-	Intron	559	C9orf3|gi|466074190|ref|XP_004283085.1|
chr10	27641498	27641596	98	7	0.6987	0.9745	-0.2758	-40.6845	Hypo	chr10	27638627	27641997	ENSSSCG00000010947	+	Intron	98	FBP2|gi|426219873|ref|XP_004004142.1|
chr10	27857309	27857493	184	7	0.9175	0.5034	0.4141	41.2922	Hyper	chr10	27831297	27948051	ENSSSCG00000010949	-	Intron	184	DAPK1|gi|594657357|ref|XP_007177024.1|
chr10	27857309	27857493	184	7	0.9175	0.5034	0.4141	41.2922	Hyper	chr10	27831297	27953130	ENSSSCG00000010949	-	Intron	184	DAPK1|gi|594657357|ref|XP_007177024.1|
chr10	28831186	28831252	66	11	0.4813	0.7627	-0.2814	-84.7453	Hypo	chr10	28831208	28831453	chr10:28831208:28831453|CGI	+	CGI	44	NA
chr10	28987820	28987987	167	10	0.2369	0.8352	-0.5983	-85.7842	Hypo	chr10	28983160	28994553	ENSSSCG00000038150	-	Intron	167	NA|.
chr10	29006409	29007056	647	16	0.0987	0.8936	-0.7949	-286.012	Hypo	chr10	29005781	29007620	ENSSSCG00000010952	+	Intron	647	ZCCHC6|gi|545852891|ref|XP_005656856.1|
chr10	29055007	29055237	230	4	0.4815	0.9417	-0.4602	-26.5256	Hypo	chr10	29045857	29060138	ENSSSCG00000010952	+	Intron	230	ZCCHC6|gi|545852891|ref|XP_005656856.1|
chr10	29055007	29055237	230	4	0.4815	0.9417	-0.4602	-26.5256	Hypo	chr10	29048912	29060138	ENSSSCG00000010952	+	Intron	230	ZCCHC6|gi|545852891|ref|XP_005656856.1|
chr10	29059937	29060222	285	14	0.019	0.9076	-0.8886	-380.182	Hypo	chr10	29045857	29060138	ENSSSCG00000010952	+	Intron	201	ZCCHC6|gi|545852891|ref|XP_005656856.1|
chr10	29059937	29060222	285	14	0.019	0.9076	-0.8886	-380.182	Hypo	chr10	29048912	29060138	ENSSSCG00000010952	+	Intron	201	ZCCHC6|gi|545852891|ref|XP_005656856.1|
chr10	29059937	29060222	285	14	0.019	0.9076	-0.8886	-380.182	Hypo	chr10	29060138	29061173	ENSSSCG00000010952	+	Exon	84	ZCCHC6|gi|545852891|ref|XP_005656856.1|
chr10	29059937	29060222	285	14	0.019	0.9076	-0.8886	-380.182	Hypo	chr10	29060138	29061173	ENSSSCG00000010952	+	UTR3	84	ZCCHC6|gi|545852891|ref|XP_005656856.1|
chr10	29059937	29060222	285	14	0.019	0.9076	-0.8886	-380.182	Hypo	chr10	29060138	29061174	ENSSSCG00000010952	+	Exon	84	ZCCHC6|gi|545852891|ref|XP_005656856.1|
chr10	29059937	29060222	285	14	0.019	0.9076	-0.8886	-380.182	Hypo	chr10	29060138	29061176	ENSSSCG00000010952	+	Exon	84	ZCCHC6|gi|545852891|ref|XP_005656856.1|
chr10	29059937	29060222	285	14	0.019	0.9076	-0.8886	-380.182	Hypo	chr10	29060138	29061177	ENSSSCG00000010952	+	Exon	84	ZCCHC6|gi|545852891|ref|XP_005656856.1|
chr10	29059937	29060222	285	14	0.019	0.9076	-0.8886	-380.182	Hypo	chr10	29060206	29061174	ENSSSCG00000010952	+	UTR3	16	ZCCHC6|gi|545852891|ref|XP_005656856.1|
chr10	29059937	29060222	285	14	0.019	0.9076	-0.8886	-380.182	Hypo	chr10	29060206	29061176	ENSSSCG00000010952	+	UTR3	16	ZCCHC6|gi|545852891|ref|XP_005656856.1|
chr10	29059937	29060222	285	14	0.019	0.9076	-0.8886	-380.182	Hypo	chr10	29060206	29061177	ENSSSCG00000010952	+	UTR3	16	ZCCHC6|gi|545852891|ref|XP_005656856.1|
chr10	29121384	29121444	60	11	0.8903	0.5379	0.3524	63.7876	Hyper	chr10	29117726	29137697	ENSSSCG00000010955	+	Intron	60	GOLM1|gi|927185635|ref|XP_013845167.1|
chr10	29121384	29121444	60	11	0.8903	0.5379	0.3524	63.7876	Hyper	chr10	29118459	29137697	ENSSSCG00000010955	+	Intron	60	GOLM1|gi|927185635|ref|XP_013845167.1|
chr10	29147550	29147788	238	7	0.2152	0.7331	-0.5179	-40.8431	Hypo	chr10	29140685	29186927	ENSSSCG00000010955	+	Intron	238	GOLM1|gi|927185635|ref|XP_013845167.1|
chr10	29233573	29233640	67	4	0.0761	0.9898	-0.9137	-89.0165	Hypo	chr10	29230143	29234953	ENSSSCG00000010956	-	Intron	67	NAA35|gi|431902883|gb|ELK09098.1|
chr10	29243375	29243560	185	4	0.9897	0.505	0.4847	26.433	Hyper	chr10	29243130	29247333	ENSSSCG00000010956	-	Intron	185	NAA35|gi|431902883|gb|ELK09098.1|
chr10	29255702	29255811	109	6	0.4186	0.9542	-0.5356	-46.8819	Hypo	chr10	29253354	29274238	ENSSSCG00000010956	-	Intron	109	NAA35|gi|431902883|gb|ELK09098.1|
chr10	29258387	29258665	278	8	0.1431	0.9488	-0.8057	-131.221	Hypo	chr10	29253354	29274238	ENSSSCG00000010956	-	Intron	278	NAA35|gi|431902883|gb|ELK09098.1|
chr10	29268237	29268409	172	5	0.5133	0.9665	-0.4532	-30.7077	Hypo	chr10	29253354	29274238	ENSSSCG00000010956	-	Intron	172	NAA35|gi|431902883|gb|ELK09098.1|
chr10	29300309	29301056	747	10	0.4094	0.9601	-0.5507	-76.1869	Hypo	chr10	29277630	29300931	ENSSSCG00000010956	-	Intron	622	NAA35|gi|431902883|gb|ELK09098.1|
chr10	29300309	29301056	747	10	0.4094	0.9601	-0.5507	-76.1869	Hypo	chr10	29300931	29301099	ENSSSCG00000010956	-	Exon	125	NAA35|gi|431902883|gb|ELK09098.1|
chr10	29473340	29473395	55	6	0.3554	0.8784	-0.523	-40.7796	Hypo	chr10	29467373	29478433	ENSSSCG00000010957	+	Intron	55	AGTPBP1|gi|545852928|ref|XP_005656862.1|
chr10	29475710	29475990	280	7	0.1095	0.6762	-0.5666	-59.8008	Hypo	chr10	29467373	29478433	ENSSSCG00000010957	+	Intron	280	AGTPBP1|gi|545852928|ref|XP_005656862.1|
chr10	29506382	29506975	593	12	0.3079	0.8671	-0.5592	-93.8084	Hypo	chr10	29503587	29506869	ENSSSCG00000010957	+	Intron	487	AGTPBP1|gi|545852928|ref|XP_005656862.1|
chr10	29506382	29506975	593	12	0.3079	0.8671	-0.5592	-93.8084	Hypo	chr10	29506869	29507078	ENSSSCG00000010957	+	Exon	106	AGTPBP1|gi|545852928|ref|XP_005656862.1|
chr10	29551030	29551297	267	4	0.0272	0.7258	-0.6986	-34.2698	Hypo	chr10	29535329	29552957	ENSSSCG00000010957	+	Intron	267	AGTPBP1|gi|545852928|ref|XP_005656862.1|
chr10	29577397	29577619	222	7	0.194	0.727	-0.533	-50.2086	Hypo	chr10	29573233	29589690	ENSSSCG00000010957	+	Intron	222	AGTPBP1|gi|545852928|ref|XP_005656862.1|
chr10	30691891	30691943	52	7	0.4613	0.9301	-0.4687	-43.6536	Hypo	chr10	30670107	30695176	ENSSSCG00000010960	+	Intron	52	SLC28A3|gi|347543820|ref|NP_001231566.1|
chr10	30696474	30696573	99	4	0.2781	0.8403	-0.5621	-24.8425	Hypo	chr10	30695275	30699579	ENSSSCG00000010960	+	Intron	99	SLC28A3|gi|347543820|ref|NP_001231566.1|
chr10	31036003	31036331	328	8	0.3189	0.9474	-0.6284	-80.3907	Hypo	chr10	31035113	31044472	ENSSSCG00000021571	+	Intron	328	KIF27|gi|329663600|ref|NP_001193052.1|
chr10	31144262	31144500	238	10	0.5018	0.9267	-0.4249	-66.3961	Hypo	chr10	31142046	31153773	ENSSSCG00000026087	+	Intron	238	GKAP1|gi|545852983|ref|XP_005668085.1|
chr10	31181380	31181511	131	8	0.3744	0.883	-0.5086	-53.8415	Hypo	chr10	31175932	31201781	ENSSSCG00000026087	+	Intron	131	GKAP1|gi|545852983|ref|XP_005668085.1|
chr10	31181380	31181511	131	8	0.3744	0.883	-0.5086	-53.8415	Hypo	chr10	31175932	31215190	ENSSSCG00000026087	+	Intron	131	GKAP1|gi|545852983|ref|XP_005668085.1|
chr10	31322893	31323033	140	8	0.4752	0.9077	-0.4325	-48.9932	Hypo	chr10	31315651	31412931	ENSSSCG00000021005	+	Intron	140	UBQLN1|gi|958799790|ref|XP_014684005.1|
chr10	31339143	31339385	242	10	0.6971	0.2054	0.4917	65.4615	Hyper	chr10	31315651	31412931	ENSSSCG00000021005	+	Intron	242	UBQLN1|gi|958799790|ref|XP_014684005.1|
chr10	31339143	31339385	242	10	0.6971	0.2054	0.4917	65.4615	Hyper	chr10	31338744	31340799	ENSSSCG00000035132	-	Intron	242	IDNK|gi|335296376|ref|XP_003357763.1|
chr10	31535257	31535463	206	6	0.2666	0.896	-0.6294	-60.6814	Hypo	chr10	31417123	31579271	ENSSSCG00000010962	+	Intron	206	FRMD3|gi|560913984|ref|XP_006183259.1|
chr10	31685761	31685953	192	4	0.1624	0.8424	-0.68	-35.989	Hypo	chr10	31682224	31742687	ENSSSCG00000010962	+	Intron	192	FRMD3|gi|560913984|ref|XP_006183259.1|
chr10	32138847	32139104	257	7	0.4315	0.894	-0.4625	-45.6406	Hypo	chr10	32130985	32140260	ENSSSCG00000010968	-	Intron	257	IL11RA|gi|927185800|ref|XP_003130718.4|
chr10	32138847	32139104	257	7	0.4315	0.894	-0.4625	-45.6406	Hypo	chr10	32135644	32139439	ENSSSCG00000010968	-	UTR3	257	IL11RA|gi|927185800|ref|XP_003130718.4|
chr10	32138847	32139104	257	7	0.4315	0.894	-0.4625	-45.6406	Hypo	chr10	32135644	32139456	ENSSSCG00000010968	-	Exon	257	IL11RA|gi|927185800|ref|XP_003130718.4|
chr10	32138847	32139104	257	7	0.4315	0.894	-0.4625	-45.6406	Hypo	chr10	32138804	32138974	ENSSSCG00000010967	+	Exon	127	CCL27|gi|927185796|ref|XP_013835613.1|
chr10	32138847	32139104	257	7	0.4315	0.894	-0.4625	-45.6406	Hypo	chr10	32138925	32138974	ENSSSCG00000010967	+	UTR3	49	CCL27|gi|927185796|ref|XP_013835613.1|
chr10	32138847	32139104	257	7	0.4315	0.894	-0.4625	-45.6406	Hypo	chr10	32139054	32139439	ENSSSCG00000010968	-	UTR3	50	IL11RA|gi|927185800|ref|XP_003130718.4|
chr10	32138847	32139104	257	7	0.4315	0.894	-0.4625	-45.6406	Hypo	chr10	32139054	32139456	ENSSSCG00000010968	-	Exon	50	IL11RA|gi|927185800|ref|XP_003130718.4|
chr10	32212757	32213005	248	22	0.3278	0.6569	-0.3291	-138.147	Hypo	chr10	32209591	32212826	chr10:32209591:32212826|CGI	+	CGI	69	NA
chr10	32212757	32213005	248	22	0.3278	0.6569	-0.3291	-138.147	Hypo	chr10	32211193	32219567	ENSSSCG00000010974	+	Intron	248	CNTFR|gi|335296388|ref|XP_003130720.2|
chr10	32212757	32213005	248	22	0.3278	0.6569	-0.3291	-138.147	Hypo	chr10	32211979	32219567	ENSSSCG00000010974	+	Intron	248	CNTFR|gi|335296388|ref|XP_003130720.2|
chr10	32242517	32242573	56	7	0.3042	0.5721	-0.2679	-41.4843	Hypo	chr10	32236425	32244708	ENSSSCG00000010974	+	Intron	56	CNTFR|gi|335296388|ref|XP_003130720.2|
chr10	32410298	32410365	67	5	0.5151	0.9477	-0.4325	-27.1328	Hypo	chr10	32355976	32411546	ENSSSCG00000035455	+	Intron	67	FAM219A|gi|767954684|ref|XP_011516100.1|
chr10	32478806	32479112	306	8	0.2261	0.9632	-0.737	-124.7	Hypo	chr10	32467254	32506291	ENSSSCG00000010984	+	Intron	306	KIF24|gi|927185916|ref|XP_013835625.1|
chr10	32505856	32506410	554	10	0.3267	0.9552	-0.6285	-105.474	Hypo	chr10	32467254	32506291	ENSSSCG00000010984	+	Intron	435	KIF24|gi|927185916|ref|XP_013835625.1|
chr10	32505856	32506410	554	10	0.3267	0.9552	-0.6285	-105.474	Hypo	chr10	32504291	32506291	ENSSSCG00000010984	+	Promoter	435	KIF24|gi|927185916|ref|XP_013835625.1|
chr10	32505856	32506410	554	10	0.3267	0.9552	-0.6285	-105.474	Hypo	chr10	32506291	32506307	ENSSSCG00000010984	+	UTR5	16	KIF24|gi|927185916|ref|XP_013835625.1|
chr10	32505856	32506410	554	10	0.3267	0.9552	-0.6285	-105.474	Hypo	chr10	32506291	32506930	ENSSSCG00000010984	+	Exon	119	KIF24|gi|927185916|ref|XP_013835625.1|
chr10	32697114	32697194	80	7	0.484	0.9052	-0.4213	-38.9392	Hypo	chr10	32675976	32700308	ENSSSCG00000024384	+	Intron	80	DCAF12|gi|311265575|ref|XP_003130712.1|
chr10	32802530	32802730	200	4	0.3596	0.9835	-0.6239	-27.4207	Hypo	chr10	32800723	32817448	ENSSSCG00000010987	+	Intron	200	UBAP2|gi|926699760|ref|XP_013821594.1|
chr10	32821743	32822327	584	18	0.5009	0.9527	-0.4518	-158.15	Hypo	chr10	32819154	32824647	ENSSSCG00000010987	+	Intron	584	UBAP2|gi|926699760|ref|XP_013821594.1|
chr10	32848082	32848391	309	8	0.3183	0.9296	-0.6113	-77.7139	Hypo	chr10	32843863	32850883	ENSSSCG00000010987	+	Intron	309	UBAP2|gi|926699760|ref|XP_013821594.1|
chr10	32933141	32933507	366	4	0.1401	0.9099	-0.7698	-46.6294	Hypo	chr10	32933076	33013688	ENSSSCG00000034725	-	Intron	366	UBE2R2|gi|507647761|ref|XP_004631972.1|
chr10	32976209	32976424	215	6	0.2032	0.7474	-0.5442	-44.3084	Hypo	chr10	32933076	33013688	ENSSSCG00000034725	-	Intron	215	UBE2R2|gi|507647761|ref|XP_004631972.1|
chr10	33011777	33012260	483	7	0.0448	0.5217	-0.477	-46.6318	Hypo	chr10	32933076	33013688	ENSSSCG00000034725	-	Intron	483	UBE2R2|gi|507647761|ref|XP_004631972.1|
chr10	33053331	33053412	81	5	0.1112	0.5749	-0.4637	-34.4034	Hypo	chr10	33049800	33053995	ENSSSCG00000040513	+	Exon	81	AQP3|gi|158819036|ref|NP_001103642.1|
chr10	33053331	33053412	81	5	0.1112	0.5749	-0.4637	-34.4034	Hypo	chr10	33050022	33053995	ENSSSCG00000040513	+	UTR3	81	AQP3|gi|158819036|ref|NP_001103642.1|
chr10	33053331	33053412	81	5	0.1112	0.5749	-0.4637	-34.4034	Hypo	chr10	33050104	33053995	ENSSSCG00000040513	+	Exon	81	AQP3|gi|158819036|ref|NP_001103642.1|
chr10	33053331	33053412	81	5	0.1112	0.5749	-0.4637	-34.4034	Hypo	chr10	33050267	33053995	ENSSSCG00000040513	+	UTR3	81	AQP3|gi|158819036|ref|NP_001103642.1|
chr10	33157563	33157783	220	6	0.0719	0.676	-0.6041	-52.5645	Hypo	chr10	33157309	33160436	ENSSSCG00000010994	-	Intron	220	NFX1|gi|593731867|ref|XP_007111467.1|
chr10	33158115	33158254	139	9	0.3675	0.8173	-0.4497	-67.3248	Hypo	chr10	33157309	33160436	ENSSSCG00000010994	-	Intron	139	NFX1|gi|593731867|ref|XP_007111467.1|
chr10	33398594	33398746	152	9	0.1597	0.6857	-0.526	-69.5908	Hypo	chr10	33397330	33399330	ENSSSCG00000010999	+	Promoter	152	SMU1|gi|84370185|ref|NP_001033662.1|
chr10	33398594	33398746	152	9	0.1597	0.6857	-0.526	-69.5908	Hypo	chr10	33397378	33399378	ENSSSCG00000010999	+	Promoter	152	SMU1|gi|84370185|ref|NP_001033662.1|
chr10	33422536	33423054	518	10	0.0534	0.8964	-0.843	-181.655	Hypo	chr10	33421797	33423632	ENSSSCG00000010999	+	Intron	518	SMU1|gi|84370185|ref|NP_001033662.1|
chr10	33670126	33670293	167	20	0.4356	0.1573	0.2783	141.472	Hyper	chr10	33670044	33670249	ENSSSCG00000011002	-	Exon	123	TMEM215|gi|311265608|ref|XP_003130731.1|
chr10	33670126	33670293	167	20	0.4356	0.1573	0.2783	141.472	Hyper	chr10	33670044	33670249	ENSSSCG00000011002	-	UTR5	123	TMEM215|gi|311265608|ref|XP_003130731.1|
chr10	33670126	33670293	167	20	0.4356	0.1573	0.2783	141.472	Hyper	chr10	33670224	33670614	chr10:33670224:33670614|CGI	+	CGI	69	NA
chr10	33670126	33670293	167	20	0.4356	0.1573	0.2783	141.472	Hyper	chr10	33670249	33672249	ENSSSCG00000011002	-	Promoter	44	TMEM215|gi|311265608|ref|XP_003130731.1|
chr10	33932479	33932874	395	9	0.3171	0.9237	-0.6066	-84.2979	Hypo	chr10	33929502	33943778	ENSSSCG00000030408	+	Intron	395	DDX58|gi|157272171|gb|ABV26717.1|
chr10	33932479	33932874	395	9	0.3171	0.9237	-0.6066	-84.2979	Hypo	chr10	33931532	33933451	ENSSSCG00000030408	+	Exon	395	DDX58|gi|157272171|gb|ABV26717.1|
chr10	33932479	33932874	395	9	0.3171	0.9237	-0.6066	-84.2979	Hypo	chr10	33931532	33933455	ENSSSCG00000030408	+	Exon	395	DDX58|gi|157272171|gb|ABV26717.1|
chr10	33932479	33932874	395	9	0.3171	0.9237	-0.6066	-84.2979	Hypo	chr10	33931871	33933451	ENSSSCG00000030408	+	UTR3	395	DDX58|gi|157272171|gb|ABV26717.1|
chr10	33932479	33932874	395	9	0.3171	0.9237	-0.6066	-84.2979	Hypo	chr10	33931871	33933455	ENSSSCG00000030408	+	UTR3	395	DDX58|gi|157272171|gb|ABV26717.1|
chr10	33961184	33961575	391	9	0.0617	0.4634	-0.4018	-52.4072	Hypo	chr10	33943833	33966562	ENSSSCG00000030408	+	Intron	391	DDX58|gi|157272171|gb|ABV26717.1|
chr10	33961184	33961575	391	9	0.0617	0.4634	-0.4018	-52.4072	Hypo	chr10	33960003	33961530	ENSSSCG00000023807	-	Intron	346	ACO1|gi|335296435|ref|XP_003357777.1|
chr10	33961184	33961575	391	9	0.0617	0.4634	-0.4018	-52.4072	Hypo	chr10	33961530	33961690	ENSSSCG00000023807	-	Exon	45	ACO1|gi|335296435|ref|XP_003357777.1|
chr10	33967911	33968072	161	6	0.0847	0.712	-0.6273	-49.3827	Hypo	chr10	33966721	33968972	ENSSSCG00000023807	-	Intron	161	ACO1|gi|335296435|ref|XP_003357777.1|
chr10	33979629	33979810	181	4	0.0281	0.559	-0.5309	-26.6898	Hypo	chr10	33977988	33980454	ENSSSCG00000023807	-	Intron	181	ACO1|gi|335296435|ref|XP_003357777.1|
chr10	33981605	33981656	51	8	0.5836	0.9741	-0.3906	-46.743	Hypo	chr10	33980623	33981896	ENSSSCG00000023807	-	Intron	51	ACO1|gi|335296435|ref|XP_003357777.1|
chr10	33987362	33987551	189	4	0.6287	0.06	0.5687	24.407	Hyper	chr10	33982015	34001755	ENSSSCG00000023807	-	Intron	189	ACO1|gi|335296435|ref|XP_003357777.1|
chr10	33989633	33990035	402	9	0.1561	0.7288	-0.5728	-69.5754	Hypo	chr10	33982015	34001755	ENSSSCG00000023807	-	Intron	402	ACO1|gi|335296435|ref|XP_003357777.1|
chr10	35696524	35696718	194	6	0.9183	0.4217	0.4967	45.833	Hyper	chr10	35608458	35760580	ENSSSCG00000032000	+	Intron	194	NA|.
chr10	3699636	3699757	121	5	0.7291	0.37	0.3591	27.8366	Hyper	chr10	3699582	3706102	ENSSSCG00000035395	+	Intron	121	NA|.
chr10	381527	381929	402	63	0.336	0.7489	-0.4129	-609.09	Hypo	chr10	381390	382106	chr10:381390:382106|CGI	+	CGI	402	NA
chr10	38245338	38245444	106	7	0.8494	0.4404	0.4089	42.5435	Hyper	chr10	38245269	38247209	ENSSSCG00000032101	-	Intron	106	NA|.
chr10	38291371	38291426	55	5	0.8545	0.5161	0.3384	32.5182	Hyper	chr10	38247348	38299839	ENSSSCG00000032101	-	Intron	55	NA|.
chr10	38401464	38401671	207	4	0.0806	0.9458	-0.8653	-64.7763	Hypo	chr10	38396087	38401531	ENSSSCG00000011010	+	Intron	67	C9orf72|gi|311265622|ref|XP_003130743.1|
chr10	38401464	38401671	207	4	0.0806	0.9458	-0.8653	-64.7763	Hypo	chr10	38397955	38401531	ENSSSCG00000011010	+	Intron	67	C9orf72|gi|311265622|ref|XP_003130743.1|
chr10	38401464	38401671	207	4	0.0806	0.9458	-0.8653	-64.7763	Hypo	chr10	38401531	38401627	ENSSSCG00000011010	+	Exon	96	C9orf72|gi|311265622|ref|XP_003130743.1|
chr10	38401464	38401671	207	4	0.0806	0.9458	-0.8653	-64.7763	Hypo	chr10	38401627	38402232	ENSSSCG00000011010	+	Intron	44	C9orf72|gi|311265622|ref|XP_003130743.1|
chr10	38406283	38406464	181	4	0.1887	0.7276	-0.5388	-21.5141	Hypo	chr10	38406200	38406317	ENSSSCG00000011010	+	Exon	34	C9orf72|gi|311265622|ref|XP_003130743.1|
chr10	38406283	38406464	181	4	0.1887	0.7276	-0.5388	-21.5141	Hypo	chr10	38406317	38408909	ENSSSCG00000011010	+	Intron	147	C9orf72|gi|311265622|ref|XP_003130743.1|
chr10	38489418	38489479	61	7	0.4543	0.1267	0.3276	45.121	Hyper	chr10	38440196	38525579	ENSSSCG00000038811	+	Intron	61	MOB3B|gi|114051049|ref|NP_001039956.1|
chr10	38496706	38496854	148	7	0.7705	0.4105	0.36	49.5583	Hyper	chr10	38440196	38525579	ENSSSCG00000038811	+	Intron	148	MOB3B|gi|114051049|ref|NP_001039956.1|
chr10	38552157	38552333	176	9	0.2542	0.6583	-0.4041	-57.8033	Hypo	chr10	38526190	38635154	ENSSSCG00000038811	+	Intron	176	MOB3B|gi|114051049|ref|NP_001039956.1|
chr10	38567161	38567472	311	8	0.0875	0.764	-0.6764	-80.9829	Hypo	chr10	38526190	38635154	ENSSSCG00000038811	+	Intron	311	MOB3B|gi|114051049|ref|NP_001039956.1|
chr10	38624594	38624884	290	17	0.639	0.2273	0.4118	113.902	Hyper	chr10	38526190	38635154	ENSSSCG00000038811	+	Intron	290	MOB3B|gi|114051049|ref|NP_001039956.1|
chr10	38833910	38834920	1010	16	0.3128	0.955	-0.6421	-207.418	Hypo	chr10	38834132	38835628	ENSSSCG00000026552	-	UTR3	788	MFSD14B|gi|343432631|ref|NP_001230329.1|
chr10	38833910	38834920	1010	16	0.3128	0.955	-0.6421	-207.418	Hypo	chr10	38834132	38835958	ENSSSCG00000026552	-	Exon	788	MFSD14B|gi|343432631|ref|NP_001230329.1|
chr10	38844155	38845063	908	19	0.2503	0.956	-0.7057	-294.297	Hypo	chr10	38842618	38845731	ENSSSCG00000026552	-	Intron	908	MFSD14B|gi|343432631|ref|NP_001230329.1|
chr10	38887892	38888120	228	12	0.1222	0.5319	-0.4097	-88.0552	Hypo	chr10	38880296	38889068	ENSSSCG00000026552	-	Intron	228	MFSD14B|gi|343432631|ref|NP_001230329.1|
chr10	38959866	38960002	136	5	0.5117	0.9347	-0.4231	-33.0598	Hypo	chr10	38957522	38969832	ENSSSCG00000036524	-	Intron	136	NA|.
chr10	38968792	38968959	167	4	0.1048	0.9759	-0.8711	-71.5746	Hypo	chr10	38957522	38969832	ENSSSCG00000036524	-	Intron	167	NA|.
chr10	38968792	38968959	167	4	0.1048	0.9759	-0.8711	-71.5746	Hypo	chr10	38968427	38970427	ENSSSCG00000028655	+	Promoter	167	NA|gi|472396545|ref|XP_004417497.1|
chr10	38983208	38983701	493	11	0.3937	0.9544	-0.5607	-84.5913	Hypo	chr10	38975775	38991732	ENSSSCG00000028655	+	Intron	493	NA|gi|472396545|ref|XP_004417497.1|
chr10	38993339	38993591	252	6	0.1552	0.9566	-0.8014	-96.2676	Hypo	chr10	38991794	38996282	ENSSSCG00000028655	+	Intron	252	NA|gi|472396545|ref|XP_004417497.1|
chr10	38997081	38997368	287	10	0.4119	0.9296	-0.5177	-83.3661	Hypo	chr10	38996355	38997736	ENSSSCG00000028655	+	Intron	287	NA|gi|472396545|ref|XP_004417497.1|
chr10	39001434	39002370	936	10	0.0491	0.9188	-0.8697	-195.597	Hypo	chr10	39000505	39004972	ENSSSCG00000028655	+	Exon	936	NA|gi|472396545|ref|XP_004417497.1|
chr10	39001434	39002370	936	10	0.0491	0.9188	-0.8697	-195.597	Hypo	chr10	39000681	39004972	ENSSSCG00000028655	+	UTR3	936	NA|gi|472396545|ref|XP_004417497.1|
chr10	39143383	39144216	833	14	0.1909	0.8239	-0.633	-144.288	Hypo	chr10	39099505	39159519	ENSSSCG00000029783	-	Intron	833	MKX|gi|300796015|ref|NP_001179463.1|
chr10	39276368	39276669	301	10	0.2276	0.8702	-0.6426	-98.6873	Hypo	chr10	39275648	39278223	ENSSSCG00000011069	-	UTR3	301	ARMC4|gi|545853584|ref|XP_005656871.1|
chr10	39276368	39276669	301	10	0.2276	0.8702	-0.6426	-98.6873	Hypo	chr10	39275648	39278337	ENSSSCG00000011069	-	Exon	301	ARMC4|gi|545853584|ref|XP_005656871.1|
chr10	39276368	39276669	301	10	0.2276	0.8702	-0.6426	-98.6873	Hypo	chr10	39275649	39278223	ENSSSCG00000011069	-	UTR3	301	ARMC4|gi|545853584|ref|XP_005656871.1|
chr10	39276368	39276669	301	10	0.2276	0.8702	-0.6426	-98.6873	Hypo	chr10	39275649	39278337	ENSSSCG00000011069	-	Exon	301	ARMC4|gi|545853584|ref|XP_005656871.1|
chr10	39313831	39314311	480	27	0.4001	0.0661	0.3339	203.22	Hyper	chr10	39278337	39336825	ENSSSCG00000011069	-	Intron	480	ARMC4|gi|545853584|ref|XP_005656871.1|
chr10	39314426	39314568	142	10	0.4171	0.0717	0.3454	72.6934	Hyper	chr10	39278337	39336825	ENSSSCG00000011069	-	Intron	142	ARMC4|gi|545853584|ref|XP_005656871.1|
chr10	39353358	39353441	83	4	0.0713	0.6557	-0.5844	-29.6503	Hypo	chr10	39338712	39367981	ENSSSCG00000011069	-	Intron	83	ARMC4|gi|545853584|ref|XP_005656871.1|
chr10	39355136	39355232	96	7	0.6887	0.2935	0.3952	43.4337	Hyper	chr10	39338712	39367981	ENSSSCG00000011069	-	Intron	96	ARMC4|gi|545853584|ref|XP_005656871.1|
chr10	39545511	39545587	76	9	0.9129	0.6177	0.2952	54.884	Hyper	chr10	39540386	39548177	ENSSSCG00000011070	-	Intron	76	MPP7|gi|927186597|ref|XP_013845181.1|
chr10	39553519	39554049	530	13	0.6304	0.2024	0.428	87.8726	Hyper	chr10	39548258	39569788	ENSSSCG00000011070	-	Intron	530	MPP7|gi|927186597|ref|XP_013845181.1|
chr10	39560947	39561218	271	10	0.9569	0.4072	0.5497	93.9585	Hyper	chr10	39548258	39569788	ENSSSCG00000011070	-	Intron	271	MPP7|gi|927186597|ref|XP_013845181.1|
chr10	39603475	39604069	594	16	0.0413	0.71	-0.6687	-186.305	Hypo	chr10	39569959	39606908	ENSSSCG00000011070	-	Intron	594	MPP7|gi|927186597|ref|XP_013845181.1|
chr10	39603475	39604069	594	16	0.0413	0.71	-0.6687	-186.305	Hypo	chr10	39594973	39606908	ENSSSCG00000011070	-	Intron	594	MPP7|gi|927186597|ref|XP_013845181.1|
chr10	39607556	39607969	413	22	0.6634	0.2626	0.4008	146.065	Hyper	chr10	39606973	39607756	ENSSSCG00000011070	-	Intron	200	MPP7|gi|927186597|ref|XP_013845181.1|
chr10	39607556	39607969	413	22	0.6634	0.2626	0.4008	146.065	Hyper	chr10	39607756	39607953	ENSSSCG00000011070	-	Exon	197	MPP7|gi|927186597|ref|XP_013845181.1|
chr10	39607556	39607969	413	22	0.6634	0.2626	0.4008	146.065	Hyper	chr10	39607953	39608187	ENSSSCG00000011070	-	Intron	16	MPP7|gi|927186597|ref|XP_013845181.1|
chr10	39615578	39615654	76	8	0.8757	0.5072	0.3685	48.8002	Hyper	chr10	39614062	39625127	ENSSSCG00000011070	-	Intron	76	MPP7|gi|927186597|ref|XP_013845181.1|
chr10	39637756	39637906	150	6	0.1056	0.6646	-0.559	-45.2261	Hypo	chr10	39625259	39702020	ENSSSCG00000011070	-	Intron	150	MPP7|gi|927186597|ref|XP_013845181.1|
chr10	39637756	39637906	150	6	0.1056	0.6646	-0.559	-45.2261	Hypo	chr10	39636547	39639339	ENSSSCG00000011070	-	Intron	150	MPP7|gi|927186597|ref|XP_013845181.1|
chr10	39637756	39637906	150	6	0.1056	0.6646	-0.559	-45.2261	Hypo	chr10	39636547	39702020	ENSSSCG00000011070	-	Intron	150	MPP7|gi|927186597|ref|XP_013845181.1|
chr10	39656046	39656182	136	11	0.8974	0.5912	0.3062	70.749	Hyper	chr10	39625259	39702020	ENSSSCG00000011070	-	Intron	136	MPP7|gi|927186597|ref|XP_013845181.1|
chr10	39656046	39656182	136	11	0.8974	0.5912	0.3062	70.749	Hyper	chr10	39636547	39702020	ENSSSCG00000011070	-	Intron	136	MPP7|gi|927186597|ref|XP_013845181.1|
chr10	39656046	39656182	136	11	0.8974	0.5912	0.3062	70.749	Hyper	chr10	39639417	39702020	ENSSSCG00000011070	-	Intron	136	MPP7|gi|927186597|ref|XP_013845181.1|
chr10	39663282	39663422	140	6	0.1767	0.7367	-0.56	-50.1263	Hypo	chr10	39625259	39702020	ENSSSCG00000011070	-	Intron	140	MPP7|gi|927186597|ref|XP_013845181.1|
chr10	39663282	39663422	140	6	0.1767	0.7367	-0.56	-50.1263	Hypo	chr10	39636547	39702020	ENSSSCG00000011070	-	Intron	140	MPP7|gi|927186597|ref|XP_013845181.1|
chr10	39663282	39663422	140	6	0.1767	0.7367	-0.56	-50.1263	Hypo	chr10	39639417	39702020	ENSSSCG00000011070	-	Intron	140	MPP7|gi|927186597|ref|XP_013845181.1|
chr10	39669596	39669647	51	7	0.7976	0.4513	0.3464	42.696	Hyper	chr10	39625259	39702020	ENSSSCG00000011070	-	Intron	51	MPP7|gi|927186597|ref|XP_013845181.1|
chr10	39669596	39669647	51	7	0.7976	0.4513	0.3464	42.696	Hyper	chr10	39636547	39702020	ENSSSCG00000011070	-	Intron	51	MPP7|gi|927186597|ref|XP_013845181.1|
chr10	39669596	39669647	51	7	0.7976	0.4513	0.3464	42.696	Hyper	chr10	39639417	39702020	ENSSSCG00000011070	-	Intron	51	MPP7|gi|927186597|ref|XP_013845181.1|
chr10	39699364	39699650	286	8	0.2837	0.7786	-0.4948	-52.3298	Hypo	chr10	39625259	39702020	ENSSSCG00000011070	-	Intron	286	MPP7|gi|927186597|ref|XP_013845181.1|
chr10	39699364	39699650	286	8	0.2837	0.7786	-0.4948	-52.3298	Hypo	chr10	39636547	39702020	ENSSSCG00000011070	-	Intron	286	MPP7|gi|927186597|ref|XP_013845181.1|
chr10	39699364	39699650	286	8	0.2837	0.7786	-0.4948	-52.3298	Hypo	chr10	39639417	39702020	ENSSSCG00000011070	-	Intron	286	MPP7|gi|927186597|ref|XP_013845181.1|
chr10	39701501	39701815	314	31	0.9383	0.6921	0.2461	241.886	Hyper	chr10	39625259	39702020	ENSSSCG00000011070	-	Intron	314	MPP7|gi|927186597|ref|XP_013845181.1|
chr10	39701501	39701815	314	31	0.9383	0.6921	0.2461	241.886	Hyper	chr10	39636547	39702020	ENSSSCG00000011070	-	Intron	314	MPP7|gi|927186597|ref|XP_013845181.1|
chr10	39701501	39701815	314	31	0.9383	0.6921	0.2461	241.886	Hyper	chr10	39639417	39702020	ENSSSCG00000011070	-	Intron	314	MPP7|gi|927186597|ref|XP_013845181.1|
chr10	39741545	39741820	275	9	0.2967	0.8308	-0.5341	-66.304	Hypo	chr10	39702139	39742597	ENSSSCG00000011070	-	Intron	275	MPP7|gi|927186597|ref|XP_013845181.1|
chr10	39743748	39744179	431	10	0.0213	0.4439	-0.4226	-63.8802	Hypo	chr10	39742757	39798149	ENSSSCG00000011070	-	Intron	431	MPP7|gi|927186597|ref|XP_013845181.1|
chr10	39744431	39744568	137	5	0.0468	0.5426	-0.4958	-34.0606	Hypo	chr10	39742757	39798149	ENSSSCG00000011070	-	Intron	137	MPP7|gi|927186597|ref|XP_013845181.1|
chr10	39954286	39954511	225	4	0.2858	0.9017	-0.616	-33.5297	Hypo	chr10	39935456	39984145	ENSSSCG00000011013	+	Intron	225	WAC|gi|927186102|ref|XP_003130752.4|
chr10	39965508	39965695	187	6	0.4396	0.9694	-0.5298	-42.3845	Hypo	chr10	39935456	39984145	ENSSSCG00000011013	+	Intron	187	WAC|gi|927186102|ref|XP_003130752.4|
chr10	39994487	39994700	213	6	0.2107	0.7486	-0.5379	-42.4608	Hypo	chr10	39991160	39995700	ENSSSCG00000011013	+	Intron	213	WAC|gi|927186102|ref|XP_003130752.4|
chr10	39994487	39994700	213	6	0.2107	0.7486	-0.5379	-42.4608	Hypo	chr10	39991160	40008567	ENSSSCG00000011013	+	Intron	213	WAC|gi|927186102|ref|XP_003130752.4|
chr10	40055171	40055684	513	18	0.6833	0.1931	0.4902	140.108	Hyper	chr10	40053607	40055607	ENSSSCG00000011014	+	Promoter	436	BAMBI|gi|319918913|ref|NP_001188414.1|
chr10	40055171	40055684	513	18	0.6833	0.1931	0.4902	140.108	Hyper	chr10	40053740	40057373	ENSSSCG00000011014	+	Intron	513	BAMBI|gi|319918913|ref|NP_001188414.1|
chr10	40055171	40055684	513	18	0.6833	0.1931	0.4902	140.108	Hyper	chr10	40055607	40057351	ENSSSCG00000011014	+	UTR5	77	BAMBI|gi|319918913|ref|NP_001188414.1|
chr10	40055171	40055684	513	18	0.6833	0.1931	0.4902	140.108	Hyper	chr10	40055607	40057661	ENSSSCG00000011014	+	Exon	77	BAMBI|gi|319918913|ref|NP_001188414.1|
chr10	40713760	40714420	660	23	0.0801	0.7729	-0.6928	-359.366	Hypo	chr10	40709926	40714847	ENSSSCG00000020705	-	UTR3	660	MAP3K8|gi|927186127|ref|XP_013835663.1|
chr10	40713760	40714420	660	23	0.0801	0.7729	-0.6928	-359.366	Hypo	chr10	40709926	40714978	ENSSSCG00000020705	-	Exon	660	MAP3K8|gi|927186127|ref|XP_013835663.1|
chr10	40713760	40714420	660	23	0.0801	0.7729	-0.6928	-359.366	Hypo	chr10	40714011	40714847	ENSSSCG00000020705	-	UTR3	409	MAP3K8|gi|927186127|ref|XP_013835663.1|
chr10	40713760	40714420	660	23	0.0801	0.7729	-0.6928	-359.366	Hypo	chr10	40714011	40714978	ENSSSCG00000020705	-	Exon	409	MAP3K8|gi|927186127|ref|XP_013835663.1|
chr10	40773126	40773257	131	11	0.6025	0.9355	-0.333	-72.1043	Hypo	chr10	40772503	40773822	ENSSSCG00000011018	+	Intron	131	MTPAP|gi|952009210|ref|NP_001304011.1|
chr10	40781677	40782016	339	6	0.4384	0.9256	-0.4872	-35.2969	Hypo	chr10	40779764	40782237	ENSSSCG00000011018	+	Intron	339	MTPAP|gi|952009210|ref|NP_001304011.1|
chr10	40957200	40957451	251	5	0.0263	0.4729	-0.4466	-32.3811	Hypo	chr10	40910671	40966937	ENSSSCG00000011020	+	Intron	251	JCAD|gi|350589501|ref|XP_003130754.3|
chr10	40957200	40957451	251	5	0.0263	0.4729	-0.4466	-32.3811	Hypo	chr10	40952789	40966937	ENSSSCG00000011020	+	Intron	251	JCAD|gi|350589501|ref|XP_003130754.3|
chr10	41183185	41183725	540	14	0.23	0.7724	-0.5424	-109.023	Hypo	chr10	41176506	41229016	ENSSSCG00000011022	+	Intron	540	SVIL|gi|927186175|ref|XP_005668149.2|
chr10	41183185	41183725	540	14	0.23	0.7724	-0.5424	-109.023	Hypo	chr10	41178191	41229016	ENSSSCG00000011022	+	Intron	540	SVIL|gi|927186175|ref|XP_005668149.2|
chr10	41183185	41183725	540	14	0.23	0.7724	-0.5424	-109.023	Hypo	chr10	41179120	41229016	ENSSSCG00000011022	+	Intron	540	SVIL|gi|927186175|ref|XP_005668149.2|
chr10	41251917	41252176	259	7	0.2997	0.788	-0.4883	-46.218	Hypo	chr10	41229116	41257177	ENSSSCG00000011022	+	Intron	259	SVIL|gi|927186175|ref|XP_005668149.2|
chr10	41253807	41254046	239	5	0.3663	0.8365	-0.4702	-25.1716	Hypo	chr10	41229116	41257177	ENSSSCG00000011022	+	Intron	239	SVIL|gi|927186175|ref|XP_005668149.2|
chr10	41262056	41262163	107	4	0.1861	0.8739	-0.6878	-34.8557	Hypo	chr10	41257277	41339779	ENSSSCG00000011022	+	Intron	107	SVIL|gi|927186175|ref|XP_005668149.2|
chr10	41289343	41289417	74	5	0.4988	0.8201	-0.3213	-26.6827	Hypo	chr10	41257277	41339779	ENSSSCG00000011022	+	Intron	74	SVIL|gi|927186175|ref|XP_005668149.2|
chr10	41289343	41289417	74	5	0.4988	0.8201	-0.3213	-26.6827	Hypo	chr10	41282931	41339779	ENSSSCG00000011022	+	Intron	74	SVIL|gi|927186175|ref|XP_005668149.2|
chr10	41310267	41310435	168	11	0.7383	0.3932	0.345	69.3553	Hyper	chr10	41257277	41339779	ENSSSCG00000011022	+	Intron	168	SVIL|gi|927186175|ref|XP_005668149.2|
chr10	41310267	41310435	168	11	0.7383	0.3932	0.345	69.3553	Hyper	chr10	41282931	41339779	ENSSSCG00000011022	+	Intron	168	SVIL|gi|927186175|ref|XP_005668149.2|
chr10	41310267	41310435	168	11	0.7383	0.3932	0.345	69.3553	Hyper	chr10	41291985	41339779	ENSSSCG00000011022	+	Intron	168	SVIL|gi|927186175|ref|XP_005668149.2|
chr10	41325247	41325306	59	5	0.4396	0.7812	-0.3416	-26.0216	Hypo	chr10	41257277	41339779	ENSSSCG00000011022	+	Intron	59	SVIL|gi|927186175|ref|XP_005668149.2|
chr10	41325247	41325306	59	5	0.4396	0.7812	-0.3416	-26.0216	Hypo	chr10	41282931	41339779	ENSSSCG00000011022	+	Intron	59	SVIL|gi|927186175|ref|XP_005668149.2|
chr10	41325247	41325306	59	5	0.4396	0.7812	-0.3416	-26.0216	Hypo	chr10	41291985	41339779	ENSSSCG00000011022	+	Intron	59	SVIL|gi|927186175|ref|XP_005668149.2|
chr10	41358467	41358553	86	6	0.1332	0.956	-0.8227	-98.664	Hypo	chr10	41356191	41360093	ENSSSCG00000011022	+	Intron	86	SVIL|gi|927186175|ref|XP_005668149.2|
chr10	41518899	41519330	431	62	0.1787	0.6016	-0.4229	-645.131	Hypo	chr10	41518943	41519218	chr10:41518943:41519218|CGI	+	CGI	275	NA
chr10	41578123	41578179	56	6	0.705	0.9485	-0.2435	-38.9704	Hypo	chr10	41576540	41578371	ENSSSCG00000011023	-	Exon	56	ZNF438|gi|927186191|ref|XP_005656865.2|
chr10	41614639	41615795	1156	20	0.2295	0.8789	-0.6495	-256.599	Hypo	chr10	41603525	41673190	ENSSSCG00000011023	-	Intron	1156	ZNF438|gi|927186191|ref|XP_005656865.2|
chr10	41614639	41615795	1156	20	0.2295	0.8789	-0.6495	-256.599	Hypo	chr10	41603525	41675567	ENSSSCG00000011023	-	Intron	1156	ZNF438|gi|927186191|ref|XP_005656865.2|
chr10	41614639	41615795	1156	20	0.2295	0.8789	-0.6495	-256.599	Hypo	chr10	41603525	41724284	ENSSSCG00000011023	-	Intron	1156	ZNF438|gi|927186191|ref|XP_005656865.2|
chr10	41623651	41624064	413	13	0.2379	0.9188	-0.6809	-171.452	Hypo	chr10	41603525	41673190	ENSSSCG00000011023	-	Intron	413	ZNF438|gi|927186191|ref|XP_005656865.2|
chr10	41623651	41624064	413	13	0.2379	0.9188	-0.6809	-171.452	Hypo	chr10	41603525	41675567	ENSSSCG00000011023	-	Intron	413	ZNF438|gi|927186191|ref|XP_005656865.2|
chr10	41623651	41624064	413	13	0.2379	0.9188	-0.6809	-171.452	Hypo	chr10	41603525	41724284	ENSSSCG00000011023	-	Intron	413	ZNF438|gi|927186191|ref|XP_005656865.2|
chr10	41666072	41666471	399	12	0.2342	0.8502	-0.616	-108.21	Hypo	chr10	41603525	41673190	ENSSSCG00000011023	-	Intron	399	ZNF438|gi|927186191|ref|XP_005656865.2|
chr10	41666072	41666471	399	12	0.2342	0.8502	-0.616	-108.21	Hypo	chr10	41603525	41675567	ENSSSCG00000011023	-	Intron	399	ZNF438|gi|927186191|ref|XP_005656865.2|
chr10	41666072	41666471	399	12	0.2342	0.8502	-0.616	-108.21	Hypo	chr10	41603525	41724284	ENSSSCG00000011023	-	Intron	399	ZNF438|gi|927186191|ref|XP_005656865.2|
chr10	41722684	41722851	167	20	0.5775	0.184	0.3936	131.973	Hyper	chr10	41603525	41724284	ENSSSCG00000011023	-	Intron	167	ZNF438|gi|927186191|ref|XP_005656865.2|
chr10	41722684	41722851	167	20	0.5775	0.184	0.3936	131.973	Hyper	chr10	41675645	41724284	ENSSSCG00000011023	-	Intron	167	ZNF438|gi|927186191|ref|XP_005656865.2|
chr10	41761197	41762718	1521	24	0.2344	0.915	-0.6805	-386.623	Hypo	chr10	41725155	41773576	ENSSSCG00000011023	-	Intron	1521	ZNF438|gi|927186191|ref|XP_005656865.2|
chr10	42458650	42459657	1007	33	0.2486	0.9307	-0.6821	-552.458	Hypo	chr10	42458051	42460365	ENSSSCG00000011026	-	UTR3	1007	ARHGAP12|gi|927186269|ref|XP_013835674.1|
chr10	42458650	42459657	1007	33	0.2486	0.9307	-0.6821	-552.458	Hypo	chr10	42458051	42460540	ENSSSCG00000011026	-	Exon	1007	ARHGAP12|gi|927186269|ref|XP_013835674.1|
chr10	42458650	42459657	1007	33	0.2486	0.9307	-0.6821	-552.458	Hypo	chr10	42458106	42460365	ENSSSCG00000011026	-	UTR3	1007	ARHGAP12|gi|927186269|ref|XP_013835674.1|
chr10	42458650	42459657	1007	33	0.2486	0.9307	-0.6821	-552.458	Hypo	chr10	42458106	42460540	ENSSSCG00000011026	-	Exon	1007	ARHGAP12|gi|927186269|ref|XP_013835674.1|
chr10	42458650	42459657	1007	33	0.2486	0.9307	-0.6821	-552.458	Hypo	chr10	42458118	42460365	ENSSSCG00000011026	-	UTR3	1007	ARHGAP12|gi|927186269|ref|XP_013835674.1|
chr10	42458650	42459657	1007	33	0.2486	0.9307	-0.6821	-552.458	Hypo	chr10	42458118	42460540	ENSSSCG00000011026	-	Exon	1007	ARHGAP12|gi|927186269|ref|XP_013835674.1|
chr10	42458650	42459657	1007	33	0.2486	0.9307	-0.6821	-552.458	Hypo	chr10	42458130	42460365	ENSSSCG00000011026	-	UTR3	1007	ARHGAP12|gi|927186269|ref|XP_013835674.1|
chr10	42458650	42459657	1007	33	0.2486	0.9307	-0.6821	-552.458	Hypo	chr10	42458130	42460540	ENSSSCG00000011026	-	Exon	1007	ARHGAP12|gi|927186269|ref|XP_013835674.1|
chr10	42458650	42459657	1007	33	0.2486	0.9307	-0.6821	-552.458	Hypo	chr10	42458135	42460365	ENSSSCG00000011026	-	UTR3	1007	ARHGAP12|gi|927186269|ref|XP_013835674.1|
chr10	42458650	42459657	1007	33	0.2486	0.9307	-0.6821	-552.458	Hypo	chr10	42458135	42460540	ENSSSCG00000011026	-	Exon	1007	ARHGAP12|gi|927186269|ref|XP_013835674.1|
chr10	42458650	42459657	1007	33	0.2486	0.9307	-0.6821	-552.458	Hypo	chr10	42458964	42460365	ENSSSCG00000011026	-	UTR3	693	ARHGAP12|gi|927186269|ref|XP_013835674.1|
chr10	42458650	42459657	1007	33	0.2486	0.9307	-0.6821	-552.458	Hypo	chr10	42458964	42460540	ENSSSCG00000011026	-	Exon	693	ARHGAP12|gi|927186269|ref|XP_013835674.1|
chr10	42458650	42459657	1007	33	0.2486	0.9307	-0.6821	-552.458	Hypo	chr10	42458989	42460365	ENSSSCG00000011026	-	UTR3	668	ARHGAP12|gi|927186269|ref|XP_013835674.1|
chr10	42458650	42459657	1007	33	0.2486	0.9307	-0.6821	-552.458	Hypo	chr10	42458989	42460540	ENSSSCG00000011026	-	Exon	668	ARHGAP12|gi|927186269|ref|XP_013835674.1|
chr10	42476018	42476092	74	9	0.6598	0.9632	-0.3034	-59.8111	Hypo	chr10	42473711	42479845	ENSSSCG00000011026	-	Intron	74	ARHGAP12|gi|927186269|ref|XP_013835674.1|
chr10	42476018	42476092	74	9	0.6598	0.9632	-0.3034	-59.8111	Hypo	chr10	42476009	42476132	ENSSSCG00000011026	-	Exon	74	ARHGAP12|gi|927186269|ref|XP_013835674.1|
chr10	42541135	42541367	232	10	0.1071	0.7728	-0.6657	-102.281	Hypo	chr10	42518674	42552537	ENSSSCG00000011026	-	Intron	232	ARHGAP12|gi|927186269|ref|XP_013835674.1|
chr10	42555694	42555951	257	8	0.2436	0.8754	-0.6318	-70.2074	Hypo	chr10	42555555	42577164	ENSSSCG00000011026	-	Intron	257	ARHGAP12|gi|927186269|ref|XP_013835674.1|
chr10	42563626	42563713	87	7	0.293	0.6351	-0.3421	-39.212	Hypo	chr10	42555555	42577164	ENSSSCG00000011026	-	Intron	87	ARHGAP12|gi|927186269|ref|XP_013835674.1|
chr10	42574967	42575060	93	6	0.1487	0.8775	-0.7288	-77.0919	Hypo	chr10	42555555	42577164	ENSSSCG00000011026	-	Intron	93	ARHGAP12|gi|927186269|ref|XP_013835674.1|
chr10	42672374	42672563	189	5	0.6216	0.9783	-0.3567	-28.1762	Hypo	chr10	42672353	42672427	ENSSSCG00000011027	-	Exon	53	KIF5B|gi|511917298|ref|XP_004777926.1|
chr10	42672374	42672563	189	5	0.6216	0.9783	-0.3567	-28.1762	Hypo	chr10	42672427	42683579	ENSSSCG00000011027	-	Intron	136	KIF5B|gi|511917298|ref|XP_004777926.1|
chr10	42689874	42690009	135	4	0.1248	0.7977	-0.6729	-32.3677	Hypo	chr10	42683667	42692952	ENSSSCG00000011027	-	Intron	135	KIF5B|gi|511917298|ref|XP_004777926.1|
chr10	42842050	42842337	287	7	0.4457	0.8962	-0.4505	-41.186	Hypo	chr10	42840401	42848718	ENSSSCG00000011028	-	Intron	287	EPC1|gi|545853358|ref|XP_005668156.1|
chr10	42876109	42876171	62	5	0.4336	0.8689	-0.4354	-27.1546	Hypo	chr10	42866726	42915479	ENSSSCG00000011028	-	Intron	62	EPC1|gi|545853358|ref|XP_005668156.1|
chr10	42876109	42876171	62	5	0.4336	0.8689	-0.4354	-27.1546	Hypo	chr10	42866726	42917079	ENSSSCG00000011028	-	Intron	62	EPC1|gi|545853358|ref|XP_005668156.1|
chr10	42876109	42876171	62	5	0.4336	0.8689	-0.4354	-27.1546	Hypo	chr10	42866726	42946571	ENSSSCG00000011028	-	Intron	62	EPC1|gi|545853358|ref|XP_005668156.1|
chr10	42963039	42963438	399	14	0.3905	0.8256	-0.4351	-89.3844	Hypo	chr10	42962725	42964725	ENSSSCG00000036380	+	Promoter	399	NA|gi|927186331|ref|XP_013835681.1|
chr10	43177786	43178094	308	16	0.3852	0.7848	-0.3996	-101.33	Hypo	chr10	43175664	43179077	ENSSSCG00000011030	-	Intron	308	CUBN|gi|602697804|ref|XP_007460936.1|
chr10	43200759	43200873	114	15	0.4225	0.7184	-0.2959	-103.453	Hypo	chr10	43199528	43204172	ENSSSCG00000011030	-	Intron	114	CUBN|gi|602697804|ref|XP_007460936.1|
chr10	43231572	43231673	101	4	0.1461	0.8198	-0.6737	-36.6958	Hypo	chr10	43224190	43239656	ENSSSCG00000011030	-	Intron	101	CUBN|gi|602697804|ref|XP_007460936.1|
chr10	43297919	43297980	61	5	0.4075	0.787	-0.3795	-26.8958	Hypo	chr10	43276968	43301445	ENSSSCG00000011030	-	Intron	61	CUBN|gi|602697804|ref|XP_007460936.1|
chr10	43318661	43318803	142	5	0.5122	0.8834	-0.3712	-28.3874	Hypo	chr10	43301596	43323421	ENSSSCG00000011030	-	Intron	142	CUBN|gi|602697804|ref|XP_007460936.1|
chr10	43321346	43321687	341	14	0.195	0.8063	-0.6113	-138.08	Hypo	chr10	43301596	43323421	ENSSSCG00000011030	-	Intron	341	CUBN|gi|602697804|ref|XP_007460936.1|
chr10	43364592	43364804	212	5	0.3262	0.7869	-0.4607	-28.4401	Hypo	chr10	43353408	43373890	ENSSSCG00000011030	-	Intron	212	CUBN|gi|602697804|ref|XP_007460936.1|
chr10	43384157	43384282	125	6	0.4305	0.932	-0.5015	-42.3331	Hypo	chr10	43383914	43387860	ENSSSCG00000011030	-	Intron	125	CUBN|gi|602697804|ref|XP_007460936.1|
chr10	43385777	43386156	379	6	0.1506	0.9101	-0.7594	-69.064	Hypo	chr10	43383914	43387860	ENSSSCG00000011030	-	Intron	379	CUBN|gi|602697804|ref|XP_007460936.1|
chr10	43463923	43464060	137	5	0.1207	0.7768	-0.6561	-37.1882	Hypo	chr10	43461576	43491019	ENSSSCG00000021309	-	Intron	137	TRDMT1|gi|242253856|ref|NP_001156357.1|
chr10	43521070	43521867	797	39	0.424	0.0765	0.3475	302.114	Hyper	chr10	43518887	43521511	ENSSSCG00000011033	+	Intron	441	VIM|gi|545853401|ref|XP_005668163.1|
chr10	43521070	43521867	797	39	0.424	0.0765	0.3475	302.114	Hyper	chr10	43521511	43521607	ENSSSCG00000011033	+	Exon	96	VIM|gi|545853401|ref|XP_005668163.1|
chr10	43521070	43521867	797	39	0.424	0.0765	0.3475	302.114	Hyper	chr10	43521607	43521695	ENSSSCG00000011033	+	Intron	88	VIM|gi|545853401|ref|XP_005668163.1|
chr10	43521070	43521867	797	39	0.424	0.0765	0.3475	302.114	Hyper	chr10	43521695	43521857	ENSSSCG00000011033	+	Exon	162	VIM|gi|545853401|ref|XP_005668163.1|
chr10	43521070	43521867	797	39	0.424	0.0765	0.3475	302.114	Hyper	chr10	43521857	43522389	ENSSSCG00000011033	+	Intron	10	VIM|gi|545853401|ref|XP_005668163.1|
chr10	43945078	43945328	250	12	0.0419	0.8144	-0.7725	-217.067	Hypo	chr10	43944984	43946984	ENSSSCG00000011036	+	Promoter	250	STAM|gi|927186397|ref|XP_003130772.4|
chr10	43945078	43945328	250	12	0.0419	0.8144	-0.7725	-217.067	Hypo	chr10	43945010	43947010	ENSSSCG00000011036	+	Promoter	250	STAM|gi|927186397|ref|XP_003130772.4|
chr10	43953683	43953877	194	5	0.4698	0.8414	-0.3716	-28.3822	Hypo	chr10	43947250	43967032	ENSSSCG00000011036	+	Intron	194	STAM|gi|927186397|ref|XP_003130772.4|
chr10	43964272	43964326	54	5	0.5839	0.8434	-0.2595	-25.9455	Hypo	chr10	43947250	43967032	ENSSSCG00000011036	+	Intron	54	STAM|gi|927186397|ref|XP_003130772.4|
chr10	43971621	43971884	263	12	0.3306	0.8033	-0.4727	-89.6223	Hypo	chr10	43967117	43984570	ENSSSCG00000011036	+	Intron	263	STAM|gi|927186397|ref|XP_003130772.4|
chr10	43974493	43974981	488	13	0.4445	0.8921	-0.4476	-93.2881	Hypo	chr10	43967117	43984570	ENSSSCG00000011036	+	Intron	488	STAM|gi|927186397|ref|XP_003130772.4|
chr10	43983487	43983629	142	6	0.0887	0.9055	-0.8169	-85.949	Hypo	chr10	43967117	43984570	ENSSSCG00000011036	+	Intron	142	STAM|gi|927186397|ref|XP_003130772.4|
chr10	43985247	43985578	331	10	0.1658	0.8175	-0.6518	-108.465	Hypo	chr10	43984823	43986795	ENSSSCG00000011036	+	Intron	331	STAM|gi|927186397|ref|XP_003130772.4|
chr10	44256576	44256798	222	4	0.1936	0.8709	-0.6773	-31.583	Hypo	chr10	44252596	44264321	ENSSSCG00000011039	+	Intron	222	SLC39A12|gi|545853422|ref|XP_003130776.2|
chr10	44278676	44278729	53	5	0.6457	0.9587	-0.313	-27.9565	Hypo	chr10	44277255	44282112	ENSSSCG00000011039	+	Intron	53	SLC39A12|gi|545853422|ref|XP_003130776.2|
chr10	44654451	44654872	421	10	0.3278	0.9536	-0.6259	-97.3411	Hypo	chr10	44560613	44727985	ENSSSCG00000011040	+	Intron	421	CACNB2|gi|927186423|ref|XP_013833908.1|
chr10	44654451	44654872	421	10	0.3278	0.9536	-0.6259	-97.3411	Hypo	chr10	44596987	44727985	ENSSSCG00000011040	+	Intron	421	CACNB2|gi|927186423|ref|XP_013833908.1|
chr10	44654451	44654872	421	10	0.3278	0.9536	-0.6259	-97.3411	Hypo	chr10	44653496	44727985	ENSSSCG00000011040	+	Intron	421	CACNB2|gi|927186423|ref|XP_013833908.1|
chr10	44758786	44759145	359	4	0.2272	0.8516	-0.6243	-22.3982	Hypo	chr10	44727106	44830779	ENSSSCG00000011040	+	Intron	359	CACNB2|gi|927186423|ref|XP_013833908.1|
chr10	44758786	44759145	359	4	0.2272	0.8516	-0.6243	-22.3982	Hypo	chr10	44728105	44830779	ENSSSCG00000011040	+	Intron	359	CACNB2|gi|927186423|ref|XP_013833908.1|
chr10	44873492	44873760	268	12	0.4012	0.9166	-0.5153	-109.306	Hypo	chr10	44857707	44880254	ENSSSCG00000011040	+	Intron	268	CACNB2|gi|927186423|ref|XP_013833908.1|
chr10	45008834	45008980	146	4	0.0744	0.6975	-0.6231	-34.6404	Hypo	chr10	44994615	45016706	ENSSSCG00000040106	+	Intron	146	NA|gi|927186455|ref|XP_013833959.1|
chr10	45068457	45068530	73	6	0.4059	0.7266	-0.3207	-36.2921	Hypo	chr10	45066301	45068623	ENSSSCG00000036046	+	Intron	73	NA|gi|927186483|ref|XP_013833987.1|
chr10	45115519	45115875	356	15	0.5989	0.9568	-0.3579	-108.295	Hypo	chr10	45107602	45130707	ENSSSCG00000011042	+	Intron	356	RSU1|gi|927186444|ref|XP_013833939.1|
chr10	45115519	45115875	356	15	0.5989	0.9568	-0.3579	-108.295	Hypo	chr10	45114041	45116041	ENSSSCG00000020362	-	Promoter	356	SNORA72|.
chr10	45117413	45117975	562	30	0.3555	0.9547	-0.5992	-439.133	Hypo	chr10	45107602	45130707	ENSSSCG00000011042	+	Intron	562	RSU1|gi|927186444|ref|XP_013833939.1|
chr10	45139011	45139417	406	23	0.2857	0.7388	-0.4532	-184.42	Hypo	chr10	45130828	45139214	ENSSSCG00000011042	+	Intron	203	RSU1|gi|927186444|ref|XP_013833939.1|
chr10	45139011	45139417	406	23	0.2857	0.7388	-0.4532	-184.42	Hypo	chr10	45139214	45139333	ENSSSCG00000011042	+	Exon	119	RSU1|gi|927186444|ref|XP_013833939.1|
chr10	45139011	45139417	406	23	0.2857	0.7388	-0.4532	-184.42	Hypo	chr10	45139333	45141953	ENSSSCG00000011042	+	Intron	84	RSU1|gi|927186444|ref|XP_013833939.1|
chr10	45158927	45159128	201	4	0.4822	0.9738	-0.4917	-24.9004	Hypo	chr10	45142435	45190285	ENSSSCG00000011042	+	Intron	201	RSU1|gi|927186444|ref|XP_013833939.1|
chr10	45224659	45224853	194	10	0.16	0.6697	-0.5098	-76.8484	Hypo	chr10	45190418	45288795	ENSSSCG00000011042	+	Intron	194	RSU1|gi|927186444|ref|XP_013833939.1|
chr10	45360622	45360845	223	29	0.3253	0.5983	-0.273	-170.871	Hypo	chr10	45358905	45360792	chr10:45358905:45360792|CGI	+	CGI	170	NA
chr10	45360622	45360845	223	29	0.3253	0.5983	-0.273	-170.871	Hypo	chr10	45360247	45366111	ENSSSCG00000011043	+	Intron	223	C1QL3|gi|617550534|ref|XP_007526236.1|
chr10	45385524	45386119	595	16	0.3502	0.8063	-0.4561	-116.932	Hypo	chr10	45369778	45398744	ENSSSCG00000022953	-	Intron	595	PTER|gi|346644844|ref|NP_001231177.1|
chr10	45385524	45386119	595	16	0.3502	0.8063	-0.4561	-116.932	Hypo	chr10	45376613	45398744	ENSSSCG00000022953	-	Intron	595	PTER|gi|346644844|ref|NP_001231177.1|
chr10	45395661	45395836	175	15	0.4331	0.8682	-0.4351	-113.344	Hypo	chr10	45369778	45398744	ENSSSCG00000022953	-	Intron	175	PTER|gi|346644844|ref|NP_001231177.1|
chr10	45395661	45395836	175	15	0.4331	0.8682	-0.4351	-113.344	Hypo	chr10	45376613	45398744	ENSSSCG00000022953	-	Intron	175	PTER|gi|346644844|ref|NP_001231177.1|
chr10	45419321	45419442	121	6	0.5237	0.8926	-0.3689	-33.4762	Hypo	chr10	45401522	45440157	ENSSSCG00000022953	-	Intron	121	PTER|gi|346644844|ref|NP_001231177.1|
chr10	45423916	45424187	271	16	0.2004	0.7091	-0.5086	-143.132	Hypo	chr10	45401522	45440157	ENSSSCG00000022953	-	Intron	271	PTER|gi|346644844|ref|NP_001231177.1|
chr10	45982493	45982741	248	8	0.0616	0.4753	-0.4137	-53.1505	Hypo	chr10	45980420	45992308	ENSSSCG00000011045	+	Intron	248	MINDY3|gi|311265711|ref|XP_003130783.1|
chr10	45984966	45985215	249	8	0.3113	0.8425	-0.5312	-61.3238	Hypo	chr10	45980420	45992308	ENSSSCG00000011045	+	Intron	249	MINDY3|gi|311265711|ref|XP_003130783.1|
chr10	45993030	45993177	147	4	0.1521	0.9926	-0.8405	-72.0288	Hypo	chr10	45992388	45996067	ENSSSCG00000011045	+	Intron	147	MINDY3|gi|311265711|ref|XP_003130783.1|
chr10	45996845	45997336	491	12	0.4042	0.9543	-0.5502	-96.5313	Hypo	chr10	45996128	45997829	ENSSSCG00000011045	+	Intron	491	MINDY3|gi|311265711|ref|XP_003130783.1|
chr10	45996845	45997336	491	12	0.4042	0.9543	-0.5502	-96.5313	Hypo	chr10	45996128	46001234	ENSSSCG00000011045	+	Intron	491	MINDY3|gi|311265711|ref|XP_003130783.1|
chr10	46000110	46000471	361	10	0.0592	0.6151	-0.5559	-85.9789	Hypo	chr10	45996128	46001234	ENSSSCG00000011045	+	Intron	361	MINDY3|gi|311265711|ref|XP_003130783.1|
chr10	46000110	46000471	361	10	0.0592	0.6151	-0.5559	-85.9789	Hypo	chr10	45998003	46001234	ENSSSCG00000011045	+	Intron	361	MINDY3|gi|311265711|ref|XP_003130783.1|
chr10	46044726	46044970	244	10	0.1749	0.7165	-0.5416	-86.1822	Hypo	chr10	46027671	46047197	ENSSSCG00000011045	+	Intron	244	MINDY3|gi|311265711|ref|XP_003130783.1|
chr10	46049592	46049670	78	6	0.4218	0.9483	-0.5265	-46.2938	Hypo	chr10	46047270	46053750	ENSSSCG00000011045	+	Intron	78	MINDY3|gi|311265711|ref|XP_003130783.1|
chr10	46050889	46051431	542	17	0.4876	0.9478	-0.4603	-139.436	Hypo	chr10	46047270	46053750	ENSSSCG00000011045	+	Intron	542	MINDY3|gi|311265711|ref|XP_003130783.1|
chr10	46133820	46133936	116	17	0.4603	0.1838	0.2765	113.328	Hyper	chr10	46133313	46133991	ENSSSCG00000011046	+	Intron	116	ITGA8|gi|297481513|ref|XP_002692127.1|
chr10	46133986	46134091	105	13	0.57	0.2518	0.3182	79.6947	Hyper	chr10	46133313	46133991	ENSSSCG00000011046	+	Intron	5	ITGA8|gi|297481513|ref|XP_002692127.1|
chr10	46133986	46134091	105	13	0.57	0.2518	0.3182	79.6947	Hyper	chr10	46133991	46134125	ENSSSCG00000011046	+	Exon	100	ITGA8|gi|297481513|ref|XP_002692127.1|
chr10	46162674	46162915	241	6	0.0949	0.8242	-0.7292	-66.3528	Hypo	chr10	46161070	46167479	ENSSSCG00000011046	+	Intron	241	ITGA8|gi|297481513|ref|XP_002692127.1|
chr10	46163128	46163188	60	5	0.7247	0.9652	-0.2405	-30.4351	Hypo	chr10	46161070	46167479	ENSSSCG00000011046	+	Intron	60	ITGA8|gi|297481513|ref|XP_002692127.1|
chr10	46192003	46192243	240	8	0.0243	0.4833	-0.459	-56.0101	Hypo	chr10	46183234	46193356	ENSSSCG00000011046	+	Intron	240	ITGA8|gi|297481513|ref|XP_002692127.1|
chr10	46232039	46232269	230	5	0.4333	0.83	-0.3967	-29.4971	Hypo	chr10	46227736	46235219	ENSSSCG00000011046	+	Intron	230	ITGA8|gi|297481513|ref|XP_002692127.1|
chr10	46235813	46235920	107	11	0.9298	0.6415	0.2883	68.14	Hyper	chr10	46235767	46235922	ENSSSCG00000011046	+	Exon	107	ITGA8|gi|297481513|ref|XP_002692127.1|
chr10	46281360	46281472	112	9	0.6059	0.9098	-0.3039	-47.1996	Hypo	chr10	46270179	46282530	ENSSSCG00000011046	+	Intron	112	ITGA8|gi|297481513|ref|XP_002692127.1|
chr10	46283772	46283901	129	5	0.4311	0.9037	-0.4726	-30.029	Hypo	chr10	46282659	46285590	ENSSSCG00000011046	+	Intron	129	ITGA8|gi|297481513|ref|XP_002692127.1|
chr10	46292988	46293350	362	5	0.2561	0.9409	-0.6848	-49.7555	Hypo	chr10	46290416	46298781	ENSSSCG00000011046	+	Intron	362	ITGA8|gi|297481513|ref|XP_002692127.1|
chr10	46576812	46576910	98	6	0.1815	0.6913	-0.5098	-34.7032	Hypo	chr10	46563430	46593602	ENSSSCG00000011047	+	Intron	98	FAM171A1|gi|350589535|ref|XP_003130784.3|
chr10	46576812	46576910	98	6	0.1815	0.6913	-0.5098	-34.7032	Hypo	chr10	46569174	46593602	ENSSSCG00000011047	+	Intron	98	FAM171A1|gi|350589535|ref|XP_003130784.3|
chr10	46576812	46576910	98	6	0.1815	0.6913	-0.5098	-34.7032	Hypo	chr10	46569174	46597183	ENSSSCG00000011047	+	Intron	98	FAM171A1|gi|350589535|ref|XP_003130784.3|
chr10	46597529	46597918	389	14	0.3916	0.8472	-0.4557	-103.778	Hypo	chr10	46597298	46598092	ENSSSCG00000011047	+	Intron	389	FAM171A1|gi|350589535|ref|XP_003130784.3|
chr10	46874883	46875039	156	4	0.1156	0.6343	-0.5187	-22.5076	Hypo	chr10	46874607	46877030	ENSSSCG00000011048	-	UTR3	156	SUV39H2|gi|742202601|ref|XP_010858261.1|
chr10	46874883	46875039	156	4	0.1156	0.6343	-0.5187	-22.5076	Hypo	chr10	46874607	46877137	ENSSSCG00000011048	-	Exon	156	SUV39H2|gi|742202601|ref|XP_010858261.1|
chr10	46876684	46877579	895	12	0.2057	0.8771	-0.6714	-138.661	Hypo	chr10	46874607	46877030	ENSSSCG00000011048	-	UTR3	346	SUV39H2|gi|742202601|ref|XP_010858261.1|
chr10	46876684	46877579	895	12	0.2057	0.8771	-0.6714	-138.661	Hypo	chr10	46874607	46877137	ENSSSCG00000011048	-	Exon	453	SUV39H2|gi|742202601|ref|XP_010858261.1|
chr10	46876684	46877579	895	12	0.2057	0.8771	-0.6714	-138.661	Hypo	chr10	46875178	46877030	ENSSSCG00000011048	-	UTR3	346	SUV39H2|gi|742202601|ref|XP_010858261.1|
chr10	46876684	46877579	895	12	0.2057	0.8771	-0.6714	-138.661	Hypo	chr10	46875178	46877137	ENSSSCG00000011048	-	Exon	453	SUV39H2|gi|742202601|ref|XP_010858261.1|
chr10	46876684	46877579	895	12	0.2057	0.8771	-0.6714	-138.661	Hypo	chr10	46875825	46877044	ENSSSCG00000011048	-	Intron	360	SUV39H2|gi|742202601|ref|XP_010858261.1|
chr10	46876684	46877579	895	12	0.2057	0.8771	-0.6714	-138.661	Hypo	chr10	46877044	46877137	ENSSSCG00000011048	-	Exon	93	SUV39H2|gi|742202601|ref|XP_010858261.1|
chr10	46876684	46877579	895	12	0.2057	0.8771	-0.6714	-138.661	Hypo	chr10	46877137	46877911	ENSSSCG00000011048	-	Intron	442	SUV39H2|gi|742202601|ref|XP_010858261.1|
chr10	46897746	46898101	355	8	0.182	0.9312	-0.7493	-93.8986	Hypo	chr10	46883196	46899857	ENSSSCG00000011048	-	Intron	355	SUV39H2|gi|742202601|ref|XP_010858261.1|
chr10	46897746	46898101	355	8	0.182	0.9312	-0.7493	-93.8986	Hypo	chr10	46883199	46899479	ENSSSCG00000011048	-	Intron	355	SUV39H2|gi|742202601|ref|XP_010858261.1|
chr10	46897746	46898101	355	8	0.182	0.9312	-0.7493	-93.8986	Hypo	chr10	46896938	46899470	ENSSSCG00000011048	-	Intron	355	SUV39H2|gi|742202601|ref|XP_010858261.1|
chr10	46897746	46898101	355	8	0.182	0.9312	-0.7493	-93.8986	Hypo	chr10	46896938	46899857	ENSSSCG00000011048	-	Intron	355	SUV39H2|gi|742202601|ref|XP_010858261.1|
chr10	46936860	46936994	134	7	0.3714	0.8103	-0.4389	-38.9545	Hypo	chr10	46935155	46936971	ENSSSCG00000032239	-	Exon	111	NA|gi|927186544|ref|XP_013835693.1|
chr10	46936860	46936994	134	7	0.3714	0.8103	-0.4389	-38.9545	Hypo	chr10	46935155	46936971	ENSSSCG00000032239	-	UTR5	111	NA|gi|927186544|ref|XP_013835693.1|
chr10	46936860	46936994	134	7	0.3714	0.8103	-0.4389	-38.9545	Hypo	chr10	46935312	46937312	ENSSSCG00000032239	-	Promoter	134	NA|gi|927186544|ref|XP_013835693.1|
chr10	46936860	46936994	134	7	0.3714	0.8103	-0.4389	-38.9545	Hypo	chr10	46935816	46949192	ENSSSCG00000011053	+	Intron	134	CDNF|gi|311265721|ref|XP_003130787.1|
chr10	46936860	46936994	134	7	0.3714	0.8103	-0.4389	-38.9545	Hypo	chr10	46935857	46937857	ENSSSCG00000011051	-	Promoter	134	HSPA14|gi|343432612|ref|NP_001230322.1|
chr10	46936860	46936994	134	7	0.3714	0.8103	-0.4389	-38.9545	Hypo	chr10	46936971	46938971	ENSSSCG00000032239	-	Promoter	23	NA|gi|927186544|ref|XP_013835693.1|
chr10	47148354	47148450	96	9	0.6289	0.9108	-0.282	-59.6505	Hypo	chr10	47140986	47211958	ENSSSCG00000039658	+	Intron	96	NA|gi|594698766|ref|XP_007196506.1|
chr10	47195767	47195999	232	18	0.4692	0.9122	-0.443	-137.495	Hypo	chr10	47140986	47211958	ENSSSCG00000039658	+	Intron	232	NA|gi|594698766|ref|XP_007196506.1|
chr10	47195767	47195999	232	18	0.4692	0.9122	-0.443	-137.495	Hypo	chr10	47170088	47211958	ENSSSCG00000039658	+	Intron	232	NA|gi|594698766|ref|XP_007196506.1|
chr10	47195767	47195999	232	18	0.4692	0.9122	-0.443	-137.495	Hypo	chr10	47170427	47211958	ENSSSCG00000039658	+	Intron	232	NA|gi|594698766|ref|XP_007196506.1|
chr10	47199492	47199572	80	7	0.3276	0.6553	-0.3276	-38.6791	Hypo	chr10	47140986	47211958	ENSSSCG00000039658	+	Intron	80	NA|gi|594698766|ref|XP_007196506.1|
chr10	47199492	47199572	80	7	0.3276	0.6553	-0.3276	-38.6791	Hypo	chr10	47170088	47211958	ENSSSCG00000039658	+	Intron	80	NA|gi|594698766|ref|XP_007196506.1|
chr10	47199492	47199572	80	7	0.3276	0.6553	-0.3276	-38.6791	Hypo	chr10	47170427	47211958	ENSSSCG00000039658	+	Intron	80	NA|gi|594698766|ref|XP_007196506.1|
chr10	47199638	47199738	100	5	0.4932	0.8068	-0.3136	-34.2953	Hypo	chr10	47140986	47211958	ENSSSCG00000039658	+	Intron	100	NA|gi|594698766|ref|XP_007196506.1|
chr10	47199638	47199738	100	5	0.4932	0.8068	-0.3136	-34.2953	Hypo	chr10	47170088	47211958	ENSSSCG00000039658	+	Intron	100	NA|gi|594698766|ref|XP_007196506.1|
chr10	47199638	47199738	100	5	0.4932	0.8068	-0.3136	-34.2953	Hypo	chr10	47170427	47211958	ENSSSCG00000039658	+	Intron	100	NA|gi|594698766|ref|XP_007196506.1|
chr10	47201776	47201928	152	6	0.4308	0.9106	-0.4798	-37.9809	Hypo	chr10	47140986	47211958	ENSSSCG00000039658	+	Intron	152	NA|gi|594698766|ref|XP_007196506.1|
chr10	47201776	47201928	152	6	0.4308	0.9106	-0.4798	-37.9809	Hypo	chr10	47170088	47211958	ENSSSCG00000039658	+	Intron	152	NA|gi|594698766|ref|XP_007196506.1|
chr10	47201776	47201928	152	6	0.4308	0.9106	-0.4798	-37.9809	Hypo	chr10	47170427	47211958	ENSSSCG00000039658	+	Intron	152	NA|gi|594698766|ref|XP_007196506.1|
chr10	47220514	47220793	279	24	0.4649	0.787	-0.3221	-154.984	Hypo	chr10	47220401	47221635	ENSSSCG00000039658	+	Exon	279	NA|gi|594698766|ref|XP_007196506.1|
chr10	47220514	47220793	279	24	0.4649	0.787	-0.3221	-154.984	Hypo	chr10	47220401	47223377	ENSSSCG00000039658	+	Exon	279	NA|gi|594698766|ref|XP_007196506.1|
chr10	47220514	47220793	279	24	0.4649	0.787	-0.3221	-154.984	Hypo	chr10	47220401	47223382	ENSSSCG00000039658	+	Exon	279	NA|gi|594698766|ref|XP_007196506.1|
chr10	47220514	47220793	279	24	0.4649	0.787	-0.3221	-154.984	Hypo	chr10	47220401	47223383	ENSSSCG00000039658	+	Exon	279	NA|gi|594698766|ref|XP_007196506.1|
chr10	47220514	47220793	279	24	0.4649	0.787	-0.3221	-154.984	Hypo	chr10	47220401	47223385	ENSSSCG00000039658	+	Exon	279	NA|gi|594698766|ref|XP_007196506.1|
chr10	47220514	47220793	279	24	0.4649	0.787	-0.3221	-154.984	Hypo	chr10	47220518	47221635	ENSSSCG00000039658	+	UTR3	275	NA|gi|594698766|ref|XP_007196506.1|
chr10	47220514	47220793	279	24	0.4649	0.787	-0.3221	-154.984	Hypo	chr10	47220518	47223377	ENSSSCG00000039658	+	UTR3	275	NA|gi|594698766|ref|XP_007196506.1|
chr10	47220514	47220793	279	24	0.4649	0.787	-0.3221	-154.984	Hypo	chr10	47220518	47223382	ENSSSCG00000039658	+	UTR3	275	NA|gi|594698766|ref|XP_007196506.1|
chr10	47220514	47220793	279	24	0.4649	0.787	-0.3221	-154.984	Hypo	chr10	47220518	47223383	ENSSSCG00000039658	+	UTR3	275	NA|gi|594698766|ref|XP_007196506.1|
chr10	47220514	47220793	279	24	0.4649	0.787	-0.3221	-154.984	Hypo	chr10	47220518	47223385	ENSSSCG00000039658	+	UTR3	275	NA|gi|594698766|ref|XP_007196506.1|
chr10	47671188	47671279	91	7	0.7054	0.3727	0.3328	48.175	Hyper	chr10	47669218	47671218	ENSSSCG00000011056	+	Promoter	30	FRMD4A|gi|803237385|ref|XP_011978814.1|
chr10	47671188	47671279	91	7	0.7054	0.3727	0.3328	48.175	Hyper	chr10	47671218	47671284	ENSSSCG00000011056	+	Exon	61	FRMD4A|gi|803237385|ref|XP_011978814.1|
chr10	47694960	47695263	303	12	0.0932	0.4946	-0.4014	-79.6672	Hypo	chr10	47671284	47831293	ENSSSCG00000011056	+	Intron	303	FRMD4A|gi|803237385|ref|XP_011978814.1|
chr10	47694960	47695263	303	12	0.0932	0.4946	-0.4014	-79.6672	Hypo	chr10	47688973	47831293	ENSSSCG00000011056	+	Intron	303	FRMD4A|gi|803237385|ref|XP_011978814.1|
chr10	47699222	47699443	221	4	0.2228	0.8249	-0.6021	-36.1389	Hypo	chr10	47671284	47831293	ENSSSCG00000011056	+	Intron	221	FRMD4A|gi|803237385|ref|XP_011978814.1|
chr10	47699222	47699443	221	4	0.2228	0.8249	-0.6021	-36.1389	Hypo	chr10	47688973	47831293	ENSSSCG00000011056	+	Intron	221	FRMD4A|gi|803237385|ref|XP_011978814.1|
chr10	47767168	47767267	99	8	0.3195	0.8599	-0.5404	-62.3926	Hypo	chr10	47671284	47831293	ENSSSCG00000011056	+	Intron	99	FRMD4A|gi|803237385|ref|XP_011978814.1|
chr10	47767168	47767267	99	8	0.3195	0.8599	-0.5404	-62.3926	Hypo	chr10	47688973	47831293	ENSSSCG00000011056	+	Intron	99	FRMD4A|gi|803237385|ref|XP_011978814.1|
chr10	47767168	47767267	99	8	0.3195	0.8599	-0.5404	-62.3926	Hypo	chr10	47726001	47831293	ENSSSCG00000011056	+	Intron	99	FRMD4A|gi|803237385|ref|XP_011978814.1|
chr10	47959565	47960095	530	25	0.3978	0.8932	-0.4955	-237.79	Hypo	chr10	47949908	47978583	ENSSSCG00000011056	+	Intron	530	FRMD4A|gi|803237385|ref|XP_011978814.1|
chr10	48087914	48088567	653	20	0.0614	0.7997	-0.7383	-332.537	Hypo	chr10	48066317	48088635	ENSSSCG00000026354	-	Intron	653	NA|gi|545489937|ref|XP_005617177.1|
chr10	48087914	48088567	653	20	0.0614	0.7997	-0.7383	-332.537	Hypo	chr10	48085941	48088635	ENSSSCG00000026354	-	Intron	653	NA|gi|545489937|ref|XP_005617177.1|
chr10	48100101	48100164	63	5	0.679	0.9451	-0.2661	-35.184	Hypo	chr10	48092353	48101947	ENSSSCG00000026354	-	Intron	63	NA|gi|545489937|ref|XP_005617177.1|
chr10	48100225	48100397	172	5	0.5606	0.9478	-0.3872	-35.0051	Hypo	chr10	48092353	48101947	ENSSSCG00000026354	-	Intron	172	NA|gi|545489937|ref|XP_005617177.1|
chr10	48101195	48101336	141	4	0.1033	0.7104	-0.6071	-33.498	Hypo	chr10	48092353	48101947	ENSSSCG00000026354	-	Intron	141	NA|gi|545489937|ref|XP_005617177.1|
chr10	48181576	48181712	136	6	0.5154	0.8891	-0.3737	-33.952	Hypo	chr10	48177904	48206020	ENSSSCG00000032984	+	Intron	136	BEND7|gi|472379531|ref|XP_004409175.1|
chr10	48181576	48181712	136	6	0.5154	0.8891	-0.3737	-33.952	Hypo	chr10	48178915	48206020	ENSSSCG00000032984	+	Intron	136	BEND7|gi|472379531|ref|XP_004409175.1|
chr10	48181576	48181712	136	6	0.5154	0.8891	-0.3737	-33.952	Hypo	chr10	48181300	48206020	ENSSSCG00000032984	+	Intron	136	BEND7|gi|472379531|ref|XP_004409175.1|
chr10	48198810	48198900	90	10	0.4959	0.84	-0.3441	-57.3495	Hypo	chr10	48177904	48206020	ENSSSCG00000032984	+	Intron	90	BEND7|gi|472379531|ref|XP_004409175.1|
chr10	48198810	48198900	90	10	0.4959	0.84	-0.3441	-57.3495	Hypo	chr10	48178915	48206020	ENSSSCG00000032984	+	Intron	90	BEND7|gi|472379531|ref|XP_004409175.1|
chr10	48198810	48198900	90	10	0.4959	0.84	-0.3441	-57.3495	Hypo	chr10	48181300	48206020	ENSSSCG00000032984	+	Intron	90	BEND7|gi|472379531|ref|XP_004409175.1|
chr10	48212263	48212316	53	7	0.7124	0.9541	-0.2417	-47.096	Hypo	chr10	48209078	48213311	ENSSSCG00000032984	+	Intron	53	BEND7|gi|472379531|ref|XP_004409175.1|
chr10	48423482	48423685	203	8	0.5388	0.9383	-0.3995	-53.234	Hypo	chr10	48421148	48423657	ENSSSCG00000039244	+	Intron	175	PHYH|gi|116242697|sp|O18778.2|PAHX_BOVIN
chr10	48423482	48423685	203	8	0.5388	0.9383	-0.3995	-53.234	Hypo	chr10	48423657	48425730	ENSSSCG00000039244	+	Exon	28	PHYH|gi|116242697|sp|O18778.2|PAHX_BOVIN
chr10	48495207	48495541	334	10	0.2549	0.9552	-0.7004	-114.66	Hypo	chr10	48494612	48495507	ENSSSCG00000035059	-	Intron	300	MCM10|gi|927223279|ref|XP_003361288.3|
chr10	48495207	48495541	334	10	0.2549	0.9552	-0.7004	-114.66	Hypo	chr10	48495507	48495652	ENSSSCG00000035059	-	Exon	34	MCM10|gi|927223279|ref|XP_003361288.3|
chr10	48520454	48520606	152	6	0.1352	0.9584	-0.8232	-91.787	Hypo	chr10	48517030	48521704	ENSSSCG00000035059	-	Intron	152	MCM10|gi|927223279|ref|XP_003361288.3|
chr10	48521645	48521829	184	9	0.6295	0.9634	-0.3338	-50.6071	Hypo	chr10	48517030	48521704	ENSSSCG00000035059	-	Intron	59	MCM10|gi|927223279|ref|XP_003361288.3|
chr10	48521645	48521829	184	9	0.6295	0.9634	-0.3338	-50.6071	Hypo	chr10	48521704	48521790	ENSSSCG00000035059	-	Exon	86	MCM10|gi|927223279|ref|XP_003361288.3|
chr10	48521645	48521829	184	9	0.6295	0.9634	-0.3338	-50.6071	Hypo	chr10	48521711	48521790	ENSSSCG00000035059	-	UTR5	79	MCM10|gi|927223279|ref|XP_003361288.3|
chr10	48521645	48521829	184	9	0.6295	0.9634	-0.3338	-50.6071	Hypo	chr10	48521790	48523717	ENSSSCG00000035059	-	Intron	39	MCM10|gi|927223279|ref|XP_003361288.3|
chr10	48758416	48758511	95	17	0.6574	0.9597	-0.3024	-112.165	Hypo	chr10	48757573	48764863	ENSSSCG00000011068	-	Intron	95	NA|gi|594627699|ref|XP_007167461.1|
chr10	48758701	48759017	316	6	0.3915	0.9634	-0.5719	-56.6526	Hypo	chr10	48757573	48764863	ENSSSCG00000011068	-	Intron	316	NA|gi|594627699|ref|XP_007167461.1|
chr10	48817438	48817991	553	18	0.4547	0.902	-0.4473	-116.919	Hypo	chr10	48817035	48818274	ENSSSCG00000011066	-	Intron	553	YME1L1|gi|927186625|ref|XP_013835698.1|
chr10	48989234	48989488	254	4	0.2074	0.9697	-0.7623	-56.2469	Hypo	chr10	48939725	48993795	ENSSSCG00000024127	+	Intron	254	ABI1|gi|955506634|ref|XP_014639077.1|
chr10	48994315	48994379	64	4	0.0537	0.9657	-0.9119	-85.6348	Hypo	chr10	48993963	49037724	ENSSSCG00000024127	+	Intron	64	ABI1|gi|955506634|ref|XP_014639077.1|
chr10	49000892	49001125	233	6	0.2149	0.9505	-0.7356	-70.443	Hypo	chr10	48993963	49037724	ENSSSCG00000024127	+	Intron	233	ABI1|gi|955506634|ref|XP_014639077.1|
chr10	49054490	49054806	316	6	0.3554	0.9394	-0.584	-46.946	Hypo	chr10	49047923	49061740	ENSSSCG00000024127	+	Intron	316	ABI1|gi|955506634|ref|XP_014639077.1|
chr10	49054490	49054806	316	6	0.3554	0.9394	-0.584	-46.946	Hypo	chr10	49053905	49056943	ENSSSCG00000024127	+	Intron	316	ABI1|gi|955506634|ref|XP_014639077.1|
chr10	49054490	49054806	316	6	0.3554	0.9394	-0.584	-46.946	Hypo	chr10	49053905	49061740	ENSSSCG00000024127	+	Intron	316	ABI1|gi|955506634|ref|XP_014639077.1|
chr10	49093324	49094044	720	18	0.1904	0.9289	-0.7385	-291.192	Hypo	chr10	49077814	49096491	ENSSSCG00000011061	-	Intron	720	PDSS1|gi|545853662|ref|XP_005668199.1|
chr10	49094465	49094534	69	8	0.1755	0.7966	-0.6212	-67.0397	Hypo	chr10	49077814	49096491	ENSSSCG00000011061	-	Intron	69	PDSS1|gi|545853662|ref|XP_005668199.1|
chr10	49111158	49111375	217	10	0.3824	0.9392	-0.5568	-87.6779	Hypo	chr10	49099829	49111209	ENSSSCG00000011061	-	Intron	51	PDSS1|gi|545853662|ref|XP_005668199.1|
chr10	49111158	49111375	217	10	0.3824	0.9392	-0.5568	-87.6779	Hypo	chr10	49111209	49111340	ENSSSCG00000011061	-	Exon	131	PDSS1|gi|545853662|ref|XP_005668199.1|
chr10	49111158	49111375	217	10	0.3824	0.9392	-0.5568	-87.6779	Hypo	chr10	49111340	49114369	ENSSSCG00000011061	-	Intron	35	PDSS1|gi|545853662|ref|XP_005668199.1|
chr10	49184899	49185000	101	5	0.2335	0.7566	-0.5231	-35.4006	Hypo	chr10	49184439	49188944	ENSSSCG00000030156	-	Intron	101	APBB1IP|gi|350589550|ref|XP_003130799.3|
chr10	49439223	49439350	127	5	0.9087	0.5515	0.3572	33.5513	Hyper	chr10	49438046	49439940	ENSSSCG00000011059	-	Intron	127	MYO3A|gi|927186704|ref|XP_013835707.1|
chr10	49467378	49467510	132	5	0.861	0.4547	0.4064	32.8605	Hyper	chr10	49463143	49473239	ENSSSCG00000011059	-	Intron	132	MYO3A|gi|927186704|ref|XP_013835707.1|
chr10	49472843	49472950	107	4	0.0241	0.6765	-0.6524	-35.2752	Hypo	chr10	49463143	49473239	ENSSSCG00000011059	-	Intron	107	MYO3A|gi|927186704|ref|XP_013835707.1|
chr10	49474261	49475311	1050	31	0.9102	0.527	0.3832	218.057	Hyper	chr10	49473387	49477309	ENSSSCG00000011059	-	Intron	1050	MYO3A|gi|927186704|ref|XP_013835707.1|
chr10	49512439	49512735	296	6	0.854	0.1861	0.6678	44.9914	Hyper	chr10	49502293	49514308	ENSSSCG00000011059	-	Intron	296	MYO3A|gi|927186704|ref|XP_013835707.1|
chr10	49931536	49931710	174	7	0.8421	0.4776	0.3645	42.9752	Hyper	chr10	49905139	49958916	ENSSSCG00000038536	-	Intron	174	GPR158|gi|970726394|ref|XP_006208968.2|
chr10	49947448	49947667	219	5	0.9159	0.4213	0.4947	34.883	Hyper	chr10	49905139	49958916	ENSSSCG00000038536	-	Intron	219	GPR158|gi|970726394|ref|XP_006208968.2|
chr10	49952511	49952625	114	4	0.8934	0.2876	0.6058	30.191	Hyper	chr10	49905139	49958916	ENSSSCG00000038536	-	Intron	114	GPR158|gi|970726394|ref|XP_006208968.2|
chr10	49954052	49954214	162	6	0.0444	0.4495	-0.4051	-34.1655	Hypo	chr10	49905139	49958916	ENSSSCG00000038536	-	Intron	162	GPR158|gi|970726394|ref|XP_006208968.2|
chr10	49968230	49968514	284	4	0.88	0.393	0.487	23.6146	Hyper	chr10	49958985	49994961	ENSSSCG00000038536	-	Intron	284	GPR158|gi|970726394|ref|XP_006208968.2|
chr10	49976030	49976295	265	4	0.8362	0.4407	0.3955	23.3135	Hyper	chr10	49958985	49994961	ENSSSCG00000038536	-	Intron	265	GPR158|gi|970726394|ref|XP_006208968.2|
chr10	49995246	49995610	364	22	0.8975	0.556	0.3415	139.968	Hyper	chr10	49995185	50014256	ENSSSCG00000038536	-	Intron	364	GPR158|gi|970726394|ref|XP_006208968.2|
chr10	50000145	50000413	268	8	0.9015	0.4196	0.4818	53.1996	Hyper	chr10	49995185	50014256	ENSSSCG00000038536	-	Intron	268	GPR158|gi|970726394|ref|XP_006208968.2|
chr10	50026824	50027782	958	8	0.9612	0.3657	0.5954	61.7358	Hyper	chr10	50014359	50168311	ENSSSCG00000038536	-	Intron	958	GPR158|gi|970726394|ref|XP_006208968.2|
chr10	50038419	50038535	116	9	0.9366	0.5949	0.3417	54.7415	Hyper	chr10	50014359	50168311	ENSSSCG00000038536	-	Intron	116	GPR158|gi|970726394|ref|XP_006208968.2|
chr10	50057043	50057227	184	10	0.8551	0.4368	0.4183	57.8644	Hyper	chr10	50014359	50168311	ENSSSCG00000038536	-	Intron	184	GPR158|gi|970726394|ref|XP_006208968.2|
chr10	50065873	50066088	215	12	0.4513	0.0486	0.4026	81.4695	Hyper	chr10	50014359	50168311	ENSSSCG00000038536	-	Intron	215	GPR158|gi|970726394|ref|XP_006208968.2|
chr10	50088627	50088748	121	4	0.8635	0.2824	0.5811	29.3759	Hyper	chr10	50014359	50168311	ENSSSCG00000038536	-	Intron	121	GPR158|gi|970726394|ref|XP_006208968.2|
chr10	50096774	50096875	101	6	0.0405	0.5862	-0.5457	-43.4522	Hypo	chr10	50014359	50168311	ENSSSCG00000038536	-	Intron	101	GPR158|gi|970726394|ref|XP_006208968.2|
chr10	50113955	50114110	155	15	0.9141	0.5863	0.3278	96.972	Hyper	chr10	50014359	50168311	ENSSSCG00000038536	-	Intron	155	GPR158|gi|970726394|ref|XP_006208968.2|
chr10	50149355	50149517	162	8	0.1676	0.6269	-0.4593	-47.5153	Hypo	chr10	50014359	50168311	ENSSSCG00000038536	-	Intron	162	GPR158|gi|970726394|ref|XP_006208968.2|
chr10	50157454	50157676	222	6	0.7779	0.268	0.5099	37.4724	Hyper	chr10	50014359	50168311	ENSSSCG00000038536	-	Intron	222	GPR158|gi|970726394|ref|XP_006208968.2|
chr10	50163998	50164317	319	8	0.8832	0.5117	0.3715	47.4739	Hyper	chr10	50014359	50168311	ENSSSCG00000038536	-	Intron	319	GPR158|gi|970726394|ref|XP_006208968.2|
chr10	50164380	50164536	156	20	0.8684	0.5367	0.3317	154.201	Hyper	chr10	50014359	50168311	ENSSSCG00000038536	-	Intron	156	GPR158|gi|970726394|ref|XP_006208968.2|
chr10	50167454	50167550	96	4	0.9028	0.3069	0.5959	30.4256	Hyper	chr10	50014359	50168311	ENSSSCG00000038536	-	Intron	96	GPR158|gi|970726394|ref|XP_006208968.2|
chr10	50302365	50302775	410	12	0.2325	0.7915	-0.559	-98.3871	Hypo	chr10	50301720	50303996	ENSSSCG00000011071	-	Exon	410	THNSL1|gi|335296548|ref|XP_003357805.1|
chr10	50423461	50423665	204	10	0.4439	0.9358	-0.4919	-67.5104	Hypo	chr10	50386113	50438737	ENSSSCG00000028135	+	Intron	204	PRTFDC1|gi|927186767|ref|XP_003130816.4|
chr10	50439524	50439673	149	5	0.5493	0.881	-0.3317	-30.5557	Hypo	chr10	50438295	50441978	ENSSSCG00000037690	+	Intron	149	NA|gi|594047744|ref|XP_006048286.1|
chr10	50439524	50439673	149	5	0.5493	0.881	-0.3317	-30.5557	Hypo	chr10	50438803	50449621	ENSSSCG00000028135	+	Intron	149	PRTFDC1|gi|927186767|ref|XP_003130816.4|
chr10	50444131	50444243	112	12	0.4507	0.0621	0.3886	83.6752	Hyper	chr10	50438803	50449621	ENSSSCG00000028135	+	Intron	112	PRTFDC1|gi|927186767|ref|XP_003130816.4|
chr10	50543038	50543449	411	14	0.1147	0.6013	-0.4866	-114.288	Hypo	chr10	50542124	50592094	ENSSSCG00000011074	+	Intron	411	ARHGAP21|gi|545853715|ref|XP_005656875.1|
chr10	50549948	50550136	188	4	0.3448	0.8072	-0.4623	-23.8035	Hypo	chr10	50542124	50592094	ENSSSCG00000011074	+	Intron	188	ARHGAP21|gi|545853715|ref|XP_005656875.1|
chr10	50569391	50569568	177	9	0.4193	0.0588	0.3605	52.3888	Hyper	chr10	50542124	50592094	ENSSSCG00000011074	+	Intron	177	ARHGAP21|gi|545853715|ref|XP_005656875.1|
chr10	50579970	50580114	144	4	0.3186	0.9468	-0.6281	-34.14	Hypo	chr10	50542124	50592094	ENSSSCG00000011074	+	Intron	144	ARHGAP21|gi|545853715|ref|XP_005656875.1|
chr10	50637817	50638044	227	4	0.3462	0.9357	-0.5895	-26.8367	Hypo	chr10	50631082	50638604	ENSSSCG00000011074	+	Intron	227	ARHGAP21|gi|545853715|ref|XP_005656875.1|
chr10	50637817	50638044	227	4	0.3462	0.9357	-0.5895	-26.8367	Hypo	chr10	50636845	50638845	ENSSSCG00000011074	+	Promoter	227	ARHGAP21|gi|545853715|ref|XP_005656875.1|
chr10	50637817	50638044	227	4	0.3462	0.9357	-0.5895	-26.8367	Hypo	chr10	50636942	50638942	ENSSSCG00000011074	+	Promoter	227	ARHGAP21|gi|545853715|ref|XP_005656875.1|
chr10	50637817	50638044	227	4	0.3462	0.9357	-0.5895	-26.8367	Hypo	chr10	50637280	50638604	ENSSSCG00000011074	+	Intron	227	ARHGAP21|gi|545853715|ref|XP_005656875.1|
chr10	50644500	50644781	281	8	0.0404	0.7641	-0.7237	-95.5509	Hypo	chr10	50640498	50648676	ENSSSCG00000011074	+	Intron	281	ARHGAP21|gi|545853715|ref|XP_005656875.1|
chr10	50659602	50659858	256	6	0.065	0.5304	-0.4654	-40.8499	Hypo	chr10	50657532	50660985	ENSSSCG00000011074	+	Intron	256	ARHGAP21|gi|545853715|ref|XP_005656875.1|
chr10	50774318	50774636	318	6	0.2664	0.8933	-0.6268	-48.2697	Hypo	chr10	50757421	50778512	ENSSSCG00000011075	-	Intron	318	KIAA1217|gi|927186800|ref|XP_013845188.1|
chr10	50774318	50774636	318	6	0.2664	0.8933	-0.6268	-48.2697	Hypo	chr10	50758032	50778512	ENSSSCG00000011075	-	Intron	318	KIAA1217|gi|927186800|ref|XP_013845188.1|
chr10	50774318	50774636	318	6	0.2664	0.8933	-0.6268	-48.2697	Hypo	chr10	50767763	50778541	ENSSSCG00000011075	-	Intron	318	KIAA1217|gi|927186800|ref|XP_013845188.1|
chr10	50797223	50797678	455	10	0.1503	0.7338	-0.5835	-90.053	Hypo	chr10	50779341	50802623	ENSSSCG00000011075	-	Intron	455	KIAA1217|gi|927186800|ref|XP_013845188.1|
chr10	50797223	50797678	455	10	0.1503	0.7338	-0.5835	-90.053	Hypo	chr10	50779341	50814868	ENSSSCG00000011075	-	Intron	455	KIAA1217|gi|927186800|ref|XP_013845188.1|
chr10	50843186	50843651	465	14	0.3271	0.7539	-0.4268	-109.54	Hypo	chr10	50819992	50865239	ENSSSCG00000011075	-	Intron	465	KIAA1217|gi|927186800|ref|XP_013845188.1|
chr10	50991140	50991543	403	26	0.3064	0.721	-0.4146	-226.239	Hypo	chr10	50865438	50998141	ENSSSCG00000011075	-	Intron	403	KIAA1217|gi|927186800|ref|XP_013845188.1|
chr10	50991140	50991543	403	26	0.3064	0.721	-0.4146	-226.239	Hypo	chr10	50865438	51020668	ENSSSCG00000011075	-	Intron	403	KIAA1217|gi|927186800|ref|XP_013845188.1|
chr10	50991140	50991543	403	26	0.3064	0.721	-0.4146	-226.239	Hypo	chr10	50878815	51020668	ENSSSCG00000011075	-	Intron	403	KIAA1217|gi|927186800|ref|XP_013845188.1|
chr10	51691542	51691769	227	10	0.3189	0.8373	-0.5184	-63.2336	Hypo	chr10	51683974	51701526	ENSSSCG00000021093	+	Intron	227	NA|gi|927186891|ref|XP_013835713.1|
chr10	51736356	51736423	67	5	0.8996	0.6081	0.2915	32.8626	Hyper	chr10	51708537	51739243	ENSSSCG00000021093	+	Intron	67	NA|gi|927186891|ref|XP_013835713.1|
chr10	51745086	51745557	471	21	0.185	0.6771	-0.4922	-179.214	Hypo	chr10	51739399	51745939	ENSSSCG00000021093	+	Intron	471	NA|gi|927186891|ref|XP_013835713.1|
chr10	52226459	52228649	2190	56	0.2779	0.9048	-0.6269	-693.78	Hypo	chr10	52224806	52338385	ENSSSCG00000011079	+	Intron	2190	PIP4K2A|gi|471392479|ref|XP_004380592.1|
chr10	52245176	52245374	198	4	0.0587	0.5542	-0.4956	-22.9899	Hypo	chr10	52224806	52338385	ENSSSCG00000011079	+	Intron	198	PIP4K2A|gi|471392479|ref|XP_004380592.1|
chr10	52270605	52270708	103	4	0.2859	0.9496	-0.6637	-37.4974	Hypo	chr10	52224806	52338385	ENSSSCG00000011079	+	Intron	103	PIP4K2A|gi|471392479|ref|XP_004380592.1|
chr10	52284745	52285307	562	18	0.252	0.7884	-0.5364	-158.991	Hypo	chr10	52224806	52338385	ENSSSCG00000011079	+	Intron	562	PIP4K2A|gi|471392479|ref|XP_004380592.1|
chr10	52294331	52295784	1453	28	0.228	0.8475	-0.6196	-325.826	Hypo	chr10	52224806	52338385	ENSSSCG00000011079	+	Intron	1453	PIP4K2A|gi|471392479|ref|XP_004380592.1|
chr10	52296303	52296648	345	15	0.2606	0.7245	-0.4639	-116.073	Hypo	chr10	52224806	52338385	ENSSSCG00000011079	+	Intron	345	PIP4K2A|gi|471392479|ref|XP_004380592.1|
chr10	52338264	52339068	804	20	0.2775	0.7846	-0.5071	-144.275	Hypo	chr10	52224806	52338385	ENSSSCG00000011079	+	Intron	121	PIP4K2A|gi|471392479|ref|XP_004380592.1|
chr10	52338264	52339068	804	20	0.2775	0.7846	-0.5071	-144.275	Hypo	chr10	52338385	52338483	ENSSSCG00000011079	+	Exon	98	PIP4K2A|gi|471392479|ref|XP_004380592.1|
chr10	52338264	52339068	804	20	0.2775	0.7846	-0.5071	-144.275	Hypo	chr10	52338483	52340103	ENSSSCG00000011079	+	Intron	585	PIP4K2A|gi|471392479|ref|XP_004380592.1|
chr10	52587209	52587468	259	12	0.4664	0.9359	-0.4695	-101.488	Hypo	chr10	52583491	52588021	ENSSSCG00000011081	-	UTR3	259	NA|gi|395827235|ref|XP_003786810.1|
chr10	52587209	52587468	259	12	0.4664	0.9359	-0.4695	-101.488	Hypo	chr10	52583491	52588351	ENSSSCG00000011081	-	Exon	259	NA|gi|395827235|ref|XP_003786810.1|
chr10	52590462	52590739	277	8	0.2954	0.8952	-0.5998	-57.0375	Hypo	chr10	52589976	52590573	ENSSSCG00000011081	-	Intron	111	NA|gi|395827235|ref|XP_003786810.1|
chr10	52590462	52590739	277	8	0.2954	0.8952	-0.5998	-57.0375	Hypo	chr10	52590573	52590670	ENSSSCG00000011081	-	Exon	97	NA|gi|395827235|ref|XP_003786810.1|
chr10	52590462	52590739	277	8	0.2954	0.8952	-0.5998	-57.0375	Hypo	chr10	52590670	52591033	ENSSSCG00000011081	-	Intron	69	NA|gi|395827235|ref|XP_003786810.1|
chr10	52599781	52600157	376	10	0.1632	0.8722	-0.7089	-117.177	Hypo	chr10	52599723	52599835	ENSSSCG00000011082	-	Exon	54	COMMD3|gi|545853765|ref|XP_005668216.1|
chr10	52599781	52600157	376	10	0.1632	0.8722	-0.7089	-117.177	Hypo	chr10	52599835	52601180	ENSSSCG00000011082	-	Intron	322	COMMD3|gi|545853765|ref|XP_005668216.1|
chr10	52602453	52602742	289	7	0.2606	0.9015	-0.6409	-74.365	Hypo	chr10	52601443	52603443	ENSSSCG00000011082	-	Promoter	289	COMMD3|gi|545853765|ref|XP_005668216.1|
chr10	52602453	52602742	289	7	0.2606	0.9015	-0.6409	-74.365	Hypo	chr10	52601733	52603733	ENSSSCG00000011082	-	Promoter	289	COMMD3|gi|545853765|ref|XP_005668216.1|
chr10	52867986	52868403	417	8	0.1857	0.9036	-0.7179	-126.033	Hypo	chr10	52863333	52929649	ENSSSCG00000026001	+	Intron	417	DNAJC1|gi|545853771|ref|XP_005668217.1|
chr10	52871875	52872341	466	5	0.162	0.9418	-0.7798	-58.9887	Hypo	chr10	52863333	52929649	ENSSSCG00000026001	+	Intron	466	DNAJC1|gi|545853771|ref|XP_005668217.1|
chr10	52900642	52901054	412	6	0.123	0.9757	-0.8526	-126.724	Hypo	chr10	52863333	52929649	ENSSSCG00000026001	+	Intron	412	DNAJC1|gi|545853771|ref|XP_005668217.1|
chr10	52974703	52975300	597	4	0.3059	0.9396	-0.6337	-38.0935	Hypo	chr10	52963179	53030259	ENSSSCG00000026001	+	Intron	597	DNAJC1|gi|545853771|ref|XP_005668217.1|
chr10	52980601	52980714	113	4	0.0789	0.7029	-0.624	-28.892	Hypo	chr10	52963179	53030259	ENSSSCG00000026001	+	Intron	113	DNAJC1|gi|545853771|ref|XP_005668217.1|
chr10	53027580	53029980	2400	36	0.2353	0.8946	-0.6593	-473.695	Hypo	chr10	52963179	53030259	ENSSSCG00000026001	+	Intron	2400	DNAJC1|gi|545853771|ref|XP_005668217.1|
chr10	53081616	53081791	175	4	0.1775	0.923	-0.7455	-43.8999	Hypo	chr10	53080962	53082087	ENSSSCG00000011085	-	UTR3	175	MLLT10|gi|955506735|ref|XP_014639118.1|
chr10	53081616	53081791	175	4	0.1775	0.923	-0.7455	-43.8999	Hypo	chr10	53080962	53082453	ENSSSCG00000011085	-	Exon	175	MLLT10|gi|955506735|ref|XP_014639118.1|
chr10	53081616	53081791	175	4	0.1775	0.923	-0.7455	-43.8999	Hypo	chr10	53081059	53082091	ENSSSCG00000011085	-	Intron	175	MLLT10|gi|955506735|ref|XP_014639118.1|
chr10	53086838	53087009	171	6	0.3119	0.9622	-0.6503	-63.8484	Hypo	chr10	53085658	53089611	ENSSSCG00000011085	-	Intron	171	MLLT10|gi|955506735|ref|XP_014639118.1|
chr10	53090698	53090918	220	4	0.4051	0.9568	-0.5517	-23.4448	Hypo	chr10	53089684	53091040	ENSSSCG00000011085	-	Intron	220	MLLT10|gi|955506735|ref|XP_014639118.1|
chr10	53097769	53097979	210	10	0.2782	0.8393	-0.5611	-76.5649	Hypo	chr10	53091158	53103968	ENSSSCG00000011085	-	Intron	210	MLLT10|gi|955506735|ref|XP_014639118.1|
chr10	53224703	53225282	579	12	0.2212	0.8686	-0.6474	-119.808	Hypo	chr10	53200168	53227145	ENSSSCG00000011085	-	Intron	579	MLLT10|gi|955506735|ref|XP_014639118.1|
chr10	53224703	53225282	579	12	0.2212	0.8686	-0.6474	-119.808	Hypo	chr10	53200168	53227291	ENSSSCG00000011085	-	Intron	579	MLLT10|gi|955506735|ref|XP_014639118.1|
chr10	53224703	53225282	579	12	0.2212	0.8686	-0.6474	-119.808	Hypo	chr10	53202893	53225797	ENSSSCG00000011085	-	Intron	579	MLLT10|gi|955506735|ref|XP_014639118.1|
chr10	53224703	53225282	579	12	0.2212	0.8686	-0.6474	-119.808	Hypo	chr10	53202893	53227145	ENSSSCG00000011085	-	Intron	579	MLLT10|gi|955506735|ref|XP_014639118.1|
chr10	53224703	53225282	579	12	0.2212	0.8686	-0.6474	-119.808	Hypo	chr10	53202893	53227291	ENSSSCG00000011085	-	Intron	579	MLLT10|gi|955506735|ref|XP_014639118.1|
chr10	53229743	53229921	178	5	0.5092	0.9416	-0.4324	-30.8306	Hypo	chr10	53227401	53245811	ENSSSCG00000011085	-	Intron	178	MLLT10|gi|955506735|ref|XP_014639118.1|
chr10	53270373	53270605	232	9	0.3615	0.939	-0.5774	-82.5961	Hypo	chr10	53245866	53311058	ENSSSCG00000011085	-	Intron	232	MLLT10|gi|955506735|ref|XP_014639118.1|
chr10	53311154	53311346	192	4	0.1617	0.9297	-0.768	-52.2958	Hypo	chr10	53311138	53314702	ENSSSCG00000011085	-	Intron	192	MLLT10|gi|955506735|ref|XP_014639118.1|
chr10	53871006	53871351	345	8	0.2022	0.7493	-0.547	-56.0836	Hypo	chr10	53785809	53922349	ENSSSCG00000011090	+	Intron	345	NEBL|gi|311265812|ref|XP_003130835.1|
chr10	53871006	53871351	345	8	0.2022	0.7493	-0.547	-56.0836	Hypo	chr10	53870674	53880368	ENSSSCG00000011090	+	Intron	345	NEBL|gi|311265812|ref|XP_003130835.1|
chr10	53886840	53887044	204	6	0.183	0.9677	-0.7847	-61.2521	Hypo	chr10	53785809	53922349	ENSSSCG00000011090	+	Intron	204	NEBL|gi|311265812|ref|XP_003130835.1|
chr10	53886840	53887044	204	6	0.183	0.9677	-0.7847	-61.2521	Hypo	chr10	53880482	53894569	ENSSSCG00000011090	+	Intron	204	NEBL|gi|311265812|ref|XP_003130835.1|
chr10	53886840	53887044	204	6	0.183	0.9677	-0.7847	-61.2521	Hypo	chr10	53885897	53887907	ENSSSCG00000011090	+	Intron	204	NEBL|gi|311265812|ref|XP_003130835.1|
chr10	54269046	54269325	279	9	0.5098	0.938	-0.4283	-69.4777	Hypo	chr10	54268470	54270326	ENSSSCG00000032444	-	UTR3	279	PLXDC2|gi|560973175|ref|XP_006208920.1|
chr10	54269046	54269325	279	9	0.5098	0.938	-0.4283	-69.4777	Hypo	chr10	54268470	54270443	ENSSSCG00000032444	-	Exon	279	PLXDC2|gi|560973175|ref|XP_006208920.1|
chr10	54269046	54269325	279	9	0.5098	0.938	-0.4283	-69.4777	Hypo	chr10	54268797	54269764	ENSSSCG00000032444	-	UTR3	279	PLXDC2|gi|560973175|ref|XP_006208920.1|
chr10	54269046	54269325	279	9	0.5098	0.938	-0.4283	-69.4777	Hypo	chr10	54268797	54269869	ENSSSCG00000032444	-	Exon	279	PLXDC2|gi|560973175|ref|XP_006208920.1|
chr10	54293174	54293419	245	6	0.4805	0.9639	-0.4834	-42.5617	Hypo	chr10	54270443	54298481	ENSSSCG00000032444	-	Intron	245	PLXDC2|gi|560973175|ref|XP_006208920.1|
chr10	54334986	54335037	51	5	0.6895	0.9532	-0.2637	-29.6743	Hypo	chr10	54331737	54359386	ENSSSCG00000032444	-	Intron	51	PLXDC2|gi|560973175|ref|XP_006208920.1|
chr10	54366738	54367267	529	12	0.168	0.7265	-0.5585	-99.3789	Hypo	chr10	54359753	54370437	ENSSSCG00000032444	-	Intron	529	PLXDC2|gi|560973175|ref|XP_006208920.1|
chr10	54426328	54426503	175	4	0.4482	0.8923	-0.4441	-27.5027	Hypo	chr10	54390867	54449345	ENSSSCG00000032444	-	Intron	175	PLXDC2|gi|560973175|ref|XP_006208920.1|
chr10	54472747	54472892	145	10	0.1316	0.9053	-0.7737	-145.688	Hypo	chr10	54467941	54504081	ENSSSCG00000032444	-	Intron	145	PLXDC2|gi|560973175|ref|XP_006208920.1|
chr10	54494384	54495253	869	14	0.0954	0.8252	-0.7299	-183.785	Hypo	chr10	54467941	54504081	ENSSSCG00000032444	-	Intron	869	PLXDC2|gi|560973175|ref|XP_006208920.1|
chr10	54500514	54501008	494	26	0.3087	0.7432	-0.4345	-190.349	Hypo	chr10	54467941	54504081	ENSSSCG00000032444	-	Intron	494	PLXDC2|gi|560973175|ref|XP_006208920.1|
chr10	54514097	54514336	239	6	0.5521	0.9534	-0.4013	-35.249	Hypo	chr10	54504293	54675527	ENSSSCG00000032444	-	Intron	239	PLXDC2|gi|560973175|ref|XP_006208920.1|
chr10	54514700	54514852	152	6	0.2565	0.6839	-0.4274	-36.9219	Hypo	chr10	54504293	54675527	ENSSSCG00000032444	-	Intron	152	PLXDC2|gi|560973175|ref|XP_006208920.1|
chr10	54520364	54520556	192	5	0.0932	0.9517	-0.8585	-51.7245	Hypo	chr10	54504293	54675527	ENSSSCG00000032444	-	Intron	192	PLXDC2|gi|560973175|ref|XP_006208920.1|
chr10	54524622	54524676	54	5	0.5223	0.9569	-0.4346	-29.4613	Hypo	chr10	54504293	54675527	ENSSSCG00000032444	-	Intron	54	PLXDC2|gi|560973175|ref|XP_006208920.1|
chr10	54574205	54574397	192	11	0.4886	0.9108	-0.4221	-67.8582	Hypo	chr10	54504293	54675527	ENSSSCG00000032444	-	Intron	192	PLXDC2|gi|560973175|ref|XP_006208920.1|
chr10	54586081	54586253	172	6	0.4596	0.975	-0.5154	-36.4916	Hypo	chr10	54504293	54675527	ENSSSCG00000032444	-	Intron	172	PLXDC2|gi|560973175|ref|XP_006208920.1|
chr10	54589595	54589934	339	20	0.5102	0.9594	-0.4493	-185.769	Hypo	chr10	54504293	54675527	ENSSSCG00000032444	-	Intron	339	PLXDC2|gi|560973175|ref|XP_006208920.1|
chr10	54629843	54630366	523	12	0.3873	0.8985	-0.5112	-93.151	Hypo	chr10	54504293	54675527	ENSSSCG00000032444	-	Intron	523	PLXDC2|gi|560973175|ref|XP_006208920.1|
chr10	54632330	54632773	443	14	0.284	0.8206	-0.5366	-106.321	Hypo	chr10	54504293	54675527	ENSSSCG00000032444	-	Intron	443	PLXDC2|gi|560973175|ref|XP_006208920.1|
chr10	54870568	54871089	521	6	0.2477	0.9287	-0.681	-49.8174	Hypo	chr10	54812141	54880608	ENSSSCG00000040615	-	Intron	521	MALRD1|gi|594684803|ref|XP_007189919.1|
chr10	54874490	54875385	895	14	0.2208	0.8836	-0.6628	-188.259	Hypo	chr10	54812141	54880608	ENSSSCG00000040615	-	Intron	895	MALRD1|gi|594684803|ref|XP_007189919.1|
chr10	54986406	54986829	423	8	0.0923	0.7946	-0.7022	-84.6579	Hypo	chr10	54985046	55021243	ENSSSCG00000040615	-	Intron	423	MALRD1|gi|594684803|ref|XP_007189919.1|
chr10	55100616	55101056	440	11	0.4682	0.8838	-0.4156	-79.9068	Hypo	chr10	55074784	55121878	ENSSSCG00000040615	-	Intron	440	MALRD1|gi|594684803|ref|XP_007189919.1|
chr10	55100616	55101056	440	11	0.4682	0.8838	-0.4156	-79.9068	Hypo	chr10	55074820	55121947	ENSSSCG00000040615	-	Intron	440	MALRD1|gi|594684803|ref|XP_007189919.1|
chr10	55103552	55103797	245	10	0.041	0.5912	-0.5502	-88.5677	Hypo	chr10	55074784	55121878	ENSSSCG00000040615	-	Intron	245	MALRD1|gi|594684803|ref|XP_007189919.1|
chr10	55103552	55103797	245	10	0.041	0.5912	-0.5502	-88.5677	Hypo	chr10	55074820	55121947	ENSSSCG00000040615	-	Intron	245	MALRD1|gi|594684803|ref|XP_007189919.1|
chr10	55142111	55142743	632	4	0.1521	0.7553	-0.6032	-28.7611	Hypo	chr10	55126150	55153739	ENSSSCG00000040615	-	Intron	632	MALRD1|gi|594684803|ref|XP_007189919.1|
chr10	55162995	55163531	536	12	0.1287	0.8158	-0.6871	-140.744	Hypo	chr10	55161234	55199082	ENSSSCG00000040615	-	Intron	536	MALRD1|gi|594684803|ref|XP_007189919.1|
chr10	55166813	55167155	342	6	0.1466	0.8544	-0.7078	-56.2951	Hypo	chr10	55161234	55199082	ENSSSCG00000040615	-	Intron	342	MALRD1|gi|594684803|ref|XP_007189919.1|
chr10	55183571	55184140	569	8	0.0394	0.6827	-0.6433	-68.4442	Hypo	chr10	55161234	55199082	ENSSSCG00000040615	-	Intron	569	MALRD1|gi|594684803|ref|XP_007189919.1|
chr10	55199836	55200097	261	6	0.0435	0.7022	-0.6587	-65.7705	Hypo	chr10	55199245	55201816	ENSSSCG00000040615	-	Intron	261	MALRD1|gi|594684803|ref|XP_007189919.1|
chr10	55242749	55243166	417	9	0.1836	0.6651	-0.4814	-67.6036	Hypo	chr10	55214754	55248003	ENSSSCG00000040615	-	Intron	417	MALRD1|gi|594684803|ref|XP_007189919.1|
chr10	55246848	55246971	123	6	0.7648	0.2793	0.4855	37.3498	Hyper	chr10	55214754	55248003	ENSSSCG00000040615	-	Intron	123	MALRD1|gi|594684803|ref|XP_007189919.1|
chr10	55281173	55281583	410	4	0.7713	0.2886	0.4827	22.5685	Hyper	chr10	55279718	55288148	ENSSSCG00000040615	-	Intron	410	MALRD1|gi|594684803|ref|XP_007189919.1|
chr10	55285825	55286191	366	16	0.8289	0.416	0.4129	107.505	Hyper	chr10	55279718	55288148	ENSSSCG00000040615	-	Intron	366	MALRD1|gi|594684803|ref|XP_007189919.1|
chr10	55327877	55328050	173	5	0.893	0.3708	0.5222	32.6258	Hyper	chr10	55322540	55344473	ENSSSCG00000040615	-	Intron	173	MALRD1|gi|594684803|ref|XP_007189919.1|
chr10	55327877	55328050	173	5	0.893	0.3708	0.5222	32.6258	Hyper	chr10	55323512	55344473	ENSSSCG00000040615	-	Intron	173	MALRD1|gi|594684803|ref|XP_007189919.1|
chr10	55353250	55353457	207	8	0.7706	0.2953	0.4753	50.8709	Hyper	chr10	55351732	55364099	ENSSSCG00000040615	-	Intron	207	MALRD1|gi|594684803|ref|XP_007189919.1|
chr10	55362914	55363027	113	5	0.7949	0.3899	0.405	26.9202	Hyper	chr10	55351732	55364099	ENSSSCG00000040615	-	Intron	113	MALRD1|gi|594684803|ref|XP_007189919.1|
chr10	55430290	55430661	371	10	0.8098	0.2685	0.5413	69.52	Hyper	chr10	55364240	55502729	ENSSSCG00000040615	-	Intron	371	MALRD1|gi|594684803|ref|XP_007189919.1|
chr10	55441183	55441296	113	5	0.8511	0.4198	0.4313	30.1842	Hyper	chr10	55364240	55502729	ENSSSCG00000040615	-	Intron	113	MALRD1|gi|594684803|ref|XP_007189919.1|
chr10	55466772	55467151	379	5	0.8714	0.3658	0.5055	28.8373	Hyper	chr10	55364240	55502729	ENSSSCG00000040615	-	Intron	379	MALRD1|gi|594684803|ref|XP_007189919.1|
chr10	55470060	55470113	53	5	0.9529	0.5578	0.3951	36.4847	Hyper	chr10	55364240	55502729	ENSSSCG00000040615	-	Intron	53	MALRD1|gi|594684803|ref|XP_007189919.1|
chr10	55476169	55476222	53	4	0.0697	0.4671	-0.3975	-21.5712	Hypo	chr10	55364240	55502729	ENSSSCG00000040615	-	Intron	53	MALRD1|gi|594684803|ref|XP_007189919.1|
chr10	55487354	55487425	71	8	0.122	0.5597	-0.4377	-49.8017	Hypo	chr10	55364240	55502729	ENSSSCG00000040615	-	Intron	71	MALRD1|gi|594684803|ref|XP_007189919.1|
chr10	55681055	55681216	161	4	0.3796	0.9592	-0.5796	-23.3302	Hypo	chr10	55675137	55681481	ENSSSCG00000031456	-	UTR3	161	ARL5B|gi|27229225|ref|NP_083742.2|
chr10	55681055	55681216	161	4	0.3796	0.9592	-0.5796	-23.3302	Hypo	chr10	55675137	55681530	ENSSSCG00000031456	-	Exon	161	ARL5B|gi|27229225|ref|NP_083742.2|
chr10	55681055	55681216	161	4	0.3796	0.9592	-0.5796	-23.3302	Hypo	chr10	55677986	55681481	ENSSSCG00000031456	-	UTR3	161	ARL5B|gi|27229225|ref|NP_083742.2|
chr10	55681055	55681216	161	4	0.3796	0.9592	-0.5796	-23.3302	Hypo	chr10	55677986	55681530	ENSSSCG00000031456	-	Exon	161	ARL5B|gi|27229225|ref|NP_083742.2|
chr10	55700937	55701176	239	9	0.2308	0.6415	-0.4108	-63.2537	Hypo	chr10	55700139	55702139	ENSSSCG00000030338	+	Promoter	239	RNaseP_nuc|.
chr10	55700937	55701176	239	9	0.2308	0.6415	-0.4108	-63.2537	Hypo	chr10	55700318	55702318	ENSSSCG00000031456	-	Promoter	239	ARL5B|gi|27229225|ref|NP_083742.2|
chr10	55700937	55701176	239	9	0.2308	0.6415	-0.4108	-63.2537	Hypo	chr10	55700324	55702324	ENSSSCG00000031456	-	Promoter	239	ARL5B|gi|27229225|ref|NP_083742.2|
chr10	56078370	56078851	481	10	0.167	0.9261	-0.7591	-136.875	Hypo	chr10	56078400	56079575	ENSSSCG00000011101	-	UTR3	451	ITGB1|gi|927187093|ref|XP_013835739.1|
chr10	56078370	56078851	481	10	0.167	0.9261	-0.7591	-136.875	Hypo	chr10	56078400	56079641	ENSSSCG00000011101	-	Exon	451	ITGB1|gi|927187093|ref|XP_013835739.1|
chr10	56078370	56078851	481	10	0.167	0.9261	-0.7591	-136.875	Hypo	chr10	56078401	56079641	ENSSSCG00000011101	-	Exon	450	ITGB1|gi|927187093|ref|XP_013835739.1|
chr10	56078370	56078851	481	10	0.167	0.9261	-0.7591	-136.875	Hypo	chr10	56078401	56079641	ENSSSCG00000011101	-	UTR3	450	ITGB1|gi|927187093|ref|XP_013835739.1|
chr10	56084746	56085442	696	20	0.1705	0.8885	-0.718	-296.104	Hypo	chr10	56079641	56085025	ENSSSCG00000011101	-	Intron	279	ITGB1|gi|927187093|ref|XP_013835739.1|
chr10	56084746	56085442	696	20	0.1705	0.8885	-0.718	-296.104	Hypo	chr10	56079641	56086248	ENSSSCG00000011101	-	Intron	696	ITGB1|gi|927187093|ref|XP_013835739.1|
chr10	56084746	56085442	696	20	0.1705	0.8885	-0.718	-296.104	Hypo	chr10	56085025	56085031	ENSSSCG00000011101	-	UTR3	6	ITGB1|gi|927187093|ref|XP_013835739.1|
chr10	56084746	56085442	696	20	0.1705	0.8885	-0.718	-296.104	Hypo	chr10	56085025	56085106	ENSSSCG00000011101	-	Exon	81	ITGB1|gi|927187093|ref|XP_013835739.1|
chr10	56084746	56085442	696	20	0.1705	0.8885	-0.718	-296.104	Hypo	chr10	56085106	56086248	ENSSSCG00000011101	-	Intron	336	ITGB1|gi|927187093|ref|XP_013835739.1|
chr10	56112642	56113597	955	31	0.3926	0.8829	-0.4903	-269.158	Hypo	chr10	56111566	56130368	ENSSSCG00000011101	-	Intron	955	ITGB1|gi|927187093|ref|XP_013835739.1|
chr10	56112642	56113597	955	31	0.3926	0.8829	-0.4903	-269.158	Hypo	chr10	56111566	56130468	ENSSSCG00000011101	-	UTR5	955	ITGB1|gi|927187093|ref|XP_013835739.1|
chr10	56112642	56113597	955	31	0.3926	0.8829	-0.4903	-269.158	Hypo	chr10	56111566	56130651	ENSSSCG00000011101	-	UTR5	955	ITGB1|gi|927187093|ref|XP_013835739.1|
chr10	56112642	56113597	955	31	0.3926	0.8829	-0.4903	-269.158	Hypo	chr10	56111566	56138110	ENSSSCG00000011101	-	Intron	955	ITGB1|gi|927187093|ref|XP_013835739.1|
chr10	56112642	56113597	955	31	0.3926	0.8829	-0.4903	-269.158	Hypo	chr10	56111566	56172979	ENSSSCG00000011101	-	Intron	955	ITGB1|gi|927187093|ref|XP_013835739.1|
chr10	56116532	56117068	536	12	0.1381	0.8542	-0.7162	-150.322	Hypo	chr10	56111566	56130368	ENSSSCG00000011101	-	Intron	536	ITGB1|gi|927187093|ref|XP_013835739.1|
chr10	56116532	56117068	536	12	0.1381	0.8542	-0.7162	-150.322	Hypo	chr10	56111566	56130468	ENSSSCG00000011101	-	UTR5	536	ITGB1|gi|927187093|ref|XP_013835739.1|
chr10	56116532	56117068	536	12	0.1381	0.8542	-0.7162	-150.322	Hypo	chr10	56111566	56130651	ENSSSCG00000011101	-	UTR5	536	ITGB1|gi|927187093|ref|XP_013835739.1|
chr10	56116532	56117068	536	12	0.1381	0.8542	-0.7162	-150.322	Hypo	chr10	56111566	56138110	ENSSSCG00000011101	-	Intron	536	ITGB1|gi|927187093|ref|XP_013835739.1|
chr10	56116532	56117068	536	12	0.1381	0.8542	-0.7162	-150.322	Hypo	chr10	56111566	56172979	ENSSSCG00000011101	-	Intron	536	ITGB1|gi|927187093|ref|XP_013835739.1|
chr10	56127523	56127598	75	6	0.0604	0.5999	-0.5394	-49.4235	Hypo	chr10	56111566	56130368	ENSSSCG00000011101	-	Intron	75	ITGB1|gi|927187093|ref|XP_013835739.1|
chr10	56127523	56127598	75	6	0.0604	0.5999	-0.5394	-49.4235	Hypo	chr10	56111566	56130468	ENSSSCG00000011101	-	UTR5	75	ITGB1|gi|927187093|ref|XP_013835739.1|
chr10	56127523	56127598	75	6	0.0604	0.5999	-0.5394	-49.4235	Hypo	chr10	56111566	56130651	ENSSSCG00000011101	-	UTR5	75	ITGB1|gi|927187093|ref|XP_013835739.1|
chr10	56127523	56127598	75	6	0.0604	0.5999	-0.5394	-49.4235	Hypo	chr10	56111566	56138110	ENSSSCG00000011101	-	Intron	75	ITGB1|gi|927187093|ref|XP_013835739.1|
chr10	56127523	56127598	75	6	0.0604	0.5999	-0.5394	-49.4235	Hypo	chr10	56111566	56172979	ENSSSCG00000011101	-	Intron	75	ITGB1|gi|927187093|ref|XP_013835739.1|
chr10	56128596	56128683	87	6	0.024	0.6456	-0.6216	-52.8174	Hypo	chr10	56111566	56130368	ENSSSCG00000011101	-	Intron	87	ITGB1|gi|927187093|ref|XP_013835739.1|
chr10	56128596	56128683	87	6	0.024	0.6456	-0.6216	-52.8174	Hypo	chr10	56111566	56130468	ENSSSCG00000011101	-	UTR5	87	ITGB1|gi|927187093|ref|XP_013835739.1|
chr10	56128596	56128683	87	6	0.024	0.6456	-0.6216	-52.8174	Hypo	chr10	56111566	56130651	ENSSSCG00000011101	-	UTR5	87	ITGB1|gi|927187093|ref|XP_013835739.1|
chr10	56128596	56128683	87	6	0.024	0.6456	-0.6216	-52.8174	Hypo	chr10	56111566	56138110	ENSSSCG00000011101	-	Intron	87	ITGB1|gi|927187093|ref|XP_013835739.1|
chr10	56128596	56128683	87	6	0.024	0.6456	-0.6216	-52.8174	Hypo	chr10	56111566	56172979	ENSSSCG00000011101	-	Intron	87	ITGB1|gi|927187093|ref|XP_013835739.1|
chr10	56137899	56138295	396	12	0.2132	0.8297	-0.6165	-122.742	Hypo	chr10	56111566	56138110	ENSSSCG00000011101	-	Intron	211	ITGB1|gi|927187093|ref|XP_013835739.1|
chr10	56137899	56138295	396	12	0.2132	0.8297	-0.6165	-122.742	Hypo	chr10	56111566	56172979	ENSSSCG00000011101	-	Intron	396	ITGB1|gi|927187093|ref|XP_013835739.1|
chr10	56137899	56138295	396	12	0.2132	0.8297	-0.6165	-122.742	Hypo	chr10	56130468	56173077	ENSSSCG00000011101	-	Intron	396	ITGB1|gi|927187093|ref|XP_013835739.1|
chr10	56137899	56138295	396	12	0.2132	0.8297	-0.6165	-122.742	Hypo	chr10	56138110	56138195	ENSSSCG00000011101	-	Exon	85	ITGB1|gi|927187093|ref|XP_013835739.1|
chr10	56137899	56138295	396	12	0.2132	0.8297	-0.6165	-122.742	Hypo	chr10	56138155	56138195	ENSSSCG00000011101	-	UTR5	40	ITGB1|gi|927187093|ref|XP_013835739.1|
chr10	56137899	56138295	396	12	0.2132	0.8297	-0.6165	-122.742	Hypo	chr10	56138195	56140195	ENSSSCG00000011101	-	Promoter	100	ITGB1|gi|927187093|ref|XP_013835739.1|
chr10	56149389	56149640	251	14	0.3589	0.8843	-0.5255	-135.325	Hypo	chr10	56111566	56172979	ENSSSCG00000011101	-	Intron	251	ITGB1|gi|927187093|ref|XP_013835739.1|
chr10	56149389	56149640	251	14	0.3589	0.8843	-0.5255	-135.325	Hypo	chr10	56130468	56173077	ENSSSCG00000011101	-	Intron	251	ITGB1|gi|927187093|ref|XP_013835739.1|
chr10	56253779	56253902	123	7	0.549	0.8965	-0.3476	-42.1972	Hypo	chr10	56244145	56285821	ENSSSCG00000011102	-	Intron	123	NRP1|gi|311265836|ref|XP_003130846.1|
chr10	56253779	56253902	123	7	0.549	0.8965	-0.3476	-42.1972	Hypo	chr10	56252867	56285821	ENSSSCG00000011102	-	Intron	123	NRP1|gi|311265836|ref|XP_003130846.1|
chr10	56256086	56256431	345	13	0.4719	0.8882	-0.4163	-89.1804	Hypo	chr10	56244145	56285821	ENSSSCG00000011102	-	Intron	345	NRP1|gi|311265836|ref|XP_003130846.1|
chr10	56256086	56256431	345	13	0.4719	0.8882	-0.4163	-89.1804	Hypo	chr10	56252867	56285821	ENSSSCG00000011102	-	Intron	345	NRP1|gi|311265836|ref|XP_003130846.1|
chr10	56295285	56295388	103	8	0.3314	0.7247	-0.3932	-52.6623	Hypo	chr10	56294042	56299658	ENSSSCG00000011102	-	Intron	103	NRP1|gi|311265836|ref|XP_003130846.1|
chr10	56295451	56295507	56	7	0.3974	0.773	-0.3755	-39.78	Hypo	chr10	56294042	56299658	ENSSSCG00000011102	-	Intron	56	NRP1|gi|311265836|ref|XP_003130846.1|
chr10	56320777	56320994	217	8	0.3603	0.9184	-0.5581	-58.5529	Hypo	chr10	56314615	56327574	ENSSSCG00000011102	-	Intron	217	NRP1|gi|311265836|ref|XP_003130846.1|
chr10	56349951	56350277	326	8	0.3975	0.9086	-0.5111	-56.9054	Hypo	chr10	56331045	56355698	ENSSSCG00000011102	-	Intron	326	NRP1|gi|311265836|ref|XP_003130846.1|
chr10	56372374	56373329	955	46	0.4889	0.947	-0.4581	-517.498	Hypo	chr10	56372354	56372536	ENSSSCG00000011102	-	Exon	162	NRP1|gi|311265836|ref|XP_003130846.1|
chr10	56372374	56373329	955	46	0.4889	0.947	-0.4581	-517.498	Hypo	chr10	56372536	56424754	ENSSSCG00000011102	-	Intron	793	NRP1|gi|311265836|ref|XP_003130846.1|
chr10	56386128	56386361	233	7	0.5826	0.9488	-0.3662	-42.6834	Hypo	chr10	56372536	56424754	ENSSSCG00000011102	-	Intron	233	NRP1|gi|311265836|ref|XP_003130846.1|
chr10	56423165	56423394	229	8	0.2485	0.7424	-0.4939	-56.1791	Hypo	chr10	56372536	56424754	ENSSSCG00000011102	-	Intron	229	NRP1|gi|311265836|ref|XP_003130846.1|
chr10	57134877	57135689	812	21	0.2281	0.7984	-0.5703	-207.692	Hypo	chr10	57127145	57137535	ENSSSCG00000011103	-	Intron	812	PARD3|gi|440896677|gb|ELR48541.1|
chr10	57203042	57203100	58	6	0.1702	0.589	-0.4188	-35.0472	Hypo	chr10	57201211	57211006	ENSSSCG00000011103	-	Intron	58	PARD3|gi|440896677|gb|ELR48541.1|
chr10	57211055	57211540	485	22	0.5131	0.929	-0.4158	-188.54	Hypo	chr10	57211006	57211177	ENSSSCG00000011103	-	Exon	122	PARD3|gi|440896677|gb|ELR48541.1|
chr10	57211055	57211540	485	22	0.5131	0.929	-0.4158	-188.54	Hypo	chr10	57211177	57212491	ENSSSCG00000011103	-	Intron	363	PARD3|gi|440896677|gb|ELR48541.1|
chr10	57214805	57214873	68	4	0.0461	0.7221	-0.676	-38.5095	Hypo	chr10	57212680	57224993	ENSSSCG00000011103	-	Intron	68	PARD3|gi|440896677|gb|ELR48541.1|
chr10	57215803	57216033	230	10	0.4969	0.9295	-0.4326	-74.5787	Hypo	chr10	57212680	57224993	ENSSSCG00000011103	-	Intron	230	PARD3|gi|440896677|gb|ELR48541.1|
chr10	57218388	57219297	909	20	0.2445	0.8924	-0.6479	-286.016	Hypo	chr10	57212680	57224993	ENSSSCG00000011103	-	Intron	909	PARD3|gi|440896677|gb|ELR48541.1|
chr10	57225749	57226357	608	27	0.0633	0.8755	-0.8122	-624.277	Hypo	chr10	57225032	57227398	ENSSSCG00000011103	-	Intron	608	PARD3|gi|440896677|gb|ELR48541.1|
chr10	57231588	57231981	393	6	0.1955	0.8849	-0.6894	-52.1256	Hypo	chr10	57230213	57234283	ENSSSCG00000011103	-	Intron	393	PARD3|gi|440896677|gb|ELR48541.1|
chr10	57246674	57247468	794	50	0.3832	0.905	-0.5218	-661.747	Hypo	chr10	57236044	57250367	ENSSSCG00000011103	-	Intron	794	PARD3|gi|440896677|gb|ELR48541.1|
chr10	57278976	57279716	740	11	0.3346	0.9487	-0.6141	-117.973	Hypo	chr10	57252743	57297658	ENSSSCG00000011103	-	Intron	740	PARD3|gi|440896677|gb|ELR48541.1|
chr10	57302064	57302470	406	8	0.4995	0.9605	-0.4611	-61.0787	Hypo	chr10	57297790	57317560	ENSSSCG00000011103	-	Intron	406	PARD3|gi|440896677|gb|ELR48541.1|
chr10	57311673	57311904	231	12	0.1704	0.7164	-0.5459	-96.8389	Hypo	chr10	57297790	57317560	ENSSSCG00000011103	-	Intron	231	PARD3|gi|440896677|gb|ELR48541.1|
chr10	57331838	57332043	205	8	0.3876	0.8798	-0.4921	-55.4122	Hypo	chr10	57317736	57351771	ENSSSCG00000011103	-	Intron	205	PARD3|gi|440896677|gb|ELR48541.1|
chr10	57596041	57596139	98	11	0.4238	0.7345	-0.3107	-69.5116	Hypo	chr10	57595784	57600293	ENSSSCG00000031709	-	Intron	98	NA|gi|465950493|gb|EMP23845.1|
chr10	57598752	57598978	226	12	0.395	0.7888	-0.3938	-80.9521	Hypo	chr10	57595784	57600293	ENSSSCG00000031709	-	Intron	226	NA|gi|465950493|gb|EMP23845.1|
chr10	57830940	57831235	295	13	0.2353	0.5874	-0.3521	-84.1282	Hypo	chr10	57829870	57838789	ENSSSCG00000011106	+	Intron	295	CREM|gi|350589607|ref|XP_003130858.3|
chr10	57862939	57863115	176	8	0.2964	0.8914	-0.595	-69.6818	Hypo	chr10	57847202	57866076	ENSSSCG00000011106	+	Intron	176	CREM|gi|350589607|ref|XP_003130858.3|
chr10	57862939	57863115	176	8	0.2964	0.8914	-0.595	-69.6818	Hypo	chr10	57862607	57866076	ENSSSCG00000011106	+	Intron	176	CREM|gi|350589607|ref|XP_003130858.3|
chr10	57874056	57874151	95	8	0.1804	0.7712	-0.5908	-69.1306	Hypo	chr10	57866461	57891100	ENSSSCG00000011106	+	Intron	95	CREM|gi|350589607|ref|XP_003130858.3|
chr10	57952683	57952875	192	10	0.4676	0.9503	-0.4827	-67.1478	Hypo	chr10	57929754	58021215	ENSSSCG00000011107	+	Intron	192	CCNY|gi|528972715|ref|XP_005214331.1|
chr10	57998595	57998995	400	19	0.5157	0.8378	-0.3221	-115.465	Hypo	chr10	57929754	58021215	ENSSSCG00000011107	+	Intron	400	CCNY|gi|528972715|ref|XP_005214331.1|
chr10	58000307	58000785	478	16	0.3358	0.8718	-0.536	-153.742	Hypo	chr10	57929754	58021215	ENSSSCG00000011107	+	Intron	478	CCNY|gi|528972715|ref|XP_005214331.1|
chr10	58019255	58019536	281	15	0.3862	0.8414	-0.4552	-109.559	Hypo	chr10	57929754	58021215	ENSSSCG00000011107	+	Intron	281	CCNY|gi|528972715|ref|XP_005214331.1|
chr10	58078970	58079309	339	13	0.185	0.6561	-0.4711	-95.9225	Hypo	chr10	58051113	58086767	ENSSSCG00000011107	+	Intron	339	CCNY|gi|528972715|ref|XP_005214331.1|
chr10	5912792	5912901	109	6	0.7789	0.3365	0.4424	32.331	Hyper	chr10	5907898	5913682	ENSSSCG00000038066	-	Intron	109	USH2A|gi|602712293|ref|XP_007466379.1|
chr10	59227526	59227628	102	9	0.4306	0.7515	-0.3209	-50.2261	Hypo	chr10	59218269	59235336	ENSSSCG00000011111	-	Intron	102	CAMK1D|gi|744604117|ref|XP_010991598.1|
chr10	59250479	59250548	69	7	0.4743	0.786	-0.3117	-39.1739	Hypo	chr10	59235412	59255464	ENSSSCG00000011111	-	Intron	69	CAMK1D|gi|744604117|ref|XP_010991598.1|
chr10	59261304	59261484	180	16	0.5599	0.9261	-0.3662	-109.004	Hypo	chr10	59255591	59262069	ENSSSCG00000011111	-	Intron	180	CAMK1D|gi|744604117|ref|XP_010991598.1|
chr10	59271670	59271777	107	9	0.5902	0.8729	-0.2827	-62.7202	Hypo	chr10	59262208	59358967	ENSSSCG00000011111	-	Intron	107	CAMK1D|gi|744604117|ref|XP_010991598.1|
chr10	59306837	59306889	52	4	0.3734	0.8194	-0.4461	-20.3559	Hypo	chr10	59262208	59358967	ENSSSCG00000011111	-	Intron	52	CAMK1D|gi|744604117|ref|XP_010991598.1|
chr10	59307680	59307792	112	7	0.5691	0.8786	-0.3095	-39.633	Hypo	chr10	59262208	59358967	ENSSSCG00000011111	-	Intron	112	CAMK1D|gi|744604117|ref|XP_010991598.1|
chr10	59321400	59321584	184	4	0.6037	0.9269	-0.3232	-23.6492	Hypo	chr10	59262208	59358967	ENSSSCG00000011111	-	Intron	184	CAMK1D|gi|744604117|ref|XP_010991598.1|
chr10	59353528	59353932	404	12	0.3591	0.9028	-0.5437	-105.875	Hypo	chr10	59262208	59358967	ENSSSCG00000011111	-	Intron	404	CAMK1D|gi|744604117|ref|XP_010991598.1|
chr10	59362633	59362722	89	7	0.6228	0.9503	-0.3275	-50.0854	Hypo	chr10	59359042	59454303	ENSSSCG00000011111	-	Intron	89	CAMK1D|gi|744604117|ref|XP_010991598.1|
chr10	59374066	59374227	161	4	0.3313	0.8046	-0.4733	-24.9155	Hypo	chr10	59359042	59454303	ENSSSCG00000011111	-	Intron	161	CAMK1D|gi|744604117|ref|XP_010991598.1|
chr10	59407987	59408041	54	5	0.6375	0.8852	-0.2477	-31.3771	Hypo	chr10	59359042	59454303	ENSSSCG00000011111	-	Intron	54	CAMK1D|gi|744604117|ref|XP_010991598.1|
chr10	59423373	59423696	323	15	0.4713	0.9	-0.4287	-109.52	Hypo	chr10	59359042	59454303	ENSSSCG00000011111	-	Intron	323	CAMK1D|gi|744604117|ref|XP_010991598.1|
chr10	59459101	59459158	57	5	0.6683	0.9348	-0.2666	-26.4893	Hypo	chr10	59454435	59522031	ENSSSCG00000011111	-	Intron	57	CAMK1D|gi|744604117|ref|XP_010991598.1|
chr10	59459101	59459158	57	5	0.6683	0.9348	-0.2666	-26.4893	Hypo	chr10	59454435	59629994	ENSSSCG00000011111	-	Intron	57	CAMK1D|gi|744604117|ref|XP_010991598.1|
chr10	59461027	59461094	67	5	0.4521	0.8148	-0.3626	-28.2988	Hypo	chr10	59454435	59522031	ENSSSCG00000011111	-	Intron	67	CAMK1D|gi|744604117|ref|XP_010991598.1|
chr10	59461027	59461094	67	5	0.4521	0.8148	-0.3626	-28.2988	Hypo	chr10	59454435	59629994	ENSSSCG00000011111	-	Intron	67	CAMK1D|gi|744604117|ref|XP_010991598.1|
chr10	59523635	59523752	117	7	0.3992	0.8747	-0.4755	-48.1389	Hypo	chr10	59454435	59629994	ENSSSCG00000011111	-	Intron	117	CAMK1D|gi|744604117|ref|XP_010991598.1|
chr10	59523635	59523752	117	7	0.3992	0.8747	-0.4755	-48.1389	Hypo	chr10	59522039	59524039	ENSSSCG00000011111	-	Promoter	117	CAMK1D|gi|744604117|ref|XP_010991598.1|
chr10	59602558	59602709	151	13	0.6326	0.9134	-0.2808	-88.2457	Hypo	chr10	59454435	59629994	ENSSSCG00000011111	-	Intron	151	CAMK1D|gi|744604117|ref|XP_010991598.1|
chr10	59608256	59608398	142	15	0.5213	0.8739	-0.3526	-91.1115	Hypo	chr10	59454435	59629994	ENSSSCG00000011111	-	Intron	142	CAMK1D|gi|744604117|ref|XP_010991598.1|
chr10	59608603	59608682	79	9	0.5391	0.8368	-0.2977	-53.975	Hypo	chr10	59454435	59629994	ENSSSCG00000011111	-	Intron	79	CAMK1D|gi|744604117|ref|XP_010991598.1|
chr10	59692178	59692240	62	10	0.3582	0.7851	-0.4268	-55.8658	Hypo	chr10	59681529	60033925	ENSSSCG00000022247	-	Intron	62	PROSER2|gi|335296606|ref|XP_003357817.1|
chr10	598673	599079	406	12	0.3827	0.854	-0.4713	-76.59	Hypo	chr10	592335	598809	ENSSSCG00000010801	-	Intron	136	CDC73|gi|22122445|ref|NP_666103.1|
chr10	598673	599079	406	12	0.3827	0.854	-0.4713	-76.59	Hypo	chr10	598809	598867	ENSSSCG00000010801	-	Exon	58	CDC73|gi|22122445|ref|NP_666103.1|
chr10	598673	599079	406	12	0.3827	0.854	-0.4713	-76.59	Hypo	chr10	598867	641702	ENSSSCG00000010801	-	Intron	212	CDC73|gi|22122445|ref|NP_666103.1|
chr10	59875912	59876015	103	19	0.8118	0.5267	0.2851	125.749	Hyper	chr10	59681529	60033925	ENSSSCG00000022247	-	Intron	103	PROSER2|gi|335296606|ref|XP_003357817.1|
chr10	59875912	59876015	103	19	0.8118	0.5267	0.2851	125.749	Hyper	chr10	59774537	59893101	ENSSSCG00000011117	+	Intron	103	NA|gi|989905873|ref|XP_015441100.1|
chr10	59875912	59876015	103	19	0.8118	0.5267	0.2851	125.749	Hyper	chr10	59875245	59877245	ENSSSCG00000039539	-	Promoter	103	DHTKD1|gi|594627731|ref|XP_007167477.1|
chr10	59875912	59876015	103	19	0.8118	0.5267	0.2851	125.749	Hyper	chr10	59875290	59877290	ENSSSCG00000039539	-	Promoter	103	DHTKD1|gi|594627731|ref|XP_007167477.1|
chr10	59875912	59876015	103	19	0.8118	0.5267	0.2851	125.749	Hyper	chr10	59875291	59877291	ENSSSCG00000039539	-	Promoter	103	DHTKD1|gi|594627731|ref|XP_007167477.1|
chr10	59895587	59895952	365	11	0.2816	0.8195	-0.5379	-84.4808	Hypo	chr10	59681529	60033925	ENSSSCG00000022247	-	Intron	365	PROSER2|gi|335296606|ref|XP_003357817.1|
chr10	59895587	59895952	365	11	0.2816	0.8195	-0.5379	-84.4808	Hypo	chr10	59893186	59898903	ENSSSCG00000011117	+	Intron	365	NA|gi|989905873|ref|XP_015441100.1|
chr10	59898864	59898935	71	4	0.4705	0.9596	-0.4891	-30.6524	Hypo	chr10	59681529	60033925	ENSSSCG00000022247	-	Intron	71	PROSER2|gi|335296606|ref|XP_003357817.1|
chr10	59898864	59898935	71	4	0.4705	0.9596	-0.4891	-30.6524	Hypo	chr10	59893186	59898903	ENSSSCG00000011117	+	Intron	39	NA|gi|989905873|ref|XP_015441100.1|
chr10	59898864	59898935	71	4	0.4705	0.9596	-0.4891	-30.6524	Hypo	chr10	59896921	59898921	ENSSSCG00000020909	+	Promoter	57	NA|gi|470626829|ref|XP_004320480.1|
chr10	59898864	59898935	71	4	0.4705	0.9596	-0.4891	-30.6524	Hypo	chr10	59898903	59899282	ENSSSCG00000011117	+	Exon	32	NA|gi|989905873|ref|XP_015441100.1|
chr10	59898864	59898935	71	4	0.4705	0.9596	-0.4891	-30.6524	Hypo	chr10	59898903	59899282	ENSSSCG00000011117	+	UTR5	32	NA|gi|989905873|ref|XP_015441100.1|
chr10	59898864	59898935	71	4	0.4705	0.9596	-0.4891	-30.6524	Hypo	chr10	59898921	59899074	ENSSSCG00000020909	+	Exon	14	NA|gi|470626829|ref|XP_004320480.1|
chr10	59929038	59929276	238	11	0.5898	0.9644	-0.3746	-80.2343	Hypo	chr10	59681529	60033925	ENSSSCG00000022247	-	Intron	238	PROSER2|gi|335296606|ref|XP_003357817.1|
chr10	59929038	59929276	238	11	0.5898	0.9644	-0.3746	-80.2343	Hypo	chr10	59926807	59943951	ENSSSCG00000011117	+	Intron	238	NA|gi|989905873|ref|XP_015441100.1|
chr10	59929038	59929276	238	11	0.5898	0.9644	-0.3746	-80.2343	Hypo	chr10	59926809	59935908	ENSSSCG00000011117	+	Intron	238	NA|gi|989905873|ref|XP_015441100.1|
chr10	59930468	59932069	1601	27	0.15	0.8689	-0.7189	-463.321	Hypo	chr10	59681529	60033925	ENSSSCG00000022247	-	Intron	1601	PROSER2|gi|335296606|ref|XP_003357817.1|
chr10	59930468	59932069	1601	27	0.15	0.8689	-0.7189	-463.321	Hypo	chr10	59926807	59943951	ENSSSCG00000011117	+	Intron	1601	NA|gi|989905873|ref|XP_015441100.1|
chr10	59930468	59932069	1601	27	0.15	0.8689	-0.7189	-463.321	Hypo	chr10	59926809	59935908	ENSSSCG00000011117	+	Intron	1601	NA|gi|989905873|ref|XP_015441100.1|
chr10	59932261	59932370	109	6	0.2522	0.8317	-0.5796	-52.8448	Hypo	chr10	59681529	60033925	ENSSSCG00000022247	-	Intron	109	PROSER2|gi|335296606|ref|XP_003357817.1|
chr10	59932261	59932370	109	6	0.2522	0.8317	-0.5796	-52.8448	Hypo	chr10	59926807	59943951	ENSSSCG00000011117	+	Intron	109	NA|gi|989905873|ref|XP_015441100.1|
chr10	59932261	59932370	109	6	0.2522	0.8317	-0.5796	-52.8448	Hypo	chr10	59926809	59935908	ENSSSCG00000011117	+	Intron	109	NA|gi|989905873|ref|XP_015441100.1|
chr10	59937369	59937701	332	8	0.2763	0.9739	-0.6976	-84.9164	Hypo	chr10	59681529	60033925	ENSSSCG00000022247	-	Intron	332	PROSER2|gi|335296606|ref|XP_003357817.1|
chr10	59937369	59937701	332	8	0.2763	0.9739	-0.6976	-84.9164	Hypo	chr10	59926807	59943951	ENSSSCG00000011117	+	Intron	332	NA|gi|989905873|ref|XP_015441100.1|
chr10	59937369	59937701	332	8	0.2763	0.9739	-0.6976	-84.9164	Hypo	chr10	59936017	59943951	ENSSSCG00000011117	+	Intron	332	NA|gi|989905873|ref|XP_015441100.1|
chr10	59952588	59953029	441	21	0.5123	0.9417	-0.4294	-156.224	Hypo	chr10	59681529	60033925	ENSSSCG00000022247	-	Intron	441	PROSER2|gi|335296606|ref|XP_003357817.1|
chr10	59952588	59953029	441	21	0.5123	0.9417	-0.4294	-156.224	Hypo	chr10	59951686	59953500	ENSSSCG00000011117	+	Intron	441	NA|gi|989905873|ref|XP_015441100.1|
chr10	59959189	59959633	444	19	0.4321	0.9536	-0.5216	-216.808	Hypo	chr10	59681529	60033925	ENSSSCG00000022247	-	Intron	444	PROSER2|gi|335296606|ref|XP_003357817.1|
chr10	59959189	59959633	444	19	0.4321	0.9536	-0.5216	-216.808	Hypo	chr10	59957548	59963603	ENSSSCG00000011117	+	Intron	444	NA|gi|989905873|ref|XP_015441100.1|
chr10	59968629	59968957	328	8	0.2131	0.88	-0.6668	-80.6423	Hypo	chr10	59681529	60033925	ENSSSCG00000022247	-	Intron	328	PROSER2|gi|335296606|ref|XP_003357817.1|
chr10	59968629	59968957	328	8	0.2131	0.88	-0.6668	-80.6423	Hypo	chr10	59963743	59970137	ENSSSCG00000011117	+	Intron	328	NA|gi|989905873|ref|XP_015441100.1|
chr10	599801	600402	601	22	0.1925	0.8415	-0.6491	-263.603	Hypo	chr10	598867	641702	ENSSSCG00000010801	-	Intron	601	CDC73|gi|22122445|ref|NP_666103.1|
chr10	60007440	60007562	122	14	0.5769	0.9092	-0.3323	-82.0235	Hypo	chr10	59681529	60033925	ENSSSCG00000022247	-	Intron	122	PROSER2|gi|335296606|ref|XP_003357817.1|
chr10	60007440	60007562	122	14	0.5769	0.9092	-0.3323	-82.0235	Hypo	chr10	59986966	60047633	ENSSSCG00000011117	+	Intron	122	NA|gi|989905873|ref|XP_015441100.1|
chr10	60007440	60007562	122	14	0.5769	0.9092	-0.3323	-82.0235	Hypo	chr10	59986966	60088701	ENSSSCG00000011117	+	Intron	122	NA|gi|989905873|ref|XP_015441100.1|
chr10	60007440	60007562	122	14	0.5769	0.9092	-0.3323	-82.0235	Hypo	chr10	59986966	60105379	ENSSSCG00000011117	+	Intron	122	NA|gi|989905873|ref|XP_015441100.1|
chr10	60030328	60030751	423	27	0.2657	0.6245	-0.3588	-188.242	Hypo	chr10	59681529	60033925	ENSSSCG00000022247	-	Intron	423	PROSER2|gi|335296606|ref|XP_003357817.1|
chr10	60030328	60030751	423	27	0.2657	0.6245	-0.3588	-188.242	Hypo	chr10	59986966	60047633	ENSSSCG00000011117	+	Intron	423	NA|gi|989905873|ref|XP_015441100.1|
chr10	60030328	60030751	423	27	0.2657	0.6245	-0.3588	-188.242	Hypo	chr10	59986966	60088701	ENSSSCG00000011117	+	Intron	423	NA|gi|989905873|ref|XP_015441100.1|
chr10	60030328	60030751	423	27	0.2657	0.6245	-0.3588	-188.242	Hypo	chr10	59986966	60105379	ENSSSCG00000011117	+	Intron	423	NA|gi|989905873|ref|XP_015441100.1|
chr10	6003395	6003448	53	7	0.7605	0.4101	0.3504	38.0442	Hyper	chr10	5998216	6007354	ENSSSCG00000038066	-	Intron	53	USH2A|gi|602712293|ref|XP_007466379.1|
chr10	60078460	60078646	186	6	0.488	0.94	-0.452	-39.7939	Hypo	chr10	59986966	60088701	ENSSSCG00000011117	+	Intron	186	NA|gi|989905873|ref|XP_015441100.1|
chr10	60078460	60078646	186	6	0.488	0.94	-0.452	-39.7939	Hypo	chr10	59986966	60105379	ENSSSCG00000011117	+	Intron	186	NA|gi|989905873|ref|XP_015441100.1|
chr10	60078460	60078646	186	6	0.488	0.94	-0.452	-39.7939	Hypo	chr10	60077310	60079310	ENSSSCG00000022247	-	Promoter	186	PROSER2|gi|335296606|ref|XP_003357817.1|
chr10	60223289	60223657	368	12	0.2002	0.6993	-0.4991	-78.9839	Hypo	chr10	60193770	60258612	ENSSSCG00000011120	+	Intron	368	USP6NL|gi|311265872|ref|XP_003130865.1|
chr10	60249357	60249659	302	10	0.4679	0.9316	-0.4638	-72.6741	Hypo	chr10	60193770	60258612	ENSSSCG00000011120	+	Intron	302	USP6NL|gi|311265872|ref|XP_003130865.1|
chr10	60249357	60249659	302	10	0.4679	0.9316	-0.4638	-72.6741	Hypo	chr10	60241224	60258612	ENSSSCG00000011120	+	Intron	302	USP6NL|gi|311265872|ref|XP_003130865.1|
chr10	60274850	60275163	313	4	0.0975	0.9589	-0.8614	-82.24	Hypo	chr10	60258699	60329857	ENSSSCG00000011120	+	Intron	313	USP6NL|gi|311265872|ref|XP_003130865.1|
chr10	60274850	60275163	313	4	0.0975	0.9589	-0.8614	-82.24	Hypo	chr10	60258699	60334395	ENSSSCG00000011120	+	Intron	313	USP6NL|gi|311265872|ref|XP_003130865.1|
chr10	60304268	60304374	106	4	0.4123	0.9484	-0.5361	-29.077	Hypo	chr10	60258699	60329857	ENSSSCG00000011120	+	Intron	106	USP6NL|gi|311265872|ref|XP_003130865.1|
chr10	60304268	60304374	106	4	0.4123	0.9484	-0.5361	-29.077	Hypo	chr10	60258699	60334395	ENSSSCG00000011120	+	Intron	106	USP6NL|gi|311265872|ref|XP_003130865.1|
chr10	60309640	60309887	247	10	0.3636	0.977	-0.6134	-100.13	Hypo	chr10	60258699	60329857	ENSSSCG00000011120	+	Intron	247	USP6NL|gi|311265872|ref|XP_003130865.1|
chr10	60309640	60309887	247	10	0.3636	0.977	-0.6134	-100.13	Hypo	chr10	60258699	60334395	ENSSSCG00000011120	+	Intron	247	USP6NL|gi|311265872|ref|XP_003130865.1|
chr10	60689898	60689965	67	5	0.6036	0.8907	-0.2871	-28.0035	Hypo	chr10	60621702	60712987	ENSSSCG00000011121	-	Intron	67	NA|gi|134152680|ref|NP_006552.3|
chr10	60689898	60689965	67	5	0.6036	0.8907	-0.2871	-28.0035	Hypo	chr10	60621702	60713184	ENSSSCG00000011121	-	UTR5	67	NA|gi|134152680|ref|NP_006552.3|
chr10	60689898	60689965	67	5	0.6036	0.8907	-0.2871	-28.0035	Hypo	chr10	60660524	60712987	ENSSSCG00000011121	-	Intron	67	NA|gi|134152680|ref|NP_006552.3|
chr10	60691020	60691335	315	18	0.4797	0.926	-0.4463	-150.955	Hypo	chr10	60621702	60712987	ENSSSCG00000011121	-	Intron	315	NA|gi|134152680|ref|NP_006552.3|
chr10	60691020	60691335	315	18	0.4797	0.926	-0.4463	-150.955	Hypo	chr10	60621702	60713184	ENSSSCG00000011121	-	UTR5	315	NA|gi|134152680|ref|NP_006552.3|
chr10	60691020	60691335	315	18	0.4797	0.926	-0.4463	-150.955	Hypo	chr10	60660524	60712987	ENSSSCG00000011121	-	Intron	315	NA|gi|134152680|ref|NP_006552.3|
chr10	60788772	60788856	84	5	0.7357	0.9731	-0.2374	-38.1992	Hypo	chr10	60713184	60854673	ENSSSCG00000011121	-	Intron	84	NA|gi|134152680|ref|NP_006552.3|
chr10	60788772	60788856	84	5	0.7357	0.9731	-0.2374	-38.1992	Hypo	chr10	60713184	60867104	ENSSSCG00000011121	-	Intron	84	NA|gi|134152680|ref|NP_006552.3|
chr10	60799197	60799525	328	21	0.1535	0.5166	-0.3631	-141.934	Hypo	chr10	60713184	60854673	ENSSSCG00000011121	-	Intron	328	NA|gi|134152680|ref|NP_006552.3|
chr10	60799197	60799525	328	21	0.1535	0.5166	-0.3631	-141.934	Hypo	chr10	60713184	60867104	ENSSSCG00000011121	-	Intron	328	NA|gi|134152680|ref|NP_006552.3|
chr10	60801478	60801933	455	45	0.2523	0.5981	-0.3458	-353.318	Hypo	chr10	60713184	60854673	ENSSSCG00000011121	-	Intron	455	NA|gi|134152680|ref|NP_006552.3|
chr10	60801478	60801933	455	45	0.2523	0.5981	-0.3458	-353.318	Hypo	chr10	60713184	60867104	ENSSSCG00000011121	-	Intron	455	NA|gi|134152680|ref|NP_006552.3|
chr10	60801478	60801933	455	45	0.2523	0.5981	-0.3458	-353.318	Hypo	chr10	60801285	60801747	chr10:60801285:60801747|CGI	+	CGI	269	NA
chr10	6086107	6086167	60	4	0.9113	0.4117	0.4997	22.7478	Hyper	chr10	6070106	6087092	ENSSSCG00000038066	-	Intron	60	USH2A|gi|602712293|ref|XP_007466379.1|
chr10	6124412	6124495	83	14	0.7641	0.392	0.3721	89.6718	Hyper	chr10	6121270	6126920	ENSSSCG00000038066	-	Intron	83	USH2A|gi|602712293|ref|XP_007466379.1|
chr10	6142212	6142402	190	4	0.8832	0.3544	0.5288	25.2301	Hyper	chr10	6137516	6169698	ENSSSCG00000038066	-	Intron	190	USH2A|gi|602712293|ref|XP_007466379.1|
chr10	621792	621886	94	7	0.6376	0.956	-0.3184	-39.8319	Hypo	chr10	598867	641702	ENSSSCG00000010801	-	Intron	94	CDC73|gi|22122445|ref|NP_666103.1|
chr10	6270914	6270977	63	5	0.0719	0.4154	-0.3435	-34.9576	Hypo	chr10	6240371	6282307	ENSSSCG00000038066	-	Intron	63	USH2A|gi|602712293|ref|XP_007466379.1|
chr10	6271027	6271429	402	29	0.2877	0.6129	-0.3252	-191.908	Hypo	chr10	6240371	6282307	ENSSSCG00000038066	-	Intron	402	USH2A|gi|602712293|ref|XP_007466379.1|
chr10	63422369	63422994	625	14	0.1551	0.9208	-0.7657	-281.408	Hypo	chr10	63422187	63423676	ENSSSCG00000011127	-	Exon	625	TAF3|gi|795229064|ref|XP_011807019.1|
chr10	63422369	63422994	625	14	0.1551	0.9208	-0.7657	-281.408	Hypo	chr10	63422187	63423676	ENSSSCG00000011127	-	UTR3	625	TAF3|gi|795229064|ref|XP_011807019.1|
chr10	63443420	63443635	215	6	0.446	0.8874	-0.4414	-36.4446	Hypo	chr10	63428295	63447678	ENSSSCG00000011127	-	Intron	215	TAF3|gi|795229064|ref|XP_011807019.1|
chr10	63534605	63534726	121	14	0.4927	0.9081	-0.4154	-101.687	Hypo	chr10	63461757	63570147	ENSSSCG00000011127	-	Intron	121	TAF3|gi|795229064|ref|XP_011807019.1|
chr10	63573590	63573801	211	9	0.4528	0.8628	-0.41	-59.7883	Hypo	chr10	63570390	63576028	ENSSSCG00000011127	-	Intron	211	TAF3|gi|795229064|ref|XP_011807019.1|
chr10	63573590	63573801	211	9	0.4528	0.8628	-0.41	-59.7883	Hypo	chr10	63570390	63577009	ENSSSCG00000011127	-	Intron	211	TAF3|gi|795229064|ref|XP_011807019.1|
chr10	63715696	63716078	382	26	0.3669	0.7943	-0.4274	-189.656	Hypo	chr10	63713229	63730777	ENSSSCG00000011129	+	Intron	382	ITIH5|gi|311265878|ref|XP_003130868.1|
chr10	63722380	63722669	289	22	0.7631	0.3014	0.4617	167.446	Hyper	chr10	63713229	63730777	ENSSSCG00000011129	+	Intron	289	ITIH5|gi|311265878|ref|XP_003130868.1|
chr10	63733625	63733859	234	5	0.4442	0.9511	-0.507	-31.9717	Hypo	chr10	63731758	63747631	ENSSSCG00000011129	+	Intron	234	ITIH5|gi|311265878|ref|XP_003130868.1|
chr10	63875072	63875396	324	61	0.1504	0.4126	-0.2621	-425.481	Hypo	chr10	63874965	63876965	ENSSSCG00000024480	+	Promoter	324	SFMBT2|gi|593742439|ref|XP_007126639.1|
chr10	63875072	63875396	324	61	0.1504	0.4126	-0.2621	-425.481	Hypo	chr10	63875119	63881379	chr10:63875119:63881379|CGI	+	CGI	277	NA
chr10	639617	639790	173	4	0.475	0.9697	-0.4947	-28.9939	Hypo	chr10	598867	641702	ENSSSCG00000010801	-	Intron	173	CDC73|gi|22122445|ref|NP_666103.1|
chr10	64154777	64154911	134	18	0.6108	0.3195	0.2914	105.474	Hyper	chr10	64154478	64156478	ENSSSCG00000020598	-	Promoter	134	U6|.
chr10	64448735	64448917	182	12	0.7016	0.2875	0.4141	76.2605	Hyper	chr10	64443013	64498377	ENSSSCG00000011131	+	Intron	182	PRKCQ|gi|466067713|ref|XP_004281744.1|
chr10	64448735	64448917	182	12	0.7016	0.2875	0.4141	76.2605	Hyper	chr10	64443950	64498377	ENSSSCG00000011131	+	Intron	182	PRKCQ|gi|466067713|ref|XP_004281744.1|
chr10	64464815	64465028	213	7	0.5676	0.1468	0.4208	43.8439	Hyper	chr10	64443013	64498377	ENSSSCG00000011131	+	Intron	213	PRKCQ|gi|466067713|ref|XP_004281744.1|
chr10	64464815	64465028	213	7	0.5676	0.1468	0.4208	43.8439	Hyper	chr10	64443950	64498377	ENSSSCG00000011131	+	Intron	213	PRKCQ|gi|466067713|ref|XP_004281744.1|
chr10	64464815	64465028	213	7	0.5676	0.1468	0.4208	43.8439	Hyper	chr10	64458491	64498377	ENSSSCG00000011131	+	Intron	213	PRKCQ|gi|466067713|ref|XP_004281744.1|
chr10	6470766	6471209	443	19	0.225	0.6749	-0.4499	-126.528	Hypo	chr10	6459471	6471730	ENSSSCG00000038066	-	Intron	443	USH2A|gi|602712293|ref|XP_007466379.1|
chr10	64787768	64787838	70	4	0.3188	0.7253	-0.4065	-23.9324	Hypo	chr10	64786623	64788260	ENSSSCG00000011133	-	Intron	70	PFKFB3|gi|635051480|ref|XP_008000387.1|
chr10	64796552	64796683	131	9	0.4176	0.7707	-0.3531	-57.8677	Hypo	chr10	64794953	64800837	ENSSSCG00000011133	-	Intron	131	PFKFB3|gi|635051480|ref|XP_008000387.1|
chr10	64796552	64796683	131	9	0.4176	0.7707	-0.3531	-57.8677	Hypo	chr10	64794953	64801861	ENSSSCG00000011133	-	Intron	131	PFKFB3|gi|635051480|ref|XP_008000387.1|
chr10	64796552	64796683	131	9	0.4176	0.7707	-0.3531	-57.8677	Hypo	chr10	64794953	64858721	ENSSSCG00000011133	-	Intron	131	PFKFB3|gi|635051480|ref|XP_008000387.1|
chr10	64988461	64988564	103	8	0.3268	0.7458	-0.419	-44.6909	Hypo	chr10	64988070	64990365	ENSSSCG00000022849	+	Intron	103	IL2RA|gi|564113354|gb|AHB64321.1|
chr10	650049	650497	448	10	0.4242	0.9441	-0.5199	-74.763	Hypo	chr10	649528	653539	ENSSSCG00000010801	-	Intron	448	CDC73|gi|22122445|ref|NP_666103.1|
chr10	65025702	65026315	613	10	0.4658	0.9303	-0.4645	-56.8534	Hypo	chr10	65022808	65040562	ENSSSCG00000021815	+	Intron	613	NA|gi|350589646|ref|XP_003357829.2|
chr10	65028779	65029041	262	14	0.6201	0.2223	0.3977	91.6026	Hyper	chr10	65022808	65040562	ENSSSCG00000021815	+	Intron	262	NA|gi|350589646|ref|XP_003357829.2|
chr10	65031077	65032002	925	16	0.1195	0.8708	-0.7513	-242.844	Hypo	chr10	65022808	65040562	ENSSSCG00000021815	+	Intron	925	NA|gi|350589646|ref|XP_003357829.2|
chr10	65042449	65042756	307	30	0.7818	0.4817	0.3001	193.821	Hyper	chr10	65040757	65042868	ENSSSCG00000021815	+	Intron	307	NA|gi|350589646|ref|XP_003357829.2|
chr10	65162155	65162235	80	5	0.3351	0.6722	-0.337	-28.938	Hypo	chr10	65160939	65174466	ENSSSCG00000011137	+	Intron	80	GDI2|gi|48675953|ref|NP_001001643.1|
chr10	65234959	65235543	584	20	0.3661	0.8109	-0.4449	-146.495	Hypo	chr10	65234888	65234992	ENSSSCG00000011136	-	Exon	33	FAM208B|gi|594627794|ref|XP_007167507.1|
chr10	65234959	65235543	584	20	0.3661	0.8109	-0.4449	-146.495	Hypo	chr10	65234992	65235847	ENSSSCG00000011136	-	Intron	551	FAM208B|gi|594627794|ref|XP_007167507.1|
chr10	65276026	65276500	474	36	0.1377	0.4532	-0.3155	-261.895	Hypo	chr10	65275326	65276150	chr10:65275326:65276150|CGI	+	CGI	124	NA
chr10	65276026	65276500	474	36	0.1377	0.4532	-0.3155	-261.895	Hypo	chr10	65275632	65276789	ENSSSCG00000011145	+	Intron	474	ASB13|gi|927187648|ref|XP_013835786.1|
chr10	65276026	65276500	474	36	0.1377	0.4532	-0.3155	-261.895	Hypo	chr10	65275632	65289627	ENSSSCG00000011145	+	Intron	474	ASB13|gi|927187648|ref|XP_013835786.1|
chr10	65373133	65373201	68	5	0.3419	0.7064	-0.3645	-26.5655	Hypo	chr10	65372497	65374497	ENSSSCG00000031414	-	Promoter	68	NA|gi|927187687|ref|XP_013835794.1|
chr10	65373277	65373585	308	22	0.2443	0.6033	-0.359	-132.933	Hypo	chr10	65372497	65374497	ENSSSCG00000031414	-	Promoter	308	NA|gi|927187687|ref|XP_013835794.1|
chr10	65435132	65436075	943	78	0.5312	0.1989	0.3323	606.67	Hyper	chr10	65433627	65452402	ENSSSCG00000023105	-	Intron	943	NET1|gi|927187728|ref|XP_013835798.1|
chr10	65436170	65436226	56	7	0.8263	0.4721	0.3542	42.5686	Hyper	chr10	65433627	65452402	ENSSSCG00000023105	-	Intron	56	NET1|gi|927187728|ref|XP_013835798.1|
chr10	65448492	65448999	507	13	0.186	0.8871	-0.7011	-136.983	Hypo	chr10	65433627	65452402	ENSSSCG00000023105	-	Intron	507	NET1|gi|927187728|ref|XP_013835798.1|
chr10	65575523	65575764	241	8	0.245	0.7832	-0.5382	-66.6338	Hypo	chr10	65565979	65589729	ENSSSCG00000011147	+	Intron	241	NA|gi|113205730|ref|NP_001038034.1|
chr10	65575523	65575764	241	8	0.245	0.7832	-0.5382	-66.6338	Hypo	chr10	65568498	65642364	ENSSSCG00000011147	+	Intron	241	NA|gi|113205730|ref|NP_001038034.1|
chr10	65575523	65575764	241	8	0.245	0.7832	-0.5382	-66.6338	Hypo	chr10	65574486	65576486	ENSSSCG00000011147	+	Promoter	241	NA|gi|113205730|ref|NP_001038034.1|
chr10	65578980	65579089	109	12	0.4073	0.7569	-0.3495	-76.1518	Hypo	chr10	65565979	65589729	ENSSSCG00000011147	+	Intron	109	NA|gi|113205730|ref|NP_001038034.1|
chr10	65578980	65579089	109	12	0.4073	0.7569	-0.3495	-76.1518	Hypo	chr10	65568498	65642364	ENSSSCG00000011147	+	Intron	109	NA|gi|113205730|ref|NP_001038034.1|
chr10	65578980	65579089	109	12	0.4073	0.7569	-0.3495	-76.1518	Hypo	chr10	65576550	65580381	ENSSSCG00000011147	+	Intron	109	NA|gi|113205730|ref|NP_001038034.1|
chr10	65578980	65579089	109	12	0.4073	0.7569	-0.3495	-76.1518	Hypo	chr10	65577514	65579514	ENSSSCG00000011147	+	Promoter	109	NA|gi|113205730|ref|NP_001038034.1|
chr10	65578980	65579089	109	12	0.4073	0.7569	-0.3495	-76.1518	Hypo	chr10	65578906	65579114	ENSSSCG00000011147	+	Exon	109	NA|gi|113205730|ref|NP_001038034.1|
chr10	65578980	65579089	109	12	0.4073	0.7569	-0.3495	-76.1518	Hypo	chr10	65578906	65579114	ENSSSCG00000011147	+	UTR5	109	NA|gi|113205730|ref|NP_001038034.1|
chr10	65584137	65584309	172	10	0.4125	0.7669	-0.3544	-57.3394	Hypo	chr10	65565979	65589729	ENSSSCG00000011147	+	Intron	172	NA|gi|113205730|ref|NP_001038034.1|
chr10	65584137	65584309	172	10	0.4125	0.7669	-0.3544	-57.3394	Hypo	chr10	65568498	65642364	ENSSSCG00000011147	+	Intron	172	NA|gi|113205730|ref|NP_001038034.1|
chr10	65584137	65584309	172	10	0.4125	0.7669	-0.3544	-57.3394	Hypo	chr10	65583951	65585321	ENSSSCG00000011147	+	Intron	172	NA|gi|113205730|ref|NP_001038034.1|
chr10	65584137	65584309	172	10	0.4125	0.7669	-0.3544	-57.3394	Hypo	chr10	65583951	65635582	ENSSSCG00000011147	+	Intron	172	NA|gi|113205730|ref|NP_001038034.1|
chr10	65584383	65584461	78	6	0.3966	0.7747	-0.3781	-38.2736	Hypo	chr10	65565979	65589729	ENSSSCG00000011147	+	Intron	78	NA|gi|113205730|ref|NP_001038034.1|
chr10	65584383	65584461	78	6	0.3966	0.7747	-0.3781	-38.2736	Hypo	chr10	65568498	65642364	ENSSSCG00000011147	+	Intron	78	NA|gi|113205730|ref|NP_001038034.1|
chr10	65584383	65584461	78	6	0.3966	0.7747	-0.3781	-38.2736	Hypo	chr10	65583951	65585321	ENSSSCG00000011147	+	Intron	78	NA|gi|113205730|ref|NP_001038034.1|
chr10	65584383	65584461	78	6	0.3966	0.7747	-0.3781	-38.2736	Hypo	chr10	65583951	65635582	ENSSSCG00000011147	+	Intron	78	NA|gi|113205730|ref|NP_001038034.1|
chr10	65608859	65609067	208	4	0.1612	0.8302	-0.669	-32.6048	Hypo	chr10	65568498	65642364	ENSSSCG00000011147	+	Intron	208	NA|gi|113205730|ref|NP_001038034.1|
chr10	65608859	65609067	208	4	0.1612	0.8302	-0.669	-32.6048	Hypo	chr10	65583951	65635582	ENSSSCG00000011147	+	Intron	208	NA|gi|113205730|ref|NP_001038034.1|
chr10	65608859	65609067	208	4	0.1612	0.8302	-0.669	-32.6048	Hypo	chr10	65585399	65636082	ENSSSCG00000011147	+	Intron	208	NA|gi|113205730|ref|NP_001038034.1|
chr10	65626403	65626617	214	8	0.4056	0.8657	-0.46	-50.9384	Hypo	chr10	65568498	65642364	ENSSSCG00000011147	+	Intron	214	NA|gi|113205730|ref|NP_001038034.1|
chr10	65626403	65626617	214	8	0.4056	0.8657	-0.46	-50.9384	Hypo	chr10	65583951	65635582	ENSSSCG00000011147	+	Intron	214	NA|gi|113205730|ref|NP_001038034.1|
chr10	65626403	65626617	214	8	0.4056	0.8657	-0.46	-50.9384	Hypo	chr10	65585399	65636082	ENSSSCG00000011147	+	Intron	214	NA|gi|113205730|ref|NP_001038034.1|
chr10	65626403	65626617	214	8	0.4056	0.8657	-0.46	-50.9384	Hypo	chr10	65620737	65630229	ENSSSCG00000011147	+	Intron	214	NA|gi|113205730|ref|NP_001038034.1|
chr10	65638682	65638774	92	8	0.2308	0.6876	-0.4568	-50.631	Hypo	chr10	65568498	65642364	ENSSSCG00000011147	+	Intron	92	NA|gi|113205730|ref|NP_001038034.1|
chr10	65638682	65638774	92	8	0.2308	0.6876	-0.4568	-50.631	Hypo	chr10	65636205	65672418	ENSSSCG00000011147	+	Intron	92	NA|gi|113205730|ref|NP_001038034.1|
chr10	65638682	65638774	92	8	0.2308	0.6876	-0.4568	-50.631	Hypo	chr10	65638160	65639782	ENSSSCG00000011147	+	Intron	92	NA|gi|113205730|ref|NP_001038034.1|
chr10	65639860	65639954	94	10	0.436	0.8297	-0.3937	-55.4808	Hypo	chr10	65568498	65642364	ENSSSCG00000011147	+	Intron	94	NA|gi|113205730|ref|NP_001038034.1|
chr10	65639860	65639954	94	10	0.436	0.8297	-0.3937	-55.4808	Hypo	chr10	65636205	65672418	ENSSSCG00000011147	+	Intron	94	NA|gi|113205730|ref|NP_001038034.1|
chr10	65639860	65639954	94	10	0.436	0.8297	-0.3937	-55.4808	Hypo	chr10	65639782	65639948	ENSSSCG00000011147	+	Exon	88	NA|gi|113205730|ref|NP_001038034.1|
chr10	65639860	65639954	94	10	0.436	0.8297	-0.3937	-55.4808	Hypo	chr10	65639782	65639948	ENSSSCG00000011147	+	UTR5	88	NA|gi|113205730|ref|NP_001038034.1|
chr10	65639860	65639954	94	10	0.436	0.8297	-0.3937	-55.4808	Hypo	chr10	65639948	65642364	ENSSSCG00000011147	+	Intron	6	NA|gi|113205730|ref|NP_001038034.1|
chr10	65646304	65646896	592	14	0.2022	0.9327	-0.7304	-216.973	Hypo	chr10	65636205	65672418	ENSSSCG00000011147	+	Intron	592	NA|gi|113205730|ref|NP_001038034.1|
chr10	65646304	65646896	592	14	0.2022	0.9327	-0.7304	-216.973	Hypo	chr10	65642447	65649159	ENSSSCG00000011147	+	Intron	592	NA|gi|113205730|ref|NP_001038034.1|
chr10	65694935	65695795	860	45	0.255	0.8124	-0.5574	-496.021	Hypo	chr10	65693449	65695449	ENSSSCG00000036941	-	Promoter	514	AKR1E2|gi|927187784|ref|XP_013835805.1|
chr10	65694935	65695795	860	45	0.255	0.8124	-0.5574	-496.021	Hypo	chr10	65693463	65695463	ENSSSCG00000036941	-	Promoter	528	AKR1E2|gi|927187784|ref|XP_013835805.1|
chr10	65694935	65695795	860	45	0.255	0.8124	-0.5574	-496.021	Hypo	chr10	65693495	65700417	ENSSSCG00000036941	-	Intron	860	AKR1E2|gi|927187784|ref|XP_013835805.1|
chr10	65697773	65697993	220	15	0.486	0.8442	-0.3582	-99.373	Hypo	chr10	65693495	65700417	ENSSSCG00000036941	-	Intron	220	AKR1E2|gi|927187784|ref|XP_013835805.1|
chr10	66434614	66434751	137	12	0.5359	0.1503	0.3855	79.4957	Hyper	chr10	66434535	66434728	ENSSSCG00000038429	-	Exon	114	NA|gi|927168188|ref|XP_013834215.1|
chr10	66434614	66434751	137	12	0.5359	0.1503	0.3855	79.4957	Hyper	chr10	66434728	66435938	ENSSSCG00000038429	-	Intron	23	NA|gi|927168188|ref|XP_013834215.1|
chr10	66493913	66494004	91	7	0.5844	0.1925	0.3919	43.0115	Hyper	chr10	66493598	66494852	ENSSSCG00000035212	+	Intron	91	KLF6|gi|197251932|ref|NP_001127825.1|
chr10	66752894	66753450	556	75	0.612	0.1882	0.4238	730.212	Hyper	chr10	66742253	66843412	ENSSSCG00000036117	+	Intron	556	NA|.
chr10	66752894	66753450	556	75	0.612	0.1882	0.4238	730.212	Hyper	chr10	66752894	66753539	chr10:66752894:66753539|CGI	+	CGI	556	NA
chr10	66779197	66779327	130	4	0.2394	0.908	-0.6686	-38.5918	Hypo	chr10	66742253	66843412	ENSSSCG00000036117	+	Intron	130	NA|.
chr10	66786781	66787481	700	67	0.3612	0.7446	-0.3833	-619.919	Hypo	chr10	66742253	66843412	ENSSSCG00000036117	+	Intron	700	NA|.
chr10	66786781	66787481	700	67	0.3612	0.7446	-0.3833	-619.919	Hypo	chr10	66785409	66787028	chr10:66785409:66787028|CGI	+	CGI	247	NA
chr10	66821667	66821832	165	6	0.2102	0.744	-0.5338	-39.0504	Hypo	chr10	66742253	66843412	ENSSSCG00000036117	+	Intron	165	NA|.
chr10	66882561	66882633	72	6	0.5241	0.83	-0.3059	-41.5941	Hypo	chr10	66843881	66907973	ENSSSCG00000036117	+	Intron	72	NA|.
chr10	6734726	6734854	128	9	0.721	0.361	0.36	48.4589	Hyper	chr10	6730289	6777173	ENSSSCG00000010814	-	Intron	128	ESRRG|gi|6753774|ref|NP_036065.1|
chr10	67636633	67637001	368	65	0.7739	0.4458	0.3281	529.324	Hyper	chr10	67636573	67636964	chr10:67636573:67636964|CGI	+	CGI	331	NA
chr10	6772941	6773201	260	30	0.3465	0.6785	-0.3319	-211.04	Hypo	chr10	6730289	6777173	ENSSSCG00000010814	-	Intron	260	ESRRG|gi|6753774|ref|NP_036065.1|
chr10	68388906	68389155	249	64	0.7047	0.4595	0.2452	433.023	Hyper	chr10	68300651	68491182	ENSSSCG00000029602	-	Intron	249	WDR37|gi|545854128|ref|XP_005668307.1|
chr10	68388906	68389155	249	64	0.7047	0.4595	0.2452	433.023	Hyper	chr10	68373557	68428089	ENSSSCG00000011160	+	Intron	249	ADARB2|gi|927188081|ref|XP_013835816.1|
chr10	68388906	68389155	249	64	0.7047	0.4595	0.2452	433.023	Hyper	chr10	68373952	68491182	ENSSSCG00000029602	-	Intron	249	WDR37|gi|545854128|ref|XP_005668307.1|
chr10	68388906	68389155	249	64	0.7047	0.4595	0.2452	433.023	Hyper	chr10	68388931	68390707	chr10:68388931:68390707|CGI	+	CGI	224	NA
chr10	68433037	68433339	302	53	0.4164	0.6832	-0.2668	-362.23	Hypo	chr10	68300651	68491182	ENSSSCG00000029602	-	Intron	302	WDR37|gi|545854128|ref|XP_005668307.1|
chr10	68433037	68433339	302	53	0.4164	0.6832	-0.2668	-362.23	Hypo	chr10	68373952	68491182	ENSSSCG00000029602	-	Intron	302	WDR37|gi|545854128|ref|XP_005668307.1|
chr10	68433037	68433339	302	53	0.4164	0.6832	-0.2668	-362.23	Hypo	chr10	68416980	68491182	ENSSSCG00000029602	-	Intron	302	WDR37|gi|545854128|ref|XP_005668307.1|
chr10	68433037	68433339	302	53	0.4164	0.6832	-0.2668	-362.23	Hypo	chr10	68428204	68435719	ENSSSCG00000011160	+	Intron	302	ADARB2|gi|927188081|ref|XP_013835816.1|
chr10	68433037	68433339	302	53	0.4164	0.6832	-0.2668	-362.23	Hypo	chr10	68428819	68491182	ENSSSCG00000029602	-	Intron	302	WDR37|gi|545854128|ref|XP_005668307.1|
chr10	68433037	68433339	302	53	0.4164	0.6832	-0.2668	-362.23	Hypo	chr10	68433118	68433541	chr10:68433118:68433541|CGI	+	CGI	221	NA
chr10	68468920	68469104	184	44	0.2403	0.5348	-0.2945	-287.243	Hypo	chr10	68300651	68491182	ENSSSCG00000029602	-	Intron	184	WDR37|gi|545854128|ref|XP_005668307.1|
chr10	68468920	68469104	184	44	0.2403	0.5348	-0.2945	-287.243	Hypo	chr10	68373952	68491182	ENSSSCG00000029602	-	Intron	184	WDR37|gi|545854128|ref|XP_005668307.1|
chr10	68468920	68469104	184	44	0.2403	0.5348	-0.2945	-287.243	Hypo	chr10	68416980	68491182	ENSSSCG00000029602	-	Intron	184	WDR37|gi|545854128|ref|XP_005668307.1|
chr10	68468920	68469104	184	44	0.2403	0.5348	-0.2945	-287.243	Hypo	chr10	68428819	68491182	ENSSSCG00000029602	-	Intron	184	WDR37|gi|545854128|ref|XP_005668307.1|
chr10	68468920	68469104	184	44	0.2403	0.5348	-0.2945	-287.243	Hypo	chr10	68465629	68469110	ENSSSCG00000011160	+	Exon	184	ADARB2|gi|927188081|ref|XP_013835816.1|
chr10	68468920	68469104	184	44	0.2403	0.5348	-0.2945	-287.243	Hypo	chr10	68465806	68469110	ENSSSCG00000011160	+	UTR3	184	ADARB2|gi|927188081|ref|XP_013835816.1|
chr10	68468920	68469104	184	44	0.2403	0.5348	-0.2945	-287.243	Hypo	chr10	68468897	68469393	chr10:68468897:68469393|CGI	+	CGI	184	NA
chr10	68488123	68488430	307	29	0.4486	0.8263	-0.3777	-205.962	Hypo	chr10	68300651	68491182	ENSSSCG00000029602	-	Intron	307	WDR37|gi|545854128|ref|XP_005668307.1|
chr10	68488123	68488430	307	29	0.4486	0.8263	-0.3777	-205.962	Hypo	chr10	68373952	68491182	ENSSSCG00000029602	-	Intron	307	WDR37|gi|545854128|ref|XP_005668307.1|
chr10	68488123	68488430	307	29	0.4486	0.8263	-0.3777	-205.962	Hypo	chr10	68416980	68491182	ENSSSCG00000029602	-	Intron	307	WDR37|gi|545854128|ref|XP_005668307.1|
chr10	68488123	68488430	307	29	0.4486	0.8263	-0.3777	-205.962	Hypo	chr10	68428819	68491182	ENSSSCG00000029602	-	Intron	307	WDR37|gi|545854128|ref|XP_005668307.1|
chr10	68488123	68488430	307	29	0.4486	0.8263	-0.3777	-205.962	Hypo	chr10	68487291	68489919	ENSSSCG00000029602	-	UTR3	307	WDR37|gi|545854128|ref|XP_005668307.1|
chr10	68488123	68488430	307	29	0.4486	0.8263	-0.3777	-205.962	Hypo	chr10	68487291	68490051	ENSSSCG00000029602	-	Exon	307	WDR37|gi|545854128|ref|XP_005668307.1|
chr10	68488123	68488430	307	29	0.4486	0.8263	-0.3777	-205.962	Hypo	chr10	68487711	68489919	ENSSSCG00000029602	-	UTR3	307	WDR37|gi|545854128|ref|XP_005668307.1|
chr10	68488123	68488430	307	29	0.4486	0.8263	-0.3777	-205.962	Hypo	chr10	68487711	68490051	ENSSSCG00000029602	-	Exon	307	WDR37|gi|545854128|ref|XP_005668307.1|
chr10	68530549	68531004	455	11	0.3695	0.9119	-0.5424	-87.7645	Hypo	chr10	68518239	68534955	ENSSSCG00000029602	-	Intron	455	WDR37|gi|545854128|ref|XP_005668307.1|
chr10	68530549	68531004	455	11	0.3695	0.9119	-0.5424	-87.7645	Hypo	chr10	68528651	68530651	ENSSSCG00000029602	-	Promoter	102	WDR37|gi|545854128|ref|XP_005668307.1|
chr10	68530549	68531004	455	11	0.3695	0.9119	-0.5424	-87.7645	Hypo	chr10	68528688	68530688	ENSSSCG00000029602	-	Promoter	139	WDR37|gi|545854128|ref|XP_005668307.1|
chr10	68530549	68531004	455	11	0.3695	0.9119	-0.5424	-87.7645	Hypo	chr10	68529126	68531126	ENSSSCG00000029602	-	Promoter	455	WDR37|gi|545854128|ref|XP_005668307.1|
chr10	68530549	68531004	455	11	0.3695	0.9119	-0.5424	-87.7645	Hypo	chr10	68529173	68531173	ENSSSCG00000029602	-	Promoter	455	WDR37|gi|545854128|ref|XP_005668307.1|
chr10	68620312	68620442	130	9	0.3422	0.7127	-0.3706	-54.0851	Hypo	chr10	68584626	68620351	ENSSSCG00000040837	-	Intron	39	NA|gi|927188155|ref|XP_013835827.1|
chr10	68620312	68620442	130	9	0.3422	0.7127	-0.3706	-54.0851	Hypo	chr10	68619522	68621522	ENSSSCG00000011162	+	Promoter	130	LARP4B|gi|335296674|ref|XP_003130895.2|
chr10	68620312	68620442	130	9	0.3422	0.7127	-0.3706	-54.0851	Hypo	chr10	68620351	68621321	ENSSSCG00000040837	-	Exon	91	NA|gi|927188155|ref|XP_013835827.1|
chr10	68630513	68630586	73	7	0.5736	0.2699	0.3038	41.4647	Hyper	chr10	68621671	68645779	ENSSSCG00000011162	+	Intron	73	LARP4B|gi|335296674|ref|XP_003130895.2|
chr10	68676227	68676280	53	7	0.7105	0.9533	-0.2428	-42.9304	Hypo	chr10	68671405	68684613	ENSSSCG00000011162	+	Intron	53	LARP4B|gi|335296674|ref|XP_003130895.2|
chr10	68676454	68676744	290	10	0.407	0.9668	-0.5598	-94.8046	Hypo	chr10	68671405	68684613	ENSSSCG00000011162	+	Intron	290	LARP4B|gi|335296674|ref|XP_003130895.2|
chr10	68737861	68737933	72	5	0.8496	0.6227	0.227	38.7608	Hyper	chr10	68737930	68738143	chr10:68737930:68738143|CGI	+	CGI	3	NA
chr10	68801530	68801853	323	45	0.5805	0.8577	-0.2772	-307.222	Hypo	chr10	68770394	68959423	ENSSSCG00000011163	+	Intron	323	DIP2C|gi|741947639|ref|XP_010809639.1|
chr10	68801530	68801853	323	45	0.5805	0.8577	-0.2772	-307.222	Hypo	chr10	68773145	68959423	ENSSSCG00000011163	+	Intron	323	DIP2C|gi|741947639|ref|XP_010809639.1|
chr10	68801530	68801853	323	45	0.5805	0.8577	-0.2772	-307.222	Hypo	chr10	68801580	68802007	chr10:68801580:68802007|CGI	+	CGI	273	NA
chr10	68863956	68864213	257	8	0.3358	0.8326	-0.4967	-47.6695	Hypo	chr10	68770394	68959423	ENSSSCG00000011163	+	Intron	257	DIP2C|gi|741947639|ref|XP_010809639.1|
chr10	68863956	68864213	257	8	0.3358	0.8326	-0.4967	-47.6695	Hypo	chr10	68773145	68959423	ENSSSCG00000011163	+	Intron	257	DIP2C|gi|741947639|ref|XP_010809639.1|
chr10	68874902	68875569	667	34	0.4549	0.9321	-0.4772	-335.148	Hypo	chr10	68770394	68959423	ENSSSCG00000011163	+	Intron	667	DIP2C|gi|741947639|ref|XP_010809639.1|
chr10	68874902	68875569	667	34	0.4549	0.9321	-0.4772	-335.148	Hypo	chr10	68773145	68959423	ENSSSCG00000011163	+	Intron	667	DIP2C|gi|741947639|ref|XP_010809639.1|
chr10	68908071	68908147	76	9	0.5891	0.926	-0.3369	-60.4912	Hypo	chr10	68770394	68959423	ENSSSCG00000011163	+	Intron	76	DIP2C|gi|741947639|ref|XP_010809639.1|
chr10	68908071	68908147	76	9	0.5891	0.926	-0.3369	-60.4912	Hypo	chr10	68773145	68959423	ENSSSCG00000011163	+	Intron	76	DIP2C|gi|741947639|ref|XP_010809639.1|
chr10	68933606	68933709	103	9	0.2945	0.6847	-0.3902	-48.0703	Hypo	chr10	68770394	68959423	ENSSSCG00000011163	+	Intron	103	DIP2C|gi|741947639|ref|XP_010809639.1|
chr10	68933606	68933709	103	9	0.2945	0.6847	-0.3902	-48.0703	Hypo	chr10	68773145	68959423	ENSSSCG00000011163	+	Intron	103	DIP2C|gi|741947639|ref|XP_010809639.1|
chr10	68933786	68933931	145	5	0.334	0.7069	-0.3729	-29.9959	Hypo	chr10	68770394	68959423	ENSSSCG00000011163	+	Intron	145	DIP2C|gi|741947639|ref|XP_010809639.1|
chr10	68933786	68933931	145	5	0.334	0.7069	-0.3729	-29.9959	Hypo	chr10	68773145	68959423	ENSSSCG00000011163	+	Intron	145	DIP2C|gi|741947639|ref|XP_010809639.1|
chr10	68976242	68976551	309	9	0.48	0.8822	-0.4021	-55.6596	Hypo	chr10	68961182	69001421	ENSSSCG00000011163	+	Intron	309	DIP2C|gi|741947639|ref|XP_010809639.1|
chr10	68976242	68976551	309	9	0.48	0.8822	-0.4021	-55.6596	Hypo	chr10	68970531	69001421	ENSSSCG00000011163	+	Intron	309	DIP2C|gi|741947639|ref|XP_010809639.1|
chr10	68976811	68976925	114	4	0.5139	0.9715	-0.4576	-24.5561	Hypo	chr10	68961182	69001421	ENSSSCG00000011163	+	Intron	114	DIP2C|gi|741947639|ref|XP_010809639.1|
chr10	68976811	68976925	114	4	0.5139	0.9715	-0.4576	-24.5561	Hypo	chr10	68970531	69001421	ENSSSCG00000011163	+	Intron	114	DIP2C|gi|741947639|ref|XP_010809639.1|
chr10	69012224	69012415	191	6	0.5659	0.9228	-0.3569	-36.1925	Hypo	chr10	69001547	69016817	ENSSSCG00000011163	+	Intron	191	DIP2C|gi|741947639|ref|XP_010809639.1|
chr10	69018677	69018973	296	15	0.2781	0.753	-0.4749	-116.477	Hypo	chr10	69017027	69026407	ENSSSCG00000011163	+	Intron	296	DIP2C|gi|741947639|ref|XP_010809639.1|
chr10	69031559	69032882	1323	34	0.2262	0.9245	-0.6983	-563.903	Hypo	chr10	69030169	69037312	ENSSSCG00000011163	+	Intron	1323	DIP2C|gi|741947639|ref|XP_010809639.1|
chr10	69059686	69060310	624	30	0.3546	0.9466	-0.5919	-394.491	Hypo	chr10	69059391	69060569	ENSSSCG00000011163	+	Intron	624	DIP2C|gi|741947639|ref|XP_010809639.1|
chr10	69114377	69114565	188	8	0.175	0.9377	-0.7627	-89.2714	Hypo	chr10	69101192	69120741	ENSSSCG00000011163	+	Intron	188	DIP2C|gi|741947639|ref|XP_010809639.1|
chr10	69193838	69194163	325	4	0.6213	0.5062	0.1151	6.1933	Hyper	chr10	69186279	69199214	ENSSSCG00000011166	-	Intron	325	ZMYND11|gi|311265948|ref|XP_003130898.1|
chr10	69193838	69194163	325	4	0.6213	0.5062	0.1151	6.1933	Hyper	chr10	69186279	69201375	ENSSSCG00000011166	-	Intron	325	ZMYND11|gi|311265948|ref|XP_003130898.1|
chr10	69193838	69194163	325	4	0.6213	0.5062	0.1151	6.1933	Hyper	chr10	69186279	69212793	ENSSSCG00000011166	-	Intron	325	ZMYND11|gi|311265948|ref|XP_003130898.1|
chr10	6921841	6921967	126	9	0.5642	0.2394	0.3248	47.5552	Hyper	chr10	6899835	6941299	ENSSSCG00000010814	-	Intron	126	ESRRG|gi|6753774|ref|NP_036065.1|
chr10	6921841	6921967	126	9	0.5642	0.2394	0.3248	47.5552	Hyper	chr10	6899835	7040752	ENSSSCG00000010814	-	Intron	126	ESRRG|gi|6753774|ref|NP_036065.1|
chr10	69226207	69226645	438	8	0.2605	0.9858	-0.7253	-97.1175	Hypo	chr10	69212953	69235051	ENSSSCG00000011166	-	Intron	438	ZMYND11|gi|311265948|ref|XP_003130898.1|
chr10	69268232	69268416	184	6	0.2299	0.7221	-0.4922	-37.1982	Hypo	chr10	69235186	69294434	ENSSSCG00000011166	-	Intron	184	ZMYND11|gi|311265948|ref|XP_003130898.1|
chr10	69268232	69268416	184	6	0.2299	0.7221	-0.4922	-37.1982	Hypo	chr10	69235186	69294815	ENSSSCG00000011166	-	Intron	184	ZMYND11|gi|311265948|ref|XP_003130898.1|
chr10	69268232	69268416	184	6	0.2299	0.7221	-0.4922	-37.1982	Hypo	chr10	69235186	69295093	ENSSSCG00000011166	-	Intron	184	ZMYND11|gi|311265948|ref|XP_003130898.1|
chr10	69269606	69269763	157	8	0.5048	0.9288	-0.424	-49.9962	Hypo	chr10	69235186	69294434	ENSSSCG00000011166	-	Intron	157	ZMYND11|gi|311265948|ref|XP_003130898.1|
chr10	69269606	69269763	157	8	0.5048	0.9288	-0.424	-49.9962	Hypo	chr10	69235186	69294815	ENSSSCG00000011166	-	Intron	157	ZMYND11|gi|311265948|ref|XP_003130898.1|
chr10	69269606	69269763	157	8	0.5048	0.9288	-0.424	-49.9962	Hypo	chr10	69235186	69295093	ENSSSCG00000011166	-	Intron	157	ZMYND11|gi|311265948|ref|XP_003130898.1|
chr10	69273419	69273824	405	8	0.0577	0.9222	-0.8646	-165.071	Hypo	chr10	69235186	69294434	ENSSSCG00000011166	-	Intron	405	ZMYND11|gi|311265948|ref|XP_003130898.1|
chr10	69273419	69273824	405	8	0.0577	0.9222	-0.8646	-165.071	Hypo	chr10	69235186	69294815	ENSSSCG00000011166	-	Intron	405	ZMYND11|gi|311265948|ref|XP_003130898.1|
chr10	69273419	69273824	405	8	0.0577	0.9222	-0.8646	-165.071	Hypo	chr10	69235186	69295093	ENSSSCG00000011166	-	Intron	405	ZMYND11|gi|311265948|ref|XP_003130898.1|
chr10	69297109	69297698	589	16	0.1569	0.9318	-0.7749	-341.037	Hypo	chr10	69295185	69297185	ENSSSCG00000011166	-	Promoter	76	ZMYND11|gi|311265948|ref|XP_003130898.1|
chr10	69297109	69297698	589	16	0.1569	0.9318	-0.7749	-341.037	Hypo	chr10	69295338	69297338	ENSSSCG00000011166	-	Promoter	229	ZMYND11|gi|311265948|ref|XP_003130898.1|
chr10	748275	749015	740	26	0.1648	0.938	-0.7732	-515.025	Hypo	chr10	746130	748578	ENSSSCG00000010802	+	Intron	303	UCHL5|gi|178056486|ref|NP_001116682.1|
chr10	748275	749015	740	26	0.1648	0.938	-0.7732	-515.025	Hypo	chr10	748578	748642	ENSSSCG00000010802	+	Exon	64	UCHL5|gi|178056486|ref|NP_001116682.1|
chr10	748275	749015	740	26	0.1648	0.938	-0.7732	-515.025	Hypo	chr10	748578	748642	ENSSSCG00000010802	+	UTR5	64	UCHL5|gi|178056486|ref|NP_001116682.1|
chr10	748275	749015	740	26	0.1648	0.938	-0.7732	-515.025	Hypo	chr10	748642	754492	ENSSSCG00000010802	+	Intron	373	UCHL5|gi|178056486|ref|NP_001116682.1|
chr10	750012	750176	164	5	0.4926	0.8596	-0.367	-31.0882	Hypo	chr10	748642	754492	ENSSSCG00000010802	+	Intron	164	UCHL5|gi|178056486|ref|NP_001116682.1|
chr10	757445	758211	766	14	0.1636	0.969	-0.8055	-276.913	Hypo	chr10	755788	759105	ENSSSCG00000010802	+	Intron	766	UCHL5|gi|178056486|ref|NP_001116682.1|
chr10	760900	761844	944	27	0.1956	0.8609	-0.6653	-312.551	Hypo	chr10	759204	761588	ENSSSCG00000010802	+	Intron	688	UCHL5|gi|178056486|ref|NP_001116682.1|
chr10	760900	761844	944	27	0.1956	0.8609	-0.6653	-312.551	Hypo	chr10	761588	761633	ENSSSCG00000010802	+	Exon	45	UCHL5|gi|178056486|ref|NP_001116682.1|
chr10	760900	761844	944	27	0.1956	0.8609	-0.6653	-312.551	Hypo	chr10	761588	761856	ENSSSCG00000010802	+	Exon	256	UCHL5|gi|178056486|ref|NP_001116682.1|
chr10	760900	761844	944	27	0.1956	0.8609	-0.6653	-312.551	Hypo	chr10	761588	762254	ENSSSCG00000010802	+	Exon	256	UCHL5|gi|178056486|ref|NP_001116682.1|
chr10	760900	761844	944	27	0.1956	0.8609	-0.6653	-312.551	Hypo	chr10	761633	761856	ENSSSCG00000010802	+	UTR3	211	UCHL5|gi|178056486|ref|NP_001116682.1|
chr10	760900	761844	944	27	0.1956	0.8609	-0.6653	-312.551	Hypo	chr10	761633	762254	ENSSSCG00000010802	+	UTR3	211	UCHL5|gi|178056486|ref|NP_001116682.1|
chr10	7771036	7771996	960	14	0.1549	0.9276	-0.7727	-194.925	Hypo	chr10	7689038	7777118	ENSSSCG00000027207	-	Intron	960	GPATCH2|gi|593741351|ref|XP_007126185.1|
chr10	7772258	7772514	256	9	0.4109	0.8278	-0.4169	-52.5571	Hypo	chr10	7689038	7777118	ENSSSCG00000027207	-	Intron	256	GPATCH2|gi|593741351|ref|XP_007126185.1|
chr10	7778836	7779112	276	5	0.4423	0.9521	-0.5098	-35.0451	Hypo	chr10	7778062	7780909	ENSSSCG00000027207	-	Intron	276	GPATCH2|gi|593741351|ref|XP_007126185.1|
chr10	7781118	7781246	128	7	0.4417	0.843	-0.4013	-39.9456	Hypo	chr10	7780971	7786032	ENSSSCG00000027207	-	Intron	128	GPATCH2|gi|593741351|ref|XP_007126185.1|
chr10	7794381	7794712	331	7	0.2462	0.7379	-0.4917	-41.4594	Hypo	chr10	7786752	7797047	ENSSSCG00000027207	-	Intron	331	GPATCH2|gi|593741351|ref|XP_007126185.1|
chr10	7808084	7808368	284	12	0.0759	0.7222	-0.6463	-120.356	Hypo	chr10	7797585	7824737	ENSSSCG00000029778	+	Intron	284	SPATA17|gi|296080823|ref|NP_001171682.1|
chr10	7833600	7833785	185	6	0.3106	0.7775	-0.4669	-39.2494	Hypo	chr10	7828240	7839895	ENSSSCG00000029778	+	Intron	185	SPATA17|gi|296080823|ref|NP_001171682.1|
chr10	7833600	7833785	185	6	0.3106	0.7775	-0.4669	-39.2494	Hypo	chr10	7828240	7853303	ENSSSCG00000029778	+	Intron	185	SPATA17|gi|296080823|ref|NP_001171682.1|
chr10	7835640	7835871	231	9	0.3133	0.7541	-0.4408	-55.3088	Hypo	chr10	7828240	7839895	ENSSSCG00000029778	+	Intron	231	SPATA17|gi|296080823|ref|NP_001171682.1|
chr10	7835640	7835871	231	9	0.3133	0.7541	-0.4408	-55.3088	Hypo	chr10	7828240	7853303	ENSSSCG00000029778	+	Intron	231	SPATA17|gi|296080823|ref|NP_001171682.1|
chr10	7839569	7840233	664	10	0.0914	0.5391	-0.4477	-67.1482	Hypo	chr10	7828240	7839895	ENSSSCG00000029778	+	Intron	326	SPATA17|gi|296080823|ref|NP_001171682.1|
chr10	7839569	7840233	664	10	0.0914	0.5391	-0.4477	-67.1482	Hypo	chr10	7828240	7853303	ENSSSCG00000029778	+	Intron	664	SPATA17|gi|296080823|ref|NP_001171682.1|
chr10	7839569	7840233	664	10	0.0914	0.5391	-0.4477	-67.1482	Hypo	chr10	7839895	7839946	ENSSSCG00000029778	+	Exon	51	SPATA17|gi|296080823|ref|NP_001171682.1|
chr10	7839569	7840233	664	10	0.0914	0.5391	-0.4477	-67.1482	Hypo	chr10	7839946	7853303	ENSSSCG00000029778	+	Intron	287	SPATA17|gi|296080823|ref|NP_001171682.1|
chr10	7861828	7862074	246	7	0.2344	0.7482	-0.5139	-46.0031	Hypo	chr10	7853407	7882641	ENSSSCG00000029778	+	Intron	246	SPATA17|gi|296080823|ref|NP_001171682.1|
chr10	7879437	7879924	487	10	0.0784	0.8145	-0.7361	-127.986	Hypo	chr10	7853407	7882641	ENSSSCG00000029778	+	Intron	487	SPATA17|gi|296080823|ref|NP_001171682.1|
chr10	7904558	7904696	138	5	0.3787	0.8164	-0.4377	-26.8423	Hypo	chr10	7882765	7907901	ENSSSCG00000029778	+	Intron	138	SPATA17|gi|296080823|ref|NP_001171682.1|
chr10	7904558	7904696	138	5	0.3787	0.8164	-0.4377	-26.8423	Hypo	chr10	7882765	7915454	ENSSSCG00000029778	+	Intron	138	SPATA17|gi|296080823|ref|NP_001171682.1|
chr10	7904784	7904838	54	5	0.4445	0.8016	-0.3571	-34.2649	Hypo	chr10	7882765	7907901	ENSSSCG00000029778	+	Intron	54	SPATA17|gi|296080823|ref|NP_001171682.1|
chr10	7904784	7904838	54	5	0.4445	0.8016	-0.3571	-34.2649	Hypo	chr10	7882765	7915454	ENSSSCG00000029778	+	Intron	54	SPATA17|gi|296080823|ref|NP_001171682.1|
chr10	7931768	7931976	208	7	0.1757	0.7149	-0.5392	-49.0806	Hypo	chr10	7915603	7934429	ENSSSCG00000029778	+	Intron	208	SPATA17|gi|296080823|ref|NP_001171682.1|
chr10	7970833	7970924	91	9	0.4839	0.816	-0.332	-52.9585	Hypo	chr10	7934565	7971741	ENSSSCG00000029778	+	Intron	91	SPATA17|gi|296080823|ref|NP_001171682.1|
chr10	7970833	7970924	91	9	0.4839	0.816	-0.332	-52.9585	Hypo	chr10	7934565	8089645	ENSSSCG00000029778	+	Intron	91	SPATA17|gi|296080823|ref|NP_001171682.1|
chr10	8034723	8034817	94	6	0.2832	0.8134	-0.5302	-41.595	Hypo	chr10	7934565	8089645	ENSSSCG00000029778	+	Intron	94	SPATA17|gi|296080823|ref|NP_001171682.1|
chr10	8034723	8034817	94	6	0.2832	0.8134	-0.5302	-41.595	Hypo	chr10	7971824	8086497	ENSSSCG00000029778	+	Intron	94	SPATA17|gi|296080823|ref|NP_001171682.1|
chr10	8034723	8034817	94	6	0.2832	0.8134	-0.5302	-41.595	Hypo	chr10	7971824	8089645	ENSSSCG00000029778	+	Intron	94	SPATA17|gi|296080823|ref|NP_001171682.1|
chr10	8258900	8258952	52	6	0.4125	0.7764	-0.3639	-37.2188	Hypo	chr10	8253983	8265576	ENSSSCG00000027846	+	Intron	52	RRP15|gi|545851979|ref|XP_005653817.1|
chr10	8286951	8287176	225	11	0.5086	0.9392	-0.4305	-70.4837	Hypo	chr10	8271193	8290437	ENSSSCG00000027846	+	Intron	225	RRP15|gi|545851979|ref|XP_005653817.1|
chr10	8367771	8368072	301	10	0.4798	0.9239	-0.4441	-61.908	Hypo	chr10	8361482	8382469	ENSSSCG00000010816	+	Intron	301	TGFB2|gi|560962572|ref|XP_006203718.1|
chr10	8370297	8370429	132	21	0.8344	0.5622	0.2722	133.07	Hyper	chr10	8361482	8382469	ENSSSCG00000010816	+	Intron	132	TGFB2|gi|560962572|ref|XP_006203718.1|
chr10	8370500	8370555	55	9	0.8523	0.5884	0.2639	65.3912	Hyper	chr10	8361482	8382469	ENSSSCG00000010816	+	Intron	55	TGFB2|gi|560962572|ref|XP_006203718.1|
chr10	8399903	8400275	372	13	0.4261	0.8864	-0.4603	-86.1752	Hypo	chr10	8395180	8405727	ENSSSCG00000010816	+	Intron	372	TGFB2|gi|560962572|ref|XP_006203718.1|
chr10	8668169	8668275	106	4	0.136	0.6707	-0.5346	-27.1059	Hypo	chr10	8662015	8674480	ENSSSCG00000038539	-	Intron	106	NA|.
chr10	8818807	8819089	282	14	0.3235	0.7352	-0.4117	-84.2687	Hypo	chr10	8805597	8944912	ENSSSCG00000038539	-	Intron	282	NA|.
chr10	8866806	8868006	1200	28	0.3109	0.8073	-0.4964	-248.382	Hypo	chr10	8805597	8944912	ENSSSCG00000038539	-	Intron	1200	NA|.
chr10	8914873	8914958	85	5	0.3234	0.7218	-0.3984	-26.7648	Hypo	chr10	8805597	8944912	ENSSSCG00000038539	-	Intron	85	NA|.
chr10	8919594	8919670	76	12	0.2994	0.6097	-0.3103	-73.7128	Hypo	chr10	8805597	8944912	ENSSSCG00000038539	-	Intron	76	NA|.
chr10	8919594	8919670	76	12	0.2994	0.6097	-0.3103	-73.7128	Hypo	chr10	8919594	8920065	chr10:8919594:8920065|CGI	+	CGI	76	NA
chr10	8930061	8930444	383	44	0.5496	0.8397	-0.2902	-288.415	Hypo	chr10	8805597	8944912	ENSSSCG00000038539	-	Intron	383	NA|.
chr10	8930061	8930444	383	44	0.5496	0.8397	-0.2902	-288.415	Hypo	chr10	8930200	8930445	chr10:8930200:8930445|CGI	+	CGI	244	NA
chr10	8933221	8933390	169	10	0.1979	0.5966	-0.3987	-67.8416	Hypo	chr10	8805597	8944912	ENSSSCG00000038539	-	Intron	169	NA|.
chr10	8956757	8956944	187	11	0.8543	0.2777	0.5766	76.7986	Hyper	chr10	8950685	8967393	ENSSSCG00000010817	+	Intron	187	LYPLAL1|gi|927183971|ref|XP_003130549.3|
chr10	8958047	8958447	400	10	0.0806	0.9001	-0.8195	-183.998	Hypo	chr10	8950685	8967393	ENSSSCG00000010817	+	Intron	400	LYPLAL1|gi|927183971|ref|XP_003130549.3|
chr10	8974937	8975292	355	22	0.2676	0.9156	-0.648	-315.195	Hypo	chr10	8967563	8977125	ENSSSCG00000010817	+	Intron	355	LYPLAL1|gi|927183971|ref|XP_003130549.3|
chr10	8981064	8981152	88	11	0.4871	0.1758	0.3113	67.8497	Hyper	chr10	8978128	9004770	ENSSSCG00000010817	+	Intron	88	LYPLAL1|gi|927183971|ref|XP_003130549.3|
chr10	8981064	8981152	88	11	0.4871	0.1758	0.3113	67.8497	Hyper	chr10	8978128	9146400	ENSSSCG00000010817	+	Intron	88	LYPLAL1|gi|927183971|ref|XP_003130549.3|
chr10	9010453	9010637	184	7	0.3908	0.8208	-0.43	-39.9893	Hypo	chr10	8978128	9146400	ENSSSCG00000010817	+	Intron	184	LYPLAL1|gi|927183971|ref|XP_003130549.3|
chr10	9021139	9021631	492	32	0.3275	0.8131	-0.4855	-335.338	Hypo	chr10	8978128	9146400	ENSSSCG00000010817	+	Intron	492	LYPLAL1|gi|927183971|ref|XP_003130549.3|
chr10	9094561	9094650	89	6	0.2334	0.7257	-0.4923	-37.4278	Hypo	chr10	8978128	9146400	ENSSSCG00000010817	+	Intron	89	LYPLAL1|gi|927183971|ref|XP_003130549.3|
chr10	9589932	9590157	225	14	0.6074	0.9511	-0.3436	-91.906	Hypo	chr10	9586520	9591485	ENSSSCG00000010821	-	Intron	225	EPRS|gi|927184020|ref|XP_013845142.1|
chr10	9613881	9614385	504	22	0.4525	0.9303	-0.4778	-179.574	Hypo	chr10	9613277	9614109	ENSSSCG00000010821	-	Intron	228	EPRS|gi|927184020|ref|XP_013845142.1|
chr10	9613881	9614385	504	22	0.4525	0.9303	-0.4778	-179.574	Hypo	chr10	9614109	9614246	ENSSSCG00000010821	-	Exon	137	EPRS|gi|927184020|ref|XP_013845142.1|
chr10	9613881	9614385	504	22	0.4525	0.9303	-0.4778	-179.574	Hypo	chr10	9614246	9618279	ENSSSCG00000010821	-	Intron	139	EPRS|gi|927184020|ref|XP_013845142.1|
chr10	9622420	9623531	1111	23	0.1724	0.929	-0.7566	-505.796	Hypo	chr10	9618390	9623158	ENSSSCG00000010821	-	Intron	738	EPRS|gi|927184020|ref|XP_013845142.1|
chr10	9622420	9623531	1111	23	0.1724	0.929	-0.7566	-505.796	Hypo	chr10	9618390	9623480	ENSSSCG00000010821	-	Intron	1060	EPRS|gi|927184020|ref|XP_013845142.1|
chr10	9622420	9623531	1111	23	0.1724	0.929	-0.7566	-505.796	Hypo	chr10	9623158	9623179	ENSSSCG00000010821	-	Exon	21	EPRS|gi|927184020|ref|XP_013845142.1|
chr10	9622420	9623531	1111	23	0.1724	0.929	-0.7566	-505.796	Hypo	chr10	9623179	9623480	ENSSSCG00000010821	-	Intron	301	EPRS|gi|927184020|ref|XP_013845142.1|
chr10	9622420	9623531	1111	23	0.1724	0.929	-0.7566	-505.796	Hypo	chr10	9623480	9623540	ENSSSCG00000010821	-	Exon	51	EPRS|gi|927184020|ref|XP_013845142.1|
chr10	9705494	9705616	122	4	0.5646	0.9711	-0.4065	-23.4995	Hypo	chr10	9702313	9711815	ENSSSCG00000010823	+	Intron	122	IARS2|gi|927184048|ref|XP_005656840.2|
chr10	9705494	9705616	122	4	0.5646	0.9711	-0.4065	-23.4995	Hypo	chr10	9704701	9706701	ENSSSCG00000032560	-	Promoter	122	ssc-mir-215|.
chr10	9705494	9705616	122	4	0.5646	0.9711	-0.4065	-23.4995	Hypo	chr10	9704987	9706987	ENSSSCG00000040000	-	Promoter	122	ssc-mir-194b|.
chr10	9705706	9705870	164	4	0.1872	0.9815	-0.7942	-70.7838	Hypo	chr10	9702313	9711815	ENSSSCG00000010823	+	Intron	164	IARS2|gi|927184048|ref|XP_005656840.2|
chr10	9705706	9705870	164	4	0.1872	0.9815	-0.7942	-70.7838	Hypo	chr10	9704701	9706701	ENSSSCG00000032560	-	Promoter	164	ssc-mir-215|.
chr10	9705706	9705870	164	4	0.1872	0.9815	-0.7942	-70.7838	Hypo	chr10	9704987	9706987	ENSSSCG00000040000	-	Promoter	164	ssc-mir-194b|.
chr10	9758318	9758557	239	13	0.5731	0.9027	-0.3296	-93.9823	Hypo	chr10	9755486	9760612	ENSSSCG00000010824	-	Intron	239	RAB3GAP2|gi|311265237|ref|XP_003130554.1|
chr10	9776688	9776884	196	6	0.4846	0.9116	-0.427	-43.5959	Hypo	chr10	9775937	9780247	ENSSSCG00000010824	-	Intron	196	RAB3GAP2|gi|311265237|ref|XP_003130554.1|
chr10	9815888	9816040	152	27	0.5601	0.8815	-0.3214	-170.194	Hypo	chr10	9790008	9828046	ENSSSCG00000010824	-	Intron	152	RAB3GAP2|gi|311265237|ref|XP_003130554.1|
chr10	9815888	9816040	152	27	0.5601	0.8815	-0.3214	-170.194	Hypo	chr10	9808667	9826114	ENSSSCG00000010824	-	Intron	152	RAB3GAP2|gi|311265237|ref|XP_003130554.1|
chr10	9815888	9816040	152	27	0.5601	0.8815	-0.3214	-170.194	Hypo	chr10	9808667	9828046	ENSSSCG00000010824	-	Intron	152	RAB3GAP2|gi|311265237|ref|XP_003130554.1|
chr10	9822215	9822303	88	5	0.0517	0.7332	-0.6815	-37.4377	Hypo	chr10	9790008	9828046	ENSSSCG00000010824	-	Intron	88	RAB3GAP2|gi|311265237|ref|XP_003130554.1|
chr10	9822215	9822303	88	5	0.0517	0.7332	-0.6815	-37.4377	Hypo	chr10	9808667	9826114	ENSSSCG00000010824	-	Intron	88	RAB3GAP2|gi|311265237|ref|XP_003130554.1|
chr10	9822215	9822303	88	5	0.0517	0.7332	-0.6815	-37.4377	Hypo	chr10	9808667	9828046	ENSSSCG00000010824	-	Intron	88	RAB3GAP2|gi|311265237|ref|XP_003130554.1|
chr1	10012280	10012462	182	8	0.0608	0.8721	-0.8114	-103.071	Hypo	chr1	9923857	10070671	ENSSSCG00000004064	-	Intron	182	ARID1B|gi|635077742|ref|XP_008005862.1|
chr1	10012280	10012462	182	8	0.0608	0.8721	-0.8114	-103.071	Hypo	chr1	9976196	10070671	ENSSSCG00000004064	-	Intron	182	ARID1B|gi|635077742|ref|XP_008005862.1|
chr1	10015856	10016074	218	7	0.2983	0.7744	-0.4761	-45.4549	Hypo	chr1	9923857	10070671	ENSSSCG00000004064	-	Intron	218	ARID1B|gi|635077742|ref|XP_008005862.1|
chr1	10015856	10016074	218	7	0.2983	0.7744	-0.4761	-45.4549	Hypo	chr1	9976196	10070671	ENSSSCG00000004064	-	Intron	218	ARID1B|gi|635077742|ref|XP_008005862.1|
chr1	100160647	100160784	137	11	0.4077	0.7874	-0.3797	-61.8338	Hypo	chr1	100107681	100219015	ENSSSCG00000004520	+	Intron	137	MAPK4|gi|545799694|ref|XP_005659518.1|
chr1	100160647	100160784	137	11	0.4077	0.7874	-0.3797	-61.8338	Hypo	chr1	100108105	100219015	ENSSSCG00000004520	+	Intron	137	MAPK4|gi|545799694|ref|XP_005659518.1|
chr1	100222234	100222368	134	11	0.6425	0.8965	-0.254	-60.4472	Hypo	chr1	100220451	100278551	ENSSSCG00000004520	+	Intron	134	MAPK4|gi|545799694|ref|XP_005659518.1|
chr1	100228796	100229134	338	5	0.1488	0.8504	-0.7016	-53.0119	Hypo	chr1	100220451	100278551	ENSSSCG00000004520	+	Intron	338	MAPK4|gi|545799694|ref|XP_005659518.1|
chr1	100254537	100254665	128	7	0.4586	0.8762	-0.4176	-47.7124	Hypo	chr1	100220451	100278551	ENSSSCG00000004520	+	Intron	128	MAPK4|gi|545799694|ref|XP_005659518.1|
chr1	100262433	100262618	185	10	0.3365	0.854	-0.5175	-76.1431	Hypo	chr1	100220451	100278551	ENSSSCG00000004520	+	Intron	185	MAPK4|gi|545799694|ref|XP_005659518.1|
chr1	100267260	100267322	62	4	0.9391	0.5322	0.4069	23.4835	Hyper	chr1	100220451	100278551	ENSSSCG00000004520	+	Intron	62	MAPK4|gi|545799694|ref|XP_005659518.1|
chr1	10029913	10030925	1012	20	0.0737	0.91	-0.8363	-458.296	Hypo	chr1	9923857	10070671	ENSSSCG00000004064	-	Intron	1012	ARID1B|gi|635077742|ref|XP_008005862.1|
chr1	10029913	10030925	1012	20	0.0737	0.91	-0.8363	-458.296	Hypo	chr1	9976196	10070671	ENSSSCG00000004064	-	Intron	1012	ARID1B|gi|635077742|ref|XP_008005862.1|
chr1	10033965	10034432	467	8	0.3403	0.954	-0.6137	-71.6822	Hypo	chr1	9923857	10070671	ENSSSCG00000004064	-	Intron	467	ARID1B|gi|635077742|ref|XP_008005862.1|
chr1	10033965	10034432	467	8	0.3403	0.954	-0.6137	-71.6822	Hypo	chr1	9976196	10070671	ENSSSCG00000004064	-	Intron	467	ARID1B|gi|635077742|ref|XP_008005862.1|
chr1	10041024	10041077	53	4	0.501	0.9289	-0.4279	-26.9577	Hypo	chr1	9923857	10070671	ENSSSCG00000004064	-	Intron	53	ARID1B|gi|635077742|ref|XP_008005862.1|
chr1	10041024	10041077	53	4	0.501	0.9289	-0.4279	-26.9577	Hypo	chr1	9976196	10070671	ENSSSCG00000004064	-	Intron	53	ARID1B|gi|635077742|ref|XP_008005862.1|
chr1	100433131	100434624	1493	6	0.1124	0.8714	-0.7589	-76.9089	Hypo	chr1	100419951	100437726	ENSSSCG00000004522	+	Intron	1493	ME2|gi|602710778|ref|XP_007465630.1|
chr1	100433131	100434624	1493	6	0.1124	0.8714	-0.7589	-76.9089	Hypo	chr1	100427311	100437726	ENSSSCG00000004522	+	Intron	1493	ME2|gi|602710778|ref|XP_007465630.1|
chr1	10048196	10048398	202	6	0.1851	0.748	-0.5629	-35.8699	Hypo	chr1	9923857	10070671	ENSSSCG00000004064	-	Intron	202	ARID1B|gi|635077742|ref|XP_008005862.1|
chr1	10048196	10048398	202	6	0.1851	0.748	-0.5629	-35.8699	Hypo	chr1	9976196	10070671	ENSSSCG00000004064	-	Intron	202	ARID1B|gi|635077742|ref|XP_008005862.1|
chr1	100543616	100543687	71	10	0.6537	0.9748	-0.3211	-78.6185	Hypo	chr1	100521975	100589849	ENSSSCG00000004524	+	Intron	71	SMAD4|gi|47522958|ref|NP_999237.1|
chr1	100543874	100543943	69	5	0.6089	0.9415	-0.3327	-31.6919	Hypo	chr1	100521975	100589849	ENSSSCG00000004524	+	Intron	69	SMAD4|gi|47522958|ref|NP_999237.1|
chr1	100546859	100546984	125	7	0.6269	0.9219	-0.295	-42.0084	Hypo	chr1	100521975	100589849	ENSSSCG00000004524	+	Intron	125	SMAD4|gi|47522958|ref|NP_999237.1|
chr1	100556382	100556620	238	8	0.2013	0.6861	-0.4848	-54.5589	Hypo	chr1	100521975	100589849	ENSSSCG00000004524	+	Intron	238	SMAD4|gi|47522958|ref|NP_999237.1|
chr1	100576759	100577526	767	12	0.1773	0.8262	-0.6489	-111.702	Hypo	chr1	100521975	100589849	ENSSSCG00000004524	+	Intron	767	SMAD4|gi|47522958|ref|NP_999237.1|
chr1	100576759	100577526	767	12	0.1773	0.8262	-0.6489	-111.702	Hypo	chr1	100574507	100589849	ENSSSCG00000004524	+	Intron	767	SMAD4|gi|47522958|ref|NP_999237.1|
chr1	100576759	100577526	767	12	0.1773	0.8262	-0.6489	-111.702	Hypo	chr1	100574902	100589849	ENSSSCG00000004524	+	Intron	767	SMAD4|gi|47522958|ref|NP_999237.1|
chr1	100590360	100590507	147	4	0.3169	0.948	-0.6311	-34.8436	Hypo	chr1	100590227	100591315	ENSSSCG00000004524	+	Intron	147	SMAD4|gi|47522958|ref|NP_999237.1|
chr1	100591842	100592404	562	18	0.1003	0.9348	-0.8345	-358.234	Hypo	chr1	100591490	100592210	ENSSSCG00000004524	+	Intron	368	SMAD4|gi|47522958|ref|NP_999237.1|
chr1	100591842	100592404	562	18	0.1003	0.9348	-0.8345	-358.234	Hypo	chr1	100592210	100592240	ENSSSCG00000004524	+	Exon	30	SMAD4|gi|47522958|ref|NP_999237.1|
chr1	100591842	100592404	562	18	0.1003	0.9348	-0.8345	-358.234	Hypo	chr1	100592240	100597459	ENSSSCG00000004524	+	Intron	164	SMAD4|gi|47522958|ref|NP_999237.1|
chr1	100602709	100602939	230	6	0.196	0.9521	-0.7561	-63.8767	Hypo	chr1	100601542	100603187	ENSSSCG00000004524	+	Intron	230	SMAD4|gi|47522958|ref|NP_999237.1|
chr1	100602709	100602939	230	6	0.196	0.9521	-0.7561	-63.8767	Hypo	chr1	100601755	100603187	ENSSSCG00000004524	+	Intron	230	SMAD4|gi|47522958|ref|NP_999237.1|
chr1	100619570	100619971	401	10	0.3582	0.9668	-0.6085	-110.477	Hypo	chr1	100613174	100624854	ENSSSCG00000004524	+	Intron	401	SMAD4|gi|47522958|ref|NP_999237.1|
chr1	10064308	10064626	318	10	0.1711	0.9542	-0.7831	-161.656	Hypo	chr1	9923857	10070671	ENSSSCG00000004064	-	Intron	318	ARID1B|gi|635077742|ref|XP_008005862.1|
chr1	10064308	10064626	318	10	0.1711	0.9542	-0.7831	-161.656	Hypo	chr1	9976196	10070671	ENSSSCG00000004064	-	Intron	318	ARID1B|gi|635077742|ref|XP_008005862.1|
chr1	10067860	10068250	390	13	0.4296	0.9657	-0.5361	-125.44	Hypo	chr1	9923857	10070671	ENSSSCG00000004064	-	Intron	390	ARID1B|gi|635077742|ref|XP_008005862.1|
chr1	10067860	10068250	390	13	0.4296	0.9657	-0.5361	-125.44	Hypo	chr1	9976196	10070671	ENSSSCG00000004064	-	Intron	390	ARID1B|gi|635077742|ref|XP_008005862.1|
chr1	100695313	100695375	62	6	0.0657	0.7721	-0.7064	-72.1932	Hypo	chr1	100679682	100698462	ENSSSCG00000034427	-	Intron	62	MEX3C|gi|795387666|ref|XP_011752541.1|
chr1	100696383	100696525	142	4	0.2298	0.7904	-0.5607	-24.6137	Hypo	chr1	100679682	100698462	ENSSSCG00000034427	-	Intron	142	MEX3C|gi|795387666|ref|XP_011752541.1|
chr1	10076740	10077011	271	14	0.366	0.8881	-0.5221	-115.116	Hypo	chr1	10070782	10099394	ENSSSCG00000004064	-	Intron	271	ARID1B|gi|635077742|ref|XP_008005862.1|
chr1	10083331	10083562	231	5	0.3304	0.8821	-0.5517	-35.9382	Hypo	chr1	10070782	10099394	ENSSSCG00000004064	-	Intron	231	ARID1B|gi|635077742|ref|XP_008005862.1|
chr1	10098565	10099132	567	8	0.0829	0.6861	-0.6032	-60.6016	Hypo	chr1	10070782	10099394	ENSSSCG00000004064	-	Intron	567	ARID1B|gi|635077742|ref|XP_008005862.1|
chr1	10108750	10109523	773	20	0.2889	0.9398	-0.6509	-216.996	Hypo	chr1	10099544	10175651	ENSSSCG00000004064	-	Intron	773	ARID1B|gi|635077742|ref|XP_008005862.1|
chr1	10120222	10120512	290	14	0.4229	0.8575	-0.4346	-104.111	Hypo	chr1	10099544	10175651	ENSSSCG00000004064	-	Intron	290	ARID1B|gi|635077742|ref|XP_008005862.1|
chr1	10133726	10134367	641	28	0.2954	0.9338	-0.6385	-418.7	Hypo	chr1	10099544	10175651	ENSSSCG00000004064	-	Intron	641	ARID1B|gi|635077742|ref|XP_008005862.1|
chr1	10138561	10138627	66	11	0.6651	0.9454	-0.2803	-68.0154	Hypo	chr1	10099544	10175651	ENSSSCG00000004064	-	Intron	66	ARID1B|gi|635077742|ref|XP_008005862.1|
chr1	10138561	10138627	66	11	0.6651	0.9454	-0.2803	-68.0154	Hypo	chr1	10137457	10139457	ENSSSCG00000019015	-	Promoter	66	5S_rRNA|.
chr1	1017869	1018185	316	47	0.6417	0.8851	-0.2434	-323.311	Hypo	chr1	1017910	1018351	chr1:1017910:1018351|CGI	+	CGI	275	NA
chr1	10191644	10192543	899	22	0.2009	0.842	-0.6412	-269.011	Hypo	chr1	10175846	10225735	ENSSSCG00000004064	-	Intron	899	ARID1B|gi|635077742|ref|XP_008005862.1|
chr1	10191644	10192543	899	22	0.2009	0.842	-0.6412	-269.011	Hypo	chr1	10175846	10227669	ENSSSCG00000004064	-	Intron	899	ARID1B|gi|635077742|ref|XP_008005862.1|
chr1	10198063	10198686	623	22	0.4411	0.9103	-0.4692	-218.278	Hypo	chr1	10175846	10225735	ENSSSCG00000004064	-	Intron	623	ARID1B|gi|635077742|ref|XP_008005862.1|
chr1	10198063	10198686	623	22	0.4411	0.9103	-0.4692	-218.278	Hypo	chr1	10175846	10227669	ENSSSCG00000004064	-	Intron	623	ARID1B|gi|635077742|ref|XP_008005862.1|
chr1	10211938	10212127	189	17	0.7617	0.4343	0.3274	109.472	Hyper	chr1	10175846	10225735	ENSSSCG00000004064	-	Intron	189	ARID1B|gi|635077742|ref|XP_008005862.1|
chr1	10211938	10212127	189	17	0.7617	0.4343	0.3274	109.472	Hyper	chr1	10175846	10227669	ENSSSCG00000004064	-	Intron	189	ARID1B|gi|635077742|ref|XP_008005862.1|
chr1	10222782	10223292	510	18	0.1625	0.6902	-0.5277	-156.682	Hypo	chr1	10175846	10225735	ENSSSCG00000004064	-	Intron	510	ARID1B|gi|635077742|ref|XP_008005862.1|
chr1	10222782	10223292	510	18	0.1625	0.6902	-0.5277	-156.682	Hypo	chr1	10175846	10227669	ENSSSCG00000004064	-	Intron	510	ARID1B|gi|635077742|ref|XP_008005862.1|
chr1	10229565	10230060	495	12	0.2624	0.8525	-0.5901	-109.435	Hypo	chr1	10227947	10229947	ENSSSCG00000004064	-	Promoter	382	ARID1B|gi|635077742|ref|XP_008005862.1|
chr1	102343993	102344125	132	4	0.8228	0.2753	0.5475	21.846	Hyper	chr1	102266401	102390283	ENSSSCG00000040836	+	Intron	132	DCC|gi|755781638|ref|XP_011286393.1|
chr1	103007907	103008134	227	8	0.2995	0.7801	-0.4806	-54.2327	Hypo	chr1	102996248	103010852	ENSSSCG00000040836	+	Intron	227	DCC|gi|755781638|ref|XP_011286393.1|
chr1	103071698	103071887	189	4	0.0308	0.5532	-0.5224	-27.5032	Hypo	chr1	103027151	103079779	ENSSSCG00000040836	+	Intron	189	DCC|gi|755781638|ref|XP_011286393.1|
chr1	103077403	103078359	956	6	0.6666	0.5201	0.1465	10.5122	Hyper	chr1	103027151	103079779	ENSSSCG00000040836	+	Intron	956	DCC|gi|755781638|ref|XP_011286393.1|
chr1	103683052	103683433	381	16	0.4702	0.9172	-0.447	-124.374	Hypo	chr1	103683064	103686744	ENSSSCG00000004528	-	Exon	369	MBD2|gi|560966975|ref|XP_006205872.1|
chr1	103683052	103683433	381	16	0.4702	0.9172	-0.447	-124.374	Hypo	chr1	103683064	103686744	ENSSSCG00000004528	-	UTR3	369	MBD2|gi|560966975|ref|XP_006205872.1|
chr1	103683527	103683618	91	7	0.6372	0.8902	-0.2531	-47.6902	Hypo	chr1	103683064	103686744	ENSSSCG00000004528	-	Exon	91	MBD2|gi|560966975|ref|XP_006205872.1|
chr1	103683527	103683618	91	7	0.6372	0.8902	-0.2531	-47.6902	Hypo	chr1	103683064	103686744	ENSSSCG00000004528	-	UTR3	91	MBD2|gi|560966975|ref|XP_006205872.1|
chr1	103697544	103698037	493	12	0.3945	0.9718	-0.5773	-120.147	Hypo	chr1	103696140	103697612	ENSSSCG00000004528	-	Intron	68	MBD2|gi|560966975|ref|XP_006205872.1|
chr1	103697544	103698037	493	12	0.3945	0.9718	-0.5773	-120.147	Hypo	chr1	103697612	103697703	ENSSSCG00000004528	-	Exon	91	MBD2|gi|560966975|ref|XP_006205872.1|
chr1	103697544	103698037	493	12	0.3945	0.9718	-0.5773	-120.147	Hypo	chr1	103697703	103719769	ENSSSCG00000004528	-	Intron	334	MBD2|gi|560966975|ref|XP_006205872.1|
chr1	103710487	103710714	227	6	0.4312	0.9367	-0.5054	-46.9752	Hypo	chr1	103697703	103719769	ENSSSCG00000004528	-	Intron	227	MBD2|gi|560966975|ref|XP_006205872.1|
chr1	103715244	103715750	506	6	0.2333	0.8584	-0.6251	-48.9204	Hypo	chr1	103697703	103719769	ENSSSCG00000004528	-	Intron	506	MBD2|gi|560966975|ref|XP_006205872.1|
chr1	103724	103908	184	14	0.5177	0.8381	-0.3205	-86.2697	Hypo	chr1	96363	128197	ENSSSCG00000029697	-	Intron	184	FAM120B|gi|545797170|ref|XP_003353200.3|
chr1	103743979	103744887	908	16	0.2596	0.9115	-0.6519	-168.447	Hypo	chr1	103738168	103751667	ENSSSCG00000004528	-	Intron	908	MBD2|gi|560966975|ref|XP_006205872.1|
chr1	103795859	103796369	510	8	0.0636	0.6848	-0.6211	-84.1156	Hypo	chr1	103794392	103798187	ENSSSCG00000004529	+	Intron	510	POLI|gi|470642723|ref|XP_004326019.1|
chr1	103795859	103796369	510	8	0.0636	0.6848	-0.6211	-84.1156	Hypo	chr1	103794630	103795909	ENSSSCG00000004529	+	Exon	50	POLI|gi|470642723|ref|XP_004326019.1|
chr1	103795859	103796369	510	8	0.0636	0.6848	-0.6211	-84.1156	Hypo	chr1	103794630	103795909	ENSSSCG00000004529	+	UTR5	50	POLI|gi|470642723|ref|XP_004326019.1|
chr1	103795859	103796369	510	8	0.0636	0.6848	-0.6211	-84.1156	Hypo	chr1	103795789	103795909	ENSSSCG00000004529	+	Exon	50	POLI|gi|470642723|ref|XP_004326019.1|
chr1	103795859	103796369	510	8	0.0636	0.6848	-0.6211	-84.1156	Hypo	chr1	103795909	103798187	ENSSSCG00000004529	+	Intron	460	POLI|gi|470642723|ref|XP_004326019.1|
chr1	103816668	103817246	578	16	0.5414	0.9535	-0.4121	-113.339	Hypo	chr1	103815098	103816951	ENSSSCG00000004529	+	Intron	283	POLI|gi|470642723|ref|XP_004326019.1|
chr1	103816668	103817246	578	16	0.5414	0.9535	-0.4121	-113.339	Hypo	chr1	103816951	103817157	ENSSSCG00000004529	+	Exon	206	POLI|gi|470642723|ref|XP_004326019.1|
chr1	103816668	103817246	578	16	0.5414	0.9535	-0.4121	-113.339	Hypo	chr1	103817157	103819285	ENSSSCG00000004529	+	Intron	89	POLI|gi|470642723|ref|XP_004326019.1|
chr1	103851211	103851418	207	4	0.314	0.8456	-0.5316	-24.5371	Hypo	chr1	103846254	103858429	ENSSSCG00000004530	-	Intron	207	STARD6|gi|350578496|ref|XP_001925046.3|
chr1	103854905	103854971	66	5	0.4643	0.9059	-0.4416	-29.0358	Hypo	chr1	103846254	103858429	ENSSSCG00000004530	-	Intron	66	STARD6|gi|350578496|ref|XP_001925046.3|
chr1	103856986	103857050	64	4	0.9478	0.3122	0.6356	27.6634	Hyper	chr1	103846254	103858429	ENSSSCG00000004530	-	Intron	64	STARD6|gi|350578496|ref|XP_001925046.3|
chr1	103867820	103868173	353	6	0.4202	0.9253	-0.5051	-38.8046	Hypo	chr1	103867754	103867905	ENSSSCG00000004531	+	Exon	85	C18orf54|gi|927095538|ref|XP_013848314.1|
chr1	103867820	103868173	353	6	0.4202	0.9253	-0.5051	-38.8046	Hypo	chr1	103867905	103869655	ENSSSCG00000004531	+	Intron	268	C18orf54|gi|927095538|ref|XP_013848314.1|
chr1	103869612	103870407	795	6	0.1176	0.9746	-0.857	-107.028	Hypo	chr1	103867905	103869655	ENSSSCG00000004531	+	Intron	43	C18orf54|gi|927095538|ref|XP_013848314.1|
chr1	103869612	103870407	795	6	0.1176	0.9746	-0.857	-107.028	Hypo	chr1	103869655	103869758	ENSSSCG00000004531	+	Exon	103	C18orf54|gi|927095538|ref|XP_013848314.1|
chr1	103869612	103870407	795	6	0.1176	0.9746	-0.857	-107.028	Hypo	chr1	103869758	103875295	ENSSSCG00000004531	+	Intron	649	C18orf54|gi|927095538|ref|XP_013848314.1|
chr1	103875407	103875780	373	4	0.2645	0.9709	-0.7064	-42.2206	Hypo	chr1	103875295	103875427	ENSSSCG00000004531	+	Exon	20	C18orf54|gi|927095538|ref|XP_013848314.1|
chr1	103875407	103875780	373	4	0.2645	0.9709	-0.7064	-42.2206	Hypo	chr1	103875427	103876914	ENSSSCG00000004531	+	Intron	353	C18orf54|gi|927095538|ref|XP_013848314.1|
chr1	103882895	103883154	259	4	0.2516	0.9592	-0.7076	-53.5009	Hypo	chr1	103876985	103883133	ENSSSCG00000004531	+	Intron	238	C18orf54|gi|927095538|ref|XP_013848314.1|
chr1	103882895	103883154	259	4	0.2516	0.9592	-0.7076	-53.5009	Hypo	chr1	103883133	103883206	ENSSSCG00000004531	+	Exon	21	C18orf54|gi|927095538|ref|XP_013848314.1|
chr1	103882895	103883154	259	4	0.2516	0.9592	-0.7076	-53.5009	Hypo	chr1	103883133	103883720	ENSSSCG00000004531	+	Exon	21	C18orf54|gi|927095538|ref|XP_013848314.1|
chr1	103882895	103883154	259	4	0.2516	0.9592	-0.7076	-53.5009	Hypo	chr1	103883133	103887284	ENSSSCG00000004531	+	Exon	21	C18orf54|gi|927095538|ref|XP_013848314.1|
chr1	103884414	103885018	604	10	0.1065	0.935	-0.8285	-162.021	Hypo	chr1	103883133	103887284	ENSSSCG00000004531	+	Exon	604	C18orf54|gi|927095538|ref|XP_013848314.1|
chr1	103884414	103885018	604	10	0.1065	0.935	-0.8285	-162.021	Hypo	chr1	103883206	103887284	ENSSSCG00000004531	+	UTR3	604	C18orf54|gi|927095538|ref|XP_013848314.1|
chr1	103912201	103912257	56	4	0.1169	0.7012	-0.5842	-26.1434	Hypo	chr1	103909791	103912209	ENSSSCG00000038606	+	Intron	8	NA|gi|927095558|ref|XP_013848323.1|
chr1	103912201	103912257	56	4	0.1169	0.7012	-0.5842	-26.1434	Hypo	chr1	103912209	103912440	ENSSSCG00000038606	+	Exon	48	NA|gi|927095558|ref|XP_013848323.1|
chr1	104308644	104308974	330	4	0.0198	0.6706	-0.6508	-32.8321	Hypo	chr1	104241838	104401060	ENSSSCG00000035243	+	Intron	330	RAB27B|gi|194035009|ref|XP_001925846.1|
chr1	104308644	104308974	330	4	0.0198	0.6706	-0.6508	-32.8321	Hypo	chr1	104241838	104408196	ENSSSCG00000035243	+	Intron	330	RAB27B|gi|194035009|ref|XP_001925846.1|
chr1	104432541	104432645	104	6	0.041	0.839	-0.798	-97.1654	Hypo	chr1	104428839	104436761	ENSSSCG00000004534	-	Intron	104	CCDC68|gi|350578501|ref|XP_001926397.4|
chr1	104735431	104735587	156	8	0.0917	0.5029	-0.4112	-53.85	Hypo	chr1	104726572	104748095	ENSSSCG00000004535	-	Intron	156	TCF4|gi|926723076|ref|XP_005697322.2|
chr1	104737652	104737894	242	19	0.4022	0.0559	0.3463	153.688	Hyper	chr1	104726572	104748095	ENSSSCG00000004535	-	Intron	242	TCF4|gi|926723076|ref|XP_005697322.2|
chr1	104751287	104751681	394	10	0.447	0.9368	-0.4898	-84.4338	Hypo	chr1	104751222	104751299	ENSSSCG00000004535	-	Exon	12	TCF4|gi|926723076|ref|XP_005697322.2|
chr1	104751287	104751681	394	10	0.447	0.9368	-0.4898	-84.4338	Hypo	chr1	104751299	104754316	ENSSSCG00000004535	-	Intron	382	TCF4|gi|926723076|ref|XP_005697322.2|
chr1	104757825	104758021	196	6	0.3456	0.9741	-0.6285	-43.6774	Hypo	chr1	104756151	104764628	ENSSSCG00000004535	-	Intron	196	TCF4|gi|926723076|ref|XP_005697322.2|
chr1	104772563	104772741	178	6	0.3502	0.9358	-0.5855	-51.0207	Hypo	chr1	104770603	104774570	ENSSSCG00000004535	-	Intron	178	TCF4|gi|926723076|ref|XP_005697322.2|
chr1	104774780	104775690	910	19	0.2617	0.9086	-0.6469	-213.66	Hypo	chr1	104774676	104816326	ENSSSCG00000004535	-	Intron	910	TCF4|gi|926723076|ref|XP_005697322.2|
chr1	104774780	104775690	910	19	0.2617	0.9086	-0.6469	-213.66	Hypo	chr1	104774676	104845582	ENSSSCG00000004535	-	Intron	910	TCF4|gi|926723076|ref|XP_005697322.2|
chr1	104795141	104795599	458	22	0.5543	0.1617	0.3926	175.141	Hyper	chr1	104774676	104816326	ENSSSCG00000004535	-	Intron	458	TCF4|gi|926723076|ref|XP_005697322.2|
chr1	104795141	104795599	458	22	0.5543	0.1617	0.3926	175.141	Hyper	chr1	104774676	104845582	ENSSSCG00000004535	-	Intron	458	TCF4|gi|926723076|ref|XP_005697322.2|
chr1	104795916	104796380	464	31	0.7262	0.3717	0.3546	232.224	Hyper	chr1	104774676	104816326	ENSSSCG00000004535	-	Intron	464	TCF4|gi|926723076|ref|XP_005697322.2|
chr1	104795916	104796380	464	31	0.7262	0.3717	0.3546	232.224	Hyper	chr1	104774676	104845582	ENSSSCG00000004535	-	Intron	464	TCF4|gi|926723076|ref|XP_005697322.2|
chr1	104803349	104803611	262	6	0.1055	0.9325	-0.827	-83.8681	Hypo	chr1	104774676	104816326	ENSSSCG00000004535	-	Intron	262	TCF4|gi|926723076|ref|XP_005697322.2|
chr1	104803349	104803611	262	6	0.1055	0.9325	-0.827	-83.8681	Hypo	chr1	104774676	104845582	ENSSSCG00000004535	-	Intron	262	TCF4|gi|926723076|ref|XP_005697322.2|
chr1	104805269	104806004	735	10	0.11	0.8781	-0.7681	-169.011	Hypo	chr1	104774676	104816326	ENSSSCG00000004535	-	Intron	735	TCF4|gi|926723076|ref|XP_005697322.2|
chr1	104805269	104806004	735	10	0.11	0.8781	-0.7681	-169.011	Hypo	chr1	104774676	104845582	ENSSSCG00000004535	-	Intron	735	TCF4|gi|926723076|ref|XP_005697322.2|
chr1	104809023	104809087	64	4	0.455	0.9555	-0.5006	-23.7924	Hypo	chr1	104774676	104816326	ENSSSCG00000004535	-	Intron	64	TCF4|gi|926723076|ref|XP_005697322.2|
chr1	104809023	104809087	64	4	0.455	0.9555	-0.5006	-23.7924	Hypo	chr1	104774676	104845582	ENSSSCG00000004535	-	Intron	64	TCF4|gi|926723076|ref|XP_005697322.2|
chr1	104848642	104848972	330	12	0.254	0.9538	-0.6998	-165.486	Hypo	chr1	104846273	104894795	ENSSSCG00000004535	-	Intron	330	TCF4|gi|926723076|ref|XP_005697322.2|
chr1	104848642	104848972	330	12	0.254	0.9538	-0.6998	-165.486	Hypo	chr1	104846273	104896690	ENSSSCG00000004535	-	Intron	330	TCF4|gi|926723076|ref|XP_005697322.2|
chr1	104895722	104896590	868	32	0.3305	0.8727	-0.5422	-372.785	Hypo	chr1	104846273	104896690	ENSSSCG00000004535	-	Intron	868	TCF4|gi|926723076|ref|XP_005697322.2|
chr1	104895722	104896590	868	32	0.3305	0.8727	-0.5422	-372.785	Hypo	chr1	104894966	104896966	ENSSSCG00000004535	-	Promoter	868	TCF4|gi|926723076|ref|XP_005697322.2|
chr1	104902221	104902389	168	5	0.4581	0.9458	-0.4878	-31.2017	Hypo	chr1	104896755	104915228	ENSSSCG00000004535	-	Intron	168	TCF4|gi|926723076|ref|XP_005697322.2|
chr1	104902221	104902389	168	5	0.4581	0.9458	-0.4878	-31.2017	Hypo	chr1	104896755	104951816	ENSSSCG00000004535	-	Intron	168	TCF4|gi|926723076|ref|XP_005697322.2|
chr1	104911089	104911198	109	8	0.6191	0.9705	-0.3514	-51.6696	Hypo	chr1	104896755	104915228	ENSSSCG00000004535	-	Intron	109	TCF4|gi|926723076|ref|XP_005697322.2|
chr1	104911089	104911198	109	8	0.6191	0.9705	-0.3514	-51.6696	Hypo	chr1	104896755	104951816	ENSSSCG00000004535	-	Intron	109	TCF4|gi|926723076|ref|XP_005697322.2|
chr1	104918548	104918648	100	4	0.2088	0.9571	-0.7483	-55.9388	Hypo	chr1	104896755	104951816	ENSSSCG00000004535	-	Intron	100	TCF4|gi|926723076|ref|XP_005697322.2|
chr1	104976302	104976806	504	10	0.2935	0.8942	-0.6006	-96.5265	Hypo	chr1	104955089	105075336	ENSSSCG00000004535	-	Intron	504	TCF4|gi|926723076|ref|XP_005697322.2|
chr1	104981504	104982262	758	31	0.3255	0.9073	-0.5819	-407.408	Hypo	chr1	104955089	105075336	ENSSSCG00000004535	-	Intron	758	TCF4|gi|926723076|ref|XP_005697322.2|
chr1	104988634	104989241	607	12	0.0404	0.6123	-0.5719	-106.95	Hypo	chr1	104955089	105075336	ENSSSCG00000004535	-	Intron	607	TCF4|gi|926723076|ref|XP_005697322.2|
chr1	104995526	104995646	120	6	0.0963	0.9852	-0.8889	-144.282	Hypo	chr1	104955089	105075336	ENSSSCG00000004535	-	Intron	120	TCF4|gi|926723076|ref|XP_005697322.2|
chr1	105007637	105008422	785	16	0.0397	0.7283	-0.6887	-183.922	Hypo	chr1	104955089	105075336	ENSSSCG00000004535	-	Intron	785	TCF4|gi|926723076|ref|XP_005697322.2|
chr1	105010870	105011089	219	8	0.2644	0.9517	-0.6873	-102.336	Hypo	chr1	104955089	105075336	ENSSSCG00000004535	-	Intron	219	TCF4|gi|926723076|ref|XP_005697322.2|
chr1	105021552	105021977	425	10	0.0429	0.8717	-0.8288	-170.704	Hypo	chr1	104955089	105075336	ENSSSCG00000004535	-	Intron	425	TCF4|gi|926723076|ref|XP_005697322.2|
chr1	105027935	105028352	417	4	0.0534	0.9162	-0.8628	-59.969	Hypo	chr1	104955089	105075336	ENSSSCG00000004535	-	Intron	417	TCF4|gi|926723076|ref|XP_005697322.2|
chr1	105031655	105032927	1272	7	0.2556	0.9395	-0.6839	-79.5545	Hypo	chr1	104955089	105075336	ENSSSCG00000004535	-	Intron	1272	TCF4|gi|926723076|ref|XP_005697322.2|
chr1	105035399	105035938	539	14	0.1208	0.9137	-0.7929	-246.892	Hypo	chr1	104955089	105075336	ENSSSCG00000004535	-	Intron	539	TCF4|gi|926723076|ref|XP_005697322.2|
chr1	105071141	105071688	547	6	0.3698	0.9579	-0.5882	-49.7381	Hypo	chr1	104955089	105075336	ENSSSCG00000004535	-	Intron	547	TCF4|gi|926723076|ref|XP_005697322.2|
chr1	105072485	105073680	1195	24	0.2057	0.907	-0.7013	-336.593	Hypo	chr1	104955089	105075336	ENSSSCG00000004535	-	Intron	1195	TCF4|gi|926723076|ref|XP_005697322.2|
chr1	105074566	105074915	349	10	0.042	0.7951	-0.7531	-155.994	Hypo	chr1	104955089	105075336	ENSSSCG00000004535	-	Intron	349	TCF4|gi|926723076|ref|XP_005697322.2|
chr1	105074566	105074915	349	10	0.042	0.7951	-0.7531	-155.994	Hypo	chr1	105074794	105074844	ENSSSCG00000032236	-	Exon	50	NA|gi|89050|pir||S08432
chr1	105074566	105074915	349	10	0.042	0.7951	-0.7531	-155.994	Hypo	chr1	105074844	105079431	ENSSSCG00000032236	-	Intron	71	NA|gi|89050|pir||S08432
chr1	1052064	1052269	205	15	0.1998	0.5616	-0.3618	-104.477	Hypo	chr1	1051039	1052139	chr1:1051039:1052139|CGI	+	CGI	75	NA
chr1	105993061	105993126	65	4	0.1494	0.9904	-0.841	-55.1935	Hypo	chr1	105989247	105998540	ENSSSCG00000004537	-	Intron	65	TXNL1|gi|346716090|ref|NP_001231205.1|
chr1	106047816	106048212	396	12	0.2282	0.9424	-0.7142	-157.727	Hypo	chr1	106013585	106068392	ENSSSCG00000004538	+	Intron	396	WDR7|gi|743730960|ref|XP_010959626.1|
chr1	106047816	106048212	396	12	0.2282	0.9424	-0.7142	-157.727	Hypo	chr1	106036240	106068392	ENSSSCG00000004538	+	Intron	396	WDR7|gi|743730960|ref|XP_010959626.1|
chr1	106047816	106048212	396	12	0.2282	0.9424	-0.7142	-157.727	Hypo	chr1	106036245	106068392	ENSSSCG00000004538	+	Intron	396	WDR7|gi|743730960|ref|XP_010959626.1|
chr1	106089542	106089798	256	4	0.2434	0.956	-0.7126	-44.2153	Hypo	chr1	106085343	106089772	ENSSSCG00000004538	+	Intron	230	WDR7|gi|743730960|ref|XP_010959626.1|
chr1	106089542	106089798	256	4	0.2434	0.956	-0.7126	-44.2153	Hypo	chr1	106089772	106089905	ENSSSCG00000004538	+	Exon	26	WDR7|gi|743730960|ref|XP_010959626.1|
chr1	106097349	106097431	82	8	0.297	0.8021	-0.5051	-58.0963	Hypo	chr1	106091861	106114309	ENSSSCG00000004538	+	Intron	82	WDR7|gi|743730960|ref|XP_010959626.1|
chr1	106100055	106100125	70	7	0.6531	0.9347	-0.2816	-43.6641	Hypo	chr1	106091861	106114309	ENSSSCG00000004538	+	Intron	70	WDR7|gi|743730960|ref|XP_010959626.1|
chr1	106100236	106100648	412	17	0.5159	0.9469	-0.431	-131.44	Hypo	chr1	106091861	106114309	ENSSSCG00000004538	+	Intron	412	WDR7|gi|743730960|ref|XP_010959626.1|
chr1	106142478	106142699	221	6	0.0438	0.6145	-0.5707	-40.5525	Hypo	chr1	106125149	106148089	ENSSSCG00000004538	+	Intron	221	WDR7|gi|743730960|ref|XP_010959626.1|
chr1	106151725	106151985	260	10	0.282	0.8315	-0.5495	-82.1731	Hypo	chr1	106150609	106165365	ENSSSCG00000004538	+	Intron	260	WDR7|gi|743730960|ref|XP_010959626.1|
chr1	106151725	106151985	260	10	0.282	0.8315	-0.5495	-82.1731	Hypo	chr1	106150609	106167649	ENSSSCG00000004538	+	Intron	260	WDR7|gi|743730960|ref|XP_010959626.1|
chr1	106164231	106164599	368	8	0.2022	0.8021	-0.5999	-74.2012	Hypo	chr1	106150609	106165365	ENSSSCG00000004538	+	Intron	368	WDR7|gi|743730960|ref|XP_010959626.1|
chr1	106164231	106164599	368	8	0.2022	0.8021	-0.5999	-74.2012	Hypo	chr1	106150609	106167649	ENSSSCG00000004538	+	Intron	368	WDR7|gi|743730960|ref|XP_010959626.1|
chr1	106165968	106166559	591	6	0.2974	0.9711	-0.6736	-62.9542	Hypo	chr1	106150609	106167649	ENSSSCG00000004538	+	Intron	591	WDR7|gi|743730960|ref|XP_010959626.1|
chr1	106165968	106166559	591	6	0.2974	0.9711	-0.6736	-62.9542	Hypo	chr1	106165464	106167649	ENSSSCG00000004538	+	Intron	591	WDR7|gi|743730960|ref|XP_010959626.1|
chr1	106178696	106178894	198	6	0.1673	0.9635	-0.7961	-85.6889	Hypo	chr1	106171073	106203113	ENSSSCG00000004538	+	Intron	198	WDR7|gi|743730960|ref|XP_010959626.1|
chr1	106203420	106204927	1507	24	0.4007	0.9551	-0.5543	-267.468	Hypo	chr1	106203227	106260486	ENSSSCG00000004538	+	Intron	1507	WDR7|gi|743730960|ref|XP_010959626.1|
chr1	106203420	106204927	1507	24	0.4007	0.9551	-0.5543	-267.468	Hypo	chr1	106203227	106302231	ENSSSCG00000004538	+	Intron	1507	WDR7|gi|743730960|ref|XP_010959626.1|
chr1	106231448	106232938	1490	26	0.1302	0.8916	-0.7613	-414.142	Hypo	chr1	106203227	106260486	ENSSSCG00000004538	+	Intron	1490	WDR7|gi|743730960|ref|XP_010959626.1|
chr1	106231448	106232938	1490	26	0.1302	0.8916	-0.7613	-414.142	Hypo	chr1	106203227	106302231	ENSSSCG00000004538	+	Intron	1490	WDR7|gi|743730960|ref|XP_010959626.1|
chr1	106265140	106265191	51	4	0.9656	0.458	0.5077	20.0608	Hyper	chr1	106203227	106302231	ENSSSCG00000004538	+	Intron	51	WDR7|gi|743730960|ref|XP_010959626.1|
chr1	106265140	106265191	51	4	0.9656	0.458	0.5077	20.0608	Hyper	chr1	106260708	106302231	ENSSSCG00000004538	+	Intron	51	WDR7|gi|743730960|ref|XP_010959626.1|
chr1	106268884	106269134	250	6	0.0934	0.689	-0.5956	-51.5659	Hypo	chr1	106203227	106302231	ENSSSCG00000004538	+	Intron	250	WDR7|gi|743730960|ref|XP_010959626.1|
chr1	106268884	106269134	250	6	0.0934	0.689	-0.5956	-51.5659	Hypo	chr1	106260708	106302231	ENSSSCG00000004538	+	Intron	250	WDR7|gi|743730960|ref|XP_010959626.1|
chr1	106286111	106286578	467	15	0.3383	0.8995	-0.5613	-144.025	Hypo	chr1	106203227	106302231	ENSSSCG00000004538	+	Intron	467	WDR7|gi|743730960|ref|XP_010959626.1|
chr1	106286111	106286578	467	15	0.3383	0.8995	-0.5613	-144.025	Hypo	chr1	106260708	106302231	ENSSSCG00000004538	+	Intron	467	WDR7|gi|743730960|ref|XP_010959626.1|
chr1	106292983	106293221	238	4	0.2746	0.9321	-0.6575	-39.6599	Hypo	chr1	106203227	106302231	ENSSSCG00000004538	+	Intron	238	WDR7|gi|743730960|ref|XP_010959626.1|
chr1	106292983	106293221	238	4	0.2746	0.9321	-0.6575	-39.6599	Hypo	chr1	106260708	106302231	ENSSSCG00000004538	+	Intron	238	WDR7|gi|743730960|ref|XP_010959626.1|
chr1	106305223	106305281	58	5	0.4673	0.8369	-0.3696	-27.4894	Hypo	chr1	106302418	106314172	ENSSSCG00000004538	+	Intron	58	WDR7|gi|743730960|ref|XP_010959626.1|
chr1	106314350	106314553	203	10	0.5511	0.9313	-0.3801	-66.5836	Hypo	chr1	106314290	106316886	ENSSSCG00000004538	+	Intron	203	WDR7|gi|743730960|ref|XP_010959626.1|
chr1	106316852	106319494	2642	28	0.2819	0.9278	-0.6459	-277.122	Hypo	chr1	106314290	106316886	ENSSSCG00000004538	+	Intron	34	WDR7|gi|743730960|ref|XP_010959626.1|
chr1	106316852	106319494	2642	28	0.2819	0.9278	-0.6459	-277.122	Hypo	chr1	106316886	106317036	ENSSSCG00000004538	+	Exon	150	WDR7|gi|743730960|ref|XP_010959626.1|
chr1	106316852	106319494	2642	28	0.2819	0.9278	-0.6459	-277.122	Hypo	chr1	106317036	106317616	ENSSSCG00000004538	+	Intron	580	WDR7|gi|743730960|ref|XP_010959626.1|
chr1	106316852	106319494	2642	28	0.2819	0.9278	-0.6459	-277.122	Hypo	chr1	106317616	106317699	ENSSSCG00000004538	+	Exon	83	WDR7|gi|743730960|ref|XP_010959626.1|
chr1	106316852	106319494	2642	28	0.2819	0.9278	-0.6459	-277.122	Hypo	chr1	106317699	106339267	ENSSSCG00000004538	+	Intron	1795	WDR7|gi|743730960|ref|XP_010959626.1|
chr1	106325874	106326087	213	6	0.0391	0.5054	-0.4663	-43.0197	Hypo	chr1	106317699	106339267	ENSSSCG00000004538	+	Intron	213	WDR7|gi|743730960|ref|XP_010959626.1|
chr1	106364253	106364656	403	6	0.1117	0.8877	-0.776	-74.8537	Hypo	chr1	106339367	106402430	ENSSSCG00000004538	+	Intron	403	WDR7|gi|743730960|ref|XP_010959626.1|
chr1	106369378	106369442	64	4	0.7333	0.1977	0.5356	24.942	Hyper	chr1	106339367	106402430	ENSSSCG00000004538	+	Intron	64	WDR7|gi|743730960|ref|XP_010959626.1|
chr1	106397983	106398829	846	17	0.1631	0.8534	-0.6902	-204.448	Hypo	chr1	106339367	106402430	ENSSSCG00000004538	+	Intron	846	WDR7|gi|743730960|ref|XP_010959626.1|
chr1	106871009	106871089	80	4	0.1867	0.5998	-0.4131	-23.1783	Hypo	chr1	106870422	106873879	ENSSSCG00000004541	-	Intron	80	FECH|gi|281427372|ref|NP_001163994.1|
chr1	106916189	106916273	84	5	0.6261	0.9763	-0.3502	-31.95	Hypo	chr1	106916177	106916291	ENSSSCG00000004542	-	Exon	84	NARS|gi|350578507|ref|XP_003121503.3|
chr1	106923177	106923419	242	5	0.5295	0.9609	-0.4314	-32.3824	Hypo	chr1	106921879	106923368	ENSSSCG00000004542	-	Intron	191	NARS|gi|350578507|ref|XP_003121503.3|
chr1	106923177	106923419	242	5	0.5295	0.9609	-0.4314	-32.3824	Hypo	chr1	106923368	106923447	ENSSSCG00000004542	-	Exon	51	NARS|gi|350578507|ref|XP_003121503.3|
chr1	106997845	106998032	187	6	0.4914	0.9547	-0.4634	-34.9186	Hypo	chr1	106997680	106998530	ENSSSCG00000004543	+	Intron	187	MTFMT|gi|348605258|ref|NP_001231755.1|
chr1	107200166	107200645	479	27	0.6744	0.199	0.4754	233.515	Hyper	chr1	107197928	107202453	ENSSSCG00000004547	-	Intron	479	NA|gi|927095647|ref|XP_013848345.1|
chr1	107267169	107267226	57	5	0.5038	0.8266	-0.3229	-26.7876	Hypo	chr1	107259728	107285227	ENSSSCG00000004549	+	Intron	57	RBPMS2|gi|545799928|ref|XP_005659550.1|
chr1	107424139	107424355	216	6	0.2549	0.9653	-0.7104	-62.91	Hypo	chr1	107415140	107552364	ENSSSCG00000004551	-	Intron	216	ZNF609|gi|311244588|ref|XP_003121513.1|
chr1	107424139	107424355	216	6	0.2549	0.9653	-0.7104	-62.91	Hypo	chr1	107415140	107552943	ENSSSCG00000004551	-	Intron	216	ZNF609|gi|311244588|ref|XP_003121513.1|
chr1	107433969	107434537	568	17	0.5286	0.9181	-0.3896	-119.057	Hypo	chr1	107415140	107552364	ENSSSCG00000004551	-	Intron	568	ZNF609|gi|311244588|ref|XP_003121513.1|
chr1	107433969	107434537	568	17	0.5286	0.9181	-0.3896	-119.057	Hypo	chr1	107415140	107552943	ENSSSCG00000004551	-	Intron	568	ZNF609|gi|311244588|ref|XP_003121513.1|
chr1	107440258	107440493	235	6	0.294	0.9342	-0.6401	-59.3534	Hypo	chr1	107415140	107552364	ENSSSCG00000004551	-	Intron	235	ZNF609|gi|311244588|ref|XP_003121513.1|
chr1	107440258	107440493	235	6	0.294	0.9342	-0.6401	-59.3534	Hypo	chr1	107415140	107552943	ENSSSCG00000004551	-	Intron	235	ZNF609|gi|311244588|ref|XP_003121513.1|
chr1	107554999	107555183	184	6	0.5159	0.9672	-0.4513	-41.1306	Hypo	chr1	107553111	107555111	ENSSSCG00000004551	-	Promoter	112	ZNF609|gi|311244588|ref|XP_003121513.1|
chr1	107554999	107555183	184	6	0.5159	0.9672	-0.4513	-41.1306	Hypo	chr1	107553238	107579032	ENSSSCG00000004551	-	Intron	184	ZNF609|gi|311244588|ref|XP_003121513.1|
chr1	107554999	107555183	184	6	0.5159	0.9672	-0.4513	-41.1306	Hypo	chr1	107553238	107583221	ENSSSCG00000004551	-	Intron	184	ZNF609|gi|311244588|ref|XP_003121513.1|
chr1	107560985	107561545	560	9	0.307	0.9658	-0.6588	-133.665	Hypo	chr1	107553238	107579032	ENSSSCG00000004551	-	Intron	560	ZNF609|gi|311244588|ref|XP_003121513.1|
chr1	107560985	107561545	560	9	0.307	0.9658	-0.6588	-133.665	Hypo	chr1	107553238	107583221	ENSSSCG00000004551	-	Intron	560	ZNF609|gi|311244588|ref|XP_003121513.1|
chr1	107587731	107587917	186	6	0.0314	0.5926	-0.5611	-42.0632	Hypo	chr1	107585986	107589011	ENSSSCG00000004552	-	UTR3	186	TRIP4|gi|472380138|ref|XP_004409473.1|
chr1	107587731	107587917	186	6	0.0314	0.5926	-0.5611	-42.0632	Hypo	chr1	107585986	107589079	ENSSSCG00000004552	-	Exon	186	TRIP4|gi|472380138|ref|XP_004409473.1|
chr1	107661812	107661977	165	6	0.1039	0.8095	-0.7055	-73.03	Hypo	chr1	107661646	107668241	ENSSSCG00000004554	+	Intron	165	PCLAF|gi|545550174|ref|XP_005638567.1|
chr1	107691577	107691907	330	6	0.0254	0.5905	-0.565	-49.1763	Hypo	chr1	107690249	107763495	ENSSSCG00000004558	+	Intron	330	CSNK1G1|gi|584052397|ref|XP_006770845.1|
chr1	107701082	107701404	322	8	0.2663	0.9847	-0.7183	-75.9829	Hypo	chr1	107690249	107763495	ENSSSCG00000004558	+	Intron	322	CSNK1G1|gi|584052397|ref|XP_006770845.1|
chr1	107722130	107722567	437	10	0.1179	0.7284	-0.6105	-81.7453	Hypo	chr1	107690249	107763495	ENSSSCG00000004558	+	Intron	437	CSNK1G1|gi|584052397|ref|XP_006770845.1|
chr1	107823276	107823498	222	4	0.2442	0.9785	-0.7343	-41.7812	Hypo	chr1	107803515	107836576	ENSSSCG00000004558	+	Intron	222	CSNK1G1|gi|584052397|ref|XP_006770845.1|
chr1	107826015	107826231	216	4	0.3254	0.8587	-0.5333	-24.2321	Hypo	chr1	107803515	107836576	ENSSSCG00000004558	+	Intron	216	CSNK1G1|gi|584052397|ref|XP_006770845.1|
chr1	107923715	107924078	363	7	0.2226	0.821	-0.5984	-56.9082	Hypo	chr1	107921499	107925740	ENSSSCG00000004556	-	Intron	363	NA|gi|927095669|ref|XP_013848351.1|
chr1	107966320	107966411	91	4	0.1366	0.9542	-0.8175	-55.0224	Hypo	chr1	107964632	107967509	ENSSSCG00000034124	+	Intron	91	NA|gi|847017943|ref|XP_012804702.1|
chr1	108054307	108054468	161	8	0.3918	0.9042	-0.5124	-60.2317	Hypo	chr1	108003776	108070946	ENSSSCG00000021588	+	Intron	161	DAPK2|gi|961764267|ref|XP_014941034.1|
chr1	108059751	108059887	136	15	0.502	0.8401	-0.3381	-85.3929	Hypo	chr1	108003776	108070946	ENSSSCG00000021588	+	Intron	136	DAPK2|gi|961764267|ref|XP_014941034.1|
chr1	108093786	108094025	239	6	0.2242	0.7981	-0.5739	-46.7893	Hypo	chr1	108080230	108098505	ENSSSCG00000021588	+	Intron	239	DAPK2|gi|961764267|ref|XP_014941034.1|
chr1	108118860	108119156	296	15	0.496	0.9062	-0.4102	-89.8309	Hypo	chr1	108115613	108127648	ENSSSCG00000021588	+	Intron	296	DAPK2|gi|961764267|ref|XP_014941034.1|
chr1	108118860	108119156	296	15	0.496	0.9062	-0.4102	-89.8309	Hypo	chr1	108117201	108119336	ENSSSCG00000021588	+	Exon	296	DAPK2|gi|961764267|ref|XP_014941034.1|
chr1	108118860	108119156	296	15	0.496	0.9062	-0.4102	-89.8309	Hypo	chr1	108117810	108119336	ENSSSCG00000021588	+	UTR3	296	DAPK2|gi|961764267|ref|XP_014941034.1|
chr1	108120863	108121489	626	18	0.3289	0.8679	-0.539	-149.61	Hypo	chr1	108115613	108127648	ENSSSCG00000021588	+	Intron	626	DAPK2|gi|961764267|ref|XP_014941034.1|
chr1	108120863	108121489	626	18	0.3289	0.8679	-0.539	-149.61	Hypo	chr1	108120012	108123417	ENSSSCG00000021588	+	Exon	626	DAPK2|gi|961764267|ref|XP_014941034.1|
chr1	108120863	108121489	626	18	0.3289	0.8679	-0.539	-149.61	Hypo	chr1	108120012	108123417	ENSSSCG00000021588	+	UTR3	626	DAPK2|gi|961764267|ref|XP_014941034.1|
chr1	108126364	108127195	831	12	0.3765	0.9426	-0.5661	-92.3172	Hypo	chr1	108115613	108127648	ENSSSCG00000021588	+	Intron	831	DAPK2|gi|961764267|ref|XP_014941034.1|
chr1	108236416	108237404	988	30	0.5108	0.9421	-0.4313	-298.341	Hypo	chr1	108206339	108248955	ENSSSCG00000004561	+	Intron	988	HERC1|gi|350578534|ref|XP_001927286.4|
chr1	108242708	108242860	152	4	0.4014	0.8834	-0.482	-23.0998	Hypo	chr1	108206339	108248955	ENSSSCG00000004561	+	Intron	152	HERC1|gi|350578534|ref|XP_001927286.4|
chr1	108262221	108262393	172	6	0.3964	0.9497	-0.5533	-43.0459	Hypo	chr1	108257690	108263596	ENSSSCG00000004561	+	Intron	172	HERC1|gi|350578534|ref|XP_001927286.4|
chr1	108266074	108266298	224	4	0.4977	0.9703	-0.4726	-26.115	Hypo	chr1	108265550	108268142	ENSSSCG00000004561	+	Intron	224	HERC1|gi|350578534|ref|XP_001927286.4|
chr1	108272783	108272998	215	8	0.5397	0.9285	-0.3889	-46.1211	Hypo	chr1	108272700	108272802	ENSSSCG00000004561	+	Intron	19	HERC1|gi|350578534|ref|XP_001927286.4|
chr1	108272783	108272998	215	8	0.5397	0.9285	-0.3889	-46.1211	Hypo	chr1	108272802	108272974	ENSSSCG00000004561	+	Exon	172	HERC1|gi|350578534|ref|XP_001927286.4|
chr1	108272783	108272998	215	8	0.5397	0.9285	-0.3889	-46.1211	Hypo	chr1	108272974	108274301	ENSSSCG00000004561	+	Intron	24	HERC1|gi|350578534|ref|XP_001927286.4|
chr1	108393805	108394044	239	4	0.3591	0.8591	-0.5	-24.0015	Hypo	chr1	108393294	108394505	ENSSSCG00000004561	+	Intron	239	HERC1|gi|350578534|ref|XP_001927286.4|
chr1	108396327	108396474	147	4	0.2585	0.9754	-0.7169	-37.505	Hypo	chr1	108395997	108397088	ENSSSCG00000004561	+	Intron	147	HERC1|gi|350578534|ref|XP_001927286.4|
chr1	108400341	108400555	214	19	0.6434	0.9304	-0.287	-121.806	Hypo	chr1	108397979	108400404	ENSSSCG00000004561	+	Intron	63	HERC1|gi|350578534|ref|XP_001927286.4|
chr1	108400341	108400555	214	19	0.6434	0.9304	-0.287	-121.806	Hypo	chr1	108400404	108400710	ENSSSCG00000004561	+	Exon	151	HERC1|gi|350578534|ref|XP_001927286.4|
chr1	108469488	108469690	202	33	0.7144	0.9506	-0.2362	-212.953	Hypo	chr1	108468465	108482615	ENSSSCG00000028737	-	Intron	202	USP3|gi|466033199|ref|XP_004274772.1|
chr1	108470555	108470885	330	8	0.0432	0.6216	-0.5783	-72.7791	Hypo	chr1	108468465	108482615	ENSSSCG00000028737	-	Intron	330	USP3|gi|466033199|ref|XP_004274772.1|
chr1	108487090	108487260	170	4	0.0731	0.9522	-0.8791	-75.3895	Hypo	chr1	108486823	108515094	ENSSSCG00000028737	-	Intron	170	USP3|gi|466033199|ref|XP_004274772.1|
chr1	108487090	108487260	170	4	0.0731	0.9522	-0.8791	-75.3895	Hypo	chr1	108486823	108515197	ENSSSCG00000028737	-	Intron	170	USP3|gi|466033199|ref|XP_004274772.1|
chr1	108490524	108490751	227	7	0.5296	0.915	-0.3854	-37.1963	Hypo	chr1	108486823	108515094	ENSSSCG00000028737	-	Intron	227	USP3|gi|466033199|ref|XP_004274772.1|
chr1	108490524	108490751	227	7	0.5296	0.915	-0.3854	-37.1963	Hypo	chr1	108486823	108515197	ENSSSCG00000028737	-	Intron	227	USP3|gi|466033199|ref|XP_004274772.1|
chr1	108494405	108494472	67	11	0.5785	0.9563	-0.3778	-82.7357	Hypo	chr1	108486823	108515094	ENSSSCG00000028737	-	Intron	67	USP3|gi|466033199|ref|XP_004274772.1|
chr1	108494405	108494472	67	11	0.5785	0.9563	-0.3778	-82.7357	Hypo	chr1	108486823	108515197	ENSSSCG00000028737	-	Intron	67	USP3|gi|466033199|ref|XP_004274772.1|
chr1	108505320	108505572	252	8	0.035	0.9577	-0.9227	-234.108	Hypo	chr1	108486823	108515094	ENSSSCG00000028737	-	Intron	252	USP3|gi|466033199|ref|XP_004274772.1|
chr1	108505320	108505572	252	8	0.035	0.9577	-0.9227	-234.108	Hypo	chr1	108486823	108515197	ENSSSCG00000028737	-	Intron	252	USP3|gi|466033199|ref|XP_004274772.1|
chr1	108506466	108506756	290	5	0.0188	0.6919	-0.6732	-48.0479	Hypo	chr1	108486823	108515094	ENSSSCG00000028737	-	Intron	290	USP3|gi|466033199|ref|XP_004274772.1|
chr1	108506466	108506756	290	5	0.0188	0.6919	-0.6732	-48.0479	Hypo	chr1	108486823	108515197	ENSSSCG00000028737	-	Intron	290	USP3|gi|466033199|ref|XP_004274772.1|
chr1	108510051	108510186	135	4	0.2127	0.8897	-0.6771	-33.8453	Hypo	chr1	108486823	108515094	ENSSSCG00000028737	-	Intron	135	USP3|gi|466033199|ref|XP_004274772.1|
chr1	108510051	108510186	135	4	0.2127	0.8897	-0.6771	-33.8453	Hypo	chr1	108486823	108515197	ENSSSCG00000028737	-	Intron	135	USP3|gi|466033199|ref|XP_004274772.1|
chr1	108666216	108666625	409	20	0.5469	0.9392	-0.3922	-137.413	Hypo	chr1	108656728	108687860	ENSSSCG00000004565	+	Intron	409	CA12|gi|927095690|ref|XP_013848355.1|
chr1	108670496	108670582	86	4	0.2911	0.9302	-0.6391	-28.0389	Hypo	chr1	108656728	108687860	ENSSSCG00000004565	+	Intron	86	CA12|gi|927095690|ref|XP_013848355.1|
chr1	108690072	108690456	384	13	0.439	0.9311	-0.4921	-100.033	Hypo	chr1	108689101	108692916	ENSSSCG00000004565	+	Intron	384	CA12|gi|927095690|ref|XP_013848355.1|
chr1	108699008	108699172	164	10	0.5099	0.9334	-0.4236	-69.8862	Hypo	chr1	108695913	108705540	ENSSSCG00000004565	+	Intron	164	CA12|gi|927095690|ref|XP_013848355.1|
chr1	108699008	108699172	164	10	0.5099	0.9334	-0.4236	-69.8862	Hypo	chr1	108695913	108706455	ENSSSCG00000004565	+	Intron	164	CA12|gi|927095690|ref|XP_013848355.1|
chr1	108700454	108700516	62	5	0.5239	0.9269	-0.403	-35.8804	Hypo	chr1	108695913	108705540	ENSSSCG00000004565	+	Intron	62	CA12|gi|927095690|ref|XP_013848355.1|
chr1	108700454	108700516	62	5	0.5239	0.9269	-0.403	-35.8804	Hypo	chr1	108695913	108706455	ENSSSCG00000004565	+	Intron	62	CA12|gi|927095690|ref|XP_013848355.1|
chr1	108734818	108734991	173	7	0.5529	0.9397	-0.3868	-42.5694	Hypo	chr1	108733729	108740446	ENSSSCG00000032949	-	Intron	173	NA|gi|743735001|ref|XP_010961771.1|
chr1	108773129	108773429	300	8	0.0245	0.6293	-0.6048	-72.1729	Hypo	chr1	108772810	108777036	ENSSSCG00000026571	-	UTR3	300	RAB8B|gi|655862514|ref|XP_002718230.2|
chr1	108773129	108773429	300	8	0.0245	0.6293	-0.6048	-72.1729	Hypo	chr1	108772810	108777129	ENSSSCG00000026571	-	Exon	300	RAB8B|gi|655862514|ref|XP_002718230.2|
chr1	108773129	108773429	300	8	0.0245	0.6293	-0.6048	-72.1729	Hypo	chr1	108772905	108777036	ENSSSCG00000026571	-	UTR3	300	RAB8B|gi|655862514|ref|XP_002718230.2|
chr1	108773129	108773429	300	8	0.0245	0.6293	-0.6048	-72.1729	Hypo	chr1	108772905	108777129	ENSSSCG00000026571	-	Exon	300	RAB8B|gi|655862514|ref|XP_002718230.2|
chr1	108793124	108793455	331	11	0.0407	0.4094	-0.3687	-74.3264	Hypo	chr1	108793086	108793147	ENSSSCG00000026571	-	Exon	23	RAB8B|gi|655862514|ref|XP_002718230.2|
chr1	108793124	108793455	331	11	0.0407	0.4094	-0.3687	-74.3264	Hypo	chr1	108793147	108839999	ENSSSCG00000026571	-	Intron	308	RAB8B|gi|655862514|ref|XP_002718230.2|
chr1	108796705	108796931	226	6	0.4372	0.8262	-0.389	-34.3657	Hypo	chr1	108793147	108839999	ENSSSCG00000026571	-	Intron	226	RAB8B|gi|655862514|ref|XP_002718230.2|
chr1	108806758	108807134	376	12	0.5176	0.9657	-0.4481	-93.6494	Hypo	chr1	108793147	108839999	ENSSSCG00000026571	-	Intron	376	RAB8B|gi|655862514|ref|XP_002718230.2|
chr1	108880581	108880757	176	7	0.3869	0.7423	-0.3554	-42.9788	Hypo	chr1	108879463	108881463	ENSSSCG00000023158	+	Promoter	176	RPS27L|gi|488558799|ref|XP_004469682.1|
chr1	108915630	108916218	588	14	0.2004	0.9555	-0.755	-191.839	Hypo	chr1	108910488	108919577	ENSSSCG00000004569	-	Intron	588	LACTB|gi|149773574|ref|NP_001092603.1|
chr1	109212639	109213345	706	16	0.3804	0.9476	-0.5673	-145.767	Hypo	chr1	109211455	109214505	ENSSSCG00000024088	-	Intron	706	TLN2|gi|593749900|ref|XP_007130174.1|
chr1	109217621	109217818	197	7	0.4752	0.8985	-0.4233	-47.1509	Hypo	chr1	109217036	109229188	ENSSSCG00000024088	-	Intron	197	TLN2|gi|593749900|ref|XP_007130174.1|
chr1	109237243	109237313	70	7	0.6034	0.9277	-0.3243	-41.0177	Hypo	chr1	109230252	109242602	ENSSSCG00000024088	-	Intron	70	TLN2|gi|593749900|ref|XP_007130174.1|
chr1	109237788	109237952	164	8	0.4777	0.9138	-0.4361	-51.0221	Hypo	chr1	109230252	109242602	ENSSSCG00000024088	-	Intron	164	TLN2|gi|593749900|ref|XP_007130174.1|
chr1	109242730	109242782	52	5	0.6263	0.9446	-0.3182	-31.2418	Hypo	chr1	109242710	109246528	ENSSSCG00000024088	-	Intron	52	TLN2|gi|593749900|ref|XP_007130174.1|
chr1	109244593	109244789	196	7	0.5547	0.932	-0.3773	-40.5803	Hypo	chr1	109242710	109246528	ENSSSCG00000024088	-	Intron	196	TLN2|gi|593749900|ref|XP_007130174.1|
chr1	109247228	109247603	375	16	0.4476	0.8305	-0.3829	-97.8541	Hypo	chr1	109246714	109249050	ENSSSCG00000024088	-	Intron	375	TLN2|gi|593749900|ref|XP_007130174.1|
chr1	109251776	109251850	74	7	0.4934	0.8578	-0.3644	-43.1529	Hypo	chr1	109249496	109252609	ENSSSCG00000024088	-	Intron	74	TLN2|gi|593749900|ref|XP_007130174.1|
chr1	109256527	109257045	518	13	0.4069	0.8722	-0.4653	-90.7234	Hypo	chr1	109254066	109259192	ENSSSCG00000024088	-	Intron	518	TLN2|gi|593749900|ref|XP_007130174.1|
chr1	109281736	109282039	303	7	0.5272	0.948	-0.4208	-44.2938	Hypo	chr1	109274552	109283859	ENSSSCG00000024088	-	Intron	303	TLN2|gi|593749900|ref|XP_007130174.1|
chr1	109282657	109282958	301	8	0.4914	0.9351	-0.4437	-49.9952	Hypo	chr1	109274552	109283859	ENSSSCG00000024088	-	Intron	301	TLN2|gi|593749900|ref|XP_007130174.1|
chr1	109283873	109284036	163	14	0.5164	0.8802	-0.3638	-91.6388	Hypo	chr1	109283859	109284030	ENSSSCG00000024088	-	Exon	157	TLN2|gi|593749900|ref|XP_007130174.1|
chr1	109283873	109284036	163	14	0.5164	0.8802	-0.3638	-91.6388	Hypo	chr1	109284030	109289324	ENSSSCG00000024088	-	Intron	6	TLN2|gi|593749900|ref|XP_007130174.1|
chr1	109297727	109298056	329	10	0.3768	0.9122	-0.5354	-62.9561	Hypo	chr1	109294665	109302298	ENSSSCG00000024088	-	Intron	329	TLN2|gi|593749900|ref|XP_007130174.1|
chr1	109312464	109312634	170	8	0.2717	0.9498	-0.6781	-90.6504	Hypo	chr1	109309928	109317434	ENSSSCG00000024088	-	Intron	170	TLN2|gi|593749900|ref|XP_007130174.1|
chr1	109323642	109323945	303	12	0.4618	0.9322	-0.4704	-83.6973	Hypo	chr1	109320965	109330948	ENSSSCG00000024088	-	Intron	303	TLN2|gi|593749900|ref|XP_007130174.1|
chr1	109340423	109340515	92	4	0.4871	0.9008	-0.4137	-22.8622	Hypo	chr1	109338848	109341351	ENSSSCG00000024088	-	Intron	92	TLN2|gi|593749900|ref|XP_007130174.1|
chr1	109345886	109346036	150	7	0.2886	0.8513	-0.5627	-52.592	Hypo	chr1	109342739	109347767	ENSSSCG00000024088	-	Intron	150	TLN2|gi|593749900|ref|XP_007130174.1|
chr1	109347860	109347985	125	14	0.2189	0.6122	-0.3933	-90.6113	Hypo	chr1	109347767	109347934	ENSSSCG00000024088	-	Exon	74	TLN2|gi|593749900|ref|XP_007130174.1|
chr1	109347860	109347985	125	14	0.2189	0.6122	-0.3933	-90.6113	Hypo	chr1	109347934	109350909	ENSSSCG00000024088	-	Intron	51	TLN2|gi|593749900|ref|XP_007130174.1|
chr1	109355607	109355788	181	8	0.5333	0.9484	-0.4151	-53.9574	Hypo	chr1	109352752	109356688	ENSSSCG00000024088	-	Intron	181	TLN2|gi|593749900|ref|XP_007130174.1|
chr1	109361202	109361357	155	6	0.3976	0.8831	-0.4855	-34.5925	Hypo	chr1	109360661	109361555	ENSSSCG00000024088	-	Intron	155	TLN2|gi|593749900|ref|XP_007130174.1|
chr1	109365907	109365998	91	9	0.6626	0.9242	-0.2616	-50.1765	Hypo	chr1	109365619	109371270	ENSSSCG00000024088	-	Intron	91	TLN2|gi|593749900|ref|XP_007130174.1|
chr1	109379625	109379779	154	8	0.1631	0.7922	-0.6292	-81.3978	Hypo	chr1	109371426	109384394	ENSSSCG00000024088	-	Intron	154	TLN2|gi|593749900|ref|XP_007130174.1|
chr1	109400704	109400979	275	10	0.241	0.8236	-0.5826	-77.5739	Hypo	chr1	109385593	109401151	ENSSSCG00000024088	-	Intron	275	TLN2|gi|593749900|ref|XP_007130174.1|
chr1	109403430	109403611	181	5	0.2594	0.7424	-0.483	-31.5873	Hypo	chr1	109402997	109405006	ENSSSCG00000024088	-	Intron	181	TLN2|gi|593749900|ref|XP_007130174.1|
chr1	109408518	109408734	216	6	0.5067	0.9607	-0.454	-38.7696	Hypo	chr1	109407780	109410218	ENSSSCG00000024088	-	Intron	216	TLN2|gi|593749900|ref|XP_007130174.1|
chr1	109411862	109412133	271	10	0.3185	0.7939	-0.4755	-61.9372	Hypo	chr1	109410390	109475380	ENSSSCG00000024088	-	Intron	271	TLN2|gi|593749900|ref|XP_007130174.1|
chr1	109419011	109419168	157	6	0.3897	0.8994	-0.5097	-45.2051	Hypo	chr1	109410390	109475380	ENSSSCG00000024088	-	Intron	157	TLN2|gi|593749900|ref|XP_007130174.1|
chr1	109447554	109447686	132	5	0.3756	0.7984	-0.4229	-29.492	Hypo	chr1	109410390	109475380	ENSSSCG00000024088	-	Intron	132	TLN2|gi|593749900|ref|XP_007130174.1|
chr1	109448438	109448762	324	16	0.5762	0.9431	-0.3669	-105.398	Hypo	chr1	109410390	109475380	ENSSSCG00000024088	-	Intron	324	TLN2|gi|593749900|ref|XP_007130174.1|
chr1	109449753	109449916	163	7	0.4492	0.8506	-0.4015	-44.3224	Hypo	chr1	109410390	109475380	ENSSSCG00000024088	-	Intron	163	TLN2|gi|593749900|ref|XP_007130174.1|
chr1	109455090	109455246	156	4	0.528	0.934	-0.406	-25.5168	Hypo	chr1	109410390	109475380	ENSSSCG00000024088	-	Intron	156	TLN2|gi|593749900|ref|XP_007130174.1|
chr1	109460533	109460600	67	7	0.4543	0.7821	-0.3277	-38.5421	Hypo	chr1	109410390	109475380	ENSSSCG00000024088	-	Intron	67	TLN2|gi|593749900|ref|XP_007130174.1|
chr1	109464596	109464894	298	8	0.4008	0.9012	-0.5003	-56.4684	Hypo	chr1	109410390	109475380	ENSSSCG00000024088	-	Intron	298	TLN2|gi|593749900|ref|XP_007130174.1|
chr1	109466027	109466136	109	4	0.6114	0.8906	-0.2792	-24.6556	Hypo	chr1	109410390	109475380	ENSSSCG00000024088	-	Intron	109	TLN2|gi|593749900|ref|XP_007130174.1|
chr1	109470454	109470816	362	9	0.4257	0.8576	-0.4319	-54.4046	Hypo	chr1	109410390	109475380	ENSSSCG00000024088	-	Intron	362	TLN2|gi|593749900|ref|XP_007130174.1|
chr1	109476596	109477440	844	16	0.4344	0.8662	-0.4317	-97.8869	Hypo	chr1	109475440	109477440	ENSSSCG00000024088	-	Promoter	844	TLN2|gi|593749900|ref|XP_007130174.1|
chr1	109476596	109477440	844	16	0.4344	0.8662	-0.4317	-97.8869	Hypo	chr1	109475453	109584636	ENSSSCG00000024088	-	Intron	844	TLN2|gi|593749900|ref|XP_007130174.1|
chr1	109508940	109509260	320	6	0.4366	0.8988	-0.4621	-40.4451	Hypo	chr1	109475453	109584636	ENSSSCG00000024088	-	Intron	320	TLN2|gi|593749900|ref|XP_007130174.1|
chr1	109526306	109526420	114	9	0.5948	0.9146	-0.3198	-57.5652	Hypo	chr1	109475453	109584636	ENSSSCG00000024088	-	Intron	114	TLN2|gi|593749900|ref|XP_007130174.1|
chr1	109542682	109542908	226	10	0.3728	0.8269	-0.4541	-63.8464	Hypo	chr1	109475453	109584636	ENSSSCG00000024088	-	Intron	226	TLN2|gi|593749900|ref|XP_007130174.1|
chr1	109551559	109551634	75	4	0.3885	0.9378	-0.5493	-28.0949	Hypo	chr1	109475453	109584636	ENSSSCG00000024088	-	Intron	75	TLN2|gi|593749900|ref|XP_007130174.1|
chr1	109557337	109557899	562	6	0.4826	0.8908	-0.4082	-35.2159	Hypo	chr1	109475453	109584636	ENSSSCG00000024088	-	Intron	562	TLN2|gi|593749900|ref|XP_007130174.1|
chr1	109563868	109564314	446	7	0.4573	0.9113	-0.454	-45.5664	Hypo	chr1	109475453	109584636	ENSSSCG00000024088	-	Intron	446	TLN2|gi|593749900|ref|XP_007130174.1|
chr1	109565488	109565943	455	8	0.3285	0.9021	-0.5736	-63.4631	Hypo	chr1	109475453	109584636	ENSSSCG00000024088	-	Intron	455	TLN2|gi|593749900|ref|XP_007130174.1|
chr1	109572880	109572931	51	4	0.3327	0.8677	-0.535	-22.0163	Hypo	chr1	109475453	109584636	ENSSSCG00000024088	-	Intron	51	TLN2|gi|593749900|ref|XP_007130174.1|
chr1	109762199	109762274	75	4	0.1417	0.6011	-0.4594	-23.9457	Hypo	chr1	109760265	109762265	ENSSSCG00000039479	-	Promoter	66	U6|gi|537152882|gb|ERE72362.1|
chr1	109827359	109827604	245	14	0.3623	0.8024	-0.4401	-105.3	Hypo	chr1	109826405	109828405	ENSSSCG00000035016	-	Promoter	245	NA|gi|350578556|ref|XP_003480391.1|
chr1	109922778	109922985	207	17	0.662	0.3546	0.3074	104.857	Hyper	chr1	109922562	109924562	ENSSSCG00000004573	-	Promoter	207	NA|gi|927095732|ref|XP_013848363.1|
chr1	109922778	109922985	207	17	0.662	0.3546	0.3074	104.857	Hyper	chr1	109922612	109923070	ENSSSCG00000004573	-	Intron	207	NA|gi|927095732|ref|XP_013848363.1|
chr1	109922778	109922985	207	17	0.662	0.3546	0.3074	104.857	Hyper	chr1	109922768	109924768	ENSSSCG00000004573	-	Promoter	207	NA|gi|927095732|ref|XP_013848363.1|
chr1	109932819	109932966	147	4	0.1707	0.6861	-0.5154	-24.3368	Hypo	chr1	109931488	109944955	ENSSSCG00000036431	+	Intron	147	VPS13C|gi|927095734|ref|XP_013848364.1|
chr1	109940068	109940155	87	4	0.5627	0.9686	-0.4059	-25.5417	Hypo	chr1	109931488	109944955	ENSSSCG00000036431	+	Intron	87	VPS13C|gi|927095734|ref|XP_013848364.1|
chr1	109941066	109941291	225	6	0.4019	0.9669	-0.565	-53.7672	Hypo	chr1	109931488	109944955	ENSSSCG00000036431	+	Intron	225	VPS13C|gi|927095734|ref|XP_013848364.1|
chr1	109947302	109947553	251	4	0.3876	0.9704	-0.5828	-32.2765	Hypo	chr1	109944999	109947355	ENSSSCG00000036431	+	Intron	53	VPS13C|gi|927095734|ref|XP_013848364.1|
chr1	109947302	109947553	251	4	0.3876	0.9704	-0.5828	-32.2765	Hypo	chr1	109947355	109947398	ENSSSCG00000036431	+	Exon	43	VPS13C|gi|927095734|ref|XP_013848364.1|
chr1	109947302	109947553	251	4	0.3876	0.9704	-0.5828	-32.2765	Hypo	chr1	109947398	109951369	ENSSSCG00000036431	+	Intron	155	VPS13C|gi|927095734|ref|XP_013848364.1|
chr1	109997592	109998014	422	8	0.2651	0.9007	-0.6357	-84.5195	Hypo	chr1	109995954	109999072	ENSSSCG00000036431	+	Intron	422	VPS13C|gi|927095734|ref|XP_013848364.1|
chr1	110015950	110016067	117	4	0.3762	0.9358	-0.5596	-29.6819	Hypo	chr1	110013791	110015989	ENSSSCG00000036431	+	Intron	39	VPS13C|gi|927095734|ref|XP_013848364.1|
chr1	110015950	110016067	117	4	0.3762	0.9358	-0.5596	-29.6819	Hypo	chr1	110015989	110016137	ENSSSCG00000036431	+	Exon	78	VPS13C|gi|927095734|ref|XP_013848364.1|
chr11	10032811	10032878	67	4	0.3733	0.8929	-0.5196	-25.4932	Hypo	chr11	9913322	10108304	ENSSSCG00000038414	+	Intron	67	NA|.
chr1	110036078	110036229	151	6	0.481	0.9745	-0.4936	-36.5524	Hypo	chr1	110034362	110036797	ENSSSCG00000036431	+	Intron	151	VPS13C|gi|927095734|ref|XP_013848364.1|
chr1	110038382	110038609	227	6	0.4547	0.9766	-0.5219	-49.4769	Hypo	chr1	110036948	110039228	ENSSSCG00000036431	+	Intron	227	VPS13C|gi|927095734|ref|XP_013848364.1|
chr1	110045357	110045446	89	4	0.5311	0.9674	-0.4363	-21.4499	Hypo	chr1	110044061	110045643	ENSSSCG00000036431	+	Intron	89	VPS13C|gi|927095734|ref|XP_013848364.1|
chr1	110046039	110046184	145	4	0.3894	0.8516	-0.4622	-24.796	Hypo	chr1	110045873	110048466	ENSSSCG00000036431	+	Intron	145	VPS13C|gi|927095734|ref|XP_013848364.1|
chr11	10049210	10049445	235	10	0.5013	0.9716	-0.4703	-82.9961	Hypo	chr11	9913322	10108304	ENSSSCG00000038414	+	Intron	235	NA|.
chr1	110060485	110060706	221	4	0.0985	0.8159	-0.7174	-40.8447	Hypo	chr1	110059794	110060665	ENSSSCG00000036431	+	Intron	180	VPS13C|gi|927095734|ref|XP_013848364.1|
chr1	110060485	110060706	221	4	0.0985	0.8159	-0.7174	-40.8447	Hypo	chr1	110060665	110060830	ENSSSCG00000036431	+	Exon	41	VPS13C|gi|927095734|ref|XP_013848364.1|
chr1	110068812	110069133	321	5	0.5751	0.9873	-0.4122	-29.4425	Hypo	chr1	110067632	110072710	ENSSSCG00000036431	+	Intron	321	VPS13C|gi|927095734|ref|XP_013848364.1|
chr1	110070519	110070726	207	4	0.3473	0.9899	-0.6426	-36.3547	Hypo	chr1	110067632	110072710	ENSSSCG00000036431	+	Intron	207	VPS13C|gi|927095734|ref|XP_013848364.1|
chr1	110092973	110094933	1960	14	0.2023	0.9519	-0.7496	-232.395	Hypo	chr1	110089485	110094898	ENSSSCG00000036431	+	Intron	1925	VPS13C|gi|927095734|ref|XP_013848364.1|
chr1	110092973	110094933	1960	14	0.2023	0.9519	-0.7496	-232.395	Hypo	chr1	110094898	110094987	ENSSSCG00000036431	+	Exon	35	VPS13C|gi|927095734|ref|XP_013848364.1|
chr1	110102449	110102891	442	10	0.3034	0.9724	-0.669	-103.754	Hypo	chr1	110101812	110103140	ENSSSCG00000036431	+	Intron	442	VPS13C|gi|927095734|ref|XP_013848364.1|
chr11	10123243	10123540	297	4	0.0486	0.807	-0.7584	-48.2772	Hypo	chr11	10115966	10130650	ENSSSCG00000038414	+	Intron	297	NA|.
chr11	10501784	10502023	239	8	0.2136	0.7787	-0.5651	-62.9038	Hypo	chr11	10485140	10575169	ENSSSCG00000035092	-	Intron	239	NA|.
chr11	10546256	10546337	81	4	0.324	0.8586	-0.5347	-30.1177	Hypo	chr11	10485140	10575169	ENSSSCG00000035092	-	Intron	81	NA|.
chr11	10560902	10561262	360	27	0.341	0.6877	-0.3467	-175.886	Hypo	chr11	10485140	10575169	ENSSSCG00000035092	-	Intron	360	NA|.
chr11	11086635	11087753	1118	10	0.1117	0.8741	-0.7623	-124.044	Hypo	chr11	11085478	11156484	ENSSSCG00000034348	+	Intron	1118	NBEA|gi|593722287|ref|XP_007107364.1|
chr11	11089006	11089571	565	6	0.0937	0.8921	-0.7983	-74.9621	Hypo	chr11	11085478	11156484	ENSSSCG00000034348	+	Intron	565	NBEA|gi|593722287|ref|XP_007107364.1|
chr11	11103016	11103190	174	6	0.0676	0.8095	-0.7419	-67.3408	Hypo	chr11	11085478	11156484	ENSSSCG00000034348	+	Intron	174	NBEA|gi|593722287|ref|XP_007107364.1|
chr11	111251	111557	306	40	0.2439	0.6259	-0.382	-332.133	Hypo	chr11	111310	111599	chr11:111310:111599|CGI	+	CGI	247	NA
chr11	11137496	11137883	387	5	0.2231	0.8586	-0.6355	-38.2104	Hypo	chr11	11085478	11156484	ENSSSCG00000034348	+	Intron	387	NBEA|gi|593722287|ref|XP_007107364.1|
chr11	11140363	11140842	479	6	0.1863	0.875	-0.6887	-56.2241	Hypo	chr11	11085478	11156484	ENSSSCG00000034348	+	Intron	479	NBEA|gi|593722287|ref|XP_007107364.1|
chr11	11146549	11146660	111	4	0.454	0.941	-0.487	-25.4473	Hypo	chr11	11085478	11156484	ENSSSCG00000034348	+	Intron	111	NBEA|gi|593722287|ref|XP_007107364.1|
chr11	11211113	11211668	555	8	0.149	0.9618	-0.8128	-160.748	Hypo	chr11	11209651	11228749	ENSSSCG00000034348	+	Intron	555	NBEA|gi|593722287|ref|XP_007107364.1|
chr11	11211113	11211668	555	8	0.149	0.9618	-0.8128	-160.748	Hypo	chr11	11209651	11231118	ENSSSCG00000034348	+	Intron	555	NBEA|gi|593722287|ref|XP_007107364.1|
chr11	11229325	11229566	241	10	0.3379	0.8461	-0.5082	-65.0317	Hypo	chr11	11209651	11231118	ENSSSCG00000034348	+	Intron	241	NBEA|gi|593722287|ref|XP_007107364.1|
chr11	11229325	11229566	241	10	0.3379	0.8461	-0.5082	-65.0317	Hypo	chr11	11228855	11231118	ENSSSCG00000034348	+	Intron	241	NBEA|gi|593722287|ref|XP_007107364.1|
chr11	11284928	11285384	456	8	0.3335	0.8405	-0.507	-53.0042	Hypo	chr11	11283491	11286011	ENSSSCG00000034348	+	Intron	456	NBEA|gi|593722287|ref|XP_007107364.1|
chr11	11312996	11313152	156	5	0.5261	0.9337	-0.4076	-31.1208	Hypo	chr11	11305712	11313987	ENSSSCG00000034348	+	Intron	156	NBEA|gi|593722287|ref|XP_007107364.1|
chr11	11325047	11325128	81	5	0.5263	0.9197	-0.3934	-34.8353	Hypo	chr11	11314426	11325672	ENSSSCG00000034348	+	Intron	81	NBEA|gi|593722287|ref|XP_007107364.1|
chr11	11362461	11362611	150	4	0.2693	0.8312	-0.5619	-29.3349	Hypo	chr11	11336042	11369281	ENSSSCG00000034348	+	Intron	150	NBEA|gi|593722287|ref|XP_007107364.1|
chr11	11371429	11372212	783	14	0.1543	0.7132	-0.5589	-124.394	Hypo	chr11	11369343	11391916	ENSSSCG00000034348	+	Intron	783	NBEA|gi|593722287|ref|XP_007107364.1|
chr11	11377020	11377406	386	4	0.0817	0.9087	-0.827	-53.72	Hypo	chr11	11369343	11391916	ENSSSCG00000034348	+	Intron	386	NBEA|gi|593722287|ref|XP_007107364.1|
chr1	111387376	111387628	252	8	0.4306	0.936	-0.5055	-53.4407	Hypo	chr1	111375592	111436829	ENSSSCG00000004576	+	Intron	252	RORA|gi|528966056|ref|XP_005211761.1|
chr1	111393247	111393512	265	9	0.5287	0.9737	-0.4449	-68.0411	Hypo	chr1	111375592	111436829	ENSSSCG00000004576	+	Intron	265	RORA|gi|528966056|ref|XP_005211761.1|
chr1	111406008	111406076	68	7	0.6499	0.9736	-0.3237	-46.0682	Hypo	chr1	111375592	111436829	ENSSSCG00000004576	+	Intron	68	RORA|gi|528966056|ref|XP_005211761.1|
chr1	111406257	111406308	51	5	0.6564	0.9697	-0.3134	-39.8812	Hypo	chr1	111375592	111436829	ENSSSCG00000004576	+	Intron	51	RORA|gi|528966056|ref|XP_005211761.1|
chr1	111417075	111417289	214	4	0.4247	0.9252	-0.5005	-22.2186	Hypo	chr1	111375592	111436829	ENSSSCG00000004576	+	Intron	214	RORA|gi|528966056|ref|XP_005211761.1|
chr11	11434910	11434974	64	5	0.6188	0.9434	-0.3245	-27.8282	Hypo	chr11	11421186	11478014	ENSSSCG00000034348	+	Intron	64	NBEA|gi|593722287|ref|XP_007107364.1|
chr1	111438974	111439257	283	16	0.5638	0.9366	-0.3728	-104.398	Hypo	chr1	111436915	111454976	ENSSSCG00000004576	+	Intron	283	RORA|gi|528966056|ref|XP_005211761.1|
chr1	111444383	111444942	559	8	0.3827	0.9635	-0.5808	-61.8621	Hypo	chr1	111436915	111454976	ENSSSCG00000004576	+	Intron	559	RORA|gi|528966056|ref|XP_005211761.1|
chr11	1144795	1144928	133	7	0.3832	0.7098	-0.3266	-43.9998	Hypo	chr11	1141776	1175307	ENSSSCG00000009276	-	Intron	133	XPO4|gi|676266233|gb|KFO22213.1|
chr1	111476431	111476541	110	4	0.3696	0.9659	-0.5963	-34.4537	Hypo	chr1	111475685	111477664	ENSSSCG00000004576	+	Exon	110	RORA|gi|528966056|ref|XP_005211761.1|
chr1	111476431	111476541	110	4	0.3696	0.9659	-0.5963	-34.4537	Hypo	chr1	111475685	111477664	ENSSSCG00000004576	+	UTR3	110	RORA|gi|528966056|ref|XP_005211761.1|
chr1	111487000	111487220	220	6	0.3649	0.9156	-0.5507	-40.2767	Hypo	chr1	111487167	111489167	ENSSSCG00000004577	+	Promoter	53	ICE2|gi|927095750|ref|XP_013848367.1|
chr11	11488056	11488224	168	4	0.1497	0.9189	-0.7691	-50.0288	Hypo	chr11	11478139	11495681	ENSSSCG00000034348	+	Intron	168	NBEA|gi|593722287|ref|XP_007107364.1|
chr11	11489286	11489400	114	8	0.4614	0.8903	-0.4289	-49.0183	Hypo	chr11	11478139	11495681	ENSSSCG00000034348	+	Intron	114	NBEA|gi|593722287|ref|XP_007107364.1|
chr11	11491795	11491859	64	6	0.0997	0.7007	-0.6009	-44.5437	Hypo	chr11	11478139	11495681	ENSSSCG00000034348	+	Intron	64	NBEA|gi|593722287|ref|XP_007107364.1|
chr11	11510782	11510838	56	4	0.1286	0.8267	-0.698	-33.8152	Hypo	chr11	11495825	11517316	ENSSSCG00000034348	+	Intron	56	NBEA|gi|593722287|ref|XP_007107364.1|
chr11	11512830	11513368	538	10	0.3129	0.8828	-0.5699	-80.3348	Hypo	chr11	11495825	11517316	ENSSSCG00000034348	+	Intron	538	NBEA|gi|593722287|ref|XP_007107364.1|
chr11	11520621	11521455	834	88	0.736	0.3749	0.3611	786.306	Hyper	chr11	11517453	11593797	ENSSSCG00000034348	+	Intron	834	NBEA|gi|593722287|ref|XP_007107364.1|
chr11	11520621	11521455	834	88	0.736	0.3749	0.3611	786.306	Hyper	chr11	11520020	11521136	ENSSSCG00000009351	-	Exon	515	MAB21L1|gi|565317781|gb|ETE69175.1|
chr11	11520621	11521455	834	88	0.736	0.3749	0.3611	786.306	Hyper	chr11	11520719	11521299	chr11:11520719:11521299|CGI	+	CGI	580	NA
chr11	11520621	11521455	834	88	0.736	0.3749	0.3611	786.306	Hyper	chr11	11521136	11523136	ENSSSCG00000009351	-	Promoter	319	MAB21L1|gi|565317781|gb|ETE69175.1|
chr11	11525230	11525594	364	4	0.3352	0.9482	-0.613	-31.1914	Hypo	chr11	11517453	11593797	ENSSSCG00000034348	+	Intron	364	NBEA|gi|593722287|ref|XP_007107364.1|
chr11	11527539	11527757	218	10	0.078	0.8255	-0.7475	-148.53	Hypo	chr11	11517453	11593797	ENSSSCG00000034348	+	Intron	218	NBEA|gi|593722287|ref|XP_007107364.1|
chr11	11528694	11529084	390	8	0.3722	0.9401	-0.5679	-70.3049	Hypo	chr11	11517453	11593797	ENSSSCG00000034348	+	Intron	390	NBEA|gi|593722287|ref|XP_007107364.1|
chr1	111546746	111547076	330	9	0.352	0.9571	-0.6051	-90.6686	Hypo	chr1	111528208	111549469	ENSSSCG00000004577	+	Intron	330	ICE2|gi|927095750|ref|XP_013848367.1|
chr11	11618512	11618723	211	4	0.2213	0.8255	-0.6042	-32.1973	Hypo	chr11	11613286	11636426	ENSSSCG00000034348	+	Intron	211	NBEA|gi|593722287|ref|XP_007107364.1|
chr11	11618817	11618910	93	11	0.3546	0.7554	-0.4008	-64.9709	Hypo	chr11	11613286	11636426	ENSSSCG00000034348	+	Intron	93	NBEA|gi|593722287|ref|XP_007107364.1|
chr11	11626674	11627423	749	18	0.1122	0.8379	-0.7257	-291.445	Hypo	chr11	11613286	11636426	ENSSSCG00000034348	+	Intron	749	NBEA|gi|593722287|ref|XP_007107364.1|
chr11	11644561	11644904	343	14	0.0347	0.9422	-0.9075	-434.708	Hypo	chr11	11643716	11658274	ENSSSCG00000034348	+	Intron	343	NBEA|gi|593722287|ref|XP_007107364.1|
chr11	11652787	11653043	256	10	0.206	0.739	-0.533	-82.4275	Hypo	chr11	11643716	11658274	ENSSSCG00000034348	+	Intron	256	NBEA|gi|593722287|ref|XP_007107364.1|
chr11	11666117	11666205	88	9	0.5975	0.8661	-0.2685	-47.6942	Hypo	chr11	11658427	11675120	ENSSSCG00000034348	+	Intron	88	NBEA|gi|593722287|ref|XP_007107364.1|
chr11	11666263	11666322	59	4	0.536	0.8705	-0.3345	-29.3732	Hypo	chr11	11658427	11675120	ENSSSCG00000034348	+	Intron	59	NBEA|gi|593722287|ref|XP_007107364.1|
chr11	11709564	11710129	565	20	0.4066	0.8708	-0.4642	-144.193	Hypo	chr11	11704554	11714652	ENSSSCG00000034348	+	Intron	565	NBEA|gi|593722287|ref|XP_007107364.1|
chr11	11722036	11722618	582	12	0.1085	0.905	-0.7965	-203.998	Hypo	chr11	11720989	11723142	ENSSSCG00000034348	+	Exon	582	NBEA|gi|593722287|ref|XP_007107364.1|
chr11	11722036	11722618	582	12	0.1085	0.905	-0.7965	-203.998	Hypo	chr11	11721080	11723142	ENSSSCG00000034348	+	UTR3	582	NBEA|gi|593722287|ref|XP_007107364.1|
chr11	11855558	11855664	106	11	0.528	0.8325	-0.3046	-69.6767	Hypo	chr11	11853731	11866320	ENSSSCG00000033919	-	Intron	106	DCLK1|gi|558102482|ref|XP_006083685.1|
chr11	1187994	1188352	358	10	0.0835	0.9326	-0.8491	-251.534	Hypo	chr11	1186009	1208013	ENSSSCG00000009276	-	Intron	358	XPO4|gi|676266233|gb|KFO22213.1|
chr11	11883732	11884026	294	24	0.8266	0.4621	0.3644	183.431	Hyper	chr11	11879986	11894433	ENSSSCG00000033919	-	Intron	294	DCLK1|gi|558102482|ref|XP_006083685.1|
chr11	11889539	11890802	1263	26	0.0943	0.7513	-0.657	-265.678	Hypo	chr11	11879986	11894433	ENSSSCG00000033919	-	Intron	1263	DCLK1|gi|558102482|ref|XP_006083685.1|
chr11	11889539	11890802	1263	26	0.0943	0.7513	-0.657	-265.678	Hypo	chr11	11885962	11890722	ENSSSCG00000033919	-	UTR3	1183	DCLK1|gi|558102482|ref|XP_006083685.1|
chr11	11889539	11890802	1263	26	0.0943	0.7513	-0.657	-265.678	Hypo	chr11	11885962	11890779	ENSSSCG00000033919	-	Exon	1240	DCLK1|gi|558102482|ref|XP_006083685.1|
chr11	11889539	11890802	1263	26	0.0943	0.7513	-0.657	-265.678	Hypo	chr11	11890779	11894433	ENSSSCG00000033919	-	Intron	23	DCLK1|gi|558102482|ref|XP_006083685.1|
chr11	11894614	11895093	479	25	0.4714	0.8359	-0.3645	-181.922	Hypo	chr11	11894528	11895464	ENSSSCG00000033919	-	Intron	479	DCLK1|gi|558102482|ref|XP_006083685.1|
chr11	11894614	11895093	479	25	0.4714	0.8359	-0.3645	-181.922	Hypo	chr11	11894528	11910153	ENSSSCG00000033919	-	Intron	479	DCLK1|gi|558102482|ref|XP_006083685.1|
chr11	11896131	11896685	554	28	0.4741	0.8454	-0.3714	-193.309	Hypo	chr11	11894528	11910153	ENSSSCG00000033919	-	Intron	554	DCLK1|gi|558102482|ref|XP_006083685.1|
chr11	11896131	11896685	554	28	0.4741	0.8454	-0.3714	-193.309	Hypo	chr11	11895619	11897619	ENSSSCG00000033919	-	Promoter	554	DCLK1|gi|558102482|ref|XP_006083685.1|
chr11	11896131	11896685	554	28	0.4741	0.8454	-0.3714	-193.309	Hypo	chr11	11895658	11897658	ENSSSCG00000033919	-	Promoter	554	DCLK1|gi|558102482|ref|XP_006083685.1|
chr11	11896131	11896685	554	28	0.4741	0.8454	-0.3714	-193.309	Hypo	chr11	11896090	11898090	ENSSSCG00000033919	-	Promoter	554	DCLK1|gi|558102482|ref|XP_006083685.1|
chr11	11910216	11910455	239	13	0.7788	0.4338	0.345	80.3847	Hyper	chr11	11907002	11920908	ENSSSCG00000040545	+	Intron	239	NA|.
chr11	11910216	11910455	239	13	0.7788	0.4338	0.345	80.3847	Hyper	chr11	11910153	11910270	ENSSSCG00000033919	-	Exon	54	DCLK1|gi|558102482|ref|XP_006083685.1|
chr11	11910216	11910455	239	13	0.7788	0.4338	0.345	80.3847	Hyper	chr11	11910270	11970914	ENSSSCG00000033919	-	Intron	185	DCLK1|gi|558102482|ref|XP_006083685.1|
chr11	11911954	11912140	186	4	0.1293	0.7586	-0.6293	-28.6293	Hypo	chr11	11907002	11920908	ENSSSCG00000040545	+	Intron	186	NA|.
chr11	11911954	11912140	186	4	0.1293	0.7586	-0.6293	-28.6293	Hypo	chr11	11910270	11970914	ENSSSCG00000033919	-	Intron	186	DCLK1|gi|558102482|ref|XP_006083685.1|
chr11	11949340	11949466	126	15	0.1646	0.4315	-0.2669	-90.9442	Hypo	chr11	11910270	11970914	ENSSSCG00000033919	-	Intron	126	DCLK1|gi|558102482|ref|XP_006083685.1|
chr11	11964569	11964940	371	14	0.2576	0.9486	-0.6909	-176.153	Hypo	chr11	11910270	11970914	ENSSSCG00000033919	-	Intron	371	DCLK1|gi|558102482|ref|XP_006083685.1|
chr11	12035328	12035777	449	14	0.1452	0.6978	-0.5526	-128.941	Hypo	chr11	11971014	12137090	ENSSSCG00000033919	-	Intron	449	DCLK1|gi|558102482|ref|XP_006083685.1|
chr11	12057392	12057509	117	8	0.5184	0.8817	-0.3633	-50.1859	Hypo	chr11	11971014	12137090	ENSSSCG00000033919	-	Intron	117	DCLK1|gi|558102482|ref|XP_006083685.1|
chr11	12101094	12101206	112	6	0.1537	0.8643	-0.7106	-61.9444	Hypo	chr11	11971014	12137090	ENSSSCG00000033919	-	Intron	112	DCLK1|gi|558102482|ref|XP_006083685.1|
chr11	12149471	12149691	220	12	0.3608	0.8249	-0.4641	-84.56	Hypo	chr11	12137437	12153750	ENSSSCG00000033919	-	Intron	220	DCLK1|gi|558102482|ref|XP_006083685.1|
chr11	12254005	12254077	72	7	0.8683	0.6312	0.237	41.4708	Hyper	chr11	12245959	12275711	ENSSSCG00000026164	-	Intron	72	NA|gi|927189167|ref|XP_013835897.1|
chr11	12254005	12254077	72	7	0.8683	0.6312	0.237	41.4708	Hyper	chr11	12245965	12263297	ENSSSCG00000026164	-	Intron	72	NA|gi|927189167|ref|XP_013835897.1|
chr11	12254565	12254956	391	55	0.7999	0.473	0.3269	473.424	Hyper	chr11	12245959	12275711	ENSSSCG00000026164	-	Intron	391	NA|gi|927189167|ref|XP_013835897.1|
chr11	12254565	12254956	391	55	0.7999	0.473	0.3269	473.424	Hyper	chr11	12245965	12263297	ENSSSCG00000026164	-	Intron	391	NA|gi|927189167|ref|XP_013835897.1|
chr11	12254565	12254956	391	55	0.7999	0.473	0.3269	473.424	Hyper	chr11	12254653	12255670	chr11:12254653:12255670|CGI	+	CGI	303	NA
chr1	112364607	112365612	1005	8	0.2743	0.9183	-0.644	-75.1431	Hypo	chr1	112361074	112364910	ENSSSCG00000004582	+	Intron	303	BNIP2|gi|311244634|ref|XP_003121517.1|
chr1	112364607	112365612	1005	8	0.2743	0.9183	-0.644	-75.1431	Hypo	chr1	112361288	112364910	ENSSSCG00000004582	+	Intron	303	BNIP2|gi|311244634|ref|XP_003121517.1|
chr1	112364607	112365612	1005	8	0.2743	0.9183	-0.644	-75.1431	Hypo	chr1	112364910	112369050	ENSSSCG00000004582	+	Exon	702	BNIP2|gi|311244634|ref|XP_003121517.1|
chr1	112364607	112365612	1005	8	0.2743	0.9183	-0.644	-75.1431	Hypo	chr1	112364910	112369245	ENSSSCG00000004582	+	Exon	702	BNIP2|gi|311244634|ref|XP_003121517.1|
chr1	112364607	112365612	1005	8	0.2743	0.9183	-0.644	-75.1431	Hypo	chr1	112364962	112369050	ENSSSCG00000004582	+	UTR3	650	BNIP2|gi|311244634|ref|XP_003121517.1|
chr1	112364607	112365612	1005	8	0.2743	0.9183	-0.644	-75.1431	Hypo	chr1	112364962	112369245	ENSSSCG00000004582	+	UTR3	650	BNIP2|gi|311244634|ref|XP_003121517.1|
chr1	112372393	112372453	60	5	0.1367	0.5115	-0.3748	-37.2597	Hypo	chr1	112371671	112390593	ENSSSCG00000004583	+	Intron	60	NA|gi|16758064|ref|NP_445797.1|
chr1	112372532	112373058	526	14	0.1627	0.6801	-0.5174	-118.323	Hypo	chr1	112371671	112390593	ENSSSCG00000004583	+	Intron	526	NA|gi|16758064|ref|NP_445797.1|
chr1	112376598	112376890	292	5	0.2928	0.954	-0.6612	-56.1344	Hypo	chr1	112371671	112390593	ENSSSCG00000004583	+	Intron	292	NA|gi|16758064|ref|NP_445797.1|
chr1	112392694	112393564	870	16	0.3433	0.9218	-0.5785	-131	Hypo	chr1	112392047	112396409	ENSSSCG00000004583	+	Intron	870	NA|gi|16758064|ref|NP_445797.1|
chr1	112424023	112424463	440	9	0.2948	0.746	-0.4512	-54.4439	Hypo	chr1	112424214	112426214	ENSSSCG00000004584	-	UTR3	249	GCNT3|gi|350578568|ref|XP_003480395.1|
chr1	112424023	112424463	440	9	0.2948	0.746	-0.4512	-54.4439	Hypo	chr1	112424214	112427548	ENSSSCG00000004584	-	Exon	249	GCNT3|gi|350578568|ref|XP_003480395.1|
chr1	112552840	112552911	71	4	0.0686	0.8262	-0.7576	-47.7409	Hypo	chr1	112550860	112554659	ENSSSCG00000004586	-	Intron	71	FAM81A|gi|194035080|ref|XP_001928575.1|
chr1	112566197	112566792	595	30	0.3175	0.8415	-0.524	-307.282	Hypo	chr1	112566173	112566303	ENSSSCG00000004586	-	Exon	106	FAM81A|gi|194035080|ref|XP_001928575.1|
chr1	112566197	112566792	595	30	0.3175	0.8415	-0.524	-307.282	Hypo	chr1	112566303	112581188	ENSSSCG00000004586	-	Intron	489	FAM81A|gi|194035080|ref|XP_001928575.1|
chr1	112577803	112578622	819	16	0.2924	0.8005	-0.5081	-116.039	Hypo	chr1	112566303	112581188	ENSSSCG00000004586	-	Intron	819	FAM81A|gi|194035080|ref|XP_001928575.1|
chr1	112594288	112594396	108	4	0.0787	0.9747	-0.8959	-84.6685	Hypo	chr1	112581307	112602207	ENSSSCG00000004586	-	Intron	108	FAM81A|gi|194035080|ref|XP_001928575.1|
chr11	12597858	12598269	411	18	0.1933	0.7398	-0.5465	-173.748	Hypo	chr11	12597266	12600657	ENSSSCG00000040557	+	Exon	411	SERTM1|gi|545854562|ref|XP_005668400.1|
chr11	12597858	12598269	411	18	0.1933	0.7398	-0.5465	-173.748	Hypo	chr11	12597266	12600660	ENSSSCG00000040557	+	Exon	411	SERTM1|gi|545854562|ref|XP_005668400.1|
chr11	12597858	12598269	411	18	0.1933	0.7398	-0.5465	-173.748	Hypo	chr11	12597775	12600657	ENSSSCG00000040557	+	UTR3	411	SERTM1|gi|545854562|ref|XP_005668400.1|
chr11	12597858	12598269	411	18	0.1933	0.7398	-0.5465	-173.748	Hypo	chr11	12597775	12600660	ENSSSCG00000040557	+	UTR3	411	SERTM1|gi|545854562|ref|XP_005668400.1|
chr1	112604724	112604876	152	4	0.0585	0.7324	-0.674	-39.3394	Hypo	chr1	112602848	112604848	ENSSSCG00000004586	-	Promoter	124	FAM81A|gi|194035080|ref|XP_001928575.1|
chr1	112604724	112604876	152	4	0.0585	0.7324	-0.674	-39.3394	Hypo	chr1	112603519	112677569	ENSSSCG00000004586	-	Intron	152	FAM81A|gi|194035080|ref|XP_001928575.1|
chr1	112604724	112604876	152	4	0.0585	0.7324	-0.674	-39.3394	Hypo	chr1	112603522	112605522	ENSSSCG00000004586	-	Promoter	152	FAM81A|gi|194035080|ref|XP_001928575.1|
chr1	112616255	112616624	369	9	0.4198	0.9325	-0.5126	-69.6999	Hypo	chr1	112603519	112677569	ENSSSCG00000004586	-	Intron	369	FAM81A|gi|194035080|ref|XP_001928575.1|
chr1	112650477	112650642	165	7	0.3569	0.8214	-0.4645	-46.9154	Hypo	chr1	112603519	112677569	ENSSSCG00000004586	-	Intron	165	FAM81A|gi|194035080|ref|XP_001928575.1|
chr1	112650731	112650810	79	5	0.4307	0.7666	-0.3359	-25.6168	Hypo	chr1	112603519	112677569	ENSSSCG00000004586	-	Intron	79	FAM81A|gi|194035080|ref|XP_001928575.1|
chr1	112666250	112666826	576	6	0.3655	0.9122	-0.5467	-47.3776	Hypo	chr1	112603519	112677569	ENSSSCG00000004586	-	Intron	576	FAM81A|gi|194035080|ref|XP_001928575.1|
chr1	112671692	112672208	516	10	0.1944	0.871	-0.6766	-94.7801	Hypo	chr1	112603519	112677569	ENSSSCG00000004586	-	Intron	516	FAM81A|gi|194035080|ref|XP_001928575.1|
chr1	112673557	112673678	121	6	0.061	0.7993	-0.7383	-59.363	Hypo	chr1	112603519	112677569	ENSSSCG00000004586	-	Intron	121	FAM81A|gi|194035080|ref|XP_001928575.1|
chr1	112682403	112682835	432	6	0.3282	0.9509	-0.6227	-46.9379	Hypo	chr1	112678189	112774112	ENSSSCG00000004587	+	Intron	432	MYO1E|gi|350578570|ref|XP_003353391.2|
chr1	112739916	112740107	191	5	0.8146	0.326	0.4886	32.567	Hyper	chr1	112678189	112774112	ENSSSCG00000004587	+	Intron	191	MYO1E|gi|350578570|ref|XP_003353391.2|
chr1	112752132	112752372	240	12	0.4128	0.0549	0.3579	78.5923	Hyper	chr1	112678189	112774112	ENSSSCG00000004587	+	Intron	240	MYO1E|gi|350578570|ref|XP_003353391.2|
chr11	12767109	12767532	423	9	0.4258	0.8745	-0.4486	-55.9714	Hypo	chr11	12765591	12767591	ENSSSCG00000009357	-	Promoter	423	SMAD9|gi|306782599|ref|NP_001182439.1|
chr11	12767109	12767532	423	9	0.4258	0.8745	-0.4486	-55.9714	Hypo	chr11	12765790	12767790	ENSSSCG00000009357	-	Promoter	423	SMAD9|gi|306782599|ref|NP_001182439.1|
chr1	112781594	112781770	176	8	0.5441	0.9875	-0.4434	-50.3395	Hypo	chr1	112774256	112783035	ENSSSCG00000004587	+	Intron	176	MYO1E|gi|350578570|ref|XP_003353391.2|
chr11	12799308	12799681	373	4	0.1982	0.7525	-0.5543	-24.8703	Hypo	chr11	12792036	12803136	ENSSSCG00000009360	-	Intron	373	ALG5|gi|346716210|ref|NP_001231249.1|
chr11	12799308	12799681	373	4	0.1982	0.7525	-0.5543	-24.8703	Hypo	chr11	12792036	12807398	ENSSSCG00000009360	-	Intron	373	ALG5|gi|346716210|ref|NP_001231249.1|
chr1	112830967	112831137	170	6	0.3646	0.8263	-0.4617	-34.3492	Hypo	chr1	112830704	112832277	ENSSSCG00000004587	+	Intron	170	MYO1E|gi|350578570|ref|XP_003353391.2|
chr11	1283759	1284052	293	44	0.7066	0.3508	0.3559	341.665	Hyper	chr11	1283759	1283963	chr11:1283759:1283963|CGI	+	CGI	204	NA
chr1	112971430	112971563	133	5	0.5383	0.9687	-0.4305	-35.0697	Hypo	chr1	112967643	112973292	ENSSSCG00000004589	-	Intron	133	RNF111|gi|927095791|ref|XP_013848379.1|
chr1	112971430	112971563	133	5	0.5383	0.9687	-0.4305	-35.0697	Hypo	chr1	112968972	112973292	ENSSSCG00000004589	-	Intron	133	RNF111|gi|927095791|ref|XP_013848379.1|
chr1	112975195	112975258	63	4	0.0164	0.9072	-0.8908	-75.5779	Hypo	chr1	112974578	112976479	ENSSSCG00000004589	-	Intron	63	RNF111|gi|927095791|ref|XP_013848379.1|
chr1	112975195	112975258	63	4	0.0164	0.9072	-0.8908	-75.5779	Hypo	chr1	112974605	112976479	ENSSSCG00000004589	-	Intron	63	RNF111|gi|927095791|ref|XP_013848379.1|
chr1	113020761	113021040	279	6	0.1529	0.8939	-0.741	-68.0523	Hypo	chr1	113013582	113058867	ENSSSCG00000004589	-	Intron	279	RNF111|gi|927095791|ref|XP_013848379.1|
chr1	113020761	113021040	279	6	0.1529	0.8939	-0.741	-68.0523	Hypo	chr1	113013582	113059205	ENSSSCG00000004589	-	Intron	279	RNF111|gi|927095791|ref|XP_013848379.1|
chr1	113032695	113033231	536	13	0.215	0.9677	-0.7527	-307.577	Hypo	chr1	113013582	113058867	ENSSSCG00000004589	-	Intron	536	RNF111|gi|927095791|ref|XP_013848379.1|
chr1	113032695	113033231	536	13	0.215	0.9677	-0.7527	-307.577	Hypo	chr1	113013582	113059205	ENSSSCG00000004589	-	Intron	536	RNF111|gi|927095791|ref|XP_013848379.1|
chr1	113054308	113054629	321	8	0.4147	0.9549	-0.5401	-60.8713	Hypo	chr1	113013582	113058867	ENSSSCG00000004589	-	Intron	321	RNF111|gi|927095791|ref|XP_013848379.1|
chr1	113054308	113054629	321	8	0.4147	0.9549	-0.5401	-60.8713	Hypo	chr1	113013582	113059205	ENSSSCG00000004589	-	Intron	321	RNF111|gi|927095791|ref|XP_013848379.1|
chr1	113058132	113058231	99	6	0.0375	0.4439	-0.4064	-40.3653	Hypo	chr1	113013582	113058867	ENSSSCG00000004589	-	Intron	99	RNF111|gi|927095791|ref|XP_013848379.1|
chr1	113058132	113058231	99	6	0.0375	0.4439	-0.4064	-40.3653	Hypo	chr1	113013582	113059205	ENSSSCG00000004589	-	Intron	99	RNF111|gi|927095791|ref|XP_013848379.1|
chr1	113086999	113087190	191	6	0.3176	0.8381	-0.5205	-41.7064	Hypo	chr1	113086512	113097706	ENSSSCG00000004592	+	Intron	191	SLTM|gi|927095805|ref|XP_005659613.2|
chr1	113095785	113096198	413	10	0.4602	0.8711	-0.4108	-61.5071	Hypo	chr1	113086512	113097706	ENSSSCG00000004592	+	Intron	413	SLTM|gi|927095805|ref|XP_005659613.2|
chr1	113099195	113099510	315	10	0.4101	0.9674	-0.5572	-89.8234	Hypo	chr1	113097771	113100914	ENSSSCG00000004592	+	Intron	315	SLTM|gi|927095805|ref|XP_005659613.2|
chr1	113099195	113099510	315	10	0.4101	0.9674	-0.5572	-89.8234	Hypo	chr1	113097771	113111065	ENSSSCG00000004592	+	Intron	315	SLTM|gi|927095805|ref|XP_005659613.2|
chr1	113178105	113178327	222	6	0.2606	0.9787	-0.7181	-74.5401	Hypo	chr1	113177755	113179304	ENSSSCG00000024131	-	Intron	222	MINDY2|gi|927095828|ref|XP_013848388.1|
chr1	113219295	113219565	270	5	0.4703	0.9145	-0.4442	-31.2072	Hypo	chr1	113217366	113223455	ENSSSCG00000024131	-	Intron	270	MINDY2|gi|927095828|ref|XP_013848388.1|
chr1	113219295	113219565	270	5	0.4703	0.9145	-0.4442	-31.2072	Hypo	chr1	113217366	113257696	ENSSSCG00000024131	-	Intron	270	MINDY2|gi|927095828|ref|XP_013848388.1|
chr11	1321936	1322323	387	9	0.1796	0.6555	-0.4759	-60.4818	Hypo	chr11	1320975	1322975	ENSSSCG00000028249	-	Promoter	387	SKA3|gi|927188378|ref|XP_013835838.1|
chr11	1321936	1322323	387	9	0.1796	0.6555	-0.4759	-60.4818	Hypo	chr11	1321338	1323338	ENSSSCG00000028249	-	Promoter	387	SKA3|gi|927188378|ref|XP_013835838.1|
chr1	113248652	113248720	68	5	0.4642	0.9458	-0.4816	-36.3664	Hypo	chr1	113217366	113257696	ENSSSCG00000024131	-	Intron	68	MINDY2|gi|927095828|ref|XP_013848388.1|
chr1	113248652	113248720	68	5	0.4642	0.9458	-0.4816	-36.3664	Hypo	chr1	113238518	113257696	ENSSSCG00000024131	-	Intron	68	MINDY2|gi|927095828|ref|XP_013848388.1|
chr11	13251355	13251782	427	10	0.103	0.8	-0.6969	-118.48	Hypo	chr11	13249671	13252006	ENSSSCG00000009361	-	Intron	427	POSTN|gi|329744601|ref|NP_001193276.1|
chr1	113291831	113291900	69	11	0.5102	0.8245	-0.3143	-57.3391	Hypo	chr1	113289534	113320666	ENSSSCG00000004595	+	Intron	69	ADAM10|gi|194474050|ref|NP_001124003.1|
chr1	113304199	113304345	146	4	0.2687	0.819	-0.5502	-25.3441	Hypo	chr1	113289534	113320666	ENSSSCG00000004595	+	Intron	146	ADAM10|gi|194474050|ref|NP_001124003.1|
chr1	113308699	113308891	192	6	0.5578	0.9711	-0.4132	-39.8565	Hypo	chr1	113289534	113320666	ENSSSCG00000004595	+	Intron	192	ADAM10|gi|194474050|ref|NP_001124003.1|
chr11	13337458	13337636	178	6	0.3008	0.784	-0.4832	-33.8632	Hypo	chr11	13334878	13342113	ENSSSCG00000009362	-	Intron	178	TRPC4|gi|224994336|ref|NP_001139340.1|
chr1	113346802	113347158	356	6	0.0745	0.911	-0.8364	-94.3301	Hypo	chr1	113341290	113362646	ENSSSCG00000004595	+	Intron	356	ADAM10|gi|194474050|ref|NP_001124003.1|
[truncated: 41,057 more rows]
