# Supplementary material for: The Defects of Epigenetic Reprogramming in Dox-Dependent Porcine-iPSCs
Source: Int J Mol Sci. 2022 Oct 8;23(19):11941. doi: 10.3390/ijms231911941 (PMC9570186; doi:10.3390/ijms231911941)
Supplement: Supplementary file 1 [file ijms-23-11941-s001.zip › Table S7.xlsx]

## Sheet: Table S7
Table S7 dDMR annotation in PEF7 vs piPSC7 group
Chr	Start	End	Methyl_ips7	Methyl_PEF7	Diff_methyl	AreaStat	Direction	geneID	NR:Seq-id
chr10	10000769	10000975	0.4059	0.8636	-0.4577	-30.5245	Hypo	ENSSSCG00000010825	MARK1|gi|330864800|ref|NP_001179204.2|
chr10	10005270	10005559	0.4792	0.8502	-0.371	-105.485	Hypo	ENSSSCG00000010825	MARK1|gi|330864800|ref|NP_001179204.2|
chr10	10011613	10011699	0.6381	0.9245	-0.2863	-54.423	Hypo	ENSSSCG00000010825	MARK1|gi|330864800|ref|NP_001179204.2|
chr10	10020518	10020807	0.2998	0.6683	-0.3684	-83.711	Hypo	ENSSSCG00000010825	MARK1|gi|330864800|ref|NP_001179204.2|
chr10	10026743	10026875	0.5819	0.8692	-0.2873	-109.835	Hypo	ENSSSCG00000010825	MARK1|gi|330864800|ref|NP_001179204.2|
chr10	10208513	10208999	0.4364	0.9187	-0.4823	-140.442	Hypo	ENSSSCG00000010829	MARC1|gi|466016701|ref|XP_004271381.1|
chr10	10208513	10208999	0.4364	0.9187	-0.4823	-140.442	Hypo	ENSSSCG00000010829	MARC1|gi|466016701|ref|XP_004271381.1|
chr10	10263606	10263667	0.1648	0.3918	-0.227	-51.0242	Hypo	ENSSSCG00000032644	HLX|gi|958692962|ref|XP_014695514.1|
chr10	10263606	10263667	0.1648	0.3918	-0.227	-51.0242	Hypo	chr10:10263457:10265258|CGI	NA
chr10	1066515	1066628	0.5394	0.8442	-0.3048	-54.4912	Hypo	ENSSSCG00000040300	RGS13|gi|741953727|ref|XP_010811389.1|
chr10	1076775	1077127	0.5968	0.9008	-0.304	-178.483	Hypo	ENSSSCG00000040300	RGS13|gi|741953727|ref|XP_010811389.1|
chr10	1076775	1077127	0.5968	0.9008	-0.304	-178.483	Hypo	ENSSSCG00000040300	RGS13|gi|741953727|ref|XP_010811389.1|
chr10	1076775	1077127	0.5968	0.9008	-0.304	-178.483	Hypo	ENSSSCG00000040300	RGS13|gi|741953727|ref|XP_010811389.1|
chr10	1076775	1077127	0.5968	0.9008	-0.304	-178.483	Hypo	ENSSSCG00000040300	RGS13|gi|741953727|ref|XP_010811389.1|
chr10	10871504	10871850	0.6804	0.9445	-0.2642	-156.85	Hypo	ENSSSCG00000010831	DUSP10|gi|311265251|ref|XP_003130558.1|
chr10	10871504	10871850	0.6804	0.9445	-0.2642	-156.85	Hypo	ENSSSCG00000010831	DUSP10|gi|311265251|ref|XP_003130558.1|
chr10	10874944	10875210	0.4175	0.8155	-0.398	-126.53	Hypo	ENSSSCG00000010831	DUSP10|gi|311265251|ref|XP_003130558.1|
chr10	10876787	10877062	0.6015	0.9271	-0.3256	-64.3633	Hypo	ENSSSCG00000010831	DUSP10|gi|311265251|ref|XP_003130558.1|
chr10	10883682	10883846	0.067	0.4574	-0.3904	-41.5799	Hypo	ENSSSCG00000010831	DUSP10|gi|311265251|ref|XP_003130558.1|
chr10	10884120	10884240	0.4309	0.7502	-0.3194	-52.4606	Hypo	ENSSSCG00000010831	DUSP10|gi|311265251|ref|XP_003130558.1|
chr10	10886276	10886386	0.4368	0.7991	-0.3623	-47.9033	Hypo	ENSSSCG00000010831	DUSP10|gi|311265251|ref|XP_003130558.1|
chr10	10891302	10891784	0.4442	0.9195	-0.4753	-94.6009	Hypo	ENSSSCG00000010831	DUSP10|gi|311265251|ref|XP_003130558.1|
chr10	10907816	10908086	0.3114	0.9193	-0.6079	-49.4922	Hypo	ENSSSCG00000010831	DUSP10|gi|311265251|ref|XP_003130558.1|
chr10	10909360	10909431	0.3901	0.7792	-0.389	-30.7876	Hypo	ENSSSCG00000010831	DUSP10|gi|311265251|ref|XP_003130558.1|
chr10	11009679	11009920	0.5463	0.9226	-0.3763	-59.9716	Hypo	ENSSSCG00000037997	NA|gi|927168188|ref|XP_013834215.1|
chr10	11009679	11009920	0.5463	0.9226	-0.3763	-59.9716	Hypo	ENSSSCG00000037997	NA|gi|927168188|ref|XP_013834215.1|
chr10	11010916	11011073	0.5287	0.8349	-0.3063	-109.568	Hypo	ENSSSCG00000037997	NA|gi|927168188|ref|XP_013834215.1|
chr10	11010916	11011073	0.5287	0.8349	-0.3063	-109.568	Hypo	ENSSSCG00000037997	NA|gi|927168188|ref|XP_013834215.1|
chr10	11017752	11017844	0.4668	0.8027	-0.336	-49.0172	Hypo	ENSSSCG00000037997	NA|gi|927168188|ref|XP_013834215.1|
chr10	11017752	11017844	0.4668	0.8027	-0.336	-49.0172	Hypo	ENSSSCG00000033745	NA|.
chr10	11018783	11019384	0.4584	0.8605	-0.4021	-151.771	Hypo	ENSSSCG00000037997	NA|gi|927168188|ref|XP_013834215.1|
chr10	11018783	11019384	0.4584	0.8605	-0.4021	-151.771	Hypo	ENSSSCG00000033745	NA|.
chr10	11024790	11024842	0.6005	0.9136	-0.3131	-41.7529	Hypo	ENSSSCG00000037997	NA|gi|927168188|ref|XP_013834215.1|
chr10	11024790	11024842	0.6005	0.9136	-0.3131	-41.7529	Hypo	ENSSSCG00000033745	NA|.
chr10	11028089	11028365	0.3847	0.8741	-0.4895	-47.044	Hypo	ENSSSCG00000037997	NA|gi|927168188|ref|XP_013834215.1|
chr10	11028089	11028365	0.3847	0.8741	-0.4895	-47.044	Hypo	ENSSSCG00000033745	NA|.
chr10	11028710	11028780	0.7095	0.9479	-0.2384	-42.6391	Hypo	ENSSSCG00000037997	NA|gi|927168188|ref|XP_013834215.1|
chr10	11028710	11028780	0.7095	0.9479	-0.2384	-42.6391	Hypo	ENSSSCG00000033745	NA|.
chr10	11035617	11036189	0.2722	0.7383	-0.4661	-129.499	Hypo	ENSSSCG00000037997	NA|gi|927168188|ref|XP_013834215.1|
chr10	11036294	11036601	0.2383	0.7112	-0.4729	-50.7594	Hypo	ENSSSCG00000037997	NA|gi|927168188|ref|XP_013834215.1|
chr10	11040242	11040484	0.3408	0.9077	-0.5669	-71.3122	Hypo	ENSSSCG00000037997	NA|gi|927168188|ref|XP_013834215.1|
chr10	11044834	11045015	0.6761	0.9417	-0.2656	-183.883	Hypo	ENSSSCG00000037997	NA|gi|927168188|ref|XP_013834215.1|
chr10	11045071	11045154	0.6879	0.9474	-0.2594	-81.5973	Hypo	ENSSSCG00000037997	NA|gi|927168188|ref|XP_013834215.1|
chr10	11051913	11051996	0.6375	0.9532	-0.3156	-43.115	Hypo	ENSSSCG00000037997	NA|gi|927168188|ref|XP_013834215.1|
chr10	11051913	11051996	0.6375	0.9532	-0.3156	-43.115	Hypo	ENSSSCG00000037997	NA|gi|927168188|ref|XP_013834215.1|
chr10	11052399	11052528	0.3738	0.7532	-0.3795	-64.1853	Hypo	ENSSSCG00000037997	NA|gi|927168188|ref|XP_013834215.1|
chr10	11052399	11052528	0.3738	0.7532	-0.3795	-64.1853	Hypo	ENSSSCG00000037997	NA|gi|927168188|ref|XP_013834215.1|
chr10	11058735	11059007	0.6266	0.9327	-0.3061	-106.875	Hypo	ENSSSCG00000037997	NA|gi|927168188|ref|XP_013834215.1|
chr10	11058735	11059007	0.6266	0.9327	-0.3061	-106.875	Hypo	ENSSSCG00000037997	NA|gi|927168188|ref|XP_013834215.1|
chr10	11059359	11059877	0.4539	0.8724	-0.4185	-233.624	Hypo	ENSSSCG00000037997	NA|gi|927168188|ref|XP_013834215.1|
chr10	11059359	11059877	0.4539	0.8724	-0.4185	-233.624	Hypo	ENSSSCG00000037997	NA|gi|927168188|ref|XP_013834215.1|
chr10	11062360	11062425	0.661	0.9269	-0.2659	-39.6318	Hypo	ENSSSCG00000037997	NA|gi|927168188|ref|XP_013834215.1|
chr10	11062360	11062425	0.661	0.9269	-0.2659	-39.6318	Hypo	ENSSSCG00000037997	NA|gi|927168188|ref|XP_013834215.1|
chr10	11062532	11062631	0.6426	0.8911	-0.2486	-64.9017	Hypo	ENSSSCG00000037997	NA|gi|927168188|ref|XP_013834215.1|
chr10	11062532	11062631	0.6426	0.8911	-0.2486	-64.9017	Hypo	ENSSSCG00000037997	NA|gi|927168188|ref|XP_013834215.1|
chr10	11077924	11077976	0.648	0.9158	-0.2678	-26.9177	Hypo	ENSSSCG00000037997	NA|gi|927168188|ref|XP_013834215.1|
chr10	11077924	11077976	0.648	0.9158	-0.2678	-26.9177	Hypo	ENSSSCG00000037997	NA|gi|927168188|ref|XP_013834215.1|
chr10	11081794	11081892	0.4152	0.8486	-0.4334	-61.0065	Hypo	ENSSSCG00000037997	NA|gi|927168188|ref|XP_013834215.1|
chr10	11081794	11081892	0.4152	0.8486	-0.4334	-61.0065	Hypo	ENSSSCG00000037997	NA|gi|927168188|ref|XP_013834215.1|
chr10	11091305	11091768	0.5828	0.8791	-0.2962	-193.024	Hypo	ENSSSCG00000037997	NA|gi|927168188|ref|XP_013834215.1|
chr10	11091305	11091768	0.5828	0.8791	-0.2962	-193.024	Hypo	ENSSSCG00000037997	NA|gi|927168188|ref|XP_013834215.1|
chr10	11103076	11103276	0.5325	0.8565	-0.324	-57.335	Hypo	ENSSSCG00000037997	NA|gi|927168188|ref|XP_013834215.1|
chr10	11103076	11103276	0.5325	0.8565	-0.324	-57.335	Hypo	ENSSSCG00000037997	NA|gi|927168188|ref|XP_013834215.1|
chr10	11103838	11103975	0.7286	0.951	-0.2225	-189.729	Hypo	ENSSSCG00000037997	NA|gi|927168188|ref|XP_013834215.1|
chr10	11103838	11103975	0.7286	0.951	-0.2225	-189.729	Hypo	ENSSSCG00000037997	NA|gi|927168188|ref|XP_013834215.1|
chr10	11107665	11107727	0.3909	0.7897	-0.3989	-32.7876	Hypo	ENSSSCG00000037997	NA|gi|927168188|ref|XP_013834215.1|
chr10	11107665	11107727	0.3909	0.7897	-0.3989	-32.7876	Hypo	ENSSSCG00000037997	NA|gi|927168188|ref|XP_013834215.1|
chr10	11112131	11112617	0.3241	0.6265	-0.3024	-323.946	Hypo	ENSSSCG00000037997	NA|gi|927168188|ref|XP_013834215.1|
chr10	11112131	11112617	0.3241	0.6265	-0.3024	-323.946	Hypo	ENSSSCG00000037997	NA|gi|927168188|ref|XP_013834215.1|
chr10	11112131	11112617	0.3241	0.6265	-0.3024	-323.946	Hypo	chr10:11112119:11112365|CGI	NA
chr10	11159097	11159540	0.3369	0.9079	-0.571	-137.554	Hypo	ENSSSCG00000037997	NA|gi|927168188|ref|XP_013834215.1|
chr10	11159097	11159540	0.3369	0.9079	-0.571	-137.554	Hypo	ENSSSCG00000037997	NA|gi|927168188|ref|XP_013834215.1|
chr10	11166730	11166783	0.6289	0.8622	-0.2333	-55.0676	Hypo	ENSSSCG00000037997	NA|gi|927168188|ref|XP_013834215.1|
chr10	11166730	11166783	0.6289	0.8622	-0.2333	-55.0676	Hypo	ENSSSCG00000037997	NA|gi|927168188|ref|XP_013834215.1|
chr10	11166936	11167131	0.4114	0.7907	-0.3794	-44.2062	Hypo	ENSSSCG00000037997	NA|gi|927168188|ref|XP_013834215.1|
chr10	11166936	11167131	0.4114	0.7907	-0.3794	-44.2062	Hypo	ENSSSCG00000037997	NA|gi|927168188|ref|XP_013834215.1|
chr10	11200826	11201118	0.1042	0.5854	-0.4811	-46.7001	Hypo	ENSSSCG00000037997	NA|gi|927168188|ref|XP_013834215.1|
chr10	11200826	11201118	0.1042	0.5854	-0.4811	-46.7001	Hypo	ENSSSCG00000037997	NA|gi|927168188|ref|XP_013834215.1|
chr10	11205507	11205638	0.5655	0.8678	-0.3023	-84.435	Hypo	ENSSSCG00000037997	NA|gi|927168188|ref|XP_013834215.1|
chr10	11205507	11205638	0.5655	0.8678	-0.3023	-84.435	Hypo	ENSSSCG00000037997	NA|gi|927168188|ref|XP_013834215.1|
chr10	11209246	11209299	0.6683	0.9212	-0.2529	-31.3711	Hypo	ENSSSCG00000037997	NA|gi|927168188|ref|XP_013834215.1|
chr10	11209246	11209299	0.6683	0.9212	-0.2529	-31.3711	Hypo	ENSSSCG00000037997	NA|gi|927168188|ref|XP_013834215.1|
chr10	11212410	11213677	0.2752	0.8084	-0.5332	-345.736	Hypo	ENSSSCG00000037997	NA|gi|927168188|ref|XP_013834215.1|
chr10	11212410	11213677	0.2752	0.8084	-0.5332	-345.736	Hypo	ENSSSCG00000037997	NA|gi|927168188|ref|XP_013834215.1|
chr10	11214526	11214741	0.3104	0.787	-0.4766	-88.1639	Hypo	ENSSSCG00000037997	NA|gi|927168188|ref|XP_013834215.1|
chr10	11214526	11214741	0.3104	0.787	-0.4766	-88.1639	Hypo	ENSSSCG00000037997	NA|gi|927168188|ref|XP_013834215.1|
chr10	11217834	11218094	0.4622	0.8218	-0.3597	-103.463	Hypo	ENSSSCG00000037997	NA|gi|927168188|ref|XP_013834215.1|
chr10	11217834	11218094	0.4622	0.8218	-0.3597	-103.463	Hypo	ENSSSCG00000037997	NA|gi|927168188|ref|XP_013834215.1|
chr10	11263507	11263768	0.4229	0.8503	-0.4274	-74.1762	Hypo	ENSSSCG00000037997	NA|gi|927168188|ref|XP_013834215.1|
chr10	11353204	11353390	0.6305	0.9585	-0.328	-53.2139	Hypo	ENSSSCG00000039079	NA|gi|148694624|gb|EDL26571.1|
chr10	11353204	11353390	0.6305	0.9585	-0.328	-53.2139	Hypo	ENSSSCG00000010832	HHIPL2|gi|545852082|ref|XP_005667978.1|
chr10	11353204	11353390	0.6305	0.9585	-0.328	-53.2139	Hypo	ENSSSCG00000010833	TAF1A|gi|311265257|ref|XP_003130559.1|
chr10	11353692	11353896	0.6003	0.949	-0.3486	-72.5698	Hypo	ENSSSCG00000010832	HHIPL2|gi|545852082|ref|XP_005667978.1|
chr10	11353692	11353896	0.6003	0.949	-0.3486	-72.5698	Hypo	ENSSSCG00000010833	TAF1A|gi|311265257|ref|XP_003130559.1|
chr10	11384728	11384840	0.3402	0.96	-0.6198	-119.577	Hypo	ENSSSCG00000010834	MIA3|gi|466015092|ref|XP_004271056.1|
chr10	11384728	11384840	0.3402	0.96	-0.6198	-119.577	Hypo	ENSSSCG00000010834	MIA3|gi|466015092|ref|XP_004271056.1|
chr10	11395679	11396075	0.4431	0.9387	-0.4956	-148.162	Hypo	ENSSSCG00000010834	MIA3|gi|466015092|ref|XP_004271056.1|
chr10	11395679	11396075	0.4431	0.9387	-0.4956	-148.162	Hypo	ENSSSCG00000010834	MIA3|gi|466015092|ref|XP_004271056.1|
chr10	11395679	11396075	0.4431	0.9387	-0.4956	-148.162	Hypo	ENSSSCG00000010834	MIA3|gi|466015092|ref|XP_004271056.1|
chr10	11395679	11396075	0.4431	0.9387	-0.4956	-148.162	Hypo	ENSSSCG00000010834	MIA3|gi|466015092|ref|XP_004271056.1|
chr10	11410150	11410752	0.5328	0.878	-0.3452	-135.179	Hypo	ENSSSCG00000010834	MIA3|gi|466015092|ref|XP_004271056.1|
chr10	11411195	11413043	0.4429	0.9435	-0.5006	-224.502	Hypo	ENSSSCG00000010834	MIA3|gi|466015092|ref|XP_004271056.1|
chr10	11411195	11413043	0.4429	0.9435	-0.5006	-224.502	Hypo	ENSSSCG00000010834	MIA3|gi|466015092|ref|XP_004271056.1|
chr10	11411195	11413043	0.4429	0.9435	-0.5006	-224.502	Hypo	ENSSSCG00000010834	MIA3|gi|466015092|ref|XP_004271056.1|
chr10	11454184	11455524	0.145	0.8043	-0.6592	-190.187	Hypo	ENSSSCG00000010835	AIDA|gi|965963265|ref|XP_004013662.2|
chr10	1145630	1145701	0.7032	0.9337	-0.2305	-44.6107	Hypo	ENSSSCG00000032416	RGS1|gi|335296023|ref|XP_003357665.1|
chr10	1145630	1145701	0.7032	0.9337	-0.2305	-44.6107	Hypo	ENSSSCG00000032416	RGS1|gi|335296023|ref|XP_003357665.1|
chr10	11459481	11459727	0.3352	0.8566	-0.5214	-44.3446	Hypo	ENSSSCG00000010835	AIDA|gi|965963265|ref|XP_004013662.2|
chr10	11459481	11459727	0.3352	0.8566	-0.5214	-44.3446	Hypo	ENSSSCG00000010835	AIDA|gi|965963265|ref|XP_004013662.2|
chr10	11459481	11459727	0.3352	0.8566	-0.5214	-44.3446	Hypo	ENSSSCG00000010835	AIDA|gi|965963265|ref|XP_004013662.2|
chr10	11464506	11465105	0.1926	0.696	-0.5033	-262.35	Hypo	ENSSSCG00000010835	AIDA|gi|965963265|ref|XP_004013662.2|
chr10	11464506	11465105	0.1926	0.696	-0.5033	-262.35	Hypo	ENSSSCG00000010836	BROX|gi|927184145|ref|XP_013835485.1|
chr10	1148287	1148655	0.2194	0.6684	-0.449	-112.153	Hypo	ENSSSCG00000032416	RGS1|gi|335296023|ref|XP_003357665.1|
chr10	11537786	11538367	0.3361	0.8901	-0.554	-191.527	Hypo	ENSSSCG00000035479	DISP1|gi|664748433|ref|XP_008531605.1|
chr10	11537786	11538367	0.3361	0.8901	-0.554	-191.527	Hypo	ENSSSCG00000035479	DISP1|gi|664748433|ref|XP_008531605.1|
chr10	11537786	11538367	0.3361	0.8901	-0.554	-191.527	Hypo	ENSSSCG00000035479	DISP1|gi|664748433|ref|XP_008531605.1|
chr10	11537786	11538367	0.3361	0.8901	-0.554	-191.527	Hypo	ENSSSCG00000035479	DISP1|gi|664748433|ref|XP_008531605.1|
chr10	11541254	11541328	0.4037	0.7208	-0.3171	-36.757	Hypo	ENSSSCG00000035479	DISP1|gi|664748433|ref|XP_008531605.1|
chr10	11541254	11541328	0.4037	0.7208	-0.3171	-36.757	Hypo	ENSSSCG00000035479	DISP1|gi|664748433|ref|XP_008531605.1|
chr10	11541254	11541328	0.4037	0.7208	-0.3171	-36.757	Hypo	ENSSSCG00000035479	DISP1|gi|664748433|ref|XP_008531605.1|
chr10	11541254	11541328	0.4037	0.7208	-0.3171	-36.757	Hypo	ENSSSCG00000035479	DISP1|gi|664748433|ref|XP_008531605.1|
chr10	11543488	11543791	0.4074	0.8207	-0.4134	-118.715	Hypo	ENSSSCG00000035479	DISP1|gi|664748433|ref|XP_008531605.1|
chr10	11543488	11543791	0.4074	0.8207	-0.4134	-118.715	Hypo	ENSSSCG00000035479	DISP1|gi|664748433|ref|XP_008531605.1|
chr10	11543488	11543791	0.4074	0.8207	-0.4134	-118.715	Hypo	ENSSSCG00000035479	DISP1|gi|664748433|ref|XP_008531605.1|
chr10	11543488	11543791	0.4074	0.8207	-0.4134	-118.715	Hypo	ENSSSCG00000035479	DISP1|gi|664748433|ref|XP_008531605.1|
chr10	11553506	11553605	0.7771	0.484	0.293	30.9031	Hyper	ENSSSCG00000035479	DISP1|gi|664748433|ref|XP_008531605.1|
chr10	11553506	11553605	0.7771	0.484	0.293	30.9031	Hyper	ENSSSCG00000035479	DISP1|gi|664748433|ref|XP_008531605.1|
chr10	11553506	11553605	0.7771	0.484	0.293	30.9031	Hyper	ENSSSCG00000035479	DISP1|gi|664748433|ref|XP_008531605.1|
chr10	11553506	11553605	0.7771	0.484	0.293	30.9031	Hyper	ENSSSCG00000035479	DISP1|gi|664748433|ref|XP_008531605.1|
chr10	11553836	11553888	0.7011	0.3587	0.3423	23.1398	Hyper	ENSSSCG00000035479	DISP1|gi|664748433|ref|XP_008531605.1|
chr10	11553836	11553888	0.7011	0.3587	0.3423	23.1398	Hyper	ENSSSCG00000035479	DISP1|gi|664748433|ref|XP_008531605.1|
chr10	11553836	11553888	0.7011	0.3587	0.3423	23.1398	Hyper	ENSSSCG00000035479	DISP1|gi|664748433|ref|XP_008531605.1|
chr10	11553836	11553888	0.7011	0.3587	0.3423	23.1398	Hyper	ENSSSCG00000035479	DISP1|gi|664748433|ref|XP_008531605.1|
chr10	11565851	11566305	0.0586	0.6262	-0.5676	-121.88	Hypo	ENSSSCG00000035479	DISP1|gi|664748433|ref|XP_008531605.1|
chr10	11565851	11566305	0.0586	0.6262	-0.5676	-121.88	Hypo	ENSSSCG00000035479	DISP1|gi|664748433|ref|XP_008531605.1|
chr10	11565851	11566305	0.0586	0.6262	-0.5676	-121.88	Hypo	ENSSSCG00000035479	DISP1|gi|664748433|ref|XP_008531605.1|
chr10	11565851	11566305	0.0586	0.6262	-0.5676	-121.88	Hypo	ENSSSCG00000035479	DISP1|gi|664748433|ref|XP_008531605.1|
chr10	11588988	11589849	0.3922	0.9559	-0.5637	-222.812	Hypo	ENSSSCG00000035479	DISP1|gi|664748433|ref|XP_008531605.1|
chr10	11588988	11589849	0.3922	0.9559	-0.5637	-222.812	Hypo	ENSSSCG00000035479	DISP1|gi|664748433|ref|XP_008531605.1|
chr10	11588988	11589849	0.3922	0.9559	-0.5637	-222.812	Hypo	ENSSSCG00000035479	DISP1|gi|664748433|ref|XP_008531605.1|
chr10	11588988	11589849	0.3922	0.9559	-0.5637	-222.812	Hypo	ENSSSCG00000035479	DISP1|gi|664748433|ref|XP_008531605.1|
chr10	11595505	11595850	0.4736	0.9315	-0.4578	-73.2851	Hypo	ENSSSCG00000035479	DISP1|gi|664748433|ref|XP_008531605.1|
chr10	11595505	11595850	0.4736	0.9315	-0.4578	-73.2851	Hypo	ENSSSCG00000035479	DISP1|gi|664748433|ref|XP_008531605.1|
chr10	11595505	11595850	0.4736	0.9315	-0.4578	-73.2851	Hypo	ENSSSCG00000035479	DISP1|gi|664748433|ref|XP_008531605.1|
chr10	11595505	11595850	0.4736	0.9315	-0.4578	-73.2851	Hypo	ENSSSCG00000035479	DISP1|gi|664748433|ref|XP_008531605.1|
chr10	11609576	11610126	0.552	0.9477	-0.3957	-187.113	Hypo	ENSSSCG00000035479	DISP1|gi|664748433|ref|XP_008531605.1|
chr10	11609576	11610126	0.552	0.9477	-0.3957	-187.113	Hypo	ENSSSCG00000035479	DISP1|gi|664748433|ref|XP_008531605.1|
chr10	11609576	11610126	0.552	0.9477	-0.3957	-187.113	Hypo	ENSSSCG00000035479	DISP1|gi|664748433|ref|XP_008531605.1|
chr10	11609576	11610126	0.552	0.9477	-0.3957	-187.113	Hypo	ENSSSCG00000035479	DISP1|gi|664748433|ref|XP_008531605.1|
chr10	11634183	11634248	0.3757	0.7025	-0.3268	-52.2418	Hypo	ENSSSCG00000035479	DISP1|gi|664748433|ref|XP_008531605.1|
chr10	11634183	11634248	0.3757	0.7025	-0.3268	-52.2418	Hypo	ENSSSCG00000035479	DISP1|gi|664748433|ref|XP_008531605.1|
chr10	11634183	11634248	0.3757	0.7025	-0.3268	-52.2418	Hypo	ENSSSCG00000035479	DISP1|gi|664748433|ref|XP_008531605.1|
chr10	11634183	11634248	0.3757	0.7025	-0.3268	-52.2418	Hypo	ENSSSCG00000035479	DISP1|gi|664748433|ref|XP_008531605.1|
chr10	11651968	11652308	0.4857	0.8668	-0.3811	-127.048	Hypo	ENSSSCG00000035479	DISP1|gi|664748433|ref|XP_008531605.1|
chr10	11651968	11652308	0.4857	0.8668	-0.3811	-127.048	Hypo	ENSSSCG00000035479	DISP1|gi|664748433|ref|XP_008531605.1|
chr10	11651968	11652308	0.4857	0.8668	-0.3811	-127.048	Hypo	ENSSSCG00000035479	DISP1|gi|664748433|ref|XP_008531605.1|
chr10	11651968	11652308	0.4857	0.8668	-0.3811	-127.048	Hypo	ENSSSCG00000035479	DISP1|gi|664748433|ref|XP_008531605.1|
chr10	11651968	11652308	0.4857	0.8668	-0.3811	-127.048	Hypo	ENSSSCG00000035479	DISP1|gi|664748433|ref|XP_008531605.1|
chr10	11651968	11652308	0.4857	0.8668	-0.3811	-127.048	Hypo	ENSSSCG00000035479	DISP1|gi|664748433|ref|XP_008531605.1|
chr10	11678107	11678382	0.5562	0.8895	-0.3333	-71.592	Hypo	ENSSSCG00000035479	DISP1|gi|664748433|ref|XP_008531605.1|
chr10	11678107	11678382	0.5562	0.8895	-0.3333	-71.592	Hypo	ENSSSCG00000035479	DISP1|gi|664748433|ref|XP_008531605.1|
chr10	11678107	11678382	0.5562	0.8895	-0.3333	-71.592	Hypo	ENSSSCG00000035479	DISP1|gi|664748433|ref|XP_008531605.1|
chr10	11684566	11684976	0.1304	0.707	-0.5766	-132.31	Hypo	ENSSSCG00000035479	DISP1|gi|664748433|ref|XP_008531605.1|
chr10	11684566	11684976	0.1304	0.707	-0.5766	-132.31	Hypo	ENSSSCG00000035479	DISP1|gi|664748433|ref|XP_008531605.1|
chr10	11684566	11684976	0.1304	0.707	-0.5766	-132.31	Hypo	ENSSSCG00000035479	DISP1|gi|664748433|ref|XP_008531605.1|
chr10	11754677	11754783	0.5796	0.8453	-0.2657	-83.2396	Hypo	ENSSSCG00000034164	NA|gi|67972038|dbj|BAE02361.1|
chr10	11812967	11813189	0.0958	0.6862	-0.5904	-26.399	Hypo	ENSSSCG00000010839	NA|gi|927184206|ref|XP_013833601.1|
chr10	11814515	11814635	0.4753	0.9117	-0.4363	-36.3174	Hypo	ENSSSCG00000010839	NA|gi|927184206|ref|XP_013833601.1|
chr10	11823744	11823836	0.102	0.5431	-0.4411	-42.8917	Hypo	ENSSSCG00000010839	NA|gi|927184206|ref|XP_013833601.1|
chr10	11823744	11823836	0.102	0.5431	-0.4411	-42.8917	Hypo	ENSSSCG00000010839	NA|gi|927184206|ref|XP_013833601.1|
chr10	11823744	11823836	0.102	0.5431	-0.4411	-42.8917	Hypo	ENSSSCG00000010839	NA|gi|927184206|ref|XP_013833601.1|
chr10	11954441	11954954	0.344	0.9058	-0.5618	-120.851	Hypo	ENSSSCG00000010840	RGS7|gi|548498122|ref|XP_005690665.1|
chr10	11954441	11954954	0.344	0.9058	-0.5618	-120.851	Hypo	ENSSSCG00000010840	RGS7|gi|548498122|ref|XP_005690665.1|
chr10	11966915	11967031	0.2089	0.7659	-0.5571	-23.5417	Hypo	ENSSSCG00000010840	RGS7|gi|548498122|ref|XP_005690665.1|
chr10	11966915	11967031	0.2089	0.7659	-0.5571	-23.5417	Hypo	ENSSSCG00000010840	RGS7|gi|548498122|ref|XP_005690665.1|
chr10	12024543	12024646	0.4464	0.9166	-0.4702	-27.9249	Hypo	ENSSSCG00000010840	RGS7|gi|548498122|ref|XP_005690665.1|
chr10	12050416	12050652	0.2849	0.8004	-0.5155	-35.2986	Hypo	ENSSSCG00000010840	RGS7|gi|548498122|ref|XP_005690665.1|
chr10	12050416	12050652	0.2849	0.8004	-0.5155	-35.2986	Hypo	ENSSSCG00000010840	RGS7|gi|548498122|ref|XP_005690665.1|
chr10	12128501	12128771	0.3687	0.8595	-0.4909	-67.8851	Hypo	ENSSSCG00000010840	RGS7|gi|548498122|ref|XP_005690665.1|
chr10	12128501	12128771	0.3687	0.8595	-0.4909	-67.8851	Hypo	ENSSSCG00000010840	RGS7|gi|548498122|ref|XP_005690665.1|
chr10	12128501	12128771	0.3687	0.8595	-0.4909	-67.8851	Hypo	ENSSSCG00000010840	RGS7|gi|548498122|ref|XP_005690665.1|
chr10	12128501	12128771	0.3687	0.8595	-0.4909	-67.8851	Hypo	ENSSSCG00000010840	RGS7|gi|548498122|ref|XP_005690665.1|
chr10	12135253	12135586	0.2535	0.9216	-0.6681	-37.9618	Hypo	ENSSSCG00000010840	RGS7|gi|548498122|ref|XP_005690665.1|
chr10	12151832	12152225	0.1068	0.7803	-0.6735	-107.606	Hypo	ENSSSCG00000010840	RGS7|gi|548498122|ref|XP_005690665.1|
chr10	12194041	12194649	0.2431	0.8824	-0.6394	-225.256	Hypo	ENSSSCG00000010840	RGS7|gi|548498122|ref|XP_005690665.1|
chr10	12270286	12270406	0.3126	0.7542	-0.4416	-53.682	Hypo	ENSSSCG00000010840	RGS7|gi|548498122|ref|XP_005690665.1|
chr10	12272426	12272658	0.2464	0.8507	-0.6044	-62.9943	Hypo	ENSSSCG00000010840	RGS7|gi|548498122|ref|XP_005690665.1|
chr10	12280633	12281445	0.3702	0.8519	-0.4817	-244.996	Hypo	ENSSSCG00000010840	RGS7|gi|548498122|ref|XP_005690665.1|
chr10	12306153	12307118	0.25	0.9083	-0.6582	-180.962	Hypo	ENSSSCG00000010840	RGS7|gi|548498122|ref|XP_005690665.1|
chr10	12320851	12321272	0.2491	0.7335	-0.4844	-189.333	Hypo	ENSSSCG00000010840	RGS7|gi|548498122|ref|XP_005690665.1|
chr10	12320851	12321272	0.2491	0.7335	-0.4844	-189.333	Hypo	ENSSSCG00000010840	RGS7|gi|548498122|ref|XP_005690665.1|
chr10	12320851	12321272	0.2491	0.7335	-0.4844	-189.333	Hypo	ENSSSCG00000010840	RGS7|gi|548498122|ref|XP_005690665.1|
chr10	12321460	12321533	0.2006	0.6078	-0.4072	-40.8193	Hypo	ENSSSCG00000010840	RGS7|gi|548498122|ref|XP_005690665.1|
chr10	12321460	12321533	0.2006	0.6078	-0.4072	-40.8193	Hypo	ENSSSCG00000010840	RGS7|gi|548498122|ref|XP_005690665.1|
chr10	12406665	12407069	0.5498	0.9515	-0.4017	-273.284	Hypo	ENSSSCG00000028178	FH|gi|343790920|ref|NP_001230517.1|
chr10	12415685	12416190	0.4362	0.8933	-0.4571	-271.042	Hypo	ENSSSCG00000028178	FH|gi|343790920|ref|NP_001230517.1|
chr10	12415685	12416190	0.4362	0.8933	-0.4571	-271.042	Hypo	ENSSSCG00000028178	FH|gi|343790920|ref|NP_001230517.1|
chr10	12415685	12416190	0.4362	0.8933	-0.4571	-271.042	Hypo	ENSSSCG00000028178	FH|gi|343790920|ref|NP_001230517.1|
chr10	12424258	12424604	0.3776	0.9721	-0.5945	-79.0589	Hypo	ENSSSCG00000028178	FH|gi|343790920|ref|NP_001230517.1|
chr10	12424258	12424604	0.3776	0.9721	-0.5945	-79.0589	Hypo	ENSSSCG00000028178	FH|gi|343790920|ref|NP_001230517.1|
chr10	12442897	12443009	0.5691	0.8903	-0.3212	-31.4391	Hypo	ENSSSCG00000025686	KMO|gi|47522966|ref|NP_999241.1|
chr10	12442897	12443009	0.5691	0.8903	-0.3212	-31.4391	Hypo	ENSSSCG00000025686	KMO|gi|47522966|ref|NP_999241.1|
chr10	12464640	12464817	0.3065	0.852	-0.5455	-106.654	Hypo	ENSSSCG00000025686	KMO|gi|47522966|ref|NP_999241.1|
chr10	12475290	12475366	0.4343	0.8622	-0.4279	-27.6289	Hypo	ENSSSCG00000025686	KMO|gi|47522966|ref|NP_999241.1|
chr10	12529940	12530048	0.1301	0.8613	-0.7312	-41.7247	Hypo	ENSSSCG00000025290	ZNF596|gi|927184282|ref|XP_013833690.1|
chr10	12529940	12530048	0.1301	0.8613	-0.7312	-41.7247	Hypo	ENSSSCG00000025290	ZNF596|gi|927184282|ref|XP_013833690.1|
chr10	12529940	12530048	0.1301	0.8613	-0.7312	-41.7247	Hypo	ENSSSCG00000025290	ZNF596|gi|927184282|ref|XP_013833690.1|
chr10	12529940	12530048	0.1301	0.8613	-0.7312	-41.7247	Hypo	ENSSSCG00000025290	ZNF596|gi|927184282|ref|XP_013833690.1|
chr10	12529940	12530048	0.1301	0.8613	-0.7312	-41.7247	Hypo	ENSSSCG00000024484	DEGS1|gi|346421341|ref|NP_001231050.1|
chr10	12578975	12579459	0.3856	0.8624	-0.4769	-94.7289	Hypo	ENSSSCG00000026705	NVL|gi|946660950|ref|XP_014417622.1|
chr10	12578975	12579459	0.3856	0.8624	-0.4769	-94.7289	Hypo	ENSSSCG00000026705	NVL|gi|946660950|ref|XP_014417622.1|
chr10	12578975	12579459	0.3856	0.8624	-0.4769	-94.7289	Hypo	ENSSSCG00000026705	NVL|gi|946660950|ref|XP_014417622.1|
chr10	12578975	12579459	0.3856	0.8624	-0.4769	-94.7289	Hypo	ENSSSCG00000026705	NVL|gi|946660950|ref|XP_014417622.1|
chr10	12596730	12596916	0.1394	0.9791	-0.8397	-106.388	Hypo	ENSSSCG00000026705	NVL|gi|946660950|ref|XP_014417622.1|
chr10	12606290	12607006	0.1701	0.9467	-0.7766	-243.752	Hypo	ENSSSCG00000026705	NVL|gi|946660950|ref|XP_014417622.1|
chr10	12608382	12609147	0.5589	0.9719	-0.413	-191.025	Hypo	ENSSSCG00000026705	NVL|gi|946660950|ref|XP_014417622.1|
chr10	12620975	12621785	0.2536	0.9402	-0.6866	-87.7506	Hypo	ENSSSCG00000026705	NVL|gi|946660950|ref|XP_014417622.1|
chr10	12656553	12656932	0.531	0.9145	-0.3835	-46.6293	Hypo	ENSSSCG00000026705	NVL|gi|946660950|ref|XP_014417622.1|
chr10	12701603	12701737	0.5732	0.9576	-0.3844	-29.5787	Hypo	ENSSSCG00000035034	CNIH4|gi|594625429|ref|XP_007167288.1|
chr10	12701603	12701737	0.5732	0.9576	-0.3844	-29.5787	Hypo	ENSSSCG00000035034	CNIH4|gi|594625429|ref|XP_007167288.1|
chr10	12731790	12732173	0.5425	0.9412	-0.3987	-71.7728	Hypo	ENSSSCG00000010849	WDR26|gi|62089360|dbj|BAD93124.1|
chr10	12749573	12749772	0.3147	0.8372	-0.5224	-42.0027	Hypo	ENSSSCG00000010849	WDR26|gi|62089360|dbj|BAD93124.1|
chr10	12754174	12754704	0.1001	0.7157	-0.6157	-196.804	Hypo	ENSSSCG00000010849	WDR26|gi|62089360|dbj|BAD93124.1|
chr10	12758008	12758607	0.3364	0.8644	-0.528	-170.202	Hypo	ENSSSCG00000010849	WDR26|gi|62089360|dbj|BAD93124.1|
chr10	12863008	12863063	0.5816	0.8408	-0.2592	-27.496	Hypo	ENSSSCG00000034972	CNIH3|gi|22749039|ref|NP_689708.1|
chr10	12872700	12873182	0.3338	0.7524	-0.4186	-132.114	Hypo	ENSSSCG00000034972	CNIH3|gi|22749039|ref|NP_689708.1|
chr10	12891576	12892060	0.5343	0.8436	-0.3094	-253.386	Hypo	ENSSSCG00000034972	CNIH3|gi|22749039|ref|NP_689708.1|
chr10	12914307	12914515	0.3414	0.8597	-0.5184	-23.0954	Hypo	ENSSSCG00000034972	CNIH3|gi|22749039|ref|NP_689708.1|
chr10	12952261	12952320	0.6105	0.8948	-0.2843	-28.728	Hypo	ENSSSCG00000034972	CNIH3|gi|22749039|ref|NP_689708.1|
chr10	13019815	13019875	0.3404	0.6862	-0.3458	-38.7089	Hypo	ENSSSCG00000031483	NA|gi|172046085|sp|Q0VDD8.3|DYH14_HUMAN
chr10	13020003	13020133	0.3031	0.6845	-0.3814	-42.0156	Hypo	ENSSSCG00000031483	NA|gi|172046085|sp|Q0VDD8.3|DYH14_HUMAN
chr10	13051299	13051454	0.3234	0.7477	-0.4244	-25.1907	Hypo	ENSSSCG00000031483	NA|gi|172046085|sp|Q0VDD8.3|DYH14_HUMAN
chr10	13093039	13093917	0.1875	0.7868	-0.5993	-201.137	Hypo	ENSSSCG00000031483	NA|gi|172046085|sp|Q0VDD8.3|DYH14_HUMAN
chr10	13093039	13093917	0.1875	0.7868	-0.5993	-201.137	Hypo	ENSSSCG00000031483	NA|gi|172046085|sp|Q0VDD8.3|DYH14_HUMAN
chr10	13214163	13214258	0.0847	0.5172	-0.4326	-56.5838	Hypo	ENSSSCG00000031483	NA|gi|172046085|sp|Q0VDD8.3|DYH14_HUMAN
chr10	13227706	13228159	0.0537	0.6844	-0.6307	-51.7981	Hypo	ENSSSCG00000031483	NA|gi|172046085|sp|Q0VDD8.3|DYH14_HUMAN
chr10	13227706	13228159	0.0537	0.6844	-0.6307	-51.7981	Hypo	ENSSSCG00000031483	NA|gi|172046085|sp|Q0VDD8.3|DYH14_HUMAN
chr10	13314500	13315022	0.3815	0.7715	-0.39	-201.324	Hypo	ENSSSCG00000031483	NA|gi|172046085|sp|Q0VDD8.3|DYH14_HUMAN
chr10	13322658	13322847	0.0422	0.4997	-0.4576	-95.1128	Hypo	ENSSSCG00000031483	NA|gi|172046085|sp|Q0VDD8.3|DYH14_HUMAN
chr10	13355921	13356148	0.3331	0.8216	-0.4885	-145.882	Hypo	ENSSSCG00000031483	NA|gi|172046085|sp|Q0VDD8.3|DYH14_HUMAN
chr10	13411715	13411851	0.5201	0.964	-0.4439	-27.6126	Hypo	ENSSSCG00000032397	LBR|gi|594625417|ref|XP_007167282.1|
chr10	13411715	13411851	0.5201	0.964	-0.4439	-27.6126	Hypo	ENSSSCG00000032397	LBR|gi|594625417|ref|XP_007167282.1|
chr10	13420219	13420276	0.3736	0.7211	-0.3475	-28.1864	Hypo	ENSSSCG00000032397	LBR|gi|594625417|ref|XP_007167282.1|
chr10	13443899	13444739	0.2283	0.8942	-0.6659	-449.086	Hypo	ENSSSCG00000038646	NA|gi|970704803|ref|XP_015090313.1|
chr10	13443899	13444739	0.2283	0.8942	-0.6659	-449.086	Hypo	ENSSSCG00000038646	NA|gi|970704803|ref|XP_015090313.1|
chr10	13448848	13449075	0.4123	0.9554	-0.5432	-34.2953	Hypo	ENSSSCG00000038646	NA|gi|970704803|ref|XP_015090313.1|
chr10	13448848	13449075	0.4123	0.9554	-0.5432	-34.2953	Hypo	ENSSSCG00000038646	NA|gi|970704803|ref|XP_015090313.1|
chr10	13463178	13463347	0.5889	0.9547	-0.3658	-56.2806	Hypo	ENSSSCG00000038646	NA|gi|970704803|ref|XP_015090313.1|
chr10	13470150	13470223	0.7072	0.9264	-0.2192	-100.431	Hypo	ENSSSCG00000038646	NA|gi|970704803|ref|XP_015090313.1|
chr10	13470150	13470223	0.7072	0.9264	-0.2192	-100.431	Hypo	ENSSSCG00000038646	NA|gi|970704803|ref|XP_015090313.1|
chr10	13470150	13470223	0.7072	0.9264	-0.2192	-100.431	Hypo	ENSSSCG00000010850	NA|gi|755495440|ref|XP_011237056.1|
chr10	13470342	13470458	0.476	0.9181	-0.4421	-46.7787	Hypo	ENSSSCG00000038646	NA|gi|970704803|ref|XP_015090313.1|
chr10	13470342	13470458	0.476	0.9181	-0.4421	-46.7787	Hypo	ENSSSCG00000038646	NA|gi|970704803|ref|XP_015090313.1|
chr10	13470342	13470458	0.476	0.9181	-0.4421	-46.7787	Hypo	ENSSSCG00000010850	NA|gi|755495440|ref|XP_011237056.1|
chr10	13470342	13470458	0.476	0.9181	-0.4421	-46.7787	Hypo	ENSSSCG00000038646	NA|gi|970704803|ref|XP_015090313.1|
chr10	13476270	13476401	0.6243	0.8893	-0.265	-81.0256	Hypo	ENSSSCG00000038646	NA|gi|970704803|ref|XP_015090313.1|
chr10	13476270	13476401	0.6243	0.8893	-0.265	-81.0256	Hypo	ENSSSCG00000010850	NA|gi|755495440|ref|XP_011237056.1|
chr10	13491692	13492740	0.2704	0.9695	-0.6991	-262.396	Hypo	ENSSSCG00000010850	NA|gi|755495440|ref|XP_011237056.1|
chr10	13491692	13492740	0.2704	0.9695	-0.6991	-262.396	Hypo	ENSSSCG00000010850	NA|gi|755495440|ref|XP_011237056.1|
chr10	13491692	13492740	0.2704	0.9695	-0.6991	-262.396	Hypo	ENSSSCG00000010850	NA|gi|755495440|ref|XP_011237056.1|
chr10	13491692	13492740	0.2704	0.9695	-0.6991	-262.396	Hypo	ENSSSCG00000010850	NA|gi|755495440|ref|XP_011237056.1|
chr10	13491692	13492740	0.2704	0.9695	-0.6991	-262.396	Hypo	ENSSSCG00000010850	NA|gi|755495440|ref|XP_011237056.1|
chr10	13491692	13492740	0.2704	0.9695	-0.6991	-262.396	Hypo	ENSSSCG00000010850	NA|gi|755495440|ref|XP_011237056.1|
chr10	13505513	13505747	0.3546	0.9788	-0.6242	-128.231	Hypo	ENSSSCG00000010850	NA|gi|755495440|ref|XP_011237056.1|
chr10	13520221	13520474	0.3044	0.7934	-0.4889	-52.0952	Hypo	ENSSSCG00000010850	NA|gi|755495440|ref|XP_011237056.1|
chr10	13690573	13691030	0.563	0.9657	-0.4028	-227.97	Hypo	ENSSSCG00000031664	NA|gi|73961487|ref|XP_854739.1|
chr10	13712751	13712870	0.1356	0.8544	-0.7188	-39.3388	Hypo	ENSSSCG00000031664	NA|gi|73961487|ref|XP_854739.1|
chr10	13722367	13722731	0.0528	0.6393	-0.5865	-82.2964	Hypo	ENSSSCG00000031664	NA|gi|73961487|ref|XP_854739.1|
chr10	13722367	13722731	0.0528	0.6393	-0.5865	-82.2964	Hypo	ENSSSCG00000031664	NA|gi|73961487|ref|XP_854739.1|
chr10	13723502	13723798	0.5744	0.9515	-0.3771	-159.938	Hypo	ENSSSCG00000031664	NA|gi|73961487|ref|XP_854739.1|
chr10	13764268	13764462	0.4055	0.9275	-0.522	-34.3769	Hypo	ENSSSCG00000010853	EPHX1|gi|47523768|ref|NP_999520.1|
chr10	13896194	13896319	0.2503	0.6799	-0.4296	-47.2604	Hypo	ENSSSCG00000010858	SDE2|gi|311265309|ref|XP_003130591.1|
chr10	13896379	13896609	0.1456	0.7801	-0.6345	-56.355	Hypo	ENSSSCG00000010858	SDE2|gi|311265309|ref|XP_003130591.1|
chr10	14013849	14013984	0.3587	0.942	-0.5832	-62.2564	Hypo	chr10:14001133:14015759|CGI	NA
chr10	14062335	14062494	0.5313	0.9754	-0.4441	-58.9372	Hypo	ENSSSCG00000024180	ACBD3|gi|57528020|ref|NP_001009581.1|
chr10	14110983	14111523	0.519	0.93	-0.4109	-81.5561	Hypo	ENSSSCG00000021310	NA|gi|119590188|gb|EAW69782.1|
chr10	14110983	14111523	0.519	0.93	-0.4109	-81.5561	Hypo	ENSSSCG00000021310	NA|gi|119590188|gb|EAW69782.1|
chr10	14110983	14111523	0.519	0.93	-0.4109	-81.5561	Hypo	ENSSSCG00000021310	NA|gi|119590188|gb|EAW69782.1|
chr10	14110983	14111523	0.519	0.93	-0.4109	-81.5561	Hypo	ENSSSCG00000021310	NA|gi|119590188|gb|EAW69782.1|
chr10	14110983	14111523	0.519	0.93	-0.4109	-81.5561	Hypo	ENSSSCG00000021310	NA|gi|119590188|gb|EAW69782.1|
chr10	14110983	14111523	0.519	0.93	-0.4109	-81.5561	Hypo	ENSSSCG00000021310	NA|gi|119590188|gb|EAW69782.1|
chr10	14110983	14111523	0.519	0.93	-0.4109	-81.5561	Hypo	ENSSSCG00000021310	NA|gi|119590188|gb|EAW69782.1|
chr10	14131417	14131576	0.3005	0.9586	-0.6581	-29.6024	Hypo	ENSSSCG00000021310	NA|gi|119590188|gb|EAW69782.1|
chr10	14131417	14131576	0.3005	0.9586	-0.6581	-29.6024	Hypo	ENSSSCG00000021310	NA|gi|119590188|gb|EAW69782.1|
chr10	14157020	14157104	0.6944	0.9694	-0.2749	-52.1	Hypo	ENSSSCG00000021310	NA|gi|119590188|gb|EAW69782.1|
chr10	14157020	14157104	0.6944	0.9694	-0.2749	-52.1	Hypo	ENSSSCG00000021310	NA|gi|119590188|gb|EAW69782.1|
chr10	14157188	14157485	0.4541	0.9331	-0.4789	-50.8672	Hypo	ENSSSCG00000021310	NA|gi|119590188|gb|EAW69782.1|
chr10	14157188	14157485	0.4541	0.9331	-0.4789	-50.8672	Hypo	ENSSSCG00000021310	NA|gi|119590188|gb|EAW69782.1|
chr10	14169599	14169748	0.2839	0.9467	-0.6629	-36.3821	Hypo	ENSSSCG00000021310	NA|gi|119590188|gb|EAW69782.1|
chr10	14169599	14169748	0.2839	0.9467	-0.6629	-36.3821	Hypo	ENSSSCG00000021310	NA|gi|119590188|gb|EAW69782.1|
chr10	14182670	14183175	0.0876	0.6745	-0.5869	-186.786	Hypo	ENSSSCG00000021310	NA|gi|119590188|gb|EAW69782.1|
chr10	14334143	14334279	0.6234	0.887	-0.2636	-64.2826	Hypo	ENSSSCG00000024288	STUM|gi|585702873|ref|XP_006897824.1|
chr10	14396833	14398071	0.1799	0.8568	-0.6769	-803.779	Hypo	ENSSSCG00000040100	ITPKB|gi|594625364|ref|XP_007167257.1|
chr10	14408069	14408244	0.6866	0.312	0.3746	81.2812	Hyper	ENSSSCG00000040100	ITPKB|gi|594625364|ref|XP_007167257.1|
chr10	14408372	14408763	0.5118	0.1544	0.3574	129.884	Hyper	ENSSSCG00000040100	ITPKB|gi|594625364|ref|XP_007167257.1|
chr10	14446550	14446631	0.4068	0.7921	-0.3853	-26.7705	Hypo	ENSSSCG00000040100	ITPKB|gi|594625364|ref|XP_007167257.1|
chr10	14536729	14536867	0.6495	0.9039	-0.2544	-66.075	Hypo	ENSSSCG00000010860	PSEN2|gi|118403880|ref|NP_001072134.1|
chr10	14536729	14536867	0.6495	0.9039	-0.2544	-66.075	Hypo	ENSSSCG00000010860	PSEN2|gi|118403880|ref|NP_001072134.1|
chr10	14536729	14536867	0.6495	0.9039	-0.2544	-66.075	Hypo	ENSSSCG00000010860	PSEN2|gi|118403880|ref|NP_001072134.1|
chr10	14611767	14611871	0.6445	0.9047	-0.2603	-48.1949	Hypo	ENSSSCG00000010861	COQ8A|gi|594625354|ref|XP_007167252.1|
chr10	14611767	14611871	0.6445	0.9047	-0.2603	-48.1949	Hypo	ENSSSCG00000010861	COQ8A|gi|594625354|ref|XP_007167252.1|
chr10	14648235	14648474	0.2956	0.7566	-0.461	-70.7473	Hypo	ENSSSCG00000010861	COQ8A|gi|594625354|ref|XP_007167252.1|
chr10	14662815	14663345	0.2607	0.9247	-0.664	-111.177	Hypo	ENSSSCG00000010862	CDC42BPA|gi|803127518|ref|XP_012042540.1|
chr10	14662815	14663345	0.2607	0.9247	-0.664	-111.177	Hypo	ENSSSCG00000010862	CDC42BPA|gi|803127518|ref|XP_012042540.1|
chr10	14698744	14699549	0.2498	0.9548	-0.705	-186.26	Hypo	ENSSSCG00000010862	CDC42BPA|gi|803127518|ref|XP_012042540.1|
chr10	14698744	14699549	0.2498	0.9548	-0.705	-186.26	Hypo	ENSSSCG00000010862	CDC42BPA|gi|803127518|ref|XP_012042540.1|
chr10	14698744	14699549	0.2498	0.9548	-0.705	-186.26	Hypo	ENSSSCG00000010862	CDC42BPA|gi|803127518|ref|XP_012042540.1|
chr10	14698744	14699549	0.2498	0.9548	-0.705	-186.26	Hypo	ENSSSCG00000010862	CDC42BPA|gi|803127518|ref|XP_012042540.1|
chr10	14710552	14710674	0.2344	0.7928	-0.5584	-25.5619	Hypo	ENSSSCG00000010862	CDC42BPA|gi|803127518|ref|XP_012042540.1|
chr10	14710552	14710674	0.2344	0.7928	-0.5584	-25.5619	Hypo	ENSSSCG00000010862	CDC42BPA|gi|803127518|ref|XP_012042540.1|
chr10	14710552	14710674	0.2344	0.7928	-0.5584	-25.5619	Hypo	ENSSSCG00000010862	CDC42BPA|gi|803127518|ref|XP_012042540.1|
chr10	14710552	14710674	0.2344	0.7928	-0.5584	-25.5619	Hypo	ENSSSCG00000010862	CDC42BPA|gi|803127518|ref|XP_012042540.1|
chr10	14710552	14710674	0.2344	0.7928	-0.5584	-25.5619	Hypo	ENSSSCG00000010862	CDC42BPA|gi|803127518|ref|XP_012042540.1|
chr10	14717665	14717840	0.3512	0.9678	-0.6167	-37.4622	Hypo	ENSSSCG00000010862	CDC42BPA|gi|803127518|ref|XP_012042540.1|
chr10	14717665	14717840	0.3512	0.9678	-0.6167	-37.4622	Hypo	ENSSSCG00000010862	CDC42BPA|gi|803127518|ref|XP_012042540.1|
chr10	14717665	14717840	0.3512	0.9678	-0.6167	-37.4622	Hypo	ENSSSCG00000010862	CDC42BPA|gi|803127518|ref|XP_012042540.1|
chr10	14717665	14717840	0.3512	0.9678	-0.6167	-37.4622	Hypo	ENSSSCG00000010862	CDC42BPA|gi|803127518|ref|XP_012042540.1|
chr10	14717665	14717840	0.3512	0.9678	-0.6167	-37.4622	Hypo	ENSSSCG00000010862	CDC42BPA|gi|803127518|ref|XP_012042540.1|
chr10	14722921	14723194	0.1747	0.6432	-0.4685	-60.9213	Hypo	ENSSSCG00000010862	CDC42BPA|gi|803127518|ref|XP_012042540.1|
chr10	14722921	14723194	0.1747	0.6432	-0.4685	-60.9213	Hypo	ENSSSCG00000010862	CDC42BPA|gi|803127518|ref|XP_012042540.1|
chr10	14734035	14734356	0.5854	0.968	-0.3827	-95.6899	Hypo	ENSSSCG00000010862	CDC42BPA|gi|803127518|ref|XP_012042540.1|
chr10	14762825	14763024	0.3022	0.9782	-0.676	-89.3598	Hypo	ENSSSCG00000010862	CDC42BPA|gi|803127518|ref|XP_012042540.1|
chr10	14762825	14763024	0.3022	0.9782	-0.676	-89.3598	Hypo	ENSSSCG00000010862	CDC42BPA|gi|803127518|ref|XP_012042540.1|
chr10	14796451	14796621	0.2502	0.945	-0.6948	-67.4515	Hypo	ENSSSCG00000010862	CDC42BPA|gi|803127518|ref|XP_012042540.1|
chr10	14811925	14812684	0.2595	0.959	-0.6995	-125.021	Hypo	ENSSSCG00000010862	CDC42BPA|gi|803127518|ref|XP_012042540.1|
chr10	14832986	14833267	0.2639	0.9295	-0.6655	-77.525	Hypo	ENSSSCG00000010862	CDC42BPA|gi|803127518|ref|XP_012042540.1|
chr10	14858945	14859012	0.0608	0.8996	-0.8388	-98.6309	Hypo	ENSSSCG00000010862	CDC42BPA|gi|803127518|ref|XP_012042540.1|
chr10	14858945	14859012	0.0608	0.8996	-0.8388	-98.6309	Hypo	ENSSSCG00000010862	CDC42BPA|gi|803127518|ref|XP_012042540.1|
chr10	14858945	14859012	0.0608	0.8996	-0.8388	-98.6309	Hypo	ENSSSCG00000010862	CDC42BPA|gi|803127518|ref|XP_012042540.1|
chr10	14916239	14916403	0.355	0.9202	-0.5652	-29.8553	Hypo	ENSSSCG00000010862	CDC42BPA|gi|803127518|ref|XP_012042540.1|
chr10	14917989	14918531	0.2401	0.9407	-0.7006	-202.518	Hypo	ENSSSCG00000010862	CDC42BPA|gi|803127518|ref|XP_012042540.1|
chr10	14930265	14930779	0.3752	0.9156	-0.5404	-57.5143	Hypo	ENSSSCG00000010862	CDC42BPA|gi|803127518|ref|XP_012042540.1|
chr10	14931763	14932582	0.1723	0.8077	-0.6354	-173.436	Hypo	ENSSSCG00000010862	CDC42BPA|gi|803127518|ref|XP_012042540.1|
chr10	14942619	14943214	0.2095	0.8943	-0.6848	-222.028	Hypo	ENSSSCG00000010862	CDC42BPA|gi|803127518|ref|XP_012042540.1|
chr10	15044035	15044220	0.3872	0.8869	-0.4997	-51.2162	Hypo	ENSSSCG00000010863	AHCTF1|gi|927184540|ref|XP_013835512.1|
chr10	15044035	15044220	0.3872	0.8869	-0.4997	-51.2162	Hypo	ENSSSCG00000010863	AHCTF1|gi|927184540|ref|XP_013835512.1|
chr10	15054114	15054446	0.1485	0.9043	-0.7558	-43.874	Hypo	ENSSSCG00000010863	AHCTF1|gi|927184540|ref|XP_013835512.1|
chr10	15056398	15056630	0.4993	0.9575	-0.4582	-25.444	Hypo	ENSSSCG00000010863	AHCTF1|gi|927184540|ref|XP_013835512.1|
chr10	15074318	15074453	0.4151	0.9542	-0.5391	-27.3753	Hypo	ENSSSCG00000010863	AHCTF1|gi|927184540|ref|XP_013835512.1|
chr10	15080739	15081328	0.1291	0.9728	-0.8437	-314.002	Hypo	ENSSSCG00000010863	AHCTF1|gi|927184540|ref|XP_013835512.1|
chr10	15083850	15083984	0.5242	0.8721	-0.3478	-98.454	Hypo	ENSSSCG00000010863	AHCTF1|gi|927184540|ref|XP_013835512.1|
chr10	15084036	15084659	0.1501	0.8443	-0.6941	-185.444	Hypo	ENSSSCG00000010863	AHCTF1|gi|927184540|ref|XP_013835512.1|
chr10	15084036	15084659	0.1501	0.8443	-0.6941	-185.444	Hypo	ENSSSCG00000010863	AHCTF1|gi|927184540|ref|XP_013835512.1|
chr10	15089499	15091691	0.0951	0.9487	-0.8535	-1840.32	Hypo	ENSSSCG00000010863	AHCTF1|gi|927184540|ref|XP_013835512.1|
chr10	15141156	15141429	0.3566	0.868	-0.5113	-84.56	Hypo	ENSSSCG00000034481	NA|gi|545852352|ref|XP_005668010.1|
chr10	15182666	15182909	0.109	0.6264	-0.5174	-43.2175	Hypo	ENSSSCG00000034481	NA|gi|545852352|ref|XP_005668010.1|
chr10	15235509	15235737	0.1752	0.9343	-0.7591	-72.1373	Hypo	ENSSSCG00000010866	SCCPDH|gi|346986328|ref|NP_001231318.1|
chr10	1532989	1533051	0.4444	0.789	-0.3446	-34.8535	Hypo	ENSSSCG00000033945	RGS18|gi|345197266|ref|NP_001230822.1|
chr10	15352215	15352857	0.1516	0.861	-0.7094	-142.935	Hypo	ENSSSCG00000010865	EXO1|gi|350589314|ref|XP_003130603.3|
chr10	15353598	15353749	0.4434	0.8365	-0.3931	-46.2547	Hypo	ENSSSCG00000010865	EXO1|gi|350589314|ref|XP_003130603.3|
chr10	15358897	15359342	0.1266	0.9556	-0.829	-546.176	Hypo	ENSSSCG00000010865	EXO1|gi|350589314|ref|XP_003130603.3|
chr10	15358897	15359342	0.1266	0.9556	-0.829	-546.176	Hypo	ENSSSCG00000010865	EXO1|gi|350589314|ref|XP_003130603.3|
chr10	15426238	15426540	0.3638	0.8133	-0.4495	-105.297	Hypo	ENSSSCG00000021132	PLD5|gi|560952671|ref|XP_006198861.1|
chr10	15426238	15426540	0.3638	0.8133	-0.4495	-105.297	Hypo	ENSSSCG00000021132	PLD5|gi|560952671|ref|XP_006198861.1|
chr10	15426238	15426540	0.3638	0.8133	-0.4495	-105.297	Hypo	ENSSSCG00000021132	PLD5|gi|560952671|ref|XP_006198861.1|
chr10	15436927	15437058	0.4254	0.8517	-0.4263	-25.6938	Hypo	ENSSSCG00000021132	PLD5|gi|560952671|ref|XP_006198861.1|
chr10	15452218	15452430	0.1059	0.5693	-0.4634	-81.3145	Hypo	ENSSSCG00000021132	PLD5|gi|560952671|ref|XP_006198861.1|
chr10	15456391	15457125	0.1337	0.7322	-0.5985	-237.392	Hypo	ENSSSCG00000021132	PLD5|gi|560952671|ref|XP_006198861.1|
chr10	15464236	15464330	0.1615	0.6526	-0.4911	-38.8587	Hypo	ENSSSCG00000021132	PLD5|gi|560952671|ref|XP_006198861.1|
chr10	15561471	15561657	0.0407	0.5385	-0.4977	-42.5219	Hypo	ENSSSCG00000021132	PLD5|gi|560952671|ref|XP_006198861.1|
chr10	15586336	15586540	0.4995	0.8183	-0.3188	-100.455	Hypo	ENSSSCG00000021132	PLD5|gi|560952671|ref|XP_006198861.1|
chr10	15586336	15586540	0.4995	0.8183	-0.3188	-100.455	Hypo	ENSSSCG00000021132	PLD5|gi|560952671|ref|XP_006198861.1|
chr10	15586735	15587144	0.3473	0.8958	-0.5486	-28.4557	Hypo	ENSSSCG00000021132	PLD5|gi|560952671|ref|XP_006198861.1|
chr10	15586735	15587144	0.3473	0.8958	-0.5486	-28.4557	Hypo	ENSSSCG00000021132	PLD5|gi|560952671|ref|XP_006198861.1|
chr10	15694640	15694902	0.1109	0.7412	-0.6303	-258.299	Hypo	ENSSSCG00000021132	PLD5|gi|560952671|ref|XP_006198861.1|
chr10	15724891	15725193	0.0246	0.4986	-0.474	-106.291	Hypo	ENSSSCG00000021132	PLD5|gi|560952671|ref|XP_006198861.1|
chr10	16074148	16074402	0.411	0.9209	-0.5099	-85.487	Hypo	ENSSSCG00000030502	CEP170|gi|803127645|ref|XP_012042589.1|
chr10	16074148	16074402	0.411	0.9209	-0.5099	-85.487	Hypo	ENSSSCG00000030502	CEP170|gi|803127645|ref|XP_012042589.1|
chr10	16074148	16074402	0.411	0.9209	-0.5099	-85.487	Hypo	ENSSSCG00000030502	CEP170|gi|803127645|ref|XP_012042589.1|
chr10	16074148	16074402	0.411	0.9209	-0.5099	-85.487	Hypo	ENSSSCG00000030502	CEP170|gi|803127645|ref|XP_012042589.1|
chr10	16089485	16089856	0.4867	0.9121	-0.4253	-73.9356	Hypo	ENSSSCG00000030502	CEP170|gi|803127645|ref|XP_012042589.1|
chr10	16091260	16091951	0.481	0.9436	-0.4626	-211.052	Hypo	ENSSSCG00000030502	CEP170|gi|803127645|ref|XP_012042589.1|
chr10	16091260	16091951	0.481	0.9436	-0.4626	-211.052	Hypo	ENSSSCG00000030502	CEP170|gi|803127645|ref|XP_012042589.1|
chr10	16105021	16105162	0.3659	0.9018	-0.536	-45.8835	Hypo	ENSSSCG00000030502	CEP170|gi|803127645|ref|XP_012042589.1|
chr10	16105021	16105162	0.3659	0.9018	-0.536	-45.8835	Hypo	ENSSSCG00000030502	CEP170|gi|803127645|ref|XP_012042589.1|
chr10	16132636	16133631	0.2236	0.934	-0.7104	-246.654	Hypo	ENSSSCG00000030502	CEP170|gi|803127645|ref|XP_012042589.1|
chr10	16153802	16154717	0.2405	0.8595	-0.619	-88.21	Hypo	ENSSSCG00000030502	CEP170|gi|803127645|ref|XP_012042589.1|
chr10	16165774	16165929	0.0381	0.5015	-0.4634	-25.4221	Hypo	ENSSSCG00000030502	CEP170|gi|803127645|ref|XP_012042589.1|
chr10	16165774	16165929	0.0381	0.5015	-0.4634	-25.4221	Hypo	ENSSSCG00000030502	CEP170|gi|803127645|ref|XP_012042589.1|
chr10	16174104	16174323	0.4657	0.9672	-0.5015	-52.8464	Hypo	ENSSSCG00000030502	CEP170|gi|803127645|ref|XP_012042589.1|
chr10	16174104	16174323	0.4657	0.9672	-0.5015	-52.8464	Hypo	ENSSSCG00000030502	CEP170|gi|803127645|ref|XP_012042589.1|
chr10	16185479	16188633	0.1821	0.8797	-0.6975	-986.405	Hypo	ENSSSCG00000030502	CEP170|gi|803127645|ref|XP_012042589.1|
chr10	16185479	16188633	0.1821	0.8797	-0.6975	-986.405	Hypo	ENSSSCG00000030502	CEP170|gi|803127645|ref|XP_012042589.1|
chr10	16275842	16276791	0.1994	0.8484	-0.649	-162.012	Hypo	ENSSSCG00000035136	SDCCAG8|gi|946650479|ref|XP_014415480.1|
chr10	16286277	16286609	0.5318	0.9148	-0.383	-138.473	Hypo	ENSSSCG00000035136	SDCCAG8|gi|946650479|ref|XP_014415480.1|
chr10	16310680	16310863	0.2699	0.9795	-0.7096	-36.6608	Hypo	ENSSSCG00000035136	SDCCAG8|gi|946650479|ref|XP_014415480.1|
chr10	16354230	16354765	0.5359	0.9445	-0.4086	-99.7233	Hypo	ENSSSCG00000035136	SDCCAG8|gi|946650479|ref|XP_014415480.1|
chr10	16354230	16354765	0.5359	0.9445	-0.4086	-99.7233	Hypo	ENSSSCG00000035136	SDCCAG8|gi|946650479|ref|XP_014415480.1|
chr10	16366817	16366927	0.4331	0.9243	-0.4912	-40.6435	Hypo	ENSSSCG00000035136	SDCCAG8|gi|946650479|ref|XP_014415480.1|
chr10	16383860	16384480	0.2722	0.9136	-0.6415	-266.357	Hypo	ENSSSCG00000035136	SDCCAG8|gi|946650479|ref|XP_014415480.1|
chr10	16412161	16413387	0.0427	0.8265	-0.7839	-659.587	Hypo	ENSSSCG00000035136	SDCCAG8|gi|946650479|ref|XP_014415480.1|
chr10	16422431	16422946	0.2894	0.7478	-0.4584	-156.677	Hypo	ENSSSCG00000035136	SDCCAG8|gi|946650479|ref|XP_014415480.1|
chr10	16425561	16426490	0.2213	0.7735	-0.5522	-322.155	Hypo	ENSSSCG00000035136	SDCCAG8|gi|946650479|ref|XP_014415480.1|
chr10	16426617	16426698	0.6138	0.8718	-0.258	-57.7206	Hypo	ENSSSCG00000035136	SDCCAG8|gi|946650479|ref|XP_014415480.1|
chr10	16490454	16490869	0.3063	0.8929	-0.5866	-218.806	Hypo	ENSSSCG00000010872	AKT3|gi|944447982|gb|KQL87744.1|
chr10	16490454	16490869	0.3063	0.8929	-0.5866	-218.806	Hypo	ENSSSCG00000010872	AKT3|gi|944447982|gb|KQL87744.1|
chr10	16490454	16490869	0.3063	0.8929	-0.5866	-218.806	Hypo	ENSSSCG00000010872	AKT3|gi|944447982|gb|KQL87744.1|
chr10	16497887	16498516	0.5066	0.9138	-0.4071	-209.392	Hypo	ENSSSCG00000010872	AKT3|gi|944447982|gb|KQL87744.1|
chr10	16502689	16506270	0.0963	0.8622	-0.7659	-952.098	Hypo	ENSSSCG00000010872	AKT3|gi|944447982|gb|KQL87744.1|
chr10	16507036	16507523	0.5584	0.9032	-0.3448	-148.012	Hypo	ENSSSCG00000010872	AKT3|gi|944447982|gb|KQL87744.1|
chr10	16541242	16542228	0.3579	0.9409	-0.583	-259.465	Hypo	ENSSSCG00000010872	AKT3|gi|944447982|gb|KQL87744.1|
chr10	16541242	16542228	0.3579	0.9409	-0.583	-259.465	Hypo	ENSSSCG00000010872	AKT3|gi|944447982|gb|KQL87744.1|
chr10	16541242	16542228	0.3579	0.9409	-0.583	-259.465	Hypo	ENSSSCG00000010872	AKT3|gi|944447982|gb|KQL87744.1|
chr10	16541242	16542228	0.3579	0.9409	-0.583	-259.465	Hypo	ENSSSCG00000010872	AKT3|gi|944447982|gb|KQL87744.1|
chr10	16541242	16542228	0.3579	0.9409	-0.583	-259.465	Hypo	ENSSSCG00000010872	AKT3|gi|944447982|gb|KQL87744.1|
chr10	16547523	16547720	0.4538	0.9188	-0.465	-40.6018	Hypo	ENSSSCG00000010872	AKT3|gi|944447982|gb|KQL87744.1|
chr10	16547523	16547720	0.4538	0.9188	-0.465	-40.6018	Hypo	ENSSSCG00000010872	AKT3|gi|944447982|gb|KQL87744.1|
chr10	16555255	16555473	0.0938	0.9196	-0.8258	-61.3229	Hypo	ENSSSCG00000010872	AKT3|gi|944447982|gb|KQL87744.1|
chr10	16555255	16555473	0.0938	0.9196	-0.8258	-61.3229	Hypo	ENSSSCG00000010872	AKT3|gi|944447982|gb|KQL87744.1|
chr10	16574460	16574935	0.3205	0.927	-0.6064	-85.78	Hypo	ENSSSCG00000010872	AKT3|gi|944447982|gb|KQL87744.1|
chr10	16594646	16595529	0.0518	0.8209	-0.7691	-206.718	Hypo	ENSSSCG00000010872	AKT3|gi|944447982|gb|KQL87744.1|
chr10	16627058	16628161	0.1026	0.5926	-0.49	-388.815	Hypo	ENSSSCG00000010872	AKT3|gi|944447982|gb|KQL87744.1|
chr10	16632966	16633175	0.1379	0.9338	-0.7958	-84.5431	Hypo	ENSSSCG00000010872	AKT3|gi|944447982|gb|KQL87744.1|
chr10	16642417	16642628	0.196	0.7182	-0.5222	-75.4433	Hypo	ENSSSCG00000010872	AKT3|gi|944447982|gb|KQL87744.1|
chr10	16654689	16654835	0.3577	0.966	-0.6083	-53.2825	Hypo	ENSSSCG00000010872	AKT3|gi|944447982|gb|KQL87744.1|
chr10	16661936	16662458	0.4473	0.8695	-0.4222	-125.045	Hypo	ENSSSCG00000010872	AKT3|gi|944447982|gb|KQL87744.1|
chr10	16671086	16671932	0.3857	0.8747	-0.489	-265.158	Hypo	ENSSSCG00000010872	AKT3|gi|944447982|gb|KQL87744.1|
chr10	16702307	16702769	0.328	0.6843	-0.3562	-137.766	Hypo	ENSSSCG00000010872	AKT3|gi|944447982|gb|KQL87744.1|
chr10	16715231	16715576	0.1745	0.9503	-0.7758	-172.974	Hypo	ENSSSCG00000010872	AKT3|gi|944447982|gb|KQL87744.1|
chr10	16723518	16724841	0.2206	0.9183	-0.6977	-388.343	Hypo	ENSSSCG00000010872	AKT3|gi|944447982|gb|KQL87744.1|
chr10	16730123	16730973	0.2131	0.8392	-0.6261	-129.58	Hypo	ENSSSCG00000010872	AKT3|gi|944447982|gb|KQL87744.1|
chr10	16730123	16730973	0.2131	0.8392	-0.6261	-129.58	Hypo	ENSSSCG00000010872	AKT3|gi|944447982|gb|KQL87744.1|
chr10	16730123	16730973	0.2131	0.8392	-0.6261	-129.58	Hypo	ENSSSCG00000010872	AKT3|gi|944447982|gb|KQL87744.1|
chr10	16730123	16730973	0.2131	0.8392	-0.6261	-129.58	Hypo	ENSSSCG00000010872	AKT3|gi|944447982|gb|KQL87744.1|
chr10	16730123	16730973	0.2131	0.8392	-0.6261	-129.58	Hypo	ENSSSCG00000010872	AKT3|gi|944447982|gb|KQL87744.1|
chr10	16730123	16730973	0.2131	0.8392	-0.6261	-129.58	Hypo	ENSSSCG00000010872	AKT3|gi|944447982|gb|KQL87744.1|
chr10	16730123	16730973	0.2131	0.8392	-0.6261	-129.58	Hypo	ENSSSCG00000010872	AKT3|gi|944447982|gb|KQL87744.1|
chr10	16730123	16730973	0.2131	0.8392	-0.6261	-129.58	Hypo	ENSSSCG00000010872	AKT3|gi|944447982|gb|KQL87744.1|
chr10	16730123	16730973	0.2131	0.8392	-0.6261	-129.58	Hypo	ENSSSCG00000010872	AKT3|gi|944447982|gb|KQL87744.1|
chr10	16730123	16730973	0.2131	0.8392	-0.6261	-129.58	Hypo	ENSSSCG00000010872	AKT3|gi|944447982|gb|KQL87744.1|
chr10	16730123	16730973	0.2131	0.8392	-0.6261	-129.58	Hypo	ENSSSCG00000010872	AKT3|gi|944447982|gb|KQL87744.1|
chr10	16733032	16733625	0.2556	0.8543	-0.5987	-58.8686	Hypo	ENSSSCG00000010872	AKT3|gi|944447982|gb|KQL87744.1|
chr10	16737276	16739283	0.3094	0.9056	-0.5962	-595.432	Hypo	ENSSSCG00000010872	AKT3|gi|944447982|gb|KQL87744.1|
chr10	16918805	16919660	0.7424	0.3115	0.4308	1335.96	Hyper	ENSSSCG00000035213	ZBTB18|gi|335296148|ref|XP_003357696.1|
chr10	16918805	16919660	0.7424	0.3115	0.4308	1335.96	Hyper	chr10:16918997:16919535|CGI	NA
chr10	16918805	16919660	0.7424	0.3115	0.4308	1335.96	Hyper	ENSSSCG00000035213	ZBTB18|gi|335296148|ref|XP_003357696.1|
chr10	17237675	17238388	0.0623	0.8469	-0.7846	-200.387	Hypo	ENSSSCG00000010874	ADSS|gi|965962418|ref|XP_012043320.2|
chr10	17268150	17268689	0.1588	0.6635	-0.5047	-1004.58	Hypo	ENSSSCG00000035850	CATSPERE|gi|927184705|ref|XP_013835531.1|
chr10	17268150	17268689	0.1588	0.6635	-0.5047	-1004.58	Hypo	chr10:17268288:17268803|CGI	NA
chr10	17268150	17268689	0.1588	0.6635	-0.5047	-1004.58	Hypo	ENSSSCG00000035850	CATSPERE|gi|927184705|ref|XP_013835531.1|
chr10	17268150	17268689	0.1588	0.6635	-0.5047	-1004.58	Hypo	ENSSSCG00000035850	CATSPERE|gi|927184705|ref|XP_013835531.1|
chr10	17268150	17268689	0.1588	0.6635	-0.5047	-1004.58	Hypo	ENSSSCG00000035850	CATSPERE|gi|927184705|ref|XP_013835531.1|
chr10	17288929	17289139	0.4142	0.9165	-0.5023	-38.2009	Hypo	ENSSSCG00000035850	CATSPERE|gi|927184705|ref|XP_013835531.1|
chr10	17288929	17289139	0.4142	0.9165	-0.5023	-38.2009	Hypo	ENSSSCG00000019316	5S_rRNA|.
chr10	17315164	17315348	0.4599	0.8578	-0.3978	-95.0605	Hypo	ENSSSCG00000035850	CATSPERE|gi|927184705|ref|XP_013835531.1|
chr10	17485239	17485902	0.3339	0.915	-0.5811	-60.4781	Hypo	ENSSSCG00000010877	HNRNPU|gi|927184724|ref|XP_013833812.1|
chr10	17485239	17485902	0.3339	0.915	-0.5811	-60.4781	Hypo	ENSSSCG00000010877	HNRNPU|gi|927184724|ref|XP_013833812.1|
chr10	17485239	17485902	0.3339	0.915	-0.5811	-60.4781	Hypo	ENSSSCG00000010877	HNRNPU|gi|927184724|ref|XP_013833812.1|
chr10	17485239	17485902	0.3339	0.915	-0.5811	-60.4781	Hypo	ENSSSCG00000010877	HNRNPU|gi|927184724|ref|XP_013833812.1|
chr10	17602996	17603368	0.3478	0.9474	-0.5995	-83.7912	Hypo	ENSSSCG00000010878	EFCAB2|gi|311265357|ref|XP_003130614.1|
chr10	17642243	17642476	0.2994	0.7789	-0.4795	-60.6205	Hypo	ENSSSCG00000010878	EFCAB2|gi|311265357|ref|XP_003130614.1|
chr10	17647076	17647467	0.308	0.8384	-0.5304	-240.547	Hypo	ENSSSCG00000010878	EFCAB2|gi|311265357|ref|XP_003130614.1|
chr10	17763750	17764241	0.3571	0.7834	-0.4263	-218.489	Hypo	ENSSSCG00000010879	KIF26B|gi|927184860|ref|XP_013835541.1|
chr10	17780552	17780658	0.4633	0.8121	-0.3489	-55.4644	Hypo	ENSSSCG00000010879	KIF26B|gi|927184860|ref|XP_013835541.1|
chr10	17801318	17801510	0.6174	0.8974	-0.28	-111.054	Hypo	ENSSSCG00000010879	KIF26B|gi|927184860|ref|XP_013835541.1|
chr10	17805004	17805228	0.5435	0.8341	-0.2905	-174.577	Hypo	ENSSSCG00000010879	KIF26B|gi|927184860|ref|XP_013835541.1|
chr10	17816166	17816572	0.373	0.733	-0.36	-193.051	Hypo	ENSSSCG00000010879	KIF26B|gi|927184860|ref|XP_013835541.1|
chr10	17818680	17818956	0.3641	0.6893	-0.3252	-171.179	Hypo	ENSSSCG00000010879	KIF26B|gi|927184860|ref|XP_013835541.1|
chr10	17831790	17831871	0.3982	0.7536	-0.3554	-25.6268	Hypo	ENSSSCG00000010879	KIF26B|gi|927184860|ref|XP_013835541.1|
chr10	17836699	17836779	0.3513	0.6917	-0.3404	-58.9934	Hypo	ENSSSCG00000010879	KIF26B|gi|927184860|ref|XP_013835541.1|
chr10	17836919	17837041	0.4034	0.6975	-0.2941	-89.3721	Hypo	ENSSSCG00000010879	KIF26B|gi|927184860|ref|XP_013835541.1|
chr10	17842791	17842863	0.4835	0.7947	-0.3111	-46.4102	Hypo	ENSSSCG00000010879	KIF26B|gi|927184860|ref|XP_013835541.1|
chr10	17844826	17844925	0.6539	0.9047	-0.2508	-34.324	Hypo	ENSSSCG00000010879	KIF26B|gi|927184860|ref|XP_013835541.1|
chr10	17844997	17845177	0.6102	0.8653	-0.2551	-148.758	Hypo	ENSSSCG00000010879	KIF26B|gi|927184860|ref|XP_013835541.1|
chr10	17845645	17845719	0.5128	0.8197	-0.3069	-35.3473	Hypo	ENSSSCG00000010879	KIF26B|gi|927184860|ref|XP_013835541.1|
chr10	17845771	17845825	0.5432	0.8567	-0.3134	-44.8946	Hypo	ENSSSCG00000010879	KIF26B|gi|927184860|ref|XP_013835541.1|
chr10	17848202	17848762	0.5078	0.8965	-0.3887	-243.381	Hypo	ENSSSCG00000010879	KIF26B|gi|927184860|ref|XP_013835541.1|
chr10	17862281	17862451	0.4246	0.8235	-0.399	-41.257	Hypo	ENSSSCG00000010879	KIF26B|gi|927184860|ref|XP_013835541.1|
chr10	17864440	17864520	0.4392	0.7674	-0.3282	-79.2151	Hypo	ENSSSCG00000010879	KIF26B|gi|927184860|ref|XP_013835541.1|
chr10	17864640	17864989	0.5042	0.8472	-0.343	-127.685	Hypo	ENSSSCG00000010879	KIF26B|gi|927184860|ref|XP_013835541.1|
chr10	17865045	17865140	0.4768	0.8068	-0.33	-52.6877	Hypo	ENSSSCG00000010879	KIF26B|gi|927184860|ref|XP_013835541.1|
chr10	17869364	17869418	0.4439	0.7764	-0.3325	-51.8557	Hypo	ENSSSCG00000010879	KIF26B|gi|927184860|ref|XP_013835541.1|
chr10	17901234	17901294	0.3796	0.7327	-0.3531	-47.4838	Hypo	ENSSSCG00000010879	KIF26B|gi|927184860|ref|XP_013835541.1|
chr10	17901448	17901534	0.4064	0.7242	-0.3178	-33.2672	Hypo	ENSSSCG00000010879	KIF26B|gi|927184860|ref|XP_013835541.1|
chr10	17911290	17911511	0.3512	0.7915	-0.4403	-89.963	Hypo	ENSSSCG00000010879	KIF26B|gi|927184860|ref|XP_013835541.1|
chr10	17913557	17913685	0.56	0.9058	-0.3458	-52.8086	Hypo	ENSSSCG00000010879	KIF26B|gi|927184860|ref|XP_013835541.1|
chr10	17933577	17933720	0.4516	0.8666	-0.415	-71.6234	Hypo	ENSSSCG00000010879	KIF26B|gi|927184860|ref|XP_013835541.1|
chr10	17937466	17937772	0.4815	0.8161	-0.3346	-153.572	Hypo	ENSSSCG00000010879	KIF26B|gi|927184860|ref|XP_013835541.1|
chr10	17943317	17943801	0.5424	0.873	-0.3306	-144.713	Hypo	ENSSSCG00000010879	KIF26B|gi|927184860|ref|XP_013835541.1|
chr10	17950067	17950152	0.5668	0.8523	-0.2855	-43.3684	Hypo	ENSSSCG00000010879	KIF26B|gi|927184860|ref|XP_013835541.1|
chr10	17951797	17951890	0.4015	0.8757	-0.4742	-64.9163	Hypo	ENSSSCG00000010879	KIF26B|gi|927184860|ref|XP_013835541.1|
chr10	17956952	17957337	0.4942	0.8745	-0.3803	-50.7595	Hypo	ENSSSCG00000010879	KIF26B|gi|927184860|ref|XP_013835541.1|
chr10	17961988	17962338	0.379	0.779	-0.4	-175.588	Hypo	ENSSSCG00000010879	KIF26B|gi|927184860|ref|XP_013835541.1|
chr10	17963124	17963513	0.6069	0.8852	-0.2784	-298.139	Hypo	ENSSSCG00000010879	KIF26B|gi|927184860|ref|XP_013835541.1|
chr10	17986277	17986428	0.3602	0.7962	-0.436	-71.1006	Hypo	ENSSSCG00000010879	KIF26B|gi|927184860|ref|XP_013835541.1|
chr10	17991593	17991832	0.5622	0.8972	-0.335	-121.455	Hypo	ENSSSCG00000010879	KIF26B|gi|927184860|ref|XP_013835541.1|
chr10	17998427	17998578	0.181	0.6288	-0.4478	-28.4406	Hypo	ENSSSCG00000010879	KIF26B|gi|927184860|ref|XP_013835541.1|
chr10	18000877	18000961	0.4557	0.7504	-0.2946	-63.1482	Hypo	ENSSSCG00000010879	KIF26B|gi|927184860|ref|XP_013835541.1|
chr10	18002590	18002804	0.3568	0.7137	-0.3569	-124.819	Hypo	ENSSSCG00000010879	KIF26B|gi|927184860|ref|XP_013835541.1|
chr10	18002878	18003011	0.3039	0.6765	-0.3726	-34.3225	Hypo	ENSSSCG00000010879	KIF26B|gi|927184860|ref|XP_013835541.1|
chr10	18007779	18008152	0.3134	0.8224	-0.5091	-107.81	Hypo	ENSSSCG00000010879	KIF26B|gi|927184860|ref|XP_013835541.1|
chr10	18008877	18009020	0.3929	0.8088	-0.4159	-37.1764	Hypo	ENSSSCG00000010879	KIF26B|gi|927184860|ref|XP_013835541.1|
chr10	18012287	18012750	0.3478	0.8239	-0.4761	-198.799	Hypo	ENSSSCG00000010879	KIF26B|gi|927184860|ref|XP_013835541.1|
chr10	18025020	18025228	0.5513	0.8319	-0.2807	-216.417	Hypo	ENSSSCG00000010879	KIF26B|gi|927184860|ref|XP_013835541.1|
chr10	18028651	18028768	0.4588	0.7713	-0.3125	-51.4096	Hypo	ENSSSCG00000010879	KIF26B|gi|927184860|ref|XP_013835541.1|
chr10	18031670	18031723	0.5137	0.8654	-0.3516	-36.3179	Hypo	ENSSSCG00000010879	KIF26B|gi|927184860|ref|XP_013835541.1|
chr10	18046042	18046668	0.3715	0.7872	-0.4157	-231.553	Hypo	ENSSSCG00000010879	KIF26B|gi|927184860|ref|XP_013835541.1|
chr10	18046838	18047059	0.1767	0.6715	-0.4948	-33.1225	Hypo	ENSSSCG00000010879	KIF26B|gi|927184860|ref|XP_013835541.1|
chr10	18053370	18053498	0.5896	0.8806	-0.291	-108.867	Hypo	ENSSSCG00000010879	KIF26B|gi|927184860|ref|XP_013835541.1|
chr10	18053370	18053498	0.5896	0.8806	-0.291	-108.867	Hypo	ENSSSCG00000010879	KIF26B|gi|927184860|ref|XP_013835541.1|
chr10	18062845	18063085	0.207	0.6049	-0.3979	-36.1898	Hypo	ENSSSCG00000010879	KIF26B|gi|927184860|ref|XP_013835541.1|
chr10	18062845	18063085	0.207	0.6049	-0.3979	-36.1898	Hypo	ENSSSCG00000010879	KIF26B|gi|927184860|ref|XP_013835541.1|
chr10	18068317	18068975	0.3372	0.7343	-0.397	-178.852	Hypo	ENSSSCG00000010879	KIF26B|gi|927184860|ref|XP_013835541.1|
chr10	18068317	18068975	0.3372	0.7343	-0.397	-178.852	Hypo	ENSSSCG00000010879	KIF26B|gi|927184860|ref|XP_013835541.1|
chr10	18080587	18080685	0.2987	0.6869	-0.3881	-74.8606	Hypo	ENSSSCG00000010879	KIF26B|gi|927184860|ref|XP_013835541.1|
chr10	18080587	18080685	0.2987	0.6869	-0.3881	-74.8606	Hypo	ENSSSCG00000010879	KIF26B|gi|927184860|ref|XP_013835541.1|
chr10	18085347	18085762	0.4372	0.8019	-0.3646	-144.795	Hypo	ENSSSCG00000010879	KIF26B|gi|927184860|ref|XP_013835541.1|
chr10	18094385	18094446	0.2269	0.6333	-0.4065	-26.329	Hypo	ENSSSCG00000010879	KIF26B|gi|927184860|ref|XP_013835541.1|
chr10	18102986	18103071	0.4231	0.7539	-0.3308	-56.0817	Hypo	ENSSSCG00000010879	KIF26B|gi|927184860|ref|XP_013835541.1|
chr10	18103201	18103270	0.5101	0.845	-0.3349	-41.9629	Hypo	ENSSSCG00000010879	KIF26B|gi|927184860|ref|XP_013835541.1|
chr10	18115377	18115519	0.2334	0.6257	-0.3924	-56.8173	Hypo	ENSSSCG00000010879	KIF26B|gi|927184860|ref|XP_013835541.1|
chr10	18117908	18118247	0.3013	0.6887	-0.3874	-97.2876	Hypo	ENSSSCG00000010879	KIF26B|gi|927184860|ref|XP_013835541.1|
chr10	18120983	18121069	0.3703	0.699	-0.3287	-80.1368	Hypo	ENSSSCG00000010879	KIF26B|gi|927184860|ref|XP_013835541.1|
chr10	18127095	18127149	0.4499	0.7854	-0.3355	-31.8493	Hypo	ENSSSCG00000010879	KIF26B|gi|927184860|ref|XP_013835541.1|
chr10	18132504	18132804	0.2946	0.7499	-0.4553	-172.017	Hypo	ENSSSCG00000010879	KIF26B|gi|927184860|ref|XP_013835541.1|
chr10	18135853	18135933	0.6807	0.9279	-0.2473	-64.4756	Hypo	ENSSSCG00000010879	KIF26B|gi|927184860|ref|XP_013835541.1|
chr10	18137713	18137795	0.5077	0.8399	-0.3321	-39.5761	Hypo	ENSSSCG00000010879	KIF26B|gi|927184860|ref|XP_013835541.1|
chr10	18139820	18140086	0.6338	0.9207	-0.287	-289.517	Hypo	ENSSSCG00000010879	KIF26B|gi|927184860|ref|XP_013835541.1|
chr10	18139820	18140086	0.6338	0.9207	-0.287	-289.517	Hypo	ENSSSCG00000010879	KIF26B|gi|927184860|ref|XP_013835541.1|
chr10	18144909	18145022	0.6192	0.9374	-0.3182	-40.9559	Hypo	ENSSSCG00000010879	KIF26B|gi|927184860|ref|XP_013835541.1|
chr10	18149490	18149737	0.3755	0.7625	-0.387	-72.8151	Hypo	ENSSSCG00000010879	KIF26B|gi|927184860|ref|XP_013835541.1|
chr10	18150109	18150238	0.3184	0.7257	-0.4073	-25.9534	Hypo	ENSSSCG00000010879	KIF26B|gi|927184860|ref|XP_013835541.1|
chr10	18166352	18166467	0.4596	0.8259	-0.3663	-49.3692	Hypo	ENSSSCG00000010879	KIF26B|gi|927184860|ref|XP_013835541.1|
chr10	18166547	18166620	0.5419	0.8813	-0.3393	-43.2343	Hypo	ENSSSCG00000010879	KIF26B|gi|927184860|ref|XP_013835541.1|
chr10	18172343	18172419	0.4996	0.8303	-0.3307	-39.6532	Hypo	ENSSSCG00000010879	KIF26B|gi|927184860|ref|XP_013835541.1|
chr10	18175813	18175864	0.3633	0.6833	-0.32	-25.6674	Hypo	ENSSSCG00000010879	KIF26B|gi|927184860|ref|XP_013835541.1|
chr10	18190690	18190753	0.5328	0.7917	-0.2589	-53.4495	Hypo	ENSSSCG00000010879	KIF26B|gi|927184860|ref|XP_013835541.1|
chr10	18191477	18191612	0.639	0.9253	-0.2863	-74.3425	Hypo	ENSSSCG00000010879	KIF26B|gi|927184860|ref|XP_013835541.1|
chr10	18280071	18280294	0.0955	0.5873	-0.4918	-27.4691	Hypo	ENSSSCG00000022034	SMYD3|gi|347300358|ref|NP_001153564.2|
chr10	18339844	18339942	0.4344	0.8686	-0.4342	-30.2176	Hypo	ENSSSCG00000022034	SMYD3|gi|347300358|ref|NP_001153564.2|
chr10	18417659	18417840	0.3911	0.6698	-0.2787	-80.8659	Hypo	ENSSSCG00000022034	SMYD3|gi|347300358|ref|NP_001153564.2|
chr10	18434117	18434614	0.0743	0.859	-0.7846	-187.832	Hypo	ENSSSCG00000022034	SMYD3|gi|347300358|ref|NP_001153564.2|
chr10	18495591	18495836	0.362	0.8076	-0.4455	-60.7357	Hypo	ENSSSCG00000022034	SMYD3|gi|347300358|ref|NP_001153564.2|
chr10	18558976	18559264	0.4131	0.8079	-0.3947	-68.9475	Hypo	ENSSSCG00000022034	SMYD3|gi|347300358|ref|NP_001153564.2|
chr10	18642181	18642521	0.3912	0.9366	-0.5454	-38.8839	Hypo	ENSSSCG00000022034	SMYD3|gi|347300358|ref|NP_001153564.2|
chr10	18657562	18657772	0.3001	0.842	-0.5419	-62.6374	Hypo	ENSSSCG00000022034	SMYD3|gi|347300358|ref|NP_001153564.2|
chr10	18669391	18670051	0.1307	0.8286	-0.6978	-394.402	Hypo	ENSSSCG00000022034	SMYD3|gi|347300358|ref|NP_001153564.2|
chr10	18675784	18675912	0.4756	0.9082	-0.4325	-36.6005	Hypo	ENSSSCG00000022034	SMYD3|gi|347300358|ref|NP_001153564.2|
chr10	18679328	18679505	0.5502	0.9127	-0.3625	-49.3028	Hypo	ENSSSCG00000022034	SMYD3|gi|347300358|ref|NP_001153564.2|
chr10	18682203	18682354	0.4889	0.947	-0.4581	-43.1331	Hypo	ENSSSCG00000022034	SMYD3|gi|347300358|ref|NP_001153564.2|
chr10	18686214	18686552	0.4261	0.8643	-0.4383	-102.296	Hypo	ENSSSCG00000022034	SMYD3|gi|347300358|ref|NP_001153564.2|
chr10	18721881	18721950	0.0502	0.7357	-0.6855	-30.6504	Hypo	ENSSSCG00000022034	SMYD3|gi|347300358|ref|NP_001153564.2|
chr10	18747655	18747870	0.4309	0.8385	-0.4075	-104.629	Hypo	ENSSSCG00000022034	SMYD3|gi|347300358|ref|NP_001153564.2|
chr10	18764821	18765081	0.3208	0.9455	-0.6248	-32.2457	Hypo	ENSSSCG00000022034	SMYD3|gi|347300358|ref|NP_001153564.2|
chr10	18767374	18767634	0.0604	0.8059	-0.7455	-228.327	Hypo	ENSSSCG00000022034	SMYD3|gi|347300358|ref|NP_001153564.2|
chr10	18789488	18789582	0.0715	0.4731	-0.4016	-41.1044	Hypo	ENSSSCG00000022034	SMYD3|gi|347300358|ref|NP_001153564.2|
chr10	18802884	18803088	0.5534	0.8941	-0.3407	-34.548	Hypo	ENSSSCG00000022034	SMYD3|gi|347300358|ref|NP_001153564.2|
chr10	18804064	18804395	0.3909	0.9051	-0.5142	-144.635	Hypo	ENSSSCG00000022034	SMYD3|gi|347300358|ref|NP_001153564.2|
chr10	18820456	18820522	0.1324	0.9226	-0.7902	-45.6192	Hypo	ENSSSCG00000022034	SMYD3|gi|347300358|ref|NP_001153564.2|
chr10	18833142	18833500	0.4571	0.9142	-0.4571	-87.2355	Hypo	ENSSSCG00000022034	SMYD3|gi|347300358|ref|NP_001153564.2|
chr10	18840986	18841710	0.2595	0.8906	-0.6311	-274.047	Hypo	ENSSSCG00000022034	SMYD3|gi|347300358|ref|NP_001153564.2|
chr10	18860590	18860781	0.4746	0.941	-0.4665	-60.5814	Hypo	ENSSSCG00000022034	SMYD3|gi|347300358|ref|NP_001153564.2|
chr10	18877300	18877631	0.1264	0.8368	-0.7104	-240.611	Hypo	ENSSSCG00000022034	SMYD3|gi|347300358|ref|NP_001153564.2|
chr10	18957955	18958202	0.1209	0.6422	-0.5212	-88.0082	Hypo	ENSSSCG00000022034	SMYD3|gi|347300358|ref|NP_001153564.2|
chr10	18968984	18969139	0.2902	0.7613	-0.4711	-33.8248	Hypo	ENSSSCG00000022034	SMYD3|gi|347300358|ref|NP_001153564.2|
chr10	18981490	18982772	0.2147	0.8561	-0.6414	-263.785	Hypo	ENSSSCG00000022034	SMYD3|gi|347300358|ref|NP_001153564.2|
chr10	18998690	18999391	0.1358	0.9218	-0.7859	-220.644	Hypo	ENSSSCG00000022034	SMYD3|gi|347300358|ref|NP_001153564.2|
chr10	19007583	19008148	0.0737	0.836	-0.7623	-174.447	Hypo	ENSSSCG00000022034	SMYD3|gi|347300358|ref|NP_001153564.2|
chr10	19008923	19009100	0.6348	0.9474	-0.3125	-246.16	Hypo	ENSSSCG00000022034	SMYD3|gi|347300358|ref|NP_001153564.2|
chr10	19044844	19044992	0.4545	0.8576	-0.4031	-50.5784	Hypo	ENSSSCG00000010882	CNST|gi|594625324|ref|XP_007167237.1|
chr10	19044844	19044992	0.4545	0.8576	-0.4031	-50.5784	Hypo	ENSSSCG00000023775	TFB2M|gi|593765765|ref|XP_007121424.1|
chr10	19051576	19051652	0.543	0.9191	-0.376	-55.6188	Hypo	ENSSSCG00000010882	CNST|gi|594625324|ref|XP_007167237.1|
chr10	19060668	19061249	0.1448	0.6097	-0.4649	-124.877	Hypo	ENSSSCG00000010882	CNST|gi|594625324|ref|XP_007167237.1|
chr10	19069193	19069795	0.1149	0.577	-0.4621	-73.2771	Hypo	ENSSSCG00000010882	CNST|gi|594625324|ref|XP_007167237.1|
chr10	19094036	19094264	0.3028	0.9481	-0.6452	-82.192	Hypo	ENSSSCG00000010882	CNST|gi|594625324|ref|XP_007167237.1|
chr10	19094036	19094264	0.3028	0.9481	-0.6452	-82.192	Hypo	ENSSSCG00000010882	CNST|gi|594625324|ref|XP_007167237.1|
chr10	19252639	19252743	0.5336	0.7222	-0.1886	-93.9322	Hypo	chr10:19252639:19252928|CGI	NA
chr10	19312750	19312855	0.3364	0.703	-0.3666	-36.2855	Hypo	ENSSSCG00000033907	NA|gi|346986328|ref|NP_001231318.1|
chr10	19365180	19365277	0.554	0.8264	-0.2724	-76.7233	Hypo	ENSSSCG00000034817	NA|gi|927184872|ref|XP_013835544.1|
chr10	19549762	19550981	0.0822	0.6503	-0.5681	-589.996	Hypo	ENSSSCG00000011176	SUSD4|gi|350589340|ref|XP_003130620.3|
chr10	19549762	19550981	0.0822	0.6503	-0.5681	-589.996	Hypo	ENSSSCG00000011176	SUSD4|gi|350589340|ref|XP_003130620.3|
chr10	19655047	19655317	0.4463	0.8473	-0.401	-115.769	Hypo	ENSSSCG00000034746	CAPN8|gi|958688311|ref|XP_014694225.1|
chr10	19656844	19657300	0.3381	0.8071	-0.469	-226.708	Hypo	ENSSSCG00000034746	CAPN8|gi|958688311|ref|XP_014694225.1|
chr10	19725089	19726255	0.3319	0.7808	-0.4489	-463.512	Hypo	ENSSSCG00000034746	CAPN8|gi|958688311|ref|XP_014694225.1|
chr10	19783956	19784120	0.5346	0.9329	-0.3983	-99.1612	Hypo	ENSSSCG00000029411	CAPN2|gi|154147607|ref|NP_001093658.1|
chr10	19856646	19856940	0.2356	0.7082	-0.4726	-108.449	Hypo	ENSSSCG00000010894	TP53BP2|gi|927184939|ref|XP_013835552.1|
chr10	19968716	19969164	0.4291	0.9198	-0.4906	-232.622	Hypo	ENSSSCG00000024618	NA|gi|585190483|ref|XP_006746530.1|
chr10	19968716	19969164	0.4291	0.9198	-0.4906	-232.622	Hypo	ENSSSCG00000024618	NA|gi|585190483|ref|XP_006746530.1|
chr10	19993072	19993647	0.2409	0.94	-0.699	-69.8481	Hypo	ENSSSCG00000010896	ASPM|gi|927184951|ref|XP_013835553.1|
chr10	20008225	20008553	0.185	0.8516	-0.6666	-242.887	Hypo	ENSSSCG00000010896	ASPM|gi|927184951|ref|XP_013835553.1|
chr10	20008225	20008553	0.185	0.8516	-0.6666	-242.887	Hypo	ENSSSCG00000010896	ASPM|gi|927184951|ref|XP_013835553.1|
chr10	20012339	20012554	0.4139	0.8996	-0.4857	-27.579	Hypo	ENSSSCG00000010896	ASPM|gi|927184951|ref|XP_013835553.1|
chr10	20012339	20012554	0.4139	0.8996	-0.4857	-27.579	Hypo	ENSSSCG00000010896	ASPM|gi|927184951|ref|XP_013835553.1|
chr10	20020074	20020324	0.2784	0.7396	-0.4612	-23.376	Hypo	ENSSSCG00000010896	ASPM|gi|927184951|ref|XP_013835553.1|
chr10	20020074	20020324	0.2784	0.7396	-0.4612	-23.376	Hypo	ENSSSCG00000010896	ASPM|gi|927184951|ref|XP_013835553.1|
chr10	20020074	20020324	0.2784	0.7396	-0.4612	-23.376	Hypo	ENSSSCG00000010896	ASPM|gi|927184951|ref|XP_013835553.1|
chr10	20020074	20020324	0.2784	0.7396	-0.4612	-23.376	Hypo	ENSSSCG00000010896	ASPM|gi|927184951|ref|XP_013835553.1|
chr10	20061477	20062128	0.2176	0.8313	-0.6137	-139.511	Hypo	ENSSSCG00000010897	ZBTB41|gi|594082704|ref|XP_006064945.1|
chr10	20083438	20083667	0.4034	0.8915	-0.4881	-36.5405	Hypo	ENSSSCG00000010897	ZBTB41|gi|594082704|ref|XP_006064945.1|
chr10	20174227	20174434	0.0295	0.4711	-0.4416	-59.2579	Hypo	ENSSSCG00000021897	CRB1|gi|594625528|ref|XP_007167337.1|
chr10	20174227	20174434	0.0295	0.4711	-0.4416	-59.2579	Hypo	ENSSSCG00000021897	CRB1|gi|594625528|ref|XP_007167337.1|
chr10	20181899	20181984	0.5145	0.8738	-0.3593	-34.1667	Hypo	ENSSSCG00000021897	CRB1|gi|594625528|ref|XP_007167337.1|
chr10	20181899	20181984	0.5145	0.8738	-0.3593	-34.1667	Hypo	ENSSSCG00000021897	CRB1|gi|594625528|ref|XP_007167337.1|
chr10	20181899	20181984	0.5145	0.8738	-0.3593	-34.1667	Hypo	ENSSSCG00000021897	CRB1|gi|594625528|ref|XP_007167337.1|
chr10	20195736	20195851	0.4249	0.7813	-0.3564	-81.3212	Hypo	ENSSSCG00000021897	CRB1|gi|594625528|ref|XP_007167337.1|
chr10	20195736	20195851	0.4249	0.7813	-0.3564	-81.3212	Hypo	ENSSSCG00000021897	CRB1|gi|594625528|ref|XP_007167337.1|
chr10	20195736	20195851	0.4249	0.7813	-0.3564	-81.3212	Hypo	ENSSSCG00000021897	CRB1|gi|594625528|ref|XP_007167337.1|
chr10	20266370	20266473	0.3459	0.7184	-0.3725	-24.2636	Hypo	ENSSSCG00000021897	CRB1|gi|594625528|ref|XP_007167337.1|
chr10	20330275	20330466	0.3661	0.8149	-0.4488	-57.8548	Hypo	ENSSSCG00000021897	CRB1|gi|594625528|ref|XP_007167337.1|
chr10	20414376	20414696	0.1238	0.8106	-0.6868	-166.544	Hypo	ENSSSCG00000010900	DENND1B|gi|664757610|ref|XP_008536332.1|
chr10	20415942	20416533	0.2614	0.9653	-0.7038	-376.24	Hypo	ENSSSCG00000010900	DENND1B|gi|664757610|ref|XP_008536332.1|
chr10	20422710	20424364	0.2754	0.8822	-0.6068	-870.773	Hypo	ENSSSCG00000010900	DENND1B|gi|664757610|ref|XP_008536332.1|
chr10	20422710	20424364	0.2754	0.8822	-0.6068	-870.773	Hypo	ENSSSCG00000010900	DENND1B|gi|664757610|ref|XP_008536332.1|
chr10	20422710	20424364	0.2754	0.8822	-0.6068	-870.773	Hypo	ENSSSCG00000010900	DENND1B|gi|664757610|ref|XP_008536332.1|
chr10	20422710	20424364	0.2754	0.8822	-0.6068	-870.773	Hypo	ENSSSCG00000010900	DENND1B|gi|664757610|ref|XP_008536332.1|
chr10	20433798	20433977	0.032	0.573	-0.541	-39.3191	Hypo	ENSSSCG00000010900	DENND1B|gi|664757610|ref|XP_008536332.1|
chr10	20502587	20502803	0.2757	0.8248	-0.5491	-50.7821	Hypo	ENSSSCG00000010900	DENND1B|gi|664757610|ref|XP_008536332.1|
chr10	20520772	20522216	0.252	0.8418	-0.5898	-246.491	Hypo	ENSSSCG00000010900	DENND1B|gi|664757610|ref|XP_008536332.1|
chr10	20520772	20522216	0.252	0.8418	-0.5898	-246.491	Hypo	ENSSSCG00000010900	DENND1B|gi|664757610|ref|XP_008536332.1|
chr10	20520772	20522216	0.252	0.8418	-0.5898	-246.491	Hypo	ENSSSCG00000010900	DENND1B|gi|664757610|ref|XP_008536332.1|
chr10	20523628	20523956	0.3805	0.8197	-0.4392	-67.2716	Hypo	ENSSSCG00000010900	DENND1B|gi|664757610|ref|XP_008536332.1|
chr10	20538629	20538717	0.4157	0.9285	-0.5127	-24.779	Hypo	ENSSSCG00000010900	DENND1B|gi|664757610|ref|XP_008536332.1|
chr10	20548085	20548296	0.48	0.8566	-0.3766	-29.7952	Hypo	ENSSSCG00000010900	DENND1B|gi|664757610|ref|XP_008536332.1|
chr10	20549673	20550076	0.3779	0.9134	-0.5355	-40.6089	Hypo	ENSSSCG00000010900	DENND1B|gi|664757610|ref|XP_008536332.1|
chr10	20554139	20554357	0.1897	0.7024	-0.5127	-43.9858	Hypo	ENSSSCG00000010900	DENND1B|gi|664757610|ref|XP_008536332.1|
chr10	20568947	20570250	0.305	0.8976	-0.5926	-338.903	Hypo	ENSSSCG00000010900	DENND1B|gi|664757610|ref|XP_008536332.1|
chr10	20592880	20592957	0.2193	0.686	-0.4667	-50.0751	Hypo	ENSSSCG00000010900	DENND1B|gi|664757610|ref|XP_008536332.1|
chr10	20600591	20600866	0.4379	0.8684	-0.4304	-49.4005	Hypo	ENSSSCG00000010900	DENND1B|gi|664757610|ref|XP_008536332.1|
chr10	20606934	20607505	0.3741	0.9318	-0.5577	-86.4416	Hypo	ENSSSCG00000010900	DENND1B|gi|664757610|ref|XP_008536332.1|
chr10	20615578	20616184	0.1586	0.7286	-0.57	-99.2837	Hypo	ENSSSCG00000010900	DENND1B|gi|664757610|ref|XP_008536332.1|
chr10	20626069	20626416	0.1425	0.7749	-0.6324	-97.2584	Hypo	ENSSSCG00000010900	DENND1B|gi|664757610|ref|XP_008536332.1|
chr10	20692428	20692485	0.0528	0.6802	-0.6274	-33.019	Hypo	ENSSSCG00000010900	DENND1B|gi|664757610|ref|XP_008536332.1|
chr10	20731495	20732122	0.2652	0.8542	-0.589	-204.544	Hypo	ENSSSCG00000032380	C1orf53|gi|350589359|ref|XP_003130638.2|
chr10	20734143	20734471	0.3249	0.9056	-0.5807	-88.3199	Hypo	ENSSSCG00000032380	C1orf53|gi|350589359|ref|XP_003130638.2|
chr10	20744149	20744335	0.3691	0.1178	0.2512	197.084	Hyper	ENSSSCG00000010903	LHX9|gi|545852573|ref|XP_005668042.1|
chr10	20744149	20744335	0.3691	0.1178	0.2512	197.084	Hyper	chr10:20743746:20744279|CGI	NA
chr10	20744402	20744665	0.5094	0.1076	0.4018	67.0126	Hyper	ENSSSCG00000010903	LHX9|gi|545852573|ref|XP_005668042.1|
chr10	20744858	20745432	0.5598	0.18	0.3798	134.516	Hyper	ENSSSCG00000010903	LHX9|gi|545852573|ref|XP_005668042.1|
chr10	20746463	20746935	0.5797	0.1255	0.4542	698.807	Hyper	ENSSSCG00000010903	LHX9|gi|545852573|ref|XP_005668042.1|
chr10	20746463	20746935	0.5797	0.1255	0.4542	698.807	Hyper	ENSSSCG00000010903	LHX9|gi|545852573|ref|XP_005668042.1|
chr10	20746463	20746935	0.5797	0.1255	0.4542	698.807	Hyper	chr10:20746463:20746952|CGI	NA
chr10	20751545	20751644	0.5597	0.2431	0.3166	99.9638	Hyper	ENSSSCG00000010903	LHX9|gi|545852573|ref|XP_005668042.1|
chr10	20751545	20751644	0.5597	0.2431	0.3166	99.9638	Hyper	ENSSSCG00000010903	LHX9|gi|545852573|ref|XP_005668042.1|
chr10	21003927	21004515	0.1797	0.702	-0.5223	-133.647	Hypo	ENSSSCG00000010904	NEK7|gi|594625501|ref|XP_007167324.1|
chr10	21003927	21004515	0.1797	0.702	-0.5223	-133.647	Hypo	ENSSSCG00000010904	NEK7|gi|594625501|ref|XP_007167324.1|
chr10	21003927	21004515	0.1797	0.702	-0.5223	-133.647	Hypo	ENSSSCG00000010904	NEK7|gi|594625501|ref|XP_007167324.1|
chr10	21007680	21009632	0.2029	0.927	-0.7241	-722.559	Hypo	ENSSSCG00000010904	NEK7|gi|594625501|ref|XP_007167324.1|
chr10	21007680	21009632	0.2029	0.927	-0.7241	-722.559	Hypo	ENSSSCG00000010904	NEK7|gi|594625501|ref|XP_007167324.1|
chr10	21007680	21009632	0.2029	0.927	-0.7241	-722.559	Hypo	ENSSSCG00000010904	NEK7|gi|594625501|ref|XP_007167324.1|
chr10	21014289	21014806	0.2605	0.7105	-0.4499	-139.919	Hypo	ENSSSCG00000010904	NEK7|gi|594625501|ref|XP_007167324.1|
chr10	21014289	21014806	0.2605	0.7105	-0.4499	-139.919	Hypo	ENSSSCG00000010904	NEK7|gi|594625501|ref|XP_007167324.1|
chr10	21014289	21014806	0.2605	0.7105	-0.4499	-139.919	Hypo	ENSSSCG00000010904	NEK7|gi|594625501|ref|XP_007167324.1|
chr10	21022613	21022964	0.3206	0.8132	-0.4926	-48.6514	Hypo	ENSSSCG00000010904	NEK7|gi|594625501|ref|XP_007167324.1|
chr10	21022613	21022964	0.3206	0.8132	-0.4926	-48.6514	Hypo	ENSSSCG00000010904	NEK7|gi|594625501|ref|XP_007167324.1|
chr10	21022613	21022964	0.3206	0.8132	-0.4926	-48.6514	Hypo	ENSSSCG00000010904	NEK7|gi|594625501|ref|XP_007167324.1|
chr10	21034845	21034911	0.5173	0.7688	-0.2515	-33.7972	Hypo	ENSSSCG00000010904	NEK7|gi|594625501|ref|XP_007167324.1|
chr10	21044542	21044867	0.449	0.8902	-0.4412	-166.516	Hypo	ENSSSCG00000010904	NEK7|gi|594625501|ref|XP_007167324.1|
chr10	21044542	21044867	0.449	0.8902	-0.4412	-166.516	Hypo	ENSSSCG00000010904	NEK7|gi|594625501|ref|XP_007167324.1|
chr10	21057094	21057408	0.4965	0.9401	-0.4436	-99.0414	Hypo	ENSSSCG00000010904	NEK7|gi|594625501|ref|XP_007167324.1|
chr10	21063318	21063637	0.6388	0.9512	-0.3124	-94.3414	Hypo	ENSSSCG00000010904	NEK7|gi|594625501|ref|XP_007167324.1|
chr10	21091827	21092831	0.1778	0.8184	-0.6406	-593.552	Hypo	ENSSSCG00000010904	NEK7|gi|594625501|ref|XP_007167324.1|
chr10	21116950	21117159	0.5909	0.9656	-0.3747	-74.6763	Hypo	ENSSSCG00000010904	NEK7|gi|594625501|ref|XP_007167324.1|
chr10	21121952	21122005	0.3862	0.8509	-0.4647	-22.7072	Hypo	ENSSSCG00000010904	NEK7|gi|594625501|ref|XP_007167324.1|
chr10	21121952	21122005	0.3862	0.8509	-0.4647	-22.7072	Hypo	ENSSSCG00000010904	NEK7|gi|594625501|ref|XP_007167324.1|
chr10	21381988	21382107	0.3049	0.7478	-0.4429	-34.3558	Hypo	ENSSSCG00000036270	ATP6V1G3|gi|350589370|ref|XP_003130645.3|
chr10	21498652	21498757	0.0224	0.3364	-0.314	-36.5626	Hypo	ENSSSCG00000010908	PTPRC|gi|927185093|ref|XP_005668049.2|
chr10	21528101	21528377	0.1816	0.6588	-0.4772	-70.3363	Hypo	ENSSSCG00000010908	PTPRC|gi|927185093|ref|XP_005668049.2|
chr10	21579076	21579319	0.3904	0.7395	-0.3491	-67.5606	Hypo	ENSSSCG00000010908	PTPRC|gi|927185093|ref|XP_005668049.2|
chr10	21579076	21579319	0.3904	0.7395	-0.3491	-67.5606	Hypo	ENSSSCG00000010908	PTPRC|gi|927185093|ref|XP_005668049.2|
chr10	21579076	21579319	0.3904	0.7395	-0.3491	-67.5606	Hypo	ENSSSCG00000010908	PTPRC|gi|927185093|ref|XP_005668049.2|
chr10	21579076	21579319	0.3904	0.7395	-0.3491	-67.5606	Hypo	ENSSSCG00000010908	PTPRC|gi|927185093|ref|XP_005668049.2|
chr10	21584110	21584433	0.3207	0.7981	-0.4774	-87.6019	Hypo	ENSSSCG00000010908	PTPRC|gi|927185093|ref|XP_005668049.2|
chr10	21584110	21584433	0.3207	0.7981	-0.4774	-87.6019	Hypo	ENSSSCG00000010908	PTPRC|gi|927185093|ref|XP_005668049.2|
chr10	21584110	21584433	0.3207	0.7981	-0.4774	-87.6019	Hypo	ENSSSCG00000010908	PTPRC|gi|927185093|ref|XP_005668049.2|
chr10	21584110	21584433	0.3207	0.7981	-0.4774	-87.6019	Hypo	ENSSSCG00000010908	PTPRC|gi|927185093|ref|XP_005668049.2|
chr10	21584110	21584433	0.3207	0.7981	-0.4774	-87.6019	Hypo	ENSSSCG00000010908	PTPRC|gi|927185093|ref|XP_005668049.2|
chr10	21601296	21602361	0.1849	0.7727	-0.5877	-84.3416	Hypo	ENSSSCG00000010908	PTPRC|gi|927185093|ref|XP_005668049.2|
chr10	21601296	21602361	0.1849	0.7727	-0.5877	-84.3416	Hypo	ENSSSCG00000010908	PTPRC|gi|927185093|ref|XP_005668049.2|
chr10	21601296	21602361	0.1849	0.7727	-0.5877	-84.3416	Hypo	ENSSSCG00000010908	PTPRC|gi|927185093|ref|XP_005668049.2|
chr10	21601296	21602361	0.1849	0.7727	-0.5877	-84.3416	Hypo	ENSSSCG00000010908	PTPRC|gi|927185093|ref|XP_005668049.2|
chr10	21697159	21697382	0.4831	0.9028	-0.4197	-52.0114	Hypo	ENSSSCG00000019366	ssc-mir-181b-1|.
chr10	21697159	21697382	0.4831	0.9028	-0.4197	-52.0114	Hypo	ENSSSCG00000019722	ssc-mir-181a-1|.
chr10	22618767	22618829	0.4323	0.7251	-0.2928	-74.392	Hypo	ENSSSCG00000040123	NA|.
chr10	22640679	22640843	0.4818	0.8409	-0.3591	-154.07	Hypo	ENSSSCG00000040123	NA|.
chr10	22661289	22661425	0.5179	0.7843	-0.2664	-164.471	Hypo	chr10:22661202:22661425|CGI	NA
chr10	22744632	22744756	0.4193	0.7572	-0.3379	-36.2104	Hypo	ENSSSCG00000024975	NR5A2|gi|402857719|ref|XP_003893393.1|
chr10	22752453	22752866	0.3824	0.7692	-0.3869	-157.974	Hypo	ENSSSCG00000024975	NR5A2|gi|402857719|ref|XP_003893393.1|
chr10	22759694	22759966	0.2673	0.6297	-0.3623	-105.893	Hypo	ENSSSCG00000024975	NR5A2|gi|402857719|ref|XP_003893393.1|
chr10	22782683	22782734	0.2524	0.6435	-0.3911	-43.3739	Hypo	ENSSSCG00000024975	NR5A2|gi|402857719|ref|XP_003893393.1|
chr10	22782816	22782869	0.2823	0.6686	-0.3863	-27.8758	Hypo	ENSSSCG00000024975	NR5A2|gi|402857719|ref|XP_003893393.1|
chr10	22822770	22822842	0.411	0.7541	-0.3431	-36.0944	Hypo	ENSSSCG00000024975	NR5A2|gi|402857719|ref|XP_003893393.1|
chr10	22825166	22825304	0.5331	0.7974	-0.2643	-99.1479	Hypo	ENSSSCG00000024975	NR5A2|gi|402857719|ref|XP_003893393.1|
chr10	22857481	22857548	0.2934	0.6986	-0.4051	-67.7452	Hypo	ENSSSCG00000024975	NR5A2|gi|402857719|ref|XP_003893393.1|
chr10	22865878	22866064	0.3733	0.6886	-0.3153	-100.718	Hypo	ENSSSCG00000024975	NR5A2|gi|402857719|ref|XP_003893393.1|
chr10	22865878	22866064	0.3733	0.6886	-0.3153	-100.718	Hypo	ENSSSCG00000024975	NR5A2|gi|402857719|ref|XP_003893393.1|
chr10	22865878	22866064	0.3733	0.6886	-0.3153	-100.718	Hypo	ENSSSCG00000024975	NR5A2|gi|402857719|ref|XP_003893393.1|
chr10	22865878	22866064	0.3733	0.6886	-0.3153	-100.718	Hypo	ENSSSCG00000024975	NR5A2|gi|402857719|ref|XP_003893393.1|
chr10	23148039	23148328	0.3596	0.9702	-0.6106	-79.4639	Hypo	ENSSSCG00000010912	KIF14|gi|545852649|ref|XP_005653852.1|
chr10	23148039	23148328	0.3596	0.9702	-0.6106	-79.4639	Hypo	ENSSSCG00000010912	KIF14|gi|545852649|ref|XP_005653852.1|
chr10	23209611	23209932	0.4465	0.7657	-0.3192	-149.139	Hypo	ENSSSCG00000024444	DDX59|gi|545852654|ref|XP_005653853.1|
chr10	23326617	23326816	0.566	0.9139	-0.348	-55.4822	Hypo	ENSSSCG00000027314	CAMSAP2|gi|927185157|ref|XP_013833891.1|
chr10	23326617	23326816	0.566	0.9139	-0.348	-55.4822	Hypo	ENSSSCG00000027314	CAMSAP2|gi|927185157|ref|XP_013833891.1|
chr10	23333664	23333749	0.5751	0.8367	-0.2617	-41.3641	Hypo	ENSSSCG00000027314	CAMSAP2|gi|927185157|ref|XP_013833891.1|
chr10	23333866	23333951	0.4617	0.7873	-0.3256	-42.1067	Hypo	ENSSSCG00000027314	CAMSAP2|gi|927185157|ref|XP_013833891.1|
chr10	23395428	23395728	0.4174	0.7675	-0.3502	-156.153	Hypo	ENSSSCG00000032735	INAVA|gi|466085098|ref|XP_004285454.1|
chr10	23395428	23395728	0.4174	0.7675	-0.3502	-156.153	Hypo	chr10:23395618:23395819|CGI	NA
chr10	23433515	23433832	0.4836	0.8237	-0.3401	-307.036	Hypo	ENSSSCG00000033737	NA|gi|928139132|ref|XP_013970462.1|
chr10	23433515	23433832	0.4836	0.8237	-0.3401	-307.036	Hypo	chr10:23433515:23433735|CGI	NA
chr10	23433515	23433832	0.4836	0.8237	-0.3401	-307.036	Hypo	ENSSSCG00000033737	NA|gi|928139132|ref|XP_013970462.1|
chr10	23475954	23476011	0.5674	0.8993	-0.3319	-30.1998	Hypo	ENSSSCG00000021706	KIF21B|gi|397505067|ref|XP_003823096.1|
chr10	23512611	23512797	0.3003	0.7736	-0.4734	-50.2189	Hypo	ENSSSCG00000024784	CACNA1S|gi|795187810|ref|XP_011846000.1|
chr10	23512611	23512797	0.3003	0.7736	-0.4734	-50.2189	Hypo	ENSSSCG00000024784	CACNA1S|gi|795187810|ref|XP_011846000.1|
chr10	23548559	23548804	0.3418	0.7389	-0.3971	-86.8429	Hypo	ENSSSCG00000024784	CACNA1S|gi|795187810|ref|XP_011846000.1|
chr10	23626620	23626958	0.3537	0.7116	-0.3578	-156.357	Hypo	ENSSSCG00000036948	IGFN1|gi|744614024|ref|XP_010994946.1|
chr10	23633096	23633592	0.27	0.6446	-0.3746	-186.268	Hypo	ENSSSCG00000036948	IGFN1|gi|744614024|ref|XP_010994946.1|
chr10	23633096	23633592	0.27	0.6446	-0.3746	-186.268	Hypo	ENSSSCG00000036948	IGFN1|gi|744614024|ref|XP_010994946.1|
chr10	23633096	23633592	0.27	0.6446	-0.3746	-186.268	Hypo	ENSSSCG00000036948	IGFN1|gi|744614024|ref|XP_010994946.1|
chr10	23647294	23647499	0.5003	0.8529	-0.3526	-92.7805	Hypo	ENSSSCG00000036948	IGFN1|gi|744614024|ref|XP_010994946.1|
chr10	23647294	23647499	0.5003	0.8529	-0.3526	-92.7805	Hypo	ENSSSCG00000036948	IGFN1|gi|744614024|ref|XP_010994946.1|
chr10	23647294	23647499	0.5003	0.8529	-0.3526	-92.7805	Hypo	ENSSSCG00000036948	IGFN1|gi|744614024|ref|XP_010994946.1|
chr10	23647294	23647499	0.5003	0.8529	-0.3526	-92.7805	Hypo	ENSSSCG00000036948	IGFN1|gi|744614024|ref|XP_010994946.1|
chr10	23650951	23651135	0.4311	0.8215	-0.3904	-117.802	Hypo	ENSSSCG00000036948	IGFN1|gi|744614024|ref|XP_010994946.1|
chr10	23695901	23696077	0.3101	0.72	-0.4099	-36.6827	Hypo	ENSSSCG00000030694	PKP1|gi|562853811|ref|XP_006155530.1|
chr10	23696245	23696494	0.1691	0.5946	-0.4255	-29.2191	Hypo	ENSSSCG00000030694	PKP1|gi|562853811|ref|XP_006155530.1|
chr10	23704197	23704335	0.5109	0.7963	-0.2854	-114.911	Hypo	ENSSSCG00000030694	PKP1|gi|562853811|ref|XP_006155530.1|
chr10	23705915	23706042	0.3911	0.7626	-0.3715	-83.2929	Hypo	ENSSSCG00000030694	PKP1|gi|562853811|ref|XP_006155530.1|
chr10	23706410	23706632	0.3693	0.7252	-0.356	-135.895	Hypo	ENSSSCG00000030694	PKP1|gi|562853811|ref|XP_006155530.1|
chr10	23713389	23713449	0.3943	0.7568	-0.3625	-40.925	Hypo	ENSSSCG00000030694	PKP1|gi|562853811|ref|XP_006155530.1|
chr10	23714308	23714544	0.4742	0.8414	-0.3671	-106.479	Hypo	ENSSSCG00000030694	PKP1|gi|562853811|ref|XP_006155530.1|
chr10	23722142	23722330	0.5143	0.7899	-0.2756	-221.762	Hypo	ENSSSCG00000030694	PKP1|gi|562853811|ref|XP_006155530.1|
chr10	23722142	23722330	0.5143	0.7899	-0.2756	-221.762	Hypo	chr10:23722111:23722331|CGI	NA
chr10	23722142	23722330	0.5143	0.7899	-0.2756	-221.762	Hypo	ENSSSCG00000030694	PKP1|gi|562853811|ref|XP_006155530.1|
chr10	23727076	23727369	0.5502	0.8603	-0.3101	-167.04	Hypo	ENSSSCG00000030694	PKP1|gi|562853811|ref|XP_006155530.1|
chr10	23729253	23729306	0.4537	0.7693	-0.3156	-43.8839	Hypo	ENSSSCG00000030694	PKP1|gi|562853811|ref|XP_006155530.1|
chr10	23757570	23757917	0.4941	0.8409	-0.3468	-198.079	Hypo	ENSSSCG00000023031	TNNT2|gi|545852699|ref|XP_005668052.1|
chr10	23765872	23766515	0.4067	0.806	-0.3993	-239.816	Hypo	ENSSSCG00000021624	LAD1|gi|335296241|ref|XP_003357722.1|
chr10	23765872	23766515	0.4067	0.806	-0.3993	-239.816	Hypo	ENSSSCG00000021624	LAD1|gi|335296241|ref|XP_003357722.1|
chr10	23766596	23766649	0.3742	0.7296	-0.3554	-64.7644	Hypo	ENSSSCG00000021624	LAD1|gi|335296241|ref|XP_003357722.1|
chr10	23766596	23766649	0.3742	0.7296	-0.3554	-64.7644	Hypo	ENSSSCG00000021624	LAD1|gi|335296241|ref|XP_003357722.1|
chr10	23775149	23775269	0.2102	0.5473	-0.3371	-82.0604	Hypo	ENSSSCG00000021624	LAD1|gi|335296241|ref|XP_003357722.1|
chr10	23778024	23778125	0.1489	0.8099	-0.661	-29.558	Hypo	ENSSSCG00000021624	LAD1|gi|335296241|ref|XP_003357722.1|
chr10	23780325	23780947	0.5492	0.8847	-0.3355	-204.925	Hypo	ENSSSCG00000021624	LAD1|gi|335296241|ref|XP_003357722.1|
chr10	23889029	23889136	0.4312	0.7487	-0.3176	-105.802	Hypo	ENSSSCG00000010915	NAV1|gi|752386643|ref|XP_002914646.2|
chr10	23889299	23889556	0.3461	0.8302	-0.4842	-68.3518	Hypo	ENSSSCG00000010915	NAV1|gi|752386643|ref|XP_002914646.2|
chr10	23901161	23901369	0.3712	0.7342	-0.363	-74.6441	Hypo	ENSSSCG00000010915	NAV1|gi|752386643|ref|XP_002914646.2|
chr10	23914134	23914271	0.417	0.7299	-0.3129	-81.2951	Hypo	ENSSSCG00000010915	NAV1|gi|752386643|ref|XP_002914646.2|
chr10	23923065	23923618	0.4407	0.8419	-0.4012	-183.283	Hypo	ENSSSCG00000010915	NAV1|gi|752386643|ref|XP_002914646.2|
chr10	23925677	23926093	0.3387	0.8357	-0.497	-161.057	Hypo	ENSSSCG00000010915	NAV1|gi|752386643|ref|XP_002914646.2|
chr10	23979030	23979491	0.3355	0.8332	-0.4976	-134.323	Hypo	ENSSSCG00000010915	NAV1|gi|752386643|ref|XP_002914646.2|
chr10	24025094	24025149	0.4692	0.784	-0.3147	-49.65	Hypo	ENSSSCG00000010915	NAV1|gi|752386643|ref|XP_002914646.2|
chr10	24053129	24053426	0.4138	0.8613	-0.4475	-91.4911	Hypo	ENSSSCG00000010915	NAV1|gi|752386643|ref|XP_002914646.2|
chr10	24053129	24053426	0.4138	0.8613	-0.4475	-91.4911	Hypo	ENSSSCG00000010915	NAV1|gi|752386643|ref|XP_002914646.2|
chr10	24070676	24071045	0.2897	0.8882	-0.5985	-67.5885	Hypo	ENSSSCG00000010915	NAV1|gi|752386643|ref|XP_002914646.2|
chr10	24070676	24071045	0.2897	0.8882	-0.5985	-67.5885	Hypo	ENSSSCG00000010915	NAV1|gi|752386643|ref|XP_002914646.2|
chr10	24098983	24099280	0.4028	0.809	-0.4062	-146.366	Hypo	ENSSSCG00000010915	NAV1|gi|752386643|ref|XP_002914646.2|
chr10	24141458	24141846	0.4739	0.9466	-0.4727	-58.1742	Hypo	ENSSSCG00000039843	IPO9|gi|513001553|ref|XP_004862290.1|
chr10	24333074	24333256	0.4787	0.8272	-0.3486	-139.186	Hypo	ENSSSCG00000037669	PTPN7|gi|966922708|ref|XP_014975679.1|
chr10	24333074	24333256	0.4787	0.8272	-0.3486	-139.186	Hypo	ENSSSCG00000037669	PTPN7|gi|966922708|ref|XP_014975679.1|
chr10	24333074	24333256	0.4787	0.8272	-0.3486	-139.186	Hypo	ENSSSCG00000037669	PTPN7|gi|966922708|ref|XP_014975679.1|
chr10	24346396	24346803	0.4006	0.7449	-0.3443	-157.83	Hypo	ENSSSCG00000023403	NA|gi|545852761|ref|XP_005668063.1|
chr10	24346396	24346803	0.4006	0.7449	-0.3443	-157.83	Hypo	ENSSSCG00000023403	NA|gi|545852761|ref|XP_005668063.1|
chr10	24347606	24347701	0.3777	0.7184	-0.3406	-52.4179	Hypo	ENSSSCG00000023403	NA|gi|545852761|ref|XP_005668063.1|
chr10	24347606	24347701	0.3777	0.7184	-0.3406	-52.4179	Hypo	ENSSSCG00000023403	NA|gi|545852761|ref|XP_005668063.1|
chr10	24348009	24348251	0.4795	0.8229	-0.3434	-170.695	Hypo	ENSSSCG00000023403	NA|gi|545852761|ref|XP_005668063.1|
chr10	24348009	24348251	0.4795	0.8229	-0.3434	-170.695	Hypo	ENSSSCG00000023403	NA|gi|545852761|ref|XP_005668063.1|
chr10	24348451	24348521	0.6427	0.9062	-0.2635	-72.6083	Hypo	ENSSSCG00000023403	NA|gi|545852761|ref|XP_005668063.1|
chr10	24348451	24348521	0.6427	0.9062	-0.2635	-72.6083	Hypo	ENSSSCG00000023403	NA|gi|545852761|ref|XP_005668063.1|
chr10	24348609	24348962	0.5882	0.8738	-0.2856	-265.988	Hypo	ENSSSCG00000023403	NA|gi|545852761|ref|XP_005668063.1|
chr10	24348609	24348962	0.5882	0.8738	-0.2856	-265.988	Hypo	ENSSSCG00000023403	NA|gi|545852761|ref|XP_005668063.1|
chr10	24348609	24348962	0.5882	0.8738	-0.2856	-265.988	Hypo	ENSSSCG00000023403	NA|gi|545852761|ref|XP_005668063.1|
chr10	24348609	24348962	0.5882	0.8738	-0.2856	-265.988	Hypo	ENSSSCG00000023403	NA|gi|545852761|ref|XP_005668063.1|
chr10	24356609	24357183	0.4991	0.8411	-0.342	-346.334	Hypo	ENSSSCG00000023403	NA|gi|545852761|ref|XP_005668063.1|
chr10	24356609	24357183	0.4991	0.8411	-0.342	-346.334	Hypo	ENSSSCG00000023403	NA|gi|545852761|ref|XP_005668063.1|
chr10	24356609	24357183	0.4991	0.8411	-0.342	-346.334	Hypo	ENSSSCG00000023403	NA|gi|545852761|ref|XP_005668063.1|
chr10	24356609	24357183	0.4991	0.8411	-0.342	-346.334	Hypo	ENSSSCG00000023403	NA|gi|545852761|ref|XP_005668063.1|
chr10	24356609	24357183	0.4991	0.8411	-0.342	-346.334	Hypo	ENSSSCG00000023403	NA|gi|545852761|ref|XP_005668063.1|
chr10	24356609	24357183	0.4991	0.8411	-0.342	-346.334	Hypo	ENSSSCG00000023403	NA|gi|545852761|ref|XP_005668063.1|
chr10	24357702	24357861	0.6201	0.8769	-0.2568	-104.762	Hypo	ENSSSCG00000023403	NA|gi|545852761|ref|XP_005668063.1|
chr10	24357702	24357861	0.6201	0.8769	-0.2568	-104.762	Hypo	ENSSSCG00000023403	NA|gi|545852761|ref|XP_005668063.1|
chr10	24357702	24357861	0.6201	0.8769	-0.2568	-104.762	Hypo	ENSSSCG00000023403	NA|gi|545852761|ref|XP_005668063.1|
chr10	24362624	24362720	0.5191	0.8382	-0.3191	-73.6832	Hypo	ENSSSCG00000023403	NA|gi|545852761|ref|XP_005668063.1|
chr10	24366648	24367263	0.4111	0.8815	-0.4705	-163.002	Hypo	ENSSSCG00000023403	NA|gi|545852761|ref|XP_005668063.1|
chr10	24367330	24367551	0.451	0.8224	-0.3713	-28.9731	Hypo	ENSSSCG00000023403	NA|gi|545852761|ref|XP_005668063.1|
chr10	24388041	24388118	0.4022	0.7822	-0.3801	-53.7269	Hypo	ENSSSCG00000023403	NA|gi|545852761|ref|XP_005668063.1|
chr10	24388041	24388118	0.4022	0.7822	-0.3801	-53.7269	Hypo	ENSSSCG00000023403	NA|gi|545852761|ref|XP_005668063.1|
chr10	24388238	24388760	0.2825	0.7229	-0.4404	-243.835	Hypo	ENSSSCG00000023403	NA|gi|545852761|ref|XP_005668063.1|
chr10	24388238	24388760	0.2825	0.7229	-0.4404	-243.835	Hypo	ENSSSCG00000023403	NA|gi|545852761|ref|XP_005668063.1|
chr10	24388238	24388760	0.2825	0.7229	-0.4404	-243.835	Hypo	ENSSSCG00000023403	NA|gi|545852761|ref|XP_005668063.1|
chr10	24388238	24388760	0.2825	0.7229	-0.4404	-243.835	Hypo	ENSSSCG00000023403	NA|gi|545852761|ref|XP_005668063.1|
chr10	24392793	24392909	0.4829	0.8349	-0.352	-49.4326	Hypo	ENSSSCG00000023403	NA|gi|545852761|ref|XP_005668063.1|
chr10	24392793	24392909	0.4829	0.8349	-0.352	-49.4326	Hypo	ENSSSCG00000023403	NA|gi|545852761|ref|XP_005668063.1|
chr10	24398081	24398138	0.2209	0.4827	-0.2618	-64.849	Hypo	ENSSSCG00000023403	NA|gi|545852761|ref|XP_005668063.1|
chr10	24398081	24398138	0.2209	0.4827	-0.2618	-64.849	Hypo	ENSSSCG00000023403	NA|gi|545852761|ref|XP_005668063.1|
chr10	24410312	24410411	0.3525	0.6801	-0.3277	-57.8133	Hypo	ENSSSCG00000023403	NA|gi|545852761|ref|XP_005668063.1|
chr10	24410312	24410411	0.3525	0.6801	-0.3277	-57.8133	Hypo	ENSSSCG00000023403	NA|gi|545852761|ref|XP_005668063.1|
chr10	24410312	24410411	0.3525	0.6801	-0.3277	-57.8133	Hypo	ENSSSCG00000037298	NA|gi|346421386|ref|NP_001231066.1|
chr10	24412612	24412852	0.348	0.8069	-0.4589	-51.1718	Hypo	ENSSSCG00000023403	NA|gi|545852761|ref|XP_005668063.1|
chr10	24412612	24412852	0.348	0.8069	-0.4589	-51.1718	Hypo	ENSSSCG00000023403	NA|gi|545852761|ref|XP_005668063.1|
chr10	24412612	24412852	0.348	0.8069	-0.4589	-51.1718	Hypo	ENSSSCG00000037298	NA|gi|346421386|ref|NP_001231066.1|
chr10	24412612	24412852	0.348	0.8069	-0.4589	-51.1718	Hypo	ENSSSCG00000037298	NA|gi|346421386|ref|NP_001231066.1|
chr10	24412612	24412852	0.348	0.8069	-0.4589	-51.1718	Hypo	ENSSSCG00000037298	NA|gi|346421386|ref|NP_001231066.1|
chr10	24412612	24412852	0.348	0.8069	-0.4589	-51.1718	Hypo	ENSSSCG00000037298	NA|gi|346421386|ref|NP_001231066.1|
chr10	24428430	24428678	0.4258	0.7684	-0.3426	-128.904	Hypo	ENSSSCG00000023403	NA|gi|545852761|ref|XP_005668063.1|
chr10	24429145	24429327	0.5854	0.8715	-0.2861	-132.971	Hypo	ENSSSCG00000023403	NA|gi|545852761|ref|XP_005668063.1|
chr10	24431493	24431572	0.5497	0.8363	-0.2866	-34.0844	Hypo	ENSSSCG00000023403	NA|gi|545852761|ref|XP_005668063.1|
chr10	24442691	24442796	0.4028	0.804	-0.4011	-64.1262	Hypo	ENSSSCG00000023403	NA|gi|545852761|ref|XP_005668063.1|
chr10	24442691	24442796	0.4028	0.804	-0.4011	-64.1262	Hypo	ENSSSCG00000023403	NA|gi|545852761|ref|XP_005668063.1|
chr10	24508522	24509192	0.3365	0.8356	-0.4991	-89.4489	Hypo	ENSSSCG00000010925	PPP1R12B|gi|927185302|ref|XP_013835581.1|
chr10	24653719	24654054	0.4833	0.8651	-0.3818	-143.867	Hypo	ENSSSCG00000010926	SYT2|gi|504132394|ref|XP_004578813.1|
chr10	24653719	24654054	0.4833	0.8651	-0.3818	-143.867	Hypo	ENSSSCG00000010926	SYT2|gi|504132394|ref|XP_004578813.1|
chr10	24653719	24654054	0.4833	0.8651	-0.3818	-143.867	Hypo	ENSSSCG00000010926	SYT2|gi|504132394|ref|XP_004578813.1|
chr10	24653719	24654054	0.4833	0.8651	-0.3818	-143.867	Hypo	ENSSSCG00000010926	SYT2|gi|504132394|ref|XP_004578813.1|
chr10	24660695	24660781	0.3243	0.7125	-0.3882	-49.5996	Hypo	ENSSSCG00000010926	SYT2|gi|504132394|ref|XP_004578813.1|
chr10	24660695	24660781	0.3243	0.7125	-0.3882	-49.5996	Hypo	ENSSSCG00000010926	SYT2|gi|504132394|ref|XP_004578813.1|
chr10	24660695	24660781	0.3243	0.7125	-0.3882	-49.5996	Hypo	ENSSSCG00000010926	SYT2|gi|504132394|ref|XP_004578813.1|
chr10	24660695	24660781	0.3243	0.7125	-0.3882	-49.5996	Hypo	ENSSSCG00000010926	SYT2|gi|504132394|ref|XP_004578813.1|
chr10	24665841	24666436	0.272	0.6957	-0.4237	-306.273	Hypo	ENSSSCG00000010926	SYT2|gi|504132394|ref|XP_004578813.1|
chr10	24665841	24666436	0.272	0.6957	-0.4237	-306.273	Hypo	ENSSSCG00000010926	SYT2|gi|504132394|ref|XP_004578813.1|
chr10	24665841	24666436	0.272	0.6957	-0.4237	-306.273	Hypo	ENSSSCG00000010926	SYT2|gi|504132394|ref|XP_004578813.1|
chr10	24665841	24666436	0.272	0.6957	-0.4237	-306.273	Hypo	ENSSSCG00000010926	SYT2|gi|504132394|ref|XP_004578813.1|
chr10	24666572	24666642	0.4121	0.7499	-0.3377	-40.7661	Hypo	ENSSSCG00000010926	SYT2|gi|504132394|ref|XP_004578813.1|
chr10	24666572	24666642	0.4121	0.7499	-0.3377	-40.7661	Hypo	ENSSSCG00000010926	SYT2|gi|504132394|ref|XP_004578813.1|
chr10	24666572	24666642	0.4121	0.7499	-0.3377	-40.7661	Hypo	ENSSSCG00000010926	SYT2|gi|504132394|ref|XP_004578813.1|
chr10	24666572	24666642	0.4121	0.7499	-0.3377	-40.7661	Hypo	ENSSSCG00000010926	SYT2|gi|504132394|ref|XP_004578813.1|
chr10	24668149	24668235	0.5656	0.8124	-0.2469	-43.1872	Hypo	ENSSSCG00000010926	SYT2|gi|504132394|ref|XP_004578813.1|
chr10	24668149	24668235	0.5656	0.8124	-0.2469	-43.1872	Hypo	ENSSSCG00000010926	SYT2|gi|504132394|ref|XP_004578813.1|
chr10	24668149	24668235	0.5656	0.8124	-0.2469	-43.1872	Hypo	ENSSSCG00000010926	SYT2|gi|504132394|ref|XP_004578813.1|
chr10	24668149	24668235	0.5656	0.8124	-0.2469	-43.1872	Hypo	ENSSSCG00000010926	SYT2|gi|504132394|ref|XP_004578813.1|
chr10	24673448	24673519	0.4111	0.7542	-0.343	-29.112	Hypo	ENSSSCG00000010926	SYT2|gi|504132394|ref|XP_004578813.1|
chr10	24673608	24673669	0.4809	0.7922	-0.3112	-50.8394	Hypo	ENSSSCG00000010926	SYT2|gi|504132394|ref|XP_004578813.1|
chr10	24673743	24673860	0.4905	0.8138	-0.3233	-78.0097	Hypo	ENSSSCG00000010926	SYT2|gi|504132394|ref|XP_004578813.1|
chr10	24682192	24682253	0.26	0.6573	-0.3973	-35.8448	Hypo	ENSSSCG00000010926	SYT2|gi|504132394|ref|XP_004578813.1|
chr10	24682804	24682948	0.3863	0.7022	-0.3159	-77.3663	Hypo	ENSSSCG00000010926	SYT2|gi|504132394|ref|XP_004578813.1|
chr10	24683077	24683224	0.3724	0.6933	-0.3209	-108.055	Hypo	ENSSSCG00000010926	SYT2|gi|504132394|ref|XP_004578813.1|
chr10	24688197	24688449	0.4664	0.8178	-0.3514	-74.4958	Hypo	ENSSSCG00000010926	SYT2|gi|504132394|ref|XP_004578813.1|
chr10	24692075	24692268	0.1631	0.6871	-0.524	-67.2368	Hypo	ENSSSCG00000010926	SYT2|gi|504132394|ref|XP_004578813.1|
chr10	24692561	24692632	0.3196	0.6775	-0.3579	-40.0434	Hypo	ENSSSCG00000010926	SYT2|gi|504132394|ref|XP_004578813.1|
chr10	24692739	24692915	0.3951	0.7455	-0.3504	-100.361	Hypo	ENSSSCG00000010926	SYT2|gi|504132394|ref|XP_004578813.1|
chr10	24695839	24695911	0.225	0.611	-0.386	-28.5797	Hypo	ENSSSCG00000010926	SYT2|gi|504132394|ref|XP_004578813.1|
chr10	24695972	24696082	0.287	0.6298	-0.3428	-40.8866	Hypo	ENSSSCG00000010926	SYT2|gi|504132394|ref|XP_004578813.1|
chr10	24708984	24709040	0.3577	0.701	-0.3433	-56.181	Hypo	ENSSSCG00000010926	SYT2|gi|504132394|ref|XP_004578813.1|
chr10	24715303	24715508	0.2481	0.6114	-0.3632	-111.181	Hypo	ENSSSCG00000010926	SYT2|gi|504132394|ref|XP_004578813.1|
chr10	24716132	24716211	0.289	0.6021	-0.3131	-98.0711	Hypo	ENSSSCG00000010926	SYT2|gi|504132394|ref|XP_004578813.1|
chr10	24717227	24717441	0.3948	0.729	-0.3342	-83.4858	Hypo	ENSSSCG00000010926	SYT2|gi|504132394|ref|XP_004578813.1|
chr10	24723368	24723542	0.3715	0.7634	-0.3919	-80.302	Hypo	ENSSSCG00000010926	SYT2|gi|504132394|ref|XP_004578813.1|
chr10	24749439	24749522	0.0926	0.8433	-0.7507	-73.1902	Hypo	ENSSSCG00000010928	KDM5B|gi|927185362|ref|XP_005668069.2|
chr10	24802191	24802542	0.296	0.9383	-0.6423	-111.212	Hypo	ENSSSCG00000010928	KDM5B|gi|927185362|ref|XP_005668069.2|
chr10	24894152	24894327	0.3289	0.9609	-0.632	-76.5401	Hypo	ENSSSCG00000010931	NA|gi|927185373|ref|XP_013835588.1|
chr10	25298185	25298431	0.3134	0.7663	-0.453	-27.8898	Hypo	ENSSSCG00000011167	ZNF782|gi|594657417|ref|XP_007198500.1|
chr10	25298185	25298431	0.3134	0.7663	-0.453	-27.8898	Hypo	ENSSSCG00000011167	ZNF782|gi|594657417|ref|XP_007198500.1|
chr10	25383168	25383427	0.0978	0.5195	-0.4216	-41.1539	Hypo	ENSSSCG00000011168	ZNF510|gi|927188236|ref|XP_013835835.1|
chr10	25383668	25383885	0.2083	0.5764	-0.3681	-21.1999	Hypo	ENSSSCG00000011168	ZNF510|gi|927188236|ref|XP_013835835.1|
chr10	25390282	25390474	0.3081	0.7367	-0.4286	-86.7565	Hypo	ENSSSCG00000011168	ZNF510|gi|927188236|ref|XP_013835835.1|
chr10	25473155	25473660	0.2177	0.8166	-0.5989	-704.387	Hypo	ENSSSCG00000027557	CDC14B|gi|927185392|ref|XP_013845155.1|
chr10	25473155	25473660	0.2177	0.8166	-0.5989	-704.387	Hypo	ENSSSCG00000027557	CDC14B|gi|927185392|ref|XP_013845155.1|
chr10	25473155	25473660	0.2177	0.8166	-0.5989	-704.387	Hypo	ENSSSCG00000027557	CDC14B|gi|927185392|ref|XP_013845155.1|
chr10	25475020	25475527	0.3498	0.9462	-0.5964	-96.6677	Hypo	ENSSSCG00000027557	CDC14B|gi|927185392|ref|XP_013845155.1|
chr10	25475020	25475527	0.3498	0.9462	-0.5964	-96.6677	Hypo	ENSSSCG00000027557	CDC14B|gi|927185392|ref|XP_013845155.1|
chr10	25475020	25475527	0.3498	0.9462	-0.5964	-96.6677	Hypo	ENSSSCG00000027557	CDC14B|gi|927185392|ref|XP_013845155.1|
chr10	25477620	25478117	0.3485	0.9252	-0.5767	-179.008	Hypo	ENSSSCG00000027557	CDC14B|gi|927185392|ref|XP_013845155.1|
chr10	25477620	25478117	0.3485	0.9252	-0.5767	-179.008	Hypo	ENSSSCG00000027557	CDC14B|gi|927185392|ref|XP_013845155.1|
chr10	25477620	25478117	0.3485	0.9252	-0.5767	-179.008	Hypo	ENSSSCG00000027557	CDC14B|gi|927185392|ref|XP_013845155.1|
chr10	25481652	25481856	0.4564	0.9212	-0.4648	-60.1397	Hypo	ENSSSCG00000027557	CDC14B|gi|927185392|ref|XP_013845155.1|
chr10	25481652	25481856	0.4564	0.9212	-0.4648	-60.1397	Hypo	ENSSSCG00000027557	CDC14B|gi|927185392|ref|XP_013845155.1|
chr10	25481652	25481856	0.4564	0.9212	-0.4648	-60.1397	Hypo	ENSSSCG00000027557	CDC14B|gi|927185392|ref|XP_013845155.1|
chr10	25483117	25483685	0.0262	0.9233	-0.8972	-180.752	Hypo	ENSSSCG00000027557	CDC14B|gi|927185392|ref|XP_013845155.1|
chr10	25483117	25483685	0.0262	0.9233	-0.8972	-180.752	Hypo	ENSSSCG00000027557	CDC14B|gi|927185392|ref|XP_013845155.1|
chr10	25483117	25483685	0.0262	0.9233	-0.8972	-180.752	Hypo	ENSSSCG00000027557	CDC14B|gi|927185392|ref|XP_013845155.1|
chr10	25486250	25486487	0.4691	0.9112	-0.442	-28.7775	Hypo	ENSSSCG00000027557	CDC14B|gi|927185392|ref|XP_013845155.1|
chr10	25486250	25486487	0.4691	0.9112	-0.442	-28.7775	Hypo	ENSSSCG00000027557	CDC14B|gi|927185392|ref|XP_013845155.1|
chr10	25486250	25486487	0.4691	0.9112	-0.442	-28.7775	Hypo	ENSSSCG00000027557	CDC14B|gi|927185392|ref|XP_013845155.1|
chr10	25490269	25491302	0.195	0.9127	-0.7177	-150.126	Hypo	ENSSSCG00000027557	CDC14B|gi|927185392|ref|XP_013845155.1|
chr10	25490269	25491302	0.195	0.9127	-0.7177	-150.126	Hypo	ENSSSCG00000027557	CDC14B|gi|927185392|ref|XP_013845155.1|
chr10	25490269	25491302	0.195	0.9127	-0.7177	-150.126	Hypo	ENSSSCG00000027557	CDC14B|gi|927185392|ref|XP_013845155.1|
chr10	25496172	25496348	0.5112	0.8835	-0.3723	-178.305	Hypo	ENSSSCG00000027557	CDC14B|gi|927185392|ref|XP_013845155.1|
chr10	25496172	25496348	0.5112	0.8835	-0.3723	-178.305	Hypo	ENSSSCG00000027557	CDC14B|gi|927185392|ref|XP_013845155.1|
chr10	25496172	25496348	0.5112	0.8835	-0.3723	-178.305	Hypo	ENSSSCG00000027557	CDC14B|gi|927185392|ref|XP_013845155.1|
chr10	25502198	25502455	0.3338	0.8507	-0.5169	-295.845	Hypo	ENSSSCG00000027557	CDC14B|gi|927185392|ref|XP_013845155.1|
chr10	25502198	25502455	0.3338	0.8507	-0.5169	-295.845	Hypo	ENSSSCG00000027557	CDC14B|gi|927185392|ref|XP_013845155.1|
chr10	25502198	25502455	0.3338	0.8507	-0.5169	-295.845	Hypo	ENSSSCG00000027557	CDC14B|gi|927185392|ref|XP_013845155.1|
chr10	25581019	25581096	0.4831	0.8586	-0.3755	-38.2057	Hypo	ENSSSCG00000027557	CDC14B|gi|927185392|ref|XP_013845155.1|
chr10	25581019	25581096	0.4831	0.8586	-0.3755	-38.2057	Hypo	ENSSSCG00000027557	CDC14B|gi|927185392|ref|XP_013845155.1|
chr10	25581019	25581096	0.4831	0.8586	-0.3755	-38.2057	Hypo	ENSSSCG00000027557	CDC14B|gi|927185392|ref|XP_013845155.1|
chr10	25581019	25581096	0.4831	0.8586	-0.3755	-38.2057	Hypo	ENSSSCG00000027557	CDC14B|gi|927185392|ref|XP_013845155.1|
chr10	25581019	25581096	0.4831	0.8586	-0.3755	-38.2057	Hypo	ENSSSCG00000027557	CDC14B|gi|927185392|ref|XP_013845155.1|
chr10	25582820	25583155	0.0577	0.7356	-0.6779	-439.496	Hypo	ENSSSCG00000027557	CDC14B|gi|927185392|ref|XP_013845155.1|
chr10	25582820	25583155	0.0577	0.7356	-0.6779	-439.496	Hypo	ENSSSCG00000027557	CDC14B|gi|927185392|ref|XP_013845155.1|
chr10	25582820	25583155	0.0577	0.7356	-0.6779	-439.496	Hypo	ENSSSCG00000027557	CDC14B|gi|927185392|ref|XP_013845155.1|
chr10	25582820	25583155	0.0577	0.7356	-0.6779	-439.496	Hypo	ENSSSCG00000027557	CDC14B|gi|927185392|ref|XP_013845155.1|
chr10	25582820	25583155	0.0577	0.7356	-0.6779	-439.496	Hypo	ENSSSCG00000027557	CDC14B|gi|927185392|ref|XP_013845155.1|
chr10	25585392	25586039	0.3257	0.9	-0.5743	-172.092	Hypo	ENSSSCG00000027557	CDC14B|gi|927185392|ref|XP_013845155.1|
chr10	25585392	25586039	0.3257	0.9	-0.5743	-172.092	Hypo	ENSSSCG00000027557	CDC14B|gi|927185392|ref|XP_013845155.1|
chr10	25585392	25586039	0.3257	0.9	-0.5743	-172.092	Hypo	ENSSSCG00000027557	CDC14B|gi|927185392|ref|XP_013845155.1|
chr10	25585392	25586039	0.3257	0.9	-0.5743	-172.092	Hypo	ENSSSCG00000027557	CDC14B|gi|927185392|ref|XP_013845155.1|
chr10	25585392	25586039	0.3257	0.9	-0.5743	-172.092	Hypo	ENSSSCG00000027557	CDC14B|gi|927185392|ref|XP_013845155.1|
chr10	25585392	25586039	0.3257	0.9	-0.5743	-172.092	Hypo	ENSSSCG00000027557	CDC14B|gi|927185392|ref|XP_013845155.1|
chr10	25585392	25586039	0.3257	0.9	-0.5743	-172.092	Hypo	ENSSSCG00000027557	CDC14B|gi|927185392|ref|XP_013845155.1|
chr10	25585392	25586039	0.3257	0.9	-0.5743	-172.092	Hypo	ENSSSCG00000027557	CDC14B|gi|927185392|ref|XP_013845155.1|
chr10	25585392	25586039	0.3257	0.9	-0.5743	-172.092	Hypo	ENSSSCG00000027557	CDC14B|gi|927185392|ref|XP_013845155.1|
chr10	25585392	25586039	0.3257	0.9	-0.5743	-172.092	Hypo	ENSSSCG00000027557	CDC14B|gi|927185392|ref|XP_013845155.1|
chr10	25585392	25586039	0.3257	0.9	-0.5743	-172.092	Hypo	ENSSSCG00000027557	CDC14B|gi|927185392|ref|XP_013845155.1|
chr10	25585392	25586039	0.3257	0.9	-0.5743	-172.092	Hypo	ENSSSCG00000027557	CDC14B|gi|927185392|ref|XP_013845155.1|
chr10	25585392	25586039	0.3257	0.9	-0.5743	-172.092	Hypo	ENSSSCG00000027557	CDC14B|gi|927185392|ref|XP_013845155.1|
chr10	25585392	25586039	0.3257	0.9	-0.5743	-172.092	Hypo	ENSSSCG00000027557	CDC14B|gi|927185392|ref|XP_013845155.1|
chr10	25585392	25586039	0.3257	0.9	-0.5743	-172.092	Hypo	ENSSSCG00000027557	CDC14B|gi|927185392|ref|XP_013845155.1|
chr10	25585392	25586039	0.3257	0.9	-0.5743	-172.092	Hypo	ENSSSCG00000027557	CDC14B|gi|927185392|ref|XP_013845155.1|
chr10	25585392	25586039	0.3257	0.9	-0.5743	-172.092	Hypo	ENSSSCG00000027557	CDC14B|gi|927185392|ref|XP_013845155.1|
chr10	25585392	25586039	0.3257	0.9	-0.5743	-172.092	Hypo	ENSSSCG00000027557	CDC14B|gi|927185392|ref|XP_013845155.1|
chr10	25585392	25586039	0.3257	0.9	-0.5743	-172.092	Hypo	ENSSSCG00000027557	CDC14B|gi|927185392|ref|XP_013845155.1|
chr10	25585392	25586039	0.3257	0.9	-0.5743	-172.092	Hypo	ENSSSCG00000027557	CDC14B|gi|927185392|ref|XP_013845155.1|
chr10	25588839	25589062	0.5268	0.8741	-0.3473	-109.858	Hypo	ENSSSCG00000027557	CDC14B|gi|927185392|ref|XP_013845155.1|
chr10	25588839	25589062	0.5268	0.8741	-0.3473	-109.858	Hypo	ENSSSCG00000027557	CDC14B|gi|927185392|ref|XP_013845155.1|
chr10	25588839	25589062	0.5268	0.8741	-0.3473	-109.858	Hypo	ENSSSCG00000027557	CDC14B|gi|927185392|ref|XP_013845155.1|
chr10	25588839	25589062	0.5268	0.8741	-0.3473	-109.858	Hypo	ENSSSCG00000027557	CDC14B|gi|927185392|ref|XP_013845155.1|
chr10	25588839	25589062	0.5268	0.8741	-0.3473	-109.858	Hypo	ENSSSCG00000027557	CDC14B|gi|927185392|ref|XP_013845155.1|
chr10	25588839	25589062	0.5268	0.8741	-0.3473	-109.858	Hypo	ENSSSCG00000027557	CDC14B|gi|927185392|ref|XP_013845155.1|
chr10	25588839	25589062	0.5268	0.8741	-0.3473	-109.858	Hypo	ENSSSCG00000027557	CDC14B|gi|927185392|ref|XP_013845155.1|
chr10	25588839	25589062	0.5268	0.8741	-0.3473	-109.858	Hypo	ENSSSCG00000027557	CDC14B|gi|927185392|ref|XP_013845155.1|
chr10	25670163	25670521	0.1635	0.7088	-0.5453	-57.2294	Hypo	ENSSSCG00000039643	NA|gi|743699834|ref|XP_010965849.1|
chr10	25709626	25709895	0.246	0.7028	-0.4569	-61.5288	Hypo	ENSSSCG00000028981	ZNF367|gi|466074145|ref|XP_004283076.1|
chr10	25711515	25711747	0.4856	0.901	-0.4154	-60.5783	Hypo	ENSSSCG00000028981	ZNF367|gi|466074145|ref|XP_004283076.1|
chr10	25713141	25713667	0.1481	0.5995	-0.4514	-105.17	Hypo	ENSSSCG00000028981	ZNF367|gi|466074145|ref|XP_004283076.1|
chr10	25719333	25719902	0.4602	0.9777	-0.5175	-133.332	Hypo	ENSSSCG00000028981	ZNF367|gi|466074145|ref|XP_004283076.1|
chr10	25734736	25735257	0.3902	0.9693	-0.5791	-83.1937	Hypo	ENSSSCG00000028981	ZNF367|gi|466074145|ref|XP_004283076.1|
chr10	25734736	25735257	0.3902	0.9693	-0.5791	-83.1937	Hypo	ENSSSCG00000028981	ZNF367|gi|466074145|ref|XP_004283076.1|
chr10	25736592	25736908	0.4526	0.9553	-0.5027	-77.9537	Hypo	ENSSSCG00000039368	SLC35D2|gi|466074150|ref|XP_004283077.1|
chr10	25736592	25736908	0.4526	0.9553	-0.5027	-77.9537	Hypo	ENSSSCG00000039368	SLC35D2|gi|466074150|ref|XP_004283077.1|
chr10	25736592	25736908	0.4526	0.9553	-0.5027	-77.9537	Hypo	ENSSSCG00000039368	SLC35D2|gi|466074150|ref|XP_004283077.1|
chr10	25739058	25739469	0.1066	0.4798	-0.3732	-131.471	Hypo	ENSSSCG00000039368	SLC35D2|gi|466074150|ref|XP_004283077.1|
chr10	25767307	25767505	0.2836	0.8911	-0.6075	-30.1956	Hypo	ENSSSCG00000039368	SLC35D2|gi|466074150|ref|XP_004283077.1|
chr10	25767307	25767505	0.2836	0.8911	-0.6075	-30.1956	Hypo	ENSSSCG00000039368	SLC35D2|gi|466074150|ref|XP_004283077.1|
chr10	26143930	26144315	0.6438	0.9654	-0.3216	-71.1163	Hypo	ENSSSCG00000010941	NA|gi|927185408|ref|XP_003357745.3|
chr10	26145124	26145389	0.1375	0.8915	-0.7539	-159.778	Hypo	ENSSSCG00000010941	NA|gi|927185408|ref|XP_003357745.3|
chr10	26173290	26173453	0.3044	0.9634	-0.659	-49.1539	Hypo	ENSSSCG00000010941	NA|gi|927185408|ref|XP_003357745.3|
chr10	26237227	26237321	0.1191	0.8709	-0.7518	-82.0566	Hypo	ENSSSCG00000010941	NA|gi|927185408|ref|XP_003357745.3|
chr10	26237227	26237321	0.1191	0.8709	-0.7518	-82.0566	Hypo	ENSSSCG00000010941	NA|gi|927185408|ref|XP_003357745.3|
chr10	26237227	26237321	0.1191	0.8709	-0.7518	-82.0566	Hypo	ENSSSCG00000010941	NA|gi|927185408|ref|XP_003357745.3|
chr10	26258751	26258896	0.3133	0.9418	-0.6285	-36.2072	Hypo	ENSSSCG00000010941	NA|gi|927185408|ref|XP_003357745.3|
chr10	26638886	26639473	0.0976	0.8066	-0.709	-84.1829	Hypo	ENSSSCG00000027312	PTCH1|gi|350589425|ref|XP_003482848.1|
chr10	26638886	26639473	0.0976	0.8066	-0.709	-84.1829	Hypo	ENSSSCG00000027312	PTCH1|gi|350589425|ref|XP_003482848.1|
chr10	26646336	26646720	0.852	0.3973	0.4547	154.38	Hyper	ENSSSCG00000027312	PTCH1|gi|350589425|ref|XP_003482848.1|
chr10	26646336	26646720	0.852	0.3973	0.4547	154.38	Hyper	ENSSSCG00000027312	PTCH1|gi|350589425|ref|XP_003482848.1|
chr10	26648274	26648886	0.2657	0.8486	-0.583	-690.846	Hypo	ENSSSCG00000027312	PTCH1|gi|350589425|ref|XP_003482848.1|
chr10	26648274	26648886	0.2657	0.8486	-0.583	-690.846	Hypo	ENSSSCG00000027312	PTCH1|gi|350589425|ref|XP_003482848.1|
chr10	26677117	26678570	0.235	0.8363	-0.6012	-322.46	Hypo	ENSSSCG00000027312	PTCH1|gi|350589425|ref|XP_003482848.1|
chr10	26904340	26904546	0.5021	0.9674	-0.4653	-59.6094	Hypo	ENSSSCG00000033654	FANCC|gi|821418450|ref|XP_012393325.1|
chr10	26907986	26908817	0.0527	0.7591	-0.7064	-149.682	Hypo	ENSSSCG00000033654	FANCC|gi|821418450|ref|XP_012393325.1|
chr10	26911786	26912169	0.3538	0.9224	-0.5686	-78.3954	Hypo	ENSSSCG00000033654	FANCC|gi|821418450|ref|XP_012393325.1|
chr10	26929104	26929797	0.3399	0.8321	-0.4922	-56.8677	Hypo	ENSSSCG00000033654	FANCC|gi|821418450|ref|XP_012393325.1|
chr10	26957760	26957926	0.3082	0.8974	-0.5892	-44.5146	Hypo	ENSSSCG00000033654	FANCC|gi|821418450|ref|XP_012393325.1|
chr10	26968547	26969032	0.3741	0.915	-0.5409	-108.521	Hypo	ENSSSCG00000033654	FANCC|gi|821418450|ref|XP_012393325.1|
chr10	27031016	27031379	0.405	0.8739	-0.4689	-66.305	Hypo	ENSSSCG00000033654	FANCC|gi|821418450|ref|XP_012393325.1|
chr10	27051164	27051554	0.4079	0.7836	-0.3758	-173.617	Hypo	ENSSSCG00000033654	FANCC|gi|821418450|ref|XP_012393325.1|
chr10	27051164	27051554	0.4079	0.7836	-0.3758	-173.617	Hypo	ENSSSCG00000020444	U6|.
chr10	27083427	27083720	0.7003	0.3493	0.3511	152.497	Hyper	ENSSSCG00000010943	C9orf3|gi|466074190|ref|XP_004283085.1|
chr10	27087925	27088093	0.905	0.534	0.371	40.4054	Hyper	ENSSSCG00000010943	C9orf3|gi|466074190|ref|XP_004283085.1|
chr10	27087925	27088093	0.905	0.534	0.371	40.4054	Hyper	ENSSSCG00000010943	C9orf3|gi|466074190|ref|XP_004283085.1|
chr10	27102254	27102545	0.246	0.648	-0.402	-86.1822	Hypo	ENSSSCG00000010943	C9orf3|gi|466074190|ref|XP_004283085.1|
chr10	27102254	27102545	0.246	0.648	-0.402	-86.1822	Hypo	ENSSSCG00000010943	C9orf3|gi|466074190|ref|XP_004283085.1|
chr10	27111806	27112066	0.5314	0.1287	0.4027	72.3588	Hyper	ENSSSCG00000010943	C9orf3|gi|466074190|ref|XP_004283085.1|
chr10	27117773	27118518	0.0696	0.5935	-0.524	-148.205	Hypo	ENSSSCG00000010943	C9orf3|gi|466074190|ref|XP_004283085.1|
chr10	27153324	27154158	0.5646	0.1327	0.4319	291.089	Hyper	ENSSSCG00000010943	C9orf3|gi|466074190|ref|XP_004283085.1|
chr10	27162081	27162591	0.9388	0.4881	0.4507	115.328	Hyper	ENSSSCG00000010943	C9orf3|gi|466074190|ref|XP_004283085.1|
chr10	27207612	27207791	0.2506	0.9647	-0.7141	-80.6241	Hypo	ENSSSCG00000010943	C9orf3|gi|466074190|ref|XP_004283085.1|
chr10	27237629	27237732	0.5298	0.9246	-0.3948	-37.9786	Hypo	ENSSSCG00000010943	C9orf3|gi|466074190|ref|XP_004283085.1|
chr10	27237629	27237732	0.5298	0.9246	-0.3948	-37.9786	Hypo	ENSSSCG00000010943	C9orf3|gi|466074190|ref|XP_004283085.1|
chr10	27264439	27264757	0.6451	0.1779	0.4672	304.299	Hyper	ENSSSCG00000010943	C9orf3|gi|466074190|ref|XP_004283085.1|
chr10	27269753	27269945	0.3765	0.8452	-0.4686	-22.6075	Hypo	ENSSSCG00000010943	C9orf3|gi|466074190|ref|XP_004283085.1|
chr10	27306568	27306987	0.8995	0.4402	0.4593	275.997	Hyper	ENSSSCG00000010943	C9orf3|gi|466074190|ref|XP_004283085.1|
chr10	27312180	27312540	0.3342	0.8319	-0.4977	-49.558	Hypo	ENSSSCG00000010943	C9orf3|gi|466074190|ref|XP_004283085.1|
chr10	27316454	27316918	0.8374	0.4825	0.3549	264.664	Hyper	ENSSSCG00000010943	C9orf3|gi|466074190|ref|XP_004283085.1|
chr10	27322473	27323201	0.3844	0.8069	-0.4224	-187.767	Hypo	ENSSSCG00000010943	C9orf3|gi|466074190|ref|XP_004283085.1|
chr10	27327534	27327911	0.119	0.843	-0.724	-93.8977	Hypo	ENSSSCG00000010943	C9orf3|gi|466074190|ref|XP_004283085.1|
chr10	27338206	27338429	0.399	0.8764	-0.4774	-50.7316	Hypo	ENSSSCG00000010943	C9orf3|gi|466074190|ref|XP_004283085.1|
chr10	27356033	27356184	0.7387	0.2994	0.4392	49.8899	Hyper	ENSSSCG00000010943	C9orf3|gi|466074190|ref|XP_004283085.1|
chr10	27357378	27357522	0.4672	0.1828	0.2844	84.2612	Hyper	ENSSSCG00000010943	C9orf3|gi|466074190|ref|XP_004283085.1|
chr10	27367437	27367737	0.1837	0.7218	-0.5381	-151.387	Hypo	ENSSSCG00000010943	C9orf3|gi|466074190|ref|XP_004283085.1|
chr10	27424738	27424831	0.3769	0.8671	-0.4902	-36.9255	Hypo	ENSSSCG00000010943	C9orf3|gi|466074190|ref|XP_004283085.1|
chr10	27425463	27425646	0.3671	0.8594	-0.4924	-82.1139	Hypo	ENSSSCG00000010943	C9orf3|gi|466074190|ref|XP_004283085.1|
chr10	27427440	27428224	0.3797	0.8574	-0.4777	-138.709	Hypo	ENSSSCG00000010943	C9orf3|gi|466074190|ref|XP_004283085.1|
chr10	27464543	27465207	0.4621	0.9494	-0.4873	-183.426	Hypo	ENSSSCG00000010943	C9orf3|gi|466074190|ref|XP_004283085.1|
chr10	27623293	27623592	0.2215	0.7383	-0.5167	-35.5253	Hypo	ENSSSCG00000031174	FBP1|gi|47522784|ref|NP_999144.1|
chr10	27623293	27623592	0.2215	0.7383	-0.5167	-35.5253	Hypo	ENSSSCG00000031174	FBP1|gi|47522784|ref|NP_999144.1|
chr10	27623293	27623592	0.2215	0.7383	-0.5167	-35.5253	Hypo	ENSSSCG00000031174	FBP1|gi|47522784|ref|NP_999144.1|
chr10	27623293	27623592	0.2215	0.7383	-0.5167	-35.5253	Hypo	ENSSSCG00000031174	FBP1|gi|47522784|ref|NP_999144.1|
chr10	27657649	27657727	0.3869	0.8296	-0.4426	-40.5331	Hypo	ENSSSCG00000010947	FBP2|gi|426219873|ref|XP_004004142.1|
chr10	27657834	27657894	0.4218	0.8498	-0.428	-34.1546	Hypo	ENSSSCG00000010947	FBP2|gi|426219873|ref|XP_004004142.1|
chr10	27738921	27739090	0.416	0.835	-0.419	-77.3577	Hypo	ENSSSCG00000010949	DAPK1|gi|594657357|ref|XP_007177024.1|
chr10	27738921	27739090	0.416	0.835	-0.419	-77.3577	Hypo	ENSSSCG00000010949	DAPK1|gi|594657357|ref|XP_007177024.1|
chr10	27738921	27739090	0.416	0.835	-0.419	-77.3577	Hypo	ENSSSCG00000010949	DAPK1|gi|594657357|ref|XP_007177024.1|
chr10	27753387	27753516	0.5731	0.8926	-0.3195	-66.3343	Hypo	ENSSSCG00000010949	DAPK1|gi|594657357|ref|XP_007177024.1|
chr10	27920029	27920562	0.1387	0.5621	-0.4234	-143.627	Hypo	ENSSSCG00000010949	DAPK1|gi|594657357|ref|XP_007177024.1|
chr10	27920029	27920562	0.1387	0.5621	-0.4234	-143.627	Hypo	ENSSSCG00000010949	DAPK1|gi|594657357|ref|XP_007177024.1|
chr10	27922085	27922215	0.0697	0.7418	-0.6721	-35.1004	Hypo	ENSSSCG00000010949	DAPK1|gi|594657357|ref|XP_007177024.1|
chr10	27922085	27922215	0.0697	0.7418	-0.6721	-35.1004	Hypo	ENSSSCG00000010949	DAPK1|gi|594657357|ref|XP_007177024.1|
chr10	28987820	28987987	0.031	0.8756	-0.8446	-192.702	Hypo	ENSSSCG00000038150	NA|.
chr10	29006409	29007056	0.1092	0.8615	-0.7522	-265.399	Hypo	ENSSSCG00000010952	ZCCHC6|gi|545852891|ref|XP_005656856.1|
chr10	29055007	29055237	0.451	0.9574	-0.5064	-28.9196	Hypo	ENSSSCG00000010952	ZCCHC6|gi|545852891|ref|XP_005656856.1|
chr10	29055007	29055237	0.451	0.9574	-0.5064	-28.9196	Hypo	ENSSSCG00000010952	ZCCHC6|gi|545852891|ref|XP_005656856.1|
chr10	29056347	29057035	0.1453	0.9323	-0.787	-152.115	Hypo	ENSSSCG00000010952	ZCCHC6|gi|545852891|ref|XP_005656856.1|
chr10	29056347	29057035	0.1453	0.9323	-0.787	-152.115	Hypo	ENSSSCG00000010952	ZCCHC6|gi|545852891|ref|XP_005656856.1|
chr10	29058967	29060741	0.3042	0.9224	-0.6182	-437.8	Hypo	ENSSSCG00000010952	ZCCHC6|gi|545852891|ref|XP_005656856.1|
chr10	29058967	29060741	0.3042	0.9224	-0.6182	-437.8	Hypo	ENSSSCG00000010952	ZCCHC6|gi|545852891|ref|XP_005656856.1|
chr10	29058967	29060741	0.3042	0.9224	-0.6182	-437.8	Hypo	ENSSSCG00000010952	ZCCHC6|gi|545852891|ref|XP_005656856.1|
chr10	29058967	29060741	0.3042	0.9224	-0.6182	-437.8	Hypo	ENSSSCG00000010952	ZCCHC6|gi|545852891|ref|XP_005656856.1|
chr10	29058967	29060741	0.3042	0.9224	-0.6182	-437.8	Hypo	ENSSSCG00000010952	ZCCHC6|gi|545852891|ref|XP_005656856.1|
chr10	29058967	29060741	0.3042	0.9224	-0.6182	-437.8	Hypo	ENSSSCG00000010952	ZCCHC6|gi|545852891|ref|XP_005656856.1|
chr10	29058967	29060741	0.3042	0.9224	-0.6182	-437.8	Hypo	ENSSSCG00000010952	ZCCHC6|gi|545852891|ref|XP_005656856.1|
chr10	29058967	29060741	0.3042	0.9224	-0.6182	-437.8	Hypo	ENSSSCG00000010952	ZCCHC6|gi|545852891|ref|XP_005656856.1|
chr10	29058967	29060741	0.3042	0.9224	-0.6182	-437.8	Hypo	ENSSSCG00000010952	ZCCHC6|gi|545852891|ref|XP_005656856.1|
chr10	29058967	29060741	0.3042	0.9224	-0.6182	-437.8	Hypo	ENSSSCG00000010952	ZCCHC6|gi|545852891|ref|XP_005656856.1|
chr10	29147491	29147788	0.1057	0.7735	-0.6679	-85.3191	Hypo	ENSSSCG00000010955	GOLM1|gi|927185635|ref|XP_013845167.1|
chr10	29217257	29217412	0.5231	0.9565	-0.4334	-40.109	Hypo	ENSSSCG00000010956	NAA35|gi|431902883|gb|ELK09098.1|
chr10	29217257	29217412	0.5231	0.9565	-0.4334	-40.109	Hypo	ENSSSCG00000010955	GOLM1|gi|927185635|ref|XP_013845167.1|
chr10	29217257	29217412	0.5231	0.9565	-0.4334	-40.109	Hypo	ENSSSCG00000010955	GOLM1|gi|927185635|ref|XP_013845167.1|
chr10	29217257	29217412	0.5231	0.9565	-0.4334	-40.109	Hypo	ENSSSCG00000010955	GOLM1|gi|927185635|ref|XP_013845167.1|
chr10	29217257	29217412	0.5231	0.9565	-0.4334	-40.109	Hypo	ENSSSCG00000010955	GOLM1|gi|927185635|ref|XP_013845167.1|
chr10	29217257	29217412	0.5231	0.9565	-0.4334	-40.109	Hypo	ENSSSCG00000010955	GOLM1|gi|927185635|ref|XP_013845167.1|
chr10	29217257	29217412	0.5231	0.9565	-0.4334	-40.109	Hypo	ENSSSCG00000010955	GOLM1|gi|927185635|ref|XP_013845167.1|
chr10	29233573	29233640	0.1096	0.9762	-0.8666	-65.935	Hypo	ENSSSCG00000010956	NAA35|gi|431902883|gb|ELK09098.1|
chr10	29255517	29255811	0.1767	0.9357	-0.759	-142.621	Hypo	ENSSSCG00000010956	NAA35|gi|431902883|gb|ELK09098.1|
chr10	29258387	29258665	0.2151	0.9446	-0.7294	-107.322	Hypo	ENSSSCG00000010956	NAA35|gi|431902883|gb|ELK09098.1|
chr10	29291650	29291749	0.4079	0.9426	-0.5346	-41.1397	Hypo	ENSSSCG00000010956	NAA35|gi|431902883|gb|ELK09098.1|
chr10	29300633	29301056	0.4386	0.9705	-0.5319	-45.9624	Hypo	ENSSSCG00000010956	NAA35|gi|431902883|gb|ELK09098.1|
chr10	29300633	29301056	0.4386	0.9705	-0.5319	-45.9624	Hypo	ENSSSCG00000010956	NAA35|gi|431902883|gb|ELK09098.1|
chr10	29306492	29307207	0.4513	0.9598	-0.5084	-114.141	Hypo	ENSSSCG00000010956	NAA35|gi|431902883|gb|ELK09098.1|
chr10	29316126	29316491	0.3747	0.9434	-0.5688	-133.587	Hypo	ENSSSCG00000010956	NAA35|gi|431902883|gb|ELK09098.1|
chr10	29473340	29473394	0.593	0.9689	-0.376	-30.1414	Hypo	ENSSSCG00000010957	AGTPBP1|gi|545852928|ref|XP_005656862.1|
chr10	29475710	29476033	0.2071	0.7397	-0.5326	-81.874	Hypo	ENSSSCG00000010957	AGTPBP1|gi|545852928|ref|XP_005656862.1|
chr10	29541367	29541810	0.3922	0.9427	-0.5506	-81.6757	Hypo	ENSSSCG00000010957	AGTPBP1|gi|545852928|ref|XP_005656862.1|
chr10	29546173	29546418	0.4189	0.8798	-0.4609	-37.8017	Hypo	ENSSSCG00000010957	AGTPBP1|gi|545852928|ref|XP_005656862.1|
chr10	29551030	29551297	0.063	0.8277	-0.7647	-46.9415	Hypo	ENSSSCG00000010957	AGTPBP1|gi|545852928|ref|XP_005656862.1|
chr10	29577397	29577620	0.2353	0.7971	-0.5618	-65.0968	Hypo	ENSSSCG00000010957	AGTPBP1|gi|545852928|ref|XP_005656862.1|
chr10	2974097	2974240	0.3884	0.8043	-0.416	-27.4526	Hypo	ENSSSCG00000010809	BRINP3|gi|545851921|ref|XP_005667971.1|
chr10	2974097	2974240	0.3884	0.8043	-0.416	-27.4526	Hypo	ENSSSCG00000010809	BRINP3|gi|545851921|ref|XP_005667971.1|
chr10	2974097	2974240	0.3884	0.8043	-0.416	-27.4526	Hypo	ENSSSCG00000010809	BRINP3|gi|545851921|ref|XP_005667971.1|
chr10	29806645	29806717	0.1412	0.518	-0.3768	-59.2848	Hypo	ENSSSCG00000035519	7SK|gi|821485741|ref|XP_012405537.1|
chr10	30042608	30042671	0.2946	0.6594	-0.3648	-28.9852	Hypo	ENSSSCG00000010959	NTRK2|gi|594657312|ref|XP_007177003.1|
chr10	30067266	30067390	0.2904	0.6069	-0.3164	-60.1199	Hypo	ENSSSCG00000010959	NTRK2|gi|594657312|ref|XP_007177003.1|
chr10	30079638	30080003	0.3257	0.6903	-0.3646	-124.597	Hypo	ENSSSCG00000010959	NTRK2|gi|594657312|ref|XP_007177003.1|
chr10	30086506	30086753	0.1986	0.5987	-0.4002	-44.0957	Hypo	ENSSSCG00000010959	NTRK2|gi|594657312|ref|XP_007177003.1|
chr10	30089843	30090094	0.5741	0.8809	-0.3068	-91.6768	Hypo	ENSSSCG00000010959	NTRK2|gi|594657312|ref|XP_007177003.1|
chr10	30112647	30113076	0.1713	0.5426	-0.3714	-100.246	Hypo	ENSSSCG00000010959	NTRK2|gi|594657312|ref|XP_007177003.1|
chr10	30122568	30122619	0.2737	0.5784	-0.3046	-45.5587	Hypo	ENSSSCG00000010959	NTRK2|gi|594657312|ref|XP_007177003.1|
chr10	30143307	30143771	0.408	0.7393	-0.3313	-140.94	Hypo	ENSSSCG00000010959	NTRK2|gi|594657312|ref|XP_007177003.1|
chr10	30149322	30149431	0.0935	0.5366	-0.4431	-23.4061	Hypo	ENSSSCG00000010959	NTRK2|gi|594657312|ref|XP_007177003.1|
chr10	30164836	30165016	0.1718	0.6049	-0.4331	-81.3964	Hypo	ENSSSCG00000010959	NTRK2|gi|594657312|ref|XP_007177003.1|
chr10	30185980	30186042	0.0202	0.4685	-0.4484	-22.1319	Hypo	ENSSSCG00000010959	NTRK2|gi|594657312|ref|XP_007177003.1|
chr10	3025998	3026333	0.019	0.4255	-0.4065	-37.9302	Hypo	ENSSSCG00000010809	BRINP3|gi|545851921|ref|XP_005667971.1|
chr10	30284431	30284748	0.2644	0.7947	-0.5303	-30.4479	Hypo	ENSSSCG00000010959	NTRK2|gi|594657312|ref|XP_007177003.1|
chr10	30284431	30284748	0.2644	0.7947	-0.5303	-30.4479	Hypo	ENSSSCG00000010959	NTRK2|gi|594657312|ref|XP_007177003.1|
chr10	30321921	30322087	0.1091	0.5595	-0.4503	-92.7552	Hypo	ENSSSCG00000010959	NTRK2|gi|594657312|ref|XP_007177003.1|
chr10	30321921	30322087	0.1091	0.5595	-0.4503	-92.7552	Hypo	ENSSSCG00000010959	NTRK2|gi|594657312|ref|XP_007177003.1|
chr10	30330645	30330702	0.1776	0.5808	-0.4032	-34.8108	Hypo	ENSSSCG00000010959	NTRK2|gi|594657312|ref|XP_007177003.1|
chr10	30341544	30341671	0.0219	0.4168	-0.3949	-38.7415	Hypo	ENSSSCG00000010959	NTRK2|gi|594657312|ref|XP_007177003.1|
chr10	30352672	30352921	0.2165	0.6617	-0.4452	-49.8726	Hypo	ENSSSCG00000010959	NTRK2|gi|594657312|ref|XP_007177003.1|
chr10	30353371	30353599	0.1967	0.5514	-0.3547	-28.8874	Hypo	ENSSSCG00000010959	NTRK2|gi|594657312|ref|XP_007177003.1|
chr10	30362205	30362293	0.3427	0.6461	-0.3034	-52.3023	Hypo	ENSSSCG00000010959	NTRK2|gi|594657312|ref|XP_007177003.1|
chr10	30415646	30415767	0.4867	0.8403	-0.3535	-88.1287	Hypo	ENSSSCG00000010959	NTRK2|gi|594657312|ref|XP_007177003.1|
chr10	30415936	30416048	0.5126	0.8342	-0.3216	-58.5653	Hypo	ENSSSCG00000010959	NTRK2|gi|594657312|ref|XP_007177003.1|
chr10	3049701	3049875	0.0938	0.6692	-0.5754	-28.1645	Hypo	ENSSSCG00000010809	BRINP3|gi|545851921|ref|XP_005667971.1|
chr10	3050486	3050540	0.1538	0.4607	-0.3069	-28.8318	Hypo	ENSSSCG00000010809	BRINP3|gi|545851921|ref|XP_005667971.1|
chr10	3057150	3057378	0.2415	0.6094	-0.3678	-69.2188	Hypo	ENSSSCG00000010809	BRINP3|gi|545851921|ref|XP_005667971.1|
chr10	3057457	3058183	0.2688	0.7166	-0.4477	-186.761	Hypo	ENSSSCG00000010809	BRINP3|gi|545851921|ref|XP_005667971.1|
chr10	3060789	3060852	0.322	0.6527	-0.3307	-39.4967	Hypo	ENSSSCG00000010809	BRINP3|gi|545851921|ref|XP_005667971.1|
chr10	30706976	30707042	0.145	0.5553	-0.4103	-21.277	Hypo	ENSSSCG00000010960	SLC28A3|gi|347543820|ref|NP_001231566.1|
chr10	30721134	30721515	0.2278	0.6924	-0.4646	-78.3998	Hypo	ENSSSCG00000010960	SLC28A3|gi|347543820|ref|NP_001231566.1|
chr10	30721134	30721515	0.2278	0.6924	-0.4646	-78.3998	Hypo	ENSSSCG00000010960	SLC28A3|gi|347543820|ref|NP_001231566.1|
chr10	3077057	3077274	0.2187	0.6445	-0.4258	-58.2065	Hypo	ENSSSCG00000010809	BRINP3|gi|545851921|ref|XP_005667971.1|
chr10	30949883	30950236	0.5527	0.9438	-0.3911	-242.898	Hypo	chr10:30950017:30950236|CGI	NA
chr10	31036003	31036143	0.2011	0.7365	-0.5354	-38.7573	Hypo	ENSSSCG00000021571	KIF27|gi|329663600|ref|NP_001193052.1|
chr10	31070515	31070675	0.4864	0.9306	-0.4442	-38.7806	Hypo	ENSSSCG00000021571	KIF27|gi|329663600|ref|NP_001193052.1|
chr10	31144262	31144500	0.2656	0.8954	-0.6298	-99.9285	Hypo	ENSSSCG00000026087	GKAP1|gi|545852983|ref|XP_005668085.1|
chr10	31149129	31149444	0.3757	0.9443	-0.5686	-43.5622	Hypo	ENSSSCG00000026087	GKAP1|gi|545852983|ref|XP_005668085.1|
chr10	31169065	31169485	0.3221	0.9187	-0.5966	-49.4187	Hypo	ENSSSCG00000026087	GKAP1|gi|545852983|ref|XP_005668085.1|
chr10	31181380	31181511	0.4735	0.9124	-0.4389	-52.9097	Hypo	ENSSSCG00000026087	GKAP1|gi|545852983|ref|XP_005668085.1|
chr10	31181380	31181511	0.4735	0.9124	-0.4389	-52.9097	Hypo	ENSSSCG00000026087	GKAP1|gi|545852983|ref|XP_005668085.1|
chr10	31188100	31188368	0.0674	0.958	-0.8906	-67.9392	Hypo	ENSSSCG00000026087	GKAP1|gi|545852983|ref|XP_005668085.1|
chr10	31188100	31188368	0.0674	0.958	-0.8906	-67.9392	Hypo	ENSSSCG00000026087	GKAP1|gi|545852983|ref|XP_005668085.1|
chr10	3126551	3126741	0.3413	0.7276	-0.3863	-112.694	Hypo	ENSSSCG00000010809	BRINP3|gi|545851921|ref|XP_005667971.1|
chr10	31294520	31295091	0.3981	0.9467	-0.5486	-40.2848	Hypo	ENSSSCG00000021005	UBQLN1|gi|958799790|ref|XP_014684005.1|
chr10	31355430	31355512	0.5065	0.789	-0.2825	-37.5287	Hypo	ENSSSCG00000021005	UBQLN1|gi|958799790|ref|XP_014684005.1|
chr10	31374538	31374707	0.4083	0.842	-0.4337	-26.1596	Hypo	ENSSSCG00000021005	UBQLN1|gi|958799790|ref|XP_014684005.1|
chr10	31447122	31447177	0.1091	0.4014	-0.2922	-26.8187	Hypo	ENSSSCG00000010962	FRMD3|gi|560913984|ref|XP_006183259.1|
chr10	31500232	31500391	0.5601	0.8838	-0.3237	-100.942	Hypo	ENSSSCG00000010962	FRMD3|gi|560913984|ref|XP_006183259.1|
chr10	31504945	31505028	0.219	0.6963	-0.4773	-37.5014	Hypo	ENSSSCG00000010962	FRMD3|gi|560913984|ref|XP_006183259.1|
chr10	31535258	31535463	0.3396	0.894	-0.5545	-37.8216	Hypo	ENSSSCG00000010962	FRMD3|gi|560913984|ref|XP_006183259.1|
chr10	3153763	3153884	0.1115	0.5377	-0.4263	-35.1215	Hypo	ENSSSCG00000010809	BRINP3|gi|545851921|ref|XP_005667971.1|
chr10	31543370	31543521	0.4351	0.8398	-0.4047	-47.8708	Hypo	ENSSSCG00000010962	FRMD3|gi|560913984|ref|XP_006183259.1|
chr10	3157714	3157773	0.1012	0.5232	-0.422	-22.3807	Hypo	ENSSSCG00000010809	BRINP3|gi|545851921|ref|XP_005667971.1|
chr10	31598408	31598468	0.5198	0.8275	-0.3077	-48.7741	Hypo	ENSSSCG00000010962	FRMD3|gi|560913984|ref|XP_006183259.1|
chr10	31619535	31619636	0.374	0.7399	-0.3659	-52.7456	Hypo	ENSSSCG00000010962	FRMD3|gi|560913984|ref|XP_006183259.1|
chr10	31685761	31685953	0.1065	0.818	-0.7115	-41.3797	Hypo	ENSSSCG00000010962	FRMD3|gi|560913984|ref|XP_006183259.1|
chr10	31689429	31689749	0.0859	0.8264	-0.7405	-276.666	Hypo	ENSSSCG00000010962	FRMD3|gi|560913984|ref|XP_006183259.1|
chr10	31703434	31703551	0.1467	0.942	-0.7953	-25.8697	Hypo	ENSSSCG00000010962	FRMD3|gi|560913984|ref|XP_006183259.1|
chr10	3183730	3183905	0.0999	0.6229	-0.523	-25.1562	Hypo	ENSSSCG00000010809	BRINP3|gi|545851921|ref|XP_005667971.1|
chr10	31938570	31938750	0.1198	0.6002	-0.4804	-33.4138	Hypo	ENSSSCG00000040707	RASEF|gi|466035124|ref|XP_004275169.1|
chr10	31946465	31946741	0.4287	0.8018	-0.3731	-80.2975	Hypo	ENSSSCG00000040707	RASEF|gi|466035124|ref|XP_004275169.1|
chr10	31952002	31952343	0.4399	0.8508	-0.4109	-141.439	Hypo	ENSSSCG00000040707	RASEF|gi|466035124|ref|XP_004275169.1|
chr10	31961149	31961284	0.0348	0.5949	-0.5601	-40.7883	Hypo	ENSSSCG00000040707	RASEF|gi|466035124|ref|XP_004275169.1|
chr10	3196340	3196392	0.1656	0.5467	-0.3811	-31.1837	Hypo	ENSSSCG00000010809	BRINP3|gi|545851921|ref|XP_005667971.1|
chr10	32147870	32147937	0.3465	0.0907	0.2558	26.6786	Hyper	ENSSSCG00000010968	IL11RA|gi|927185800|ref|XP_003130718.4|
chr10	32159912	32160052	0.3952	0.7878	-0.3926	-114.755	Hypo	ENSSSCG00000037000	SIGMAR1|gi|311265541|ref|XP_003130701.1|
chr10	32207582	32207819	0.0691	0.6511	-0.582	-39.9258	Hypo	ENSSSCG00000010974	CNTFR|gi|335296388|ref|XP_003130720.2|
chr10	32213296	32213523	0.3913	0.9507	-0.5593	-37.0812	Hypo	ENSSSCG00000010974	CNTFR|gi|335296388|ref|XP_003130720.2|
chr10	32213296	32213523	0.3913	0.9507	-0.5593	-37.0812	Hypo	ENSSSCG00000010974	CNTFR|gi|335296388|ref|XP_003130720.2|
chr10	32216639	32217086	0.3611	0.8182	-0.4571	-52.9864	Hypo	ENSSSCG00000010974	CNTFR|gi|335296388|ref|XP_003130720.2|
chr10	32216639	32217086	0.3611	0.8182	-0.4571	-52.9864	Hypo	ENSSSCG00000010974	CNTFR|gi|335296388|ref|XP_003130720.2|
chr10	32237837	32238035	0.4664	0.8196	-0.3532	-109.659	Hypo	ENSSSCG00000010974	CNTFR|gi|335296388|ref|XP_003130720.2|
chr10	32246303	32246417	0.5592	0.9163	-0.3571	-161.297	Hypo	ENSSSCG00000010974	CNTFR|gi|335296388|ref|XP_003130720.2|
chr10	32378273	32378368	0.3193	0.7786	-0.4593	-68.2945	Hypo	ENSSSCG00000035455	FAM219A|gi|767954684|ref|XP_011516100.1|
chr10	32478806	32479112	0.2578	0.9489	-0.6911	-107.625	Hypo	ENSSSCG00000010984	KIF24|gi|927185916|ref|XP_013835625.1|
chr10	32491578	32491856	0.2525	0.9325	-0.68	-80.2144	Hypo	ENSSSCG00000010984	KIF24|gi|927185916|ref|XP_013835625.1|
chr10	32505856	32506410	0.2431	0.9056	-0.6625	-107.365	Hypo	ENSSSCG00000010984	KIF24|gi|927185916|ref|XP_013835625.1|
chr10	32505856	32506410	0.2431	0.9056	-0.6625	-107.365	Hypo	ENSSSCG00000010984	KIF24|gi|927185916|ref|XP_013835625.1|
chr10	32505856	32506410	0.2431	0.9056	-0.6625	-107.365	Hypo	ENSSSCG00000010984	KIF24|gi|927185916|ref|XP_013835625.1|
chr10	32505856	32506410	0.2431	0.9056	-0.6625	-107.365	Hypo	ENSSSCG00000010984	KIF24|gi|927185916|ref|XP_013835625.1|
chr10	32512133	32512198	0.3411	0.89	-0.5489	-28.1693	Hypo	ENSSSCG00000010984	KIF24|gi|927185916|ref|XP_013835625.1|
chr10	32529126	32529443	0.0983	0.9002	-0.8019	-45.9908	Hypo	ENSSSCG00000010984	KIF24|gi|927185916|ref|XP_013835625.1|
chr10	32590879	32591062	0.3804	0.9781	-0.5977	-33.4285	Hypo	ENSSSCG00000021761	UBAP1|gi|392513708|ref|NP_001254770.1|
chr10	32590879	32591062	0.3804	0.9781	-0.5977	-33.4285	Hypo	ENSSSCG00000021761	UBAP1|gi|392513708|ref|NP_001254770.1|
chr10	32590879	32591062	0.3804	0.9781	-0.5977	-33.4285	Hypo	ENSSSCG00000021761	UBAP1|gi|392513708|ref|NP_001254770.1|
chr10	32593436	32593759	0.1958	0.8976	-0.7018	-90.7038	Hypo	ENSSSCG00000021761	UBAP1|gi|392513708|ref|NP_001254770.1|
chr10	32593436	32593759	0.1958	0.8976	-0.7018	-90.7038	Hypo	ENSSSCG00000021761	UBAP1|gi|392513708|ref|NP_001254770.1|
chr10	32593436	32593759	0.1958	0.8976	-0.7018	-90.7038	Hypo	ENSSSCG00000021761	UBAP1|gi|392513708|ref|NP_001254770.1|
chr10	32710865	32711092	0.4605	0.9346	-0.4741	-134.23	Hypo	ENSSSCG00000024384	DCAF12|gi|311265575|ref|XP_003130712.1|
chr10	32713959	32715113	0.1684	0.8788	-0.7103	-218.773	Hypo	ENSSSCG00000024384	DCAF12|gi|311265575|ref|XP_003130712.1|
chr10	32713959	32715113	0.1684	0.8788	-0.7103	-218.773	Hypo	ENSSSCG00000024384	DCAF12|gi|311265575|ref|XP_003130712.1|
chr10	3276364	3276450	0.1153	0.4331	-0.3178	-26.2473	Hypo	ENSSSCG00000010809	BRINP3|gi|545851921|ref|XP_005667971.1|
chr10	32821580	32822608	0.4015	0.9567	-0.5552	-228.989	Hypo	ENSSSCG00000010987	UBAP2|gi|926699760|ref|XP_013821594.1|
chr10	32848082	32848188	0.5055	0.9745	-0.4689	-45.4853	Hypo	ENSSSCG00000010987	UBAP2|gi|926699760|ref|XP_013821594.1|
chr10	32859159	32859215	0.3739	0.8586	-0.4847	-25.0363	Hypo	ENSSSCG00000010987	UBAP2|gi|926699760|ref|XP_013821594.1|
chr10	32859159	32859215	0.3739	0.8586	-0.4847	-25.0363	Hypo	ENSSSCG00000018689	SNORD121A|.
chr10	32859159	32859215	0.3739	0.8586	-0.4847	-25.0363	Hypo	ENSSSCG00000010987	UBAP2|gi|926699760|ref|XP_013821594.1|
chr10	32901442	32901690	0.3643	0.9676	-0.6033	-47.2679	Hypo	ENSSSCG00000034725	UBE2R2|gi|507647761|ref|XP_004631972.1|
chr10	32976209	32976424	0.2677	0.8248	-0.5571	-45.2077	Hypo	ENSSSCG00000034725	UBE2R2|gi|507647761|ref|XP_004631972.1|
chr10	32995284	32995929	0.4855	0.9657	-0.4802	-131.597	Hypo	ENSSSCG00000034725	UBE2R2|gi|507647761|ref|XP_004631972.1|
chr10	32998306	32998735	0.3031	0.8426	-0.5395	-86.86	Hypo	ENSSSCG00000034725	UBE2R2|gi|507647761|ref|XP_004631972.1|
chr10	33011055	33011228	0.0594	0.7289	-0.6695	-39.0211	Hypo	ENSSSCG00000034725	UBE2R2|gi|507647761|ref|XP_004631972.1|
chr10	33011776	33012259	0.0391	0.547	-0.5079	-49.176	Hypo	ENSSSCG00000034725	UBE2R2|gi|507647761|ref|XP_004631972.1|
chr10	3306928	3307021	0.2029	0.5486	-0.3457	-39.8151	Hypo	ENSSSCG00000010809	BRINP3|gi|545851921|ref|XP_005667971.1|
chr10	3307115	3307198	0.1361	0.5145	-0.3784	-42.1517	Hypo	ENSSSCG00000010809	BRINP3|gi|545851921|ref|XP_005667971.1|
chr10	33157564	33157783	0.0227	0.416	-0.3933	-31.801	Hypo	ENSSSCG00000010994	NFX1|gi|593731867|ref|XP_007111467.1|
chr10	33158114	33158254	0.1353	0.6424	-0.507	-82.7411	Hypo	ENSSSCG00000010994	NFX1|gi|593731867|ref|XP_007111467.1|
chr10	33189547	33189769	0.1512	0.5853	-0.4341	-78.4794	Hypo	ENSSSCG00000010994	NFX1|gi|593731867|ref|XP_007111467.1|
chr10	33230938	33231336	0.4717	0.9518	-0.4801	-101.832	Hypo	ENSSSCG00000010996	BAG1|gi|602709524|ref|XP_007465015.1|
chr10	33230938	33231336	0.4717	0.9518	-0.4801	-101.832	Hypo	ENSSSCG00000010996	BAG1|gi|602709524|ref|XP_007465015.1|
chr10	33230938	33231336	0.4717	0.9518	-0.4801	-101.832	Hypo	ENSSSCG00000010996	BAG1|gi|602709524|ref|XP_007465015.1|
chr10	3333353	3333722	0.1012	0.4921	-0.3909	-122.387	Hypo	ENSSSCG00000010809	BRINP3|gi|545851921|ref|XP_005667971.1|
chr10	33398594	33398988	0.1372	0.6661	-0.5289	-155.641	Hypo	ENSSSCG00000010999	SMU1|gi|84370185|ref|NP_001033662.1|
chr10	33398594	33398988	0.1372	0.6661	-0.5289	-155.641	Hypo	ENSSSCG00000010999	SMU1|gi|84370185|ref|NP_001033662.1|
chr10	33422536	33423054	0.0483	0.8037	-0.7555	-131.751	Hypo	ENSSSCG00000010999	SMU1|gi|84370185|ref|NP_001033662.1|
chr10	33426127	33426604	0.3258	0.9231	-0.5974	-147.128	Hypo	ENSSSCG00000010999	SMU1|gi|84370185|ref|NP_001033662.1|
chr10	33426127	33426604	0.3258	0.9231	-0.5974	-147.128	Hypo	ENSSSCG00000010999	SMU1|gi|84370185|ref|NP_001033662.1|
chr10	33426127	33426604	0.3258	0.9231	-0.5974	-147.128	Hypo	ENSSSCG00000010999	SMU1|gi|84370185|ref|NP_001033662.1|
chr10	3343849	3343964	0.5407	0.8569	-0.3162	-40.6217	Hypo	ENSSSCG00000010809	BRINP3|gi|545851921|ref|XP_005667971.1|
chr10	3344858	3345037	0.2257	0.6689	-0.4432	-38.1532	Hypo	ENSSSCG00000010809	BRINP3|gi|545851921|ref|XP_005667971.1|
chr10	3355005	3355420	0.3221	0.723	-0.401	-172.454	Hypo	ENSSSCG00000010809	BRINP3|gi|545851921|ref|XP_005667971.1|
chr10	33895542	33895996	0.2337	0.8763	-0.6426	-88.554	Hypo	ENSSSCG00000030408	DDX58|gi|157272171|gb|ABV26717.1|
chr10	33895542	33895996	0.2337	0.8763	-0.6426	-88.554	Hypo	ENSSSCG00000030408	DDX58|gi|157272171|gb|ABV26717.1|
chr10	33932260	33932696	0.2994	0.9231	-0.6237	-102.739	Hypo	ENSSSCG00000030408	DDX58|gi|157272171|gb|ABV26717.1|
chr10	33932260	33932696	0.2994	0.9231	-0.6237	-102.739	Hypo	ENSSSCG00000030408	DDX58|gi|157272171|gb|ABV26717.1|
chr10	33932260	33932696	0.2994	0.9231	-0.6237	-102.739	Hypo	ENSSSCG00000030408	DDX58|gi|157272171|gb|ABV26717.1|
chr10	33932260	33932696	0.2994	0.9231	-0.6237	-102.739	Hypo	ENSSSCG00000030408	DDX58|gi|157272171|gb|ABV26717.1|
chr10	33932260	33932696	0.2994	0.9231	-0.6237	-102.739	Hypo	ENSSSCG00000030408	DDX58|gi|157272171|gb|ABV26717.1|
chr10	33961183	33961575	0.0298	0.4739	-0.4441	-70.2655	Hypo	ENSSSCG00000030408	DDX58|gi|157272171|gb|ABV26717.1|
chr10	33961183	33961575	0.0298	0.4739	-0.4441	-70.2655	Hypo	ENSSSCG00000023807	ACO1|gi|335296435|ref|XP_003357777.1|
chr10	33961183	33961575	0.0298	0.4739	-0.4441	-70.2655	Hypo	ENSSSCG00000023807	ACO1|gi|335296435|ref|XP_003357777.1|
chr10	33967911	33968261	0.0508	0.6812	-0.6304	-80.9025	Hypo	ENSSSCG00000023807	ACO1|gi|335296435|ref|XP_003357777.1|
chr10	33989818	33990257	0.2298	0.8482	-0.6184	-107.46	Hypo	ENSSSCG00000023807	ACO1|gi|335296435|ref|XP_003357777.1|
chr10	33998732	33998808	0.6429	0.9428	-0.2999	-51.4146	Hypo	ENSSSCG00000023807	ACO1|gi|335296435|ref|XP_003357777.1|
chr10	35606095	35606226	0.0549	0.5462	-0.4913	-39.3381	Hypo	ENSSSCG00000032000	NA|.
chr10	35690123	35690308	0.154	0.7423	-0.5883	-27.8156	Hypo	ENSSSCG00000032000	NA|.
chr10	35705834	35705966	0.0589	0.4908	-0.4319	-24.1926	Hypo	ENSSSCG00000032000	NA|.
chr10	38401464	38401671	0.1182	0.892	-0.7738	-51.5804	Hypo	ENSSSCG00000011010	C9orf72|gi|311265622|ref|XP_003130743.1|
chr10	38401464	38401671	0.1182	0.892	-0.7738	-51.5804	Hypo	ENSSSCG00000011010	C9orf72|gi|311265622|ref|XP_003130743.1|
chr10	38401464	38401671	0.1182	0.892	-0.7738	-51.5804	Hypo	ENSSSCG00000011010	C9orf72|gi|311265622|ref|XP_003130743.1|
chr10	38401464	38401671	0.1182	0.892	-0.7738	-51.5804	Hypo	ENSSSCG00000011010	C9orf72|gi|311265622|ref|XP_003130743.1|
chr10	38441392	38441655	0.3478	0.6988	-0.3509	-23.9655	Hypo	ENSSSCG00000038811	MOB3B|gi|114051049|ref|NP_001039956.1|
chr10	38482510	38482925	0.1107	0.66	-0.5493	-57.9948	Hypo	ENSSSCG00000038811	MOB3B|gi|114051049|ref|NP_001039956.1|
chr10	38520799	38521398	0.2476	0.7709	-0.5233	-284.307	Hypo	ENSSSCG00000038811	MOB3B|gi|114051049|ref|NP_001039956.1|
chr10	38532260	38532806	0.1534	0.7752	-0.6218	-214.456	Hypo	ENSSSCG00000038811	MOB3B|gi|114051049|ref|NP_001039956.1|
chr10	38552038	38552263	0.1866	0.6222	-0.4356	-68.2886	Hypo	ENSSSCG00000038811	MOB3B|gi|114051049|ref|NP_001039956.1|
chr10	38567161	38567472	0.1145	0.6683	-0.5538	-61.5907	Hypo	ENSSSCG00000038811	MOB3B|gi|114051049|ref|NP_001039956.1|
chr10	38624830	38624884	0.5671	0.167	0.4001	52.5759	Hyper	ENSSSCG00000038811	MOB3B|gi|114051049|ref|NP_001039956.1|
chr10	38666558	38666631	0.5447	0.8442	-0.2995	-64.0301	Hypo	ENSSSCG00000038811	MOB3B|gi|114051049|ref|NP_001039956.1|
chr10	38666697	38666925	0.304	0.7039	-0.4	-60.4884	Hypo	ENSSSCG00000038811	MOB3B|gi|114051049|ref|NP_001039956.1|
chr10	38676113	38676243	0.3605	0.763	-0.4025	-37.6907	Hypo	ENSSSCG00000038811	MOB3B|gi|114051049|ref|NP_001039956.1|
chr10	38833910	38834920	0.3851	0.9471	-0.562	-151.733	Hypo	ENSSSCG00000026552	MFSD14B|gi|343432631|ref|NP_001230329.1|
chr10	38833910	38834920	0.3851	0.9471	-0.562	-151.733	Hypo	ENSSSCG00000026552	MFSD14B|gi|343432631|ref|NP_001230329.1|
chr10	38844420	38845401	0.183	0.9116	-0.7287	-210.981	Hypo	ENSSSCG00000026552	MFSD14B|gi|343432631|ref|NP_001230329.1|
chr10	38866134	38866350	0.5141	0.962	-0.4479	-217.81	Hypo	ENSSSCG00000026552	MFSD14B|gi|343432631|ref|NP_001230329.1|
chr10	38887892	38888120	0.1894	0.5815	-0.3921	-87.8627	Hypo	ENSSSCG00000026552	MFSD14B|gi|343432631|ref|NP_001230329.1|
chr10	38968792	38968959	0.2464	0.969	-0.7226	-46.1996	Hypo	ENSSSCG00000036524	NA|.
chr10	38968792	38968959	0.2464	0.969	-0.7226	-46.1996	Hypo	ENSSSCG00000028655	NA|gi|472396545|ref|XP_004417497.1|
chr10	38972258	38972539	0.2532	0.8322	-0.579	-59.8283	Hypo	ENSSSCG00000036524	NA|.
chr10	38972258	38972539	0.2532	0.8322	-0.579	-59.8283	Hypo	ENSSSCG00000028655	NA|gi|472396545|ref|XP_004417497.1|
chr10	38972890	38973133	0.3943	0.9251	-0.5309	-41.8707	Hypo	ENSSSCG00000028655	NA|gi|472396545|ref|XP_004417497.1|
chr10	38973866	38975127	0.4072	0.9479	-0.5407	-192.098	Hypo	ENSSSCG00000028655	NA|gi|472396545|ref|XP_004417497.1|
chr10	38983208	38984030	0.1726	0.9627	-0.7901	-297.237	Hypo	ENSSSCG00000028655	NA|gi|472396545|ref|XP_004417497.1|
chr10	38993339	38993591	0.1999	0.9007	-0.7008	-68.309	Hypo	ENSSSCG00000028655	NA|gi|472396545|ref|XP_004417497.1|
chr10	38995497	38995691	0.0776	0.931	-0.8534	-112.252	Hypo	ENSSSCG00000028655	NA|gi|472396545|ref|XP_004417497.1|
chr10	38997081	38997239	0.5308	0.9485	-0.4178	-58.5195	Hypo	ENSSSCG00000028655	NA|gi|472396545|ref|XP_004417497.1|
chr10	39001162	39003299	0.1316	0.911	-0.7794	-389.73	Hypo	ENSSSCG00000028655	NA|gi|472396545|ref|XP_004417497.1|
chr10	39001162	39003299	0.1316	0.911	-0.7794	-389.73	Hypo	ENSSSCG00000028655	NA|gi|472396545|ref|XP_004417497.1|
chr10	39105883	39106678	0.3095	0.8645	-0.555	-317.408	Hypo	ENSSSCG00000029783	MKX|gi|300796015|ref|NP_001179463.1|
chr10	39106829	39106883	0.7428	0.9714	-0.2286	-45.6471	Hypo	ENSSSCG00000029783	MKX|gi|300796015|ref|NP_001179463.1|
chr10	39123310	39123547	0.5744	0.9619	-0.3876	-168.174	Hypo	ENSSSCG00000029783	MKX|gi|300796015|ref|NP_001179463.1|
chr10	39123787	39124169	0.4184	0.782	-0.3636	-118.833	Hypo	ENSSSCG00000029783	MKX|gi|300796015|ref|NP_001179463.1|
chr10	39124398	39125573	0.1573	0.628	-0.4707	-186.876	Hypo	ENSSSCG00000029783	MKX|gi|300796015|ref|NP_001179463.1|
chr10	39143779	39144215	0.1097	0.7104	-0.6007	-64.7985	Hypo	ENSSSCG00000029783	MKX|gi|300796015|ref|NP_001179463.1|
chr10	39153003	39153674	0.0881	0.5339	-0.4458	-215.897	Hypo	ENSSSCG00000029783	MKX|gi|300796015|ref|NP_001179463.1|
chr10	39156910	39157173	0.6298	0.9452	-0.3154	-132.498	Hypo	ENSSSCG00000029783	MKX|gi|300796015|ref|NP_001179463.1|
chr10	39166223	39166504	0.3947	0.8372	-0.4425	-63.3345	Hypo	ENSSSCG00000029783	MKX|gi|300796015|ref|NP_001179463.1|
chr10	39276368	39276669	0.2881	0.8361	-0.548	-79.3465	Hypo	ENSSSCG00000011069	ARMC4|gi|545853584|ref|XP_005656871.1|
chr10	39276368	39276669	0.2881	0.8361	-0.548	-79.3465	Hypo	ENSSSCG00000011069	ARMC4|gi|545853584|ref|XP_005656871.1|
chr10	39276368	39276669	0.2881	0.8361	-0.548	-79.3465	Hypo	ENSSSCG00000011069	ARMC4|gi|545853584|ref|XP_005656871.1|
chr10	39276368	39276669	0.2881	0.8361	-0.548	-79.3465	Hypo	ENSSSCG00000011069	ARMC4|gi|545853584|ref|XP_005656871.1|
chr10	39286472	39286673	0.576	0.8849	-0.3089	-89.5529	Hypo	ENSSSCG00000011069	ARMC4|gi|545853584|ref|XP_005656871.1|
chr10	39296107	39296723	0.0975	0.8418	-0.7443	-195.459	Hypo	ENSSSCG00000011069	ARMC4|gi|545853584|ref|XP_005656871.1|
chr10	39353358	39353441	0.217	0.7471	-0.5301	-23.0947	Hypo	ENSSSCG00000011069	ARMC4|gi|545853584|ref|XP_005656871.1|
chr10	39382534	39382823	0.1543	0.6309	-0.4766	-34.436	Hypo	ENSSSCG00000011069	ARMC4|gi|545853584|ref|XP_005656871.1|
chr10	39382534	39382823	0.1543	0.6309	-0.4766	-34.436	Hypo	ENSSSCG00000011069	ARMC4|gi|545853584|ref|XP_005656871.1|
chr10	39547403	39547510	0.0265	0.5795	-0.553	-49.0179	Hypo	ENSSSCG00000011070	MPP7|gi|927186597|ref|XP_013845181.1|
chr10	39553854	39553935	0.6384	0.2076	0.4308	44.7769	Hyper	ENSSSCG00000011070	MPP7|gi|927186597|ref|XP_013845181.1|
chr10	39554386	39554599	0.4403	0.7703	-0.3299	-110.881	Hypo	ENSSSCG00000011070	MPP7|gi|927186597|ref|XP_013845181.1|
chr10	39594404	39594689	0.3816	0.8158	-0.4342	-138.306	Hypo	ENSSSCG00000011070	MPP7|gi|927186597|ref|XP_013845181.1|
chr10	39594404	39594689	0.3816	0.8158	-0.4342	-138.306	Hypo	ENSSSCG00000011070	MPP7|gi|927186597|ref|XP_013845181.1|
chr10	39595947	39596159	0.1255	0.8135	-0.688	-142.083	Hypo	ENSSSCG00000011070	MPP7|gi|927186597|ref|XP_013845181.1|
chr10	39595947	39596159	0.1255	0.8135	-0.688	-142.083	Hypo	ENSSSCG00000011070	MPP7|gi|927186597|ref|XP_013845181.1|
chr10	39603475	39604346	0.0359	0.8427	-0.8068	-292.423	Hypo	ENSSSCG00000011070	MPP7|gi|927186597|ref|XP_013845181.1|
chr10	39603475	39604346	0.0359	0.8427	-0.8068	-292.423	Hypo	ENSSSCG00000011070	MPP7|gi|927186597|ref|XP_013845181.1|
chr10	39607787	39608204	0.6768	0.2579	0.4189	95.2716	Hyper	ENSSSCG00000011070	MPP7|gi|927186597|ref|XP_013845181.1|
chr10	39607787	39608204	0.6768	0.2579	0.4189	95.2716	Hyper	ENSSSCG00000011070	MPP7|gi|927186597|ref|XP_013845181.1|
chr10	39607787	39608204	0.6768	0.2579	0.4189	95.2716	Hyper	ENSSSCG00000011070	MPP7|gi|927186597|ref|XP_013845181.1|
chr10	39637756	39637906	0.2489	0.7511	-0.5022	-34.5791	Hypo	ENSSSCG00000011070	MPP7|gi|927186597|ref|XP_013845181.1|
chr10	39637756	39637906	0.2489	0.7511	-0.5022	-34.5791	Hypo	ENSSSCG00000011070	MPP7|gi|927186597|ref|XP_013845181.1|
chr10	39637756	39637906	0.2489	0.7511	-0.5022	-34.5791	Hypo	ENSSSCG00000011070	MPP7|gi|927186597|ref|XP_013845181.1|
chr10	39653108	39653503	0.2899	0.902	-0.6121	-156.268	Hypo	ENSSSCG00000011070	MPP7|gi|927186597|ref|XP_013845181.1|
chr10	39653108	39653503	0.2899	0.902	-0.6121	-156.268	Hypo	ENSSSCG00000011070	MPP7|gi|927186597|ref|XP_013845181.1|
chr10	39653108	39653503	0.2899	0.902	-0.6121	-156.268	Hypo	ENSSSCG00000011070	MPP7|gi|927186597|ref|XP_013845181.1|
chr10	39663282	39663422	0.2417	0.8003	-0.5586	-53.0924	Hypo	ENSSSCG00000011070	MPP7|gi|927186597|ref|XP_013845181.1|
chr10	39663282	39663422	0.2417	0.8003	-0.5586	-53.0924	Hypo	ENSSSCG00000011070	MPP7|gi|927186597|ref|XP_013845181.1|
chr10	39663282	39663422	0.2417	0.8003	-0.5586	-53.0924	Hypo	ENSSSCG00000011070	MPP7|gi|927186597|ref|XP_013845181.1|
chr10	39699364	39699832	0.2652	0.8938	-0.6286	-123.516	Hypo	ENSSSCG00000011070	MPP7|gi|927186597|ref|XP_013845181.1|
chr10	39699364	39699832	0.2652	0.8938	-0.6286	-123.516	Hypo	ENSSSCG00000011070	MPP7|gi|927186597|ref|XP_013845181.1|
chr10	39699364	39699832	0.2652	0.8938	-0.6286	-123.516	Hypo	ENSSSCG00000011070	MPP7|gi|927186597|ref|XP_013845181.1|
chr10	39715401	39715687	0.1752	0.6061	-0.431	-70.8261	Hypo	ENSSSCG00000011070	MPP7|gi|927186597|ref|XP_013845181.1|
chr10	39741296	39741876	0.2085	0.8641	-0.6557	-158.496	Hypo	ENSSSCG00000011070	MPP7|gi|927186597|ref|XP_013845181.1|
chr10	39742113	39745541	0.2068	0.6948	-0.488	-933.963	Hypo	ENSSSCG00000011070	MPP7|gi|927186597|ref|XP_013845181.1|
chr10	39742113	39745541	0.2068	0.6948	-0.488	-933.963	Hypo	ENSSSCG00000011070	MPP7|gi|927186597|ref|XP_013845181.1|
chr10	39742113	39745541	0.2068	0.6948	-0.488	-933.963	Hypo	ENSSSCG00000011070	MPP7|gi|927186597|ref|XP_013845181.1|
chr10	39742113	39745541	0.2068	0.6948	-0.488	-933.963	Hypo	ENSSSCG00000011070	MPP7|gi|927186597|ref|XP_013845181.1|
chr10	39755926	39756706	0.1556	0.7622	-0.6066	-255.466	Hypo	ENSSSCG00000011070	MPP7|gi|927186597|ref|XP_013845181.1|
chr10	39770900	39770997	0.3428	0.7754	-0.4326	-66.8141	Hypo	ENSSSCG00000011070	MPP7|gi|927186597|ref|XP_013845181.1|
chr10	39795788	39795868	0.4709	0.8605	-0.3896	-36.8962	Hypo	ENSSSCG00000011070	MPP7|gi|927186597|ref|XP_013845181.1|
chr10	39952159	39952547	0.3166	0.906	-0.5893	-38.653	Hypo	ENSSSCG00000011013	WAC|gi|927186102|ref|XP_003130752.4|
chr10	39953892	39954885	0.493	0.9237	-0.4307	-359.822	Hypo	ENSSSCG00000011013	WAC|gi|927186102|ref|XP_003130752.4|
chr10	39953892	39954885	0.493	0.9237	-0.4307	-359.822	Hypo	chr10:39953811:39954030|CGI	NA
chr10	39965508	39965695	0.5222	0.9609	-0.4387	-39.9129	Hypo	ENSSSCG00000011013	WAC|gi|927186102|ref|XP_003130752.4|
chr10	39975057	39975369	0.278	0.9574	-0.6794	-36.7597	Hypo	ENSSSCG00000011013	WAC|gi|927186102|ref|XP_003130752.4|
chr10	39994487	39994700	0.1059	0.7446	-0.6387	-57.8027	Hypo	ENSSSCG00000011013	WAC|gi|927186102|ref|XP_003130752.4|
chr10	39994487	39994700	0.1059	0.7446	-0.6387	-57.8027	Hypo	ENSSSCG00000011013	WAC|gi|927186102|ref|XP_003130752.4|
chr10	40001481	40003046	0.3732	0.9137	-0.5406	-280.596	Hypo	ENSSSCG00000011013	WAC|gi|927186102|ref|XP_003130752.4|
chr10	40001481	40003046	0.3732	0.9137	-0.5406	-280.596	Hypo	ENSSSCG00000011013	WAC|gi|927186102|ref|XP_003130752.4|
chr10	40557051	40557280	0.2641	0.6675	-0.4034	-59.56	Hypo	ENSSSCG00000036394	NA|.
chr10	40560662	40560719	0.5665	0.8776	-0.3112	-50.0001	Hypo	ENSSSCG00000036394	NA|.
chr10	40579815	40579948	0.3395	0.7504	-0.4109	-60.5405	Hypo	ENSSSCG00000036394	NA|.
chr10	40713759	40714669	0.1088	0.7204	-0.6116	-361.403	Hypo	ENSSSCG00000020705	MAP3K8|gi|927186127|ref|XP_013835663.1|
chr10	40713759	40714669	0.1088	0.7204	-0.6116	-361.403	Hypo	ENSSSCG00000020705	MAP3K8|gi|927186127|ref|XP_013835663.1|
chr10	40713759	40714669	0.1088	0.7204	-0.6116	-361.403	Hypo	ENSSSCG00000020705	MAP3K8|gi|927186127|ref|XP_013835663.1|
chr10	40713759	40714669	0.1088	0.7204	-0.6116	-361.403	Hypo	ENSSSCG00000020705	MAP3K8|gi|927186127|ref|XP_013835663.1|
chr10	40713759	40714669	0.1088	0.7204	-0.6116	-361.403	Hypo	ENSSSCG00000020705	MAP3K8|gi|927186127|ref|XP_013835663.1|
chr10	40713759	40714669	0.1088	0.7204	-0.6116	-361.403	Hypo	ENSSSCG00000020705	MAP3K8|gi|927186127|ref|XP_013835663.1|
chr10	40762549	40762650	0.0654	0.6584	-0.593	-27.8491	Hypo	ENSSSCG00000011018	MTPAP|gi|952009210|ref|NP_001304011.1|
chr10	40772698	40773258	0.3412	0.9583	-0.6171	-178.547	Hypo	ENSSSCG00000011018	MTPAP|gi|952009210|ref|NP_001304011.1|
chr10	40781677	40782084	0.4658	0.9177	-0.4519	-70.5723	Hypo	ENSSSCG00000011018	MTPAP|gi|952009210|ref|NP_001304011.1|
chr10	40791513	40791746	0.5569	0.1761	0.3808	22.2179	Hyper	ENSSSCG00000011018	MTPAP|gi|952009210|ref|NP_001304011.1|
chr10	40791513	40791746	0.5569	0.1761	0.3808	22.2179	Hyper	ENSSSCG00000011018	MTPAP|gi|952009210|ref|NP_001304011.1|
chr10	40791513	40791746	0.5569	0.1761	0.3808	22.2179	Hyper	ENSSSCG00000011018	MTPAP|gi|952009210|ref|NP_001304011.1|
chr10	40791513	40791746	0.5569	0.1761	0.3808	22.2179	Hyper	ENSSSCG00000011018	MTPAP|gi|952009210|ref|NP_001304011.1|
chr10	40791915	40792000	0.7807	0.4455	0.3351	49.1635	Hyper	ENSSSCG00000011018	MTPAP|gi|952009210|ref|NP_001304011.1|
chr10	40791915	40792000	0.7807	0.4455	0.3351	49.1635	Hyper	ENSSSCG00000011018	MTPAP|gi|952009210|ref|NP_001304011.1|
chr10	40791915	40792000	0.7807	0.4455	0.3351	49.1635	Hyper	ENSSSCG00000011018	MTPAP|gi|952009210|ref|NP_001304011.1|
chr10	40791915	40792000	0.7807	0.4455	0.3351	49.1635	Hyper	ENSSSCG00000011018	MTPAP|gi|952009210|ref|NP_001304011.1|
chr10	40953658	40954226	0.2043	0.5852	-0.3809	-273.793	Hypo	ENSSSCG00000011020	JCAD|gi|350589501|ref|XP_003130754.3|
chr10	40953658	40954226	0.2043	0.5852	-0.3809	-273.793	Hypo	chr10:40952583:40953660|CGI	NA
chr10	40953658	40954226	0.2043	0.5852	-0.3809	-273.793	Hypo	ENSSSCG00000011020	JCAD|gi|350589501|ref|XP_003130754.3|
chr10	40954893	40956563	0.4229	0.9225	-0.4997	-176.423	Hypo	ENSSSCG00000011020	JCAD|gi|350589501|ref|XP_003130754.3|
chr10	40954893	40956563	0.4229	0.9225	-0.4997	-176.423	Hypo	ENSSSCG00000011020	JCAD|gi|350589501|ref|XP_003130754.3|
chr10	40957019	40957874	0.0771	0.5901	-0.513	-69.265	Hypo	ENSSSCG00000011020	JCAD|gi|350589501|ref|XP_003130754.3|
chr10	40957019	40957874	0.0771	0.5901	-0.513	-69.265	Hypo	ENSSSCG00000011020	JCAD|gi|350589501|ref|XP_003130754.3|
chr10	40961422	40962436	0.3612	0.8832	-0.522	-299.681	Hypo	ENSSSCG00000011020	JCAD|gi|350589501|ref|XP_003130754.3|
chr10	40961422	40962436	0.3612	0.8832	-0.522	-299.681	Hypo	ENSSSCG00000011020	JCAD|gi|350589501|ref|XP_003130754.3|
chr10	40967456	40968001	0.3854	0.8569	-0.4715	-241.829	Hypo	ENSSSCG00000011020	JCAD|gi|350589501|ref|XP_003130754.3|
chr10	40996234	40996464	0.6878	0.2734	0.4144	54.3676	Hyper	ENSSSCG00000011020	JCAD|gi|350589501|ref|XP_003130754.3|
chr10	40996234	40996464	0.6878	0.2734	0.4144	54.3676	Hyper	ENSSSCG00000011020	JCAD|gi|350589501|ref|XP_003130754.3|
chr10	40996234	40996464	0.6878	0.2734	0.4144	54.3676	Hyper	ENSSSCG00000011020	JCAD|gi|350589501|ref|XP_003130754.3|
chr10	40996234	40996464	0.6878	0.2734	0.4144	54.3676	Hyper	ENSSSCG00000011020	JCAD|gi|350589501|ref|XP_003130754.3|
chr10	40996234	40996464	0.6878	0.2734	0.4144	54.3676	Hyper	ENSSSCG00000011020	JCAD|gi|350589501|ref|XP_003130754.3|
chr10	40996234	40996464	0.6878	0.2734	0.4144	54.3676	Hyper	ENSSSCG00000011020	JCAD|gi|350589501|ref|XP_003130754.3|
chr10	41182719	41183725	0.1859	0.7614	-0.5754	-464.194	Hypo	ENSSSCG00000011022	SVIL|gi|927186175|ref|XP_005668149.2|
chr10	41182719	41183725	0.1859	0.7614	-0.5754	-464.194	Hypo	ENSSSCG00000011022	SVIL|gi|927186175|ref|XP_005668149.2|
chr10	41182719	41183725	0.1859	0.7614	-0.5754	-464.194	Hypo	ENSSSCG00000011022	SVIL|gi|927186175|ref|XP_005668149.2|
chr10	41202843	41202974	0.4176	0.9295	-0.5119	-25.8976	Hypo	ENSSSCG00000011022	SVIL|gi|927186175|ref|XP_005668149.2|
chr10	41202843	41202974	0.4176	0.9295	-0.5119	-25.8976	Hypo	ENSSSCG00000011022	SVIL|gi|927186175|ref|XP_005668149.2|
chr10	41202843	41202974	0.4176	0.9295	-0.5119	-25.8976	Hypo	ENSSSCG00000011022	SVIL|gi|927186175|ref|XP_005668149.2|
chr10	41207688	41208229	0.3746	0.8482	-0.4737	-97.6172	Hypo	ENSSSCG00000011022	SVIL|gi|927186175|ref|XP_005668149.2|
chr10	41207688	41208229	0.3746	0.8482	-0.4737	-97.6172	Hypo	ENSSSCG00000011022	SVIL|gi|927186175|ref|XP_005668149.2|
chr10	41207688	41208229	0.3746	0.8482	-0.4737	-97.6172	Hypo	ENSSSCG00000011022	SVIL|gi|927186175|ref|XP_005668149.2|
chr10	41226472	41226654	0.5982	0.897	-0.2988	-121.683	Hypo	ENSSSCG00000011022	SVIL|gi|927186175|ref|XP_005668149.2|
chr10	41226472	41226654	0.5982	0.897	-0.2988	-121.683	Hypo	ENSSSCG00000011022	SVIL|gi|927186175|ref|XP_005668149.2|
chr10	41226472	41226654	0.5982	0.897	-0.2988	-121.683	Hypo	ENSSSCG00000011022	SVIL|gi|927186175|ref|XP_005668149.2|
chr10	41240523	41240607	0.6913	0.9409	-0.2496	-42.855	Hypo	ENSSSCG00000011022	SVIL|gi|927186175|ref|XP_005668149.2|
chr10	41245406	41245483	0.4548	0.8395	-0.3847	-26.2141	Hypo	ENSSSCG00000011022	SVIL|gi|927186175|ref|XP_005668149.2|
chr10	41245878	41245953	0.5271	0.8569	-0.3298	-26.0421	Hypo	ENSSSCG00000011022	SVIL|gi|927186175|ref|XP_005668149.2|
chr10	41253806	41254046	0.3667	0.877	-0.5102	-46.0679	Hypo	ENSSSCG00000011022	SVIL|gi|927186175|ref|XP_005668149.2|
chr10	41313543	41313644	0.6217	0.962	-0.3402	-74.7696	Hypo	ENSSSCG00000011022	SVIL|gi|927186175|ref|XP_005668149.2|
chr10	41313543	41313644	0.6217	0.962	-0.3402	-74.7696	Hypo	ENSSSCG00000011022	SVIL|gi|927186175|ref|XP_005668149.2|
chr10	41313543	41313644	0.6217	0.962	-0.3402	-74.7696	Hypo	ENSSSCG00000011022	SVIL|gi|927186175|ref|XP_005668149.2|
chr10	41328973	41329417	0.1699	0.7611	-0.5911	-44.2131	Hypo	ENSSSCG00000011022	SVIL|gi|927186175|ref|XP_005668149.2|
chr10	41328973	41329417	0.1699	0.7611	-0.5911	-44.2131	Hypo	ENSSSCG00000011022	SVIL|gi|927186175|ref|XP_005668149.2|
chr10	41328973	41329417	0.1699	0.7611	-0.5911	-44.2131	Hypo	ENSSSCG00000011022	SVIL|gi|927186175|ref|XP_005668149.2|
chr10	41358467	41358553	0.4003	0.9713	-0.5709	-50.6365	Hypo	ENSSSCG00000011022	SVIL|gi|927186175|ref|XP_005668149.2|
chr10	41364471	41364893	0.4162	0.8738	-0.4576	-33.595	Hypo	ENSSSCG00000011022	SVIL|gi|927186175|ref|XP_005668149.2|
chr10	41364471	41364893	0.4162	0.8738	-0.4576	-33.595	Hypo	ENSSSCG00000011022	SVIL|gi|927186175|ref|XP_005668149.2|
chr10	41382184	41382459	0.4672	0.8309	-0.3637	-88.2218	Hypo	ENSSSCG00000011022	SVIL|gi|927186175|ref|XP_005668149.2|
chr10	41382184	41382459	0.4672	0.8309	-0.3637	-88.2218	Hypo	ENSSSCG00000011022	SVIL|gi|927186175|ref|XP_005668149.2|
chr10	41382184	41382459	0.4672	0.8309	-0.3637	-88.2218	Hypo	ENSSSCG00000011022	SVIL|gi|927186175|ref|XP_005668149.2|
chr10	41382184	41382459	0.4672	0.8309	-0.3637	-88.2218	Hypo	ENSSSCG00000011022	SVIL|gi|927186175|ref|XP_005668149.2|
chr10	41382184	41382459	0.4672	0.8309	-0.3637	-88.2218	Hypo	ENSSSCG00000011022	SVIL|gi|927186175|ref|XP_005668149.2|
chr10	41397989	41398202	0.3647	0.8471	-0.4825	-53.4794	Hypo	ENSSSCG00000011022	SVIL|gi|927186175|ref|XP_005668149.2|
chr10	41415414	41415553	0.4459	0.8325	-0.3866	-22.8154	Hypo	ENSSSCG00000011022	SVIL|gi|927186175|ref|XP_005668149.2|
chr10	41415414	41415553	0.4459	0.8325	-0.3866	-22.8154	Hypo	ENSSSCG00000011022	SVIL|gi|927186175|ref|XP_005668149.2|
chr10	41415414	41415553	0.4459	0.8325	-0.3866	-22.8154	Hypo	ENSSSCG00000011022	SVIL|gi|927186175|ref|XP_005668149.2|
chr10	41443977	41444062	0.414	0.7243	-0.3103	-83.5595	Hypo	ENSSSCG00000011022	SVIL|gi|927186175|ref|XP_005668149.2|
chr10	41612935	41613032	0.4738	0.8865	-0.4127	-40.92	Hypo	ENSSSCG00000011023	ZNF438|gi|927186191|ref|XP_005656865.2|
chr10	41612935	41613032	0.4738	0.8865	-0.4127	-40.92	Hypo	ENSSSCG00000011023	ZNF438|gi|927186191|ref|XP_005656865.2|
chr10	41612935	41613032	0.4738	0.8865	-0.4127	-40.92	Hypo	ENSSSCG00000011023	ZNF438|gi|927186191|ref|XP_005656865.2|
chr10	41614813	41615560	0.4065	0.8991	-0.4927	-108.156	Hypo	ENSSSCG00000011023	ZNF438|gi|927186191|ref|XP_005656865.2|
chr10	41614813	41615560	0.4065	0.8991	-0.4927	-108.156	Hypo	ENSSSCG00000011023	ZNF438|gi|927186191|ref|XP_005656865.2|
chr10	41614813	41615560	0.4065	0.8991	-0.4927	-108.156	Hypo	ENSSSCG00000011023	ZNF438|gi|927186191|ref|XP_005656865.2|
chr10	41623936	41624064	0.266	0.8814	-0.6153	-125.822	Hypo	ENSSSCG00000011023	ZNF438|gi|927186191|ref|XP_005656865.2|
chr10	41623936	41624064	0.266	0.8814	-0.6153	-125.822	Hypo	ENSSSCG00000011023	ZNF438|gi|927186191|ref|XP_005656865.2|
chr10	41623936	41624064	0.266	0.8814	-0.6153	-125.822	Hypo	ENSSSCG00000011023	ZNF438|gi|927186191|ref|XP_005656865.2|
chr10	41656969	41657167	0.3324	0.6954	-0.3629	-51.6703	Hypo	ENSSSCG00000011023	ZNF438|gi|927186191|ref|XP_005656865.2|
chr10	41656969	41657167	0.3324	0.6954	-0.3629	-51.6703	Hypo	ENSSSCG00000011023	ZNF438|gi|927186191|ref|XP_005656865.2|
chr10	41656969	41657167	0.3324	0.6954	-0.3629	-51.6703	Hypo	ENSSSCG00000011023	ZNF438|gi|927186191|ref|XP_005656865.2|
chr10	41666072	41666471	0.2444	0.8205	-0.5762	-93.9608	Hypo	ENSSSCG00000011023	ZNF438|gi|927186191|ref|XP_005656865.2|
chr10	41666072	41666471	0.2444	0.8205	-0.5762	-93.9608	Hypo	ENSSSCG00000011023	ZNF438|gi|927186191|ref|XP_005656865.2|
chr10	41666072	41666471	0.2444	0.8205	-0.5762	-93.9608	Hypo	ENSSSCG00000011023	ZNF438|gi|927186191|ref|XP_005656865.2|
chr10	41710239	41710361	0.3763	0.9371	-0.5609	-53.4234	Hypo	ENSSSCG00000011023	ZNF438|gi|927186191|ref|XP_005656865.2|
chr10	41710239	41710361	0.3763	0.9371	-0.5609	-53.4234	Hypo	ENSSSCG00000011023	ZNF438|gi|927186191|ref|XP_005656865.2|
chr10	41744013	41744432	0.5113	0.9092	-0.3979	-127.061	Hypo	ENSSSCG00000011023	ZNF438|gi|927186191|ref|XP_005656865.2|
chr10	41760407	41762718	0.2601	0.904	-0.6439	-362.028	Hypo	ENSSSCG00000011023	ZNF438|gi|927186191|ref|XP_005656865.2|
chr10	42144765	42145433	0.2567	0.7491	-0.4925	-80.9328	Hypo	ENSSSCG00000011025	ZEB1|gi|831220884|ref|XP_012658799.1|
chr10	42144765	42145433	0.2567	0.7491	-0.4925	-80.9328	Hypo	ENSSSCG00000011025	ZEB1|gi|831220884|ref|XP_012658799.1|
chr10	42168950	42169305	0.3169	0.9769	-0.66	-34.2999	Hypo	ENSSSCG00000011025	ZEB1|gi|831220884|ref|XP_012658799.1|
chr10	42168950	42169305	0.3169	0.9769	-0.66	-34.2999	Hypo	ENSSSCG00000011025	ZEB1|gi|831220884|ref|XP_012658799.1|
chr10	42184635	42184856	0.4785	0.8943	-0.4158	-43.8134	Hypo	ENSSSCG00000011025	ZEB1|gi|831220884|ref|XP_012658799.1|
chr10	42184635	42184856	0.4785	0.8943	-0.4158	-43.8134	Hypo	ENSSSCG00000011025	ZEB1|gi|831220884|ref|XP_012658799.1|
chr10	42458560	42459817	0.1659	0.9235	-0.7576	-1019.46	Hypo	ENSSSCG00000011026	ARHGAP12|gi|927186269|ref|XP_013835674.1|
chr10	42458560	42459817	0.1659	0.9235	-0.7576	-1019.46	Hypo	ENSSSCG00000011026	ARHGAP12|gi|927186269|ref|XP_013835674.1|
chr10	42458560	42459817	0.1659	0.9235	-0.7576	-1019.46	Hypo	ENSSSCG00000011026	ARHGAP12|gi|927186269|ref|XP_013835674.1|
chr10	42458560	42459817	0.1659	0.9235	-0.7576	-1019.46	Hypo	ENSSSCG00000011026	ARHGAP12|gi|927186269|ref|XP_013835674.1|
chr10	42458560	42459817	0.1659	0.9235	-0.7576	-1019.46	Hypo	ENSSSCG00000011026	ARHGAP12|gi|927186269|ref|XP_013835674.1|
chr10	42458560	42459817	0.1659	0.9235	-0.7576	-1019.46	Hypo	ENSSSCG00000011026	ARHGAP12|gi|927186269|ref|XP_013835674.1|
chr10	42458560	42459817	0.1659	0.9235	-0.7576	-1019.46	Hypo	ENSSSCG00000011026	ARHGAP12|gi|927186269|ref|XP_013835674.1|
chr10	42458560	42459817	0.1659	0.9235	-0.7576	-1019.46	Hypo	ENSSSCG00000011026	ARHGAP12|gi|927186269|ref|XP_013835674.1|
chr10	42458560	42459817	0.1659	0.9235	-0.7576	-1019.46	Hypo	ENSSSCG00000011026	ARHGAP12|gi|927186269|ref|XP_013835674.1|
chr10	42458560	42459817	0.1659	0.9235	-0.7576	-1019.46	Hypo	ENSSSCG00000011026	ARHGAP12|gi|927186269|ref|XP_013835674.1|
chr10	42458560	42459817	0.1659	0.9235	-0.7576	-1019.46	Hypo	ENSSSCG00000011026	ARHGAP12|gi|927186269|ref|XP_013835674.1|
chr10	42458560	42459817	0.1659	0.9235	-0.7576	-1019.46	Hypo	ENSSSCG00000011026	ARHGAP12|gi|927186269|ref|XP_013835674.1|
chr10	42458560	42459817	0.1659	0.9235	-0.7576	-1019.46	Hypo	ENSSSCG00000011026	ARHGAP12|gi|927186269|ref|XP_013835674.1|
chr10	42458560	42459817	0.1659	0.9235	-0.7576	-1019.46	Hypo	ENSSSCG00000011026	ARHGAP12|gi|927186269|ref|XP_013835674.1|
chr10	42460672	42460846	0.6272	0.9643	-0.3371	-51.7169	Hypo	ENSSSCG00000011026	ARHGAP12|gi|927186269|ref|XP_013835674.1|
chr10	42460672	42460846	0.6272	0.9643	-0.3371	-51.7169	Hypo	ENSSSCG00000011026	ARHGAP12|gi|927186269|ref|XP_013835674.1|
chr10	42460672	42460846	0.6272	0.9643	-0.3371	-51.7169	Hypo	ENSSSCG00000011026	ARHGAP12|gi|927186269|ref|XP_013835674.1|
chr10	42479757	42479903	0.5853	0.932	-0.3467	-38.3369	Hypo	ENSSSCG00000011026	ARHGAP12|gi|927186269|ref|XP_013835674.1|
chr10	42479757	42479903	0.5853	0.932	-0.3467	-38.3369	Hypo	ENSSSCG00000011026	ARHGAP12|gi|927186269|ref|XP_013835674.1|
chr10	42479757	42479903	0.5853	0.932	-0.3467	-38.3369	Hypo	ENSSSCG00000011026	ARHGAP12|gi|927186269|ref|XP_013835674.1|
chr10	42501159	42501276	0.4133	0.9489	-0.5355	-27.8784	Hypo	ENSSSCG00000011026	ARHGAP12|gi|927186269|ref|XP_013835674.1|
chr10	42501159	42501276	0.4133	0.9489	-0.5355	-27.8784	Hypo	ENSSSCG00000011026	ARHGAP12|gi|927186269|ref|XP_013835674.1|
chr10	42501159	42501276	0.4133	0.9489	-0.5355	-27.8784	Hypo	ENSSSCG00000011026	ARHGAP12|gi|927186269|ref|XP_013835674.1|
chr10	42541135	42541367	0.0862	0.7496	-0.6634	-104.687	Hypo	ENSSSCG00000011026	ARHGAP12|gi|927186269|ref|XP_013835674.1|
chr10	42543311	42543468	0.3056	0.9454	-0.6398	-134.321	Hypo	ENSSSCG00000011026	ARHGAP12|gi|927186269|ref|XP_013835674.1|
chr10	42555694	42555951	0.1431	0.804	-0.6609	-80.4289	Hypo	ENSSSCG00000011026	ARHGAP12|gi|927186269|ref|XP_013835674.1|
chr10	42563496	42563861	0.1698	0.5436	-0.3738	-143.715	Hypo	ENSSSCG00000011026	ARHGAP12|gi|927186269|ref|XP_013835674.1|
chr10	42573848	42573963	0.5088	0.8714	-0.3625	-68.5582	Hypo	ENSSSCG00000011026	ARHGAP12|gi|927186269|ref|XP_013835674.1|
chr10	42574057	42575060	0.2429	0.8618	-0.6189	-104.962	Hypo	ENSSSCG00000011026	ARHGAP12|gi|927186269|ref|XP_013835674.1|
chr10	42640194	42640312	0.6134	0.9438	-0.3305	-50.4131	Hypo	ENSSSCG00000011027	KIF5B|gi|511917298|ref|XP_004777926.1|
chr10	42662191	42662354	0.6351	0.9326	-0.2975	-30.899	Hypo	ENSSSCG00000011027	KIF5B|gi|511917298|ref|XP_004777926.1|
chr10	42665841	42666268	0.435	0.9701	-0.5351	-84.1804	Hypo	ENSSSCG00000011027	KIF5B|gi|511917298|ref|XP_004777926.1|
chr10	42665841	42666268	0.435	0.9701	-0.5351	-84.1804	Hypo	ENSSSCG00000011027	KIF5B|gi|511917298|ref|XP_004777926.1|
chr10	42689874	42690009	0.1322	0.8788	-0.7466	-41.6401	Hypo	ENSSSCG00000011027	KIF5B|gi|511917298|ref|XP_004777926.1|
chr10	42889579	42889879	0.3285	0.986	-0.6575	-59.5908	Hypo	ENSSSCG00000011028	EPC1|gi|545853358|ref|XP_005668156.1|
chr10	42889579	42889879	0.3285	0.986	-0.6575	-59.5908	Hypo	ENSSSCG00000011028	EPC1|gi|545853358|ref|XP_005668156.1|
chr10	42889579	42889879	0.3285	0.986	-0.6575	-59.5908	Hypo	ENSSSCG00000011028	EPC1|gi|545853358|ref|XP_005668156.1|
chr10	42918763	42918816	0.4045	0.8099	-0.4055	-27.6643	Hypo	ENSSSCG00000011028	EPC1|gi|545853358|ref|XP_005668156.1|
chr10	42918763	42918816	0.4045	0.8099	-0.4055	-27.6643	Hypo	ENSSSCG00000011028	EPC1|gi|545853358|ref|XP_005668156.1|
chr10	42963039	42963438	0.2911	0.7833	-0.4923	-103.816	Hypo	ENSSSCG00000036380	NA|gi|927186331|ref|XP_013835681.1|
chr10	43002273	43003075	0.2409	0.7004	-0.4595	-204.6	Hypo	ENSSSCG00000022045	PTCHD3|gi|593759028|ref|XP_007118272.1|
chr10	43002273	43003075	0.2409	0.7004	-0.4595	-204.6	Hypo	ENSSSCG00000022045	PTCHD3|gi|593759028|ref|XP_007118272.1|
chr10	43110362	43110415	0.4321	0.7838	-0.3517	-36.7291	Hypo	ENSSSCG00000011030	CUBN|gi|602697804|ref|XP_007460936.1|
chr10	43139135	43139459	0.3403	0.9429	-0.6026	-46.1246	Hypo	ENSSSCG00000011030	CUBN|gi|602697804|ref|XP_007460936.1|
chr10	43146610	43147080	0.5653	0.9455	-0.3802	-164.33	Hypo	ENSSSCG00000011030	CUBN|gi|602697804|ref|XP_007460936.1|
chr10	43149058	43149280	0.4546	0.9678	-0.5132	-26.0214	Hypo	ENSSSCG00000011030	CUBN|gi|602697804|ref|XP_007460936.1|
chr10	43184484	43184824	0.5654	0.9421	-0.3767	-36.7295	Hypo	ENSSSCG00000011030	CUBN|gi|602697804|ref|XP_007460936.1|
chr10	43226205	43226415	0.5839	0.9884	-0.4045	-36.1528	Hypo	ENSSSCG00000011030	CUBN|gi|602697804|ref|XP_007460936.1|
chr10	43231572	43231673	0.0999	0.6398	-0.5399	-26.3827	Hypo	ENSSSCG00000011030	CUBN|gi|602697804|ref|XP_007460936.1|
chr10	43273060	43273131	0.4099	0.1074	0.3025	60.7987	Hyper	ENSSSCG00000011030	CUBN|gi|602697804|ref|XP_007460936.1|
chr10	43279596	43279835	0.2897	0.778	-0.4883	-75.7929	Hypo	ENSSSCG00000011030	CUBN|gi|602697804|ref|XP_007460936.1|
chr10	43321346	43321687	0.0756	0.7815	-0.706	-184.468	Hypo	ENSSSCG00000011030	CUBN|gi|602697804|ref|XP_007460936.1|
chr10	43341962	43342338	0.0437	0.5212	-0.4774	-80.9066	Hypo	ENSSSCG00000011030	CUBN|gi|602697804|ref|XP_007460936.1|
chr10	43364734	43364921	0.3341	0.7716	-0.4375	-27.0097	Hypo	ENSSSCG00000011030	CUBN|gi|602697804|ref|XP_007460936.1|
chr10	43385777	43386156	0.3685	0.9254	-0.5569	-40.4482	Hypo	ENSSSCG00000011030	CUBN|gi|602697804|ref|XP_007460936.1|
chr10	43456605	43456827	0.4863	0.8937	-0.4074	-45.954	Hypo	ENSSSCG00000021309	TRDMT1|gi|242253856|ref|NP_001156357.1|
chr10	43521236	43521956	0.4167	0.0908	0.3259	312.595	Hyper	ENSSSCG00000011033	VIM|gi|545853401|ref|XP_005668163.1|
chr10	43521236	43521956	0.4167	0.0908	0.3259	312.595	Hyper	ENSSSCG00000011033	VIM|gi|545853401|ref|XP_005668163.1|
chr10	43521236	43521956	0.4167	0.0908	0.3259	312.595	Hyper	ENSSSCG00000011033	VIM|gi|545853401|ref|XP_005668163.1|
chr10	43521236	43521956	0.4167	0.0908	0.3259	312.595	Hyper	ENSSSCG00000011033	VIM|gi|545853401|ref|XP_005668163.1|
chr10	43521236	43521956	0.4167	0.0908	0.3259	312.595	Hyper	ENSSSCG00000011033	VIM|gi|545853401|ref|XP_005668163.1|
chr10	43625849	43626099	0.3548	0.7946	-0.4397	-55.2227	Hypo	ENSSSCG00000011034	ST8SIA6|gi|803278162|ref|XP_011998756.1|
chr10	43695648	43695923	0.1318	0.7588	-0.6271	-43.0393	Hypo	ENSSSCG00000011034	ST8SIA6|gi|803278162|ref|XP_011998756.1|
chr10	43719589	43719665	0.3575	0.747	-0.3895	-23.6045	Hypo	ENSSSCG00000011034	ST8SIA6|gi|803278162|ref|XP_011998756.1|
chr10	43935456	43935708	0.6462	0.9269	-0.2807	-95.5612	Hypo	chr10:43935659:43935878|CGI	NA
chr10	43945078	43945328	0.3195	0.8743	-0.5547	-120.228	Hypo	ENSSSCG00000011036	STAM|gi|927186397|ref|XP_003130772.4|
chr10	43945078	43945328	0.3195	0.8743	-0.5547	-120.228	Hypo	ENSSSCG00000011036	STAM|gi|927186397|ref|XP_003130772.4|
chr10	43953515	43954266	0.3837	0.8234	-0.4397	-136.591	Hypo	ENSSSCG00000011036	STAM|gi|927186397|ref|XP_003130772.4|
chr10	43971445	43971884	0.192	0.7634	-0.5714	-147.057	Hypo	ENSSSCG00000011036	STAM|gi|927186397|ref|XP_003130772.4|
chr10	43974279	43975355	0.3943	0.8916	-0.4973	-401.368	Hypo	ENSSSCG00000011036	STAM|gi|927186397|ref|XP_003130772.4|
chr10	43983165	43983629	0.2024	0.9332	-0.7309	-133.347	Hypo	ENSSSCG00000011036	STAM|gi|927186397|ref|XP_003130772.4|
chr10	43985247	43985578	0.2537	0.8034	-0.5497	-81.5819	Hypo	ENSSSCG00000011036	STAM|gi|927186397|ref|XP_003130772.4|
chr10	44067486	44067682	0.2356	0.7012	-0.4656	-35.4346	Hypo	ENSSSCG00000011037	TMEM236|gi|560989352|ref|XP_006216837.1|
chr10	44159384	44159463	0.6612	0.9252	-0.264	-54.8799	Hypo	ENSSSCG00000011038	MRC1|gi|363814526|ref|NP_001242898.1|
chr10	44209192	44209509	0.3079	0.788	-0.4802	-94.4753	Hypo	ENSSSCG00000011038	MRC1|gi|363814526|ref|NP_001242898.1|
chr10	44209192	44209509	0.3079	0.788	-0.4802	-94.4753	Hypo	ENSSSCG00000011038	MRC1|gi|363814526|ref|NP_001242898.1|
chr10	44239771	44240009	0.3264	0.6823	-0.356	-100.233	Hypo	ENSSSCG00000011039	SLC39A12|gi|545853422|ref|XP_003130776.2|
chr10	44239771	44240009	0.3264	0.6823	-0.356	-100.233	Hypo	ENSSSCG00000011039	SLC39A12|gi|545853422|ref|XP_003130776.2|
chr10	44244086	44244322	0.3597	0.7584	-0.3987	-52.7833	Hypo	ENSSSCG00000011039	SLC39A12|gi|545853422|ref|XP_003130776.2|
chr10	44244086	44244322	0.3597	0.7584	-0.3987	-52.7833	Hypo	ENSSSCG00000011039	SLC39A12|gi|545853422|ref|XP_003130776.2|
chr10	44248600	44248949	0.3205	0.7865	-0.466	-42.1269	Hypo	ENSSSCG00000011039	SLC39A12|gi|545853422|ref|XP_003130776.2|
chr10	44248600	44248949	0.3205	0.7865	-0.466	-42.1269	Hypo	ENSSSCG00000011039	SLC39A12|gi|545853422|ref|XP_003130776.2|
chr10	44278083	44278148	0.3628	0.8728	-0.51	-34.7732	Hypo	ENSSSCG00000011039	SLC39A12|gi|545853422|ref|XP_003130776.2|
chr10	44300201	44300329	0.6003	0.9272	-0.327	-61.1703	Hypo	ENSSSCG00000011039	SLC39A12|gi|545853422|ref|XP_003130776.2|
chr10	44304131	44304532	0.5617	0.9578	-0.3961	-87.2155	Hypo	ENSSSCG00000011039	SLC39A12|gi|545853422|ref|XP_003130776.2|
chr10	44558925	44559083	0.4461	0.9061	-0.4599	-38.7227	Hypo	ENSSSCG00000011040	CACNB2|gi|927186423|ref|XP_013833908.1|
chr10	44563179	44563808	0.2309	0.7339	-0.503	-156.576	Hypo	ENSSSCG00000011040	CACNB2|gi|927186423|ref|XP_013833908.1|
chr10	44592337	44592527	0.4202	0.9183	-0.4981	-66.6011	Hypo	ENSSSCG00000011040	CACNB2|gi|927186423|ref|XP_013833908.1|
chr10	44592662	44592840	0.6602	0.9517	-0.2915	-83.1999	Hypo	ENSSSCG00000011040	CACNB2|gi|927186423|ref|XP_013833908.1|
chr10	44603962	44604306	0.5898	0.9012	-0.3114	-133.2	Hypo	ENSSSCG00000011040	CACNB2|gi|927186423|ref|XP_013833908.1|
chr10	44603962	44604306	0.5898	0.9012	-0.3114	-133.2	Hypo	ENSSSCG00000011040	CACNB2|gi|927186423|ref|XP_013833908.1|
chr10	44619161	44619594	0.3574	0.8138	-0.4564	-44.2471	Hypo	ENSSSCG00000011040	CACNB2|gi|927186423|ref|XP_013833908.1|
chr10	44619161	44619594	0.3574	0.8138	-0.4564	-44.2471	Hypo	ENSSSCG00000011040	CACNB2|gi|927186423|ref|XP_013833908.1|
chr10	44620629	44620724	0.5603	0.9322	-0.372	-31.601	Hypo	ENSSSCG00000011040	CACNB2|gi|927186423|ref|XP_013833908.1|
chr10	44620629	44620724	0.5603	0.9322	-0.372	-31.601	Hypo	ENSSSCG00000011040	CACNB2|gi|927186423|ref|XP_013833908.1|
chr10	44645571	44646035	0.1831	0.7063	-0.5232	-203.146	Hypo	ENSSSCG00000011040	CACNB2|gi|927186423|ref|XP_013833908.1|
chr10	44645571	44646035	0.1831	0.7063	-0.5232	-203.146	Hypo	ENSSSCG00000011040	CACNB2|gi|927186423|ref|XP_013833908.1|
chr10	44654451	44654872	0.1467	0.8499	-0.7032	-118.507	Hypo	ENSSSCG00000011040	CACNB2|gi|927186423|ref|XP_013833908.1|
chr10	44654451	44654872	0.1467	0.8499	-0.7032	-118.507	Hypo	ENSSSCG00000011040	CACNB2|gi|927186423|ref|XP_013833908.1|
chr10	44654451	44654872	0.1467	0.8499	-0.7032	-118.507	Hypo	ENSSSCG00000011040	CACNB2|gi|927186423|ref|XP_013833908.1|
chr10	44655851	44656494	0.2561	0.8078	-0.5516	-92.5041	Hypo	ENSSSCG00000011040	CACNB2|gi|927186423|ref|XP_013833908.1|
chr10	44655851	44656494	0.2561	0.8078	-0.5516	-92.5041	Hypo	ENSSSCG00000011040	CACNB2|gi|927186423|ref|XP_013833908.1|
chr10	44655851	44656494	0.2561	0.8078	-0.5516	-92.5041	Hypo	ENSSSCG00000011040	CACNB2|gi|927186423|ref|XP_013833908.1|
chr10	44683918	44684002	0.0363	0.5245	-0.4882	-26.9626	Hypo	ENSSSCG00000011040	CACNB2|gi|927186423|ref|XP_013833908.1|
chr10	44683918	44684002	0.0363	0.5245	-0.4882	-26.9626	Hypo	ENSSSCG00000011040	CACNB2|gi|927186423|ref|XP_013833908.1|
chr10	44683918	44684002	0.0363	0.5245	-0.4882	-26.9626	Hypo	ENSSSCG00000011040	CACNB2|gi|927186423|ref|XP_013833908.1|
chr10	44726362	44726569	0.0434	0.3229	-0.2795	-130.715	Hypo	ENSSSCG00000011040	CACNB2|gi|927186423|ref|XP_013833908.1|
chr10	44726362	44726569	0.0434	0.3229	-0.2795	-130.715	Hypo	ENSSSCG00000011040	CACNB2|gi|927186423|ref|XP_013833908.1|
chr10	44726362	44726569	0.0434	0.3229	-0.2795	-130.715	Hypo	ENSSSCG00000011040	CACNB2|gi|927186423|ref|XP_013833908.1|
chr10	44726362	44726569	0.0434	0.3229	-0.2795	-130.715	Hypo	ENSSSCG00000011040	CACNB2|gi|927186423|ref|XP_013833908.1|
chr10	44726362	44726569	0.0434	0.3229	-0.2795	-130.715	Hypo	ENSSSCG00000011040	CACNB2|gi|927186423|ref|XP_013833908.1|
chr10	44743369	44743721	0.1168	0.7249	-0.6081	-120.87	Hypo	ENSSSCG00000011040	CACNB2|gi|927186423|ref|XP_013833908.1|
chr10	44743369	44743721	0.1168	0.7249	-0.6081	-120.87	Hypo	ENSSSCG00000011040	CACNB2|gi|927186423|ref|XP_013833908.1|
chr10	44780538	44780613	0.494	0.7984	-0.3044	-38.0883	Hypo	ENSSSCG00000011040	CACNB2|gi|927186423|ref|XP_013833908.1|
chr10	44780538	44780613	0.494	0.7984	-0.3044	-38.0883	Hypo	ENSSSCG00000011040	CACNB2|gi|927186423|ref|XP_013833908.1|
chr10	44805163	44805455	0.2506	0.6963	-0.4456	-66.3721	Hypo	ENSSSCG00000011040	CACNB2|gi|927186423|ref|XP_013833908.1|
chr10	44805163	44805455	0.2506	0.6963	-0.4456	-66.3721	Hypo	ENSSSCG00000011040	CACNB2|gi|927186423|ref|XP_013833908.1|
chr10	44821451	44821693	0.055	0.6474	-0.5924	-72.324	Hypo	ENSSSCG00000011040	CACNB2|gi|927186423|ref|XP_013833908.1|
chr10	44821451	44821693	0.055	0.6474	-0.5924	-72.324	Hypo	ENSSSCG00000011040	CACNB2|gi|927186423|ref|XP_013833908.1|
chr10	44826133	44826295	0.0647	0.6777	-0.6129	-29.3734	Hypo	ENSSSCG00000011040	CACNB2|gi|927186423|ref|XP_013833908.1|
chr10	44826133	44826295	0.0647	0.6777	-0.6129	-29.3734	Hypo	ENSSSCG00000011040	CACNB2|gi|927186423|ref|XP_013833908.1|
chr10	44847196	44847392	0.2881	0.7696	-0.4815	-34.4502	Hypo	ENSSSCG00000011040	CACNB2|gi|927186423|ref|XP_013833908.1|
chr10	44847196	44847392	0.2881	0.7696	-0.4815	-34.4502	Hypo	ENSSSCG00000011040	CACNB2|gi|927186423|ref|XP_013833908.1|
chr10	44847196	44847392	0.2881	0.7696	-0.4815	-34.4502	Hypo	ENSSSCG00000011040	CACNB2|gi|927186423|ref|XP_013833908.1|
chr10	44892887	44893091	0.2343	0.841	-0.6067	-50.4275	Hypo	ENSSSCG00000011041	NA|gi|311265698|ref|XP_003130779.1|
chr10	44914860	44915043	0.2125	0.891	-0.6784	-152.111	Hypo	ENSSSCG00000011041	NA|gi|311265698|ref|XP_003130779.1|
chr10	44920830	44921113	0.4166	0.9057	-0.4891	-63.089	Hypo	ENSSSCG00000011041	NA|gi|311265698|ref|XP_003130779.1|
chr10	44923344	44923474	0.3701	0.9311	-0.561	-37.9767	Hypo	ENSSSCG00000011041	NA|gi|311265698|ref|XP_003130779.1|
chr10	44959671	44959834	0.2847	0.71	-0.4253	-107.09	Hypo	ENSSSCG00000011041	NA|gi|311265698|ref|XP_003130779.1|
chr10	44959671	44959834	0.2847	0.71	-0.4253	-107.09	Hypo	ENSSSCG00000011041	NA|gi|311265698|ref|XP_003130779.1|
chr10	44976242	44976812	0.6642	0.2997	0.3645	516.771	Hyper	chr10:44976779:44977301|CGI	NA
chr10	45008364	45009522	0.1163	0.7593	-0.6431	-178.088	Hypo	ENSSSCG00000040106	NA|gi|927186455|ref|XP_013833959.1|
chr10	45015213	45015952	0.1549	0.6714	-0.5165	-143.053	Hypo	ENSSSCG00000040106	NA|gi|927186455|ref|XP_013833959.1|
chr10	45073442	45073619	0.4593	0.9288	-0.4694	-38.4334	Hypo	ENSSSCG00000036046	NA|gi|927186483|ref|XP_013833987.1|
chr10	45114848	45115002	0.298	0.9162	-0.6182	-35.7791	Hypo	ENSSSCG00000011042	RSU1|gi|927186444|ref|XP_013833939.1|
chr10	45114848	45115002	0.298	0.9162	-0.6182	-35.7791	Hypo	ENSSSCG00000020362	SNORA72|.
chr10	45117413	45117975	0.3373	0.9325	-0.5952	-426.065	Hypo	ENSSSCG00000011042	RSU1|gi|927186444|ref|XP_013833939.1|
chr10	45139011	45139241	0.2537	0.6049	-0.3512	-128.607	Hypo	ENSSSCG00000011042	RSU1|gi|927186444|ref|XP_013833939.1|
chr10	45139011	45139241	0.2537	0.6049	-0.3512	-128.607	Hypo	ENSSSCG00000011042	RSU1|gi|927186444|ref|XP_013833939.1|
chr10	45158927	45159128	0.3616	0.9402	-0.5786	-31.6455	Hypo	ENSSSCG00000011042	RSU1|gi|927186444|ref|XP_013833939.1|
chr10	45177556	45177964	0.3049	0.8757	-0.5708	-47.2577	Hypo	ENSSSCG00000011042	RSU1|gi|927186444|ref|XP_013833939.1|
chr10	45182192	45182348	0.594	0.9526	-0.3586	-36.4546	Hypo	ENSSSCG00000011042	RSU1|gi|927186444|ref|XP_013833939.1|
chr10	45231384	45232023	0.3444	0.9185	-0.5741	-126.423	Hypo	ENSSSCG00000011042	RSU1|gi|927186444|ref|XP_013833939.1|
chr10	45237838	45237901	0.6865	0.9639	-0.2774	-29.3067	Hypo	ENSSSCG00000011042	RSU1|gi|927186444|ref|XP_013833939.1|
chr10	45263386	45263459	0.5636	0.8522	-0.2886	-52.8948	Hypo	ENSSSCG00000011042	RSU1|gi|927186444|ref|XP_013833939.1|
chr10	45269426	45269494	0.2763	0.6422	-0.3658	-49.5742	Hypo	ENSSSCG00000011042	RSU1|gi|927186444|ref|XP_013833939.1|
chr10	45288671	45289486	0.2927	0.7396	-0.4469	-326.031	Hypo	ENSSSCG00000011042	RSU1|gi|927186444|ref|XP_013833939.1|
chr10	45288671	45289486	0.2927	0.7396	-0.4469	-326.031	Hypo	ENSSSCG00000011042	RSU1|gi|927186444|ref|XP_013833939.1|
chr10	45288671	45289486	0.2927	0.7396	-0.4469	-326.031	Hypo	ENSSSCG00000011042	RSU1|gi|927186444|ref|XP_013833939.1|
chr10	45377761	45378197	0.4311	0.9036	-0.4726	-236.361	Hypo	ENSSSCG00000022953	PTER|gi|346644844|ref|NP_001231177.1|
chr10	45377761	45378197	0.4311	0.9036	-0.4726	-236.361	Hypo	ENSSSCG00000022953	PTER|gi|346644844|ref|NP_001231177.1|
chr10	45385375	45386247	0.3456	0.8649	-0.5192	-211.96	Hypo	ENSSSCG00000022953	PTER|gi|346644844|ref|NP_001231177.1|
chr10	45385375	45386247	0.3456	0.8649	-0.5192	-211.96	Hypo	ENSSSCG00000022953	PTER|gi|346644844|ref|NP_001231177.1|
chr10	45414267	45414537	0.5686	0.9545	-0.3859	-46.9667	Hypo	ENSSSCG00000022953	PTER|gi|346644844|ref|NP_001231177.1|
chr10	45418751	45419047	0.5223	0.949	-0.4267	-45.2071	Hypo	ENSSSCG00000022953	PTER|gi|346644844|ref|NP_001231177.1|
chr10	45423916	45424684	0.0967	0.6913	-0.5947	-249.612	Hypo	ENSSSCG00000022953	PTER|gi|346644844|ref|NP_001231177.1|
chr10	45435849	45435951	0.0249	0.5203	-0.4954	-36.1495	Hypo	ENSSSCG00000022953	PTER|gi|346644844|ref|NP_001231177.1|
chr10	45454736	45454960	0.3396	0.7657	-0.4261	-78.6528	Hypo	ENSSSCG00000039335	U6|gi|965792038|ref|XP_014963564.1|
chr10	45979338	45979474	0.566	0.9764	-0.4103	-41.3139	Hypo	ENSSSCG00000011045	MINDY3|gi|311265711|ref|XP_003130783.1|
chr10	45979338	45979474	0.566	0.9764	-0.4103	-41.3139	Hypo	ENSSSCG00000011045	MINDY3|gi|311265711|ref|XP_003130783.1|
chr10	45984966	45985215	0.3004	0.7699	-0.4695	-49.3093	Hypo	ENSSSCG00000011045	MINDY3|gi|311265711|ref|XP_003130783.1|
chr10	45993030	45993177	0.3326	0.9504	-0.6177	-36.3121	Hypo	ENSSSCG00000011045	MINDY3|gi|311265711|ref|XP_003130783.1|
chr10	45995854	45996051	0.2805	0.8523	-0.5718	-59.9256	Hypo	ENSSSCG00000011045	MINDY3|gi|311265711|ref|XP_003130783.1|
chr10	45996845	45997336	0.4162	0.9432	-0.527	-98.0143	Hypo	ENSSSCG00000011045	MINDY3|gi|311265711|ref|XP_003130783.1|
chr10	45996845	45997336	0.4162	0.9432	-0.527	-98.0143	Hypo	ENSSSCG00000011045	MINDY3|gi|311265711|ref|XP_003130783.1|
chr10	46002044	46002408	0.5148	0.9336	-0.4188	-53.8834	Hypo	ENSSSCG00000011045	MINDY3|gi|311265711|ref|XP_003130783.1|
chr10	46010099	46010213	0.3151	0.8102	-0.495	-34.8941	Hypo	ENSSSCG00000011045	MINDY3|gi|311265711|ref|XP_003130783.1|
chr10	46020729	46020935	0.5684	0.9813	-0.4129	-24.0813	Hypo	ENSSSCG00000011045	MINDY3|gi|311265711|ref|XP_003130783.1|
chr10	46026659	46028562	0.2018	0.6988	-0.497	-225.507	Hypo	ENSSSCG00000011045	MINDY3|gi|311265711|ref|XP_003130783.1|
chr10	46026659	46028562	0.2018	0.6988	-0.497	-225.507	Hypo	ENSSSCG00000011045	MINDY3|gi|311265711|ref|XP_003130783.1|
chr10	46026659	46028562	0.2018	0.6988	-0.497	-225.507	Hypo	ENSSSCG00000011045	MINDY3|gi|311265711|ref|XP_003130783.1|
chr10	46029283	46029855	0.1502	0.7552	-0.605	-115.736	Hypo	ENSSSCG00000011045	MINDY3|gi|311265711|ref|XP_003130783.1|
chr10	46044004	46044970	0.1059	0.5858	-0.4799	-87.9716	Hypo	ENSSSCG00000011045	MINDY3|gi|311265711|ref|XP_003130783.1|
chr10	46049592	46049670	0.3397	0.952	-0.6123	-54.0743	Hypo	ENSSSCG00000011045	MINDY3|gi|311265711|ref|XP_003130783.1|
chr10	46050802	46051431	0.2766	0.9608	-0.6842	-273.601	Hypo	ENSSSCG00000011045	MINDY3|gi|311265711|ref|XP_003130783.1|
chr10	46133821	46133912	0.0562	0.3207	-0.2645	-121.067	Hypo	ENSSSCG00000011046	ITGA8|gi|297481513|ref|XP_002692127.1|
chr10	46162674	46163188	0.3369	0.9103	-0.5733	-171.98	Hypo	ENSSSCG00000011046	ITGA8|gi|297481513|ref|XP_002692127.1|
chr10	46164384	46165051	0.3641	0.8916	-0.5276	-125.255	Hypo	ENSSSCG00000011046	ITGA8|gi|297481513|ref|XP_002692127.1|
chr10	46191717	46192243	0.1155	0.7162	-0.6007	-97.5546	Hypo	ENSSSCG00000011046	ITGA8|gi|297481513|ref|XP_002692127.1|
chr10	46232010	46232269	0.3306	0.8982	-0.5676	-94.9996	Hypo	ENSSSCG00000011046	ITGA8|gi|297481513|ref|XP_002692127.1|
chr10	46266519	46266759	0.0502	0.4739	-0.4237	-34.6284	Hypo	ENSSSCG00000011046	ITGA8|gi|297481513|ref|XP_002692127.1|
chr10	46274317	46274622	0.622	0.9601	-0.3381	-145.893	Hypo	ENSSSCG00000011046	ITGA8|gi|297481513|ref|XP_002692127.1|
chr10	46283772	46284134	0.2455	0.9223	-0.6768	-79.7217	Hypo	ENSSSCG00000011046	ITGA8|gi|297481513|ref|XP_002692127.1|
chr10	46287829	46288028	0.6069	0.9586	-0.3516	-55.7782	Hypo	ENSSSCG00000011046	ITGA8|gi|297481513|ref|XP_002692127.1|
chr10	46292987	46293350	0.2804	0.9197	-0.6392	-49.4988	Hypo	ENSSSCG00000011046	ITGA8|gi|297481513|ref|XP_002692127.1|
chr10	46302615	46302934	0.1521	0.5275	-0.3755	-35.444	Hypo	ENSSSCG00000011046	ITGA8|gi|297481513|ref|XP_002692127.1|
chr10	46302615	46302934	0.1521	0.5275	-0.3755	-35.444	Hypo	ENSSSCG00000011046	ITGA8|gi|297481513|ref|XP_002692127.1|
chr10	46467698	46468272	0.2394	0.6883	-0.4489	-255.82	Hypo	ENSSSCG00000011047	FAM171A1|gi|350589535|ref|XP_003130784.3|
chr10	46467698	46468272	0.2394	0.6883	-0.4489	-255.82	Hypo	ENSSSCG00000011047	FAM171A1|gi|350589535|ref|XP_003130784.3|
chr10	46483007	46483331	0.2658	0.7025	-0.4367	-115.215	Hypo	ENSSSCG00000011047	FAM171A1|gi|350589535|ref|XP_003130784.3|
chr10	46483007	46483331	0.2658	0.7025	-0.4367	-115.215	Hypo	ENSSSCG00000011047	FAM171A1|gi|350589535|ref|XP_003130784.3|
chr10	46483007	46483331	0.2658	0.7025	-0.4367	-115.215	Hypo	ENSSSCG00000011047	FAM171A1|gi|350589535|ref|XP_003130784.3|
chr10	46492623	46493406	0.4946	0.9328	-0.4382	-108.425	Hypo	ENSSSCG00000011047	FAM171A1|gi|350589535|ref|XP_003130784.3|
chr10	46492623	46493406	0.4946	0.9328	-0.4382	-108.425	Hypo	ENSSSCG00000011047	FAM171A1|gi|350589535|ref|XP_003130784.3|
chr10	46492623	46493406	0.4946	0.9328	-0.4382	-108.425	Hypo	ENSSSCG00000011047	FAM171A1|gi|350589535|ref|XP_003130784.3|
chr10	46516006	46516345	0.4335	0.8607	-0.4272	-120.007	Hypo	ENSSSCG00000011047	FAM171A1|gi|350589535|ref|XP_003130784.3|
chr10	46516006	46516345	0.4335	0.8607	-0.4272	-120.007	Hypo	ENSSSCG00000011047	FAM171A1|gi|350589535|ref|XP_003130784.3|
chr10	46516006	46516345	0.4335	0.8607	-0.4272	-120.007	Hypo	ENSSSCG00000011047	FAM171A1|gi|350589535|ref|XP_003130784.3|
chr10	46517113	46517180	0.6782	0.9662	-0.288	-43.3512	Hypo	ENSSSCG00000011047	FAM171A1|gi|350589535|ref|XP_003130784.3|
chr10	46517113	46517180	0.6782	0.9662	-0.288	-43.3512	Hypo	ENSSSCG00000011047	FAM171A1|gi|350589535|ref|XP_003130784.3|
chr10	46517113	46517180	0.6782	0.9662	-0.288	-43.3512	Hypo	ENSSSCG00000011047	FAM171A1|gi|350589535|ref|XP_003130784.3|
chr10	46576812	46576910	0.1574	0.7947	-0.6374	-50.8675	Hypo	ENSSSCG00000011047	FAM171A1|gi|350589535|ref|XP_003130784.3|
chr10	46576812	46576910	0.1574	0.7947	-0.6374	-50.8675	Hypo	ENSSSCG00000011047	FAM171A1|gi|350589535|ref|XP_003130784.3|
chr10	46576812	46576910	0.1574	0.7947	-0.6374	-50.8675	Hypo	ENSSSCG00000011047	FAM171A1|gi|350589535|ref|XP_003130784.3|
chr10	46597362	46597918	0.2349	0.8692	-0.6343	-197.839	Hypo	ENSSSCG00000011047	FAM171A1|gi|350589535|ref|XP_003130784.3|
chr10	46667456	46667654	0.6633	0.9594	-0.2962	-84.7762	Hypo	ENSSSCG00000026499	NMT2|gi|466052421|ref|XP_004278644.1|
chr10	46667456	46667654	0.6633	0.9594	-0.2962	-84.7762	Hypo	ENSSSCG00000026499	NMT2|gi|466052421|ref|XP_004278644.1|
chr10	46667456	46667654	0.6633	0.9594	-0.2962	-84.7762	Hypo	ENSSSCG00000026499	NMT2|gi|466052421|ref|XP_004278644.1|
chr10	46846747	46847563	0.3158	0.8947	-0.579	-754.581	Hypo	ENSSSCG00000011049	DCLRE1C|gi|385862192|ref|NP_001245374.1|
chr10	46874883	46875039	0.0409	0.671	-0.6301	-33.3271	Hypo	ENSSSCG00000011048	SUV39H2|gi|742202601|ref|XP_010858261.1|
chr10	46874883	46875039	0.0409	0.671	-0.6301	-33.3271	Hypo	ENSSSCG00000011048	SUV39H2|gi|742202601|ref|XP_010858261.1|
chr10	46876684	46877579	0.357	0.9506	-0.5936	-112.984	Hypo	ENSSSCG00000011048	SUV39H2|gi|742202601|ref|XP_010858261.1|
chr10	46876684	46877579	0.357	0.9506	-0.5936	-112.984	Hypo	ENSSSCG00000011048	SUV39H2|gi|742202601|ref|XP_010858261.1|
chr10	46876684	46877579	0.357	0.9506	-0.5936	-112.984	Hypo	ENSSSCG00000011048	SUV39H2|gi|742202601|ref|XP_010858261.1|
chr10	46876684	46877579	0.357	0.9506	-0.5936	-112.984	Hypo	ENSSSCG00000011048	SUV39H2|gi|742202601|ref|XP_010858261.1|
chr10	46876684	46877579	0.357	0.9506	-0.5936	-112.984	Hypo	ENSSSCG00000011048	SUV39H2|gi|742202601|ref|XP_010858261.1|
chr10	46876684	46877579	0.357	0.9506	-0.5936	-112.984	Hypo	ENSSSCG00000011048	SUV39H2|gi|742202601|ref|XP_010858261.1|
chr10	46876684	46877579	0.357	0.9506	-0.5936	-112.984	Hypo	ENSSSCG00000011048	SUV39H2|gi|742202601|ref|XP_010858261.1|
chr10	46880252	46880363	0.5563	0.9709	-0.4145	-53.7867	Hypo	ENSSSCG00000011048	SUV39H2|gi|742202601|ref|XP_010858261.1|
chr10	46897746	46898101	0.2001	0.887	-0.687	-80.9586	Hypo	ENSSSCG00000011048	SUV39H2|gi|742202601|ref|XP_010858261.1|
chr10	46897746	46898101	0.2001	0.887	-0.687	-80.9586	Hypo	ENSSSCG00000011048	SUV39H2|gi|742202601|ref|XP_010858261.1|
chr10	46897746	46898101	0.2001	0.887	-0.687	-80.9586	Hypo	ENSSSCG00000011048	SUV39H2|gi|742202601|ref|XP_010858261.1|
chr10	46897746	46898101	0.2001	0.887	-0.687	-80.9586	Hypo	ENSSSCG00000011048	SUV39H2|gi|742202601|ref|XP_010858261.1|
chr10	46933715	46934193	0.166	0.6305	-0.4645	-146.87	Hypo	ENSSSCG00000011051	HSPA14|gi|343432612|ref|NP_001230322.1|
chr10	46933715	46934193	0.166	0.6305	-0.4645	-146.87	Hypo	ENSSSCG00000032239	NA|gi|927186544|ref|XP_013835693.1|
chr10	46933715	46934193	0.166	0.6305	-0.4645	-146.87	Hypo	ENSSSCG00000032239	NA|gi|927186544|ref|XP_013835693.1|
chr10	46933715	46934193	0.166	0.6305	-0.4645	-146.87	Hypo	ENSSSCG00000032239	NA|gi|927186544|ref|XP_013835693.1|
chr10	46933715	46934193	0.166	0.6305	-0.4645	-146.87	Hypo	ENSSSCG00000011053	CDNF|gi|311265721|ref|XP_003130787.1|
chr10	46933715	46934193	0.166	0.6305	-0.4645	-146.87	Hypo	ENSSSCG00000011053	CDNF|gi|311265721|ref|XP_003130787.1|
chr10	46933715	46934193	0.166	0.6305	-0.4645	-146.87	Hypo	ENSSSCG00000011051	HSPA14|gi|343432612|ref|NP_001230322.1|
chr10	46933715	46934193	0.166	0.6305	-0.4645	-146.87	Hypo	ENSSSCG00000032239	NA|gi|927186544|ref|XP_013835693.1|
chr10	46933715	46934193	0.166	0.6305	-0.4645	-146.87	Hypo	ENSSSCG00000032239	NA|gi|927186544|ref|XP_013835693.1|
chr10	46933715	46934193	0.166	0.6305	-0.4645	-146.87	Hypo	ENSSSCG00000011051	HSPA14|gi|343432612|ref|NP_001230322.1|
chr10	46933715	46934193	0.166	0.6305	-0.4645	-146.87	Hypo	ENSSSCG00000032239	NA|gi|927186544|ref|XP_013835693.1|
chr10	46933715	46934193	0.166	0.6305	-0.4645	-146.87	Hypo	ENSSSCG00000011051	HSPA14|gi|343432612|ref|NP_001230322.1|
chr10	46933715	46934193	0.166	0.6305	-0.4645	-146.87	Hypo	ENSSSCG00000011051	HSPA14|gi|343432612|ref|NP_001230322.1|
chr10	46933715	46934193	0.166	0.6305	-0.4645	-146.87	Hypo	ENSSSCG00000032239	NA|gi|927186544|ref|XP_013835693.1|
chr10	46933715	46934193	0.166	0.6305	-0.4645	-146.87	Hypo	ENSSSCG00000032239	NA|gi|927186544|ref|XP_013835693.1|
chr10	46933715	46934193	0.166	0.6305	-0.4645	-146.87	Hypo	ENSSSCG00000011051	HSPA14|gi|343432612|ref|NP_001230322.1|
chr10	46933715	46934193	0.166	0.6305	-0.4645	-146.87	Hypo	ENSSSCG00000032239	NA|gi|927186544|ref|XP_013835693.1|
chr10	46936859	46936993	0.3563	0.7748	-0.4185	-39.4374	Hypo	ENSSSCG00000032239	NA|gi|927186544|ref|XP_013835693.1|
chr10	46936859	46936993	0.3563	0.7748	-0.4185	-39.4374	Hypo	ENSSSCG00000032239	NA|gi|927186544|ref|XP_013835693.1|
chr10	46936859	46936993	0.3563	0.7748	-0.4185	-39.4374	Hypo	ENSSSCG00000032239	NA|gi|927186544|ref|XP_013835693.1|
chr10	46936859	46936993	0.3563	0.7748	-0.4185	-39.4374	Hypo	ENSSSCG00000011053	CDNF|gi|311265721|ref|XP_003130787.1|
chr10	46936859	46936993	0.3563	0.7748	-0.4185	-39.4374	Hypo	ENSSSCG00000011051	HSPA14|gi|343432612|ref|NP_001230322.1|
chr10	46936859	46936993	0.3563	0.7748	-0.4185	-39.4374	Hypo	ENSSSCG00000032239	NA|gi|927186544|ref|XP_013835693.1|
chr10	47148232	47148484	0.5252	0.9195	-0.3943	-119.254	Hypo	ENSSSCG00000039658	NA|gi|594698766|ref|XP_007196506.1|
chr10	47174847	47174907	0.5752	0.8844	-0.3092	-42.8278	Hypo	ENSSSCG00000039658	NA|gi|594698766|ref|XP_007196506.1|
chr10	47174847	47174907	0.5752	0.8844	-0.3092	-42.8278	Hypo	ENSSSCG00000039658	NA|gi|594698766|ref|XP_007196506.1|
chr10	47174847	47174907	0.5752	0.8844	-0.3092	-42.8278	Hypo	ENSSSCG00000039658	NA|gi|594698766|ref|XP_007196506.1|
chr10	47201776	47202056	0.4091	0.9328	-0.5237	-91.0698	Hypo	ENSSSCG00000039658	NA|gi|594698766|ref|XP_007196506.1|
chr10	47201776	47202056	0.4091	0.9328	-0.5237	-91.0698	Hypo	ENSSSCG00000039658	NA|gi|594698766|ref|XP_007196506.1|
chr10	47201776	47202056	0.4091	0.9328	-0.5237	-91.0698	Hypo	ENSSSCG00000039658	NA|gi|594698766|ref|XP_007196506.1|
chr10	47541411	47542163	0.5319	0.0654	0.4665	574.725	Hyper	chr10:47541518:47541888|CGI	NA
chr10	47694960	47695036	0.06	0.4303	-0.3703	-39.5033	Hypo	ENSSSCG00000011056	FRMD4A|gi|803237385|ref|XP_011978814.1|
chr10	47694960	47695036	0.06	0.4303	-0.3703	-39.5033	Hypo	ENSSSCG00000011056	FRMD4A|gi|803237385|ref|XP_011978814.1|
chr10	47698855	47699618	0.2442	0.8291	-0.5849	-152.054	Hypo	ENSSSCG00000011056	FRMD4A|gi|803237385|ref|XP_011978814.1|
chr10	47698855	47699618	0.2442	0.8291	-0.5849	-152.054	Hypo	ENSSSCG00000011056	FRMD4A|gi|803237385|ref|XP_011978814.1|
chr10	47705627	47705936	0.2432	0.7702	-0.527	-87.2606	Hypo	ENSSSCG00000011056	FRMD4A|gi|803237385|ref|XP_011978814.1|
chr10	47705627	47705936	0.2432	0.7702	-0.527	-87.2606	Hypo	ENSSSCG00000011056	FRMD4A|gi|803237385|ref|XP_011978814.1|
chr10	47706477	47706931	0.3686	0.7838	-0.4152	-253.075	Hypo	ENSSSCG00000011056	FRMD4A|gi|803237385|ref|XP_011978814.1|
chr10	47706477	47706931	0.3686	0.7838	-0.4152	-253.075	Hypo	ENSSSCG00000011056	FRMD4A|gi|803237385|ref|XP_011978814.1|
chr10	47762200	47762259	0.2847	0.9041	-0.6194	-30.1449	Hypo	ENSSSCG00000011056	FRMD4A|gi|803237385|ref|XP_011978814.1|
chr10	47762200	47762259	0.2847	0.9041	-0.6194	-30.1449	Hypo	ENSSSCG00000011056	FRMD4A|gi|803237385|ref|XP_011978814.1|
chr10	47762200	47762259	0.2847	0.9041	-0.6194	-30.1449	Hypo	ENSSSCG00000011056	FRMD4A|gi|803237385|ref|XP_011978814.1|
chr10	47767019	47767267	0.2586	0.8955	-0.6369	-113.099	Hypo	ENSSSCG00000011056	FRMD4A|gi|803237385|ref|XP_011978814.1|
chr10	47767019	47767267	0.2586	0.8955	-0.6369	-113.099	Hypo	ENSSSCG00000011056	FRMD4A|gi|803237385|ref|XP_011978814.1|
chr10	47767019	47767267	0.2586	0.8955	-0.6369	-113.099	Hypo	ENSSSCG00000011056	FRMD4A|gi|803237385|ref|XP_011978814.1|
chr10	47794928	47795155	0.4015	0.8218	-0.4203	-28.3433	Hypo	ENSSSCG00000011056	FRMD4A|gi|803237385|ref|XP_011978814.1|
chr10	47794928	47795155	0.4015	0.8218	-0.4203	-28.3433	Hypo	ENSSSCG00000011056	FRMD4A|gi|803237385|ref|XP_011978814.1|
chr10	47794928	47795155	0.4015	0.8218	-0.4203	-28.3433	Hypo	ENSSSCG00000011056	FRMD4A|gi|803237385|ref|XP_011978814.1|
chr10	47803124	47803390	0.4117	0.7745	-0.3628	-106.789	Hypo	ENSSSCG00000011056	FRMD4A|gi|803237385|ref|XP_011978814.1|
chr10	47803124	47803390	0.4117	0.7745	-0.3628	-106.789	Hypo	ENSSSCG00000011056	FRMD4A|gi|803237385|ref|XP_011978814.1|
chr10	47803124	47803390	0.4117	0.7745	-0.3628	-106.789	Hypo	ENSSSCG00000011056	FRMD4A|gi|803237385|ref|XP_011978814.1|
chr10	47803124	47803390	0.4117	0.7745	-0.3628	-106.789	Hypo	ENSSSCG00000011056	FRMD4A|gi|803237385|ref|XP_011978814.1|
chr10	47803124	47803390	0.4117	0.7745	-0.3628	-106.789	Hypo	ENSSSCG00000011056	FRMD4A|gi|803237385|ref|XP_011978814.1|
chr10	47807385	47807636	0.183	0.6781	-0.4952	-102.578	Hypo	ENSSSCG00000011056	FRMD4A|gi|803237385|ref|XP_011978814.1|
chr10	47807385	47807636	0.183	0.6781	-0.4952	-102.578	Hypo	ENSSSCG00000011056	FRMD4A|gi|803237385|ref|XP_011978814.1|
chr10	47807385	47807636	0.183	0.6781	-0.4952	-102.578	Hypo	ENSSSCG00000011056	FRMD4A|gi|803237385|ref|XP_011978814.1|
chr10	47807385	47807636	0.183	0.6781	-0.4952	-102.578	Hypo	ENSSSCG00000011056	FRMD4A|gi|803237385|ref|XP_011978814.1|
chr10	47807385	47807636	0.183	0.6781	-0.4952	-102.578	Hypo	ENSSSCG00000011056	FRMD4A|gi|803237385|ref|XP_011978814.1|
chr10	47807385	47807636	0.183	0.6781	-0.4952	-102.578	Hypo	ENSSSCG00000011056	FRMD4A|gi|803237385|ref|XP_011978814.1|
chr10	47810169	47810721	0.1453	0.7566	-0.6113	-224.103	Hypo	ENSSSCG00000011056	FRMD4A|gi|803237385|ref|XP_011978814.1|
chr10	47810169	47810721	0.1453	0.7566	-0.6113	-224.103	Hypo	ENSSSCG00000011056	FRMD4A|gi|803237385|ref|XP_011978814.1|
chr10	47810169	47810721	0.1453	0.7566	-0.6113	-224.103	Hypo	ENSSSCG00000011056	FRMD4A|gi|803237385|ref|XP_011978814.1|
chr10	47810169	47810721	0.1453	0.7566	-0.6113	-224.103	Hypo	ENSSSCG00000011056	FRMD4A|gi|803237385|ref|XP_011978814.1|
chr10	47810169	47810721	0.1453	0.7566	-0.6113	-224.103	Hypo	ENSSSCG00000011056	FRMD4A|gi|803237385|ref|XP_011978814.1|
chr10	47810169	47810721	0.1453	0.7566	-0.6113	-224.103	Hypo	ENSSSCG00000011056	FRMD4A|gi|803237385|ref|XP_011978814.1|
chr10	47823505	47823692	0.2783	0.6528	-0.3744	-44.4162	Hypo	ENSSSCG00000011056	FRMD4A|gi|803237385|ref|XP_011978814.1|
chr10	47823505	47823692	0.2783	0.6528	-0.3744	-44.4162	Hypo	ENSSSCG00000011056	FRMD4A|gi|803237385|ref|XP_011978814.1|
chr10	47823505	47823692	0.2783	0.6528	-0.3744	-44.4162	Hypo	ENSSSCG00000011056	FRMD4A|gi|803237385|ref|XP_011978814.1|
chr10	47823505	47823692	0.2783	0.6528	-0.3744	-44.4162	Hypo	ENSSSCG00000011056	FRMD4A|gi|803237385|ref|XP_011978814.1|
chr10	47823505	47823692	0.2783	0.6528	-0.3744	-44.4162	Hypo	ENSSSCG00000011056	FRMD4A|gi|803237385|ref|XP_011978814.1|
chr10	47823505	47823692	0.2783	0.6528	-0.3744	-44.4162	Hypo	ENSSSCG00000011056	FRMD4A|gi|803237385|ref|XP_011978814.1|
chr10	47861826	47861887	0.2368	0.5206	-0.2838	-41.3668	Hypo	ENSSSCG00000011056	FRMD4A|gi|803237385|ref|XP_011978814.1|
chr10	47865133	47865529	0.4372	0.0986	0.3386	298.943	Hyper	ENSSSCG00000011056	FRMD4A|gi|803237385|ref|XP_011978814.1|
chr10	47867537	47867823	0.6141	0.9216	-0.3075	-197.953	Hypo	ENSSSCG00000011056	FRMD4A|gi|803237385|ref|XP_011978814.1|
chr10	47867876	47867977	0.6069	0.9122	-0.3054	-55.5695	Hypo	ENSSSCG00000011056	FRMD4A|gi|803237385|ref|XP_011978814.1|
chr10	47908513	47909141	0.3009	0.7967	-0.4958	-199.627	Hypo	ENSSSCG00000011056	FRMD4A|gi|803237385|ref|XP_011978814.1|
chr10	47959565	47960363	0.2473	0.8578	-0.6105	-485.314	Hypo	ENSSSCG00000011056	FRMD4A|gi|803237385|ref|XP_011978814.1|
chr10	48011490	48011904	0.5818	0.9498	-0.368	-65.8993	Hypo	ENSSSCG00000011056	FRMD4A|gi|803237385|ref|XP_011978814.1|
chr10	48022433	48022567	0.5694	0.8748	-0.3054	-139.585	Hypo	ENSSSCG00000011056	FRMD4A|gi|803237385|ref|XP_011978814.1|
chr10	48043713	48044051	0.2103	0.8308	-0.6205	-128.24	Hypo	ENSSSCG00000011056	FRMD4A|gi|803237385|ref|XP_011978814.1|
chr10	48043713	48044051	0.2103	0.8308	-0.6205	-128.24	Hypo	ENSSSCG00000011056	FRMD4A|gi|803237385|ref|XP_011978814.1|
chr10	48087760	48089012	0.0995	0.7585	-0.659	-321.084	Hypo	ENSSSCG00000026354	NA|gi|545489937|ref|XP_005617177.1|
chr10	48087760	48089012	0.0995	0.7585	-0.659	-321.084	Hypo	ENSSSCG00000026354	NA|gi|545489937|ref|XP_005617177.1|
chr10	48087760	48089012	0.0995	0.7585	-0.659	-321.084	Hypo	ENSSSCG00000026354	NA|gi|545489937|ref|XP_005617177.1|
chr10	48087760	48089012	0.0995	0.7585	-0.659	-321.084	Hypo	ENSSSCG00000026354	NA|gi|545489937|ref|XP_005617177.1|
chr10	48087760	48089012	0.0995	0.7585	-0.659	-321.084	Hypo	ENSSSCG00000026354	NA|gi|545489937|ref|XP_005617177.1|
chr10	48087760	48089012	0.0995	0.7585	-0.659	-321.084	Hypo	ENSSSCG00000026354	NA|gi|545489937|ref|XP_005617177.1|
chr10	48087760	48089012	0.0995	0.7585	-0.659	-321.084	Hypo	ENSSSCG00000026354	NA|gi|545489937|ref|XP_005617177.1|
chr10	48091870	48092492	0.3835	0.9543	-0.5708	-97.3253	Hypo	ENSSSCG00000026354	NA|gi|545489937|ref|XP_005617177.1|
chr10	48091870	48092492	0.3835	0.9543	-0.5708	-97.3253	Hypo	ENSSSCG00000026354	NA|gi|545489937|ref|XP_005617177.1|
chr10	48091870	48092492	0.3835	0.9543	-0.5708	-97.3253	Hypo	ENSSSCG00000026354	NA|gi|545489937|ref|XP_005617177.1|
chr10	48091870	48092492	0.3835	0.9543	-0.5708	-97.3253	Hypo	ENSSSCG00000026354	NA|gi|545489937|ref|XP_005617177.1|
chr10	48092592	48092680	0.6575	0.9489	-0.2914	-35.6408	Hypo	ENSSSCG00000026354	NA|gi|545489937|ref|XP_005617177.1|
chr10	48100163	48100397	0.6107	0.9613	-0.3505	-48.6015	Hypo	ENSSSCG00000026354	NA|gi|545489937|ref|XP_005617177.1|
chr10	48101195	48101336	0.0758	0.6465	-0.5708	-28.7004	Hypo	ENSSSCG00000026354	NA|gi|545489937|ref|XP_005617177.1|
chr10	48181403	48181712	0.4645	0.8721	-0.4076	-49.7943	Hypo	ENSSSCG00000032984	BEND7|gi|472379531|ref|XP_004409175.1|
chr10	48181403	48181712	0.4645	0.8721	-0.4076	-49.7943	Hypo	ENSSSCG00000032984	BEND7|gi|472379531|ref|XP_004409175.1|
chr10	48181403	48181712	0.4645	0.8721	-0.4076	-49.7943	Hypo	ENSSSCG00000032984	BEND7|gi|472379531|ref|XP_004409175.1|
chr10	48184484	48184631	0.5469	0.8848	-0.338	-67.8084	Hypo	ENSSSCG00000032984	BEND7|gi|472379531|ref|XP_004409175.1|
chr10	48184484	48184631	0.5469	0.8848	-0.338	-67.8084	Hypo	ENSSSCG00000032984	BEND7|gi|472379531|ref|XP_004409175.1|
chr10	48184484	48184631	0.5469	0.8848	-0.338	-67.8084	Hypo	ENSSSCG00000032984	BEND7|gi|472379531|ref|XP_004409175.1|
chr10	48194652	48195120	0.5803	0.9161	-0.3358	-158.424	Hypo	ENSSSCG00000032984	BEND7|gi|472379531|ref|XP_004409175.1|
chr10	48194652	48195120	0.5803	0.9161	-0.3358	-158.424	Hypo	ENSSSCG00000032984	BEND7|gi|472379531|ref|XP_004409175.1|
chr10	48194652	48195120	0.5803	0.9161	-0.3358	-158.424	Hypo	ENSSSCG00000032984	BEND7|gi|472379531|ref|XP_004409175.1|
chr10	48210782	48211063	0.5059	0.9054	-0.3996	-63.6748	Hypo	ENSSSCG00000032984	BEND7|gi|472379531|ref|XP_004409175.1|
chr10	48246746	48246825	0.4342	0.8765	-0.4423	-44.3544	Hypo	ENSSSCG00000032984	BEND7|gi|472379531|ref|XP_004409175.1|
chr10	48246746	48246825	0.4342	0.8765	-0.4423	-44.3544	Hypo	ENSSSCG00000032984	BEND7|gi|472379531|ref|XP_004409175.1|
chr10	48246746	48246825	0.4342	0.8765	-0.4423	-44.3544	Hypo	ENSSSCG00000032984	BEND7|gi|472379531|ref|XP_004409175.1|
chr10	48246746	48246825	0.4342	0.8765	-0.4423	-44.3544	Hypo	ENSSSCG00000032984	BEND7|gi|472379531|ref|XP_004409175.1|
chr10	48383202	48383413	0.3651	0.9404	-0.5753	-55.7349	Hypo	ENSSSCG00000031659	NA|gi|530636470|ref|XP_005305073.1|
chr10	48420967	48422512	0.1126	0.7023	-0.5897	-88.7	Hypo	ENSSSCG00000039244	PHYH|gi|116242697|sp|O18778.2|PAHX_BOVIN
chr10	48420967	48422512	0.1126	0.7023	-0.5897	-88.7	Hypo	ENSSSCG00000039244	PHYH|gi|116242697|sp|O18778.2|PAHX_BOVIN
chr10	48420967	48422512	0.1126	0.7023	-0.5897	-88.7	Hypo	ENSSSCG00000039244	PHYH|gi|116242697|sp|O18778.2|PAHX_BOVIN
chr10	48420967	48422512	0.1126	0.7023	-0.5897	-88.7	Hypo	ENSSSCG00000039244	PHYH|gi|116242697|sp|O18778.2|PAHX_BOVIN
chr10	48423482	48423685	0.3926	0.9728	-0.5802	-80.0033	Hypo	ENSSSCG00000039244	PHYH|gi|116242697|sp|O18778.2|PAHX_BOVIN
chr10	48423482	48423685	0.3926	0.9728	-0.5802	-80.0033	Hypo	ENSSSCG00000039244	PHYH|gi|116242697|sp|O18778.2|PAHX_BOVIN
chr10	48495207	48495541	0.2698	0.9238	-0.654	-114.067	Hypo	ENSSSCG00000035059	MCM10|gi|927223279|ref|XP_003361288.3|
chr10	48495207	48495541	0.2698	0.9238	-0.654	-114.067	Hypo	ENSSSCG00000035059	MCM10|gi|927223279|ref|XP_003361288.3|
chr10	48520454	48521176	0.3411	0.8921	-0.551	-229.731	Hypo	ENSSSCG00000035059	MCM10|gi|927223279|ref|XP_003361288.3|
chr10	48521439	48523069	0.1391	0.8583	-0.7192	-531.991	Hypo	ENSSSCG00000035059	MCM10|gi|927223279|ref|XP_003361288.3|
chr10	48521439	48523069	0.1391	0.8583	-0.7192	-531.991	Hypo	ENSSSCG00000035059	MCM10|gi|927223279|ref|XP_003361288.3|
chr10	48521439	48523069	0.1391	0.8583	-0.7192	-531.991	Hypo	ENSSSCG00000035059	MCM10|gi|927223279|ref|XP_003361288.3|
chr10	48521439	48523069	0.1391	0.8583	-0.7192	-531.991	Hypo	ENSSSCG00000035059	MCM10|gi|927223279|ref|XP_003361288.3|
chr10	48559901	48560083	0.3776	0.9509	-0.5734	-73.5904	Hypo	ENSSSCG00000023247	OPTN|gi|47522752|ref|NP_999126.1|
chr10	48660915	48661012	0.1052	0.4674	-0.3622	-22.5836	Hypo	ENSSSCG00000011068	NA|gi|594627699|ref|XP_007167461.1|
chr10	48695768	48695984	0.2604	0.7285	-0.4682	-47.2843	Hypo	ENSSSCG00000011068	NA|gi|594627699|ref|XP_007167461.1|
chr10	48695768	48695984	0.2604	0.7285	-0.4682	-47.2843	Hypo	ENSSSCG00000011068	NA|gi|594627699|ref|XP_007167461.1|
chr10	48695768	48695984	0.2604	0.7285	-0.4682	-47.2843	Hypo	ENSSSCG00000011068	NA|gi|594627699|ref|XP_007167461.1|
chr10	48695768	48695984	0.2604	0.7285	-0.4682	-47.2843	Hypo	ENSSSCG00000011068	NA|gi|594627699|ref|XP_007167461.1|
chr10	48695768	48695984	0.2604	0.7285	-0.4682	-47.2843	Hypo	ENSSSCG00000011068	NA|gi|594627699|ref|XP_007167461.1|
chr10	48695768	48695984	0.2604	0.7285	-0.4682	-47.2843	Hypo	ENSSSCG00000011068	NA|gi|594627699|ref|XP_007167461.1|
chr10	48758416	48759017	0.5962	0.965	-0.3688	-190.883	Hypo	ENSSSCG00000011068	NA|gi|594627699|ref|XP_007167461.1|
chr10	48969196	48969496	0.2741	0.9377	-0.6636	-34.0825	Hypo	ENSSSCG00000024127	ABI1|gi|955506634|ref|XP_014639077.1|
chr10	48989234	48989488	0.0176	0.9604	-0.9427	-99.5416	Hypo	ENSSSCG00000024127	ABI1|gi|955506634|ref|XP_014639077.1|
chr10	48994315	48995515	0.2276	0.9552	-0.7275	-195.068	Hypo	ENSSSCG00000024127	ABI1|gi|955506634|ref|XP_014639077.1|
chr10	49000892	49001125	0.0851	0.9477	-0.8626	-120.853	Hypo	ENSSSCG00000024127	ABI1|gi|955506634|ref|XP_014639077.1|
chr10	49010521	49010748	0.1365	0.7037	-0.5672	-45.3155	Hypo	ENSSSCG00000024127	ABI1|gi|955506634|ref|XP_014639077.1|
chr10	49054584	49054806	0.4381	0.9784	-0.5403	-30.36	Hypo	ENSSSCG00000024127	ABI1|gi|955506634|ref|XP_014639077.1|
chr10	49054584	49054806	0.4381	0.9784	-0.5403	-30.36	Hypo	ENSSSCG00000024127	ABI1|gi|955506634|ref|XP_014639077.1|
chr10	49054584	49054806	0.4381	0.9784	-0.5403	-30.36	Hypo	ENSSSCG00000024127	ABI1|gi|955506634|ref|XP_014639077.1|
chr10	49093324	49094043	0.1892	0.8469	-0.6577	-242.412	Hypo	ENSSSCG00000011061	PDSS1|gi|545853662|ref|XP_005668199.1|
chr10	49094465	49094534	0.0763	0.727	-0.6507	-75.8863	Hypo	ENSSSCG00000011061	PDSS1|gi|545853662|ref|XP_005668199.1|
chr10	49102911	49103351	0.2086	0.7999	-0.5913	-36.929	Hypo	ENSSSCG00000011061	PDSS1|gi|545853662|ref|XP_005668199.1|
chr10	49104010	49104248	0.6277	0.9735	-0.3459	-85.3921	Hypo	ENSSSCG00000011061	PDSS1|gi|545853662|ref|XP_005668199.1|
chr10	49111158	49111375	0.096	0.8636	-0.7675	-151.583	Hypo	ENSSSCG00000011061	PDSS1|gi|545853662|ref|XP_005668199.1|
chr10	49111158	49111375	0.096	0.8636	-0.7675	-151.583	Hypo	ENSSSCG00000011061	PDSS1|gi|545853662|ref|XP_005668199.1|
chr10	49111158	49111375	0.096	0.8636	-0.7675	-151.583	Hypo	ENSSSCG00000011061	PDSS1|gi|545853662|ref|XP_005668199.1|
chr10	49136068	49136419	0.4255	0.7873	-0.3618	-149.53	Hypo	ENSSSCG00000030156	APBB1IP|gi|350589550|ref|XP_003130799.3|
chr10	49184898	49185000	0.1841	0.7857	-0.6016	-52.458	Hypo	ENSSSCG00000030156	APBB1IP|gi|350589550|ref|XP_003130799.3|
chr10	49193716	49193945	0.4292	0.8149	-0.3857	-70.0856	Hypo	ENSSSCG00000030156	APBB1IP|gi|350589550|ref|XP_003130799.3|
chr10	49193716	49193945	0.4292	0.8149	-0.3857	-70.0856	Hypo	ENSSSCG00000030156	APBB1IP|gi|350589550|ref|XP_003130799.3|
chr10	49193716	49193945	0.4292	0.8149	-0.3857	-70.0856	Hypo	ENSSSCG00000030156	APBB1IP|gi|350589550|ref|XP_003130799.3|
chr10	49193716	49193945	0.4292	0.8149	-0.3857	-70.0856	Hypo	ENSSSCG00000030156	APBB1IP|gi|350589550|ref|XP_003130799.3|
chr10	49214073	49214318	0.238	0.7294	-0.4914	-36.7779	Hypo	ENSSSCG00000030156	APBB1IP|gi|350589550|ref|XP_003130799.3|
chr10	49214073	49214318	0.238	0.7294	-0.4914	-36.7779	Hypo	ENSSSCG00000030156	APBB1IP|gi|350589550|ref|XP_003130799.3|
chr10	49214073	49214318	0.238	0.7294	-0.4914	-36.7779	Hypo	ENSSSCG00000030156	APBB1IP|gi|350589550|ref|XP_003130799.3|
chr10	49214073	49214318	0.238	0.7294	-0.4914	-36.7779	Hypo	ENSSSCG00000030156	APBB1IP|gi|350589550|ref|XP_003130799.3|
chr10	49249303	49249540	0.0462	0.7591	-0.7129	-72.8661	Hypo	ENSSSCG00000030156	APBB1IP|gi|350589550|ref|XP_003130799.3|
chr10	49249303	49249540	0.0462	0.7591	-0.7129	-72.8661	Hypo	ENSSSCG00000030156	APBB1IP|gi|350589550|ref|XP_003130799.3|
chr10	49271864	49271952	0.2286	0.7325	-0.5039	-22.9546	Hypo	ENSSSCG00000030156	APBB1IP|gi|350589550|ref|XP_003130799.3|
chr10	49271864	49271952	0.2286	0.7325	-0.5039	-22.9546	Hypo	ENSSSCG00000030156	APBB1IP|gi|350589550|ref|XP_003130799.3|
chr10	49300839	49301412	0.0517	0.627	-0.5753	-49.2449	Hypo	ENSSSCG00000030156	APBB1IP|gi|350589550|ref|XP_003130799.3|
chr10	49300839	49301412	0.0517	0.627	-0.5753	-49.2449	Hypo	ENSSSCG00000030156	APBB1IP|gi|350589550|ref|XP_003130799.3|
chr10	49331970	49332124	0.2507	0.8586	-0.6079	-103.945	Hypo	ENSSSCG00000011060	GAD2|gi|1352218|sp|P48321.1|DCE2_PIG
chr10	49342170	49342223	0.5299	0.832	-0.3021	-29.67	Hypo	ENSSSCG00000011060	GAD2|gi|1352218|sp|P48321.1|DCE2_PIG
chr10	49346966	49347047	0.2312	0.7082	-0.477	-29.299	Hypo	ENSSSCG00000011060	GAD2|gi|1352218|sp|P48321.1|DCE2_PIG
chr10	49443370	49443482	0.1968	0.6207	-0.4239	-40.5246	Hypo	ENSSSCG00000011059	MYO3A|gi|927186704|ref|XP_013835707.1|
chr10	49472843	49472950	0.0412	0.7708	-0.7296	-41.2956	Hypo	ENSSSCG00000011059	MYO3A|gi|927186704|ref|XP_013835707.1|
chr10	49478735	49478951	0.0259	0.4722	-0.4463	-23.9106	Hypo	ENSSSCG00000011059	MYO3A|gi|927186704|ref|XP_013835707.1|
chr10	49500790	49500895	0.3156	0.8363	-0.5207	-37.4104	Hypo	ENSSSCG00000011059	MYO3A|gi|927186704|ref|XP_013835707.1|
chr10	49583862	49584096	0.4409	0.7843	-0.3433	-209.545	Hypo	ENSSSCG00000011059	MYO3A|gi|927186704|ref|XP_013835707.1|
chr10	49588442	49588532	0.5316	0.861	-0.3294	-71.3197	Hypo	ENSSSCG00000011059	MYO3A|gi|927186704|ref|XP_013835707.1|
chr10	49876028	49876361	0.1327	0.6062	-0.4735	-65.1539	Hypo	ENSSSCG00000038536	GPR158|gi|970726394|ref|XP_006208968.2|
chr10	49954052	49954214	0.0336	0.6262	-0.5927	-52.0432	Hypo	ENSSSCG00000038536	GPR158|gi|970726394|ref|XP_006208968.2|
chr10	49977935	49979180	0.1538	0.6914	-0.5376	-253.024	Hypo	ENSSSCG00000038536	GPR158|gi|970726394|ref|XP_006208968.2|
chr10	49994228	49994336	0.1009	0.5594	-0.4585	-21.6219	Hypo	ENSSSCG00000038536	GPR158|gi|970726394|ref|XP_006208968.2|
chr10	50096774	50096875	0.0421	0.5065	-0.4644	-37.1634	Hypo	ENSSSCG00000038536	GPR158|gi|970726394|ref|XP_006208968.2|
chr10	50149355	50149517	0.1739	0.8105	-0.6366	-84.3323	Hypo	ENSSSCG00000038536	GPR158|gi|970726394|ref|XP_006208968.2|
chr10	50302365	50302775	0.1276	0.7911	-0.6636	-142.164	Hypo	ENSSSCG00000011071	THNSL1|gi|335296548|ref|XP_003357805.1|
chr10	50303808	50304024	0.4383	0.8879	-0.4496	-55.7712	Hypo	ENSSSCG00000011071	THNSL1|gi|335296548|ref|XP_003357805.1|
chr10	50303808	50304024	0.4383	0.8879	-0.4496	-55.7712	Hypo	ENSSSCG00000011071	THNSL1|gi|335296548|ref|XP_003357805.1|
chr10	50303808	50304024	0.4383	0.8879	-0.4496	-55.7712	Hypo	ENSSSCG00000011071	THNSL1|gi|335296548|ref|XP_003357805.1|
chr10	50303808	50304024	0.4383	0.8879	-0.4496	-55.7712	Hypo	ENSSSCG00000011071	THNSL1|gi|335296548|ref|XP_003357805.1|
chr10	50336767	50336965	0.2954	0.9019	-0.6064	-71.212	Hypo	ENSSSCG00000032929	ENKUR|gi|927186763|ref|XP_013845184.1|
chr10	50336767	50336965	0.2954	0.9019	-0.6064	-71.212	Hypo	ENSSSCG00000032929	ENKUR|gi|927186763|ref|XP_013845184.1|
chr10	50385289	50385537	0.5428	0.1843	0.3585	57.3527	Hyper	ENSSSCG00000028135	PRTFDC1|gi|927186767|ref|XP_003130816.4|
chr10	50412896	50412956	0.4915	0.1785	0.313	36.5424	Hyper	ENSSSCG00000028135	PRTFDC1|gi|927186767|ref|XP_003130816.4|
chr10	50439523	50439966	0.4366	0.8227	-0.3861	-189.51	Hypo	ENSSSCG00000037690	NA|gi|594047744|ref|XP_006048286.1|
chr10	50439523	50439966	0.4366	0.8227	-0.3861	-189.51	Hypo	ENSSSCG00000028135	PRTFDC1|gi|927186767|ref|XP_003130816.4|
chr10	50450709	50450762	0.2918	0.6114	-0.3197	-29.481	Hypo	ENSSSCG00000028135	PRTFDC1|gi|927186767|ref|XP_003130816.4|
chr10	50543038	50543818	0.0591	0.6249	-0.5658	-261.948	Hypo	ENSSSCG00000011074	ARHGAP21|gi|545853715|ref|XP_005656875.1|
chr10	50549589	50550137	0.2828	0.7965	-0.5138	-74.9068	Hypo	ENSSSCG00000011074	ARHGAP21|gi|545853715|ref|XP_005656875.1|
chr10	50558307	50558736	0.2227	0.7257	-0.503	-68.1946	Hypo	ENSSSCG00000011074	ARHGAP21|gi|545853715|ref|XP_005656875.1|
chr10	50565256	50565847	0.3455	0.9007	-0.5553	-174.585	Hypo	ENSSSCG00000011074	ARHGAP21|gi|545853715|ref|XP_005656875.1|
chr10	50567572	50568248	0.3965	0.9091	-0.5126	-158.079	Hypo	ENSSSCG00000011074	ARHGAP21|gi|545853715|ref|XP_005656875.1|
chr10	50569390	50569568	0.638	0.135	0.5031	79.5733	Hyper	ENSSSCG00000011074	ARHGAP21|gi|545853715|ref|XP_005656875.1|
chr10	50608621	50609237	0.3846	0.8433	-0.4588	-106.491	Hypo	ENSSSCG00000011074	ARHGAP21|gi|545853715|ref|XP_005656875.1|
chr10	50634669	50635107	0.2948	0.9457	-0.6509	-56.8188	Hypo	ENSSSCG00000011074	ARHGAP21|gi|545853715|ref|XP_005656875.1|
chr10	50634669	50635107	0.2948	0.9457	-0.6509	-56.8188	Hypo	ENSSSCG00000011074	ARHGAP21|gi|545853715|ref|XP_005656875.1|
chr10	50637817	50638706	0.3025	0.9428	-0.6403	-162.382	Hypo	ENSSSCG00000011074	ARHGAP21|gi|545853715|ref|XP_005656875.1|
chr10	50637817	50638706	0.3025	0.9428	-0.6403	-162.382	Hypo	ENSSSCG00000011074	ARHGAP21|gi|545853715|ref|XP_005656875.1|
chr10	50637817	50638706	0.3025	0.9428	-0.6403	-162.382	Hypo	ENSSSCG00000011074	ARHGAP21|gi|545853715|ref|XP_005656875.1|
chr10	50637817	50638706	0.3025	0.9428	-0.6403	-162.382	Hypo	ENSSSCG00000011074	ARHGAP21|gi|545853715|ref|XP_005656875.1|
chr10	50637817	50638706	0.3025	0.9428	-0.6403	-162.382	Hypo	ENSSSCG00000011074	ARHGAP21|gi|545853715|ref|XP_005656875.1|
chr10	50644500	50645201	0.1537	0.8548	-0.7011	-154.418	Hypo	ENSSSCG00000011074	ARHGAP21|gi|545853715|ref|XP_005656875.1|
chr10	50659476	50659636	0.0829	0.5697	-0.4868	-38.8708	Hypo	ENSSSCG00000011074	ARHGAP21|gi|545853715|ref|XP_005656875.1|
chr10	50666942	50667412	0.5885	0.9499	-0.3614	-168.216	Hypo	ENSSSCG00000011074	ARHGAP21|gi|545853715|ref|XP_005656875.1|
chr10	50706998	50707555	0.4156	0.8035	-0.3878	-130.046	Hypo	ENSSSCG00000011075	KIAA1217|gi|927186800|ref|XP_013845188.1|
chr10	50706998	50707555	0.4156	0.8035	-0.3878	-130.046	Hypo	ENSSSCG00000011075	KIAA1217|gi|927186800|ref|XP_013845188.1|
chr10	50706998	50707555	0.4156	0.8035	-0.3878	-130.046	Hypo	ENSSSCG00000011075	KIAA1217|gi|927186800|ref|XP_013845188.1|
chr10	50706998	50707555	0.4156	0.8035	-0.3878	-130.046	Hypo	ENSSSCG00000011075	KIAA1217|gi|927186800|ref|XP_013845188.1|
chr10	50706998	50707555	0.4156	0.8035	-0.3878	-130.046	Hypo	ENSSSCG00000011075	KIAA1217|gi|927186800|ref|XP_013845188.1|
chr10	50706998	50707555	0.4156	0.8035	-0.3878	-130.046	Hypo	ENSSSCG00000011075	KIAA1217|gi|927186800|ref|XP_013845188.1|
chr10	50706998	50707555	0.4156	0.8035	-0.3878	-130.046	Hypo	ENSSSCG00000011075	KIAA1217|gi|927186800|ref|XP_013845188.1|
chr10	50706998	50707555	0.4156	0.8035	-0.3878	-130.046	Hypo	ENSSSCG00000011075	KIAA1217|gi|927186800|ref|XP_013845188.1|
chr10	50774318	50774636	0.0796	0.7439	-0.6643	-57.5752	Hypo	ENSSSCG00000011075	KIAA1217|gi|927186800|ref|XP_013845188.1|
chr10	50774318	50774636	0.0796	0.7439	-0.6643	-57.5752	Hypo	ENSSSCG00000011075	KIAA1217|gi|927186800|ref|XP_013845188.1|
chr10	50774318	50774636	0.0796	0.7439	-0.6643	-57.5752	Hypo	ENSSSCG00000011075	KIAA1217|gi|927186800|ref|XP_013845188.1|
chr10	50797003	50797678	0.1595	0.7555	-0.596	-116.878	Hypo	ENSSSCG00000011075	KIAA1217|gi|927186800|ref|XP_013845188.1|
chr10	50797003	50797678	0.1595	0.7555	-0.596	-116.878	Hypo	ENSSSCG00000011075	KIAA1217|gi|927186800|ref|XP_013845188.1|
chr10	50814206	50814396	0.3155	0.7648	-0.4492	-62.9815	Hypo	ENSSSCG00000011075	KIAA1217|gi|927186800|ref|XP_013845188.1|
chr10	50843021	50843085	0.3529	0.6684	-0.3155	-66.1498	Hypo	ENSSSCG00000011075	KIAA1217|gi|927186800|ref|XP_013845188.1|
chr10	50843186	50843651	0.2279	0.7219	-0.494	-109.88	Hypo	ENSSSCG00000011075	KIAA1217|gi|927186800|ref|XP_013845188.1|
chr10	50934921	50935006	0.6956	0.4198	0.2759	63.0488	Hyper	ENSSSCG00000011075	KIAA1217|gi|927186800|ref|XP_013845188.1|
chr10	50934921	50935006	0.6956	0.4198	0.2759	63.0488	Hyper	ENSSSCG00000011075	KIAA1217|gi|927186800|ref|XP_013845188.1|
chr10	50934921	50935006	0.6956	0.4198	0.2759	63.0488	Hyper	ENSSSCG00000011075	KIAA1217|gi|927186800|ref|XP_013845188.1|
chr10	50946627	50946853	0.0408	0.4309	-0.3901	-38.669	Hypo	ENSSSCG00000011075	KIAA1217|gi|927186800|ref|XP_013845188.1|
chr10	50946627	50946853	0.0408	0.4309	-0.3901	-38.669	Hypo	ENSSSCG00000011075	KIAA1217|gi|927186800|ref|XP_013845188.1|
chr10	50946627	50946853	0.0408	0.4309	-0.3901	-38.669	Hypo	ENSSSCG00000011075	KIAA1217|gi|927186800|ref|XP_013845188.1|
chr10	50990642	50991824	0.0802	0.8205	-0.7403	-1330.03	Hypo	ENSSSCG00000011075	KIAA1217|gi|927186800|ref|XP_013845188.1|
chr10	50990642	50991824	0.0802	0.8205	-0.7403	-1330.03	Hypo	ENSSSCG00000011075	KIAA1217|gi|927186800|ref|XP_013845188.1|
chr10	50990642	50991824	0.0802	0.8205	-0.7403	-1330.03	Hypo	ENSSSCG00000011075	KIAA1217|gi|927186800|ref|XP_013845188.1|
chr10	50997099	50997255	0.4305	0.7562	-0.3257	-47.2105	Hypo	ENSSSCG00000011075	KIAA1217|gi|927186800|ref|XP_013845188.1|
chr10	50997099	50997255	0.4305	0.7562	-0.3257	-47.2105	Hypo	ENSSSCG00000011075	KIAA1217|gi|927186800|ref|XP_013845188.1|
chr10	50997099	50997255	0.4305	0.7562	-0.3257	-47.2105	Hypo	ENSSSCG00000011075	KIAA1217|gi|927186800|ref|XP_013845188.1|
chr10	50998209	50998887	0.1839	0.5362	-0.3522	-288.974	Hypo	ENSSSCG00000011075	KIAA1217|gi|927186800|ref|XP_013845188.1|
chr10	50998209	50998887	0.1839	0.5362	-0.3522	-288.974	Hypo	ENSSSCG00000011075	KIAA1217|gi|927186800|ref|XP_013845188.1|
chr10	50998209	50998887	0.1839	0.5362	-0.3522	-288.974	Hypo	ENSSSCG00000011075	KIAA1217|gi|927186800|ref|XP_013845188.1|
chr10	50998209	50998887	0.1839	0.5362	-0.3522	-288.974	Hypo	ENSSSCG00000011075	KIAA1217|gi|927186800|ref|XP_013845188.1|
chr10	50998209	50998887	0.1839	0.5362	-0.3522	-288.974	Hypo	ENSSSCG00000011075	KIAA1217|gi|927186800|ref|XP_013845188.1|
chr10	51029544	51030362	0.0918	0.6742	-0.5825	-95.8428	Hypo	ENSSSCG00000011075	KIAA1217|gi|927186800|ref|XP_013845188.1|
chr10	51029544	51030362	0.0918	0.6742	-0.5825	-95.8428	Hypo	ENSSSCG00000011075	KIAA1217|gi|927186800|ref|XP_013845188.1|
chr10	51093135	51093349	0.0258	0.4022	-0.3764	-29.5013	Hypo	ENSSSCG00000011075	KIAA1217|gi|927186800|ref|XP_013845188.1|
chr10	51114396	51114506	0.3353	0.712	-0.3767	-37.2003	Hypo	ENSSSCG00000011075	KIAA1217|gi|927186800|ref|XP_013845188.1|
chr10	51123028	51123175	0.3965	0.7509	-0.3544	-78.7919	Hypo	ENSSSCG00000011075	KIAA1217|gi|927186800|ref|XP_013845188.1|
chr10	51125218	51125281	0.1982	0.5062	-0.308	-24.6859	Hypo	ENSSSCG00000011075	KIAA1217|gi|927186800|ref|XP_013845188.1|
chr10	51132042	51132219	0.1502	0.8119	-0.6618	-69.877	Hypo	ENSSSCG00000011075	KIAA1217|gi|927186800|ref|XP_013845188.1|
chr10	51152176	51152240	0.1649	0.5554	-0.3906	-26.3439	Hypo	ENSSSCG00000011075	KIAA1217|gi|927186800|ref|XP_013845188.1|
chr10	51153122	51153189	0.1965	0.5672	-0.3707	-32.9819	Hypo	ENSSSCG00000011075	KIAA1217|gi|927186800|ref|XP_013845188.1|
chr10	51154840	51155047	0.1702	0.6704	-0.5002	-64.4695	Hypo	ENSSSCG00000011075	KIAA1217|gi|927186800|ref|XP_013845188.1|
chr10	51189018	51189449	0.0621	0.6512	-0.5891	-39.5484	Hypo	ENSSSCG00000011075	KIAA1217|gi|927186800|ref|XP_013845188.1|
chr10	51199590	51199750	0.1628	0.6046	-0.4418	-35.3896	Hypo	ENSSSCG00000011075	KIAA1217|gi|927186800|ref|XP_013845188.1|
chr10	51200462	51200757	0.2272	0.7109	-0.4836	-104.016	Hypo	ENSSSCG00000011075	KIAA1217|gi|927186800|ref|XP_013845188.1|
chr10	51719533	51719604	0.3115	0.9229	-0.6114	-30.4599	Hypo	ENSSSCG00000021093	NA|gi|927186891|ref|XP_013835713.1|
chr10	51721949	51722079	0.5869	0.9019	-0.3149	-51.2489	Hypo	ENSSSCG00000021093	NA|gi|927186891|ref|XP_013835713.1|
chr10	51722589	51722796	0.2406	0.6337	-0.3931	-44.3947	Hypo	ENSSSCG00000021093	NA|gi|927186891|ref|XP_013835713.1|
chr10	51727001	51727217	0.2605	0.6312	-0.3707	-52.8498	Hypo	ENSSSCG00000021093	NA|gi|927186891|ref|XP_013835713.1|
chr10	51744904	51745431	0.1745	0.6672	-0.4927	-158.771	Hypo	ENSSSCG00000021093	NA|gi|927186891|ref|XP_013835713.1|
chr10	51807142	51807582	0.4965	0.0727	0.4238	118.787	Hyper	ENSSSCG00000021093	NA|gi|927186891|ref|XP_013835713.1|
chr10	51989885	51989967	0.1276	0.8993	-0.7717	-103.767	Hypo	ENSSSCG00000011078	ARMC3|gi|927186912|ref|XP_013835715.1|
chr10	5217145	5217243	0.4167	0.7618	-0.3451	-54.5414	Hypo	chr10:5217204:5217631|CGI	NA
chr10	52226459	52228649	0.1343	0.8799	-0.7456	-963.038	Hypo	ENSSSCG00000011079	PIP4K2A|gi|471392479|ref|XP_004380592.1|
chr10	52245175	52245374	0.1134	0.6403	-0.5269	-37.6752	Hypo	ENSSSCG00000011079	PIP4K2A|gi|471392479|ref|XP_004380592.1|
chr10	52270605	52270708	0.2828	0.9226	-0.6398	-36.0192	Hypo	ENSSSCG00000011079	PIP4K2A|gi|471392479|ref|XP_004380592.1|
chr10	52284745	52285422	0.1555	0.7342	-0.5788	-203.047	Hypo	ENSSSCG00000011079	PIP4K2A|gi|471392479|ref|XP_004380592.1|
chr10	52290277	52290650	0.8923	0.5973	0.2951	178.174	Hyper	ENSSSCG00000011079	PIP4K2A|gi|471392479|ref|XP_004380592.1|
chr10	52294255	52296750	0.1114	0.7138	-0.6024	-676.175	Hypo	ENSSSCG00000011079	PIP4K2A|gi|471392479|ref|XP_004380592.1|
chr10	52326514	52327054	0.2277	0.8166	-0.5889	-217.891	Hypo	ENSSSCG00000011079	PIP4K2A|gi|471392479|ref|XP_004380592.1|
chr10	52334639	52334756	0.8096	0.4843	0.3253	146.923	Hyper	ENSSSCG00000011079	PIP4K2A|gi|471392479|ref|XP_004380592.1|
chr10	52338103	52338208	0.4897	0.8225	-0.3328	-71.359	Hypo	ENSSSCG00000011079	PIP4K2A|gi|471392479|ref|XP_004380592.1|
chr10	52338264	52339068	0.2922	0.8472	-0.555	-180.036	Hypo	ENSSSCG00000011079	PIP4K2A|gi|471392479|ref|XP_004380592.1|
chr10	52338264	52339068	0.2922	0.8472	-0.555	-180.036	Hypo	ENSSSCG00000011079	PIP4K2A|gi|471392479|ref|XP_004380592.1|
chr10	52338264	52339068	0.2922	0.8472	-0.555	-180.036	Hypo	ENSSSCG00000011079	PIP4K2A|gi|471392479|ref|XP_004380592.1|
chr10	52547874	52547978	0.1419	0.7788	-0.6369	-32.9745	Hypo	ENSSSCG00000011080	SPAG6|gi|226533703|ref|NP_001152784.1|
chr10	52563451	52563532	0.0613	0.5702	-0.5089	-27.0219	Hypo	ENSSSCG00000011080	SPAG6|gi|226533703|ref|NP_001152784.1|
chr10	52587209	52587468	0.4782	0.9308	-0.4525	-95.561	Hypo	ENSSSCG00000011081	NA|gi|395827235|ref|XP_003786810.1|
chr10	52587209	52587468	0.4782	0.9308	-0.4525	-95.561	Hypo	ENSSSCG00000011081	NA|gi|395827235|ref|XP_003786810.1|
chr10	52590462	52590661	0.3481	0.898	-0.5499	-36.4682	Hypo	ENSSSCG00000011081	NA|gi|395827235|ref|XP_003786810.1|
chr10	52590462	52590661	0.3481	0.898	-0.5499	-36.4682	Hypo	ENSSSCG00000011081	NA|gi|395827235|ref|XP_003786810.1|
chr10	52599781	52600157	0.1086	0.8865	-0.778	-154.105	Hypo	ENSSSCG00000011082	COMMD3|gi|545853765|ref|XP_005668216.1|
chr10	52599781	52600157	0.1086	0.8865	-0.778	-154.105	Hypo	ENSSSCG00000011082	COMMD3|gi|545853765|ref|XP_005668216.1|
chr10	52602382	52603153	0.2463	0.8615	-0.6152	-150.781	Hypo	ENSSSCG00000011082	COMMD3|gi|545853765|ref|XP_005668216.1|
chr10	52602382	52603153	0.2463	0.8615	-0.6152	-150.781	Hypo	ENSSSCG00000011082	COMMD3|gi|545853765|ref|XP_005668216.1|
chr10	52867986	52868111	0.1368	0.9913	-0.8545	-60.3002	Hypo	ENSSSCG00000026001	DNAJC1|gi|545853771|ref|XP_005668217.1|
chr10	52871875	52872341	0.106	0.8231	-0.7172	-66.9751	Hypo	ENSSSCG00000026001	DNAJC1|gi|545853771|ref|XP_005668217.1|
chr10	52881663	52881838	0.3564	0.9628	-0.6064	-75.4158	Hypo	ENSSSCG00000026001	DNAJC1|gi|545853771|ref|XP_005668217.1|
chr10	52900642	52901054	0.3909	0.9659	-0.575	-49.5254	Hypo	ENSSSCG00000026001	DNAJC1|gi|545853771|ref|XP_005668217.1|
chr10	52906666	52907144	0.4045	0.9641	-0.5596	-60.15	Hypo	ENSSSCG00000026001	DNAJC1|gi|545853771|ref|XP_005668217.1|
chr10	52928817	52929300	0.5328	0.9564	-0.4235	-44.7787	Hypo	ENSSSCG00000026001	DNAJC1|gi|545853771|ref|XP_005668217.1|
chr10	52939072	52939216	0.3844	0.8868	-0.5024	-22.4394	Hypo	ENSSSCG00000026001	DNAJC1|gi|545853771|ref|XP_005668217.1|
chr10	52941172	52941304	0.4644	0.9832	-0.5187	-47.6853	Hypo	ENSSSCG00000026001	DNAJC1|gi|545853771|ref|XP_005668217.1|
chr10	52974703	52976029	0.3853	0.9046	-0.5193	-35.126	Hypo	ENSSSCG00000026001	DNAJC1|gi|545853771|ref|XP_005668217.1|
chr10	53027580	53029284	0.0972	0.894	-0.7968	-352.235	Hypo	ENSSSCG00000026001	DNAJC1|gi|545853771|ref|XP_005668217.1|
chr10	53065794	53066157	0.5862	0.2706	0.3156	530.176	Hyper	chr10:53065708:53067189|CGI	NA
chr10	53069554	53069673	0.6544	0.399	0.2555	186.612	Hyper	chr10:53069450:53069902|CGI	NA
chr10	53069785	53070034	0.6628	0.3603	0.3025	156.187	Hyper	chr10:53069450:53069902|CGI	NA
chr10	53069785	53070034	0.6628	0.3603	0.3025	156.187	Hyper	ENSSSCG00000011085	MLLT10|gi|955506735|ref|XP_014639118.1|
chr10	53069785	53070034	0.6628	0.3603	0.3025	156.187	Hyper	ENSSSCG00000011085	MLLT10|gi|955506735|ref|XP_014639118.1|
chr10	53081616	53081791	0.2303	0.8939	-0.6637	-37.2246	Hypo	ENSSSCG00000011085	MLLT10|gi|955506735|ref|XP_014639118.1|
chr10	53081616	53081791	0.2303	0.8939	-0.6637	-37.2246	Hypo	ENSSSCG00000011085	MLLT10|gi|955506735|ref|XP_014639118.1|
chr10	53081616	53081791	0.2303	0.8939	-0.6637	-37.2246	Hypo	ENSSSCG00000011085	MLLT10|gi|955506735|ref|XP_014639118.1|
chr10	53086611	53087009	0.2656	0.8643	-0.5986	-95.1494	Hypo	ENSSSCG00000011085	MLLT10|gi|955506735|ref|XP_014639118.1|
chr10	53090698	53090918	0.3518	0.976	-0.6242	-30.5992	Hypo	ENSSSCG00000011085	MLLT10|gi|955506735|ref|XP_014639118.1|
chr10	53119718	53119805	0.3991	0.9754	-0.5763	-23.1506	Hypo	ENSSSCG00000011085	MLLT10|gi|955506735|ref|XP_014639118.1|
chr10	53119718	53119805	0.3991	0.9754	-0.5763	-23.1506	Hypo	ENSSSCG00000011085	MLLT10|gi|955506735|ref|XP_014639118.1|
chr10	53162407	53162637	0.2586	0.9179	-0.6593	-83.5314	Hypo	ENSSSCG00000011085	MLLT10|gi|955506735|ref|XP_014639118.1|
chr10	53224781	53225282	0.1067	0.6541	-0.5473	-44.3786	Hypo	ENSSSCG00000011085	MLLT10|gi|955506735|ref|XP_014639118.1|
chr10	53224781	53225282	0.1067	0.6541	-0.5473	-44.3786	Hypo	ENSSSCG00000011085	MLLT10|gi|955506735|ref|XP_014639118.1|
chr10	53224781	53225282	0.1067	0.6541	-0.5473	-44.3786	Hypo	ENSSSCG00000011085	MLLT10|gi|955506735|ref|XP_014639118.1|
chr10	53224781	53225282	0.1067	0.6541	-0.5473	-44.3786	Hypo	ENSSSCG00000011085	MLLT10|gi|955506735|ref|XP_014639118.1|
chr10	53224781	53225282	0.1067	0.6541	-0.5473	-44.3786	Hypo	ENSSSCG00000011085	MLLT10|gi|955506735|ref|XP_014639118.1|
chr10	53229224	53229921	0.2805	0.9031	-0.6226	-108.58	Hypo	ENSSSCG00000011085	MLLT10|gi|955506735|ref|XP_014639118.1|
chr10	53243945	53244119	0.3588	0.8864	-0.5276	-21.2225	Hypo	ENSSSCG00000011085	MLLT10|gi|955506735|ref|XP_014639118.1|
chr10	53244993	53245243	0.509	0.93	-0.4209	-72.214	Hypo	ENSSSCG00000011085	MLLT10|gi|955506735|ref|XP_014639118.1|
chr10	53248026	53248183	0.7045	0.9572	-0.2527	-145.43	Hypo	ENSSSCG00000011085	MLLT10|gi|955506735|ref|XP_014639118.1|
chr10	53269577	53270605	0.2618	0.9148	-0.653	-760.02	Hypo	ENSSSCG00000011085	MLLT10|gi|955506735|ref|XP_014639118.1|
chr10	53311154	53311346	0.3164	0.9497	-0.6333	-38.0569	Hypo	ENSSSCG00000011085	MLLT10|gi|955506735|ref|XP_014639118.1|
chr10	53607062	53607149	0.4886	0.8218	-0.3333	-55.01	Hypo	ENSSSCG00000011090	NEBL|gi|311265812|ref|XP_003130835.1|
chr10	53612181	53612331	0.4642	0.8263	-0.3621	-45.0259	Hypo	ENSSSCG00000011090	NEBL|gi|311265812|ref|XP_003130835.1|
chr10	53614909	53615023	0.6488	0.9211	-0.2723	-99.0866	Hypo	ENSSSCG00000011090	NEBL|gi|311265812|ref|XP_003130835.1|
chr10	53639034	53639115	0.313	0.6975	-0.3845	-29.7651	Hypo	ENSSSCG00000011090	NEBL|gi|311265812|ref|XP_003130835.1|
chr10	53651095	53651337	0.4395	0.8819	-0.4424	-60.2147	Hypo	ENSSSCG00000011090	NEBL|gi|311265812|ref|XP_003130835.1|
chr10	53684869	53684967	0.4944	0.8773	-0.3829	-33.7946	Hypo	ENSSSCG00000011090	NEBL|gi|311265812|ref|XP_003130835.1|
chr10	53692774	53692997	0.2111	0.834	-0.6229	-53.9914	Hypo	ENSSSCG00000011090	NEBL|gi|311265812|ref|XP_003130835.1|
chr10	53721114	53721331	0.2514	0.7324	-0.481	-56.7599	Hypo	ENSSSCG00000011090	NEBL|gi|311265812|ref|XP_003130835.1|
chr10	53758612	53758695	0.3741	0.7259	-0.3519	-23.8142	Hypo	ENSSSCG00000011090	NEBL|gi|311265812|ref|XP_003130835.1|
chr10	53774001	53774493	0.4213	0.8588	-0.4375	-154.857	Hypo	ENSSSCG00000011090	NEBL|gi|311265812|ref|XP_003130835.1|
chr10	53807520	53807684	0.4299	0.884	-0.4541	-59.5178	Hypo	ENSSSCG00000011090	NEBL|gi|311265812|ref|XP_003130835.1|
chr10	53807520	53807684	0.4299	0.884	-0.4541	-59.5178	Hypo	ENSSSCG00000011090	NEBL|gi|311265812|ref|XP_003130835.1|
chr10	53834512	53835061	0.0781	0.5154	-0.4373	-94.0563	Hypo	ENSSSCG00000011090	NEBL|gi|311265812|ref|XP_003130835.1|
chr10	53834512	53835061	0.0781	0.5154	-0.4373	-94.0563	Hypo	ENSSSCG00000011090	NEBL|gi|311265812|ref|XP_003130835.1|
chr10	53849016	53849259	0.1336	0.812	-0.6784	-59.8389	Hypo	ENSSSCG00000011090	NEBL|gi|311265812|ref|XP_003130835.1|
chr10	53849016	53849259	0.1336	0.812	-0.6784	-59.8389	Hypo	ENSSSCG00000011090	NEBL|gi|311265812|ref|XP_003130835.1|
chr10	53849016	53849259	0.1336	0.812	-0.6784	-59.8389	Hypo	ENSSSCG00000011090	NEBL|gi|311265812|ref|XP_003130835.1|
chr10	53853875	53854418	0.206	0.7218	-0.5158	-168.128	Hypo	ENSSSCG00000011090	NEBL|gi|311265812|ref|XP_003130835.1|
chr10	53853875	53854418	0.206	0.7218	-0.5158	-168.128	Hypo	ENSSSCG00000011090	NEBL|gi|311265812|ref|XP_003130835.1|
chr10	53857137	53857591	0.4155	0.8403	-0.4248	-116.353	Hypo	ENSSSCG00000011090	NEBL|gi|311265812|ref|XP_003130835.1|
chr10	53857137	53857591	0.4155	0.8403	-0.4248	-116.353	Hypo	ENSSSCG00000011090	NEBL|gi|311265812|ref|XP_003130835.1|
chr10	53870818	53871351	0.2471	0.8593	-0.6121	-95.6797	Hypo	ENSSSCG00000011090	NEBL|gi|311265812|ref|XP_003130835.1|
chr10	53870818	53871351	0.2471	0.8593	-0.6121	-95.6797	Hypo	ENSSSCG00000011090	NEBL|gi|311265812|ref|XP_003130835.1|
chr10	53874099	53874481	0.3195	0.8779	-0.5584	-104.927	Hypo	ENSSSCG00000011090	NEBL|gi|311265812|ref|XP_003130835.1|
chr10	53874099	53874481	0.3195	0.8779	-0.5584	-104.927	Hypo	ENSSSCG00000011090	NEBL|gi|311265812|ref|XP_003130835.1|
chr10	53886394	53887044	0.1755	0.8365	-0.661	-88.1384	Hypo	ENSSSCG00000011090	NEBL|gi|311265812|ref|XP_003130835.1|
chr10	53886394	53887044	0.1755	0.8365	-0.661	-88.1384	Hypo	ENSSSCG00000011090	NEBL|gi|311265812|ref|XP_003130835.1|
chr10	53886394	53887044	0.1755	0.8365	-0.661	-88.1384	Hypo	ENSSSCG00000011090	NEBL|gi|311265812|ref|XP_003130835.1|
chr10	53896558	53897000	0.536	0.9235	-0.3876	-177.126	Hypo	ENSSSCG00000011090	NEBL|gi|311265812|ref|XP_003130835.1|
chr10	53896558	53897000	0.536	0.9235	-0.3876	-177.126	Hypo	ENSSSCG00000011090	NEBL|gi|311265812|ref|XP_003130835.1|
chr10	53936918	53937072	0.4847	0.7963	-0.3116	-59.9881	Hypo	ENSSSCG00000011090	NEBL|gi|311265812|ref|XP_003130835.1|
chr10	53936918	53937072	0.4847	0.7963	-0.3116	-59.9881	Hypo	ENSSSCG00000011090	NEBL|gi|311265812|ref|XP_003130835.1|
chr10	53957031	53957108	0.4433	0.7998	-0.3565	-52.3382	Hypo	ENSSSCG00000011090	NEBL|gi|311265812|ref|XP_003130835.1|
chr10	53957031	53957108	0.4433	0.7998	-0.3565	-52.3382	Hypo	ENSSSCG00000011090	NEBL|gi|311265812|ref|XP_003130835.1|
chr10	53957031	53957108	0.4433	0.7998	-0.3565	-52.3382	Hypo	ENSSSCG00000011090	NEBL|gi|311265812|ref|XP_003130835.1|
chr10	53957031	53957108	0.4433	0.7998	-0.3565	-52.3382	Hypo	ENSSSCG00000011090	NEBL|gi|311265812|ref|XP_003130835.1|
chr10	54269119	54269283	0.4878	0.9062	-0.4184	-25.1991	Hypo	ENSSSCG00000032444	PLXDC2|gi|560973175|ref|XP_006208920.1|
chr10	54269119	54269283	0.4878	0.9062	-0.4184	-25.1991	Hypo	ENSSSCG00000032444	PLXDC2|gi|560973175|ref|XP_006208920.1|
chr10	54269119	54269283	0.4878	0.9062	-0.4184	-25.1991	Hypo	ENSSSCG00000032444	PLXDC2|gi|560973175|ref|XP_006208920.1|
chr10	54269119	54269283	0.4878	0.9062	-0.4184	-25.1991	Hypo	ENSSSCG00000032444	PLXDC2|gi|560973175|ref|XP_006208920.1|
chr10	54273893	54274305	0.388	0.8745	-0.4865	-62.711	Hypo	ENSSSCG00000032444	PLXDC2|gi|560973175|ref|XP_006208920.1|
chr10	54276718	54276785	0.5373	0.8946	-0.3573	-28.6588	Hypo	ENSSSCG00000032444	PLXDC2|gi|560973175|ref|XP_006208920.1|
chr10	54334688	54334769	0.6036	0.9307	-0.3271	-39.1898	Hypo	ENSSSCG00000032444	PLXDC2|gi|560973175|ref|XP_006208920.1|
chr10	54344900	54344960	0.1493	0.5334	-0.3841	-28.2582	Hypo	ENSSSCG00000032444	PLXDC2|gi|560973175|ref|XP_006208920.1|
chr10	54366738	54367267	0.2032	0.9646	-0.7614	-181.637	Hypo	ENSSSCG00000032444	PLXDC2|gi|560973175|ref|XP_006208920.1|
chr10	54369223	54369847	0.099	0.6855	-0.5865	-78.5458	Hypo	ENSSSCG00000032444	PLXDC2|gi|560973175|ref|XP_006208920.1|
chr10	54393625	54393854	0.2987	0.8685	-0.5697	-64.6699	Hypo	ENSSSCG00000032444	PLXDC2|gi|560973175|ref|XP_006208920.1|
chr10	54466481	54466804	0.2231	0.8491	-0.626	-127.466	Hypo	ENSSSCG00000032444	PLXDC2|gi|560973175|ref|XP_006208920.1|
chr10	54472748	54472818	0.4547	0.8641	-0.4094	-29.7612	Hypo	ENSSSCG00000032444	PLXDC2|gi|560973175|ref|XP_006208920.1|
chr10	54494383	54495253	0.0289	0.6961	-0.6672	-165.312	Hypo	ENSSSCG00000032444	PLXDC2|gi|560973175|ref|XP_006208920.1|
chr10	54500296	54501044	0.2105	0.795	-0.5845	-427.292	Hypo	ENSSSCG00000032444	PLXDC2|gi|560973175|ref|XP_006208920.1|
chr10	54504347	54504895	0.2946	0.9322	-0.6376	-450.476	Hypo	ENSSSCG00000032444	PLXDC2|gi|560973175|ref|XP_006208920.1|
chr10	54507556	54507808	0.2888	0.8106	-0.5218	-57.8834	Hypo	ENSSSCG00000032444	PLXDC2|gi|560973175|ref|XP_006208920.1|
chr10	54574147	54574397	0.5554	0.9753	-0.4199	-90.5962	Hypo	ENSSSCG00000032444	PLXDC2|gi|560973175|ref|XP_006208920.1|
chr10	54589595	54589934	0.2148	0.8247	-0.61	-281.663	Hypo	ENSSSCG00000032444	PLXDC2|gi|560973175|ref|XP_006208920.1|
chr10	54629394	54630305	0.3208	0.8135	-0.4926	-127.749	Hypo	ENSSSCG00000032444	PLXDC2|gi|560973175|ref|XP_006208920.1|
chr10	54632429	54632773	0.3559	0.7869	-0.431	-65.4227	Hypo	ENSSSCG00000032444	PLXDC2|gi|560973175|ref|XP_006208920.1|
chr10	54839370	54839782	0.138	0.8757	-0.7376	-78.0882	Hypo	ENSSSCG00000040615	MALRD1|gi|594684803|ref|XP_007189919.1|
chr10	54857879	54859385	0.3068	0.9342	-0.6274	-168.219	Hypo	ENSSSCG00000040615	MALRD1|gi|594684803|ref|XP_007189919.1|
chr10	54870568	54871089	0.2715	0.9765	-0.705	-95.5571	Hypo	ENSSSCG00000040615	MALRD1|gi|594684803|ref|XP_007189919.1|
chr10	54874490	54874878	0.0796	0.9201	-0.8405	-159.42	Hypo	ENSSSCG00000040615	MALRD1|gi|594684803|ref|XP_007189919.1|
chr10	54925766	54925818	0.4774	0.8374	-0.3601	-27.0316	Hypo	ENSSSCG00000040615	MALRD1|gi|594684803|ref|XP_007189919.1|
chr10	54930449	54931207	0.306	0.8813	-0.5754	-42.6145	Hypo	ENSSSCG00000040615	MALRD1|gi|594684803|ref|XP_007189919.1|
chr10	54940339	54940564	0.1499	0.6409	-0.4911	-67.6266	Hypo	ENSSSCG00000040615	MALRD1|gi|594684803|ref|XP_007189919.1|
chr10	54986406	54986829	0.0861	0.7609	-0.6749	-81.5346	Hypo	ENSSSCG00000040615	MALRD1|gi|594684803|ref|XP_007189919.1|
chr10	55057158	55057246	0.1442	0.7137	-0.5695	-25.1473	Hypo	ENSSSCG00000040615	MALRD1|gi|594684803|ref|XP_007189919.1|
chr10	55067300	55067822	0.1828	0.8167	-0.6339	-28.5215	Hypo	ENSSSCG00000040615	MALRD1|gi|594684803|ref|XP_007189919.1|
chr10	55100562	55101056	0.2125	0.8239	-0.6114	-157.299	Hypo	ENSSSCG00000040615	MALRD1|gi|594684803|ref|XP_007189919.1|
chr10	55100562	55101056	0.2125	0.8239	-0.6114	-157.299	Hypo	ENSSSCG00000040615	MALRD1|gi|594684803|ref|XP_007189919.1|
chr10	55103552	55103797	0.0348	0.5924	-0.5577	-84.3678	Hypo	ENSSSCG00000040615	MALRD1|gi|594684803|ref|XP_007189919.1|
chr10	55103552	55103797	0.0348	0.5924	-0.5577	-84.3678	Hypo	ENSSSCG00000040615	MALRD1|gi|594684803|ref|XP_007189919.1|
chr10	55142111	55142743	0.1256	0.809	-0.6834	-37.5902	Hypo	ENSSSCG00000040615	MALRD1|gi|594684803|ref|XP_007189919.1|
chr10	55158185	55158256	0.1739	0.7368	-0.5629	-25.0974	Hypo	ENSSSCG00000040615	MALRD1|gi|594684803|ref|XP_007189919.1|
chr10	55162995	55163091	0.1786	0.6978	-0.5193	-29.7604	Hypo	ENSSSCG00000040615	MALRD1|gi|594684803|ref|XP_007189919.1|
chr10	55183571	55184140	0.0248	0.7458	-0.721	-91.0996	Hypo	ENSSSCG00000040615	MALRD1|gi|594684803|ref|XP_007189919.1|
chr10	55199836	55200244	0.059	0.6744	-0.6154	-74.6679	Hypo	ENSSSCG00000040615	MALRD1|gi|594684803|ref|XP_007189919.1|
chr10	55234150	55234213	0.2633	0.8621	-0.5988	-27.4485	Hypo	ENSSSCG00000040615	MALRD1|gi|594684803|ref|XP_007189919.1|
chr10	55242749	55243297	0.1873	0.6943	-0.507	-127.474	Hypo	ENSSSCG00000040615	MALRD1|gi|594684803|ref|XP_007189919.1|
chr10	55270251	55270461	0.0912	0.5288	-0.4377	-49.5434	Hypo	ENSSSCG00000040615	MALRD1|gi|594684803|ref|XP_007189919.1|
chr10	55270251	55270461	0.0912	0.5288	-0.4377	-49.5434	Hypo	ENSSSCG00000019468	5S_rRNA|gi|823465214|ref|XP_012430950.1|
chr10	55366242	55366309	0.3152	0.7688	-0.4537	-37.0086	Hypo	ENSSSCG00000040615	MALRD1|gi|594684803|ref|XP_007189919.1|
chr10	55366242	55366309	0.3152	0.7688	-0.4537	-37.0086	Hypo	ENSSSCG00000040615	MALRD1|gi|594684803|ref|XP_007189919.1|
chr10	55366242	55366309	0.3152	0.7688	-0.4537	-37.0086	Hypo	ENSSSCG00000040615	MALRD1|gi|594684803|ref|XP_007189919.1|
chr10	55450739	55450790	0.4756	0.8491	-0.3735	-36.5983	Hypo	ENSSSCG00000040615	MALRD1|gi|594684803|ref|XP_007189919.1|
chr10	56004799	56006268	0.1389	0.7315	-0.5926	-40.7147	Hypo	ENSSSCG00000032896	NA|gi|982942389|ref|XP_015329498.1|
chr10	56004799	56006268	0.1389	0.7315	-0.5926	-40.7147	Hypo	ENSSSCG00000032896	NA|gi|982942389|ref|XP_015329498.1|
chr10	56004799	56006268	0.1389	0.7315	-0.5926	-40.7147	Hypo	ENSSSCG00000032896	NA|gi|982942389|ref|XP_015329498.1|
chr10	56078370	56078851	0.2881	0.8841	-0.596	-105.642	Hypo	ENSSSCG00000011101	ITGB1|gi|927187093|ref|XP_013835739.1|
chr10	56078370	56078851	0.2881	0.8841	-0.596	-105.642	Hypo	ENSSSCG00000011101	ITGB1|gi|927187093|ref|XP_013835739.1|
chr10	56078370	56078851	0.2881	0.8841	-0.596	-105.642	Hypo	ENSSSCG00000011101	ITGB1|gi|927187093|ref|XP_013835739.1|
chr10	56078370	56078851	0.2881	0.8841	-0.596	-105.642	Hypo	ENSSSCG00000011101	ITGB1|gi|927187093|ref|XP_013835739.1|
chr10	56084746	56085442	0.0658	0.7849	-0.7191	-289.097	Hypo	ENSSSCG00000011101	ITGB1|gi|927187093|ref|XP_013835739.1|
chr10	56084746	56085442	0.0658	0.7849	-0.7191	-289.097	Hypo	ENSSSCG00000011101	ITGB1|gi|927187093|ref|XP_013835739.1|
chr10	56084746	56085442	0.0658	0.7849	-0.7191	-289.097	Hypo	ENSSSCG00000011101	ITGB1|gi|927187093|ref|XP_013835739.1|
chr10	56084746	56085442	0.0658	0.7849	-0.7191	-289.097	Hypo	ENSSSCG00000011101	ITGB1|gi|927187093|ref|XP_013835739.1|
chr10	56084746	56085442	0.0658	0.7849	-0.7191	-289.097	Hypo	ENSSSCG00000011101	ITGB1|gi|927187093|ref|XP_013835739.1|
chr10	56103291	56103845	0.1622	0.8008	-0.6386	-156.969	Hypo	ENSSSCG00000011101	ITGB1|gi|927187093|ref|XP_013835739.1|
chr10	56112642	56114040	0.2593	0.8719	-0.6125	-587.767	Hypo	ENSSSCG00000011101	ITGB1|gi|927187093|ref|XP_013835739.1|
chr10	56112642	56114040	0.2593	0.8719	-0.6125	-587.767	Hypo	ENSSSCG00000011101	ITGB1|gi|927187093|ref|XP_013835739.1|
chr10	56112642	56114040	0.2593	0.8719	-0.6125	-587.767	Hypo	ENSSSCG00000011101	ITGB1|gi|927187093|ref|XP_013835739.1|
chr10	56112642	56114040	0.2593	0.8719	-0.6125	-587.767	Hypo	ENSSSCG00000011101	ITGB1|gi|927187093|ref|XP_013835739.1|
chr10	56112642	56114040	0.2593	0.8719	-0.6125	-587.767	Hypo	ENSSSCG00000011101	ITGB1|gi|927187093|ref|XP_013835739.1|
chr10	56116532	56117444	0.2269	0.8953	-0.6684	-242.594	Hypo	ENSSSCG00000011101	ITGB1|gi|927187093|ref|XP_013835739.1|
chr10	56116532	56117444	0.2269	0.8953	-0.6684	-242.594	Hypo	ENSSSCG00000011101	ITGB1|gi|927187093|ref|XP_013835739.1|
chr10	56116532	56117444	0.2269	0.8953	-0.6684	-242.594	Hypo	ENSSSCG00000011101	ITGB1|gi|927187093|ref|XP_013835739.1|
chr10	56116532	56117444	0.2269	0.8953	-0.6684	-242.594	Hypo	ENSSSCG00000011101	ITGB1|gi|927187093|ref|XP_013835739.1|
chr10	56116532	56117444	0.2269	0.8953	-0.6684	-242.594	Hypo	ENSSSCG00000011101	ITGB1|gi|927187093|ref|XP_013835739.1|
[truncated: 71,616 more rows]
