# Supplementary material for: The Defects of Epigenetic Reprogramming in Dox-Dependent Porcine-iPSCs
Source: Int J Mol Sci. 2022 Oct 8;23(19):11941. doi: 10.3390/ijms231911941 (PMC9570186; doi:10.3390/ijms231911941)
Supplement: Supplementary file 1 [file ijms-23-11941-s001.zip › Table S8.xlsx]

## Sheet: Table S8
Table S8 dDMR annotation in PEF8 vs piPSC8 group
Chr	Start	End	Methyl_ips8	Methyl_PEF8	Diff_methyl	AreaStat	Direction	geneID	strand	element	NR:Seq-id
chr10	10005079	10005321	0.6107	0.91	-0.2993	-92.0531	Hypo	ENSSSCG00000010825	+	Intron	MARK1|gi|330864800|ref|NP_001179204.2|
chr10	10011569	10012109	0.1188	0.952	-0.8333	-457.918	Hypo	ENSSSCG00000010825	+	Intron	MARK1|gi|330864800|ref|NP_001179204.2|
chr10	10020518	10021009	0.1248	0.6568	-0.532	-162.783	Hypo	ENSSSCG00000010825	+	Intron	MARK1|gi|330864800|ref|NP_001179204.2|
chr10	10029328	10030141	0.2895	0.7453	-0.4558	-324.406	Hypo	ENSSSCG00000010825	+	Intron	MARK1|gi|330864800|ref|NP_001179204.2|
chr10	10065987	10066121	0.1786	0.8119	-0.6334	-29.4645	Hypo	ENSSSCG00000010825	+	Intron	MARK1|gi|330864800|ref|NP_001179204.2|
chr10	10065987	10066121	0.1786	0.8119	-0.6334	-29.4645	Hypo	ENSSSCG00000010825	+	Exon	MARK1|gi|330864800|ref|NP_001179204.2|
chr10	10157388	10157781	0.177	0.6769	-0.4999	-70.8502	Hypo	ENSSSCG00000010826	+	Intron	MARC2|gi|829901888|ref|XP_012591023.1|
chr10	10180262	10181251	0.3595	0.825	-0.4655	-462.353	Hypo	ENSSSCG00000010826	+	Intron	MARC2|gi|829901888|ref|XP_012591023.1|
chr10	10208513	10208852	0.4702	0.9299	-0.4597	-108.496	Hypo	ENSSSCG00000010829	+	Intron	MARC1|gi|466016701|ref|XP_004271381.1|
chr10	10208513	10208852	0.4702	0.9299	-0.4597	-108.496	Hypo	ENSSSCG00000010829	+	Intron	MARC1|gi|466016701|ref|XP_004271381.1|
chr10	10265706	10265826	0.8911	0.5641	0.327	57.3085	Hyper	ENSSSCG00000032644	+	Intron	HLX|gi|958692962|ref|XP_014695514.1|
chr10	10271721	10271777	0.4994	0.7937	-0.2943	-40.2054	Hypo	ENSSSCG00000032644	+	Exon	HLX|gi|958692962|ref|XP_014695514.1|
chr10	10271721	10271777	0.4994	0.7937	-0.2943	-40.2054	Hypo	ENSSSCG00000032644	+	UTR3	HLX|gi|958692962|ref|XP_014695514.1|
chr10	1058908	1059112	0.4521	0.8343	-0.3822	-79.7781	Hypo	ENSSSCG00000040300	-	Exon	RGS13|gi|741953727|ref|XP_010811389.1|
chr10	1058908	1059112	0.4521	0.8343	-0.3822	-79.7781	Hypo	ENSSSCG00000040300	-	Exon	RGS13|gi|741953727|ref|XP_010811389.1|
chr10	1058908	1059112	0.4521	0.8343	-0.3822	-79.7781	Hypo	ENSSSCG00000040300	-	Intron	RGS13|gi|741953727|ref|XP_010811389.1|
chr10	10590498	10590831	0.2619	0.5875	-0.3256	-234.877	Hypo	chr10:10590525:10590740|CGI	+	CGI	NA
chr10	1059166	1059219	0.5109	0.872	-0.3611	-29.0008	Hypo	ENSSSCG00000040300	-	Intron	RGS13|gi|741953727|ref|XP_010811389.1|
chr10	1067246	1067328	0.6362	0.8799	-0.2437	-49.5879	Hypo	ENSSSCG00000040300	-	Intron	RGS13|gi|741953727|ref|XP_010811389.1|
chr10	1069591	1069879	0.5199	0.8797	-0.3598	-69.6358	Hypo	ENSSSCG00000040300	-	Intron	RGS13|gi|741953727|ref|XP_010811389.1|
chr10	1078044	1078425	0.4318	0.7162	-0.2844	-382.067	Hypo	ENSSSCG00000040300	-	Promoter	RGS13|gi|741953727|ref|XP_010811389.1|
chr10	1078044	1078425	0.4318	0.7162	-0.2844	-382.067	Hypo	ENSSSCG00000040300	-	Intron	RGS13|gi|741953727|ref|XP_010811389.1|
chr10	1078044	1078425	0.4318	0.7162	-0.2844	-382.067	Hypo	chr10:1077213:1078146|CGI	+	CGI	NA
chr10	1081127	1081427	0.2187	0.7568	-0.5381	-51.2103	Hypo	ENSSSCG00000040300	-	Intron	RGS13|gi|741953727|ref|XP_010811389.1|
chr10	10869103	10869352	0.2741	0.7629	-0.4888	-41.3436	Hypo	ENSSSCG00000010831	-	Intron	DUSP10|gi|311265251|ref|XP_003130558.1|
chr10	10876546	10876686	0.5902	0.9406	-0.3504	-23.9092	Hypo	ENSSSCG00000010831	-	Intron	DUSP10|gi|311265251|ref|XP_003130558.1|
chr10	10878684	10878812	0.6332	0.9075	-0.2744	-79.6872	Hypo	ENSSSCG00000010831	-	Intron	DUSP10|gi|311265251|ref|XP_003130558.1|
chr10	10879909	10880069	0.4324	0.7901	-0.3577	-83.4914	Hypo	ENSSSCG00000010831	-	Intron	DUSP10|gi|311265251|ref|XP_003130558.1|
chr10	10880945	10881001	0.5962	0.8979	-0.3017	-48.0048	Hypo	ENSSSCG00000010831	-	Intron	DUSP10|gi|311265251|ref|XP_003130558.1|
chr10	10881083	10881516	0.5654	0.9062	-0.3408	-143.621	Hypo	ENSSSCG00000010831	-	Intron	DUSP10|gi|311265251|ref|XP_003130558.1|
chr10	10882891	10883023	0.5547	0.9711	-0.4163	-48.913	Hypo	ENSSSCG00000010831	-	Intron	DUSP10|gi|311265251|ref|XP_003130558.1|
chr10	10885195	10885261	0.6512	0.9525	-0.3014	-38.9156	Hypo	ENSSSCG00000010831	-	Intron	DUSP10|gi|311265251|ref|XP_003130558.1|
chr10	10885341	10885878	0.5659	0.9249	-0.3591	-319.856	Hypo	ENSSSCG00000010831	-	Intron	DUSP10|gi|311265251|ref|XP_003130558.1|
chr10	10886503	10886586	0.4965	0.8919	-0.3954	-64.1615	Hypo	ENSSSCG00000010831	-	Intron	DUSP10|gi|311265251|ref|XP_003130558.1|
chr10	10890641	10891087	0.5007	0.9489	-0.4483	-84.1575	Hypo	ENSSSCG00000010831	-	Intron	DUSP10|gi|311265251|ref|XP_003130558.1|
chr10	10897201	10897437	0.236	0.6309	-0.3948	-62.2667	Hypo	ENSSSCG00000010831	-	Intron	DUSP10|gi|311265251|ref|XP_003130558.1|
chr10	10897696	10898047	0.3245	0.7022	-0.3777	-78.4658	Hypo	ENSSSCG00000010831	-	Intron	DUSP10|gi|311265251|ref|XP_003130558.1|
chr10	10901817	10901875	0.6697	0.9421	-0.2723	-25.7286	Hypo	ENSSSCG00000010831	-	Intron	DUSP10|gi|311265251|ref|XP_003130558.1|
chr10	10917040	10917108	0.622	0.9064	-0.2844	-31.1596	Hypo	ENSSSCG00000010831	-	Intron	DUSP10|gi|311265251|ref|XP_003130558.1|
chr10	10922816	10922928	0.5746	0.9023	-0.3277	-56.3162	Hypo	ENSSSCG00000010831	-	Promoter	DUSP10|gi|311265251|ref|XP_003130558.1|
chr10	11010837	11010939	0.5403	0.8582	-0.3179	-87.7428	Hypo	ENSSSCG00000037997	-	Exon	NA|gi|927168188|ref|XP_013834215.1|
chr10	11010837	11010939	0.5403	0.8582	-0.3179	-87.7428	Hypo	ENSSSCG00000037997	-	Intron	NA|gi|927168188|ref|XP_013834215.1|
chr10	11020781	11020832	0.611	0.9277	-0.3167	-24.2052	Hypo	ENSSSCG00000037997	-	Intron	NA|gi|927168188|ref|XP_013834215.1|
chr10	11020781	11020832	0.611	0.9277	-0.3167	-24.2052	Hypo	ENSSSCG00000033745	+	Intron	NA|.
chr10	11021001	11021259	0.4159	0.8795	-0.4636	-30.301	Hypo	ENSSSCG00000037997	-	Intron	NA|gi|927168188|ref|XP_013834215.1|
chr10	11021001	11021259	0.4159	0.8795	-0.4636	-30.301	Hypo	ENSSSCG00000033745	+	Intron	NA|.
chr10	11026647	11026892	0.2694	0.672	-0.4026	-135.337	Hypo	ENSSSCG00000037997	-	Intron	NA|gi|927168188|ref|XP_013834215.1|
chr10	11026647	11026892	0.2694	0.672	-0.4026	-135.337	Hypo	ENSSSCG00000033745	+	Intron	NA|.
chr10	11035924	11035982	0.213	0.6453	-0.4323	-22.3946	Hypo	ENSSSCG00000037997	-	Intron	NA|gi|927168188|ref|XP_013834215.1|
chr10	11037145	11037389	0.3259	0.7936	-0.4677	-20.5078	Hypo	ENSSSCG00000037997	-	Intron	NA|gi|927168188|ref|XP_013834215.1|
chr10	11040482	11041077	0.3485	0.8531	-0.5046	-125.922	Hypo	ENSSSCG00000037997	-	Intron	NA|gi|927168188|ref|XP_013834215.1|
chr10	11052125	11052865	0.2007	0.7225	-0.5217	-208.097	Hypo	ENSSSCG00000037997	-	Intron	NA|gi|927168188|ref|XP_013834215.1|
chr10	11052125	11052865	0.2007	0.7225	-0.5217	-208.097	Hypo	ENSSSCG00000037997	-	Intron	NA|gi|927168188|ref|XP_013834215.1|
chr10	11054947	11055118	0.6645	0.9395	-0.275	-113.087	Hypo	ENSSSCG00000037997	-	Intron	NA|gi|927168188|ref|XP_013834215.1|
chr10	11054947	11055118	0.6645	0.9395	-0.275	-113.087	Hypo	ENSSSCG00000037997	-	Intron	NA|gi|927168188|ref|XP_013834215.1|
chr10	11055170	11055235	0.6636	0.9441	-0.2805	-31.8672	Hypo	ENSSSCG00000037997	-	Intron	NA|gi|927168188|ref|XP_013834215.1|
chr10	11055170	11055235	0.6636	0.9441	-0.2805	-31.8672	Hypo	ENSSSCG00000037997	-	Intron	NA|gi|927168188|ref|XP_013834215.1|
chr10	11063369	11063567	0.5121	0.8843	-0.3722	-85.1452	Hypo	ENSSSCG00000037997	-	Intron	NA|gi|927168188|ref|XP_013834215.1|
chr10	11063369	11063567	0.5121	0.8843	-0.3722	-85.1452	Hypo	ENSSSCG00000037997	-	Intron	NA|gi|927168188|ref|XP_013834215.1|
chr10	11072625	11072700	0.7031	0.9646	-0.2615	-44.2343	Hypo	ENSSSCG00000037997	-	Intron	NA|gi|927168188|ref|XP_013834215.1|
chr10	11072625	11072700	0.7031	0.9646	-0.2615	-44.2343	Hypo	ENSSSCG00000037997	-	Intron	NA|gi|927168188|ref|XP_013834215.1|
chr10	11074699	11074824	0.5972	0.9517	-0.3545	-30.051	Hypo	ENSSSCG00000037997	-	Intron	NA|gi|927168188|ref|XP_013834215.1|
chr10	11074699	11074824	0.5972	0.9517	-0.3545	-30.051	Hypo	ENSSSCG00000037997	-	Intron	NA|gi|927168188|ref|XP_013834215.1|
chr10	11079235	11079308	0.5836	0.8952	-0.3116	-56.6876	Hypo	ENSSSCG00000037997	-	Intron	NA|gi|927168188|ref|XP_013834215.1|
chr10	11079235	11079308	0.5836	0.8952	-0.3116	-56.6876	Hypo	ENSSSCG00000037997	-	Intron	NA|gi|927168188|ref|XP_013834215.1|
chr10	11079367	11079520	0.6168	0.8995	-0.2828	-81.9444	Hypo	ENSSSCG00000037997	-	Intron	NA|gi|927168188|ref|XP_013834215.1|
chr10	11079367	11079520	0.6168	0.8995	-0.2828	-81.9444	Hypo	ENSSSCG00000037997	-	Intron	NA|gi|927168188|ref|XP_013834215.1|
chr10	11081794	11081965	0.3721	0.8466	-0.4745	-80.6614	Hypo	ENSSSCG00000037997	-	Intron	NA|gi|927168188|ref|XP_013834215.1|
chr10	11081794	11081965	0.3721	0.8466	-0.4745	-80.6614	Hypo	ENSSSCG00000037997	-	Intron	NA|gi|927168188|ref|XP_013834215.1|
chr10	11088703	11089148	0.4294	0.8607	-0.4313	-29.1712	Hypo	ENSSSCG00000037997	-	Intron	NA|gi|927168188|ref|XP_013834215.1|
chr10	11088703	11089148	0.4294	0.8607	-0.4313	-29.1712	Hypo	ENSSSCG00000037997	-	Intron	NA|gi|927168188|ref|XP_013834215.1|
chr10	11103072	11103127	0.5959	0.888	-0.2921	-28.4893	Hypo	ENSSSCG00000037997	-	Intron	NA|gi|927168188|ref|XP_013834215.1|
chr10	11103072	11103127	0.5959	0.888	-0.2921	-28.4893	Hypo	ENSSSCG00000037997	-	Intron	NA|gi|927168188|ref|XP_013834215.1|
chr10	11106858	11107128	0.5498	0.9076	-0.3578	-77.3909	Hypo	ENSSSCG00000037997	-	Intron	NA|gi|927168188|ref|XP_013834215.1|
chr10	11106858	11107128	0.5498	0.9076	-0.3578	-77.3909	Hypo	ENSSSCG00000037997	-	Intron	NA|gi|927168188|ref|XP_013834215.1|
chr10	11114680	11114893	0.5269	0.8563	-0.3294	-122.42	Hypo	ENSSSCG00000037997	-	Intron	NA|gi|927168188|ref|XP_013834215.1|
chr10	11114680	11114893	0.5269	0.8563	-0.3294	-122.42	Hypo	ENSSSCG00000037997	-	Intron	NA|gi|927168188|ref|XP_013834215.1|
chr10	11118029	11118110	0.467	0.7502	-0.2832	-53.1684	Hypo	ENSSSCG00000037997	-	Intron	NA|gi|927168188|ref|XP_013834215.1|
chr10	11118029	11118110	0.467	0.7502	-0.2832	-53.1684	Hypo	ENSSSCG00000037997	-	Intron	NA|gi|927168188|ref|XP_013834215.1|
chr10	11118189	11118385	0.3269	0.6565	-0.3295	-131.573	Hypo	ENSSSCG00000037997	-	Intron	NA|gi|927168188|ref|XP_013834215.1|
chr10	11118189	11118385	0.3269	0.6565	-0.3295	-131.573	Hypo	ENSSSCG00000037997	-	Intron	NA|gi|927168188|ref|XP_013834215.1|
chr10	11144304	11144865	0.4417	0.9071	-0.4654	-190.239	Hypo	ENSSSCG00000037997	-	Intron	NA|gi|927168188|ref|XP_013834215.1|
chr10	11144304	11144865	0.4417	0.9071	-0.4654	-190.239	Hypo	ENSSSCG00000037997	-	Intron	NA|gi|927168188|ref|XP_013834215.1|
chr10	11159097	11159540	0.2452	0.8918	-0.6465	-168.355	Hypo	ENSSSCG00000037997	-	Intron	NA|gi|927168188|ref|XP_013834215.1|
chr10	11159097	11159540	0.2452	0.8918	-0.6465	-168.355	Hypo	ENSSSCG00000037997	-	Intron	NA|gi|927168188|ref|XP_013834215.1|
chr10	11166936	11167131	0.411	0.8541	-0.4431	-48.5997	Hypo	ENSSSCG00000037997	-	Intron	NA|gi|927168188|ref|XP_013834215.1|
chr10	11166936	11167131	0.411	0.8541	-0.4431	-48.5997	Hypo	ENSSSCG00000037997	-	Intron	NA|gi|927168188|ref|XP_013834215.1|
chr10	11218061	11218129	0.6349	0.9402	-0.3053	-42.8312	Hypo	ENSSSCG00000037997	-	Intron	NA|gi|927168188|ref|XP_013834215.1|
chr10	11218061	11218129	0.6349	0.9402	-0.3053	-42.8312	Hypo	ENSSSCG00000037997	-	Intron	NA|gi|927168188|ref|XP_013834215.1|
chr10	11235630	11235692	0.6509	0.9451	-0.2941	-33.6973	Hypo	ENSSSCG00000037997	-	Intron	NA|gi|927168188|ref|XP_013834215.1|
chr10	11260984	11261043	0.3607	0.8141	-0.4534	-34.944	Hypo	ENSSSCG00000037997	-	Intron	NA|gi|927168188|ref|XP_013834215.1|
chr10	11290750	11290865	0.5457	0.8923	-0.3466	-58.6936	Hypo	ENSSSCG00000037997	-	Intron	NA|gi|927168188|ref|XP_013834215.1|
chr10	11338081	11338648	0.4291	0.9409	-0.5118	-108.273	Hypo	ENSSSCG00000010832	-	Intron	HHIPL2|gi|545852082|ref|XP_005667978.1|
chr10	11338081	11338648	0.4291	0.9409	-0.5118	-108.273	Hypo	ENSSSCG00000010833	-	Intron	TAF1A|gi|311265257|ref|XP_003130559.1|
chr10	11352021	11352223	0.5559	0.9599	-0.404	-52.1425	Hypo	ENSSSCG00000010833	-	Intron	TAF1A|gi|311265257|ref|XP_003130559.1|
chr10	11352021	11352223	0.5559	0.9599	-0.404	-52.1425	Hypo	ENSSSCG00000010832	-	Intron	HHIPL2|gi|545852082|ref|XP_005667978.1|
chr10	11352021	11352223	0.5559	0.9599	-0.404	-52.1425	Hypo	ENSSSCG00000010833	-	Intron	TAF1A|gi|311265257|ref|XP_003130559.1|
chr10	11352021	11352223	0.5559	0.9599	-0.404	-52.1425	Hypo	ENSSSCG00000039079	-	Promoter	NA|gi|148694624|gb|EDL26571.1|
chr10	11412319	11413043	0.4249	0.9289	-0.504	-93.8561	Hypo	ENSSSCG00000010834	+	Intron	MIA3|gi|466015092|ref|XP_004271056.1|
chr10	11412319	11413043	0.4249	0.9289	-0.504	-93.8561	Hypo	ENSSSCG00000010834	+	Exon	MIA3|gi|466015092|ref|XP_004271056.1|
chr10	11412319	11413043	0.4249	0.9289	-0.504	-93.8561	Hypo	ENSSSCG00000010834	+	Intron	MIA3|gi|466015092|ref|XP_004271056.1|
chr10	11454633	11455038	0.1944	0.8301	-0.6357	-68.5027	Hypo	ENSSSCG00000010835	-	Intron	AIDA|gi|965963265|ref|XP_004013662.2|
chr10	11458785	11458874	0.4748	0.8266	-0.3519	-50.1944	Hypo	ENSSSCG00000010835	-	Intron	AIDA|gi|965963265|ref|XP_004013662.2|
chr10	11464506	11465105	0.2229	0.7355	-0.5127	-234.943	Hypo	ENSSSCG00000010835	-	Intron	AIDA|gi|965963265|ref|XP_004013662.2|
chr10	11464506	11465105	0.2229	0.7355	-0.5127	-234.943	Hypo	ENSSSCG00000010836	+	Promoter	BROX|gi|927184145|ref|XP_013835485.1|
chr10	1148287	1148655	0.1141	0.7022	-0.5881	-152.723	Hypo	ENSSSCG00000032416	-	Intron	RGS1|gi|335296023|ref|XP_003357665.1|
chr10	1150832	1151105	0.3015	0.8066	-0.5051	-52.7504	Hypo	ENSSSCG00000032416	-	Intron	RGS1|gi|335296023|ref|XP_003357665.1|
chr10	1150832	1151105	0.3015	0.8066	-0.5051	-52.7504	Hypo	ENSSSCG00000032416	-	Exon	RGS1|gi|335296023|ref|XP_003357665.1|
chr10	11560982	11561661	0.401	0.9174	-0.5163	-258.07	Hypo	ENSSSCG00000035479	+	Intron	DISP1|gi|664748433|ref|XP_008531605.1|
chr10	11560982	11561661	0.401	0.9174	-0.5163	-258.07	Hypo	ENSSSCG00000035479	+	Intron	DISP1|gi|664748433|ref|XP_008531605.1|
chr10	11560982	11561661	0.401	0.9174	-0.5163	-258.07	Hypo	ENSSSCG00000035479	+	Intron	DISP1|gi|664748433|ref|XP_008531605.1|
chr10	11560982	11561661	0.401	0.9174	-0.5163	-258.07	Hypo	ENSSSCG00000035479	+	Intron	DISP1|gi|664748433|ref|XP_008531605.1|
chr10	11565851	11566305	0.1181	0.7958	-0.6777	-132.078	Hypo	ENSSSCG00000035479	+	Intron	DISP1|gi|664748433|ref|XP_008531605.1|
chr10	11565851	11566305	0.1181	0.7958	-0.6777	-132.078	Hypo	ENSSSCG00000035479	+	Intron	DISP1|gi|664748433|ref|XP_008531605.1|
chr10	11565851	11566305	0.1181	0.7958	-0.6777	-132.078	Hypo	ENSSSCG00000035479	+	Intron	DISP1|gi|664748433|ref|XP_008531605.1|
chr10	11565851	11566305	0.1181	0.7958	-0.6777	-132.078	Hypo	ENSSSCG00000035479	+	Intron	DISP1|gi|664748433|ref|XP_008531605.1|
chr10	11567767	11568028	0.7091	0.402	0.3071	200.607	Hyper	ENSSSCG00000035479	+	Intron	DISP1|gi|664748433|ref|XP_008531605.1|
chr10	11567767	11568028	0.7091	0.402	0.3071	200.607	Hyper	ENSSSCG00000035479	+	Intron	DISP1|gi|664748433|ref|XP_008531605.1|
chr10	11567767	11568028	0.7091	0.402	0.3071	200.607	Hyper	ENSSSCG00000035479	+	Intron	DISP1|gi|664748433|ref|XP_008531605.1|
chr10	11567767	11568028	0.7091	0.402	0.3071	200.607	Hyper	ENSSSCG00000035479	+	Intron	DISP1|gi|664748433|ref|XP_008531605.1|
chr10	11568081	11568136	0.6809	0.3955	0.2855	46.3585	Hyper	ENSSSCG00000035479	+	Intron	DISP1|gi|664748433|ref|XP_008531605.1|
chr10	11568081	11568136	0.6809	0.3955	0.2855	46.3585	Hyper	ENSSSCG00000035479	+	Intron	DISP1|gi|664748433|ref|XP_008531605.1|
chr10	11568081	11568136	0.6809	0.3955	0.2855	46.3585	Hyper	ENSSSCG00000035479	+	Intron	DISP1|gi|664748433|ref|XP_008531605.1|
chr10	11568081	11568136	0.6809	0.3955	0.2855	46.3585	Hyper	ENSSSCG00000035479	+	Intron	DISP1|gi|664748433|ref|XP_008531605.1|
chr10	11585810	11585971	0.714	0.9893	-0.2754	-53.8352	Hypo	ENSSSCG00000035479	+	Intron	DISP1|gi|664748433|ref|XP_008531605.1|
chr10	11585810	11585971	0.714	0.9893	-0.2754	-53.8352	Hypo	ENSSSCG00000035479	+	Intron	DISP1|gi|664748433|ref|XP_008531605.1|
chr10	11585810	11585971	0.714	0.9893	-0.2754	-53.8352	Hypo	ENSSSCG00000035479	+	Intron	DISP1|gi|664748433|ref|XP_008531605.1|
chr10	11585810	11585971	0.714	0.9893	-0.2754	-53.8352	Hypo	ENSSSCG00000035479	+	Intron	DISP1|gi|664748433|ref|XP_008531605.1|
chr10	11586744	11587494	0.2585	0.9195	-0.6609	-132.326	Hypo	ENSSSCG00000035479	+	Intron	DISP1|gi|664748433|ref|XP_008531605.1|
chr10	11586744	11587494	0.2585	0.9195	-0.6609	-132.326	Hypo	ENSSSCG00000035479	+	Intron	DISP1|gi|664748433|ref|XP_008531605.1|
chr10	11586744	11587494	0.2585	0.9195	-0.6609	-132.326	Hypo	ENSSSCG00000035479	+	Intron	DISP1|gi|664748433|ref|XP_008531605.1|
chr10	11586744	11587494	0.2585	0.9195	-0.6609	-132.326	Hypo	ENSSSCG00000035479	+	Intron	DISP1|gi|664748433|ref|XP_008531605.1|
chr10	11588624	11589189	0.287	0.9607	-0.6737	-330.227	Hypo	ENSSSCG00000035479	+	Intron	DISP1|gi|664748433|ref|XP_008531605.1|
chr10	11588624	11589189	0.287	0.9607	-0.6737	-330.227	Hypo	ENSSSCG00000035479	+	Intron	DISP1|gi|664748433|ref|XP_008531605.1|
chr10	11588624	11589189	0.287	0.9607	-0.6737	-330.227	Hypo	ENSSSCG00000035479	+	Intron	DISP1|gi|664748433|ref|XP_008531605.1|
chr10	11588624	11589189	0.287	0.9607	-0.6737	-330.227	Hypo	ENSSSCG00000035479	+	Intron	DISP1|gi|664748433|ref|XP_008531605.1|
chr10	11589598	11589756	0.0399	0.5196	-0.4797	-36.115	Hypo	ENSSSCG00000035479	+	Intron	DISP1|gi|664748433|ref|XP_008531605.1|
chr10	11589598	11589756	0.0399	0.5196	-0.4797	-36.115	Hypo	ENSSSCG00000035479	+	Intron	DISP1|gi|664748433|ref|XP_008531605.1|
chr10	11589598	11589756	0.0399	0.5196	-0.4797	-36.115	Hypo	ENSSSCG00000035479	+	Intron	DISP1|gi|664748433|ref|XP_008531605.1|
chr10	11589598	11589756	0.0399	0.5196	-0.4797	-36.115	Hypo	ENSSSCG00000035479	+	Intron	DISP1|gi|664748433|ref|XP_008531605.1|
chr10	11593135	11593383	0.1369	0.4355	-0.2986	-160.681	Hypo	ENSSSCG00000035479	+	Intron	DISP1|gi|664748433|ref|XP_008531605.1|
chr10	11593135	11593383	0.1369	0.4355	-0.2986	-160.681	Hypo	ENSSSCG00000035479	+	Intron	DISP1|gi|664748433|ref|XP_008531605.1|
chr10	11593135	11593383	0.1369	0.4355	-0.2986	-160.681	Hypo	ENSSSCG00000035479	+	Intron	DISP1|gi|664748433|ref|XP_008531605.1|
chr10	11593135	11593383	0.1369	0.4355	-0.2986	-160.681	Hypo	ENSSSCG00000035479	+	Intron	DISP1|gi|664748433|ref|XP_008531605.1|
chr10	11595388	11595850	0.2941	0.8485	-0.5544	-103.809	Hypo	ENSSSCG00000035479	+	Intron	DISP1|gi|664748433|ref|XP_008531605.1|
chr10	11595388	11595850	0.2941	0.8485	-0.5544	-103.809	Hypo	ENSSSCG00000035479	+	Intron	DISP1|gi|664748433|ref|XP_008531605.1|
chr10	11595388	11595850	0.2941	0.8485	-0.5544	-103.809	Hypo	ENSSSCG00000035479	+	Intron	DISP1|gi|664748433|ref|XP_008531605.1|
chr10	11595388	11595850	0.2941	0.8485	-0.5544	-103.809	Hypo	ENSSSCG00000035479	+	Intron	DISP1|gi|664748433|ref|XP_008531605.1|
chr10	11597873	11598469	0.3853	0.9084	-0.5231	-140.694	Hypo	ENSSSCG00000035479	+	Intron	DISP1|gi|664748433|ref|XP_008531605.1|
chr10	11597873	11598469	0.3853	0.9084	-0.5231	-140.694	Hypo	ENSSSCG00000035479	+	Intron	DISP1|gi|664748433|ref|XP_008531605.1|
chr10	11597873	11598469	0.3853	0.9084	-0.5231	-140.694	Hypo	ENSSSCG00000035479	+	Intron	DISP1|gi|664748433|ref|XP_008531605.1|
chr10	11597873	11598469	0.3853	0.9084	-0.5231	-140.694	Hypo	ENSSSCG00000035479	+	Intron	DISP1|gi|664748433|ref|XP_008531605.1|
chr10	11609576	11609808	0.3933	0.9647	-0.5715	-32.4621	Hypo	ENSSSCG00000035479	+	Intron	DISP1|gi|664748433|ref|XP_008531605.1|
chr10	11609576	11609808	0.3933	0.9647	-0.5715	-32.4621	Hypo	ENSSSCG00000035479	+	Intron	DISP1|gi|664748433|ref|XP_008531605.1|
chr10	11609576	11609808	0.3933	0.9647	-0.5715	-32.4621	Hypo	ENSSSCG00000035479	+	Intron	DISP1|gi|664748433|ref|XP_008531605.1|
chr10	11609576	11609808	0.3933	0.9647	-0.5715	-32.4621	Hypo	ENSSSCG00000035479	+	Intron	DISP1|gi|664748433|ref|XP_008531605.1|
chr10	11621750	11621808	0.4934	0.8259	-0.3326	-43.7236	Hypo	ENSSSCG00000035479	+	Intron	DISP1|gi|664748433|ref|XP_008531605.1|
chr10	11621750	11621808	0.4934	0.8259	-0.3326	-43.7236	Hypo	ENSSSCG00000035479	+	Intron	DISP1|gi|664748433|ref|XP_008531605.1|
chr10	11621750	11621808	0.4934	0.8259	-0.3326	-43.7236	Hypo	ENSSSCG00000035479	+	Intron	DISP1|gi|664748433|ref|XP_008531605.1|
chr10	11621750	11621808	0.4934	0.8259	-0.3326	-43.7236	Hypo	ENSSSCG00000035479	+	Intron	DISP1|gi|664748433|ref|XP_008531605.1|
chr10	11678107	11678483	0.0723	0.9038	-0.8314	-374.768	Hypo	ENSSSCG00000035479	+	Intron	DISP1|gi|664748433|ref|XP_008531605.1|
chr10	11678107	11678483	0.0723	0.9038	-0.8314	-374.768	Hypo	ENSSSCG00000035479	+	Intron	DISP1|gi|664748433|ref|XP_008531605.1|
chr10	11678107	11678483	0.0723	0.9038	-0.8314	-374.768	Hypo	ENSSSCG00000035479	+	Intron	DISP1|gi|664748433|ref|XP_008531605.1|
chr10	11679908	11680003	0.3571	0.0682	0.2888	61.3682	Hyper	ENSSSCG00000035479	+	Intron	DISP1|gi|664748433|ref|XP_008531605.1|
chr10	11679908	11680003	0.3571	0.0682	0.2888	61.3682	Hyper	ENSSSCG00000035479	+	Intron	DISP1|gi|664748433|ref|XP_008531605.1|
chr10	11679908	11680003	0.3571	0.0682	0.2888	61.3682	Hyper	ENSSSCG00000035479	+	Intron	DISP1|gi|664748433|ref|XP_008531605.1|
chr10	11684076	11684976	0.1747	0.8439	-0.6692	-266.855	Hypo	ENSSSCG00000035479	+	Intron	DISP1|gi|664748433|ref|XP_008531605.1|
chr10	11684076	11684976	0.1747	0.8439	-0.6692	-266.855	Hypo	ENSSSCG00000035479	+	Intron	DISP1|gi|664748433|ref|XP_008531605.1|
chr10	11684076	11684976	0.1747	0.8439	-0.6692	-266.855	Hypo	ENSSSCG00000035479	+	Intron	DISP1|gi|664748433|ref|XP_008531605.1|
chr10	11686310	11686421	0.3915	0.8352	-0.4437	-23.6823	Hypo	ENSSSCG00000035479	+	Exon	DISP1|gi|664748433|ref|XP_008531605.1|
chr10	11686310	11686421	0.3915	0.8352	-0.4437	-23.6823	Hypo	ENSSSCG00000035479	+	UTR5	DISP1|gi|664748433|ref|XP_008531605.1|
chr10	11686310	11686421	0.3915	0.8352	-0.4437	-23.6823	Hypo	ENSSSCG00000035479	+	Intron	DISP1|gi|664748433|ref|XP_008531605.1|
chr10	11686310	11686421	0.3915	0.8352	-0.4437	-23.6823	Hypo	ENSSSCG00000035479	+	Intron	DISP1|gi|664748433|ref|XP_008531605.1|
chr10	11690030	11690196	0.1196	0.4591	-0.3395	-42.0182	Hypo	ENSSSCG00000035479	+	Intron	DISP1|gi|664748433|ref|XP_008531605.1|
chr10	11690030	11690196	0.1196	0.4591	-0.3395	-42.0182	Hypo	ENSSSCG00000035479	+	Intron	DISP1|gi|664748433|ref|XP_008531605.1|
chr10	11699512	11699585	0.5873	0.8561	-0.2688	-78.3291	Hypo	ENSSSCG00000035479	+	Intron	DISP1|gi|664748433|ref|XP_008531605.1|
chr10	11808573	11808883	0.0482	0.5934	-0.5453	-45.4158	Hypo	ENSSSCG00000010839	-	Intron	NA|gi|927184206|ref|XP_013833601.1|
chr10	11815167	11815348	0.205	0.8802	-0.6752	-75.827	Hypo	ENSSSCG00000010839	-	Intron	NA|gi|927184206|ref|XP_013833601.1|
chr10	11833554	11834042	0.2125	0.6952	-0.4827	-183.951	Hypo	ENSSSCG00000010839	-	Intron	NA|gi|927184206|ref|XP_013833601.1|
chr10	11833554	11834042	0.2125	0.6952	-0.4827	-183.951	Hypo	ENSSSCG00000031212	+	Promoter	CHML|gi|335296092|ref|XP_003357684.1|
chr10	11980090	11980533	0.4101	0.8287	-0.4186	-108.835	Hypo	ENSSSCG00000010840	-	Intron	RGS7|gi|548498122|ref|XP_005690665.1|
chr10	12012887	12012970	0.5582	0.9736	-0.4154	-52.8523	Hypo	ENSSSCG00000010840	-	Intron	RGS7|gi|548498122|ref|XP_005690665.1|
chr10	12012887	12012970	0.5582	0.9736	-0.4154	-52.8523	Hypo	ENSSSCG00000010840	-	Intron	RGS7|gi|548498122|ref|XP_005690665.1|
chr10	12024543	12025106	0.1371	0.7413	-0.6042	-66.5043	Hypo	ENSSSCG00000010840	-	Intron	RGS7|gi|548498122|ref|XP_005690665.1|
chr10	12046928	12046991	0.6972	0.9449	-0.2477	-31.3622	Hypo	ENSSSCG00000010840	-	Intron	RGS7|gi|548498122|ref|XP_005690665.1|
chr10	12046928	12046991	0.6972	0.9449	-0.2477	-31.3622	Hypo	ENSSSCG00000010840	-	Intron	RGS7|gi|548498122|ref|XP_005690665.1|
chr10	12054390	12054730	0.2784	0.8148	-0.5364	-51.1528	Hypo	ENSSSCG00000010840	-	Intron	RGS7|gi|548498122|ref|XP_005690665.1|
chr10	12054390	12054730	0.2784	0.8148	-0.5364	-51.1528	Hypo	ENSSSCG00000010840	-	Intron	RGS7|gi|548498122|ref|XP_005690665.1|
chr10	12121634	12122111	0.1868	0.6027	-0.4159	-93.4504	Hypo	ENSSSCG00000010840	-	Intron	RGS7|gi|548498122|ref|XP_005690665.1|
chr10	12121634	12122111	0.1868	0.6027	-0.4159	-93.4504	Hypo	ENSSSCG00000010840	-	Intron	RGS7|gi|548498122|ref|XP_005690665.1|
chr10	12128501	12128771	0.1399	0.8767	-0.7369	-133.009	Hypo	ENSSSCG00000010840	-	Intron	RGS7|gi|548498122|ref|XP_005690665.1|
chr10	12128501	12128771	0.1399	0.8767	-0.7369	-133.009	Hypo	ENSSSCG00000010840	-	Intron	RGS7|gi|548498122|ref|XP_005690665.1|
chr10	12128501	12128771	0.1399	0.8767	-0.7369	-133.009	Hypo	ENSSSCG00000010840	-	Exon	RGS7|gi|548498122|ref|XP_005690665.1|
chr10	12128501	12128771	0.1399	0.8767	-0.7369	-133.009	Hypo	ENSSSCG00000010840	-	Intron	RGS7|gi|548498122|ref|XP_005690665.1|
chr10	12131870	12132384	0.3414	0.9062	-0.5648	-128.703	Hypo	ENSSSCG00000010840	-	Intron	RGS7|gi|548498122|ref|XP_005690665.1|
chr10	12151832	12152097	0.1046	0.8457	-0.7411	-103.669	Hypo	ENSSSCG00000010840	-	Intron	RGS7|gi|548498122|ref|XP_005690665.1|
chr10	12194041	12194378	0.3217	0.9181	-0.5965	-79.8008	Hypo	ENSSSCG00000010840	-	Intron	RGS7|gi|548498122|ref|XP_005690665.1|
chr10	12238080	12238164	0.3276	0.7399	-0.4123	-33.6779	Hypo	ENSSSCG00000010840	-	Intron	RGS7|gi|548498122|ref|XP_005690665.1|
chr10	12269943	12270406	0.461	0.8678	-0.4068	-150.707	Hypo	ENSSSCG00000010840	-	Intron	RGS7|gi|548498122|ref|XP_005690665.1|
chr10	12281089	12281413	0.5097	0.896	-0.3862	-116.779	Hypo	ENSSSCG00000010840	-	Intron	RGS7|gi|548498122|ref|XP_005690665.1|
chr10	12301815	12301904	0.3298	0.8375	-0.5077	-34.5622	Hypo	ENSSSCG00000010840	-	Intron	RGS7|gi|548498122|ref|XP_005690665.1|
chr10	12306305	12306483	0.496	0.9609	-0.4649	-60.6076	Hypo	ENSSSCG00000010840	-	Intron	RGS7|gi|548498122|ref|XP_005690665.1|
chr10	12464640	12464817	0.31	0.7955	-0.4855	-84.2494	Hypo	ENSSSCG00000025686	+	Intron	KMO|gi|47522966|ref|NP_999241.1|
chr10	12479766	12479885	0.4786	0.8298	-0.3512	-50.5915	Hypo	ENSSSCG00000025686	+	Intron	KMO|gi|47522966|ref|NP_999241.1|
chr10	12541875	12541951	0.45	0.8644	-0.4143	-26.5694	Hypo	ENSSSCG00000024484	+	Intron	DEGS1|gi|346421341|ref|NP_001231050.1|
chr10	12579196	12579459	0.4668	0.9325	-0.4658	-51.3204	Hypo	ENSSSCG00000026705	-	UTR3	NVL|gi|946660950|ref|XP_014417622.1|
chr10	12579196	12579459	0.4668	0.9325	-0.4658	-51.3204	Hypo	ENSSSCG00000026705	-	Exon	NVL|gi|946660950|ref|XP_014417622.1|
chr10	12579196	12579459	0.4668	0.9325	-0.4658	-51.3204	Hypo	ENSSSCG00000026705	-	Exon	NVL|gi|946660950|ref|XP_014417622.1|
chr10	12579196	12579459	0.4668	0.9325	-0.4658	-51.3204	Hypo	ENSSSCG00000026705	-	Intron	NVL|gi|946660950|ref|XP_014417622.1|
chr10	12596730	12596916	0.2367	0.9774	-0.7408	-67.9067	Hypo	ENSSSCG00000026705	-	Intron	NVL|gi|946660950|ref|XP_014417622.1|
chr10	12620975	12621472	0.075	0.9894	-0.9145	-84.628	Hypo	ENSSSCG00000026705	-	Intron	NVL|gi|946660950|ref|XP_014417622.1|
chr10	12656553	12656953	0.4697	0.9442	-0.4746	-80.2244	Hypo	ENSSSCG00000026705	-	Intron	NVL|gi|946660950|ref|XP_014417622.1|
chr10	12749573	12749772	0.1513	0.9489	-0.7976	-93.0588	Hypo	ENSSSCG00000010849	-	Intron	WDR26|gi|62089360|dbj|BAD93124.1|
chr10	12753936	12754074	0.2921	0.7606	-0.4685	-36.1182	Hypo	ENSSSCG00000010849	-	Intron	WDR26|gi|62089360|dbj|BAD93124.1|
chr10	12754702	12754755	0.1085	0.4938	-0.3853	-37.2329	Hypo	ENSSSCG00000010849	-	Intron	WDR26|gi|62089360|dbj|BAD93124.1|
chr10	12758008	12758239	0.2441	0.8479	-0.6037	-69.6132	Hypo	ENSSSCG00000010849	-	Promoter	WDR26|gi|62089360|dbj|BAD93124.1|
chr10	12858787	12858997	0.3411	0.868	-0.5269	-55.9063	Hypo	ENSSSCG00000034972	+	Intron	CNIH3|gi|22749039|ref|NP_689708.1|
chr10	12873139	12873489	0.3259	0.7375	-0.4116	-91.7966	Hypo	ENSSSCG00000034972	+	Intron	CNIH3|gi|22749039|ref|NP_689708.1|
chr10	12874808	12874895	0.305	0.6628	-0.3578	-80.9971	Hypo	ENSSSCG00000034972	+	Intron	CNIH3|gi|22749039|ref|NP_689708.1|
chr10	12884767	12884828	0.4785	0.9008	-0.4222	-33.2122	Hypo	ENSSSCG00000034972	+	Intron	CNIH3|gi|22749039|ref|NP_689708.1|
chr10	12890938	12891213	0.5339	0.8869	-0.353	-111.425	Hypo	ENSSSCG00000034972	+	Intron	CNIH3|gi|22749039|ref|NP_689708.1|
chr10	12905886	12906069	0.4863	0.8526	-0.3663	-104.177	Hypo	ENSSSCG00000034972	+	Exon	CNIH3|gi|22749039|ref|NP_689708.1|
chr10	12905886	12906069	0.4863	0.8526	-0.3663	-104.177	Hypo	ENSSSCG00000034972	+	Intron	CNIH3|gi|22749039|ref|NP_689708.1|
chr10	12913384	12913788	0.6321	0.9561	-0.324	-176.516	Hypo	ENSSSCG00000034972	+	Intron	CNIH3|gi|22749039|ref|NP_689708.1|
chr10	12936846	12936961	0.1998	0.7082	-0.5084	-48.665	Hypo	ENSSSCG00000034972	+	Intron	CNIH3|gi|22749039|ref|NP_689708.1|
chr10	12940660	12940893	0.2765	0.6573	-0.3808	-123.779	Hypo	ENSSSCG00000034972	+	Intron	CNIH3|gi|22749039|ref|NP_689708.1|
chr10	13020130	13020352	0.2463	0.7353	-0.4891	-49.0502	Hypo	ENSSSCG00000031483	+	Intron	NA|gi|172046085|sp|Q0VDD8.3|DYH14_HUMAN
chr10	13036903	13037051	0.4994	0.84	-0.3406	-69.1101	Hypo	ENSSSCG00000031483	+	Intron	NA|gi|172046085|sp|Q0VDD8.3|DYH14_HUMAN
chr10	13037101	13037285	0.4764	0.8725	-0.3961	-35.683	Hypo	ENSSSCG00000031483	+	Intron	NA|gi|172046085|sp|Q0VDD8.3|DYH14_HUMAN
chr10	13093039	13093918	0.1621	0.8459	-0.6838	-261.492	Hypo	ENSSSCG00000031483	+	Intron	NA|gi|172046085|sp|Q0VDD8.3|DYH14_HUMAN
chr10	13093039	13093918	0.1621	0.8459	-0.6838	-261.492	Hypo	ENSSSCG00000031483	+	Intron	NA|gi|172046085|sp|Q0VDD8.3|DYH14_HUMAN
chr10	13128656	13129039	0.2213	0.6899	-0.4686	-66.5935	Hypo	ENSSSCG00000031483	+	Intron	NA|gi|172046085|sp|Q0VDD8.3|DYH14_HUMAN
chr10	13128656	13129039	0.2213	0.6899	-0.4686	-66.5935	Hypo	ENSSSCG00000031483	+	Intron	NA|gi|172046085|sp|Q0VDD8.3|DYH14_HUMAN
chr10	13174394	13174507	0.0686	0.5597	-0.4912	-23.4163	Hypo	ENSSSCG00000031483	+	Intron	NA|gi|172046085|sp|Q0VDD8.3|DYH14_HUMAN
chr10	13183129	13183351	0.3081	0.826	-0.5179	-31.2715	Hypo	ENSSSCG00000031483	+	Intron	NA|gi|172046085|sp|Q0VDD8.3|DYH14_HUMAN
chr10	13213839	13213960	0.5105	0.8879	-0.3774	-53.3019	Hypo	ENSSSCG00000031483	+	Intron	NA|gi|172046085|sp|Q0VDD8.3|DYH14_HUMAN
chr10	13214063	13214258	0.1483	0.8131	-0.6648	-108.055	Hypo	ENSSSCG00000031483	+	Intron	NA|gi|172046085|sp|Q0VDD8.3|DYH14_HUMAN
chr10	13228056	13228380	0.0509	0.7112	-0.6603	-49.7926	Hypo	ENSSSCG00000031483	+	Intron	NA|gi|172046085|sp|Q0VDD8.3|DYH14_HUMAN
chr10	13247361	13247717	0.1675	0.8305	-0.663	-31.447	Hypo	ENSSSCG00000031483	+	Intron	NA|gi|172046085|sp|Q0VDD8.3|DYH14_HUMAN
chr10	13263849	13264554	0.1191	0.675	-0.5559	-95.5042	Hypo	ENSSSCG00000031483	+	Intron	NA|gi|172046085|sp|Q0VDD8.3|DYH14_HUMAN
chr10	13263849	13264554	0.1191	0.675	-0.5559	-95.5042	Hypo	ENSSSCG00000031483	+	Exon	NA|gi|172046085|sp|Q0VDD8.3|DYH14_HUMAN
chr10	13263849	13264554	0.1191	0.675	-0.5559	-95.5042	Hypo	ENSSSCG00000031483	+	Intron	NA|gi|172046085|sp|Q0VDD8.3|DYH14_HUMAN
chr10	13277158	13277979	0.1821	0.869	-0.687	-130.684	Hypo	ENSSSCG00000031483	+	Intron	NA|gi|172046085|sp|Q0VDD8.3|DYH14_HUMAN
chr10	13277158	13277979	0.1821	0.869	-0.687	-130.684	Hypo	ENSSSCG00000031483	+	Exon	NA|gi|172046085|sp|Q0VDD8.3|DYH14_HUMAN
chr10	13277158	13277979	0.1821	0.869	-0.687	-130.684	Hypo	ENSSSCG00000031483	+	Intron	NA|gi|172046085|sp|Q0VDD8.3|DYH14_HUMAN
chr10	13287875	13288433	0.238	0.7019	-0.4639	-66.0686	Hypo	ENSSSCG00000031483	+	Intron	NA|gi|172046085|sp|Q0VDD8.3|DYH14_HUMAN
chr10	13292214	13292432	0.2861	0.9739	-0.6878	-46.4592	Hypo	ENSSSCG00000031483	+	Intron	NA|gi|172046085|sp|Q0VDD8.3|DYH14_HUMAN
chr10	13303474	13303541	0.2464	0.6888	-0.4424	-32.5441	Hypo	ENSSSCG00000031483	+	Exon	NA|gi|172046085|sp|Q0VDD8.3|DYH14_HUMAN
chr10	13303474	13303541	0.2464	0.6888	-0.4424	-32.5441	Hypo	ENSSSCG00000031483	+	Intron	NA|gi|172046085|sp|Q0VDD8.3|DYH14_HUMAN
chr10	13346362	13346620	0.1385	0.7988	-0.6603	-32.4843	Hypo	ENSSSCG00000031483	+	Intron	NA|gi|172046085|sp|Q0VDD8.3|DYH14_HUMAN
chr10	13371461	13371681	0.4646	0.7773	-0.3127	-217.589	Hypo	ENSSSCG00000031483	+	Intron	NA|gi|172046085|sp|Q0VDD8.3|DYH14_HUMAN
chr10	13411715	13411903	0.4108	0.9292	-0.5184	-42.3676	Hypo	ENSSSCG00000032397	-	Intron	LBR|gi|594625417|ref|XP_007167282.1|
chr10	13411715	13411903	0.4108	0.9292	-0.5184	-42.3676	Hypo	ENSSSCG00000032397	-	Intron	LBR|gi|594625417|ref|XP_007167282.1|
chr10	1343430	1343708	0.2949	0.7371	-0.4423	-102.099	Hypo	ENSSSCG00000040323	-	UTR3	RGS21|gi|311265186|ref|XP_003130531.1|
chr10	1343430	1343708	0.2949	0.7371	-0.4423	-102.099	Hypo	ENSSSCG00000040323	-	Exon	RGS21|gi|311265186|ref|XP_003130531.1|
chr10	13444028	13444504	0.2374	0.9507	-0.7133	-280.672	Hypo	ENSSSCG00000038646	-	UTR3	NA|gi|970704803|ref|XP_015090313.1|
chr10	13444028	13444504	0.2374	0.9507	-0.7133	-280.672	Hypo	ENSSSCG00000038646	-	Exon	NA|gi|970704803|ref|XP_015090313.1|
chr10	13448848	13449204	0.4627	0.9373	-0.4747	-63.3935	Hypo	ENSSSCG00000038646	-	UTR3	NA|gi|970704803|ref|XP_015090313.1|
chr10	13448848	13449204	0.4627	0.9373	-0.4747	-63.3935	Hypo	ENSSSCG00000038646	-	Exon	NA|gi|970704803|ref|XP_015090313.1|
chr10	13460286	13460376	0.5735	0.8877	-0.3141	-52.6289	Hypo	ENSSSCG00000038646	-	Intron	NA|gi|970704803|ref|XP_015090313.1|
chr10	13463178	13463514	0.4719	0.9088	-0.4369	-77.0937	Hypo	ENSSSCG00000038646	-	Intron	NA|gi|970704803|ref|XP_015090313.1|
chr10	13492543	13492740	0.6021	0.9625	-0.3604	-46.0018	Hypo	ENSSSCG00000010850	-	Intron	NA|gi|755495440|ref|XP_011237056.1|
chr10	13492543	13492740	0.6021	0.9625	-0.3604	-46.0018	Hypo	ENSSSCG00000010850	-	Intron	NA|gi|755495440|ref|XP_011237056.1|
chr10	13514812	13514989	0.2447	0.8351	-0.5904	-99.0948	Hypo	ENSSSCG00000010850	-	Intron	NA|gi|755495440|ref|XP_011237056.1|
chr10	1352472	1352931	0.2512	0.6687	-0.4175	-149.99	Hypo	ENSSSCG00000040323	-	Intron	RGS21|gi|311265186|ref|XP_003130531.1|
chr10	1366931	1367276	0.4328	0.7983	-0.3655	-147.644	Hypo	ENSSSCG00000040323	-	Intron	RGS21|gi|311265186|ref|XP_003130531.1|
chr10	13689246	13689440	0.4213	0.8345	-0.4132	-109.163	Hypo	ENSSSCG00000031664	+	Intron	NA|gi|73961487|ref|XP_854739.1|
chr10	13699726	13700127	0.2514	0.6445	-0.3932	-115.519	Hypo	ENSSSCG00000031664	+	Intron	NA|gi|73961487|ref|XP_854739.1|
chr10	1373997	1374285	0.1333	0.7911	-0.6578	-27.0319	Hypo	ENSSSCG00000040323	-	Intron	RGS21|gi|311265186|ref|XP_003130531.1|
chr10	13764267	13764462	0.3918	0.9803	-0.5885	-51.4858	Hypo	ENSSSCG00000010853	+	Intron	EPHX1|gi|47523768|ref|NP_999520.1|
chr10	13771132	13771202	0.6649	0.9407	-0.2758	-57.0365	Hypo	ENSSSCG00000010854	-	UTR3	TMEM63A|gi|545852218|ref|XP_005653831.1|
chr10	13771132	13771202	0.6649	0.9407	-0.2758	-57.0365	Hypo	ENSSSCG00000010854	-	Exon	TMEM63A|gi|545852218|ref|XP_005653831.1|
chr10	13771132	13771202	0.6649	0.9407	-0.2758	-57.0365	Hypo	ENSSSCG00000010854	-	UTR3	TMEM63A|gi|545852218|ref|XP_005653831.1|
chr10	13771132	13771202	0.6649	0.9407	-0.2758	-57.0365	Hypo	ENSSSCG00000010854	-	Exon	TMEM63A|gi|545852218|ref|XP_005653831.1|
chr10	13771132	13771202	0.6649	0.9407	-0.2758	-57.0365	Hypo	ENSSSCG00000010853	+	Intron	EPHX1|gi|47523768|ref|NP_999520.1|
chr10	13819524	13819646	0.6059	0.9402	-0.3344	-62.2001	Hypo	ENSSSCG00000038188	-	Promoter	NA|gi|305855156|ref|NP_001182275.1|
chr10	13846759	13847098	0.4276	0.8906	-0.463	-62.9948	Hypo	ENSSSCG00000010855	-	Promoter	NA|gi|311265307|ref|XP_003130590.1|
chr10	13853869	13854149	0.3535	0.8071	-0.4536	-76.5654	Hypo	ENSSSCG00000033416	-	Promoter	U6|gi|537152882|gb|ERE72362.1|
chr10	13853869	13854149	0.3535	0.8071	-0.4536	-76.5654	Hypo	ENSSSCG00000032299	-	Promoter	LEFTY2|gi|305855156|ref|NP_001182275.1|
chr10	13896194	13896381	0.1654	0.5885	-0.4231	-60.2723	Hypo	ENSSSCG00000010858	-	Intron	SDE2|gi|311265309|ref|XP_003130591.1|
chr10	13975576	13975683	0.5086	0.7437	-0.2351	-144.122	Hypo	chr10:13975556:13977387|CGI	+	CGI	NA
chr10	14046515	14046601	0.2879	0.9133	-0.6254	-40.4608	Hypo	ENSSSCG00000024180	-	Intron	ACBD3|gi|57528020|ref|NP_001009581.1|
chr10	14062335	14062494	0.3745	0.959	-0.5845	-71.2422	Hypo	ENSSSCG00000024180	-	Intron	ACBD3|gi|57528020|ref|NP_001009581.1|
chr10	14110417	14111994	0.1363	0.8899	-0.7535	-371.115	Hypo	ENSSSCG00000021310	-	UTR3	NA|gi|119590188|gb|EAW69782.1|
chr10	14110417	14111994	0.1363	0.8899	-0.7535	-371.115	Hypo	ENSSSCG00000021310	-	Exon	NA|gi|119590188|gb|EAW69782.1|
chr10	14110417	14111994	0.1363	0.8899	-0.7535	-371.115	Hypo	ENSSSCG00000021310	-	UTR3	NA|gi|119590188|gb|EAW69782.1|
chr10	14110417	14111994	0.1363	0.8899	-0.7535	-371.115	Hypo	ENSSSCG00000021310	-	Exon	NA|gi|119590188|gb|EAW69782.1|
chr10	14110417	14111994	0.1363	0.8899	-0.7535	-371.115	Hypo	ENSSSCG00000021310	-	UTR3	NA|gi|119590188|gb|EAW69782.1|
chr10	14110417	14111994	0.1363	0.8899	-0.7535	-371.115	Hypo	ENSSSCG00000021310	-	Exon	NA|gi|119590188|gb|EAW69782.1|
chr10	14110417	14111994	0.1363	0.8899	-0.7535	-371.115	Hypo	ENSSSCG00000021310	-	Intron	NA|gi|119590188|gb|EAW69782.1|
chr10	14110417	14111994	0.1363	0.8899	-0.7535	-371.115	Hypo	ENSSSCG00000021310	-	Exon	NA|gi|119590188|gb|EAW69782.1|
chr10	14110417	14111994	0.1363	0.8899	-0.7535	-371.115	Hypo	ENSSSCG00000021310	-	Intron	NA|gi|119590188|gb|EAW69782.1|
chr10	14110417	14111994	0.1363	0.8899	-0.7535	-371.115	Hypo	ENSSSCG00000021310	-	Exon	NA|gi|119590188|gb|EAW69782.1|
chr10	14112105	14112158	0.6621	0.9778	-0.3157	-46.2787	Hypo	ENSSSCG00000021310	-	Exon	NA|gi|119590188|gb|EAW69782.1|
chr10	14112105	14112158	0.6621	0.9778	-0.3157	-46.2787	Hypo	ENSSSCG00000021310	-	Exon	NA|gi|119590188|gb|EAW69782.1|
chr10	14113450	14114590	0.1563	0.8373	-0.681	-323.213	Hypo	ENSSSCG00000021310	-	Intron	NA|gi|119590188|gb|EAW69782.1|
chr10	14167522	14167912	0.4043	0.9064	-0.5021	-24.6098	Hypo	ENSSSCG00000021310	-	Intron	NA|gi|119590188|gb|EAW69782.1|
chr10	14167522	14167912	0.4043	0.9064	-0.5021	-24.6098	Hypo	ENSSSCG00000021310	-	Intron	NA|gi|119590188|gb|EAW69782.1|
chr10	14169599	14169748	0.1889	0.9672	-0.7783	-45.284	Hypo	ENSSSCG00000021310	-	Intron	NA|gi|119590188|gb|EAW69782.1|
chr10	14169599	14169748	0.1889	0.9672	-0.7783	-45.284	Hypo	ENSSSCG00000021310	-	Intron	NA|gi|119590188|gb|EAW69782.1|
chr10	14182778	14183175	0.153	0.677	-0.524	-129.204	Hypo	ENSSSCG00000021310	-	Intron	NA|gi|119590188|gb|EAW69782.1|
chr10	14313971	14314182	0.1483	0.891	-0.7427	-36.0388	Hypo	ENSSSCG00000024288	+	Intron	STUM|gi|585702873|ref|XP_006897824.1|
chr10	14315137	14315270	0.2435	0.5378	-0.2943	-95.2694	Hypo	ENSSSCG00000024288	+	Intron	STUM|gi|585702873|ref|XP_006897824.1|
chr10	14315373	14315519	0.2493	0.6011	-0.3518	-107.16	Hypo	ENSSSCG00000024288	+	Intron	STUM|gi|585702873|ref|XP_006897824.1|
chr10	14325356	14325529	0.3762	0.7548	-0.3786	-40.2696	Hypo	ENSSSCG00000024288	+	Intron	STUM|gi|585702873|ref|XP_006897824.1|
chr10	14327721	14327858	0.3435	0.8226	-0.4791	-48.207	Hypo	ENSSSCG00000024288	+	Intron	STUM|gi|585702873|ref|XP_006897824.1|
chr10	14395694	14396185	0.435	0.9024	-0.4675	-76.9334	Hypo	ENSSSCG00000040100	-	Intron	ITPKB|gi|594625364|ref|XP_007167257.1|
chr10	14398069	14398399	0.2748	0.7509	-0.476	-112.239	Hypo	ENSSSCG00000040100	-	Intron	ITPKB|gi|594625364|ref|XP_007167257.1|
chr10	14407537	14407662	0.5286	0.9047	-0.3761	-47.2233	Hypo	ENSSSCG00000040100	-	Intron	ITPKB|gi|594625364|ref|XP_007167257.1|
chr10	14425750	14425839	0.6035	0.939	-0.3355	-63.4358	Hypo	ENSSSCG00000040100	-	Intron	ITPKB|gi|594625364|ref|XP_007167257.1|
chr10	14539891	14540262	0.4057	0.9499	-0.5442	-124.692	Hypo	ENSSSCG00000010860	+	Intron	PSEN2|gi|118403880|ref|NP_001072134.1|
chr10	14539891	14540262	0.4057	0.9499	-0.5442	-124.692	Hypo	ENSSSCG00000010860	+	Intron	PSEN2|gi|118403880|ref|NP_001072134.1|
chr10	14539891	14540262	0.4057	0.9499	-0.5442	-124.692	Hypo	ENSSSCG00000010860	+	UTR5	PSEN2|gi|118403880|ref|NP_001072134.1|
chr10	14539891	14540262	0.4057	0.9499	-0.5442	-124.692	Hypo	ENSSSCG00000010860	+	Exon	PSEN2|gi|118403880|ref|NP_001072134.1|
chr10	14539891	14540262	0.4057	0.9499	-0.5442	-124.692	Hypo	ENSSSCG00000010860	+	Intron	PSEN2|gi|118403880|ref|NP_001072134.1|
chr10	14619676	14619741	0.4913	0.8181	-0.3268	-36.766	Hypo	ENSSSCG00000010861	+	Exon	COQ8A|gi|594625354|ref|XP_007167252.1|
chr10	14663229	14663345	0.4925	0.9768	-0.4843	-40.1485	Hypo	ENSSSCG00000010862	-	Intron	CDC42BPA|gi|803127518|ref|XP_012042540.1|
chr10	14663229	14663345	0.4925	0.9768	-0.4843	-40.1485	Hypo	ENSSSCG00000010862	-	Intron	CDC42BPA|gi|803127518|ref|XP_012042540.1|
chr10	14683696	14684086	0.4492	0.9436	-0.4944	-56.2281	Hypo	ENSSSCG00000010862	-	Exon	CDC42BPA|gi|803127518|ref|XP_012042540.1|
chr10	14683696	14684086	0.4492	0.9436	-0.4944	-56.2281	Hypo	ENSSSCG00000010862	-	Intron	CDC42BPA|gi|803127518|ref|XP_012042540.1|
chr10	14686348	14686687	0.4293	0.9636	-0.5343	-35.9915	Hypo	ENSSSCG00000010862	-	Intron	CDC42BPA|gi|803127518|ref|XP_012042540.1|
chr10	14686348	14686687	0.4293	0.9636	-0.5343	-35.9915	Hypo	ENSSSCG00000010862	-	Exon	CDC42BPA|gi|803127518|ref|XP_012042540.1|
chr10	14687331	14687544	0.1989	0.84	-0.6411	-50.8906	Hypo	ENSSSCG00000010862	-	Intron	CDC42BPA|gi|803127518|ref|XP_012042540.1|
chr10	14699176	14699549	0.3703	0.9709	-0.6006	-124.686	Hypo	ENSSSCG00000010862	-	Intron	CDC42BPA|gi|803127518|ref|XP_012042540.1|
chr10	14699176	14699549	0.3703	0.9709	-0.6006	-124.686	Hypo	ENSSSCG00000010862	-	Intron	CDC42BPA|gi|803127518|ref|XP_012042540.1|
chr10	14699176	14699549	0.3703	0.9709	-0.6006	-124.686	Hypo	ENSSSCG00000010862	-	Intron	CDC42BPA|gi|803127518|ref|XP_012042540.1|
chr10	14699176	14699549	0.3703	0.9709	-0.6006	-124.686	Hypo	ENSSSCG00000010862	-	Intron	CDC42BPA|gi|803127518|ref|XP_012042540.1|
chr10	14836633	14836854	0.4217	0.9585	-0.5368	-20.5928	Hypo	ENSSSCG00000010862	-	Intron	CDC42BPA|gi|803127518|ref|XP_012042540.1|
chr10	14841440	14841700	0.1679	0.8148	-0.647	-47.8746	Hypo	ENSSSCG00000010862	-	Intron	CDC42BPA|gi|803127518|ref|XP_012042540.1|
chr10	14841440	14841700	0.1679	0.8148	-0.647	-47.8746	Hypo	ENSSSCG00000010862	-	Exon	CDC42BPA|gi|803127518|ref|XP_012042540.1|
chr10	14842455	14842678	0.492	0.9758	-0.4838	-22.8989	Hypo	ENSSSCG00000010862	-	Intron	CDC42BPA|gi|803127518|ref|XP_012042540.1|
chr10	14842455	14842678	0.492	0.9758	-0.4838	-22.8989	Hypo	ENSSSCG00000010862	-	Intron	CDC42BPA|gi|803127518|ref|XP_012042540.1|
chr10	14858945	14859012	0.0905	0.8856	-0.7952	-81.815	Hypo	ENSSSCG00000010862	-	Intron	CDC42BPA|gi|803127518|ref|XP_012042540.1|
chr10	14858945	14859012	0.0905	0.8856	-0.7952	-81.815	Hypo	ENSSSCG00000010862	-	Intron	CDC42BPA|gi|803127518|ref|XP_012042540.1|
chr10	14858945	14859012	0.0905	0.8856	-0.7952	-81.815	Hypo	ENSSSCG00000010862	-	Intron	CDC42BPA|gi|803127518|ref|XP_012042540.1|
chr10	14875464	14875859	0.2876	0.905	-0.6174	-88.4147	Hypo	ENSSSCG00000010862	-	Intron	CDC42BPA|gi|803127518|ref|XP_012042540.1|
chr10	14875464	14875859	0.2876	0.905	-0.6174	-88.4147	Hypo	ENSSSCG00000010862	-	Intron	CDC42BPA|gi|803127518|ref|XP_012042540.1|
chr10	14916239	14916403	0.2217	0.9145	-0.6928	-39.2019	Hypo	ENSSSCG00000010862	-	Intron	CDC42BPA|gi|803127518|ref|XP_012042540.1|
chr10	14917989	14918653	0.2004	0.8771	-0.6767	-168.624	Hypo	ENSSSCG00000010862	-	Intron	CDC42BPA|gi|803127518|ref|XP_012042540.1|
chr10	14921072	14921282	0.3539	0.8321	-0.4782	-21.9842	Hypo	ENSSSCG00000010862	-	Intron	CDC42BPA|gi|803127518|ref|XP_012042540.1|
chr10	14930265	14930779	0.2986	0.9329	-0.6343	-63.1283	Hypo	ENSSSCG00000010862	-	Intron	CDC42BPA|gi|803127518|ref|XP_012042540.1|
chr10	14932083	14932582	0.2862	0.819	-0.5329	-68.7814	Hypo	ENSSSCG00000010862	-	Intron	CDC42BPA|gi|803127518|ref|XP_012042540.1|
chr10	14937007	14937254	0.2842	0.7811	-0.497	-35.5286	Hypo	ENSSSCG00000010862	-	Intron	CDC42BPA|gi|803127518|ref|XP_012042540.1|
chr10	15054114	15054446	0.0265	0.9641	-0.9376	-91.4124	Hypo	ENSSSCG00000010863	+	Intron	AHCTF1|gi|927184540|ref|XP_013835512.1|
chr10	15056105	15056630	0.3929	0.9538	-0.5609	-53.8124	Hypo	ENSSSCG00000010863	+	Intron	AHCTF1|gi|927184540|ref|XP_013835512.1|
chr10	15069084	15069330	0.627	0.9752	-0.3482	-67.1677	Hypo	ENSSSCG00000010863	+	Exon	AHCTF1|gi|927184540|ref|XP_013835512.1|
chr10	15069084	15069330	0.627	0.9752	-0.3482	-67.1677	Hypo	ENSSSCG00000010863	+	Intron	AHCTF1|gi|927184540|ref|XP_013835512.1|
chr10	15069084	15069330	0.627	0.9752	-0.3482	-67.1677	Hypo	ENSSSCG00000010863	+	Exon	AHCTF1|gi|927184540|ref|XP_013835512.1|
chr10	15077141	15077254	0.6743	0.9827	-0.3084	-42.8691	Hypo	ENSSSCG00000010863	+	Intron	AHCTF1|gi|927184540|ref|XP_013835512.1|
chr10	15079772	15081328	0.2963	0.9431	-0.6468	-350.945	Hypo	ENSSSCG00000010863	+	Exon	AHCTF1|gi|927184540|ref|XP_013835512.1|
chr10	15079772	15081328	0.2963	0.9431	-0.6468	-350.945	Hypo	ENSSSCG00000010863	+	Intron	AHCTF1|gi|927184540|ref|XP_013835512.1|
chr10	15079772	15081328	0.2963	0.9431	-0.6468	-350.945	Hypo	ENSSSCG00000010863	+	Exon	AHCTF1|gi|927184540|ref|XP_013835512.1|
chr10	15079772	15081328	0.2963	0.9431	-0.6468	-350.945	Hypo	ENSSSCG00000010863	+	Intron	AHCTF1|gi|927184540|ref|XP_013835512.1|
chr10	15084325	15084659	0.4939	0.9852	-0.4912	-81.9368	Hypo	ENSSSCG00000010863	+	Intron	AHCTF1|gi|927184540|ref|XP_013835512.1|
chr10	15084325	15084659	0.4939	0.9852	-0.4912	-81.9368	Hypo	ENSSSCG00000010863	+	Exon	AHCTF1|gi|927184540|ref|XP_013835512.1|
chr10	15090757	15091691	0.4571	0.9668	-0.5097	-642.426	Hypo	ENSSSCG00000010863	+	Intron	AHCTF1|gi|927184540|ref|XP_013835512.1|
chr10	15107421	15107685	0.0978	0.938	-0.8402	-115	Hypo	ENSSSCG00000010863	+	Intron	AHCTF1|gi|927184540|ref|XP_013835512.1|
chr10	15107421	15107685	0.0978	0.938	-0.8402	-115	Hypo	ENSSSCG00000010863	+	Intron	AHCTF1|gi|927184540|ref|XP_013835512.1|
chr10	15154228	15154286	0.3166	0.5938	-0.2773	-43.0113	Hypo	chr10:15153961:15154287|CGI	+	CGI	NA
chr10	15154228	15154286	0.3166	0.5938	-0.2773	-43.0113	Hypo	ENSSSCG00000034481	+	Exon	NA|gi|545852352|ref|XP_005668010.1|
chr10	15235509	15235737	0.1962	0.9513	-0.7551	-69.173	Hypo	ENSSSCG00000010866	-	Intron	SCCPDH|gi|346986328|ref|NP_001231318.1|
chr10	1523878	1524157	0.3472	0.7965	-0.4492	-130.339	Hypo	ENSSSCG00000033945	-	Intron	RGS18|gi|345197266|ref|NP_001230822.1|
chr10	1524755	1524991	0.51	0.8751	-0.3652	-174.635	Hypo	ENSSSCG00000033945	-	Intron	RGS18|gi|345197266|ref|NP_001230822.1|
chr10	1526914	1527130	0.2546	0.7031	-0.4485	-39.3996	Hypo	ENSSSCG00000033945	-	Intron	RGS18|gi|345197266|ref|NP_001230822.1|
chr10	1530964	1531189	0.2446	0.6352	-0.3906	-115.906	Hypo	ENSSSCG00000033945	-	Intron	RGS18|gi|345197266|ref|NP_001230822.1|
chr10	15352454	15352857	0.0902	0.8451	-0.7549	-88.7183	Hypo	ENSSSCG00000010865	+	Intron	EXO1|gi|350589314|ref|XP_003130603.3|
chr10	15353529	15353749	0.0936	0.9165	-0.823	-188.954	Hypo	ENSSSCG00000010865	+	Intron	EXO1|gi|350589314|ref|XP_003130603.3|
chr10	1536826	1536901	0.4592	0.8359	-0.3767	-53.0166	Hypo	ENSSSCG00000033945	-	Intron	RGS18|gi|345197266|ref|NP_001230822.1|
chr10	1537867	1538450	0.2677	0.825	-0.5573	-49.8369	Hypo	ENSSSCG00000033945	-	Intron	RGS18|gi|345197266|ref|NP_001230822.1|
chr10	1540238	1540403	0.6066	0.9544	-0.3478	-75.5613	Hypo	ENSSSCG00000033945	-	Promoter	RGS18|gi|345197266|ref|NP_001230822.1|
chr10	15427765	15427992	0.6007	0.89	-0.2892	-103.774	Hypo	ENSSSCG00000021132	-	Intron	PLD5|gi|560952671|ref|XP_006198861.1|
chr10	15438890	15439260	0.3376	0.7519	-0.4143	-148.262	Hypo	ENSSSCG00000021132	-	Intron	PLD5|gi|560952671|ref|XP_006198861.1|
chr10	15456391	15457041	0.3491	0.8288	-0.4797	-108.747	Hypo	ENSSSCG00000021132	-	Intron	PLD5|gi|560952671|ref|XP_006198861.1|
chr10	15461051	15461259	0.2715	0.682	-0.4105	-36.8999	Hypo	ENSSSCG00000021132	-	Intron	PLD5|gi|560952671|ref|XP_006198861.1|
chr10	15461312	15461453	0.3176	0.6246	-0.307	-83.2722	Hypo	ENSSSCG00000021132	-	Intron	PLD5|gi|560952671|ref|XP_006198861.1|
chr10	15489508	15489597	0.3406	0.7239	-0.3833	-67.3585	Hypo	ENSSSCG00000021132	-	Intron	PLD5|gi|560952671|ref|XP_006198861.1|
chr10	15502210	15502458	0.2624	0.7421	-0.4797	-51.0851	Hypo	ENSSSCG00000021132	-	Intron	PLD5|gi|560952671|ref|XP_006198861.1|
chr10	15506501	15506564	0.1469	0.8223	-0.6753	-32.65	Hypo	ENSSSCG00000021132	-	Intron	PLD5|gi|560952671|ref|XP_006198861.1|
chr10	15531456	15531813	0.546	0.8711	-0.3252	-266.389	Hypo	ENSSSCG00000021132	-	Intron	PLD5|gi|560952671|ref|XP_006198861.1|
chr10	15537889	15538095	0.4484	0.8247	-0.3762	-94.2946	Hypo	ENSSSCG00000021132	-	Intron	PLD5|gi|560952671|ref|XP_006198861.1|
chr10	15546435	15546703	0.1588	0.6156	-0.4568	-44.8384	Hypo	ENSSSCG00000021132	-	Intron	PLD5|gi|560952671|ref|XP_006198861.1|
chr10	15554444	15554720	0.2666	0.695	-0.4284	-64.2024	Hypo	ENSSSCG00000021132	-	Intron	PLD5|gi|560952671|ref|XP_006198861.1|
chr10	15554902	15554955	0.1903	0.493	-0.3028	-49.9271	Hypo	ENSSSCG00000021132	-	Intron	PLD5|gi|560952671|ref|XP_006198861.1|
chr10	15634691	15634757	0.3498	0.7015	-0.3517	-28.8399	Hypo	ENSSSCG00000021132	-	Intron	PLD5|gi|560952671|ref|XP_006198861.1|
chr10	15634691	15634757	0.3498	0.7015	-0.3517	-28.8399	Hypo	ENSSSCG00000021132	-	Intron	PLD5|gi|560952671|ref|XP_006198861.1|
chr10	15644287	15644440	0.4152	0.8526	-0.4374	-35.0436	Hypo	ENSSSCG00000021132	-	Intron	PLD5|gi|560952671|ref|XP_006198861.1|
chr10	15644287	15644440	0.4152	0.8526	-0.4374	-35.0436	Hypo	ENSSSCG00000021132	-	Intron	PLD5|gi|560952671|ref|XP_006198861.1|
chr10	15656433	15656580	0.2983	0.6659	-0.3675	-55.8781	Hypo	ENSSSCG00000021132	-	Intron	PLD5|gi|560952671|ref|XP_006198861.1|
chr10	15656433	15656580	0.2983	0.6659	-0.3675	-55.8781	Hypo	ENSSSCG00000021132	-	Promoter	PLD5|gi|560952671|ref|XP_006198861.1|
chr10	15665274	15665397	0.6099	0.8818	-0.2719	-100.025	Hypo	ENSSSCG00000021132	-	Intron	PLD5|gi|560952671|ref|XP_006198861.1|
chr10	15677319	15677398	0.4514	0.8208	-0.3694	-60.6272	Hypo	ENSSSCG00000021132	-	Intron	PLD5|gi|560952671|ref|XP_006198861.1|
chr10	15677319	15677398	0.4514	0.8208	-0.3694	-60.6272	Hypo	chr10:15677051:15677348|CGI	+	CGI	NA
chr10	15705504	15705621	0.6962	0.9308	-0.2346	-106.136	Hypo	ENSSSCG00000021132	-	Intron	PLD5|gi|560952671|ref|XP_006198861.1|
chr10	15718676	15718756	0.4791	0.891	-0.4119	-22.8019	Hypo	ENSSSCG00000021132	-	Intron	PLD5|gi|560952671|ref|XP_006198861.1|
chr10	15968900	15968962	0.5145	0.772	-0.2575	-41.3135	Hypo	chr10:15968882:15969098|CGI	+	CGI	NA
chr10	16074192	16074402	0.6053	0.9747	-0.3694	-52.836	Hypo	ENSSSCG00000030502	-	Exon	CEP170|gi|803127645|ref|XP_012042589.1|
chr10	16074192	16074402	0.6053	0.9747	-0.3694	-52.836	Hypo	ENSSSCG00000030502	-	UTR3	CEP170|gi|803127645|ref|XP_012042589.1|
chr10	16074192	16074402	0.6053	0.9747	-0.3694	-52.836	Hypo	ENSSSCG00000030502	-	Intron	CEP170|gi|803127645|ref|XP_012042589.1|
chr10	16082334	16082561	0.4557	0.8317	-0.376	-69.2689	Hypo	ENSSSCG00000030502	-	UTR3	CEP170|gi|803127645|ref|XP_012042589.1|
chr10	16082334	16082561	0.4557	0.8317	-0.376	-69.2689	Hypo	ENSSSCG00000030502	-	Exon	CEP170|gi|803127645|ref|XP_012042589.1|
chr10	16082334	16082561	0.4557	0.8317	-0.376	-69.2689	Hypo	ENSSSCG00000030502	-	Intron	CEP170|gi|803127645|ref|XP_012042589.1|
chr10	16082334	16082561	0.4557	0.8317	-0.376	-69.2689	Hypo	ENSSSCG00000030502	-	Intron	CEP170|gi|803127645|ref|XP_012042589.1|
chr10	16091260	16091439	0.2193	0.9913	-0.772	-91.2547	Hypo	ENSSSCG00000030502	-	Intron	CEP170|gi|803127645|ref|XP_012042589.1|
chr10	16091260	16091439	0.2193	0.9913	-0.772	-91.2547	Hypo	ENSSSCG00000030502	-	Intron	CEP170|gi|803127645|ref|XP_012042589.1|
chr10	16097166	16097360	0.4911	0.8451	-0.354	-106.515	Hypo	ENSSSCG00000030502	-	Intron	CEP170|gi|803127645|ref|XP_012042589.1|
chr10	16097166	16097360	0.4911	0.8451	-0.354	-106.515	Hypo	ENSSSCG00000030502	-	Intron	CEP170|gi|803127645|ref|XP_012042589.1|
chr10	16102878	16103801	0.4832	0.9541	-0.4709	-93.2157	Hypo	ENSSSCG00000030502	-	Intron	CEP170|gi|803127645|ref|XP_012042589.1|
chr10	16105021	16105162	0.4737	0.9248	-0.4511	-40.8704	Hypo	ENSSSCG00000030502	-	Intron	CEP170|gi|803127645|ref|XP_012042589.1|
chr10	16105021	16105162	0.4737	0.9248	-0.4511	-40.8704	Hypo	ENSSSCG00000030502	-	Intron	CEP170|gi|803127645|ref|XP_012042589.1|
chr10	16116600	16116771	0.5368	0.9923	-0.4555	-22.5637	Hypo	ENSSSCG00000030502	-	Intron	CEP170|gi|803127645|ref|XP_012042589.1|
chr10	16116600	16116771	0.5368	0.9923	-0.4555	-22.5637	Hypo	ENSSSCG00000030502	-	Intron	CEP170|gi|803127645|ref|XP_012042589.1|
chr10	16131406	16131608	0.2993	0.8566	-0.5573	-34.8328	Hypo	ENSSSCG00000030502	-	Intron	CEP170|gi|803127645|ref|XP_012042589.1|
chr10	16133166	16133303	0.2937	0.9431	-0.6494	-50.6892	Hypo	ENSSSCG00000030502	-	Intron	CEP170|gi|803127645|ref|XP_012042589.1|
chr10	16144432	16144693	0.528	0.9219	-0.3939	-99.2022	Hypo	ENSSSCG00000030502	-	Intron	CEP170|gi|803127645|ref|XP_012042589.1|
chr10	16154033	16154165	0.1858	0.6847	-0.4989	-37.6308	Hypo	ENSSSCG00000030502	-	Intron	CEP170|gi|803127645|ref|XP_012042589.1|
chr10	16186009	16186245	0.224	0.631	-0.407	-34.3471	Hypo	ENSSSCG00000030502	-	Intron	CEP170|gi|803127645|ref|XP_012042589.1|
chr10	16186009	16186245	0.224	0.631	-0.407	-34.3471	Hypo	ENSSSCG00000030502	-	Intron	CEP170|gi|803127645|ref|XP_012042589.1|
chr10	16187140	16188633	0.2223	0.9452	-0.7229	-448.347	Hypo	ENSSSCG00000030502	-	Intron	CEP170|gi|803127645|ref|XP_012042589.1|
chr10	16187140	16188633	0.2223	0.9452	-0.7229	-448.347	Hypo	ENSSSCG00000030502	-	Intron	CEP170|gi|803127645|ref|XP_012042589.1|
chr10	16200066	16200264	0.4216	0.952	-0.5304	-57.6412	Hypo	ENSSSCG00000035136	+	Intron	SDCCAG8|gi|946650479|ref|XP_014415480.1|
chr10	16269258	16269497	0.1875	0.7851	-0.5975	-157.912	Hypo	ENSSSCG00000035136	+	Intron	SDCCAG8|gi|946650479|ref|XP_014415480.1|
chr10	16275842	16276791	0.1109	0.8946	-0.7837	-234.294	Hypo	ENSSSCG00000035136	+	Intron	SDCCAG8|gi|946650479|ref|XP_014415480.1|
chr10	16298075	16298456	0.2381	0.9537	-0.7156	-62.9708	Hypo	ENSSSCG00000035136	+	Intron	SDCCAG8|gi|946650479|ref|XP_014415480.1|
chr10	16310680	16311177	0.2394	0.9546	-0.7152	-72.7922	Hypo	ENSSSCG00000035136	+	Intron	SDCCAG8|gi|946650479|ref|XP_014415480.1|
chr10	16311320	16311413	0.6104	0.9497	-0.3393	-37.8128	Hypo	ENSSSCG00000035136	+	Intron	SDCCAG8|gi|946650479|ref|XP_014415480.1|
chr10	16311320	16311413	0.6104	0.9497	-0.3393	-37.8128	Hypo	ENSSSCG00000035136	+	Exon	SDCCAG8|gi|946650479|ref|XP_014415480.1|
chr10	16326110	16326351	0.3639	0.8751	-0.5112	-28.6214	Hypo	ENSSSCG00000035136	+	Intron	SDCCAG8|gi|946650479|ref|XP_014415480.1|
chr10	16326110	16326351	0.3639	0.8751	-0.5112	-28.6214	Hypo	ENSSSCG00000035136	+	Intron	SDCCAG8|gi|946650479|ref|XP_014415480.1|
chr10	16328105	16328462	0.119	0.5093	-0.3903	-120.335	Hypo	ENSSSCG00000035136	+	Intron	SDCCAG8|gi|946650479|ref|XP_014415480.1|
chr10	16328105	16328462	0.119	0.5093	-0.3903	-120.335	Hypo	ENSSSCG00000035136	+	Intron	SDCCAG8|gi|946650479|ref|XP_014415480.1|
chr10	16354230	16354766	0.274	0.9154	-0.6414	-160.042	Hypo	ENSSSCG00000035136	+	Intron	SDCCAG8|gi|946650479|ref|XP_014415480.1|
chr10	16354230	16354766	0.274	0.9154	-0.6414	-160.042	Hypo	ENSSSCG00000035136	+	Intron	SDCCAG8|gi|946650479|ref|XP_014415480.1|
chr10	16383860	16384565	0.2227	0.9256	-0.7029	-361.345	Hypo	ENSSSCG00000035136	+	Intron	SDCCAG8|gi|946650479|ref|XP_014415480.1|
chr10	16412642	16413387	0.0718	0.8349	-0.7631	-287.701	Hypo	ENSSSCG00000035136	+	Intron	SDCCAG8|gi|946650479|ref|XP_014415480.1|
chr10	16425809	16426293	0.2485	0.8092	-0.5607	-93.5015	Hypo	ENSSSCG00000035136	+	Intron	SDCCAG8|gi|946650479|ref|XP_014415480.1|
chr10	16490356	16490869	0.0589	0.9664	-0.9076	-733.294	Hypo	ENSSSCG00000010872	-	Intron	AKT3|gi|944447982|gb|KQL87744.1|
chr10	16490356	16490869	0.0589	0.9664	-0.9076	-733.294	Hypo	ENSSSCG00000010872	-	Exon	AKT3|gi|944447982|gb|KQL87744.1|
chr10	16490356	16490869	0.0589	0.9664	-0.9076	-733.294	Hypo	ENSSSCG00000010872	-	Intron	AKT3|gi|944447982|gb|KQL87744.1|
chr10	16502689	16503371	0.3069	0.8538	-0.5469	-115.383	Hypo	ENSSSCG00000010872	-	Intron	AKT3|gi|944447982|gb|KQL87744.1|
chr10	16504037	16504399	0.3823	0.8863	-0.504	-37.0527	Hypo	ENSSSCG00000010872	-	Intron	AKT3|gi|944447982|gb|KQL87744.1|
chr10	16541242	16542107	0.367	0.9449	-0.5778	-227.184	Hypo	ENSSSCG00000010872	-	Intron	AKT3|gi|944447982|gb|KQL87744.1|
chr10	16541242	16542107	0.367	0.9449	-0.5778	-227.184	Hypo	ENSSSCG00000010872	-	Intron	AKT3|gi|944447982|gb|KQL87744.1|
chr10	16541242	16542107	0.367	0.9449	-0.5778	-227.184	Hypo	ENSSSCG00000010872	-	Intron	AKT3|gi|944447982|gb|KQL87744.1|
chr10	16541242	16542107	0.367	0.9449	-0.5778	-227.184	Hypo	ENSSSCG00000010872	-	Exon	AKT3|gi|944447982|gb|KQL87744.1|
chr10	16541242	16542107	0.367	0.9449	-0.5778	-227.184	Hypo	ENSSSCG00000010872	-	Intron	AKT3|gi|944447982|gb|KQL87744.1|
chr10	16547138	16547720	0.3853	0.9189	-0.5336	-89.8724	Hypo	ENSSSCG00000010872	-	Intron	AKT3|gi|944447982|gb|KQL87744.1|
chr10	16547138	16547720	0.3853	0.9189	-0.5336	-89.8724	Hypo	ENSSSCG00000010872	-	Intron	AKT3|gi|944447982|gb|KQL87744.1|
chr10	16554214	16554297	0.5551	0.9583	-0.4032	-41.3361	Hypo	ENSSSCG00000010872	-	Intron	AKT3|gi|944447982|gb|KQL87744.1|
chr10	16554214	16554297	0.5551	0.9583	-0.4032	-41.3361	Hypo	ENSSSCG00000010872	-	Intron	AKT3|gi|944447982|gb|KQL87744.1|
chr10	16594646	16595018	0.0414	0.8712	-0.8298	-178.85	Hypo	ENSSSCG00000010872	-	Intron	AKT3|gi|944447982|gb|KQL87744.1|
chr10	16612953	16613076	0.3877	0.8909	-0.5032	-22.5057	Hypo	ENSSSCG00000010872	-	Intron	AKT3|gi|944447982|gb|KQL87744.1|
chr10	16632459	16633175	0.2029	0.9238	-0.7208	-162.136	Hypo	ENSSSCG00000010872	-	Intron	AKT3|gi|944447982|gb|KQL87744.1|
chr10	16654465	16654835	0.3725	0.952	-0.5794	-85.5316	Hypo	ENSSSCG00000010872	-	Intron	AKT3|gi|944447982|gb|KQL87744.1|
chr10	16657172	16657329	0.5422	0.9556	-0.4133	-49.3477	Hypo	ENSSSCG00000010872	-	Intron	AKT3|gi|944447982|gb|KQL87744.1|
chr10	16671447	16671932	0.3629	0.9355	-0.5727	-95.4081	Hypo	ENSSSCG00000010872	-	Intron	AKT3|gi|944447982|gb|KQL87744.1|
chr10	16684856	16684927	0.5969	0.9031	-0.3062	-40.496	Hypo	ENSSSCG00000010872	-	Intron	AKT3|gi|944447982|gb|KQL87744.1|
chr10	16715351	16715487	0.5539	0.9408	-0.3869	-34.2082	Hypo	ENSSSCG00000010872	-	Intron	AKT3|gi|944447982|gb|KQL87744.1|
chr10	16723854	16724841	0.3084	0.9416	-0.6333	-301.306	Hypo	ENSSSCG00000010872	-	Intron	AKT3|gi|944447982|gb|KQL87744.1|
chr10	16730123	16730237	0.0642	0.8908	-0.8267	-58.7099	Hypo	ENSSSCG00000010872	-	Intron	AKT3|gi|944447982|gb|KQL87744.1|
chr10	16730123	16730237	0.0642	0.8908	-0.8267	-58.7099	Hypo	ENSSSCG00000010872	-	Exon	AKT3|gi|944447982|gb|KQL87744.1|
chr10	16730123	16730237	0.0642	0.8908	-0.8267	-58.7099	Hypo	ENSSSCG00000010872	-	Exon	AKT3|gi|944447982|gb|KQL87744.1|
chr10	16730123	16730237	0.0642	0.8908	-0.8267	-58.7099	Hypo	ENSSSCG00000010872	-	Exon	AKT3|gi|944447982|gb|KQL87744.1|
chr10	16734396	16735057	0.2165	0.9581	-0.7417	-123.046	Hypo	ENSSSCG00000010872	-	Intron	AKT3|gi|944447982|gb|KQL87744.1|
chr10	16737276	16738802	0.201	0.932	-0.731	-417.758	Hypo	ENSSSCG00000010872	-	Intron	AKT3|gi|944447982|gb|KQL87744.1|
chr10	16738877	16739283	0.633	0.9692	-0.3362	-110.089	Hypo	ENSSSCG00000010872	-	Intron	AKT3|gi|944447982|gb|KQL87744.1|
chr10	16916224	16917434	0.248	0.8516	-0.6036	-334.397	Hypo	ENSSSCG00000035213	+	Intron	ZBTB18|gi|335296148|ref|XP_003357696.1|
chr10	16964223	16964292	0.5947	0.8675	-0.2727	-28.6612	Hypo	ENSSSCG00000035431	-	Intron	NA|gi|927184650|ref|XP_013835525.1|
chr10	17237675	17238388	0.3102	0.9794	-0.6692	-132.018	Hypo	ENSSSCG00000010874	-	Intron	ADSS|gi|965962418|ref|XP_012043320.2|
chr10	17273686	17273828	0.4239	0.8923	-0.4684	-84.4033	Hypo	ENSSSCG00000035850	+	Intron	CATSPERE|gi|927184705|ref|XP_013835531.1|
chr10	17315164	17315348	0.4272	0.8808	-0.4536	-108.458	Hypo	ENSSSCG00000035850	+	Intron	CATSPERE|gi|927184705|ref|XP_013835531.1|
chr10	17366906	17367030	0.1148	0.453	-0.3382	-54.997	Hypo	ENSSSCG00000010876	+	Intron	DESI2|gi|817347329|ref|XP_012299163.1|
chr10	17409387	17409462	0.4441	0.7595	-0.3153	-52.9369	Hypo	ENSSSCG00000010876	+	Intron	DESI2|gi|817347329|ref|XP_012299163.1|
chr10	17409387	17409462	0.4441	0.7595	-0.3153	-52.9369	Hypo	ENSSSCG00000035002	-	Intron	NA|gi|594668998|ref|XP_007182511.1|
chr10	17493059	17493250	0.3593	0.9104	-0.5511	-55.4091	Hypo	ENSSSCG00000010877	-	Exon	HNRNPU|gi|927184724|ref|XP_013833812.1|
chr10	17493059	17493250	0.3593	0.9104	-0.5511	-55.4091	Hypo	ENSSSCG00000010877	-	Intron	HNRNPU|gi|927184724|ref|XP_013833812.1|
chr10	17607115	17607318	0.4583	0.9069	-0.4486	-51.2985	Hypo	ENSSSCG00000010878	+	Intron	EFCAB2|gi|311265357|ref|XP_003130614.1|
chr10	17647077	17647467	0.2129	0.7513	-0.5384	-194.727	Hypo	ENSSSCG00000010878	+	Intron	EFCAB2|gi|311265357|ref|XP_003130614.1|
chr10	17717377	17717506	0.6794	0.9395	-0.26	-133.237	Hypo	ENSSSCG00000010879	+	Intron	KIF26B|gi|927184860|ref|XP_013835541.1|
chr10	17742159	17742499	0.2903	0.7012	-0.4109	-131.396	Hypo	ENSSSCG00000010879	+	Intron	KIF26B|gi|927184860|ref|XP_013835541.1|
chr10	17744236	17744346	0.7478	0.9553	-0.2074	-103.349	Hypo	ENSSSCG00000010879	+	Intron	KIF26B|gi|927184860|ref|XP_013835541.1|
chr10	17744661	17745042	0.4999	0.8982	-0.3983	-77.8684	Hypo	ENSSSCG00000010879	+	Intron	KIF26B|gi|927184860|ref|XP_013835541.1|
chr10	17759524	17759651	0.6699	0.944	-0.274	-95.1796	Hypo	ENSSSCG00000010879	+	Intron	KIF26B|gi|927184860|ref|XP_013835541.1|
chr10	17759768	17759957	0.509	0.8259	-0.3169	-93.7175	Hypo	ENSSSCG00000010879	+	Intron	KIF26B|gi|927184860|ref|XP_013835541.1|
chr10	17761892	17761997	0.4742	0.8341	-0.3599	-47.0083	Hypo	ENSSSCG00000010879	+	Intron	KIF26B|gi|927184860|ref|XP_013835541.1|
chr10	17762528	17762766	0.3398	0.8088	-0.4691	-30.668	Hypo	ENSSSCG00000010879	+	Intron	KIF26B|gi|927184860|ref|XP_013835541.1|
chr10	17767019	17767100	0.484	0.8218	-0.3378	-35.2655	Hypo	ENSSSCG00000010879	+	Intron	KIF26B|gi|927184860|ref|XP_013835541.1|
chr10	17767224	17767279	0.5173	0.8482	-0.3309	-29.1904	Hypo	ENSSSCG00000010879	+	Intron	KIF26B|gi|927184860|ref|XP_013835541.1|
chr10	17767351	17767548	0.5224	0.8962	-0.3738	-31.6071	Hypo	ENSSSCG00000010879	+	Intron	KIF26B|gi|927184860|ref|XP_013835541.1|
chr10	17773658	17773747	0.505	0.8349	-0.3299	-32.7031	Hypo	ENSSSCG00000010879	+	Intron	KIF26B|gi|927184860|ref|XP_013835541.1|
chr10	17778296	17778457	0.5348	0.8458	-0.311	-85.0526	Hypo	ENSSSCG00000010879	+	Intron	KIF26B|gi|927184860|ref|XP_013835541.1|
chr10	17782622	17782709	0.5508	0.8959	-0.3451	-26.658	Hypo	ENSSSCG00000010879	+	Intron	KIF26B|gi|927184860|ref|XP_013835541.1|
chr10	17786122	17786358	0.4064	0.8628	-0.4564	-79.7275	Hypo	ENSSSCG00000010879	+	Intron	KIF26B|gi|927184860|ref|XP_013835541.1|
chr10	17790691	17790757	0.5677	0.8844	-0.3166	-41.0857	Hypo	ENSSSCG00000010879	+	Intron	KIF26B|gi|927184860|ref|XP_013835541.1|
chr10	17792686	17792830	0.4782	0.8672	-0.389	-96.0363	Hypo	ENSSSCG00000010879	+	Intron	KIF26B|gi|927184860|ref|XP_013835541.1|
chr10	17796745	17796817	0.4073	0.8713	-0.464	-21.3548	Hypo	ENSSSCG00000010879	+	Intron	KIF26B|gi|927184860|ref|XP_013835541.1|
chr10	17807294	17807417	0.47	0.8684	-0.3983	-61.8774	Hypo	ENSSSCG00000010879	+	Intron	KIF26B|gi|927184860|ref|XP_013835541.1|
chr10	17807672	17808001	0.1841	0.6965	-0.5124	-33.1048	Hypo	ENSSSCG00000010879	+	Intron	KIF26B|gi|927184860|ref|XP_013835541.1|
chr10	17814287	17814577	0.5711	0.9454	-0.3742	-82.7632	Hypo	ENSSSCG00000010879	+	Intron	KIF26B|gi|927184860|ref|XP_013835541.1|
chr10	17816166	17816572	0.5831	0.9241	-0.341	-204.275	Hypo	ENSSSCG00000010879	+	Intron	KIF26B|gi|927184860|ref|XP_013835541.1|
chr10	17824034	17824250	0.3066	0.8805	-0.5738	-27.0319	Hypo	ENSSSCG00000010879	+	Intron	KIF26B|gi|927184860|ref|XP_013835541.1|
chr10	17825177	17825664	0.2382	0.7894	-0.5513	-103.376	Hypo	ENSSSCG00000010879	+	Intron	KIF26B|gi|927184860|ref|XP_013835541.1|
chr10	17830803	17831043	0.4899	0.9144	-0.4245	-66.3085	Hypo	ENSSSCG00000010879	+	Intron	KIF26B|gi|927184860|ref|XP_013835541.1|
chr10	17833389	17833554	0.4982	0.9013	-0.4031	-84.3783	Hypo	ENSSSCG00000010879	+	Intron	KIF26B|gi|927184860|ref|XP_013835541.1|
chr10	17836700	17836779	0.5436	0.8571	-0.3134	-55.6763	Hypo	ENSSSCG00000010879	+	Intron	KIF26B|gi|927184860|ref|XP_013835541.1|
chr10	17836848	17836994	0.5087	0.8619	-0.3532	-129.565	Hypo	ENSSSCG00000010879	+	Intron	KIF26B|gi|927184860|ref|XP_013835541.1|
chr10	17845071	17845177	0.6081	0.9118	-0.3037	-63.045	Hypo	ENSSSCG00000010879	+	Intron	KIF26B|gi|927184860|ref|XP_013835541.1|
chr10	17845248	17845519	0.6122	0.8997	-0.2875	-147.516	Hypo	ENSSSCG00000010879	+	Intron	KIF26B|gi|927184860|ref|XP_013835541.1|
chr10	17846046	17846428	0.4436	0.8779	-0.4343	-135.569	Hypo	ENSSSCG00000010879	+	Intron	KIF26B|gi|927184860|ref|XP_013835541.1|
chr10	17851909	17851986	0.5777	0.9157	-0.338	-53.2463	Hypo	ENSSSCG00000010879	+	Intron	KIF26B|gi|927184860|ref|XP_013835541.1|
chr10	17852420	17852661	0.2147	0.8787	-0.6639	-34.8038	Hypo	ENSSSCG00000010879	+	Intron	KIF26B|gi|927184860|ref|XP_013835541.1|
chr10	17853382	17853533	0.6131	0.8948	-0.2817	-80.1307	Hypo	ENSSSCG00000010879	+	Intron	KIF26B|gi|927184860|ref|XP_013835541.1|
chr10	17856876	17856959	0.6501	0.9683	-0.3182	-67.8766	Hypo	ENSSSCG00000010879	+	Intron	KIF26B|gi|927184860|ref|XP_013835541.1|
chr10	17864413	17864519	0.5754	0.9195	-0.3441	-82.2109	Hypo	ENSSSCG00000010879	+	Intron	KIF26B|gi|927184860|ref|XP_013835541.1|
chr10	17865045	17865140	0.5772	0.888	-0.3108	-51.2055	Hypo	ENSSSCG00000010879	+	Intron	KIF26B|gi|927184860|ref|XP_013835541.1|
chr10	17865620	17866104	0.3765	0.8197	-0.4432	-89.6767	Hypo	ENSSSCG00000010879	+	Intron	KIF26B|gi|927184860|ref|XP_013835541.1|
chr10	17878552	17878691	0.3024	0.7871	-0.4847	-68.5676	Hypo	ENSSSCG00000010879	+	Intron	KIF26B|gi|927184860|ref|XP_013835541.1|
chr10	17888006	17888075	0.5148	0.8563	-0.3415	-47.6585	Hypo	ENSSSCG00000010879	+	Intron	KIF26B|gi|927184860|ref|XP_013835541.1|
chr10	17891348	17891444	0.4483	0.8294	-0.3811	-92.034	Hypo	ENSSSCG00000010879	+	Intron	KIF26B|gi|927184860|ref|XP_013835541.1|
chr10	17898658	17898717	0.2638	0.7259	-0.4621	-33.9816	Hypo	ENSSSCG00000010879	+	Intron	KIF26B|gi|927184860|ref|XP_013835541.1|
chr10	17901234	17901583	0.2581	0.6513	-0.3933	-161.718	Hypo	ENSSSCG00000010879	+	Intron	KIF26B|gi|927184860|ref|XP_013835541.1|
chr10	17907510	17907828	0.4721	0.9471	-0.4751	-147.186	Hypo	ENSSSCG00000010879	+	Intron	KIF26B|gi|927184860|ref|XP_013835541.1|
chr10	17918711	17918784	0.3843	0.7992	-0.4149	-35.1527	Hypo	ENSSSCG00000010879	+	Intron	KIF26B|gi|927184860|ref|XP_013835541.1|
chr10	17920578	17921008	0.3922	0.9005	-0.5083	-171.542	Hypo	ENSSSCG00000010879	+	Intron	KIF26B|gi|927184860|ref|XP_013835541.1|
chr10	17926835	17927155	0.6165	0.9237	-0.3071	-161.159	Hypo	ENSSSCG00000010879	+	Intron	KIF26B|gi|927184860|ref|XP_013835541.1|
chr10	17929810	17929868	0.5375	0.8973	-0.3598	-37.7311	Hypo	ENSSSCG00000010879	+	Intron	KIF26B|gi|927184860|ref|XP_013835541.1|
chr10	17937461	17937536	0.6784	0.9367	-0.2583	-35.7115	Hypo	ENSSSCG00000010879	+	Intron	KIF26B|gi|927184860|ref|XP_013835541.1|
chr10	17942743	17943165	0.5574	0.881	-0.3236	-179.371	Hypo	ENSSSCG00000010879	+	Intron	KIF26B|gi|927184860|ref|XP_013835541.1|
chr10	17943556	17943609	0.6233	0.9484	-0.3251	-47.0488	Hypo	ENSSSCG00000010879	+	Intron	KIF26B|gi|927184860|ref|XP_013835541.1|
chr10	17943677	17943801	0.6558	0.954	-0.2983	-66.8959	Hypo	ENSSSCG00000010879	+	Intron	KIF26B|gi|927184860|ref|XP_013835541.1|
chr10	17944527	17944742	0.5956	0.8952	-0.2996	-120.578	Hypo	ENSSSCG00000010879	+	Intron	KIF26B|gi|927184860|ref|XP_013835541.1|
chr10	17947717	17947813	0.4617	0.8418	-0.3802	-65.4571	Hypo	ENSSSCG00000010879	+	Intron	KIF26B|gi|927184860|ref|XP_013835541.1|
chr10	17948543	17948682	0.6205	0.8956	-0.2751	-87.2755	Hypo	ENSSSCG00000010879	+	Intron	KIF26B|gi|927184860|ref|XP_013835541.1|
chr10	17949986	17950269	0.5152	0.8591	-0.3439	-150.55	Hypo	ENSSSCG00000010879	+	Intron	KIF26B|gi|927184860|ref|XP_013835541.1|
chr10	17952260	17952443	0.6167	0.9351	-0.3184	-89.5929	Hypo	ENSSSCG00000010879	+	Intron	KIF26B|gi|927184860|ref|XP_013835541.1|
chr10	17957273	17957337	0.6168	0.9453	-0.3285	-30.3153	Hypo	ENSSSCG00000010879	+	Intron	KIF26B|gi|927184860|ref|XP_013835541.1|
chr10	17963123	17963376	0.6511	0.9314	-0.2803	-199.557	Hypo	ENSSSCG00000010879	+	Intron	KIF26B|gi|927184860|ref|XP_013835541.1|
chr10	17966485	17966606	0.606	0.9234	-0.3175	-117.653	Hypo	ENSSSCG00000010879	+	Intron	KIF26B|gi|927184860|ref|XP_013835541.1|
chr10	17966659	17967652	0.5638	0.9046	-0.3408	-441.676	Hypo	ENSSSCG00000010879	+	Intron	KIF26B|gi|927184860|ref|XP_013835541.1|
chr10	17968680	17968916	0.5164	0.8617	-0.3452	-54.2238	Hypo	ENSSSCG00000010879	+	Intron	KIF26B|gi|927184860|ref|XP_013835541.1|
chr10	17971942	17972259	0.3873	0.8731	-0.4858	-91.2796	Hypo	ENSSSCG00000010879	+	Intron	KIF26B|gi|927184860|ref|XP_013835541.1|
chr10	17974995	17975239	0.4437	0.8545	-0.4108	-25.8155	Hypo	ENSSSCG00000010879	+	Intron	KIF26B|gi|927184860|ref|XP_013835541.1|
chr10	17979882	17979949	0.4799	0.8804	-0.4005	-32.3244	Hypo	ENSSSCG00000010879	+	Intron	KIF26B|gi|927184860|ref|XP_013835541.1|
chr10	17981101	17981186	0.5417	0.8393	-0.2976	-27.4683	Hypo	ENSSSCG00000010879	+	Intron	KIF26B|gi|927184860|ref|XP_013835541.1|
chr10	17981518	17981608	0.4121	0.7226	-0.3106	-62.7187	Hypo	ENSSSCG00000010879	+	Intron	KIF26B|gi|927184860|ref|XP_013835541.1|
chr10	17985839	17986215	0.4167	0.8367	-0.42	-140.035	Hypo	ENSSSCG00000010879	+	Intron	KIF26B|gi|927184860|ref|XP_013835541.1|
chr10	17986337	17986434	0.5059	0.8583	-0.3524	-30.2404	Hypo	ENSSSCG00000010879	+	Intron	KIF26B|gi|927184860|ref|XP_013835541.1|
chr10	17990951	17991024	0.6334	0.9148	-0.2813	-49.0503	Hypo	ENSSSCG00000010879	+	Intron	KIF26B|gi|927184860|ref|XP_013835541.1|
chr10	17996969	17997274	0.4869	0.9321	-0.4452	-49.5699	Hypo	ENSSSCG00000010879	+	Intron	KIF26B|gi|927184860|ref|XP_013835541.1|
chr10	18002590	18002723	0.5249	0.86	-0.3351	-94.5317	Hypo	ENSSSCG00000010879	+	Intron	KIF26B|gi|927184860|ref|XP_013835541.1|
chr10	18002972	18003409	0.395	0.8007	-0.4056	-100.2	Hypo	ENSSSCG00000010879	+	Intron	KIF26B|gi|927184860|ref|XP_013835541.1|
chr10	18005759	18005998	0.5074	0.8546	-0.3472	-92.7379	Hypo	ENSSSCG00000010879	+	Intron	KIF26B|gi|927184860|ref|XP_013835541.1|
chr10	18008150	18008554	0.4056	0.8976	-0.4919	-36.9668	Hypo	ENSSSCG00000010879	+	Intron	KIF26B|gi|927184860|ref|XP_013835541.1|
chr10	18011243	18011494	0.3241	0.8491	-0.525	-24.3513	Hypo	ENSSSCG00000010879	+	Intron	KIF26B|gi|927184860|ref|XP_013835541.1|
chr10	18012621	18012750	0.5661	0.9405	-0.3743	-69.1289	Hypo	ENSSSCG00000010879	+	Intron	KIF26B|gi|927184860|ref|XP_013835541.1|
chr10	18013489	18014017	0.3783	0.8637	-0.4855	-214.344	Hypo	ENSSSCG00000010879	+	Intron	KIF26B|gi|927184860|ref|XP_013835541.1|
chr10	18014695	18014892	0.3184	0.8506	-0.5322	-77.1809	Hypo	ENSSSCG00000010879	+	Intron	KIF26B|gi|927184860|ref|XP_013835541.1|
chr10	18019721	18020010	0.6278	0.9418	-0.314	-139.692	Hypo	ENSSSCG00000010879	+	Intron	KIF26B|gi|927184860|ref|XP_013835541.1|
chr10	18024438	18024889	0.4385	0.9174	-0.4789	-117.164	Hypo	ENSSSCG00000010879	+	Intron	KIF26B|gi|927184860|ref|XP_013835541.1|
chr10	18028389	18028769	0.4159	0.8883	-0.4724	-175.98	Hypo	ENSSSCG00000010879	+	Intron	KIF26B|gi|927184860|ref|XP_013835541.1|
chr10	18029804	18030234	0.6496	0.947	-0.2974	-249.94	Hypo	ENSSSCG00000010879	+	Intron	KIF26B|gi|927184860|ref|XP_013835541.1|
chr10	18031670	18031723	0.5727	0.8563	-0.2836	-27.5305	Hypo	ENSSSCG00000010879	+	Intron	KIF26B|gi|927184860|ref|XP_013835541.1|
chr10	18037841	18037994	0.2581	0.859	-0.6009	-40.5986	Hypo	ENSSSCG00000010879	+	Intron	KIF26B|gi|927184860|ref|XP_013835541.1|
chr10	18044938	18045042	0.3251	0.8774	-0.5523	-61.6857	Hypo	ENSSSCG00000010879	+	Intron	KIF26B|gi|927184860|ref|XP_013835541.1|
chr10	18046156	18046254	0.4358	0.8514	-0.4156	-31.5003	Hypo	ENSSSCG00000010879	+	Intron	KIF26B|gi|927184860|ref|XP_013835541.1|
chr10	18059691	18059829	0.5946	0.9066	-0.3121	-138.518	Hypo	ENSSSCG00000010879	+	Intron	KIF26B|gi|927184860|ref|XP_013835541.1|
chr10	18059691	18059829	0.5946	0.9066	-0.3121	-138.518	Hypo	ENSSSCG00000010879	+	Intron	KIF26B|gi|927184860|ref|XP_013835541.1|
chr10	18059960	18060834	0.4628	0.8465	-0.3837	-280.642	Hypo	ENSSSCG00000010879	+	Intron	KIF26B|gi|927184860|ref|XP_013835541.1|
chr10	18059960	18060834	0.4628	0.8465	-0.3837	-280.642	Hypo	ENSSSCG00000010879	+	Intron	KIF26B|gi|927184860|ref|XP_013835541.1|
chr10	18064081	18064969	0.335	0.8768	-0.5417	-160.416	Hypo	ENSSSCG00000010879	+	Intron	KIF26B|gi|927184860|ref|XP_013835541.1|
chr10	18064081	18064969	0.335	0.8768	-0.5417	-160.416	Hypo	ENSSSCG00000010879	+	Intron	KIF26B|gi|927184860|ref|XP_013835541.1|
chr10	18066902	18066964	0.611	0.8722	-0.2612	-29.628	Hypo	ENSSSCG00000010879	+	Intron	KIF26B|gi|927184860|ref|XP_013835541.1|
chr10	18066902	18066964	0.611	0.8722	-0.2612	-29.628	Hypo	ENSSSCG00000010879	+	Intron	KIF26B|gi|927184860|ref|XP_013835541.1|
chr10	18068437	18068871	0.4627	0.8508	-0.3881	-87.289	Hypo	ENSSSCG00000010879	+	Intron	KIF26B|gi|927184860|ref|XP_013835541.1|
chr10	18068437	18068871	0.4627	0.8508	-0.3881	-87.289	Hypo	ENSSSCG00000010879	+	Intron	KIF26B|gi|927184860|ref|XP_013835541.1|
chr10	18075170	18075289	0.5603	0.8562	-0.2958	-76.9154	Hypo	ENSSSCG00000010879	+	Intron	KIF26B|gi|927184860|ref|XP_013835541.1|
chr10	18075170	18075289	0.5603	0.8562	-0.2958	-76.9154	Hypo	ENSSSCG00000010879	+	Intron	KIF26B|gi|927184860|ref|XP_013835541.1|
chr10	18075436	18075722	0.5816	0.8792	-0.2975	-176.984	Hypo	ENSSSCG00000010879	+	Intron	KIF26B|gi|927184860|ref|XP_013835541.1|
chr10	18075436	18075722	0.5816	0.8792	-0.2975	-176.984	Hypo	ENSSSCG00000010879	+	Intron	KIF26B|gi|927184860|ref|XP_013835541.1|
chr10	18084522	18084801	0.5238	0.8667	-0.3429	-202.503	Hypo	ENSSSCG00000010879	+	Intron	KIF26B|gi|927184860|ref|XP_013835541.1|
chr10	18085290	18085638	0.474	0.8668	-0.3928	-155.386	Hypo	ENSSSCG00000010879	+	Intron	KIF26B|gi|927184860|ref|XP_013835541.1|
chr10	18086491	18086985	0.3045	0.7722	-0.4677	-153.766	Hypo	ENSSSCG00000010879	+	Intron	KIF26B|gi|927184860|ref|XP_013835541.1|
chr10	18087724	18087943	0.4792	0.8955	-0.4163	-114.178	Hypo	ENSSSCG00000010879	+	Intron	KIF26B|gi|927184860|ref|XP_013835541.1|
chr10	18089193	18089321	0.5475	0.8646	-0.3171	-44.5633	Hypo	ENSSSCG00000010879	+	Intron	KIF26B|gi|927184860|ref|XP_013835541.1|
chr10	18089467	18089642	0.4729	0.786	-0.3131	-127.589	Hypo	ENSSSCG00000010879	+	Intron	KIF26B|gi|927184860|ref|XP_013835541.1|
chr10	18089698	18089757	0.4826	0.7492	-0.2666	-41.773	Hypo	ENSSSCG00000010879	+	Intron	KIF26B|gi|927184860|ref|XP_013835541.1|
chr10	18093825	18094311	0.6246	0.9678	-0.3432	-88.0044	Hypo	ENSSSCG00000010879	+	Intron	KIF26B|gi|927184860|ref|XP_013835541.1|
chr10	18094385	18094555	0.2811	0.7532	-0.4721	-42.2817	Hypo	ENSSSCG00000010879	+	Intron	KIF26B|gi|927184860|ref|XP_013835541.1|
chr10	18099440	18099562	0.4672	0.8516	-0.3844	-66.9242	Hypo	ENSSSCG00000010879	+	Intron	KIF26B|gi|927184860|ref|XP_013835541.1|
chr10	18110421	18110751	0.3834	0.8349	-0.4515	-96.9412	Hypo	ENSSSCG00000010879	+	Intron	KIF26B|gi|927184860|ref|XP_013835541.1|
chr10	18111772	18111925	0.462	0.8523	-0.3902	-54.5846	Hypo	ENSSSCG00000010879	+	Intron	KIF26B|gi|927184860|ref|XP_013835541.1|
chr10	18115376	18115438	0.3059	0.6951	-0.3892	-48.9467	Hypo	ENSSSCG00000010879	+	Intron	KIF26B|gi|927184860|ref|XP_013835541.1|
chr10	18116180	18116234	0.5045	0.788	-0.2834	-31.1823	Hypo	ENSSSCG00000010879	+	Intron	KIF26B|gi|927184860|ref|XP_013835541.1|
chr10	18121640	18121693	0.4374	0.7571	-0.3196	-38.1324	Hypo	ENSSSCG00000010879	+	Intron	KIF26B|gi|927184860|ref|XP_013835541.1|
chr10	18122599	18122779	0.3952	0.7244	-0.3292	-104.768	Hypo	ENSSSCG00000010879	+	Intron	KIF26B|gi|927184860|ref|XP_013835541.1|
chr10	18131623	18132804	0.488	0.8782	-0.3901	-307.329	Hypo	ENSSSCG00000010879	+	Intron	KIF26B|gi|927184860|ref|XP_013835541.1|
chr10	18135071	18135482	0.4688	0.9087	-0.4399	-121.296	Hypo	ENSSSCG00000010879	+	Intron	KIF26B|gi|927184860|ref|XP_013835541.1|
chr10	18137549	18137912	0.4989	0.905	-0.4061	-124.174	Hypo	ENSSSCG00000010879	+	Intron	KIF26B|gi|927184860|ref|XP_013835541.1|
chr10	18142902	18142999	0.3981	0.8009	-0.4028	-52.5267	Hypo	ENSSSCG00000010879	+	Intron	KIF26B|gi|927184860|ref|XP_013835541.1|
chr10	18150109	18150320	0.4349	0.8984	-0.4635	-55.8893	Hypo	ENSSSCG00000010879	+	Intron	KIF26B|gi|927184860|ref|XP_013835541.1|
chr10	18154131	18154961	0.1378	0.9261	-0.7883	-38.5329	Hypo	ENSSSCG00000010879	+	Intron	KIF26B|gi|927184860|ref|XP_013835541.1|
chr10	18156241	18156424	0.4878	0.9026	-0.4148	-71.3998	Hypo	ENSSSCG00000010879	+	Intron	KIF26B|gi|927184860|ref|XP_013835541.1|
chr10	18158221	18158280	0.6757	0.9349	-0.2592	-56.5716	Hypo	ENSSSCG00000010879	+	Intron	KIF26B|gi|927184860|ref|XP_013835541.1|
chr10	18158221	18158280	0.6757	0.9349	-0.2592	-56.5716	Hypo	ENSSSCG00000010879	+	Exon	KIF26B|gi|927184860|ref|XP_013835541.1|
chr10	18158330	18158431	0.6401	0.927	-0.2869	-55.9636	Hypo	ENSSSCG00000010879	+	Exon	KIF26B|gi|927184860|ref|XP_013835541.1|
chr10	18158330	18158431	0.6401	0.927	-0.2869	-55.9636	Hypo	ENSSSCG00000010879	+	Intron	KIF26B|gi|927184860|ref|XP_013835541.1|
chr10	18166086	18166221	0.3905	0.8133	-0.4228	-23.9443	Hypo	ENSSSCG00000010879	+	Intron	KIF26B|gi|927184860|ref|XP_013835541.1|
chr10	18166352	18166620	0.5437	0.9157	-0.3719	-112.1	Hypo	ENSSSCG00000010879	+	Intron	KIF26B|gi|927184860|ref|XP_013835541.1|
chr10	18167630	18167758	0.5869	0.8701	-0.2831	-69.5705	Hypo	ENSSSCG00000010879	+	Intron	KIF26B|gi|927184860|ref|XP_013835541.1|
chr10	18169507	18169589	0.3152	0.9573	-0.6421	-47.5648	Hypo	ENSSSCG00000010879	+	Intron	KIF26B|gi|927184860|ref|XP_013835541.1|
chr10	18175145	18175473	0.442	0.9369	-0.4949	-109.203	Hypo	ENSSSCG00000010879	+	Intron	KIF26B|gi|927184860|ref|XP_013835541.1|
chr10	18175812	18175864	0.2793	0.76	-0.4808	-40.0396	Hypo	ENSSSCG00000010879	+	Intron	KIF26B|gi|927184860|ref|XP_013835541.1|
chr10	18175989	18176041	0.4183	0.785	-0.3667	-37.459	Hypo	ENSSSCG00000010879	+	Intron	KIF26B|gi|927184860|ref|XP_013835541.1|
chr10	18176120	18176201	0.4691	0.8348	-0.3656	-36.4626	Hypo	ENSSSCG00000010879	+	Intron	KIF26B|gi|927184860|ref|XP_013835541.1|
chr10	18177309	18177668	0.0791	0.7888	-0.7097	-34.752	Hypo	ENSSSCG00000010879	+	Intron	KIF26B|gi|927184860|ref|XP_013835541.1|
chr10	18179030	18179323	0.1329	0.8947	-0.7618	-46.0512	Hypo	ENSSSCG00000010879	+	Intron	KIF26B|gi|927184860|ref|XP_013835541.1|
chr10	18184900	18185006	0.3256	0.8698	-0.5442	-63.4937	Hypo	ENSSSCG00000010879	+	Intron	KIF26B|gi|927184860|ref|XP_013835541.1|
chr10	18192407	18192606	0.461	0.8151	-0.3541	-35.1398	Hypo	ENSSSCG00000010879	+	Intron	KIF26B|gi|927184860|ref|XP_013835541.1|
chr10	18200073	18200139	0.6525	0.9304	-0.2779	-47.1082	Hypo	ENSSSCG00000010879	+	Intron	KIF26B|gi|927184860|ref|XP_013835541.1|
chr10	18203282	18203528	0.3169	0.8209	-0.504	-71.5806	Hypo	ENSSSCG00000010879	+	Intron	KIF26B|gi|927184860|ref|XP_013835541.1|
chr10	18269142	18269251	0.4161	0.9118	-0.4957	-20.724	Hypo	ENSSSCG00000022034	-	Intron	SMYD3|gi|347300358|ref|NP_001153564.2|
chr10	18334956	18335465	0.4952	0.9301	-0.4349	-62.4589	Hypo	ENSSSCG00000022034	-	Intron	SMYD3|gi|347300358|ref|NP_001153564.2|
chr10	18341323	18341416	0.5549	0.9028	-0.348	-40.2919	Hypo	ENSSSCG00000022034	-	Intron	SMYD3|gi|347300358|ref|NP_001153564.2|
chr10	18341562	18341679	0.4818	0.8914	-0.4096	-40.7009	Hypo	ENSSSCG00000022034	-	Intron	SMYD3|gi|347300358|ref|NP_001153564.2|
chr10	18358220	18358424	0.4272	0.9058	-0.4787	-36.706	Hypo	ENSSSCG00000022034	-	Intron	SMYD3|gi|347300358|ref|NP_001153564.2|
chr10	18370761	18370924	0.5957	0.8872	-0.2915	-115.745	Hypo	ENSSSCG00000022034	-	Intron	SMYD3|gi|347300358|ref|NP_001153564.2|
chr10	18376144	18376579	0.2793	0.6603	-0.381	-189.201	Hypo	ENSSSCG00000022034	-	Intron	SMYD3|gi|347300358|ref|NP_001153564.2|
chr10	18377872	18377926	0.6225	0.8845	-0.262	-29.6209	Hypo	ENSSSCG00000022034	-	Intron	SMYD3|gi|347300358|ref|NP_001153564.2|
chr10	18378834	18378945	0.4794	0.8599	-0.3805	-41.1901	Hypo	ENSSSCG00000022034	-	Intron	SMYD3|gi|347300358|ref|NP_001153564.2|
chr10	18388132	18388356	0.5724	0.8793	-0.3069	-154.474	Hypo	ENSSSCG00000022034	-	Intron	SMYD3|gi|347300358|ref|NP_001153564.2|
chr10	18402928	18403360	0.4301	0.814	-0.3839	-182.516	Hypo	ENSSSCG00000022034	-	Intron	SMYD3|gi|347300358|ref|NP_001153564.2|
chr10	18434228	18434863	0.2671	0.8597	-0.5926	-99.2853	Hypo	ENSSSCG00000022034	-	Intron	SMYD3|gi|347300358|ref|NP_001153564.2|
chr10	18445149	18445234	0.5688	0.9133	-0.3445	-44.3421	Hypo	ENSSSCG00000022034	-	Intron	SMYD3|gi|347300358|ref|NP_001153564.2|
chr10	18501860	18501956	0.4131	0.853	-0.44	-61.5818	Hypo	ENSSSCG00000022034	-	Intron	SMYD3|gi|347300358|ref|NP_001153564.2|
chr10	18557231	18557285	0.0267	0.4741	-0.4474	-21.7397	Hypo	ENSSSCG00000022034	-	Intron	SMYD3|gi|347300358|ref|NP_001153564.2|
chr10	18642181	18642284	0.342	0.9056	-0.5635	-25.6337	Hypo	ENSSSCG00000022034	-	Intron	SMYD3|gi|347300358|ref|NP_001153564.2|
chr10	18669684	18669916	0.2445	0.7372	-0.4926	-57.4654	Hypo	ENSSSCG00000022034	-	Intron	SMYD3|gi|347300358|ref|NP_001153564.2|
chr10	18686214	18686420	0.4347	0.8607	-0.426	-50.118	Hypo	ENSSSCG00000022034	-	Intron	SMYD3|gi|347300358|ref|NP_001153564.2|
chr10	187194	187330	0.6569	0.3357	0.3212	104.52	Hyper	chr10:187043:187331|CGI	+	CGI	NA
chr10	18732111	18732535	0.3896	0.9548	-0.5652	-160.58	Hypo	ENSSSCG00000022034	-	Intron	SMYD3|gi|347300358|ref|NP_001153564.2|
chr10	18747655	18748095	0.3051	0.8685	-0.5634	-239.214	Hypo	ENSSSCG00000022034	-	Intron	SMYD3|gi|347300358|ref|NP_001153564.2|
chr10	18749241	18749592	0.2604	0.7427	-0.4823	-73.5459	Hypo	ENSSSCG00000022034	-	Intron	SMYD3|gi|347300358|ref|NP_001153564.2|
chr10	18806152	18806488	0.4097	0.947	-0.5374	-98.2393	Hypo	ENSSSCG00000022034	-	Intron	SMYD3|gi|347300358|ref|NP_001153564.2|
chr10	18820857	18821305	0.2384	0.7032	-0.4648	-115.85	Hypo	ENSSSCG00000022034	-	Intron	SMYD3|gi|347300358|ref|NP_001153564.2|
chr10	18834614	18835029	0.3814	0.8651	-0.4837	-131.48	Hypo	ENSSSCG00000022034	-	Intron	SMYD3|gi|347300358|ref|NP_001153564.2|
chr10	18834614	18835029	0.3814	0.8651	-0.4837	-131.48	Hypo	ENSSSCG00000022034	-	Exon	SMYD3|gi|347300358|ref|NP_001153564.2|
chr10	18834614	18835029	0.3814	0.8651	-0.4837	-131.48	Hypo	ENSSSCG00000022034	-	Intron	SMYD3|gi|347300358|ref|NP_001153564.2|
chr10	18840986	18841710	0.4218	0.9411	-0.5193	-211.247	Hypo	ENSSSCG00000022034	-	Intron	SMYD3|gi|347300358|ref|NP_001153564.2|
chr10	18860590	18860954	0.2005	0.9363	-0.7358	-134.618	Hypo	ENSSSCG00000022034	-	Intron	SMYD3|gi|347300358|ref|NP_001153564.2|
chr10	18872909	18873000	0.089	0.6513	-0.5624	-28.6238	Hypo	ENSSSCG00000022034	-	Intron	SMYD3|gi|347300358|ref|NP_001153564.2|
chr10	18885685	18885985	0.3363	0.8977	-0.5614	-144.678	Hypo	ENSSSCG00000022034	-	Intron	SMYD3|gi|347300358|ref|NP_001153564.2|
chr10	18909241	18909580	0.2558	0.8498	-0.594	-163.315	Hypo	ENSSSCG00000022034	-	Intron	SMYD3|gi|347300358|ref|NP_001153564.2|
chr10	18982580	18982772	0.3405	0.9018	-0.5614	-38.4041	Hypo	ENSSSCG00000022034	-	Intron	SMYD3|gi|347300358|ref|NP_001153564.2|
chr10	18998690	18999390	0.2461	0.9249	-0.6787	-122.686	Hypo	ENSSSCG00000022034	-	Intron	SMYD3|gi|347300358|ref|NP_001153564.2|
chr10	19007421	19008148	0.1537	0.9251	-0.7714	-209.754	Hypo	ENSSSCG00000022034	-	Intron	SMYD3|gi|347300358|ref|NP_001153564.2|
chr10	19009613	19009710	0.3034	0.9623	-0.6589	-90.5222	Hypo	ENSSSCG00000022034	-	Intron	SMYD3|gi|347300358|ref|NP_001153564.2|
chr10	19094036	19094264	0.1473	0.9261	-0.7788	-150.083	Hypo	ENSSSCG00000010882	+	Intron	CNST|gi|594625324|ref|XP_007167237.1|
chr10	19094036	19094264	0.1473	0.9261	-0.7788	-150.083	Hypo	ENSSSCG00000010882	+	Intron	CNST|gi|594625324|ref|XP_007167237.1|
chr10	19112364	19112563	0.4883	0.8764	-0.3881	-79.7869	Hypo	ENSSSCG00000010882	+	Intron	CNST|gi|594625324|ref|XP_007167237.1|
chr10	19164565	19164768	0.1745	0.4967	-0.3222	-104.14	Hypo	ENSSSCG00000010884	+	Intron	NA|gi|346986328|ref|NP_001231318.1|
chr10	19164921	19164994	0.3329	0.6759	-0.3429	-25.2745	Hypo	ENSSSCG00000010884	+	Intron	NA|gi|346986328|ref|NP_001231318.1|
chr10	19467452	19467820	0.2507	0.8282	-0.5775	-43.8482	Hypo	ENSSSCG00000011176	-	Intron	SUSD4|gi|350589340|ref|XP_003130620.3|
chr10	19518084	19518398	0.5274	0.1767	0.3507	96.5171	Hyper	ENSSSCG00000011176	-	Intron	SUSD4|gi|350589340|ref|XP_003130620.3|
chr10	19549762	19550980	0.101	0.6532	-0.5522	-530.42	Hypo	ENSSSCG00000011176	-	Intron	SUSD4|gi|350589340|ref|XP_003130620.3|
chr10	19549762	19550980	0.101	0.6532	-0.5522	-530.42	Hypo	ENSSSCG00000011176	-	Exon	SUSD4|gi|350589340|ref|XP_003130620.3|
chr10	19645225	19645583	0.361	0.7282	-0.3672	-183.913	Hypo	ENSSSCG00000034746	-	Intron	CAPN8|gi|958688311|ref|XP_014694225.1|
chr10	19650009	19650061	0.4568	0.7759	-0.3192	-29.9542	Hypo	ENSSSCG00000034746	-	Intron	CAPN8|gi|958688311|ref|XP_014694225.1|
chr10	19655144	19655316	0.5238	0.8507	-0.3269	-86.4819	Hypo	ENSSSCG00000034746	-	Intron	CAPN8|gi|958688311|ref|XP_014694225.1|
chr10	19656662	19657193	0.3341	0.8162	-0.4822	-213.378	Hypo	ENSSSCG00000034746	-	Intron	CAPN8|gi|958688311|ref|XP_014694225.1|
chr10	19664797	19664970	0.5899	0.9139	-0.324	-74.6409	Hypo	ENSSSCG00000034746	-	Intron	CAPN8|gi|958688311|ref|XP_014694225.1|
chr10	19683111	19683202	0.2691	0.629	-0.3599	-62.0693	Hypo	ENSSSCG00000034746	-	Intron	CAPN8|gi|958688311|ref|XP_014694225.1|
chr10	19683297	19683412	0.2172	0.5948	-0.3776	-43.2615	Hypo	ENSSSCG00000034746	-	Intron	CAPN8|gi|958688311|ref|XP_014694225.1|
chr10	19686956	19687025	0.4053	0.7458	-0.3405	-51.5348	Hypo	ENSSSCG00000034746	-	Intron	CAPN8|gi|958688311|ref|XP_014694225.1|
chr10	19692157	19692234	0.7301	0.9647	-0.2346	-61.4221	Hypo	ENSSSCG00000034746	-	Intron	CAPN8|gi|958688311|ref|XP_014694225.1|
chr10	19695478	19695534	0.3927	0.8473	-0.4546	-48.6703	Hypo	ENSSSCG00000034746	-	Intron	CAPN8|gi|958688311|ref|XP_014694225.1|
chr10	19703978	19704075	0.6425	0.9248	-0.2823	-70.8781	Hypo	ENSSSCG00000034746	-	Exon	CAPN8|gi|958688311|ref|XP_014694225.1|
chr10	19706889	19706952	0.6043	0.9005	-0.2962	-37.5571	Hypo	ENSSSCG00000034746	-	Intron	CAPN8|gi|958688311|ref|XP_014694225.1|
chr10	19708612	19708712	0.5444	0.8161	-0.2716	-46.8446	Hypo	ENSSSCG00000034746	-	Intron	CAPN8|gi|958688311|ref|XP_014694225.1|
chr10	19708848	19709004	0.5026	0.8525	-0.3498	-55.4517	Hypo	ENSSSCG00000034746	-	Intron	CAPN8|gi|958688311|ref|XP_014694225.1|
chr10	19710312	19710586	0.6217	0.9342	-0.3124	-129.122	Hypo	ENSSSCG00000034746	-	Intron	CAPN8|gi|958688311|ref|XP_014694225.1|
chr10	19726038	19726255	0.0312	0.7172	-0.686	-57.5063	Hypo	ENSSSCG00000034746	-	Intron	CAPN8|gi|958688311|ref|XP_014694225.1|
chr10	19773482	19773554	0.4239	0.7688	-0.345	-37.5344	Hypo	ENSSSCG00000029411	+	Intron	CAPN2|gi|154147607|ref|NP_001093658.1|
chr10	19774516	19774572	0.4997	0.859	-0.3592	-35.3832	Hypo	ENSSSCG00000029411	+	Intron	CAPN2|gi|154147607|ref|NP_001093658.1|
chr10	19783956	19784120	0.5158	0.9118	-0.396	-93.8777	Hypo	ENSSSCG00000029411	+	Intron	CAPN2|gi|154147607|ref|NP_001093658.1|
chr10	19885682	19885896	0.3734	0.9012	-0.5279	-71.2222	Hypo	ENSSSCG00000010894	-	Intron	TP53BP2|gi|927184939|ref|XP_013835552.1|
chr10	19885682	19885896	0.3734	0.9012	-0.5279	-71.2222	Hypo	ENSSSCG00000010894	-	Intron	TP53BP2|gi|927184939|ref|XP_013835552.1|
chr10	19941620	19941955	0.196	0.7076	-0.5117	-82.2116	Hypo	ENSSSCG00000024618	+	Intron	NA|gi|585190483|ref|XP_006746530.1|
chr10	19941620	19941955	0.196	0.7076	-0.5117	-82.2116	Hypo	ENSSSCG00000036301	+	Intron	NA|gi|640811572|ref|XP_008062407.1|
chr10	19968716	19969282	0.3151	0.9444	-0.6293	-320.43	Hypo	ENSSSCG00000024618	+	Exon	NA|gi|585190483|ref|XP_006746530.1|
chr10	19968716	19969282	0.3151	0.9444	-0.6293	-320.43	Hypo	ENSSSCG00000024618	+	UTR3	NA|gi|585190483|ref|XP_006746530.1|
chr10	19976934	19977404	0.4632	0.9377	-0.4746	-234.764	Hypo	ENSSSCG00000010896	-	Intron	ASPM|gi|927184951|ref|XP_013835553.1|
chr10	19997425	19997480	0.5935	0.935	-0.3415	-31.9697	Hypo	ENSSSCG00000010896	-	Intron	ASPM|gi|927184951|ref|XP_013835553.1|
chr10	19997671	19997879	0.5967	0.9609	-0.3643	-30.9379	Hypo	ENSSSCG00000010896	-	Intron	ASPM|gi|927184951|ref|XP_013835553.1|
chr10	19997671	19997879	0.5967	0.9609	-0.3643	-30.9379	Hypo	ENSSSCG00000010896	-	Exon	ASPM|gi|927184951|ref|XP_013835553.1|
chr10	20008225	20008432	0.1752	0.8248	-0.6496	-182.995	Hypo	ENSSSCG00000010896	-	Exon	ASPM|gi|927184951|ref|XP_013835553.1|
chr10	20008225	20008432	0.1752	0.8248	-0.6496	-182.995	Hypo	ENSSSCG00000010896	-	Intron	ASPM|gi|927184951|ref|XP_013835553.1|
chr10	20033745	20034204	0.2146	0.6594	-0.4448	-202.693	Hypo	ENSSSCG00000010896	-	Intron	ASPM|gi|927184951|ref|XP_013835553.1|
chr10	20061477	20061960	0.2479	0.8555	-0.6076	-72.9614	Hypo	ENSSSCG00000010897	-	Intron	ZBTB41|gi|594082704|ref|XP_006064945.1|
chr10	20062028	20062128	0.1835	0.6722	-0.4887	-33.4624	Hypo	ENSSSCG00000010897	-	Intron	ZBTB41|gi|594082704|ref|XP_006064945.1|
chr10	20083438	20083667	0.0623	0.9609	-0.8986	-124.115	Hypo	ENSSSCG00000010897	-	Intron	ZBTB41|gi|594082704|ref|XP_006064945.1|
chr10	20163819	20163945	0.3344	0.8288	-0.4944	-74.4259	Hypo	ENSSSCG00000021897	+	Intron	CRB1|gi|594625528|ref|XP_007167337.1|
chr10	20163819	20163945	0.3344	0.8288	-0.4944	-74.4259	Hypo	ENSSSCG00000021897	+	Intron	CRB1|gi|594625528|ref|XP_007167337.1|
chr10	20206445	20206503	0.1277	0.545	-0.4172	-37.5681	Hypo	ENSSSCG00000021897	+	Intron	CRB1|gi|594625528|ref|XP_007167337.1|
chr10	20206445	20206503	0.1277	0.545	-0.4172	-37.5681	Hypo	ENSSSCG00000021897	+	Intron	CRB1|gi|594625528|ref|XP_007167337.1|
chr10	20269176	20269343	0.5688	0.838	-0.2692	-137.049	Hypo	ENSSSCG00000021897	+	Exon	CRB1|gi|594625528|ref|XP_007167337.1|
chr10	20269176	20269343	0.5688	0.838	-0.2692	-137.049	Hypo	chr10:20269256:20269462|CGI	+	CGI	NA
chr10	20270286	20270371	0.3452	0.6826	-0.3375	-26.1838	Hypo	ENSSSCG00000021897	+	Intron	CRB1|gi|594625528|ref|XP_007167337.1|
chr10	20412505	20413088	0.1828	0.914	-0.7311	-397.086	Hypo	ENSSSCG00000010900	-	Intron	DENND1B|gi|664757610|ref|XP_008536332.1|
chr10	20414197	20414696	0.0812	0.7495	-0.6683	-183.754	Hypo	ENSSSCG00000010900	-	Intron	DENND1B|gi|664757610|ref|XP_008536332.1|
chr10	20415419	20415597	0.446	0.975	-0.529	-21.3502	Hypo	ENSSSCG00000010900	-	Intron	DENND1B|gi|664757610|ref|XP_008536332.1|
chr10	20422710	20424315	0.3817	0.9195	-0.5378	-628.807	Hypo	ENSSSCG00000010900	-	Intron	DENND1B|gi|664757610|ref|XP_008536332.1|
chr10	20422710	20424315	0.3817	0.9195	-0.5378	-628.807	Hypo	ENSSSCG00000010900	-	Exon	DENND1B|gi|664757610|ref|XP_008536332.1|
chr10	20422710	20424315	0.3817	0.9195	-0.5378	-628.807	Hypo	ENSSSCG00000010900	-	Intron	DENND1B|gi|664757610|ref|XP_008536332.1|
chr10	20426726	20426803	0.7863	0.465	0.3214	50.9263	Hyper	ENSSSCG00000010900	-	Intron	DENND1B|gi|664757610|ref|XP_008536332.1|
chr10	20433798	20433977	0.0572	0.715	-0.6578	-53.5733	Hypo	ENSSSCG00000010900	-	Intron	DENND1B|gi|664757610|ref|XP_008536332.1|
chr10	20463078	20463285	0.4053	0.9134	-0.5081	-26.8096	Hypo	ENSSSCG00000010900	-	Intron	DENND1B|gi|664757610|ref|XP_008536332.1|
chr10	20487180	20488054	0.1087	0.8485	-0.7398	-241.034	Hypo	ENSSSCG00000010900	-	Intron	DENND1B|gi|664757610|ref|XP_008536332.1|
chr10	20512018	20512165	0.1182	0.9185	-0.8003	-57.3422	Hypo	ENSSSCG00000010900	-	Intron	DENND1B|gi|664757610|ref|XP_008536332.1|
chr10	20512018	20512165	0.1182	0.9185	-0.8003	-57.3422	Hypo	ENSSSCG00000010900	-	Intron	DENND1B|gi|664757610|ref|XP_008536332.1|
chr10	20520697	20521457	0.2321	0.9414	-0.7093	-418.681	Hypo	ENSSSCG00000010900	-	Intron	DENND1B|gi|664757610|ref|XP_008536332.1|
chr10	20531578	20531829	0.5567	0.8965	-0.3397	-118.149	Hypo	ENSSSCG00000010900	-	Intron	DENND1B|gi|664757610|ref|XP_008536332.1|
chr10	20538629	20538779	0.3003	0.9505	-0.6502	-50.8038	Hypo	ENSSSCG00000010900	-	Intron	DENND1B|gi|664757610|ref|XP_008536332.1|
chr10	20543182	20543541	0.3188	0.9253	-0.6065	-91.5119	Hypo	ENSSSCG00000010900	-	Intron	DENND1B|gi|664757610|ref|XP_008536332.1|
chr10	20547941	20548297	0.2448	0.814	-0.5692	-87.7871	Hypo	ENSSSCG00000010900	-	Intron	DENND1B|gi|664757610|ref|XP_008536332.1|
chr10	20549252	20549904	0.249	0.8319	-0.583	-55.4987	Hypo	ENSSSCG00000010900	-	Intron	DENND1B|gi|664757610|ref|XP_008536332.1|
chr10	20564241	20564481	0.16	0.6182	-0.4582	-32.5673	Hypo	ENSSSCG00000010900	-	Intron	DENND1B|gi|664757610|ref|XP_008536332.1|
chr10	20569196	20570250	0.2172	0.856	-0.6388	-216.74	Hypo	ENSSSCG00000010900	-	Intron	DENND1B|gi|664757610|ref|XP_008536332.1|
chr10	20592880	20592957	0.065	0.6619	-0.5969	-63.7108	Hypo	ENSSSCG00000010900	-	Intron	DENND1B|gi|664757610|ref|XP_008536332.1|
chr10	20615492	20616012	0.2304	0.7572	-0.5268	-91.1588	Hypo	ENSSSCG00000010900	-	Intron	DENND1B|gi|664757610|ref|XP_008536332.1|
chr10	20622169	20622434	0.5968	0.9737	-0.3769	-27.7914	Hypo	ENSSSCG00000010900	-	Intron	DENND1B|gi|664757610|ref|XP_008536332.1|
chr10	20692428	20692485	0.0224	0.8102	-0.7879	-52.9677	Hypo	ENSSSCG00000010900	-	Intron	DENND1B|gi|664757610|ref|XP_008536332.1|
chr10	20732008	20732246	0.2345	0.5912	-0.3566	-54.5966	Hypo	ENSSSCG00000032380	+	Promoter	C1orf53|gi|350589359|ref|XP_003130638.2|
chr10	20759593	20760144	0.0457	0.3533	-0.3076	-263.077	Hypo	ENSSSCG00000010903	+	Intron	LHX9|gi|545852573|ref|XP_005668042.1|
chr10	20759593	20760144	0.0457	0.3533	-0.3076	-263.077	Hypo	ENSSSCG00000010903	+	Intron	LHX9|gi|545852573|ref|XP_005668042.1|
chr10	20759593	20760144	0.0457	0.3533	-0.3076	-263.077	Hypo	ENSSSCG00000010903	+	Exon	LHX9|gi|545852573|ref|XP_005668042.1|
chr10	20972721	20972863	0.1489	0.9001	-0.7512	-70.1141	Hypo	ENSSSCG00000010904	+	Intron	NEK7|gi|594625501|ref|XP_007167324.1|
chr10	20972721	20972863	0.1489	0.9001	-0.7512	-70.1141	Hypo	ENSSSCG00000010904	+	Intron	NEK7|gi|594625501|ref|XP_007167324.1|
chr10	20997296	20997439	0.2938	0.7381	-0.4443	-26.7529	Hypo	ENSSSCG00000010904	+	Intron	NEK7|gi|594625501|ref|XP_007167324.1|
chr10	20997296	20997439	0.2938	0.7381	-0.4443	-26.7529	Hypo	ENSSSCG00000010904	+	Intron	NEK7|gi|594625501|ref|XP_007167324.1|
chr10	20997296	20997439	0.2938	0.7381	-0.4443	-26.7529	Hypo	ENSSSCG00000010904	+	Intron	NEK7|gi|594625501|ref|XP_007167324.1|
chr10	21013894	21014575	0.1922	0.6322	-0.4399	-72.3665	Hypo	ENSSSCG00000010904	+	Intron	NEK7|gi|594625501|ref|XP_007167324.1|
chr10	21013894	21014575	0.1922	0.6322	-0.4399	-72.3665	Hypo	ENSSSCG00000010904	+	Intron	NEK7|gi|594625501|ref|XP_007167324.1|
chr10	21013894	21014575	0.1922	0.6322	-0.4399	-72.3665	Hypo	ENSSSCG00000010904	+	Intron	NEK7|gi|594625501|ref|XP_007167324.1|
chr10	21022613	21023091	0.2299	0.7786	-0.5487	-67.2573	Hypo	ENSSSCG00000010904	+	Intron	NEK7|gi|594625501|ref|XP_007167324.1|
chr10	21022613	21023091	0.2299	0.7786	-0.5487	-67.2573	Hypo	ENSSSCG00000010904	+	Intron	NEK7|gi|594625501|ref|XP_007167324.1|
chr10	21022613	21023091	0.2299	0.7786	-0.5487	-67.2573	Hypo	ENSSSCG00000010904	+	Intron	NEK7|gi|594625501|ref|XP_007167324.1|
chr10	21056962	21057408	0.4252	0.9347	-0.5095	-129.84	Hypo	ENSSSCG00000010904	+	Intron	NEK7|gi|594625501|ref|XP_007167324.1|
chr10	21063318	21063906	0.1344	0.9335	-0.7991	-366.844	Hypo	ENSSSCG00000010904	+	Intron	NEK7|gi|594625501|ref|XP_007167324.1|
chr10	21074473	21074727	0.4283	0.9494	-0.5211	-49.5757	Hypo	ENSSSCG00000010904	+	Intron	NEK7|gi|594625501|ref|XP_007167324.1|
chr10	21076051	21076715	0.2824	0.8494	-0.567	-110.279	Hypo	ENSSSCG00000010904	+	Intron	NEK7|gi|594625501|ref|XP_007167324.1|
chr10	21091610	21092266	0.3314	0.8787	-0.5473	-311.249	Hypo	ENSSSCG00000010904	+	Intron	NEK7|gi|594625501|ref|XP_007167324.1|
chr10	21121952	21122005	0.3335	0.8901	-0.5566	-26.055	Hypo	ENSSSCG00000010904	+	Exon	NEK7|gi|594625501|ref|XP_007167324.1|
chr10	21121952	21122005	0.3335	0.8901	-0.5566	-26.055	Hypo	ENSSSCG00000010904	+	UTR3	NEK7|gi|594625501|ref|XP_007167324.1|
chr10	21123912	21124041	0.4823	0.922	-0.4397	-61.101	Hypo	ENSSSCG00000010904	+	Exon	NEK7|gi|594625501|ref|XP_007167324.1|
chr10	21123912	21124041	0.4823	0.922	-0.4397	-61.101	Hypo	ENSSSCG00000010904	+	UTR3	NEK7|gi|594625501|ref|XP_007167324.1|
chr10	21375301	21375465	0.4722	0.8728	-0.4006	-93.1517	Hypo	ENSSSCG00000036270	-	Intron	ATP6V1G3|gi|350589370|ref|XP_003130645.3|
chr10	21387087	21387206	0.1544	0.6217	-0.4674	-46.53	Hypo	ENSSSCG00000036270	-	Intron	ATP6V1G3|gi|350589370|ref|XP_003130645.3|
chr10	21388846	21388993	0.234	0.8302	-0.5962	-39.7128	Hypo	ENSSSCG00000036270	-	Intron	ATP6V1G3|gi|350589370|ref|XP_003130645.3|
chr10	21393032	21393094	0.66	0.8876	-0.2276	-84.1708	Hypo	ENSSSCG00000036270	-	Intron	ATP6V1G3|gi|350589370|ref|XP_003130645.3|
chr10	21484341	21484452	0.4176	0.8642	-0.4466	-36.0339	Hypo	ENSSSCG00000010908	+	Intron	PTPRC|gi|927185093|ref|XP_005668049.2|
chr10	21493733	21494065	0.5848	0.869	-0.2842	-199.289	Hypo	ENSSSCG00000010908	+	Intron	PTPRC|gi|927185093|ref|XP_005668049.2|
chr10	21498607	21499162	0.196	0.6699	-0.4739	-107.069	Hypo	ENSSSCG00000010908	+	Intron	PTPRC|gi|927185093|ref|XP_005668049.2|
chr10	21513691	21513912	0.2548	0.7039	-0.449	-55.8508	Hypo	ENSSSCG00000010908	+	Intron	PTPRC|gi|927185093|ref|XP_005668049.2|
chr10	21518267	21518570	0.2464	0.7113	-0.4649	-55.8149	Hypo	ENSSSCG00000010908	+	Intron	PTPRC|gi|927185093|ref|XP_005668049.2|
chr10	21526073	21526313	0.2314	0.6796	-0.4481	-47.7936	Hypo	ENSSSCG00000010908	+	Intron	PTPRC|gi|927185093|ref|XP_005668049.2|
chr10	21528201	21528376	0.2316	0.6691	-0.4376	-31.7629	Hypo	ENSSSCG00000010908	+	Intron	PTPRC|gi|927185093|ref|XP_005668049.2|
chr10	21532545	21532843	0.1555	0.5938	-0.4383	-99.8974	Hypo	ENSSSCG00000010908	+	Intron	PTPRC|gi|927185093|ref|XP_005668049.2|
chr10	21551780	21552121	0.2848	0.7513	-0.4665	-49.2132	Hypo	ENSSSCG00000010908	+	Intron	PTPRC|gi|927185093|ref|XP_005668049.2|
chr10	21551780	21552121	0.2848	0.7513	-0.4665	-49.2132	Hypo	ENSSSCG00000010908	+	Intron	PTPRC|gi|927185093|ref|XP_005668049.2|
chr10	21551780	21552121	0.2848	0.7513	-0.4665	-49.2132	Hypo	ENSSSCG00000010908	+	Intron	PTPRC|gi|927185093|ref|XP_005668049.2|
chr10	21561065	21561223	0.2709	0.9081	-0.6372	-60.4569	Hypo	ENSSSCG00000010908	+	Intron	PTPRC|gi|927185093|ref|XP_005668049.2|
chr10	21561065	21561223	0.2709	0.9081	-0.6372	-60.4569	Hypo	ENSSSCG00000010908	+	Intron	PTPRC|gi|927185093|ref|XP_005668049.2|
chr10	21561065	21561223	0.2709	0.9081	-0.6372	-60.4569	Hypo	ENSSSCG00000010908	+	Intron	PTPRC|gi|927185093|ref|XP_005668049.2|
chr10	21566352	21566585	0.1939	0.7094	-0.5155	-38.5692	Hypo	ENSSSCG00000010908	+	Intron	PTPRC|gi|927185093|ref|XP_005668049.2|
chr10	21566352	21566585	0.1939	0.7094	-0.5155	-38.5692	Hypo	ENSSSCG00000010908	+	Intron	PTPRC|gi|927185093|ref|XP_005668049.2|
chr10	21568887	21569062	0.0653	0.5541	-0.4888	-24.4952	Hypo	ENSSSCG00000010908	+	Intron	PTPRC|gi|927185093|ref|XP_005668049.2|
chr10	21568887	21569062	0.0653	0.5541	-0.4888	-24.4952	Hypo	ENSSSCG00000010908	+	Intron	PTPRC|gi|927185093|ref|XP_005668049.2|
chr10	21577596	21577669	0.64	0.9447	-0.3047	-89.8098	Hypo	ENSSSCG00000010908	+	Intron	PTPRC|gi|927185093|ref|XP_005668049.2|
chr10	21577596	21577669	0.64	0.9447	-0.3047	-89.8098	Hypo	ENSSSCG00000010908	+	Intron	PTPRC|gi|927185093|ref|XP_005668049.2|
chr10	21590632	21592019	0.2175	0.7481	-0.5306	-55.2576	Hypo	ENSSSCG00000010908	+	Intron	PTPRC|gi|927185093|ref|XP_005668049.2|
chr10	21590632	21592019	0.2175	0.7481	-0.5306	-55.2576	Hypo	ENSSSCG00000010908	+	Exon	PTPRC|gi|927185093|ref|XP_005668049.2|
chr10	21590632	21592019	0.2175	0.7481	-0.5306	-55.2576	Hypo	ENSSSCG00000010908	+	Intron	PTPRC|gi|927185093|ref|XP_005668049.2|
chr10	21601296	21601532	0.0337	0.609	-0.5753	-42.6005	Hypo	ENSSSCG00000010908	+	Exon	PTPRC|gi|927185093|ref|XP_005668049.2|
chr10	21601296	21601532	0.0337	0.609	-0.5753	-42.6005	Hypo	ENSSSCG00000010908	+	Exon	PTPRC|gi|927185093|ref|XP_005668049.2|
chr10	21601296	21601532	0.0337	0.609	-0.5753	-42.6005	Hypo	ENSSSCG00000010908	+	UTR3	PTPRC|gi|927185093|ref|XP_005668049.2|
chr10	21601296	21601532	0.0337	0.609	-0.5753	-42.6005	Hypo	ENSSSCG00000010908	+	UTR3	PTPRC|gi|927185093|ref|XP_005668049.2|
chr10	21696921	21697535	0.3973	0.9029	-0.5056	-130.12	Hypo	ENSSSCG00000019366	-	Promoter	ssc-mir-181b-1|.
chr10	21696921	21697535	0.3973	0.9029	-0.5056	-130.12	Hypo	ENSSSCG00000019722	-	Promoter	ssc-mir-181a-1|.
chr10	22585233	22585435	0.2549	0.6879	-0.4331	-91.565	Hypo	ENSSSCG00000040123	-	Intron	NA|.
chr10	22587501	22587667	0.5312	0.822	-0.2908	-159.801	Hypo	ENSSSCG00000040123	-	Intron	NA|.
chr10	22587774	22587900	0.402	0.7891	-0.3871	-62.8597	Hypo	ENSSSCG00000040123	-	Exon	NA|.
chr10	22588813	22588940	0.0834	0.5785	-0.4951	-56.4839	Hypo	ENSSSCG00000040123	-	Intron	NA|.
chr10	22607283	22607361	0.249	0.7071	-0.458	-37.3501	Hypo	ENSSSCG00000040123	-	Intron	NA|.
chr10	22607524	22607780	0.4637	0.839	-0.3752	-105.517	Hypo	ENSSSCG00000040123	-	Intron	NA|.
chr10	22615649	22615736	0.1839	0.5404	-0.3565	-36.5514	Hypo	ENSSSCG00000040123	-	Intron	NA|.
chr10	22624411	22624465	0.4857	0.961	-0.4753	-20.3985	Hypo	ENSSSCG00000040123	-	Intron	NA|.
chr10	22633530	22633686	0.5332	0.8148	-0.2816	-77.6154	Hypo	ENSSSCG00000040123	-	Intron	NA|.
chr10	22646705	22647207	0.3492	0.8704	-0.5212	-103.145	Hypo	ENSSSCG00000040123	-	Intron	NA|.
chr10	22727502	22727599	0.2756	0.6351	-0.3595	-40.4166	Hypo	ENSSSCG00000024975	+	Promoter	NR5A2|gi|402857719|ref|XP_003893393.1|
chr10	22727502	22727599	0.2756	0.6351	-0.3595	-40.4166	Hypo	ENSSSCG00000024975	+	Promoter	NR5A2|gi|402857719|ref|XP_003893393.1|
chr10	22742204	22742367	0.0907	0.4232	-0.3325	-61.1119	Hypo	ENSSSCG00000024975	+	Intron	NR5A2|gi|402857719|ref|XP_003893393.1|
chr10	22742204	22742367	0.0907	0.4232	-0.3325	-61.1119	Hypo	ENSSSCG00000024975	+	Intron	NR5A2|gi|402857719|ref|XP_003893393.1|
chr10	22742204	22742367	0.0907	0.4232	-0.3325	-61.1119	Hypo	ENSSSCG00000024975	+	Intron	NR5A2|gi|402857719|ref|XP_003893393.1|
chr10	22742204	22742367	0.0907	0.4232	-0.3325	-61.1119	Hypo	ENSSSCG00000024975	+	Intron	NR5A2|gi|402857719|ref|XP_003893393.1|
chr10	22760318	22760733	0.3324	0.8035	-0.4711	-88.035	Hypo	ENSSSCG00000024975	+	Intron	NR5A2|gi|402857719|ref|XP_003893393.1|
chr10	22761202	22761614	0.383	0.8405	-0.4575	-193.585	Hypo	ENSSSCG00000024975	+	Intron	NR5A2|gi|402857719|ref|XP_003893393.1|
chr10	22768384	22768556	0.5724	0.8849	-0.3125	-84.533	Hypo	ENSSSCG00000024975	+	Intron	NR5A2|gi|402857719|ref|XP_003893393.1|
chr10	22769435	22769665	0.1274	0.7165	-0.5891	-30.1722	Hypo	ENSSSCG00000024975	+	Intron	NR5A2|gi|402857719|ref|XP_003893393.1|
chr10	22770316	22770559	0.2393	0.6661	-0.4268	-36.8813	Hypo	ENSSSCG00000024975	+	Intron	NR5A2|gi|402857719|ref|XP_003893393.1|
chr10	22777577	22778002	0.5097	0.9082	-0.3985	-112.266	Hypo	ENSSSCG00000024975	+	Intron	NR5A2|gi|402857719|ref|XP_003893393.1|
chr10	22783072	22783299	0.3073	0.6914	-0.384	-63.698	Hypo	ENSSSCG00000024975	+	Intron	NR5A2|gi|402857719|ref|XP_003893393.1|
chr10	22783443	22783523	0.166	0.6282	-0.4622	-27.7735	Hypo	ENSSSCG00000024975	+	Intron	NR5A2|gi|402857719|ref|XP_003893393.1|
chr10	22796125	22796758	0.336	0.8793	-0.5433	-56.415	Hypo	ENSSSCG00000024975	+	Intron	NR5A2|gi|402857719|ref|XP_003893393.1|
chr10	22800022	22800075	0.5114	0.79	-0.2786	-38.0715	Hypo	ENSSSCG00000024975	+	Intron	NR5A2|gi|402857719|ref|XP_003893393.1|
chr10	22804829	22805295	0.4133	0.8115	-0.3983	-90.276	Hypo	ENSSSCG00000024975	+	Intron	NR5A2|gi|402857719|ref|XP_003893393.1|
chr10	22809888	22809941	0.5846	0.9048	-0.3202	-55.8476	Hypo	ENSSSCG00000024975	+	Intron	NR5A2|gi|402857719|ref|XP_003893393.1|
chr10	22811328	22812303	0.3824	0.8985	-0.5161	-96.762	Hypo	ENSSSCG00000024975	+	Intron	NR5A2|gi|402857719|ref|XP_003893393.1|
chr10	22812415	22812931	0.3679	0.7808	-0.4128	-261.89	Hypo	ENSSSCG00000024975	+	Intron	NR5A2|gi|402857719|ref|XP_003893393.1|
chr10	22812415	22812931	0.3679	0.7808	-0.4128	-261.89	Hypo	ENSSSCG00000024975	+	Exon	NR5A2|gi|402857719|ref|XP_003893393.1|
chr10	22812415	22812931	0.3679	0.7808	-0.4128	-261.89	Hypo	ENSSSCG00000024975	+	Intron	NR5A2|gi|402857719|ref|XP_003893393.1|
chr10	22815365	22815419	0.4956	0.8436	-0.348	-24.3377	Hypo	ENSSSCG00000024975	+	Intron	NR5A2|gi|402857719|ref|XP_003893393.1|
chr10	22819807	22819858	0.4838	0.8362	-0.3524	-40.6653	Hypo	ENSSSCG00000024975	+	Intron	NR5A2|gi|402857719|ref|XP_003893393.1|
chr10	22827408	22827609	0.373	0.7604	-0.3874	-76.9658	Hypo	ENSSSCG00000024975	+	Intron	NR5A2|gi|402857719|ref|XP_003893393.1|
chr10	22833368	22833489	0.5156	0.9224	-0.4068	-28.1904	Hypo	ENSSSCG00000024975	+	Intron	NR5A2|gi|402857719|ref|XP_003893393.1|
chr10	22834179	22834254	0.4086	0.7625	-0.3538	-67.1565	Hypo	ENSSSCG00000024975	+	Intron	NR5A2|gi|402857719|ref|XP_003893393.1|
chr10	22835005	22835113	0.6451	0.9192	-0.2741	-134.487	Hypo	ENSSSCG00000024975	+	Intron	NR5A2|gi|402857719|ref|XP_003893393.1|
chr10	22842983	22843099	0.3709	0.7669	-0.396	-37.8257	Hypo	ENSSSCG00000024975	+	Intron	NR5A2|gi|402857719|ref|XP_003893393.1|
chr10	22844981	22845189	0.1865	0.74	-0.5535	-40.6321	Hypo	ENSSSCG00000024975	+	Intron	NR5A2|gi|402857719|ref|XP_003893393.1|
chr10	22848899	22848986	0.5331	0.8475	-0.3144	-57.7753	Hypo	ENSSSCG00000024975	+	Intron	NR5A2|gi|402857719|ref|XP_003893393.1|
chr10	22850133	22850463	0.3869	0.8098	-0.4229	-190.778	Hypo	ENSSSCG00000024975	+	Intron	NR5A2|gi|402857719|ref|XP_003893393.1|
chr10	22851352	22851623	0.4918	0.8753	-0.3835	-100.212	Hypo	ENSSSCG00000024975	+	Intron	NR5A2|gi|402857719|ref|XP_003893393.1|
chr10	22857481	22857661	0.4606	0.7807	-0.32	-107.291	Hypo	ENSSSCG00000024975	+	Intron	NR5A2|gi|402857719|ref|XP_003893393.1|
chr10	22858235	22858436	0.5067	0.8881	-0.3814	-145.857	Hypo	ENSSSCG00000024975	+	Intron	NR5A2|gi|402857719|ref|XP_003893393.1|
chr10	22863563	22863664	0.5558	0.8789	-0.323	-80.286	Hypo	ENSSSCG00000024975	+	Exon	NR5A2|gi|402857719|ref|XP_003893393.1|
chr10	22863563	22863664	0.5558	0.8789	-0.323	-80.286	Hypo	ENSSSCG00000024975	+	Exon	NR5A2|gi|402857719|ref|XP_003893393.1|
chr10	22863563	22863664	0.5558	0.8789	-0.323	-80.286	Hypo	ENSSSCG00000024975	+	Exon	NR5A2|gi|402857719|ref|XP_003893393.1|
chr10	22863563	22863664	0.5558	0.8789	-0.323	-80.286	Hypo	ENSSSCG00000024975	+	Exon	NR5A2|gi|402857719|ref|XP_003893393.1|
chr10	22900124	22900659	0.1287	0.4984	-0.3696	-501.12	Hypo	chr10:22900124:22900370|CGI	+	CGI	NA
chr10	23130759	23130822	0.6952	0.9195	-0.2243	-81.9444	Hypo	ENSSSCG00000010912	-	Intron	KIF14|gi|545852649|ref|XP_005653852.1|
chr10	23130759	23130822	0.6952	0.9195	-0.2243	-81.9444	Hypo	chr10:23130759:23131089|CGI	+	CGI	NA
chr10	23130759	23130822	0.6952	0.9195	-0.2243	-81.9444	Hypo	ENSSSCG00000010912	-	Exon	KIF14|gi|545852649|ref|XP_005653852.1|
chr10	23142322	23142559	0.4898	0.9155	-0.4257	-61.1376	Hypo	ENSSSCG00000010912	-	Intron	KIF14|gi|545852649|ref|XP_005653852.1|
chr10	23287889	23287960	0.5325	0.8151	-0.2826	-30.853	Hypo	ENSSSCG00000027314	+	Intron	CAMSAP2|gi|927185157|ref|XP_013833891.1|
chr10	23307475	23307747	0.5188	0.8687	-0.3499	-89.9867	Hypo	ENSSSCG00000027314	+	Intron	CAMSAP2|gi|927185157|ref|XP_013833891.1|
chr10	23396794	23397149	0.2941	0.7062	-0.4121	-204.415	Hypo	ENSSSCG00000032735	+	Intron	INAVA|gi|466085098|ref|XP_004285454.1|
chr10	23422888	23422966	0.4584	0.7839	-0.3255	-58.2295	Hypo	ENSSSCG00000033737	+	Intron	NA|gi|928139132|ref|XP_013970462.1|
chr10	23432368	23432611	0.6089	0.8771	-0.2682	-144.592	Hypo	ENSSSCG00000033737	+	Intron	NA|gi|928139132|ref|XP_013970462.1|
chr10	23438183	23438234	0.5152	0.8067	-0.2915	-47.2729	Hypo	ENSSSCG00000033737	+	Intron	NA|gi|928139132|ref|XP_013970462.1|
chr10	23454626	23454850	0.5618	0.8941	-0.3323	-141.883	Hypo	ENSSSCG00000021706	-	Intron	KIF21B|gi|397505067|ref|XP_003823096.1|
chr10	23454626	23454850	0.5618	0.8941	-0.3323	-141.883	Hypo	ENSSSCG00000021706	-	Exon	KIF21B|gi|397505067|ref|XP_003823096.1|
chr10	23454626	23454850	0.5618	0.8941	-0.3323	-141.883	Hypo	ENSSSCG00000021706	-	Intron	KIF21B|gi|397505067|ref|XP_003823096.1|
chr10	23454626	23454850	0.5618	0.8941	-0.3323	-141.883	Hypo	ENSSSCG00000021706	-	Intron	KIF21B|gi|397505067|ref|XP_003823096.1|
chr10	23454626	23454850	0.5618	0.8941	-0.3323	-141.883	Hypo	ENSSSCG00000021706	-	Intron	KIF21B|gi|397505067|ref|XP_003823096.1|
chr10	23454905	23455064	0.6112	0.9152	-0.304	-111.198	Hypo	ENSSSCG00000021706	-	Intron	KIF21B|gi|397505067|ref|XP_003823096.1|
chr10	23454905	23455064	0.6112	0.9152	-0.304	-111.198	Hypo	ENSSSCG00000021706	-	Intron	KIF21B|gi|397505067|ref|XP_003823096.1|
chr10	23454905	23455064	0.6112	0.9152	-0.304	-111.198	Hypo	ENSSSCG00000021706	-	Intron	KIF21B|gi|397505067|ref|XP_003823096.1|
chr10	23460963	23461018	0.6282	0.9124	-0.2841	-72.3468	Hypo	ENSSSCG00000021706	-	Exon	KIF21B|gi|397505067|ref|XP_003823096.1|
chr10	23468640	23468745	0.7099	0.9563	-0.2465	-63.3211	Hypo	ENSSSCG00000021706	-	Intron	KIF21B|gi|397505067|ref|XP_003823096.1|
chr10	23468640	23468745	0.7099	0.9563	-0.2465	-63.3211	Hypo	ENSSSCG00000021706	-	Exon	KIF21B|gi|397505067|ref|XP_003823096.1|
chr10	23503841	23504172	0.3625	0.7431	-0.3806	-222.8	Hypo	ENSSSCG00000024784	-	Exon	CACNA1S|gi|795187810|ref|XP_011846000.1|
chr10	23503841	23504172	0.3625	0.7431	-0.3806	-222.8	Hypo	ENSSSCG00000024784	-	Exon	CACNA1S|gi|795187810|ref|XP_011846000.1|
chr10	23503841	23504172	0.3625	0.7431	-0.3806	-222.8	Hypo	ENSSSCG00000024784	-	Exon	CACNA1S|gi|795187810|ref|XP_011846000.1|
chr10	23503841	23504172	0.3625	0.7431	-0.3806	-222.8	Hypo	ENSSSCG00000024784	-	Intron	CACNA1S|gi|795187810|ref|XP_011846000.1|
chr10	23503841	23504172	0.3625	0.7431	-0.3806	-222.8	Hypo	ENSSSCG00000024784	-	Exon	CACNA1S|gi|795187810|ref|XP_011846000.1|
chr10	23503841	23504172	0.3625	0.7431	-0.3806	-222.8	Hypo	ENSSSCG00000024784	-	Intron	CACNA1S|gi|795187810|ref|XP_011846000.1|
chr10	23503841	23504172	0.3625	0.7431	-0.3806	-222.8	Hypo	ENSSSCG00000024784	-	Exon	CACNA1S|gi|795187810|ref|XP_011846000.1|
chr10	23505737	23505809	0.5169	0.8403	-0.3234	-41.2826	Hypo	ENSSSCG00000024784	-	Intron	CACNA1S|gi|795187810|ref|XP_011846000.1|
chr10	23505737	23505809	0.5169	0.8403	-0.3234	-41.2826	Hypo	ENSSSCG00000024784	-	Intron	CACNA1S|gi|795187810|ref|XP_011846000.1|
chr10	23508474	23508915	0.5098	0.9041	-0.3944	-77.3007	Hypo	ENSSSCG00000024784	-	Intron	CACNA1S|gi|795187810|ref|XP_011846000.1|
chr10	23536254	23536513	0.4903	0.8719	-0.3816	-127.22	Hypo	ENSSSCG00000024784	-	Intron	CACNA1S|gi|795187810|ref|XP_011846000.1|
chr10	23536254	23536513	0.4903	0.8719	-0.3816	-127.22	Hypo	ENSSSCG00000024784	-	Exon	CACNA1S|gi|795187810|ref|XP_011846000.1|
chr10	23536254	23536513	0.4903	0.8719	-0.3816	-127.22	Hypo	ENSSSCG00000024784	-	Intron	CACNA1S|gi|795187810|ref|XP_011846000.1|
chr10	23560322	23560696	0.5012	0.8613	-0.36	-179.884	Hypo	ENSSSCG00000024784	-	Intron	CACNA1S|gi|795187810|ref|XP_011846000.1|
chr10	23568367	23568533	0.317	0.7555	-0.4386	-28.2457	Hypo	ENSSSCG00000024784	-	Promoter	CACNA1S|gi|795187810|ref|XP_011846000.1|
chr10	23568604	23568746	0.2379	0.6768	-0.4388	-23.7117	Hypo	ENSSSCG00000024784	-	Promoter	CACNA1S|gi|795187810|ref|XP_011846000.1|
chr10	23602021	23602076	0.4534	0.8234	-0.3701	-38.9669	Hypo	ENSSSCG00000027928	-	Promoter	TMEM9|gi|335296225|ref|XP_003357714.1|
chr10	23633674	23633801	0.5713	0.8714	-0.3	-121.747	Hypo	ENSSSCG00000036948	+	Intron	IGFN1|gi|744614024|ref|XP_010994946.1|
chr10	23653676	23654136	0.5882	0.9039	-0.3157	-442.614	Hypo	ENSSSCG00000036948	+	Intron	IGFN1|gi|744614024|ref|XP_010994946.1|
chr10	23653676	23654136	0.5882	0.9039	-0.3157	-442.614	Hypo	ENSSSCG00000036948	+	Exon	IGFN1|gi|744614024|ref|XP_010994946.1|
chr10	23653676	23654136	0.5882	0.9039	-0.3157	-442.614	Hypo	chr10:23653828:23654085|CGI	+	CGI	NA
chr10	23653676	23654136	0.5882	0.9039	-0.3157	-442.614	Hypo	ENSSSCG00000036948	+	Intron	IGFN1|gi|744614024|ref|XP_010994946.1|
chr10	23697354	23697412	0.4936	0.8401	-0.3465	-28.634	Hypo	ENSSSCG00000030694	+	Intron	PKP1|gi|562853811|ref|XP_006155530.1|
chr10	23710230	23710513	0.3371	0.7864	-0.4493	-37.0976	Hypo	ENSSSCG00000030694	+	Intron	PKP1|gi|562853811|ref|XP_006155530.1|
chr10	23711659	23712025	0.2252	0.7805	-0.5554	-91.1568	Hypo	ENSSSCG00000030694	+	Intron	PKP1|gi|562853811|ref|XP_006155530.1|
chr10	23716075	23716343	0.3805	0.7205	-0.3401	-318.919	Hypo	ENSSSCG00000030694	+	Intron	PKP1|gi|562853811|ref|XP_006155530.1|
chr10	23716075	23716343	0.3805	0.7205	-0.3401	-318.919	Hypo	chr10:23716152:23716366|CGI	+	CGI	NA
chr10	23716075	23716343	0.3805	0.7205	-0.3401	-318.919	Hypo	ENSSSCG00000030694	+	Exon	PKP1|gi|562853811|ref|XP_006155530.1|
chr10	23716982	23717199	0.3649	0.7809	-0.416	-35.9126	Hypo	ENSSSCG00000030694	+	Intron	PKP1|gi|562853811|ref|XP_006155530.1|
chr10	23717978	23718307	0.3992	0.8187	-0.4194	-117.214	Hypo	ENSSSCG00000030694	+	Intron	PKP1|gi|562853811|ref|XP_006155530.1|
chr10	23721553	23721712	0.4294	0.7528	-0.3234	-78.493	Hypo	ENSSSCG00000030694	+	Intron	PKP1|gi|562853811|ref|XP_006155530.1|
chr10	23722012	23722385	0.5255	0.8254	-0.2999	-357.733	Hypo	ENSSSCG00000030694	+	Intron	PKP1|gi|562853811|ref|XP_006155530.1|
chr10	23722012	23722385	0.5255	0.8254	-0.2999	-357.733	Hypo	ENSSSCG00000030694	+	Exon	PKP1|gi|562853811|ref|XP_006155530.1|
chr10	23722012	23722385	0.5255	0.8254	-0.2999	-357.733	Hypo	chr10:23722111:23722331|CGI	+	CGI	NA
chr10	23722012	23722385	0.5255	0.8254	-0.2999	-357.733	Hypo	ENSSSCG00000030694	+	Intron	PKP1|gi|562853811|ref|XP_006155530.1|
chr10	23724707	23725011	0.4753	0.8464	-0.3711	-125.527	Hypo	ENSSSCG00000030694	+	Intron	PKP1|gi|562853811|ref|XP_006155530.1|
chr10	23725236	23725798	0.2947	0.7775	-0.4828	-283.483	Hypo	ENSSSCG00000030694	+	Intron	PKP1|gi|562853811|ref|XP_006155530.1|
chr10	23725236	23725798	0.2947	0.7775	-0.4828	-283.483	Hypo	ENSSSCG00000030694	+	Exon	PKP1|gi|562853811|ref|XP_006155530.1|
chr10	23725236	23725798	0.2947	0.7775	-0.4828	-283.483	Hypo	ENSSSCG00000030694	+	Intron	PKP1|gi|562853811|ref|XP_006155530.1|
chr10	23728341	23728479	0.464	0.7959	-0.3318	-68.4861	Hypo	ENSSSCG00000030694	+	Exon	PKP1|gi|562853811|ref|XP_006155530.1|
chr10	23728341	23728479	0.464	0.7959	-0.3318	-68.4861	Hypo	ENSSSCG00000030694	+	Intron	PKP1|gi|562853811|ref|XP_006155530.1|
chr10	23749956	23750039	0.3501	0.7204	-0.3703	-37.066	Hypo	ENSSSCG00000023031	-	Intron	TNNT2|gi|545852699|ref|XP_005668052.1|
chr10	23750089	23750164	0.3759	0.7387	-0.3628	-44.978	Hypo	ENSSSCG00000023031	-	Intron	TNNT2|gi|545852699|ref|XP_005668052.1|
chr10	23752899	23753014	0.3185	0.6953	-0.3768	-61.3752	Hypo	ENSSSCG00000023031	-	Intron	TNNT2|gi|545852699|ref|XP_005668052.1|
chr10	23752899	23753014	0.3185	0.6953	-0.3768	-61.3752	Hypo	ENSSSCG00000023031	-	Exon	TNNT2|gi|545852699|ref|XP_005668052.1|
chr10	23752899	23753014	0.3185	0.6953	-0.3768	-61.3752	Hypo	ENSSSCG00000023031	-	Exon	TNNT2|gi|545852699|ref|XP_005668052.1|
chr10	23752899	23753014	0.3185	0.6953	-0.3768	-61.3752	Hypo	ENSSSCG00000023031	-	Intron	TNNT2|gi|545852699|ref|XP_005668052.1|
chr10	23752899	23753014	0.3185	0.6953	-0.3768	-61.3752	Hypo	ENSSSCG00000023031	-	Exon	TNNT2|gi|545852699|ref|XP_005668052.1|
chr10	23752899	23753014	0.3185	0.6953	-0.3768	-61.3752	Hypo	ENSSSCG00000023031	-	Intron	TNNT2|gi|545852699|ref|XP_005668052.1|
chr10	23752899	23753014	0.3185	0.6953	-0.3768	-61.3752	Hypo	ENSSSCG00000023031	-	Exon	TNNT2|gi|545852699|ref|XP_005668052.1|
chr10	23752899	23753014	0.3185	0.6953	-0.3768	-61.3752	Hypo	ENSSSCG00000023031	-	Intron	TNNT2|gi|545852699|ref|XP_005668052.1|
chr10	23752899	23753014	0.3185	0.6953	-0.3768	-61.3752	Hypo	ENSSSCG00000023031	-	Exon	TNNT2|gi|545852699|ref|XP_005668052.1|
chr10	23752899	23753014	0.3185	0.6953	-0.3768	-61.3752	Hypo	ENSSSCG00000023031	-	Intron	TNNT2|gi|545852699|ref|XP_005668052.1|
chr10	23752899	23753014	0.3185	0.6953	-0.3768	-61.3752	Hypo	ENSSSCG00000023031	-	Exon	TNNT2|gi|545852699|ref|XP_005668052.1|
chr10	23754921	23755099	0.514	0.8315	-0.3176	-57.2191	Hypo	ENSSSCG00000023031	-	Intron	TNNT2|gi|545852699|ref|XP_005668052.1|
chr10	23754921	23755099	0.514	0.8315	-0.3176	-57.2191	Hypo	ENSSSCG00000023031	-	Exon	TNNT2|gi|545852699|ref|XP_005668052.1|
chr10	23754921	23755099	0.514	0.8315	-0.3176	-57.2191	Hypo	ENSSSCG00000023031	-	Exon	TNNT2|gi|545852699|ref|XP_005668052.1|
chr10	23754921	23755099	0.514	0.8315	-0.3176	-57.2191	Hypo	ENSSSCG00000023031	-	Intron	TNNT2|gi|545852699|ref|XP_005668052.1|
chr10	23754921	23755099	0.514	0.8315	-0.3176	-57.2191	Hypo	ENSSSCG00000023031	-	Promoter	TNNT2|gi|545852699|ref|XP_005668052.1|
chr10	23755188	23755405	0.5287	0.8608	-0.3321	-128.305	Hypo	ENSSSCG00000023031	-	Intron	TNNT2|gi|545852699|ref|XP_005668052.1|
chr10	23755188	23755405	0.5287	0.8608	-0.3321	-128.305	Hypo	ENSSSCG00000023031	-	Promoter	TNNT2|gi|545852699|ref|XP_005668052.1|
chr10	23755188	23755405	0.5287	0.8608	-0.3321	-128.305	Hypo	ENSSSCG00000023031	-	Exon	TNNT2|gi|545852699|ref|XP_005668052.1|
chr10	23765873	23766163	0.432	0.8412	-0.4092	-97.5456	Hypo	ENSSSCG00000021624	-	UTR3	LAD1|gi|335296241|ref|XP_003357722.1|
chr10	23765873	23766163	0.432	0.8412	-0.4092	-97.5456	Hypo	ENSSSCG00000021624	-	Exon	LAD1|gi|335296241|ref|XP_003357722.1|
chr10	23775187	23775362	0.4344	0.7929	-0.3585	-107.108	Hypo	ENSSSCG00000021624	-	Intron	LAD1|gi|335296241|ref|XP_003357722.1|
chr10	23776719	23776831	0.4814	0.7897	-0.3084	-96.1618	Hypo	ENSSSCG00000021624	-	Intron	LAD1|gi|335296241|ref|XP_003357722.1|
chr10	23776889	23777064	0.4479	0.7661	-0.3182	-48.4216	Hypo	ENSSSCG00000021624	-	Intron	LAD1|gi|335296241|ref|XP_003357722.1|
chr10	23788387	23788601	0.3888	0.736	-0.3472	-159.219	Hypo	ENSSSCG00000024061	-	Exon	TNNI1|gi|594033593|ref|XP_006041529.1|
chr10	23788387	23788601	0.3888	0.736	-0.3472	-159.219	Hypo	ENSSSCG00000024061	-	UTR3	TNNI1|gi|594033593|ref|XP_006041529.1|
chr10	23788387	23788601	0.3888	0.736	-0.3472	-159.219	Hypo	ENSSSCG00000024061	-	Exon	TNNI1|gi|594033593|ref|XP_006041529.1|
chr10	23788387	23788601	0.3888	0.736	-0.3472	-159.219	Hypo	ENSSSCG00000024061	-	UTR3	TNNI1|gi|594033593|ref|XP_006041529.1|
chr10	23788387	23788601	0.3888	0.736	-0.3472	-159.219	Hypo	ENSSSCG00000024061	-	Exon	TNNI1|gi|594033593|ref|XP_006041529.1|
chr10	23788387	23788601	0.3888	0.736	-0.3472	-159.219	Hypo	ENSSSCG00000024061	-	UTR3	TNNI1|gi|594033593|ref|XP_006041529.1|
chr10	23788387	23788601	0.3888	0.736	-0.3472	-159.219	Hypo	ENSSSCG00000024061	-	Exon	TNNI1|gi|594033593|ref|XP_006041529.1|
chr10	23788387	23788601	0.3888	0.736	-0.3472	-159.219	Hypo	ENSSSCG00000024061	-	UTR3	TNNI1|gi|594033593|ref|XP_006041529.1|
chr10	23788387	23788601	0.3888	0.736	-0.3472	-159.219	Hypo	ENSSSCG00000024061	-	Intron	TNNI1|gi|594033593|ref|XP_006041529.1|
chr10	23788387	23788601	0.3888	0.736	-0.3472	-159.219	Hypo	ENSSSCG00000024061	-	Exon	TNNI1|gi|594033593|ref|XP_006041529.1|
chr10	23788387	23788601	0.3888	0.736	-0.3472	-159.219	Hypo	ENSSSCG00000024061	-	UTR3	TNNI1|gi|594033593|ref|XP_006041529.1|
chr10	23803649	23803736	0.6694	0.9267	-0.2573	-72.2942	Hypo	ENSSSCG00000024061	-	Intron	TNNI1|gi|594033593|ref|XP_006041529.1|
chr10	23803649	23803736	0.6694	0.9267	-0.2573	-72.2942	Hypo	chr10:23803554:23803824|CGI	+	CGI	NA
chr10	23860237	23860305	0.3275	0.6226	-0.2951	-70.8346	Hypo	ENSSSCG00000020976	-	Intron	CSRP1|gi|335296245|ref|XP_003357724.1|
chr10	23862598	23862668	0.0471	0.3604	-0.3133	-45.2179	Hypo	ENSSSCG00000020976	-	Intron	CSRP1|gi|335296245|ref|XP_003357724.1|
chr10	23862728	23862793	0.0472	0.3083	-0.2611	-50.2876	Hypo	ENSSSCG00000020976	-	Intron	CSRP1|gi|335296245|ref|XP_003357724.1|
chr10	23896622	23896832	0.3871	0.778	-0.3909	-100.196	Hypo	ENSSSCG00000010915	+	Intron	NAV1|gi|752386643|ref|XP_002914646.2|
chr10	23900911	23901343	0.2589	0.6315	-0.3727	-229.289	Hypo	ENSSSCG00000010915	+	Intron	NAV1|gi|752386643|ref|XP_002914646.2|
chr10	23925677	23926093	0.3966	0.8324	-0.4358	-134.726	Hypo	ENSSSCG00000010915	+	Intron	NAV1|gi|752386643|ref|XP_002914646.2|
chr10	23933831	23934554	0.2797	0.8229	-0.5432	-960.519	Hypo	ENSSSCG00000010915	+	Intron	NAV1|gi|752386643|ref|XP_002914646.2|
chr10	23933831	23934554	0.2797	0.8229	-0.5432	-960.519	Hypo	ENSSSCG00000010915	+	Intron	NAV1|gi|752386643|ref|XP_002914646.2|
chr10	23985871	23985984	0.504	0.8805	-0.3764	-59.8397	Hypo	ENSSSCG00000010915	+	Intron	NAV1|gi|752386643|ref|XP_002914646.2|
chr10	24000982	24001601	0.4335	0.7791	-0.3456	-461.898	Hypo	ENSSSCG00000010915	+	Intron	NAV1|gi|752386643|ref|XP_002914646.2|
chr10	24025981	24026443	0.4289	0.7458	-0.3169	-328.664	Hypo	ENSSSCG00000010915	+	Intron	NAV1|gi|752386643|ref|XP_002914646.2|
chr10	24033949	24034149	0.2945	0.6875	-0.393	-52.3631	Hypo	ENSSSCG00000010915	+	Intron	NAV1|gi|752386643|ref|XP_002914646.2|
chr10	24033949	24034149	0.2945	0.6875	-0.393	-52.3631	Hypo	ENSSSCG00000010915	+	Promoter	NAV1|gi|752386643|ref|XP_002914646.2|
chr10	24035832	24036614	0.1398	0.4544	-0.3146	-687.959	Hypo	ENSSSCG00000010915	+	Intron	NAV1|gi|752386643|ref|XP_002914646.2|
chr10	24035832	24036614	0.1398	0.4544	-0.3146	-687.959	Hypo	chr10:24035436:24036087|CGI	+	CGI	NA
chr10	24035832	24036614	0.1398	0.4544	-0.3146	-687.959	Hypo	ENSSSCG00000010915	+	UTR5	NAV1|gi|752386643|ref|XP_002914646.2|
chr10	24035832	24036614	0.1398	0.4544	-0.3146	-687.959	Hypo	ENSSSCG00000010915	+	Exon	NAV1|gi|752386643|ref|XP_002914646.2|
chr10	24035832	24036614	0.1398	0.4544	-0.3146	-687.959	Hypo	ENSSSCG00000010915	+	Intron	NAV1|gi|752386643|ref|XP_002914646.2|
chr10	24218063	24218151	0.2482	0.5557	-0.3075	-35.3475	Hypo	ENSSSCG00000034151	+	Promoter	RNPEP|gi|602688013|ref|XP_007456229.1|
chr10	24218063	24218151	0.2482	0.5557	-0.3075	-35.3475	Hypo	chr10:24218130:24218832|CGI	+	CGI	NA
chr10	24306540	24306651	0.455	0.7752	-0.3203	-39.9704	Hypo	ENSSSCG00000038768	+	Promoter	GPR37L1|gi|471369661|ref|XP_004375346.1|
chr10	24307455	24307519	0.6122	0.913	-0.3008	-86.2517	Hypo	ENSSSCG00000038768	+	Exon	GPR37L1|gi|471369661|ref|XP_004375346.1|
chr10	24307455	24307519	0.6122	0.913	-0.3008	-86.2517	Hypo	chr10:24307025:24307547|CGI	+	CGI	NA
chr10	24307573	24307739	0.5551	0.8736	-0.3184	-67.6942	Hypo	ENSSSCG00000038768	+	Exon	GPR37L1|gi|471369661|ref|XP_004375346.1|
chr10	24307573	24307739	0.5551	0.8736	-0.3184	-67.6942	Hypo	ENSSSCG00000038768	+	Intron	GPR37L1|gi|471369661|ref|XP_004375346.1|
chr10	24309667	24309738	0.6042	0.8955	-0.2913	-29.784	Hypo	ENSSSCG00000038768	+	Intron	GPR37L1|gi|471369661|ref|XP_004375346.1|
chr10	24326166	24326374	0.3852	0.7976	-0.4124	-133.377	Hypo	ENSSSCG00000036967	-	Promoter	ARL8A|gi|20270343|ref|NP_620150.1|
chr10	24326166	24326374	0.3852	0.7976	-0.4124	-133.377	Hypo	ENSSSCG00000037669	-	UTR3	PTPN7|gi|966922708|ref|XP_014975679.1|
chr10	24326166	24326374	0.3852	0.7976	-0.4124	-133.377	Hypo	ENSSSCG00000037669	-	Exon	PTPN7|gi|966922708|ref|XP_014975679.1|
chr10	24326166	24326374	0.3852	0.7976	-0.4124	-133.377	Hypo	ENSSSCG00000037669	-	UTR3	PTPN7|gi|966922708|ref|XP_014975679.1|
chr10	24326166	24326374	0.3852	0.7976	-0.4124	-133.377	Hypo	ENSSSCG00000037669	-	Exon	PTPN7|gi|966922708|ref|XP_014975679.1|
chr10	24328420	24328654	0.393	0.7563	-0.3633	-80.8688	Hypo	ENSSSCG00000037669	-	Intron	PTPN7|gi|966922708|ref|XP_014975679.1|
chr10	24340710	24340910	0.5276	0.8916	-0.364	-91.0423	Hypo	ENSSSCG00000023403	+	Intron	NA|gi|545852761|ref|XP_005668063.1|
chr10	24340710	24340910	0.5276	0.8916	-0.364	-91.0423	Hypo	ENSSSCG00000023403	+	Intron	NA|gi|545852761|ref|XP_005668063.1|
chr10	24340710	24340910	0.5276	0.8916	-0.364	-91.0423	Hypo	ENSSSCG00000023403	+	Exon	NA|gi|545852761|ref|XP_005668063.1|
chr10	24341723	24342030	0.4374	0.7955	-0.358	-194.667	Hypo	ENSSSCG00000023403	+	Intron	NA|gi|545852761|ref|XP_005668063.1|
chr10	24341723	24342030	0.4374	0.7955	-0.358	-194.667	Hypo	ENSSSCG00000023403	+	Intron	NA|gi|545852761|ref|XP_005668063.1|
chr10	24341723	24342030	0.4374	0.7955	-0.358	-194.667	Hypo	ENSSSCG00000023403	+	Exon	NA|gi|545852761|ref|XP_005668063.1|
chr10	24341723	24342030	0.4374	0.7955	-0.358	-194.667	Hypo	ENSSSCG00000023403	+	Intron	NA|gi|545852761|ref|XP_005668063.1|
chr10	24342112	24342206	0.5374	0.8354	-0.298	-39.527	Hypo	ENSSSCG00000023403	+	Intron	NA|gi|545852761|ref|XP_005668063.1|
chr10	24342112	24342206	0.5374	0.8354	-0.298	-39.527	Hypo	ENSSSCG00000023403	+	Intron	NA|gi|545852761|ref|XP_005668063.1|
chr10	24346588	24346681	0.3559	0.7045	-0.3485	-51.2619	Hypo	ENSSSCG00000023403	+	Intron	NA|gi|545852761|ref|XP_005668063.1|
chr10	24346588	24346681	0.3559	0.7045	-0.3485	-51.2619	Hypo	ENSSSCG00000023403	+	Intron	NA|gi|545852761|ref|XP_005668063.1|
chr10	24360604	24360675	0.3602	0.8205	-0.4602	-45.1374	Hypo	ENSSSCG00000023403	+	Intron	NA|gi|545852761|ref|XP_005668063.1|
chr10	24360604	24360675	0.3602	0.8205	-0.4602	-45.1374	Hypo	ENSSSCG00000023403	+	Exon	NA|gi|545852761|ref|XP_005668063.1|
chr10	24362624	24362792	0.4105	0.7838	-0.3732	-85.2022	Hypo	ENSSSCG00000023403	+	Intron	NA|gi|545852761|ref|XP_005668063.1|
chr10	24375346	24375583	0.4884	0.858	-0.3696	-185.375	Hypo	ENSSSCG00000023403	+	Intron	NA|gi|545852761|ref|XP_005668063.1|
chr10	24379548	24379632	0.6504	0.8787	-0.2283	-55.7565	Hypo	ENSSSCG00000023403	+	Intron	NA|gi|545852761|ref|XP_005668063.1|
chr10	24391636	24391748	0.2626	0.5831	-0.3206	-64.3888	Hypo	ENSSSCG00000023403	+	Intron	NA|gi|545852761|ref|XP_005668063.1|
chr10	24391636	24391748	0.2626	0.5831	-0.3206	-64.3888	Hypo	ENSSSCG00000023403	+	Intron	NA|gi|545852761|ref|XP_005668063.1|
chr10	24391805	24391876	0.2268	0.5704	-0.3436	-28.8735	Hypo	ENSSSCG00000023403	+	Intron	NA|gi|545852761|ref|XP_005668063.1|
chr10	24391805	24391876	0.2268	0.5704	-0.3436	-28.8735	Hypo	ENSSSCG00000023403	+	Intron	NA|gi|545852761|ref|XP_005668063.1|
chr10	24392080	24392178	0.2922	0.6038	-0.3117	-78.9244	Hypo	ENSSSCG00000023403	+	Intron	NA|gi|545852761|ref|XP_005668063.1|
chr10	24392080	24392178	0.2922	0.6038	-0.3117	-78.9244	Hypo	ENSSSCG00000023403	+	Intron	NA|gi|545852761|ref|XP_005668063.1|
chr10	24401115	24401182	0.4713	0.8694	-0.3981	-43.1483	Hypo	ENSSSCG00000023403	+	Intron	NA|gi|545852761|ref|XP_005668063.1|
chr10	24401115	24401182	0.4713	0.8694	-0.3981	-43.1483	Hypo	ENSSSCG00000023403	+	Intron	NA|gi|545852761|ref|XP_005668063.1|
chr10	24401796	24401851	0.5545	0.8405	-0.286	-96.3926	Hypo	ENSSSCG00000023403	+	Intron	NA|gi|545852761|ref|XP_005668063.1|
chr10	24401796	24401851	0.5545	0.8405	-0.286	-96.3926	Hypo	ENSSSCG00000023403	+	Intron	NA|gi|545852761|ref|XP_005668063.1|
chr10	24408794	24409062	0.5406	0.8642	-0.3236	-160.743	Hypo	ENSSSCG00000023403	+	Intron	NA|gi|545852761|ref|XP_005668063.1|
chr10	24408794	24409062	0.5406	0.8642	-0.3236	-160.743	Hypo	ENSSSCG00000023403	+	Intron	NA|gi|545852761|ref|XP_005668063.1|
chr10	24414152	24414393	0.5224	0.8749	-0.3525	-105.497	Hypo	ENSSSCG00000023403	+	Intron	NA|gi|545852761|ref|XP_005668063.1|
chr10	24414152	24414393	0.5224	0.8749	-0.3525	-105.497	Hypo	ENSSSCG00000023403	+	Intron	NA|gi|545852761|ref|XP_005668063.1|
chr10	24414152	24414393	0.5224	0.8749	-0.3525	-105.497	Hypo	ENSSSCG00000037298	+	Intron	NA|gi|346421386|ref|NP_001231066.1|
chr10	24414152	24414393	0.5224	0.8749	-0.3525	-105.497	Hypo	ENSSSCG00000037298	+	Intron	NA|gi|346421386|ref|NP_001231066.1|
chr10	24418733	24418784	0.4158	0.7711	-0.3554	-24.9243	Hypo	ENSSSCG00000023403	+	Intron	NA|gi|545852761|ref|XP_005668063.1|
chr10	24419000	24419129	0.3742	0.7601	-0.386	-21.4853	Hypo	ENSSSCG00000023403	+	Intron	NA|gi|545852761|ref|XP_005668063.1|
chr10	24436053	24436299	0.3694	0.7441	-0.3747	-85.1246	Hypo	ENSSSCG00000023403	+	Intron	NA|gi|545852761|ref|XP_005668063.1|
chr10	24457846	24458335	0.4347	0.8816	-0.4469	-179.685	Hypo	ENSSSCG00000010923	-	Intron	UBE2T|gi|311265447|ref|XP_003130657.1|
chr10	24470680	24470888	0.5606	0.9493	-0.3887	-67.6324	Hypo	ENSSSCG00000010925	+	Intron	PPP1R12B|gi|927185302|ref|XP_013835581.1|
chr10	24508979	24509192	0.3826	0.8986	-0.516	-56.366	Hypo	ENSSSCG00000010925	+	Intron	PPP1R12B|gi|927185302|ref|XP_013835581.1|
chr10	24541348	24541607	0.5344	0.8873	-0.3529	-190.382	Hypo	ENSSSCG00000010925	+	Intron	PPP1R12B|gi|927185302|ref|XP_013835581.1|
chr10	24583650	24583744	0.7265	0.9745	-0.248	-44.9127	Hypo	ENSSSCG00000010925	+	Intron	PPP1R12B|gi|927185302|ref|XP_013835581.1|
chr10	24604202	24604259	0.214	0.5091	-0.2951	-63.6421	Hypo	ENSSSCG00000010925	+	Intron	PPP1R12B|gi|927185302|ref|XP_013835581.1|
chr10	24604202	24604259	0.214	0.5091	-0.2951	-63.6421	Hypo	ENSSSCG00000010925	+	Intron	PPP1R12B|gi|927185302|ref|XP_013835581.1|
chr10	24634588	24634725	0.3962	0.8656	-0.4694	-26.0287	Hypo	ENSSSCG00000010925	+	Exon	PPP1R12B|gi|927185302|ref|XP_013835581.1|
chr10	24634588	24634725	0.3962	0.8656	-0.4694	-26.0287	Hypo	ENSSSCG00000010925	+	Exon	PPP1R12B|gi|927185302|ref|XP_013835581.1|
chr10	24634588	24634725	0.3962	0.8656	-0.4694	-26.0287	Hypo	ENSSSCG00000010925	+	UTR3	PPP1R12B|gi|927185302|ref|XP_013835581.1|
chr10	24634588	24634725	0.3962	0.8656	-0.4694	-26.0287	Hypo	ENSSSCG00000010925	+	UTR3	PPP1R12B|gi|927185302|ref|XP_013835581.1|
chr10	24634814	24634942	0.3902	0.8693	-0.4791	-36.2671	Hypo	ENSSSCG00000010925	+	Exon	PPP1R12B|gi|927185302|ref|XP_013835581.1|
chr10	24634814	24634942	0.3902	0.8693	-0.4791	-36.2671	Hypo	ENSSSCG00000010925	+	Exon	PPP1R12B|gi|927185302|ref|XP_013835581.1|
chr10	24634814	24634942	0.3902	0.8693	-0.4791	-36.2671	Hypo	ENSSSCG00000010925	+	UTR3	PPP1R12B|gi|927185302|ref|XP_013835581.1|
chr10	24634814	24634942	0.3902	0.8693	-0.4791	-36.2671	Hypo	ENSSSCG00000010925	+	UTR3	PPP1R12B|gi|927185302|ref|XP_013835581.1|
chr10	24643718	24643817	0.5461	0.8772	-0.3311	-39.791	Hypo	ENSSSCG00000010926	-	Intron	SYT2|gi|504132394|ref|XP_004578813.1|
chr10	24660608	24660831	0.2575	0.8736	-0.6161	-114.291	Hypo	ENSSSCG00000010926	-	Intron	SYT2|gi|504132394|ref|XP_004578813.1|
chr10	24660608	24660831	0.2575	0.8736	-0.6161	-114.291	Hypo	ENSSSCG00000010926	-	Intron	SYT2|gi|504132394|ref|XP_004578813.1|
chr10	24660608	24660831	0.2575	0.8736	-0.6161	-114.291	Hypo	ENSSSCG00000010926	-	Intron	SYT2|gi|504132394|ref|XP_004578813.1|
chr10	24660608	24660831	0.2575	0.8736	-0.6161	-114.291	Hypo	ENSSSCG00000010926	-	Intron	SYT2|gi|504132394|ref|XP_004578813.1|
chr10	24661713	24661790	0.2551	0.7512	-0.4961	-26.0797	Hypo	ENSSSCG00000010926	-	Intron	SYT2|gi|504132394|ref|XP_004578813.1|
chr10	24661713	24661790	0.2551	0.7512	-0.4961	-26.0797	Hypo	ENSSSCG00000010926	-	Intron	SYT2|gi|504132394|ref|XP_004578813.1|
chr10	24661713	24661790	0.2551	0.7512	-0.4961	-26.0797	Hypo	ENSSSCG00000010926	-	Intron	SYT2|gi|504132394|ref|XP_004578813.1|
chr10	24661713	24661790	0.2551	0.7512	-0.4961	-26.0797	Hypo	ENSSSCG00000010926	-	Intron	SYT2|gi|504132394|ref|XP_004578813.1|
chr10	24663783	24663926	0.5035	0.8714	-0.3679	-41.7786	Hypo	ENSSSCG00000010926	-	Intron	SYT2|gi|504132394|ref|XP_004578813.1|
chr10	24663783	24663926	0.5035	0.8714	-0.3679	-41.7786	Hypo	ENSSSCG00000010926	-	Intron	SYT2|gi|504132394|ref|XP_004578813.1|
chr10	24663783	24663926	0.5035	0.8714	-0.3679	-41.7786	Hypo	ENSSSCG00000010926	-	Intron	SYT2|gi|504132394|ref|XP_004578813.1|
chr10	24663783	24663926	0.5035	0.8714	-0.3679	-41.7786	Hypo	ENSSSCG00000010926	-	Intron	SYT2|gi|504132394|ref|XP_004578813.1|
chr10	24668069	24668388	0.5622	0.8751	-0.3129	-178.221	Hypo	ENSSSCG00000010926	-	Intron	SYT2|gi|504132394|ref|XP_004578813.1|
chr10	24668069	24668388	0.5622	0.8751	-0.3129	-178.221	Hypo	ENSSSCG00000010926	-	Intron	SYT2|gi|504132394|ref|XP_004578813.1|
chr10	24668069	24668388	0.5622	0.8751	-0.3129	-178.221	Hypo	ENSSSCG00000010926	-	Intron	SYT2|gi|504132394|ref|XP_004578813.1|
chr10	24668069	24668388	0.5622	0.8751	-0.3129	-178.221	Hypo	ENSSSCG00000010926	-	Intron	SYT2|gi|504132394|ref|XP_004578813.1|
chr10	24683701	24683895	0.5042	0.8503	-0.3461	-108.801	Hypo	ENSSSCG00000010926	-	Intron	SYT2|gi|504132394|ref|XP_004578813.1|
chr10	24695838	24695911	0.3262	0.7338	-0.4076	-37.8051	Hypo	ENSSSCG00000010926	-	Intron	SYT2|gi|504132394|ref|XP_004578813.1|
chr10	24695972	24696082	0.4019	0.7579	-0.3561	-42.5497	Hypo	ENSSSCG00000010926	-	Intron	SYT2|gi|504132394|ref|XP_004578813.1|
chr10	24718517	24718619	0.5415	0.8638	-0.3223	-48.7021	Hypo	ENSSSCG00000010926	-	Intron	SYT2|gi|504132394|ref|XP_004578813.1|
chr10	24722547	24722893	0.4079	0.8081	-0.4002	-131.028	Hypo	ENSSSCG00000010926	-	Intron	SYT2|gi|504132394|ref|XP_004578813.1|
chr10	24894152	24894327	0.4977	0.9755	-0.4777	-51.4087	Hypo	ENSSSCG00000010931	-	Intron	NA|gi|927185373|ref|XP_013835588.1|
chr10	25145028	25145136	0.0959	0.5687	-0.4728	-35.6268	Hypo	ENSSSCG00000040378	-	Exon	WEE1|gi|4507917|ref|NP_003381.1|
chr10	25339638	25339897	0.0275	0.6678	-0.6404	-53.8442	Hypo	ENSSSCG00000011167	+	Exon	ZNF782|gi|594657417|ref|XP_007198500.1|
chr10	25339638	25339897	0.0275	0.6678	-0.6404	-53.8442	Hypo	ENSSSCG00000011167	+	UTR3	ZNF782|gi|594657417|ref|XP_007198500.1|
chr10	25473375	25473659	0.4097	0.7268	-0.317	-203.839	Hypo	ENSSSCG00000027557	+	Intron	CDC14B|gi|927185392|ref|XP_013845155.1|
chr10	25473375	25473659	0.4097	0.7268	-0.317	-203.839	Hypo	ENSSSCG00000027557	+	Intron	CDC14B|gi|927185392|ref|XP_013845155.1|
chr10	25473375	25473659	0.4097	0.7268	-0.317	-203.839	Hypo	ENSSSCG00000027557	+	Intron	CDC14B|gi|927185392|ref|XP_013845155.1|
chr10	25477620	25477928	0.4531	0.962	-0.5089	-125.213	Hypo	ENSSSCG00000027557	+	Intron	CDC14B|gi|927185392|ref|XP_013845155.1|
chr10	25477620	25477928	0.4531	0.962	-0.5089	-125.213	Hypo	ENSSSCG00000027557	+	Intron	CDC14B|gi|927185392|ref|XP_013845155.1|
chr10	25477620	25477928	0.4531	0.962	-0.5089	-125.213	Hypo	ENSSSCG00000027557	+	Intron	CDC14B|gi|927185392|ref|XP_013845155.1|
chr10	25483117	25483289	0.1142	0.9149	-0.8007	-80.617	Hypo	ENSSSCG00000027557	+	Intron	CDC14B|gi|927185392|ref|XP_013845155.1|
chr10	25483117	25483289	0.1142	0.9149	-0.8007	-80.617	Hypo	ENSSSCG00000027557	+	Intron	CDC14B|gi|927185392|ref|XP_013845155.1|
chr10	25483117	25483289	0.1142	0.9149	-0.8007	-80.617	Hypo	ENSSSCG00000027557	+	Intron	CDC14B|gi|927185392|ref|XP_013845155.1|
chr10	25502198	25502454	0.446	0.8216	-0.3756	-186.47	Hypo	ENSSSCG00000027557	+	Intron	CDC14B|gi|927185392|ref|XP_013845155.1|
chr10	25502198	25502454	0.446	0.8216	-0.3756	-186.47	Hypo	ENSSSCG00000027557	+	Intron	CDC14B|gi|927185392|ref|XP_013845155.1|
chr10	25502198	25502454	0.446	0.8216	-0.3756	-186.47	Hypo	ENSSSCG00000027557	+	Intron	CDC14B|gi|927185392|ref|XP_013845155.1|
chr10	25582820	25583155	0.3586	0.9244	-0.5658	-323.533	Hypo	ENSSSCG00000027557	+	Intron	CDC14B|gi|927185392|ref|XP_013845155.1|
chr10	25582820	25583155	0.3586	0.9244	-0.5658	-323.533	Hypo	ENSSSCG00000027557	+	Intron	CDC14B|gi|927185392|ref|XP_013845155.1|
chr10	25582820	25583155	0.3586	0.9244	-0.5658	-323.533	Hypo	ENSSSCG00000027557	+	Intron	CDC14B|gi|927185392|ref|XP_013845155.1|
chr10	25582820	25583155	0.3586	0.9244	-0.5658	-323.533	Hypo	ENSSSCG00000027557	+	Intron	CDC14B|gi|927185392|ref|XP_013845155.1|
chr10	25582820	25583155	0.3586	0.9244	-0.5658	-323.533	Hypo	ENSSSCG00000027557	+	Intron	CDC14B|gi|927185392|ref|XP_013845155.1|
chr10	25588839	25589062	0.4271	0.7928	-0.3657	-106.82	Hypo	ENSSSCG00000027557	+	Exon	CDC14B|gi|927185392|ref|XP_013845155.1|
chr10	25588839	25589062	0.4271	0.7928	-0.3657	-106.82	Hypo	ENSSSCG00000027557	+	UTR3	CDC14B|gi|927185392|ref|XP_013845155.1|
chr10	25588839	25589062	0.4271	0.7928	-0.3657	-106.82	Hypo	ENSSSCG00000027557	+	Exon	CDC14B|gi|927185392|ref|XP_013845155.1|
chr10	25588839	25589062	0.4271	0.7928	-0.3657	-106.82	Hypo	ENSSSCG00000027557	+	Exon	CDC14B|gi|927185392|ref|XP_013845155.1|
chr10	25588839	25589062	0.4271	0.7928	-0.3657	-106.82	Hypo	ENSSSCG00000027557	+	Exon	CDC14B|gi|927185392|ref|XP_013845155.1|
chr10	25588839	25589062	0.4271	0.7928	-0.3657	-106.82	Hypo	ENSSSCG00000027557	+	UTR3	CDC14B|gi|927185392|ref|XP_013845155.1|
chr10	25588839	25589062	0.4271	0.7928	-0.3657	-106.82	Hypo	ENSSSCG00000027557	+	UTR3	CDC14B|gi|927185392|ref|XP_013845155.1|
chr10	25588839	25589062	0.4271	0.7928	-0.3657	-106.82	Hypo	ENSSSCG00000027557	+	UTR3	CDC14B|gi|927185392|ref|XP_013845155.1|
chr10	25670163	25670521	0.1382	0.7408	-0.6026	-69.8482	Hypo	ENSSSCG00000039643	+	Promoter	NA|gi|743699834|ref|XP_010965849.1|
chr10	25709626	25710116	0.196	0.7045	-0.5085	-103.015	Hypo	ENSSSCG00000028981	+	Intron	ZNF367|gi|466074145|ref|XP_004283076.1|
chr10	25711515	25711747	0.2068	0.9134	-0.7066	-104.145	Hypo	ENSSSCG00000028981	+	Intron	ZNF367|gi|466074145|ref|XP_004283076.1|
chr10	25737489	25737898	0.2704	0.6886	-0.4182	-172.096	Hypo	ENSSSCG00000039368	+	Promoter	SLC35D2|gi|466074150|ref|XP_004283077.1|
chr10	25737489	25737898	0.2704	0.6886	-0.4182	-172.096	Hypo	ENSSSCG00000039368	+	Promoter	SLC35D2|gi|466074150|ref|XP_004283077.1|
chr10	25737489	25737898	0.2704	0.6886	-0.4182	-172.096	Hypo	ENSSSCG00000039368	+	Promoter	SLC35D2|gi|466074150|ref|XP_004283077.1|
chr10	25752561	25752779	0.5979	0.9248	-0.3269	-103.221	Hypo	ENSSSCG00000039368	+	Intron	SLC35D2|gi|466074150|ref|XP_004283077.1|
chr10	25847925	25848005	0.2488	0.7781	-0.5293	-42.8857	Hypo	ENSSSCG00000010937	+	Intron	HSD17B3|gi|348605140|ref|NP_001231719.1|
chr10	25854836	25855029	0.2987	0.772	-0.4733	-80.2472	Hypo	ENSSSCG00000010937	+	Intron	HSD17B3|gi|348605140|ref|NP_001231719.1|
chr10	26253258	26253738	0.2	0.7851	-0.5851	-114.571	Hypo	ENSSSCG00000010941	-	Intron	NA|gi|927185408|ref|XP_003357745.3|
chr10	26638826	26639473	0.076	0.6594	-0.5834	-65.1632	Hypo	ENSSSCG00000027312	+	Intron	PTCH1|gi|350589425|ref|XP_003482848.1|
chr10	26638826	26639473	0.076	0.6594	-0.5834	-65.1632	Hypo	ENSSSCG00000027312	+	Intron	PTCH1|gi|350589425|ref|XP_003482848.1|
chr10	26642800	26643500	0.2987	0.8865	-0.5878	-666.747	Hypo	ENSSSCG00000027312	+	Intron	PTCH1|gi|350589425|ref|XP_003482848.1|
chr10	26642800	26643500	0.2987	0.8865	-0.5878	-666.747	Hypo	ENSSSCG00000027312	+	Intron	PTCH1|gi|350589425|ref|XP_003482848.1|
chr10	26648274	26648455	0.4516	0.8407	-0.389	-81.9102	Hypo	ENSSSCG00000027312	+	Intron	PTCH1|gi|350589425|ref|XP_003482848.1|
chr10	26648274	26648455	0.4516	0.8407	-0.389	-81.9102	Hypo	ENSSSCG00000027312	+	Intron	PTCH1|gi|350589425|ref|XP_003482848.1|
chr10	26700296	26700490	0.5169	0.9092	-0.3922	-66.2034	Hypo	ENSSSCG00000027312	+	Exon	PTCH1|gi|350589425|ref|XP_003482848.1|
chr10	26700296	26700490	0.5169	0.9092	-0.3922	-66.2034	Hypo	ENSSSCG00000027312	+	UTR3	PTCH1|gi|350589425|ref|XP_003482848.1|
chr10	26796149	26796238	0.4978	0.7478	-0.25	-105.914	Hypo	ENSSSCG00000033654	+	Promoter	FANCC|gi|821418450|ref|XP_012393325.1|
chr10	26796326	26796401	0.2138	0.4838	-0.27	-67.8818	Hypo	ENSSSCG00000033654	+	Promoter	FANCC|gi|821418450|ref|XP_012393325.1|
chr10	26822832	26823395	0.0646	0.603	-0.5384	-115.414	Hypo	ENSSSCG00000033654	+	Intron	FANCC|gi|821418450|ref|XP_012393325.1|
chr10	26908596	26908817	0.1969	0.9468	-0.7499	-69.2605	Hypo	ENSSSCG00000033654	+	Intron	FANCC|gi|821418450|ref|XP_012393325.1|
chr10	26930764	26930834	0.1524	0.9312	-0.7788	-88.6202	Hypo	ENSSSCG00000033654	+	Intron	FANCC|gi|821418450|ref|XP_012393325.1|
chr10	26957760	26958179	0.4843	0.9667	-0.4823	-64.4928	Hypo	ENSSSCG00000033654	+	Intron	FANCC|gi|821418450|ref|XP_012393325.1|
chr10	26958255	26958338	0.5686	0.9263	-0.3577	-69.928	Hypo	ENSSSCG00000033654	+	Intron	FANCC|gi|821418450|ref|XP_012393325.1|
chr10	26963399	26963776	0.4164	0.9515	-0.5352	-128.727	Hypo	ENSSSCG00000033654	+	Intron	FANCC|gi|821418450|ref|XP_012393325.1|
chr10	26968547	26968833	0.2151	0.8509	-0.6359	-108.989	Hypo	ENSSSCG00000033654	+	Intron	FANCC|gi|821418450|ref|XP_012393325.1|
chr10	27051164	27051527	0.6018	0.936	-0.3342	-136.002	Hypo	ENSSSCG00000033654	+	Intron	FANCC|gi|821418450|ref|XP_012393325.1|
chr10	27051164	27051527	0.6018	0.936	-0.3342	-136.002	Hypo	ENSSSCG00000020444	+	Promoter	U6|.
chr10	27080971	27081329	0.3631	0.9287	-0.5656	-90.1787	Hypo	ENSSSCG00000010943	-	Intron	C9orf3|gi|466074190|ref|XP_004283085.1|
chr10	27080971	27081329	0.3631	0.9287	-0.5656	-90.1787	Hypo	ENSSSCG00000019359	-	Promoter	NA|.
chr10	27080971	27081329	0.3631	0.9287	-0.5656	-90.1787	Hypo	ENSSSCG00000019456	-	Promoter	ssc-mir-23b|.
chr10	27112581	27112792	0.5854	0.9702	-0.3849	-43.8167	Hypo	ENSSSCG00000010943	-	Intron	C9orf3|gi|466074190|ref|XP_004283085.1|
chr10	27114957	27115354	0.3281	0.7973	-0.4692	-40.7685	Hypo	ENSSSCG00000010943	-	Intron	C9orf3|gi|466074190|ref|XP_004283085.1|
chr10	27137312	27137363	0.579	0.9317	-0.3527	-36.5142	Hypo	ENSSSCG00000010943	-	Intron	C9orf3|gi|466074190|ref|XP_004283085.1|
chr10	27154559	27155153	0.114	0.8592	-0.7452	-144.336	Hypo	ENSSSCG00000010943	-	Intron	C9orf3|gi|466074190|ref|XP_004283085.1|
chr10	27159270	27159423	0.7185	0.2985	0.42	82.18	Hyper	ENSSSCG00000010943	-	Intron	C9orf3|gi|466074190|ref|XP_004283085.1|
chr10	27177939	27178138	0.5434	0.9537	-0.4104	-29.9128	Hypo	ENSSSCG00000010943	-	Intron	C9orf3|gi|466074190|ref|XP_004283085.1|
chr10	27188269	27188385	0.2488	0.5638	-0.315	-104.159	Hypo	ENSSSCG00000010943	-	Intron	C9orf3|gi|466074190|ref|XP_004283085.1|
chr10	27312180	27312539	0.323	0.9222	-0.5993	-54.3359	Hypo	ENSSSCG00000010943	-	Intron	C9orf3|gi|466074190|ref|XP_004283085.1|
chr10	27327674	27327911	0.3129	0.9179	-0.605	-48.1645	Hypo	ENSSSCG00000010943	-	Intron	C9orf3|gi|466074190|ref|XP_004283085.1|
chr10	27338206	27338429	0.386	0.8942	-0.5081	-51.7946	Hypo	ENSSSCG00000010943	-	Intron	C9orf3|gi|466074190|ref|XP_004283085.1|
chr10	27351597	27351946	0.167	0.6694	-0.5024	-92.8503	Hypo	ENSSSCG00000010943	-	Intron	C9orf3|gi|466074190|ref|XP_004283085.1|
chr10	27372780	27373318	0.3356	0.8949	-0.5592	-245.245	Hypo	ENSSSCG00000010943	-	Intron	C9orf3|gi|466074190|ref|XP_004283085.1|
chr10	27375078	27375255	0.2885	0.7263	-0.4378	-23.6407	Hypo	ENSSSCG00000010943	-	Intron	C9orf3|gi|466074190|ref|XP_004283085.1|
chr10	27433843	27434088	0.4518	0.9639	-0.5121	-21.3238	Hypo	ENSSSCG00000010943	-	Intron	C9orf3|gi|466074190|ref|XP_004283085.1|
chr10	27591902	27592090	0.5134	0.8757	-0.3623	-86.2944	Hypo	ENSSSCG00000031174	+	Intron	FBP1|gi|47522784|ref|NP_999144.1|
chr10	27593645	27593823	0.4341	0.9327	-0.4986	-31.3254	Hypo	ENSSSCG00000031174	+	Intron	FBP1|gi|47522784|ref|NP_999144.1|
chr10	27601745	27601826	0.4109	0.7897	-0.3788	-27.9039	Hypo	ENSSSCG00000031174	+	Intron	FBP1|gi|47522784|ref|NP_999144.1|
chr10	27618930	27619431	0.547	0.8956	-0.3487	-233.032	Hypo	ENSSSCG00000031174	+	Intron	FBP1|gi|47522784|ref|NP_999144.1|
chr10	27618930	27619431	0.547	0.8956	-0.3487	-233.032	Hypo	ENSSSCG00000031174	+	Intron	FBP1|gi|47522784|ref|NP_999144.1|
chr10	27623462	27623651	0.4217	0.8505	-0.4289	-49.3918	Hypo	ENSSSCG00000031174	+	Exon	FBP1|gi|47522784|ref|NP_999144.1|
chr10	27623462	27623651	0.4217	0.8505	-0.4289	-49.3918	Hypo	ENSSSCG00000031174	+	Exon	FBP1|gi|47522784|ref|NP_999144.1|
chr10	27623462	27623651	0.4217	0.8505	-0.4289	-49.3918	Hypo	ENSSSCG00000031174	+	UTR3	FBP1|gi|47522784|ref|NP_999144.1|
chr10	27623462	27623651	0.4217	0.8505	-0.4289	-49.3918	Hypo	ENSSSCG00000031174	+	UTR3	FBP1|gi|47522784|ref|NP_999144.1|
chr10	27657649	27657727	0.3827	0.8486	-0.4658	-39.6809	Hypo	ENSSSCG00000010947	+	Intron	FBP2|gi|426219873|ref|XP_004004142.1|
chr10	27657834	27657894	0.4505	0.8273	-0.3768	-26.2387	Hypo	ENSSSCG00000010947	+	Intron	FBP2|gi|426219873|ref|XP_004004142.1|
chr10	27732721	27732834	0.5797	0.9465	-0.3668	-61.3124	Hypo	ENSSSCG00000010949	-	Intron	DAPK1|gi|594657357|ref|XP_007177024.1|
chr10	27751205	27751504	0.4986	0.8658	-0.3671	-91.344	Hypo	ENSSSCG00000010949	-	Intron	DAPK1|gi|594657357|ref|XP_007177024.1|
chr10	27753171	27753516	0.4186	0.879	-0.4604	-157.87	Hypo	ENSSSCG00000010949	-	Intron	DAPK1|gi|594657357|ref|XP_007177024.1|
chr10	27759231	27759378	0.1534	0.5737	-0.4203	-61.4607	Hypo	ENSSSCG00000010949	-	Intron	DAPK1|gi|594657357|ref|XP_007177024.1|
chr10	27762651	27762749	0.4203	0.7846	-0.3643	-27.892	Hypo	ENSSSCG00000010949	-	Intron	DAPK1|gi|594657357|ref|XP_007177024.1|
chr10	27762801	27762856	0.3815	0.8	-0.4185	-52.6744	Hypo	ENSSSCG00000010949	-	Intron	DAPK1|gi|594657357|ref|XP_007177024.1|
chr10	27765408	27765470	0.6003	0.8647	-0.2644	-31.5109	Hypo	ENSSSCG00000010949	-	Intron	DAPK1|gi|594657357|ref|XP_007177024.1|
chr10	27767319	27767508	0.4367	0.9047	-0.4681	-41.2343	Hypo	ENSSSCG00000010949	-	Intron	DAPK1|gi|594657357|ref|XP_007177024.1|
chr10	27770165	27770443	0.6872	0.9628	-0.2756	-115.363	Hypo	ENSSSCG00000010949	-	Intron	DAPK1|gi|594657357|ref|XP_007177024.1|
chr10	27775912	27776008	0.707	0.937	-0.23	-57.5173	Hypo	ENSSSCG00000010949	-	Intron	DAPK1|gi|594657357|ref|XP_007177024.1|
chr10	27779123	27779199	0.5518	0.8739	-0.3221	-83.3589	Hypo	ENSSSCG00000010949	-	Intron	DAPK1|gi|594657357|ref|XP_007177024.1|
chr10	27779123	27779199	0.5518	0.8739	-0.3221	-83.3589	Hypo	ENSSSCG00000010949	-	Exon	DAPK1|gi|594657357|ref|XP_007177024.1|
chr10	27792205	27792554	0.4133	0.8756	-0.4623	-116.368	Hypo	ENSSSCG00000010949	-	Intron	DAPK1|gi|594657357|ref|XP_007177024.1|
chr10	27799261	27799481	0.3363	0.7552	-0.4189	-21.728	Hypo	ENSSSCG00000010949	-	Intron	DAPK1|gi|594657357|ref|XP_007177024.1|
chr10	27805730	27805942	0.6129	0.9356	-0.3227	-126.163	Hypo	ENSSSCG00000010949	-	Intron	DAPK1|gi|594657357|ref|XP_007177024.1|
chr10	27807073	27807238	0.6568	0.9692	-0.3125	-109.534	Hypo	ENSSSCG00000010949	-	Intron	DAPK1|gi|594657357|ref|XP_007177024.1|
chr10	27812495	27812557	0.6273	0.906	-0.2787	-29.6006	Hypo	ENSSSCG00000010949	-	Intron	DAPK1|gi|594657357|ref|XP_007177024.1|
chr10	27819461	27819600	0.5892	0.9206	-0.3315	-40.4373	Hypo	ENSSSCG00000010949	-	Intron	DAPK1|gi|594657357|ref|XP_007177024.1|
chr10	27829202	27829479	0.274	0.738	-0.464	-62.4525	Hypo	ENSSSCG00000010949	-	Intron	DAPK1|gi|594657357|ref|XP_007177024.1|
chr10	27836068	27836303	0.462	0.8887	-0.4267	-60.8509	Hypo	ENSSSCG00000010949	-	Intron	DAPK1|gi|594657357|ref|XP_007177024.1|
chr10	27836068	27836303	0.462	0.8887	-0.4267	-60.8509	Hypo	ENSSSCG00000010949	-	Intron	DAPK1|gi|594657357|ref|XP_007177024.1|
chr10	27849246	27849484	0.4723	0.8592	-0.3869	-47.964	Hypo	ENSSSCG00000010949	-	Intron	DAPK1|gi|594657357|ref|XP_007177024.1|
chr10	27849246	27849484	0.4723	0.8592	-0.3869	-47.964	Hypo	ENSSSCG00000010949	-	Intron	DAPK1|gi|594657357|ref|XP_007177024.1|
chr10	27878802	27878977	0.5906	0.934	-0.3434	-136.492	Hypo	ENSSSCG00000010949	-	Intron	DAPK1|gi|594657357|ref|XP_007177024.1|
chr10	27878802	27878977	0.5906	0.934	-0.3434	-136.492	Hypo	ENSSSCG00000010949	-	Intron	DAPK1|gi|594657357|ref|XP_007177024.1|
chr10	27881348	27881502	0.4425	0.8248	-0.3823	-31.6887	Hypo	ENSSSCG00000010949	-	Intron	DAPK1|gi|594657357|ref|XP_007177024.1|
chr10	27881348	27881502	0.4425	0.8248	-0.3823	-31.6887	Hypo	ENSSSCG00000010949	-	Intron	DAPK1|gi|594657357|ref|XP_007177024.1|
chr10	27888409	27888520	0.4607	0.8867	-0.4259	-41.3161	Hypo	ENSSSCG00000010949	-	Intron	DAPK1|gi|594657357|ref|XP_007177024.1|
chr10	27888409	27888520	0.4607	0.8867	-0.4259	-41.3161	Hypo	ENSSSCG00000010949	-	Intron	DAPK1|gi|594657357|ref|XP_007177024.1|
chr10	27889363	27889609	0.5056	0.8889	-0.3833	-127.442	Hypo	ENSSSCG00000010949	-	Intron	DAPK1|gi|594657357|ref|XP_007177024.1|
chr10	27889363	27889609	0.5056	0.8889	-0.3833	-127.442	Hypo	ENSSSCG00000010949	-	Intron	DAPK1|gi|594657357|ref|XP_007177024.1|
chr10	27894506	27894625	0.4963	0.9131	-0.4169	-49.3325	Hypo	ENSSSCG00000010949	-	Intron	DAPK1|gi|594657357|ref|XP_007177024.1|
chr10	27894506	27894625	0.4963	0.9131	-0.4169	-49.3325	Hypo	ENSSSCG00000010949	-	Intron	DAPK1|gi|594657357|ref|XP_007177024.1|
chr10	27920029	27920110	0.2044	0.7486	-0.5443	-43.5901	Hypo	ENSSSCG00000010949	-	Intron	DAPK1|gi|594657357|ref|XP_007177024.1|
chr10	27920029	27920110	0.2044	0.7486	-0.5443	-43.5901	Hypo	ENSSSCG00000010949	-	Intron	DAPK1|gi|594657357|ref|XP_007177024.1|
chr10	27928712	27928816	0.5613	0.9169	-0.3557	-36.6734	Hypo	ENSSSCG00000010949	-	Intron	DAPK1|gi|594657357|ref|XP_007177024.1|
chr10	27928712	27928816	0.5613	0.9169	-0.3557	-36.6734	Hypo	ENSSSCG00000010949	-	Intron	DAPK1|gi|594657357|ref|XP_007177024.1|
chr10	27933385	27933470	0.6369	0.9079	-0.2709	-70.7744	Hypo	ENSSSCG00000010949	-	Intron	DAPK1|gi|594657357|ref|XP_007177024.1|
chr10	27933385	27933470	0.6369	0.9079	-0.2709	-70.7744	Hypo	ENSSSCG00000010949	-	Intron	DAPK1|gi|594657357|ref|XP_007177024.1|
chr10	27937133	27937230	0.3634	0.79	-0.4266	-20.8846	Hypo	ENSSSCG00000010949	-	Intron	DAPK1|gi|594657357|ref|XP_007177024.1|
chr10	27937133	27937230	0.3634	0.79	-0.4266	-20.8846	Hypo	ENSSSCG00000010949	-	Intron	DAPK1|gi|594657357|ref|XP_007177024.1|
chr10	27941520	27941671	0.6182	0.9381	-0.3199	-83.8093	Hypo	ENSSSCG00000010949	-	Intron	DAPK1|gi|594657357|ref|XP_007177024.1|
chr10	27941520	27941671	0.6182	0.9381	-0.3199	-83.8093	Hypo	ENSSSCG00000010949	-	Intron	DAPK1|gi|594657357|ref|XP_007177024.1|
chr10	27942488	27942701	0.3759	0.7985	-0.4225	-66.1443	Hypo	ENSSSCG00000010949	-	Intron	DAPK1|gi|594657357|ref|XP_007177024.1|
chr10	27942488	27942701	0.3759	0.7985	-0.4225	-66.1443	Hypo	ENSSSCG00000010949	-	Intron	DAPK1|gi|594657357|ref|XP_007177024.1|
chr10	28289983	28290457	0.305	0.6716	-0.3667	-530.447	Hypo	chr10:28290121:28290363|CGI	+	CGI	NA
chr10	28969223	28969515	0.4847	0.9515	-0.4668	-101.907	Hypo	ENSSSCG00000038150	-	Intron	NA|.
chr10	28987820	28987987	0.0366	0.8346	-0.7979	-161.559	Hypo	ENSSSCG00000038150	-	Intron	NA|.
chr10	28988260	28988403	0.0438	0.4896	-0.4459	-25.7664	Hypo	ENSSSCG00000038150	-	Intron	NA|.
chr10	29006410	29007056	0.1791	0.8945	-0.7154	-202.59	Hypo	ENSSSCG00000010952	+	Intron	ZCCHC6|gi|545852891|ref|XP_005656856.1|
chr10	29014143	29014307	0.5418	0.9467	-0.4049	-55.7424	Hypo	ENSSSCG00000010952	+	Intron	ZCCHC6|gi|545852891|ref|XP_005656856.1|
chr10	29056867	29057035	0.269	0.9709	-0.7019	-45.5453	Hypo	ENSSSCG00000010952	+	Intron	ZCCHC6|gi|545852891|ref|XP_005656856.1|
chr10	29056867	29057035	0.269	0.9709	-0.7019	-45.5453	Hypo	ENSSSCG00000010952	+	Intron	ZCCHC6|gi|545852891|ref|XP_005656856.1|
chr10	29059937	29060932	0.1676	0.8875	-0.7199	-424.693	Hypo	ENSSSCG00000010952	+	Intron	ZCCHC6|gi|545852891|ref|XP_005656856.1|
chr10	29059937	29060932	0.1676	0.8875	-0.7199	-424.693	Hypo	ENSSSCG00000010952	+	Intron	ZCCHC6|gi|545852891|ref|XP_005656856.1|
chr10	29059937	29060932	0.1676	0.8875	-0.7199	-424.693	Hypo	ENSSSCG00000010952	+	Exon	ZCCHC6|gi|545852891|ref|XP_005656856.1|
chr10	29059937	29060932	0.1676	0.8875	-0.7199	-424.693	Hypo	ENSSSCG00000010952	+	UTR3	ZCCHC6|gi|545852891|ref|XP_005656856.1|
chr10	29059937	29060932	0.1676	0.8875	-0.7199	-424.693	Hypo	ENSSSCG00000010952	+	Exon	ZCCHC6|gi|545852891|ref|XP_005656856.1|
chr10	29059937	29060932	0.1676	0.8875	-0.7199	-424.693	Hypo	ENSSSCG00000010952	+	Exon	ZCCHC6|gi|545852891|ref|XP_005656856.1|
chr10	29059937	29060932	0.1676	0.8875	-0.7199	-424.693	Hypo	ENSSSCG00000010952	+	Exon	ZCCHC6|gi|545852891|ref|XP_005656856.1|
chr10	29059937	29060932	0.1676	0.8875	-0.7199	-424.693	Hypo	ENSSSCG00000010952	+	UTR3	ZCCHC6|gi|545852891|ref|XP_005656856.1|
chr10	29059937	29060932	0.1676	0.8875	-0.7199	-424.693	Hypo	ENSSSCG00000010952	+	UTR3	ZCCHC6|gi|545852891|ref|XP_005656856.1|
chr10	29059937	29060932	0.1676	0.8875	-0.7199	-424.693	Hypo	ENSSSCG00000010952	+	UTR3	ZCCHC6|gi|545852891|ref|XP_005656856.1|
chr10	29147492	29147788	0.1294	0.7248	-0.5954	-65.1112	Hypo	ENSSSCG00000010955	+	Intron	GOLM1|gi|927185635|ref|XP_013845167.1|
chr10	29180583	29180822	0.646	0.9765	-0.3306	-73.0191	Hypo	ENSSSCG00000010955	+	Intron	GOLM1|gi|927185635|ref|XP_013845167.1|
chr10	29182721	29182844	0.2965	0.8959	-0.5993	-28.9362	Hypo	ENSSSCG00000010955	+	Intron	GOLM1|gi|927185635|ref|XP_013845167.1|
chr10	29190778	29190839	0.6035	0.9295	-0.3259	-24.2064	Hypo	ENSSSCG00000010955	+	Intron	GOLM1|gi|927185635|ref|XP_013845167.1|
chr10	29233573	29233640	0.0707	0.9603	-0.8896	-70.0254	Hypo	ENSSSCG00000010956	-	Intron	NAA35|gi|431902883|gb|ELK09098.1|
chr10	29252811	29253038	0.4335	0.9563	-0.5228	-58.1059	Hypo	ENSSSCG00000010956	-	Intron	NAA35|gi|431902883|gb|ELK09098.1|
chr10	29255702	29255811	0.1124	0.8477	-0.7353	-69.3502	Hypo	ENSSSCG00000010956	-	Intron	NAA35|gi|431902883|gb|ELK09098.1|
chr10	29473340	29473395	0.2576	0.9369	-0.6793	-66.6423	Hypo	ENSSSCG00000010957	+	Intron	AGTPBP1|gi|545852928|ref|XP_005656862.1|
chr10	29475357	29476040	0.3254	0.7977	-0.4722	-85.0935	Hypo	ENSSSCG00000010957	+	Intron	AGTPBP1|gi|545852928|ref|XP_005656862.1|
chr10	29503935	29504094	0.5253	0.9713	-0.4459	-37.1813	Hypo	ENSSSCG00000010957	+	Intron	AGTPBP1|gi|545852928|ref|XP_005656862.1|
chr10	29506227	29506975	0.4025	0.9409	-0.5384	-160.515	Hypo	ENSSSCG00000010957	+	Intron	AGTPBP1|gi|545852928|ref|XP_005656862.1|
chr10	29506227	29506975	0.4025	0.9409	-0.5384	-160.515	Hypo	ENSSSCG00000010957	+	Exon	AGTPBP1|gi|545852928|ref|XP_005656862.1|
chr10	29535750	29536247	0.3294	0.895	-0.5656	-63.34	Hypo	ENSSSCG00000010957	+	Intron	AGTPBP1|gi|545852928|ref|XP_005656862.1|
chr10	29551030	29551352	0.1243	0.8567	-0.7324	-66.3982	Hypo	ENSSSCG00000010957	+	Intron	AGTPBP1|gi|545852928|ref|XP_005656862.1|
chr10	29577397	29577620	0.3065	0.8888	-0.5823	-69.7259	Hypo	ENSSSCG00000010957	+	Intron	AGTPBP1|gi|545852928|ref|XP_005656862.1|
chr10	29653306	29653371	0.1958	0.5931	-0.3973	-27.6865	Hypo	ENSSSCG00000020054	-	Promoter	U6|.
chr10	29653452	29653642	0.1706	0.572	-0.4014	-41.4036	Hypo	ENSSSCG00000020054	-	Promoter	U6|.
chr10	29808051	29808404	0.0712	0.5766	-0.5054	-55.4403	Hypo	ENSSSCG00000035519	-	Promoter	7SK|gi|821485741|ref|XP_012405537.1|
chr10	2997058	2997227	0.0955	0.6067	-0.5112	-23.2645	Hypo	ENSSSCG00000010809	+	Intron	BRINP3|gi|545851921|ref|XP_005667971.1|
chr10	30034746	30034831	0.5804	0.8455	-0.2651	-72.2311	Hypo	ENSSSCG00000010959	-	UTR3	NTRK2|gi|594657312|ref|XP_007177003.1|
chr10	30034746	30034831	0.5804	0.8455	-0.2651	-72.2311	Hypo	ENSSSCG00000010959	-	Exon	NTRK2|gi|594657312|ref|XP_007177003.1|
chr10	30039632	30039962	0.3205	0.8294	-0.5089	-107.017	Hypo	ENSSSCG00000010959	-	Intron	NTRK2|gi|594657312|ref|XP_007177003.1|
chr10	30044798	30044881	0.378	0.7689	-0.3909	-58.3054	Hypo	ENSSSCG00000010959	-	Intron	NTRK2|gi|594657312|ref|XP_007177003.1|
chr10	30051905	30052209	0.1618	0.5799	-0.418	-37.138	Hypo	ENSSSCG00000010959	-	Intron	NTRK2|gi|594657312|ref|XP_007177003.1|
chr10	30053941	30054222	0.1307	0.6057	-0.475	-44.7306	Hypo	ENSSSCG00000010959	-	Intron	NTRK2|gi|594657312|ref|XP_007177003.1|
chr10	30060864	30060980	0.5621	0.9454	-0.3832	-77.2853	Hypo	ENSSSCG00000010959	-	Intron	NTRK2|gi|594657312|ref|XP_007177003.1|
chr10	30067266	30067362	0.3721	0.7179	-0.3458	-50.5625	Hypo	ENSSSCG00000010959	-	Intron	NTRK2|gi|594657312|ref|XP_007177003.1|
chr10	30076861	30077005	0.1492	0.5965	-0.4473	-39.5412	Hypo	ENSSSCG00000010959	-	Intron	NTRK2|gi|594657312|ref|XP_007177003.1|
chr10	30079472	30080148	0.345	0.7537	-0.4087	-226.182	Hypo	ENSSSCG00000010959	-	Intron	NTRK2|gi|594657312|ref|XP_007177003.1|
chr10	30083490	30083573	0.3259	0.7771	-0.4512	-26.1578	Hypo	ENSSSCG00000010959	-	Intron	NTRK2|gi|594657312|ref|XP_007177003.1|
chr10	30094534	30094736	0.2352	0.7627	-0.5275	-53.8836	Hypo	ENSSSCG00000010959	-	Intron	NTRK2|gi|594657312|ref|XP_007177003.1|
chr10	30109820	30109871	0.3965	0.7792	-0.3828	-46.0144	Hypo	ENSSSCG00000010959	-	Intron	NTRK2|gi|594657312|ref|XP_007177003.1|
chr10	30119468	30119676	0.2442	0.7693	-0.5251	-38.6917	Hypo	ENSSSCG00000010959	-	Intron	NTRK2|gi|594657312|ref|XP_007177003.1|
chr10	30123658	30123989	0.1869	0.6061	-0.4192	-60.5424	Hypo	ENSSSCG00000010959	-	Intron	NTRK2|gi|594657312|ref|XP_007177003.1|
chr10	30126317	30126509	0.4346	0.823	-0.3884	-44.8344	Hypo	ENSSSCG00000010959	-	Intron	NTRK2|gi|594657312|ref|XP_007177003.1|
chr10	30127356	30127425	0.3138	0.6891	-0.3753	-22.1538	Hypo	ENSSSCG00000010959	-	Intron	NTRK2|gi|594657312|ref|XP_007177003.1|
chr10	30127556	30127657	0.2224	0.6466	-0.4241	-26.3868	Hypo	ENSSSCG00000010959	-	Intron	NTRK2|gi|594657312|ref|XP_007177003.1|
chr10	30145176	30145321	0.3181	0.7987	-0.4805	-47.3993	Hypo	ENSSSCG00000010959	-	Intron	NTRK2|gi|594657312|ref|XP_007177003.1|
chr10	30159116	30159383	0.3637	0.8075	-0.4438	-77.5288	Hypo	ENSSSCG00000010959	-	Intron	NTRK2|gi|594657312|ref|XP_007177003.1|
chr10	30164954	30165016	0.2545	0.7544	-0.4998	-59.2003	Hypo	ENSSSCG00000010959	-	Intron	NTRK2|gi|594657312|ref|XP_007177003.1|
chr10	30171724	30172441	0.1962	0.7741	-0.5779	-183.095	Hypo	ENSSSCG00000010959	-	Intron	NTRK2|gi|594657312|ref|XP_007177003.1|
chr10	30177098	30177162	0.2492	0.6919	-0.4427	-33.2879	Hypo	ENSSSCG00000010959	-	Intron	NTRK2|gi|594657312|ref|XP_007177003.1|
chr10	30177337	30177769	0.2389	0.6838	-0.4448	-61.3948	Hypo	ENSSSCG00000010959	-	Intron	NTRK2|gi|594657312|ref|XP_007177003.1|
chr10	30197488	30197738	0.2227	0.678	-0.4553	-46.1418	Hypo	ENSSSCG00000010959	-	Intron	NTRK2|gi|594657312|ref|XP_007177003.1|
chr10	30218037	30218294	0.369	0.8495	-0.4804	-48.979	Hypo	ENSSSCG00000010959	-	Intron	NTRK2|gi|594657312|ref|XP_007177003.1|
chr10	30218346	30218663	0.3612	0.7771	-0.4158	-39.079	Hypo	ENSSSCG00000010959	-	Intron	NTRK2|gi|594657312|ref|XP_007177003.1|
chr10	30230673	30231058	0.2942	0.7617	-0.4676	-128.768	Hypo	ENSSSCG00000010959	-	Intron	NTRK2|gi|594657312|ref|XP_007177003.1|
chr10	3023104	3023321	0.3288	0.8401	-0.5113	-38.9276	Hypo	ENSSSCG00000010809	+	Intron	BRINP3|gi|545851921|ref|XP_005667971.1|
chr10	30242240	30242343	0.1568	0.7115	-0.5547	-40.5236	Hypo	ENSSSCG00000010959	-	Intron	NTRK2|gi|594657312|ref|XP_007177003.1|
chr10	30249620	30249780	0.4226	0.7793	-0.3567	-71.3929	Hypo	ENSSSCG00000010959	-	Intron	NTRK2|gi|594657312|ref|XP_007177003.1|
chr10	30264268	30264415	0.1773	0.798	-0.6207	-30.5111	Hypo	ENSSSCG00000010959	-	Intron	NTRK2|gi|594657312|ref|XP_007177003.1|
chr10	30264268	30264415	0.1773	0.798	-0.6207	-30.5111	Hypo	ENSSSCG00000010959	-	Intron	NTRK2|gi|594657312|ref|XP_007177003.1|
chr10	30267768	30267891	0.2598	0.7471	-0.4873	-30.1464	Hypo	ENSSSCG00000010959	-	Intron	NTRK2|gi|594657312|ref|XP_007177003.1|
chr10	30267768	30267891	0.2598	0.7471	-0.4873	-30.1464	Hypo	ENSSSCG00000010959	-	Intron	NTRK2|gi|594657312|ref|XP_007177003.1|
chr10	30270935	30271078	0.2568	0.6318	-0.3751	-43.3384	Hypo	ENSSSCG00000010959	-	Intron	NTRK2|gi|594657312|ref|XP_007177003.1|
chr10	30270935	30271078	0.2568	0.6318	-0.3751	-43.3384	Hypo	ENSSSCG00000010959	-	Intron	NTRK2|gi|594657312|ref|XP_007177003.1|
chr10	30274509	30274632	0.4069	0.8392	-0.4323	-24.9267	Hypo	ENSSSCG00000010959	-	Intron	NTRK2|gi|594657312|ref|XP_007177003.1|
chr10	30274509	30274632	0.4069	0.8392	-0.4323	-24.9267	Hypo	ENSSSCG00000010959	-	Intron	NTRK2|gi|594657312|ref|XP_007177003.1|
chr10	30285210	30285326	0.1979	0.8104	-0.6125	-29.3619	Hypo	ENSSSCG00000010959	-	Intron	NTRK2|gi|594657312|ref|XP_007177003.1|
chr10	30285210	30285326	0.1979	0.8104	-0.6125	-29.3619	Hypo	ENSSSCG00000010959	-	Intron	NTRK2|gi|594657312|ref|XP_007177003.1|
chr10	30292225	30292369	0.3715	0.7617	-0.3901	-40.7507	Hypo	ENSSSCG00000010959	-	Intron	NTRK2|gi|594657312|ref|XP_007177003.1|
chr10	30292225	30292369	0.3715	0.7617	-0.3901	-40.7507	Hypo	ENSSSCG00000010959	-	Intron	NTRK2|gi|594657312|ref|XP_007177003.1|
chr10	30293358	30293452	0.2925	0.7089	-0.4164	-33.982	Hypo	ENSSSCG00000010959	-	Intron	NTRK2|gi|594657312|ref|XP_007177003.1|
chr10	30293358	30293452	0.2925	0.7089	-0.4164	-33.982	Hypo	ENSSSCG00000010959	-	Intron	NTRK2|gi|594657312|ref|XP_007177003.1|
chr10	30295207	30295286	0.423	0.7489	-0.326	-43.4099	Hypo	ENSSSCG00000010959	-	Intron	NTRK2|gi|594657312|ref|XP_007177003.1|
chr10	30295207	30295286	0.423	0.7489	-0.326	-43.4099	Hypo	ENSSSCG00000010959	-	Intron	NTRK2|gi|594657312|ref|XP_007177003.1|
chr10	30295368	30295488	0.4188	0.731	-0.3122	-52.5609	Hypo	ENSSSCG00000010959	-	Intron	NTRK2|gi|594657312|ref|XP_007177003.1|
chr10	30295368	30295488	0.4188	0.731	-0.3122	-52.5609	Hypo	ENSSSCG00000010959	-	Intron	NTRK2|gi|594657312|ref|XP_007177003.1|
chr10	30303508	30303688	0.2125	0.7843	-0.5717	-112.502	Hypo	ENSSSCG00000010959	-	Intron	NTRK2|gi|594657312|ref|XP_007177003.1|
chr10	30303508	30303688	0.2125	0.7843	-0.5717	-112.502	Hypo	ENSSSCG00000010959	-	Intron	NTRK2|gi|594657312|ref|XP_007177003.1|
chr10	30310291	30310406	0.289	0.7264	-0.4374	-44.3328	Hypo	ENSSSCG00000010959	-	Intron	NTRK2|gi|594657312|ref|XP_007177003.1|
chr10	30310291	30310406	0.289	0.7264	-0.4374	-44.3328	Hypo	ENSSSCG00000010959	-	Intron	NTRK2|gi|594657312|ref|XP_007177003.1|
chr10	30313715	30314087	0.1021	0.5785	-0.4764	-62.3008	Hypo	ENSSSCG00000010959	-	Intron	NTRK2|gi|594657312|ref|XP_007177003.1|
chr10	30313715	30314087	0.1021	0.5785	-0.4764	-62.3008	Hypo	ENSSSCG00000010959	-	Intron	NTRK2|gi|594657312|ref|XP_007177003.1|
chr10	30317717	30318028	0.1087	0.6312	-0.5225	-47.8496	Hypo	ENSSSCG00000010959	-	Intron	NTRK2|gi|594657312|ref|XP_007177003.1|
chr10	30317717	30318028	0.1087	0.6312	-0.5225	-47.8496	Hypo	ENSSSCG00000010959	-	Intron	NTRK2|gi|594657312|ref|XP_007177003.1|
chr10	30325578	30325802	0.3823	0.8104	-0.4281	-39.3521	Hypo	ENSSSCG00000010959	-	Intron	NTRK2|gi|594657312|ref|XP_007177003.1|
chr10	30325578	30325802	0.3823	0.8104	-0.4281	-39.3521	Hypo	ENSSSCG00000010959	-	Intron	NTRK2|gi|594657312|ref|XP_007177003.1|
chr10	30329663	30329787	0.1443	0.6974	-0.5531	-56.0558	Hypo	ENSSSCG00000010959	-	Intron	NTRK2|gi|594657312|ref|XP_007177003.1|
chr10	30329663	30329787	0.1443	0.6974	-0.5531	-56.0558	Hypo	ENSSSCG00000010959	-	Intron	NTRK2|gi|594657312|ref|XP_007177003.1|
chr10	30329663	30329787	0.1443	0.6974	-0.5531	-56.0558	Hypo	ENSSSCG00000010959	-	Exon	NTRK2|gi|594657312|ref|XP_007177003.1|
chr10	30330832	30330886	0.3262	0.7452	-0.419	-22.9896	Hypo	ENSSSCG00000010959	-	Intron	NTRK2|gi|594657312|ref|XP_007177003.1|
chr10	30333461	30333833	0.2706	0.7624	-0.4918	-59.5863	Hypo	ENSSSCG00000010959	-	Intron	NTRK2|gi|594657312|ref|XP_007177003.1|
chr10	30340664	30341209	0.2262	0.693	-0.4668	-79.3711	Hypo	ENSSSCG00000010959	-	Intron	NTRK2|gi|594657312|ref|XP_007177003.1|
chr10	30346073	30346254	0.5211	0.8507	-0.3296	-129.203	Hypo	ENSSSCG00000010959	-	Intron	NTRK2|gi|594657312|ref|XP_007177003.1|
chr10	30353597	30353839	0.2379	0.7068	-0.4689	-68.738	Hypo	ENSSSCG00000010959	-	Intron	NTRK2|gi|594657312|ref|XP_007177003.1|
chr10	30356896	30357082	0.3013	0.6526	-0.3513	-56.0917	Hypo	ENSSSCG00000010959	-	Intron	NTRK2|gi|594657312|ref|XP_007177003.1|
chr10	30362185	30362293	0.4464	0.8005	-0.3541	-74.4147	Hypo	ENSSSCG00000010959	-	Exon	NTRK2|gi|594657312|ref|XP_007177003.1|
chr10	30380190	30380345	0.5309	0.896	-0.365	-35.1814	Hypo	ENSSSCG00000010959	-	Intron	NTRK2|gi|594657312|ref|XP_007177003.1|
chr10	30380190	30380345	0.5309	0.896	-0.365	-35.1814	Hypo	ENSSSCG00000010959	-	Intron	NTRK2|gi|594657312|ref|XP_007177003.1|
chr10	30380813	30380885	0.5715	0.8836	-0.3121	-35.229	Hypo	ENSSSCG00000010959	-	Intron	NTRK2|gi|594657312|ref|XP_007177003.1|
chr10	30380813	30380885	0.5715	0.8836	-0.3121	-35.229	Hypo	ENSSSCG00000010959	-	Intron	NTRK2|gi|594657312|ref|XP_007177003.1|
chr10	30380940	30381052	0.5457	0.8592	-0.3136	-83.7917	Hypo	ENSSSCG00000010959	-	Intron	NTRK2|gi|594657312|ref|XP_007177003.1|
chr10	30380940	30381052	0.5457	0.8592	-0.3136	-83.7917	Hypo	ENSSSCG00000010959	-	Intron	NTRK2|gi|594657312|ref|XP_007177003.1|
chr10	30383592	30384028	0.4807	0.8993	-0.4186	-120.274	Hypo	ENSSSCG00000010959	-	Intron	NTRK2|gi|594657312|ref|XP_007177003.1|
chr10	30383592	30384028	0.4807	0.8993	-0.4186	-120.274	Hypo	ENSSSCG00000010959	-	Intron	NTRK2|gi|594657312|ref|XP_007177003.1|
chr10	30383592	30384028	0.4807	0.8993	-0.4186	-120.274	Hypo	ENSSSCG00000010959	-	Intron	NTRK2|gi|594657312|ref|XP_007177003.1|
chr10	30387821	30388246	0.4516	0.8877	-0.4361	-189.276	Hypo	ENSSSCG00000010959	-	Intron	NTRK2|gi|594657312|ref|XP_007177003.1|
chr10	30387821	30388246	0.4516	0.8877	-0.4361	-189.276	Hypo	ENSSSCG00000010959	-	Intron	NTRK2|gi|594657312|ref|XP_007177003.1|
chr10	30387821	30388246	0.4516	0.8877	-0.4361	-189.276	Hypo	ENSSSCG00000010959	-	Intron	NTRK2|gi|594657312|ref|XP_007177003.1|
chr10	30396619	30396743	0.4151	0.7786	-0.3635	-60.1828	Hypo	ENSSSCG00000010959	-	Intron	NTRK2|gi|594657312|ref|XP_007177003.1|
chr10	30398780	30399475	0.3385	0.8264	-0.4878	-238.666	Hypo	ENSSSCG00000010959	-	Intron	NTRK2|gi|594657312|ref|XP_007177003.1|
chr10	30414288	30414355	0.3626	0.7313	-0.3687	-31.2174	Hypo	ENSSSCG00000010959	-	Intron	NTRK2|gi|594657312|ref|XP_007177003.1|
chr10	30423045	30423211	0.4013	0.8657	-0.4644	-56.7932	Hypo	ENSSSCG00000010959	-	Intron	NTRK2|gi|594657312|ref|XP_007177003.1|
chr10	30427495	30427618	0.2264	0.5288	-0.3025	-89.7815	Hypo	ENSSSCG00000010959	-	Exon	NTRK2|gi|594657312|ref|XP_007177003.1|
chr10	30427495	30427618	0.2264	0.5288	-0.3025	-89.7815	Hypo	ENSSSCG00000010959	-	Exon	NTRK2|gi|594657312|ref|XP_007177003.1|
chr10	30427495	30427618	0.2264	0.5288	-0.3025	-89.7815	Hypo	ENSSSCG00000010959	-	Exon	NTRK2|gi|594657312|ref|XP_007177003.1|
chr10	30427495	30427618	0.2264	0.5288	-0.3025	-89.7815	Hypo	ENSSSCG00000010959	-	Exon	NTRK2|gi|594657312|ref|XP_007177003.1|
chr10	30427495	30427618	0.2264	0.5288	-0.3025	-89.7815	Hypo	chr10:30427539:30430099|CGI	+	CGI	NA
chr10	30427495	30427618	0.2264	0.5288	-0.3025	-89.7815	Hypo	ENSSSCG00000010959	-	UTR5	NTRK2|gi|594657312|ref|XP_007177003.1|
chr10	30427495	30427618	0.2264	0.5288	-0.3025	-89.7815	Hypo	ENSSSCG00000010959	-	UTR5	NTRK2|gi|594657312|ref|XP_007177003.1|
chr10	30427495	30427618	0.2264	0.5288	-0.3025	-89.7815	Hypo	ENSSSCG00000010959	-	UTR5	NTRK2|gi|594657312|ref|XP_007177003.1|
chr10	30427495	30427618	0.2264	0.5288	-0.3025	-89.7815	Hypo	ENSSSCG00000010959	-	Promoter	NTRK2|gi|594657312|ref|XP_007177003.1|
chr10	30686239	30686465	0.0676	0.5448	-0.4771	-38.4169	Hypo	ENSSSCG00000010960	+	Intron	SLC28A3|gi|347543820|ref|NP_001231566.1|
chr10	30702748	30703181	0.4867	0.9322	-0.4454	-47.4701	Hypo	ENSSSCG00000010960	+	Intron	SLC28A3|gi|347543820|ref|NP_001231566.1|
chr10	3074791	3074912	0.2501	0.5971	-0.347	-50.7697	Hypo	ENSSSCG00000010809	+	Intron	BRINP3|gi|545851921|ref|XP_005667971.1|
chr10	30974049	30974268	0.0437	0.4315	-0.3877	-55.0079	Hypo	ENSSSCG00000022760	+	Promoter	HNRNPK|gi|74225344|dbj|BAE31602.1|
chr10	30974049	30974268	0.0437	0.4315	-0.3877	-55.0079	Hypo	ENSSSCG00000022760	+	Promoter	HNRNPK|gi|74225344|dbj|BAE31602.1|
chr10	30974049	30974268	0.0437	0.4315	-0.3877	-55.0079	Hypo	ENSSSCG00000022760	+	Promoter	HNRNPK|gi|74225344|dbj|BAE31602.1|
chr10	31036003	31036331	0.1559	0.9155	-0.7595	-114.307	Hypo	ENSSSCG00000021571	+	Intron	KIF27|gi|329663600|ref|NP_001193052.1|
chr10	31093110	31093446	0.6707	0.9592	-0.2885	-163.1	Hypo	ENSSSCG00000021571	+	Intron	KIF27|gi|329663600|ref|NP_001193052.1|
chr10	31149129	31149532	0.2654	0.9744	-0.709	-94.1773	Hypo	ENSSSCG00000026087	+	Intron	GKAP1|gi|545852983|ref|XP_005668085.1|
chr10	31174850	31174952	0.1391	0.7933	-0.6543	-30.6012	Hypo	ENSSSCG00000026087	+	Intron	GKAP1|gi|545852983|ref|XP_005668085.1|
chr10	31206343	31206830	0.4068	0.9349	-0.528	-49.5767	Hypo	ENSSSCG00000026087	+	Intron	GKAP1|gi|545852983|ref|XP_005668085.1|
chr10	31206343	31206830	0.4068	0.9349	-0.528	-49.5767	Hypo	ENSSSCG00000026087	+	Intron	GKAP1|gi|545852983|ref|XP_005668085.1|
chr10	31210658	31210855	0.4467	0.9008	-0.454	-118.53	Hypo	ENSSSCG00000026087	+	Intron	GKAP1|gi|545852983|ref|XP_005668085.1|
chr10	31210658	31210855	0.4467	0.9008	-0.454	-118.53	Hypo	ENSSSCG00000026087	+	Intron	GKAP1|gi|545852983|ref|XP_005668085.1|
chr10	31278447	31278507	0.5705	0.8939	-0.3234	-39.482	Hypo	ENSSSCG00000021005	+	Intron	UBQLN1|gi|958799790|ref|XP_014684005.1|
chr10	31305719	31305979	0.45	0.9011	-0.4511	-82.4159	Hypo	ENSSSCG00000021005	+	Intron	UBQLN1|gi|958799790|ref|XP_014684005.1|
chr10	31322502	31322707	0.1177	0.7134	-0.5957	-54.7624	Hypo	ENSSSCG00000021005	+	Intron	UBQLN1|gi|958799790|ref|XP_014684005.1|
chr10	3138016	3138203	0.0391	0.5954	-0.5562	-47.8666	Hypo	ENSSSCG00000010809	+	Intron	BRINP3|gi|545851921|ref|XP_005667971.1|
chr10	31380711	31380774	0.293	0.8264	-0.5334	-35.6368	Hypo	ENSSSCG00000021005	+	Intron	UBQLN1|gi|958799790|ref|XP_014684005.1|
chr10	31386704	31386834	0.1243	0.6066	-0.4823	-34.9345	Hypo	ENSSSCG00000021005	+	Intron	UBQLN1|gi|958799790|ref|XP_014684005.1|
chr10	31448334	31448386	0.484	0.8651	-0.3811	-29.2719	Hypo	ENSSSCG00000010962	+	Intron	FRMD3|gi|560913984|ref|XP_006183259.1|
chr10	31448461	31448558	0.5165	0.9046	-0.3881	-52.5562	Hypo	ENSSSCG00000010962	+	Intron	FRMD3|gi|560913984|ref|XP_006183259.1|
chr10	31471939	31472455	0.139	0.6963	-0.5573	-48.625	Hypo	ENSSSCG00000010962	+	Intron	FRMD3|gi|560913984|ref|XP_006183259.1|
chr10	31477931	31478040	0.2771	0.705	-0.4279	-42.6881	Hypo	ENSSSCG00000010962	+	Intron	FRMD3|gi|560913984|ref|XP_006183259.1|
chr10	31479151	31479970	0.2563	0.6924	-0.4361	-129.047	Hypo	ENSSSCG00000010962	+	Intron	FRMD3|gi|560913984|ref|XP_006183259.1|
chr10	31480478	31480594	0.0811	0.5591	-0.478	-22.422	Hypo	ENSSSCG00000010962	+	Intron	FRMD3|gi|560913984|ref|XP_006183259.1|
chr10	31495777	31495863	0.5072	0.8696	-0.3623	-40.8646	Hypo	ENSSSCG00000010962	+	Intron	FRMD3|gi|560913984|ref|XP_006183259.1|
chr10	31509495	31509594	0.4838	0.8332	-0.3494	-50.3012	Hypo	ENSSSCG00000010962	+	Intron	FRMD3|gi|560913984|ref|XP_006183259.1|
chr10	31517197	31517487	0.3902	0.9283	-0.5381	-84.7467	Hypo	ENSSSCG00000010962	+	Intron	FRMD3|gi|560913984|ref|XP_006183259.1|
chr10	31522611	31522828	0.4015	0.9022	-0.5007	-38.2877	Hypo	ENSSSCG00000010962	+	Intron	FRMD3|gi|560913984|ref|XP_006183259.1|
chr10	31524453	31524700	0.2114	0.8316	-0.6201	-77.9934	Hypo	ENSSSCG00000010962	+	Intron	FRMD3|gi|560913984|ref|XP_006183259.1|
chr10	31535258	31535463	0.4881	0.9604	-0.4723	-30.3349	Hypo	ENSSSCG00000010962	+	Intron	FRMD3|gi|560913984|ref|XP_006183259.1|
chr10	31592766	31593031	0.2114	0.8041	-0.5927	-35.2691	Hypo	ENSSSCG00000010962	+	Intron	FRMD3|gi|560913984|ref|XP_006183259.1|
chr10	3163313	3163520	0.1481	0.6529	-0.5048	-53.0436	Hypo	ENSSSCG00000010809	+	Intron	BRINP3|gi|545851921|ref|XP_005667971.1|
chr10	31633399	31633716	0.4085	0.8117	-0.4031	-83.2675	Hypo	ENSSSCG00000010962	+	Intron	FRMD3|gi|560913984|ref|XP_006183259.1|
chr10	31675141	31675211	0.5481	0.9329	-0.3848	-41.8935	Hypo	ENSSSCG00000010962	+	Intron	FRMD3|gi|560913984|ref|XP_006183259.1|
chr10	31675141	31675211	0.5481	0.9329	-0.3848	-41.8935	Hypo	ENSSSCG00000010962	+	Intron	FRMD3|gi|560913984|ref|XP_006183259.1|
chr10	31676348	31676554	0.3185	0.8447	-0.5262	-56.4423	Hypo	ENSSSCG00000010962	+	Intron	FRMD3|gi|560913984|ref|XP_006183259.1|
chr10	31676348	31676554	0.3185	0.8447	-0.5262	-56.4423	Hypo	ENSSSCG00000010962	+	Intron	FRMD3|gi|560913984|ref|XP_006183259.1|
chr10	31681673	31681749	0.5818	0.9673	-0.3855	-28.9406	Hypo	ENSSSCG00000010962	+	Intron	FRMD3|gi|560913984|ref|XP_006183259.1|
chr10	31684056	31684393	0.4363	0.8866	-0.4504	-84.5392	Hypo	ENSSSCG00000010962	+	Intron	FRMD3|gi|560913984|ref|XP_006183259.1|
chr10	3182154	3182305	0.027	0.6097	-0.5827	-48.8448	Hypo	ENSSSCG00000010809	+	Intron	BRINP3|gi|545851921|ref|XP_005667971.1|
chr10	3185685	3186006	0.0615	0.5146	-0.4531	-93.7021	Hypo	ENSSSCG00000010809	+	Intron	BRINP3|gi|545851921|ref|XP_005667971.1|
chr10	31936978	31937062	0.5971	0.9029	-0.3059	-64.4842	Hypo	ENSSSCG00000040707	+	Intron	RASEF|gi|466035124|ref|XP_004275169.1|
chr10	31944256	31944416	0.4847	0.8339	-0.3492	-67.9282	Hypo	ENSSSCG00000040707	+	Intron	RASEF|gi|466035124|ref|XP_004275169.1|
chr10	31945935	31946337	0.3663	0.8117	-0.4454	-117.982	Hypo	ENSSSCG00000040707	+	Intron	RASEF|gi|466035124|ref|XP_004275169.1|
chr10	31975891	31976014	0.4551	0.9248	-0.4697	-37.6719	Hypo	ENSSSCG00000040707	+	Intron	RASEF|gi|466035124|ref|XP_004275169.1|
chr10	31996425	31996518	0.4828	0.8727	-0.3899	-51.719	Hypo	ENSSSCG00000040707	+	Intron	RASEF|gi|466035124|ref|XP_004275169.1|
chr10	31999125	31999343	0.0422	0.7282	-0.6861	-30.6457	Hypo	ENSSSCG00000040707	+	Intron	RASEF|gi|466035124|ref|XP_004275169.1|
chr10	32000285	32000411	0.2609	0.7531	-0.4922	-33.15	Hypo	ENSSSCG00000040707	+	Intron	RASEF|gi|466035124|ref|XP_004275169.1|
chr10	32001169	32001657	0.4343	0.8989	-0.4646	-106.192	Hypo	ENSSSCG00000040707	+	Intron	RASEF|gi|466035124|ref|XP_004275169.1|
chr10	32110142	32110655	0.3176	0.8415	-0.5239	-167.937	Hypo	ENSSSCG00000010966	+	UTR5	CCL19|gi|281427376|ref|NP_001163987.1|
chr10	32110142	32110655	0.3176	0.8415	-0.5239	-167.937	Hypo	ENSSSCG00000010966	+	Exon	CCL19|gi|281427376|ref|NP_001163987.1|
chr10	32110142	32110655	0.3176	0.8415	-0.5239	-167.937	Hypo	ENSSSCG00000010966	+	Intron	CCL19|gi|281427376|ref|NP_001163987.1|
chr10	32137842	32138112	0.0408	0.5912	-0.5503	-61.347	Hypo	ENSSSCG00000010968	-	Intron	IL11RA|gi|927185800|ref|XP_003130718.4|
chr10	32137842	32138112	0.0408	0.5912	-0.5503	-61.347	Hypo	ENSSSCG00000010968	-	UTR3	IL11RA|gi|927185800|ref|XP_003130718.4|
chr10	32137842	32138112	0.0408	0.5912	-0.5503	-61.347	Hypo	ENSSSCG00000010968	-	Exon	IL11RA|gi|927185800|ref|XP_003130718.4|
chr10	32137842	32138112	0.0408	0.5912	-0.5503	-61.347	Hypo	ENSSSCG00000010967	+	Promoter	CCL27|gi|927185796|ref|XP_013835613.1|
chr10	32177438	32177520	0.662	0.2976	0.3644	66.5831	Hyper	ENSSSCG00000010974	+	Intron	CNTFR|gi|335296388|ref|XP_003130720.2|
chr10	32177438	32177520	0.662	0.2976	0.3644	66.5831	Hyper	chr10:32177061:32177982|CGI	+	CGI	NA
chr10	32177438	32177520	0.662	0.2976	0.3644	66.5831	Hyper	ENSSSCG00000010971	+	Exon	ARID3C|gi|311265547|ref|XP_003130719.1|
chr10	32177438	32177520	0.662	0.2976	0.3644	66.5831	Hyper	ENSSSCG00000010971	+	Intron	ARID3C|gi|311265547|ref|XP_003130719.1|
chr10	32210358	32211093	0.1181	0.4662	-0.348	-484.09	Hypo	ENSSSCG00000010974	+	Intron	CNTFR|gi|335296388|ref|XP_003130720.2|
chr10	32210358	32211093	0.1181	0.4662	-0.348	-484.09	Hypo	ENSSSCG00000010974	+	Promoter	CNTFR|gi|335296388|ref|XP_003130720.2|
chr10	32210358	32211093	0.1181	0.4662	-0.348	-484.09	Hypo	chr10:32209591:32212826|CGI	+	CGI	NA
chr10	32210358	32211093	0.1181	0.4662	-0.348	-484.09	Hypo	ENSSSCG00000010974	+	Exon	CNTFR|gi|335296388|ref|XP_003130720.2|
chr10	32210358	32211093	0.1181	0.4662	-0.348	-484.09	Hypo	ENSSSCG00000010974	+	UTR5	CNTFR|gi|335296388|ref|XP_003130720.2|
chr10	32377224	32377636	0.2297	0.9032	-0.6735	-138.546	Hypo	ENSSSCG00000035455	+	Intron	FAM219A|gi|767954684|ref|XP_011516100.1|
chr10	3241776	3242078	0.2344	0.7029	-0.4685	-33.6299	Hypo	ENSSSCG00000010809	+	Intron	BRINP3|gi|545851921|ref|XP_005667971.1|
chr10	32506038	32506198	0.259	0.7877	-0.5287	-25.8212	Hypo	ENSSSCG00000010984	+	Intron	KIF24|gi|927185916|ref|XP_013835625.1|
chr10	32506038	32506198	0.259	0.7877	-0.5287	-25.8212	Hypo	ENSSSCG00000010984	+	Promoter	KIF24|gi|927185916|ref|XP_013835625.1|
chr10	32512133	32512198	0.3769	0.9219	-0.5449	-26.2283	Hypo	ENSSSCG00000010984	+	Intron	KIF24|gi|927185916|ref|XP_013835625.1|
chr10	32572495	32572700	0.4577	0.9638	-0.5061	-41.315	Hypo	ENSSSCG00000021761	-	Intron	UBAP1|gi|392513708|ref|NP_001254770.1|
chr10	32572495	32572700	0.4577	0.9638	-0.5061	-41.315	Hypo	ENSSSCG00000021761	-	Intron	UBAP1|gi|392513708|ref|NP_001254770.1|
chr10	32757201	32757694	0.3078	0.744	-0.4361	-130.065	Hypo	ENSSSCG00000010987	+	Intron	UBAP2|gi|926699760|ref|XP_013821594.1|
chr10	32757201	32757694	0.3078	0.744	-0.4361	-130.065	Hypo	ENSSSCG00000010987	+	Intron	UBAP2|gi|926699760|ref|XP_013821594.1|
chr10	32763145	32763222	0.1963	0.6004	-0.4041	-62.9364	Hypo	ENSSSCG00000010987	+	Intron	UBAP2|gi|926699760|ref|XP_013821594.1|
chr10	32763145	32763222	0.1963	0.6004	-0.4041	-62.9364	Hypo	ENSSSCG00000010987	+	Intron	UBAP2|gi|926699760|ref|XP_013821594.1|
chr10	32784750	32784825	0.6245	0.9411	-0.3166	-48.1602	Hypo	ENSSSCG00000010987	+	Intron	UBAP2|gi|926699760|ref|XP_013821594.1|
chr10	32784750	32784825	0.6245	0.9411	-0.3166	-48.1602	Hypo	ENSSSCG00000010987	+	Intron	UBAP2|gi|926699760|ref|XP_013821594.1|
chr10	32933141	32933507	0.0225	0.9918	-0.9693	-124.62	Hypo	ENSSSCG00000034725	-	Intron	UBE2R2|gi|507647761|ref|XP_004631972.1|
chr10	32969576	32969689	0.2495	0.8806	-0.6311	-30.0233	Hypo	ENSSSCG00000034725	-	Intron	UBE2R2|gi|507647761|ref|XP_004631972.1|
chr10	32973249	32973481	0.571	0.9586	-0.3876	-65.4867	Hypo	ENSSSCG00000034725	-	Intron	UBE2R2|gi|507647761|ref|XP_004631972.1|
chr10	32976346	32976424	0.3306	0.8055	-0.475	-22.2039	Hypo	ENSSSCG00000034725	-	Intron	UBE2R2|gi|507647761|ref|XP_004631972.1|
chr10	3297897	3298144	0.1948	0.7473	-0.5525	-41.4205	Hypo	ENSSSCG00000010809	+	Intron	BRINP3|gi|545851921|ref|XP_005667971.1|
chr10	32995284	32995504	0.5355	0.9443	-0.4088	-48.0333	Hypo	ENSSSCG00000034725	-	Intron	UBE2R2|gi|507647761|ref|XP_004631972.1|
chr10	32996961	32997025	0.4235	0.9907	-0.5673	-30.7671	Hypo	ENSSSCG00000034725	-	Intron	UBE2R2|gi|507647761|ref|XP_004631972.1|
chr10	33011776	33012117	0.0237	0.637	-0.6134	-51.8471	Hypo	ENSSSCG00000034725	-	Intron	UBE2R2|gi|507647761|ref|XP_004631972.1|
chr10	33098681	33098960	0.2733	0.769	-0.4958	-132.624	Hypo	ENSSSCG00000010992	+	Promoter	NA|gi|164664464|ref|NP_001106909.1|
chr10	33098681	33098960	0.2733	0.769	-0.4958	-132.624	Hypo	ENSSSCG00000010992	+	Exon	NA|gi|164664464|ref|NP_001106909.1|
chr10	33098681	33098960	0.2733	0.769	-0.4958	-132.624	Hypo	ENSSSCG00000010992	+	UTR5	NA|gi|164664464|ref|NP_001106909.1|
chr10	33098681	33098960	0.2733	0.769	-0.4958	-132.624	Hypo	ENSSSCG00000010992	+	Intron	NA|gi|164664464|ref|NP_001106909.1|
chr10	33098681	33098960	0.2733	0.769	-0.4958	-132.624	Hypo	ENSSSCG00000010992	+	Intron	NA|gi|164664464|ref|NP_001106909.1|
chr10	33152214	33152436	0.5503	0.9373	-0.387	-33.7005	Hypo	ENSSSCG00000010994	-	Intron	NFX1|gi|593731867|ref|XP_007111467.1|
chr10	33157563	33157917	0.0339	0.4622	-0.4283	-58.6927	Hypo	ENSSSCG00000010994	-	Intron	NFX1|gi|593731867|ref|XP_007111467.1|
chr10	3322130	3323306	0.0665	0.5944	-0.5279	-55.2591	Hypo	ENSSSCG00000010809	+	Intron	BRINP3|gi|545851921|ref|XP_005667971.1|
chr10	3336314	3336561	0.3262	0.8699	-0.5437	-42.3659	Hypo	ENSSSCG00000010809	+	Intron	BRINP3|gi|545851921|ref|XP_005667971.1|
chr10	33398594	33398983	0.0366	0.6425	-0.606	-157.621	Hypo	ENSSSCG00000010999	+	Promoter	SMU1|gi|84370185|ref|NP_001033662.1|
chr10	33398594	33398983	0.0366	0.6425	-0.606	-157.621	Hypo	ENSSSCG00000010999	+	Promoter	SMU1|gi|84370185|ref|NP_001033662.1|
chr10	33422536	33423054	0.1437	0.7653	-0.6217	-91.1448	Hypo	ENSSSCG00000010999	+	Intron	SMU1|gi|84370185|ref|NP_001033662.1|
chr10	33443842	33444227	0.3086	0.8634	-0.5548	-40.2429	Hypo	ENSSSCG00000011000	-	Intron	DNAJA1|gi|4504511|ref|NP_001530.1|
chr10	33443842	33444227	0.3086	0.8634	-0.5548	-40.2429	Hypo	ENSSSCG00000011001	+	Promoter	APTX|gi|47523366|ref|NP_998899.1|
chr10	33443842	33444227	0.3086	0.8634	-0.5548	-40.2429	Hypo	ENSSSCG00000011000	-	Exon	DNAJA1|gi|4504511|ref|NP_001530.1|
chr10	33443842	33444227	0.3086	0.8634	-0.5548	-40.2429	Hypo	ENSSSCG00000011000	-	Intron	DNAJA1|gi|4504511|ref|NP_001530.1|
chr10	33667897	33669070	0.1346	0.6586	-0.5239	-199.854	Hypo	ENSSSCG00000011002	-	UTR3	TMEM215|gi|311265608|ref|XP_003130731.1|
chr10	33667897	33669070	0.1346	0.6586	-0.5239	-199.854	Hypo	ENSSSCG00000011002	-	Exon	TMEM215|gi|311265608|ref|XP_003130731.1|
chr10	33850326	33850541	0.1032	0.531	-0.4278	-37.8546	Hypo	ENSSSCG00000011003	+	Intron	NA|gi|113205666|ref|NP_001038019.1|
chr10	33851276	33851701	0.4023	0.8989	-0.4966	-89.1363	Hypo	ENSSSCG00000011003	+	Intron	NA|gi|113205666|ref|NP_001038019.1|
chr10	33851276	33851701	0.4023	0.8989	-0.4966	-89.1363	Hypo	ENSSSCG00000011003	+	Exon	NA|gi|113205666|ref|NP_001038019.1|
chr10	33851276	33851701	0.4023	0.8989	-0.4966	-89.1363	Hypo	ENSSSCG00000011003	+	Intron	NA|gi|113205666|ref|NP_001038019.1|
chr10	33886472	33886751	0.2434	0.8578	-0.6144	-68.785	Hypo	ENSSSCG00000030408	+	Intron	DDX58|gi|157272171|gb|ABV26717.1|
chr10	33886472	33886751	0.2434	0.8578	-0.6144	-68.785	Hypo	ENSSSCG00000030408	+	Intron	DDX58|gi|157272171|gb|ABV26717.1|
chr10	33895881	33895996	0.3405	0.9212	-0.5807	-28.8234	Hypo	ENSSSCG00000030408	+	Intron	DDX58|gi|157272171|gb|ABV26717.1|
chr10	33895881	33895996	0.3405	0.9212	-0.5807	-28.8234	Hypo	ENSSSCG00000030408	+	Intron	DDX58|gi|157272171|gb|ABV26717.1|
chr10	33961462	33961649	0.0544	0.4297	-0.3753	-59.0223	Hypo	ENSSSCG00000030408	+	Intron	DDX58|gi|157272171|gb|ABV26717.1|
chr10	33961462	33961649	0.0544	0.4297	-0.3753	-59.0223	Hypo	ENSSSCG00000023807	-	Intron	ACO1|gi|335296435|ref|XP_003357777.1|
chr10	33961462	33961649	0.0544	0.4297	-0.3753	-59.0223	Hypo	ENSSSCG00000023807	-	Exon	ACO1|gi|335296435|ref|XP_003357777.1|
chr10	33981605	33981656	0.246	0.9391	-0.6931	-91.6758	Hypo	ENSSSCG00000023807	-	Intron	ACO1|gi|335296435|ref|XP_003357777.1|
chr10	33996708	33996962	0.1487	0.5936	-0.4449	-70.1909	Hypo	ENSSSCG00000023807	-	Intron	ACO1|gi|335296435|ref|XP_003357777.1|
chr10	34000376	34000690	0.0483	0.5481	-0.4998	-150.595	Hypo	ENSSSCG00000023807	-	Intron	ACO1|gi|335296435|ref|XP_003357777.1|
chr10	35517720	35518099	0.0757	0.5534	-0.4777	-28.4367	Hypo	ENSSSCG00000032000	+	Intron	NA|.
chr10	35561971	35562098	0.0778	0.6919	-0.6141	-31.3284	Hypo	ENSSSCG00000032000	+	Intron	NA|.
chr10	35570964	35571190	0.3959	0.8146	-0.4187	-81.8435	Hypo	ENSSSCG00000032000	+	Intron	NA|.
chr10	35593468	35593643	0.1478	0.6827	-0.5349	-25.0233	Hypo	ENSSSCG00000032000	+	Intron	NA|.
chr10	35597905	35598177	0.2641	0.6563	-0.3922	-75.761	Hypo	ENSSSCG00000032000	+	Intron	NA|.
chr10	35663664	35664126	0.3529	0.9101	-0.5572	-26.6916	Hypo	ENSSSCG00000032000	+	Intron	NA|.
chr10	35705834	35705966	0.0419	0.4945	-0.4526	-24.6851	Hypo	ENSSSCG00000032000	+	Intron	NA|.
chr10	37802742	37802838	0.5937	0.8472	-0.2534	-76.1056	Hypo	chr10:37802742:37802958|CGI	+	CGI	NA
chr10	38028044	38028874	0.3002	0.7316	-0.4314	-245.073	Hypo	ENSSSCG00000033151	+	Exon	LINGO2|gi|311265620|ref|XP_003130742.1|
chr10	38244617	38245049	0.4314	0.7966	-0.3652	-178.81	Hypo	ENSSSCG00000032101	-	Intron	NA|.
chr10	38244617	38245049	0.4314	0.7966	-0.3652	-178.81	Hypo	ENSSSCG00000032101	-	Exon	NA|.
chr10	38275841	38276111	0.3281	0.7758	-0.4477	-85.3763	Hypo	ENSSSCG00000032101	-	Intron	NA|.
chr10	38280091	38280546	0.2865	0.7312	-0.4446	-105.702	Hypo	ENSSSCG00000032101	-	Intron	NA|.
chr10	38283646	38283729	0.5843	0.9177	-0.3334	-50.5963	Hypo	ENSSSCG00000032101	-	Intron	NA|.
chr10	38286018	38286268	0.2432	0.7247	-0.4815	-47.4425	Hypo	ENSSSCG00000032101	-	Intron	NA|.
chr10	38292202	38292347	0.3175	0.6646	-0.3471	-69.5311	Hypo	ENSSSCG00000032101	-	Intron	NA|.
chr10	38406996	38407178	0.4066	0.9511	-0.5445	-46.5407	Hypo	ENSSSCG00000011010	+	Intron	C9orf72|gi|311265622|ref|XP_003130743.1|
chr10	38450656	38451071	0.3318	0.8612	-0.5294	-219.416	Hypo	ENSSSCG00000038811	+	Intron	MOB3B|gi|114051049|ref|NP_001039956.1|
chr10	38558988	38559144	0.6084	0.9192	-0.3108	-113.216	Hypo	ENSSSCG00000038811	+	Intron	MOB3B|gi|114051049|ref|NP_001039956.1|
chr10	38613070	38613157	0.5023	0.8616	-0.3593	-25.8402	Hypo	ENSSSCG00000038811	+	Intron	MOB3B|gi|114051049|ref|NP_001039956.1|
chr10	38834136	38834370	0.447	0.971	-0.524	-27.8103	Hypo	ENSSSCG00000026552	-	UTR3	MFSD14B|gi|343432631|ref|NP_001230329.1|
chr10	38834136	38834370	0.447	0.971	-0.524	-27.8103	Hypo	ENSSSCG00000026552	-	Exon	MFSD14B|gi|343432631|ref|NP_001230329.1|
chr10	38844207	38845401	0.2383	0.8325	-0.5942	-189.869	Hypo	ENSSSCG00000026552	-	Intron	MFSD14B|gi|343432631|ref|NP_001230329.1|
chr10	38884913	38885356	0.5248	0.9462	-0.4213	-44.8342	Hypo	ENSSSCG00000026552	-	Intron	MFSD14B|gi|343432631|ref|NP_001230329.1|
chr10	38968415	38969540	0.2462	0.9106	-0.6644	-117.623	Hypo	ENSSSCG00000036524	-	Intron	NA|.
chr10	38968415	38969540	0.2462	0.9106	-0.6644	-117.623	Hypo	ENSSSCG00000028655	+	Promoter	NA|gi|472396545|ref|XP_004417497.1|
chr10	38972016	38973133	0.2534	0.8402	-0.5868	-115.372	Hypo	ENSSSCG00000036524	-	Promoter	NA|.
chr10	38972016	38973133	0.2534	0.8402	-0.5868	-115.372	Hypo	ENSSSCG00000028655	+	Intron	NA|gi|472396545|ref|XP_004417497.1|
chr10	38976803	38977001	0.3311	0.8898	-0.5587	-24.697	Hypo	ENSSSCG00000028655	+	Intron	NA|gi|472396545|ref|XP_004417497.1|
chr10	38983208	38984030	0.189	0.8963	-0.7073	-174.667	Hypo	ENSSSCG00000028655	+	Intron	NA|gi|472396545|ref|XP_004417497.1|
chr10	38993150	38993591	0.0538	0.8187	-0.7649	-117.8	Hypo	ENSSSCG00000028655	+	Intron	NA|gi|472396545|ref|XP_004417497.1|
chr10	38995497	38996203	0.1974	0.9064	-0.709	-115.168	Hypo	ENSSSCG00000028655	+	Intron	NA|gi|472396545|ref|XP_004417497.1|
chr10	39001434	39002370	0.1441	0.8613	-0.7172	-110.857	Hypo	ENSSSCG00000028655	+	Exon	NA|gi|472396545|ref|XP_004417497.1|
chr10	39001434	39002370	0.1441	0.8613	-0.7172	-110.857	Hypo	ENSSSCG00000028655	+	UTR3	NA|gi|472396545|ref|XP_004417497.1|
chr10	39002929	39003299	0.5329	0.9444	-0.4115	-75.9602	Hypo	ENSSSCG00000028655	+	Exon	NA|gi|472396545|ref|XP_004417497.1|
chr10	39002929	39003299	0.5329	0.9444	-0.4115	-75.9602	Hypo	ENSSSCG00000028655	+	UTR3	NA|gi|472396545|ref|XP_004417497.1|
chr10	39105882	39106404	0.3047	0.9181	-0.6134	-339.547	Hypo	ENSSSCG00000029783	-	Intron	MKX|gi|300796015|ref|NP_001179463.1|
chr10	39123927	39124582	0.1759	0.6865	-0.5106	-276.18	Hypo	ENSSSCG00000029783	-	Intron	MKX|gi|300796015|ref|NP_001179463.1|
chr10	39143156	39143946	0.1657	0.7887	-0.6229	-134.038	Hypo	ENSSSCG00000029783	-	Intron	MKX|gi|300796015|ref|NP_001179463.1|
chr10	39152290	39153113	0.1162	0.6842	-0.5679	-325.467	Hypo	ENSSSCG00000029783	-	Intron	MKX|gi|300796015|ref|NP_001179463.1|
chr10	39165750	39167248	0.3866	0.9255	-0.539	-512.251	Hypo	ENSSSCG00000029783	-	Intron	MKX|gi|300796015|ref|NP_001179463.1|
chr10	39276560	39276669	0.3879	0.8654	-0.4775	-37.5842	Hypo	ENSSSCG00000011069	-	UTR3	ARMC4|gi|545853584|ref|XP_005656871.1|
chr10	39276560	39276669	0.3879	0.8654	-0.4775	-37.5842	Hypo	ENSSSCG00000011069	-	Exon	ARMC4|gi|545853584|ref|XP_005656871.1|
chr10	39276560	39276669	0.3879	0.8654	-0.4775	-37.5842	Hypo	ENSSSCG00000011069	-	UTR3	ARMC4|gi|545853584|ref|XP_005656871.1|
chr10	39276560	39276669	0.3879	0.8654	-0.4775	-37.5842	Hypo	ENSSSCG00000011069	-	Exon	ARMC4|gi|545853584|ref|XP_005656871.1|
chr10	39286195	39286672	0.4166	0.8128	-0.3962	-133.349	Hypo	ENSSSCG00000011069	-	Intron	ARMC4|gi|545853584|ref|XP_005656871.1|
chr10	39301754	39301928	0.4165	0.9036	-0.4871	-65.565	Hypo	ENSSSCG00000011069	-	Intron	ARMC4|gi|545853584|ref|XP_005656871.1|
chr10	39329828	39330094	0.1794	0.677	-0.4976	-48.1057	Hypo	ENSSSCG00000011069	-	Intron	ARMC4|gi|545853584|ref|XP_005656871.1|
chr10	39353358	39353441	0.0949	0.8751	-0.7802	-44.0503	Hypo	ENSSSCG00000011069	-	Intron	ARMC4|gi|545853584|ref|XP_005656871.1|
chr10	39376638	39377046	0.4258	0.9406	-0.5148	-84.0557	Hypo	ENSSSCG00000011069	-	Intron	ARMC4|gi|545853584|ref|XP_005656871.1|
chr10	39376638	39377046	0.4258	0.9406	-0.5148	-84.0557	Hypo	ENSSSCG00000011069	-	Intron	ARMC4|gi|545853584|ref|XP_005656871.1|
chr10	39397759	39398136	0.118	0.7897	-0.6717	-313.368	Hypo	ENSSSCG00000011069	-	Intron	ARMC4|gi|545853584|ref|XP_005656871.1|
chr10	39397759	39398136	0.118	0.7897	-0.6717	-313.368	Hypo	ENSSSCG00000011069	-	Exon	ARMC4|gi|545853584|ref|XP_005656871.1|
chr10	39397759	39398136	0.118	0.7897	-0.6717	-313.368	Hypo	ENSSSCG00000011069	-	Intron	ARMC4|gi|545853584|ref|XP_005656871.1|
chr10	39450682	39450856	0.4629	0.8891	-0.4262	-59.7126	Hypo	ENSSSCG00000011069	-	Intron	ARMC4|gi|545853584|ref|XP_005656871.1|
chr10	39554397	39554497	0.3942	0.7069	-0.3127	-51.4393	Hypo	ENSSSCG00000011070	-	Intron	MPP7|gi|927186597|ref|XP_013845181.1|
chr10	39554556	39554642	0.3659	0.7275	-0.3616	-43.2771	Hypo	ENSSSCG00000011070	-	Intron	MPP7|gi|927186597|ref|XP_013845181.1|
chr10	39589352	39589408	0.398	0.8204	-0.4225	-30.2256	Hypo	ENSSSCG00000011070	-	Intron	MPP7|gi|927186597|ref|XP_013845181.1|
chr10	39589352	39589408	0.398	0.8204	-0.4225	-30.2256	Hypo	ENSSSCG00000011070	-	Intron	MPP7|gi|927186597|ref|XP_013845181.1|
chr10	39595947	39596159	0.2914	0.7724	-0.481	-77.4171	Hypo	ENSSSCG00000011070	-	Intron	MPP7|gi|927186597|ref|XP_013845181.1|
chr10	39595947	39596159	0.2914	0.7724	-0.481	-77.4171	Hypo	ENSSSCG00000011070	-	Intron	MPP7|gi|927186597|ref|XP_013845181.1|
chr10	39603475	39604069	0.0613	0.7451	-0.6838	-190.3	Hypo	ENSSSCG00000011070	-	Intron	MPP7|gi|927186597|ref|XP_013845181.1|
chr10	39603475	39604069	0.0613	0.7451	-0.6838	-190.3	Hypo	ENSSSCG00000011070	-	Intron	MPP7|gi|927186597|ref|XP_013845181.1|
chr10	39637756	39637906	0.1907	0.7863	-0.5956	-45.0975	Hypo	ENSSSCG00000011070	-	Intron	MPP7|gi|927186597|ref|XP_013845181.1|
chr10	39637756	39637906	0.1907	0.7863	-0.5956	-45.0975	Hypo	ENSSSCG00000011070	-	Intron	MPP7|gi|927186597|ref|XP_013845181.1|
chr10	39637756	39637906	0.1907	0.7863	-0.5956	-45.0975	Hypo	ENSSSCG00000011070	-	Intron	MPP7|gi|927186597|ref|XP_013845181.1|
chr10	39687708	39687950	0.2388	0.6993	-0.4605	-50.867	Hypo	ENSSSCG00000011070	-	Intron	MPP7|gi|927186597|ref|XP_013845181.1|
chr10	39687708	39687950	0.2388	0.6993	-0.4605	-50.867	Hypo	ENSSSCG00000011070	-	Intron	MPP7|gi|927186597|ref|XP_013845181.1|
chr10	39687708	39687950	0.2388	0.6993	-0.4605	-50.867	Hypo	ENSSSCG00000011070	-	Intron	MPP7|gi|927186597|ref|XP_013845181.1|
chr10	39712446	39712706	0.4538	0.8567	-0.4028	-93.3495	Hypo	ENSSSCG00000011070	-	Intron	MPP7|gi|927186597|ref|XP_013845181.1|
chr10	39741545	39741821	0.2982	0.7983	-0.5	-66.5313	Hypo	ENSSSCG00000011070	-	Intron	MPP7|gi|927186597|ref|XP_013845181.1|
chr10	39742113	39742519	0.4528	0.8709	-0.4181	-146.859	Hypo	ENSSSCG00000011070	-	Intron	MPP7|gi|927186597|ref|XP_013845181.1|
chr10	39743748	39744802	0.0296	0.6881	-0.6586	-202.179	Hypo	ENSSSCG00000011070	-	Intron	MPP7|gi|927186597|ref|XP_013845181.1|
chr10	39755965	39756527	0.2541	0.7994	-0.5453	-108.197	Hypo	ENSSSCG00000011070	-	Intron	MPP7|gi|927186597|ref|XP_013845181.1|
chr10	39879536	39879745	0.1252	0.5769	-0.4517	-50.6444	Hypo	ENSSSCG00000040101	+	Intron	NA|.
chr10	39940400	39940619	0.4225	0.894	-0.4715	-66.6691	Hypo	ENSSSCG00000011013	+	Intron	WAC|gi|927186102|ref|XP_003130752.4|
chr10	39954103	39954288	0.4193	0.9348	-0.5155	-43.6974	Hypo	ENSSSCG00000011013	+	Intron	WAC|gi|927186102|ref|XP_003130752.4|
chr10	39965508	39965865	0.2023	0.9666	-0.7642	-135.014	Hypo	ENSSSCG00000011013	+	Intron	WAC|gi|927186102|ref|XP_003130752.4|
chr10	39992791	39993019	0.216	0.9278	-0.7118	-60.1765	Hypo	ENSSSCG00000011013	+	Intron	WAC|gi|927186102|ref|XP_003130752.4|
chr10	39992791	39993019	0.216	0.9278	-0.7118	-60.1765	Hypo	ENSSSCG00000011013	+	Intron	WAC|gi|927186102|ref|XP_003130752.4|
chr10	40002543	40002730	0.454	0.9006	-0.4465	-49.3089	Hypo	ENSSSCG00000011013	+	Intron	WAC|gi|927186102|ref|XP_003130752.4|
chr10	40002543	40002730	0.454	0.9006	-0.4465	-49.3089	Hypo	ENSSSCG00000011013	+	Intron	WAC|gi|927186102|ref|XP_003130752.4|
chr10	40005197	40005304	0.4274	0.8642	-0.4368	-33.7223	Hypo	ENSSSCG00000011013	+	Intron	WAC|gi|927186102|ref|XP_003130752.4|
chr10	40005197	40005304	0.4274	0.8642	-0.4368	-33.7223	Hypo	ENSSSCG00000011013	+	Intron	WAC|gi|927186102|ref|XP_003130752.4|
chr10	40012255	40012667	0.3419	0.9698	-0.6279	-43.2269	Hypo	ENSSSCG00000011013	+	Intron	WAC|gi|927186102|ref|XP_003130752.4|
chr10	40264580	40264837	0.4582	0.7487	-0.2905	-240.863	Hypo	chr10:40264580:40264838|CGI	+	CGI	NA
chr10	40413047	40413150	0.2619	0.6661	-0.4042	-34.7224	Hypo	ENSSSCG00000040128	+	Promoter	NA|gi|296480018|tpg|DAA22133.1|
chr10	40713759	40714609	0.0658	0.6136	-0.5478	-280.012	Hypo	ENSSSCG00000020705	-	UTR3	MAP3K8|gi|927186127|ref|XP_013835663.1|
chr10	40713759	40714609	0.0658	0.6136	-0.5478	-280.012	Hypo	ENSSSCG00000020705	-	Exon	MAP3K8|gi|927186127|ref|XP_013835663.1|
chr10	40713759	40714609	0.0658	0.6136	-0.5478	-280.012	Hypo	ENSSSCG00000020705	-	UTR3	MAP3K8|gi|927186127|ref|XP_013835663.1|
chr10	40713759	40714609	0.0658	0.6136	-0.5478	-280.012	Hypo	ENSSSCG00000020705	-	Exon	MAP3K8|gi|927186127|ref|XP_013835663.1|
chr10	40713759	40714609	0.0658	0.6136	-0.5478	-280.012	Hypo	ENSSSCG00000020705	-	UTR3	MAP3K8|gi|927186127|ref|XP_013835663.1|
chr10	40713759	40714609	0.0658	0.6136	-0.5478	-280.012	Hypo	ENSSSCG00000020705	-	Exon	MAP3K8|gi|927186127|ref|XP_013835663.1|
chr10	40721520	40721638	0.6821	0.9737	-0.2916	-70.009	Hypo	ENSSSCG00000020705	-	Intron	MAP3K8|gi|927186127|ref|XP_013835663.1|
chr10	40762958	40763076	0.1384	0.6929	-0.5545	-24.109	Hypo	ENSSSCG00000011018	+	Promoter	MTPAP|gi|952009210|ref|NP_001304011.1|
chr10	40765427	40765677	0.228	0.6347	-0.4067	-66.3508	Hypo	ENSSSCG00000011018	+	Intron	MTPAP|gi|952009210|ref|NP_001304011.1|
chr10	40781843	40782016	0.4572	0.9056	-0.4484	-22.6385	Hypo	ENSSSCG00000011018	+	Intron	MTPAP|gi|952009210|ref|NP_001304011.1|
chr10	40788174	40788347	0.343	0.7785	-0.4355	-46.6977	Hypo	ENSSSCG00000011018	+	Intron	MTPAP|gi|952009210|ref|NP_001304011.1|
chr10	40908856	40909098	0.3875	0.8996	-0.5122	-62.9197	Hypo	ENSSSCG00000015103	+	Promoter	NA|gi|594078954|ref|XP_006063160.1|
chr10	40908856	40909098	0.3875	0.8996	-0.5122	-62.9197	Hypo	ENSSSCG00000011020	+	Promoter	JCAD|gi|350589501|ref|XP_003130754.3|
chr10	40908856	40909098	0.3875	0.8996	-0.5122	-62.9197	Hypo	ENSSSCG00000011020	+	Promoter	JCAD|gi|350589501|ref|XP_003130754.3|
chr10	40917705	40917987	0.1753	0.5246	-0.3494	-137.212	Hypo	ENSSSCG00000011020	+	Intron	JCAD|gi|350589501|ref|XP_003130754.3|
chr10	40917705	40917987	0.1753	0.5246	-0.3494	-137.212	Hypo	ENSSSCG00000011020	+	Intron	JCAD|gi|350589501|ref|XP_003130754.3|
chr10	40927670	40927781	0.4365	0.8879	-0.4514	-27.9775	Hypo	ENSSSCG00000011020	+	Intron	JCAD|gi|350589501|ref|XP_003130754.3|
chr10	40927670	40927781	0.4365	0.8879	-0.4514	-27.9775	Hypo	ENSSSCG00000011020	+	Intron	JCAD|gi|350589501|ref|XP_003130754.3|
chr10	40929668	40929891	0.4014	0.7559	-0.3545	-87.3675	Hypo	ENSSSCG00000011020	+	Intron	JCAD|gi|350589501|ref|XP_003130754.3|
chr10	40929668	40929891	0.4014	0.7559	-0.3545	-87.3675	Hypo	ENSSSCG00000011020	+	Intron	JCAD|gi|350589501|ref|XP_003130754.3|
chr10	40939797	40940031	0.521	0.891	-0.3699	-71.5257	Hypo	ENSSSCG00000011020	+	Intron	JCAD|gi|350589501|ref|XP_003130754.3|
chr10	40939797	40940031	0.521	0.891	-0.3699	-71.5257	Hypo	ENSSSCG00000011020	+	Intron	JCAD|gi|350589501|ref|XP_003130754.3|
chr10	41184018	41184382	0.4996	0.9026	-0.4029	-148.292	Hypo	ENSSSCG00000011022	+	Intron	SVIL|gi|927186175|ref|XP_005668149.2|
chr10	41184018	41184382	0.4996	0.9026	-0.4029	-148.292	Hypo	ENSSSCG00000011022	+	Intron	SVIL|gi|927186175|ref|XP_005668149.2|
chr10	41184018	41184382	0.4996	0.9026	-0.4029	-148.292	Hypo	ENSSSCG00000011022	+	Intron	SVIL|gi|927186175|ref|XP_005668149.2|
chr10	41189076	41189278	0.2999	0.8993	-0.5994	-31.5512	Hypo	ENSSSCG00000011022	+	Intron	SVIL|gi|927186175|ref|XP_005668149.2|
chr10	41189076	41189278	0.2999	0.8993	-0.5994	-31.5512	Hypo	ENSSSCG00000011022	+	Intron	SVIL|gi|927186175|ref|XP_005668149.2|
chr10	41189076	41189278	0.2999	0.8993	-0.5994	-31.5512	Hypo	ENSSSCG00000011022	+	Intron	SVIL|gi|927186175|ref|XP_005668149.2|
chr10	41194083	41194191	0.4239	0.8551	-0.4312	-26.069	Hypo	ENSSSCG00000011022	+	Intron	SVIL|gi|927186175|ref|XP_005668149.2|
chr10	41194083	41194191	0.4239	0.8551	-0.4312	-26.069	Hypo	ENSSSCG00000011022	+	Intron	SVIL|gi|927186175|ref|XP_005668149.2|
chr10	41194083	41194191	0.4239	0.8551	-0.4312	-26.069	Hypo	ENSSSCG00000011022	+	Intron	SVIL|gi|927186175|ref|XP_005668149.2|
chr10	41194267	41194325	0.5344	0.9015	-0.3671	-23.363	Hypo	ENSSSCG00000011022	+	Intron	SVIL|gi|927186175|ref|XP_005668149.2|
chr10	41194267	41194325	0.5344	0.9015	-0.3671	-23.363	Hypo	ENSSSCG00000011022	+	Intron	SVIL|gi|927186175|ref|XP_005668149.2|
chr10	41194267	41194325	0.5344	0.9015	-0.3671	-23.363	Hypo	ENSSSCG00000011022	+	Intron	SVIL|gi|927186175|ref|XP_005668149.2|
chr10	41202508	41203646	0.2592	0.9046	-0.6453	-91.815	Hypo	ENSSSCG00000011022	+	Intron	SVIL|gi|927186175|ref|XP_005668149.2|
chr10	41202508	41203646	0.2592	0.9046	-0.6453	-91.815	Hypo	ENSSSCG00000011022	+	Intron	SVIL|gi|927186175|ref|XP_005668149.2|
chr10	41202508	41203646	0.2592	0.9046	-0.6453	-91.815	Hypo	ENSSSCG00000011022	+	Intron	SVIL|gi|927186175|ref|XP_005668149.2|
chr10	41204671	41204864	0.5683	0.9614	-0.3931	-115.397	Hypo	ENSSSCG00000011022	+	Intron	SVIL|gi|927186175|ref|XP_005668149.2|
chr10	41204671	41204864	0.5683	0.9614	-0.3931	-115.397	Hypo	ENSSSCG00000011022	+	Intron	SVIL|gi|927186175|ref|XP_005668149.2|
chr10	41204671	41204864	0.5683	0.9614	-0.3931	-115.397	Hypo	ENSSSCG00000011022	+	Intron	SVIL|gi|927186175|ref|XP_005668149.2|
chr10	41205757	41206452	0.4661	0.892	-0.4259	-152.924	Hypo	ENSSSCG00000011022	+	Intron	SVIL|gi|927186175|ref|XP_005668149.2|
chr10	41205757	41206452	0.4661	0.892	-0.4259	-152.924	Hypo	ENSSSCG00000011022	+	Intron	SVIL|gi|927186175|ref|XP_005668149.2|
chr10	41205757	41206452	0.4661	0.892	-0.4259	-152.924	Hypo	ENSSSCG00000011022	+	Intron	SVIL|gi|927186175|ref|XP_005668149.2|
chr10	41207688	41207751	0.5112	0.9311	-0.4199	-28.4043	Hypo	ENSSSCG00000011022	+	Intron	SVIL|gi|927186175|ref|XP_005668149.2|
chr10	41207688	41207751	0.5112	0.9311	-0.4199	-28.4043	Hypo	ENSSSCG00000011022	+	Intron	SVIL|gi|927186175|ref|XP_005668149.2|
chr10	41207688	41207751	0.5112	0.9311	-0.4199	-28.4043	Hypo	ENSSSCG00000011022	+	Intron	SVIL|gi|927186175|ref|XP_005668149.2|
chr10	41209232	41209737	0.2793	0.9195	-0.6403	-59.3679	Hypo	ENSSSCG00000011022	+	Intron	SVIL|gi|927186175|ref|XP_005668149.2|
chr10	41209232	41209737	0.2793	0.9195	-0.6403	-59.3679	Hypo	ENSSSCG00000011022	+	Intron	SVIL|gi|927186175|ref|XP_005668149.2|
chr10	41209232	41209737	0.2793	0.9195	-0.6403	-59.3679	Hypo	ENSSSCG00000011022	+	Intron	SVIL|gi|927186175|ref|XP_005668149.2|
chr10	41211278	41211460	0.6717	0.9307	-0.259	-180.714	Hypo	ENSSSCG00000011022	+	Intron	SVIL|gi|927186175|ref|XP_005668149.2|
chr10	41211278	41211460	0.6717	0.9307	-0.259	-180.714	Hypo	ENSSSCG00000011022	+	Intron	SVIL|gi|927186175|ref|XP_005668149.2|
chr10	41211278	41211460	0.6717	0.9307	-0.259	-180.714	Hypo	ENSSSCG00000011022	+	Intron	SVIL|gi|927186175|ref|XP_005668149.2|
chr10	41219560	41219622	0.5338	0.9075	-0.3737	-45.6887	Hypo	ENSSSCG00000011022	+	Intron	SVIL|gi|927186175|ref|XP_005668149.2|
chr10	41219560	41219622	0.5338	0.9075	-0.3737	-45.6887	Hypo	ENSSSCG00000011022	+	Intron	SVIL|gi|927186175|ref|XP_005668149.2|
chr10	41219560	41219622	0.5338	0.9075	-0.3737	-45.6887	Hypo	ENSSSCG00000011022	+	Intron	SVIL|gi|927186175|ref|XP_005668149.2|
chr10	41220721	41220866	0.4919	0.8548	-0.3629	-44.2591	Hypo	ENSSSCG00000011022	+	Intron	SVIL|gi|927186175|ref|XP_005668149.2|
chr10	41220721	41220866	0.4919	0.8548	-0.3629	-44.2591	Hypo	ENSSSCG00000011022	+	Intron	SVIL|gi|927186175|ref|XP_005668149.2|
chr10	41220721	41220866	0.4919	0.8548	-0.3629	-44.2591	Hypo	ENSSSCG00000011022	+	Intron	SVIL|gi|927186175|ref|XP_005668149.2|
chr10	41222037	41222096	0.5495	0.8765	-0.327	-26.5	Hypo	ENSSSCG00000011022	+	Intron	SVIL|gi|927186175|ref|XP_005668149.2|
chr10	41222037	41222096	0.5495	0.8765	-0.327	-26.5	Hypo	ENSSSCG00000011022	+	Intron	SVIL|gi|927186175|ref|XP_005668149.2|
chr10	41222037	41222096	0.5495	0.8765	-0.327	-26.5	Hypo	ENSSSCG00000011022	+	Intron	SVIL|gi|927186175|ref|XP_005668149.2|
chr10	41226473	41226607	0.5907	0.9086	-0.3179	-86.5742	Hypo	ENSSSCG00000011022	+	Intron	SVIL|gi|927186175|ref|XP_005668149.2|
chr10	41226473	41226607	0.5907	0.9086	-0.3179	-86.5742	Hypo	ENSSSCG00000011022	+	Intron	SVIL|gi|927186175|ref|XP_005668149.2|
chr10	41226473	41226607	0.5907	0.9086	-0.3179	-86.5742	Hypo	ENSSSCG00000011022	+	Intron	SVIL|gi|927186175|ref|XP_005668149.2|
chr10	41228761	41228876	0.5902	0.9272	-0.337	-74.0032	Hypo	ENSSSCG00000011022	+	Intron	SVIL|gi|927186175|ref|XP_005668149.2|
chr10	41228761	41228876	0.5902	0.9272	-0.337	-74.0032	Hypo	ENSSSCG00000011022	+	Intron	SVIL|gi|927186175|ref|XP_005668149.2|
chr10	41228761	41228876	0.5902	0.9272	-0.337	-74.0032	Hypo	ENSSSCG00000011022	+	Intron	SVIL|gi|927186175|ref|XP_005668149.2|
chr10	41229487	41229563	0.5117	0.926	-0.4144	-23.2799	Hypo	ENSSSCG00000011022	+	Intron	SVIL|gi|927186175|ref|XP_005668149.2|
chr10	41232663	41232769	0.369	0.8151	-0.4461	-58.1562	Hypo	ENSSSCG00000011022	+	Intron	SVIL|gi|927186175|ref|XP_005668149.2|
chr10	41236875	41237435	0.502	0.9388	-0.4368	-206.532	Hypo	ENSSSCG00000011022	+	Intron	SVIL|gi|927186175|ref|XP_005668149.2|
chr10	41245877	41245953	0.4432	0.8966	-0.4535	-43.2997	Hypo	ENSSSCG00000011022	+	Intron	SVIL|gi|927186175|ref|XP_005668149.2|
chr10	41249285	41249428	0.527	0.9603	-0.4334	-38.0083	Hypo	ENSSSCG00000011022	+	Intron	SVIL|gi|927186175|ref|XP_005668149.2|
chr10	41251916	41252529	0.429	0.9168	-0.4879	-116.542	Hypo	ENSSSCG00000011022	+	Intron	SVIL|gi|927186175|ref|XP_005668149.2|
chr10	41252700	41252909	0.495	0.9725	-0.4775	-75.6947	Hypo	ENSSSCG00000011022	+	Intron	SVIL|gi|927186175|ref|XP_005668149.2|
chr10	41255767	41256067	0.4482	0.9031	-0.4549	-85.59	Hypo	ENSSSCG00000011022	+	Intron	SVIL|gi|927186175|ref|XP_005668149.2|
chr10	41257661	41257770	0.6515	0.9211	-0.2696	-59.2872	Hypo	ENSSSCG00000011022	+	Intron	SVIL|gi|927186175|ref|XP_005668149.2|
chr10	41258432	41258777	0.3438	0.9515	-0.6077	-80.1823	Hypo	ENSSSCG00000011022	+	Intron	SVIL|gi|927186175|ref|XP_005668149.2|
chr10	41264102	41264192	0.5979	0.938	-0.3401	-30.1126	Hypo	ENSSSCG00000011022	+	Intron	SVIL|gi|927186175|ref|XP_005668149.2|
chr10	41268118	41268296	0.5539	0.8639	-0.31	-48.444	Hypo	ENSSSCG00000011022	+	Intron	SVIL|gi|927186175|ref|XP_005668149.2|
chr10	41269534	41269596	0.6877	0.9761	-0.2885	-37.8792	Hypo	ENSSSCG00000011022	+	Intron	SVIL|gi|927186175|ref|XP_005668149.2|
chr10	41269662	41269822	0.6374	0.9717	-0.3343	-63.9327	Hypo	ENSSSCG00000011022	+	Intron	SVIL|gi|927186175|ref|XP_005668149.2|
chr10	41271491	41271825	0.2761	0.7386	-0.4625	-85.0167	Hypo	ENSSSCG00000011022	+	Intron	SVIL|gi|927186175|ref|XP_005668149.2|
chr10	41272876	41273197	0.6011	0.9313	-0.3303	-136.763	Hypo	ENSSSCG00000011022	+	Intron	SVIL|gi|927186175|ref|XP_005668149.2|
chr10	41276246	41276297	0.5052	0.8647	-0.3595	-27.5134	Hypo	ENSSSCG00000011022	+	Intron	SVIL|gi|927186175|ref|XP_005668149.2|
chr10	41285425	41285476	0.6308	0.9564	-0.3256	-29.5384	Hypo	ENSSSCG00000011022	+	Intron	SVIL|gi|927186175|ref|XP_005668149.2|
chr10	41285425	41285476	0.6308	0.9564	-0.3256	-29.5384	Hypo	ENSSSCG00000011022	+	Intron	SVIL|gi|927186175|ref|XP_005668149.2|
chr10	41285595	41286143	0.5853	0.9237	-0.3384	-184.689	Hypo	ENSSSCG00000011022	+	Intron	SVIL|gi|927186175|ref|XP_005668149.2|
chr10	41285595	41286143	0.5853	0.9237	-0.3384	-184.689	Hypo	ENSSSCG00000011022	+	Intron	SVIL|gi|927186175|ref|XP_005668149.2|
chr10	41287200	41287253	0.6718	0.9289	-0.2571	-34.6299	Hypo	ENSSSCG00000011022	+	Intron	SVIL|gi|927186175|ref|XP_005668149.2|
chr10	41287200	41287253	0.6718	0.9289	-0.2571	-34.6299	Hypo	ENSSSCG00000011022	+	Intron	SVIL|gi|927186175|ref|XP_005668149.2|
chr10	41287315	41287430	0.6381	0.9311	-0.293	-90.2105	Hypo	ENSSSCG00000011022	+	Intron	SVIL|gi|927186175|ref|XP_005668149.2|
chr10	41287315	41287430	0.6381	0.9311	-0.293	-90.2105	Hypo	ENSSSCG00000011022	+	Intron	SVIL|gi|927186175|ref|XP_005668149.2|
chr10	41289209	41289417	0.3821	0.8844	-0.5023	-102.701	Hypo	ENSSSCG00000011022	+	Intron	SVIL|gi|927186175|ref|XP_005668149.2|
chr10	41289209	41289417	0.3821	0.8844	-0.5023	-102.701	Hypo	ENSSSCG00000011022	+	Intron	SVIL|gi|927186175|ref|XP_005668149.2|
chr10	41293072	41293124	0.6324	0.9051	-0.2727	-45.5288	Hypo	ENSSSCG00000011022	+	Intron	SVIL|gi|927186175|ref|XP_005668149.2|
chr10	41293072	41293124	0.6324	0.9051	-0.2727	-45.5288	Hypo	ENSSSCG00000011022	+	Intron	SVIL|gi|927186175|ref|XP_005668149.2|
chr10	41293072	41293124	0.6324	0.9051	-0.2727	-45.5288	Hypo	ENSSSCG00000011022	+	Intron	SVIL|gi|927186175|ref|XP_005668149.2|
chr10	41293177	41293354	0.6358	0.9063	-0.2705	-91.4501	Hypo	ENSSSCG00000011022	+	Intron	SVIL|gi|927186175|ref|XP_005668149.2|
chr10	41293177	41293354	0.6358	0.9063	-0.2705	-91.4501	Hypo	ENSSSCG00000011022	+	Intron	SVIL|gi|927186175|ref|XP_005668149.2|
chr10	41293177	41293354	0.6358	0.9063	-0.2705	-91.4501	Hypo	ENSSSCG00000011022	+	Intron	SVIL|gi|927186175|ref|XP_005668149.2|
chr10	41299458	41299512	0.535	0.8719	-0.3369	-33.1113	Hypo	ENSSSCG00000011022	+	Intron	SVIL|gi|927186175|ref|XP_005668149.2|
chr10	41299458	41299512	0.535	0.8719	-0.3369	-33.1113	Hypo	ENSSSCG00000011022	+	Intron	SVIL|gi|927186175|ref|XP_005668149.2|
chr10	41299458	41299512	0.535	0.8719	-0.3369	-33.1113	Hypo	ENSSSCG00000011022	+	Intron	SVIL|gi|927186175|ref|XP_005668149.2|
chr10	41300227	41300280	0.4022	0.8287	-0.4265	-26.0772	Hypo	ENSSSCG00000011022	+	Intron	SVIL|gi|927186175|ref|XP_005668149.2|
chr10	41300227	41300280	0.4022	0.8287	-0.4265	-26.0772	Hypo	ENSSSCG00000011022	+	Intron	SVIL|gi|927186175|ref|XP_005668149.2|
chr10	41300227	41300280	0.4022	0.8287	-0.4265	-26.0772	Hypo	ENSSSCG00000011022	+	Intron	SVIL|gi|927186175|ref|XP_005668149.2|
chr10	41303751	41304057	0.5263	0.9061	-0.3798	-72.5979	Hypo	ENSSSCG00000011022	+	Intron	SVIL|gi|927186175|ref|XP_005668149.2|
chr10	41303751	41304057	0.5263	0.9061	-0.3798	-72.5979	Hypo	ENSSSCG00000011022	+	Intron	SVIL|gi|927186175|ref|XP_005668149.2|
chr10	41303751	41304057	0.5263	0.9061	-0.3798	-72.5979	Hypo	ENSSSCG00000011022	+	Intron	SVIL|gi|927186175|ref|XP_005668149.2|
chr10	41309318	41309384	0.6717	0.904	-0.2323	-41.9448	Hypo	ENSSSCG00000011022	+	Intron	SVIL|gi|927186175|ref|XP_005668149.2|
chr10	41309318	41309384	0.6717	0.904	-0.2323	-41.9448	Hypo	ENSSSCG00000011022	+	Intron	SVIL|gi|927186175|ref|XP_005668149.2|
chr10	41309318	41309384	0.6717	0.904	-0.2323	-41.9448	Hypo	ENSSSCG00000011022	+	Intron	SVIL|gi|927186175|ref|XP_005668149.2|
chr10	41316129	41316203	0.45	0.8056	-0.3556	-43.7871	Hypo	ENSSSCG00000011022	+	Intron	SVIL|gi|927186175|ref|XP_005668149.2|
chr10	41316129	41316203	0.45	0.8056	-0.3556	-43.7871	Hypo	ENSSSCG00000011022	+	Intron	SVIL|gi|927186175|ref|XP_005668149.2|
chr10	41316129	41316203	0.45	0.8056	-0.3556	-43.7871	Hypo	ENSSSCG00000011022	+	Intron	SVIL|gi|927186175|ref|XP_005668149.2|
chr10	41316607	41316700	0.29	0.7393	-0.4492	-35.5248	Hypo	ENSSSCG00000011022	+	Intron	SVIL|gi|927186175|ref|XP_005668149.2|
chr10	41316607	41316700	0.29	0.7393	-0.4492	-35.5248	Hypo	ENSSSCG00000011022	+	Intron	SVIL|gi|927186175|ref|XP_005668149.2|
chr10	41316607	41316700	0.29	0.7393	-0.4492	-35.5248	Hypo	ENSSSCG00000011022	+	Intron	SVIL|gi|927186175|ref|XP_005668149.2|
chr10	41318101	41318316	0.4659	0.8551	-0.3892	-29.1687	Hypo	ENSSSCG00000011022	+	Intron	SVIL|gi|927186175|ref|XP_005668149.2|
chr10	41318101	41318316	0.4659	0.8551	-0.3892	-29.1687	Hypo	ENSSSCG00000011022	+	Intron	SVIL|gi|927186175|ref|XP_005668149.2|
chr10	41318101	41318316	0.4659	0.8551	-0.3892	-29.1687	Hypo	ENSSSCG00000011022	+	Intron	SVIL|gi|927186175|ref|XP_005668149.2|
chr10	41327303	41327741	0.5449	0.9013	-0.3564	-127.599	Hypo	ENSSSCG00000011022	+	Intron	SVIL|gi|927186175|ref|XP_005668149.2|
chr10	41327303	41327741	0.5449	0.9013	-0.3564	-127.599	Hypo	ENSSSCG00000011022	+	Intron	SVIL|gi|927186175|ref|XP_005668149.2|
chr10	41327303	41327741	0.5449	0.9013	-0.3564	-127.599	Hypo	ENSSSCG00000011022	+	Intron	SVIL|gi|927186175|ref|XP_005668149.2|
chr10	41328747	41329019	0.1334	0.7412	-0.6078	-41.2418	Hypo	ENSSSCG00000011022	+	Intron	SVIL|gi|927186175|ref|XP_005668149.2|
chr10	41328747	41329019	0.1334	0.7412	-0.6078	-41.2418	Hypo	ENSSSCG00000011022	+	Intron	SVIL|gi|927186175|ref|XP_005668149.2|
chr10	41328747	41329019	0.1334	0.7412	-0.6078	-41.2418	Hypo	ENSSSCG00000011022	+	Intron	SVIL|gi|927186175|ref|XP_005668149.2|
chr10	41332122	41332294	0.5041	0.8509	-0.3468	-59.7826	Hypo	ENSSSCG00000011022	+	Intron	SVIL|gi|927186175|ref|XP_005668149.2|
chr10	41332122	41332294	0.5041	0.8509	-0.3468	-59.7826	Hypo	ENSSSCG00000011022	+	Intron	SVIL|gi|927186175|ref|XP_005668149.2|
chr10	41332122	41332294	0.5041	0.8509	-0.3468	-59.7826	Hypo	ENSSSCG00000011022	+	Intron	SVIL|gi|927186175|ref|XP_005668149.2|
chr10	41336943	41336998	0.6103	0.9042	-0.2939	-31.6229	Hypo	ENSSSCG00000011022	+	Intron	SVIL|gi|927186175|ref|XP_005668149.2|
chr10	41336943	41336998	0.6103	0.9042	-0.2939	-31.6229	Hypo	ENSSSCG00000011022	+	Intron	SVIL|gi|927186175|ref|XP_005668149.2|
chr10	41336943	41336998	0.6103	0.9042	-0.2939	-31.6229	Hypo	ENSSSCG00000011022	+	Intron	SVIL|gi|927186175|ref|XP_005668149.2|
chr10	41338439	41338576	0.1706	0.717	-0.5464	-38.5463	Hypo	ENSSSCG00000011022	+	Intron	SVIL|gi|927186175|ref|XP_005668149.2|
chr10	41338439	41338576	0.1706	0.717	-0.5464	-38.5463	Hypo	ENSSSCG00000011022	+	Intron	SVIL|gi|927186175|ref|XP_005668149.2|
chr10	41338439	41338576	0.1706	0.717	-0.5464	-38.5463	Hypo	ENSSSCG00000011022	+	Intron	SVIL|gi|927186175|ref|XP_005668149.2|
chr10	41341223	41341414	0.4574	0.8949	-0.4375	-31.041	Hypo	ENSSSCG00000011022	+	Intron	SVIL|gi|927186175|ref|XP_005668149.2|
chr10	41347955	41348048	0.4016	0.7721	-0.3705	-41.7575	Hypo	ENSSSCG00000011022	+	Intron	SVIL|gi|927186175|ref|XP_005668149.2|
chr10	41350743	41350808	0.5222	0.9483	-0.4262	-23.4429	Hypo	ENSSSCG00000011022	+	Intron	SVIL|gi|927186175|ref|XP_005668149.2|
chr10	41358467	41358553	0.3386	0.9798	-0.6412	-47.3601	Hypo	ENSSSCG00000011022	+	Intron	SVIL|gi|927186175|ref|XP_005668149.2|
chr10	41359227	41359308	0.3903	0.8402	-0.4499	-38.99	Hypo	ENSSSCG00000011022	+	Intron	SVIL|gi|927186175|ref|XP_005668149.2|
chr10	41364884	41365073	0.4999	0.8994	-0.3995	-27.5492	Hypo	ENSSSCG00000011022	+	Intron	SVIL|gi|927186175|ref|XP_005668149.2|
chr10	41364884	41365073	0.4999	0.8994	-0.3995	-27.5492	Hypo	ENSSSCG00000011022	+	Intron	SVIL|gi|927186175|ref|XP_005668149.2|
chr10	41365689	41365888	0.2956	0.6613	-0.3657	-93.9015	Hypo	ENSSSCG00000011022	+	Intron	SVIL|gi|927186175|ref|XP_005668149.2|
chr10	41365689	41365888	0.2956	0.6613	-0.3657	-93.9015	Hypo	ENSSSCG00000011022	+	Intron	SVIL|gi|927186175|ref|XP_005668149.2|
chr10	41371522	41371730	0.4883	0.8845	-0.3963	-83.9954	Hypo	ENSSSCG00000011022	+	Intron	SVIL|gi|927186175|ref|XP_005668149.2|
chr10	41371522	41371730	0.4883	0.8845	-0.3963	-83.9954	Hypo	ENSSSCG00000011022	+	Intron	SVIL|gi|927186175|ref|XP_005668149.2|
chr10	41372735	41373096	0.43	0.8316	-0.4015	-104.059	Hypo	ENSSSCG00000011022	+	Intron	SVIL|gi|927186175|ref|XP_005668149.2|
chr10	41372735	41373096	0.43	0.8316	-0.4015	-104.059	Hypo	ENSSSCG00000011022	+	Intron	SVIL|gi|927186175|ref|XP_005668149.2|
chr10	41373161	41373381	0.5902	0.9259	-0.3357	-82.7324	Hypo	ENSSSCG00000011022	+	Intron	SVIL|gi|927186175|ref|XP_005668149.2|
chr10	41373161	41373381	0.5902	0.9259	-0.3357	-82.7324	Hypo	ENSSSCG00000011022	+	Intron	SVIL|gi|927186175|ref|XP_005668149.2|
chr10	41373459	41373560	0.6091	0.9253	-0.3162	-58.9978	Hypo	ENSSSCG00000011022	+	Intron	SVIL|gi|927186175|ref|XP_005668149.2|
chr10	41373459	41373560	0.6091	0.9253	-0.3162	-58.9978	Hypo	ENSSSCG00000011022	+	Intron	SVIL|gi|927186175|ref|XP_005668149.2|
chr10	41374371	41374607	0.5229	0.8717	-0.3488	-100.666	Hypo	ENSSSCG00000011022	+	Intron	SVIL|gi|927186175|ref|XP_005668149.2|
chr10	41374371	41374607	0.5229	0.8717	-0.3488	-100.666	Hypo	ENSSSCG00000011022	+	Intron	SVIL|gi|927186175|ref|XP_005668149.2|
chr10	41376495	41376591	0.7154	0.9424	-0.2271	-86.4437	Hypo	ENSSSCG00000011022	+	Intron	SVIL|gi|927186175|ref|XP_005668149.2|
chr10	41376495	41376591	0.7154	0.9424	-0.2271	-86.4437	Hypo	ENSSSCG00000011022	+	Intron	SVIL|gi|927186175|ref|XP_005668149.2|
chr10	41379780	41379935	0.5105	0.905	-0.3945	-68.6141	Hypo	ENSSSCG00000011022	+	Intron	SVIL|gi|927186175|ref|XP_005668149.2|
chr10	41379780	41379935	0.5105	0.905	-0.3945	-68.6141	Hypo	ENSSSCG00000011022	+	Intron	SVIL|gi|927186175|ref|XP_005668149.2|
chr10	41385371	41385572	0.5149	0.935	-0.4201	-21.6671	Hypo	ENSSSCG00000011022	+	Intron	SVIL|gi|927186175|ref|XP_005668149.2|
chr10	41385371	41385572	0.5149	0.935	-0.4201	-21.6671	Hypo	ENSSSCG00000011022	+	Intron	SVIL|gi|927186175|ref|XP_005668149.2|
chr10	41386404	41386596	0.4464	0.8696	-0.4232	-58.3809	Hypo	ENSSSCG00000011022	+	Intron	SVIL|gi|927186175|ref|XP_005668149.2|
chr10	41386404	41386596	0.4464	0.8696	-0.4232	-58.3809	Hypo	ENSSSCG00000011022	+	Intron	SVIL|gi|927186175|ref|XP_005668149.2|
chr10	41396926	41397098	0.4852	0.9056	-0.4204	-77.7514	Hypo	ENSSSCG00000011022	+	Intron	SVIL|gi|927186175|ref|XP_005668149.2|
chr10	41404341	41404658	0.465	0.8688	-0.4038	-112.349	Hypo	ENSSSCG00000011022	+	Intron	SVIL|gi|927186175|ref|XP_005668149.2|
chr10	41404341	41404658	0.465	0.8688	-0.4038	-112.349	Hypo	ENSSSCG00000011022	+	Intron	SVIL|gi|927186175|ref|XP_005668149.2|
chr10	41418643	41418709	0.5394	0.9319	-0.3925	-50.3887	Hypo	ENSSSCG00000011022	+	Intron	SVIL|gi|927186175|ref|XP_005668149.2|
chr10	41425825	41426067	0.4647	0.8423	-0.3777	-140.073	Hypo	ENSSSCG00000011022	+	Intron	SVIL|gi|927186175|ref|XP_005668149.2|
chr10	41426531	41426621	0.2783	0.7674	-0.489	-53.9646	Hypo	ENSSSCG00000011022	+	Intron	SVIL|gi|927186175|ref|XP_005668149.2|
chr10	41436219	41436480	0.5587	0.9468	-0.3882	-57.9154	Hypo	ENSSSCG00000011022	+	Intron	SVIL|gi|927186175|ref|XP_005668149.2|
chr10	41442726	41442868	0.6086	0.9176	-0.309	-32.9651	Hypo	ENSSSCG00000011022	+	Intron	SVIL|gi|927186175|ref|XP_005668149.2|
chr10	41450107	41450194	0.5493	0.9267	-0.3775	-41.6427	Hypo	ENSSSCG00000011022	+	Intron	SVIL|gi|927186175|ref|XP_005668149.2|
chr10	41450249	41450308	0.5485	0.8551	-0.3066	-29.4917	Hypo	ENSSSCG00000011022	+	Intron	SVIL|gi|927186175|ref|XP_005668149.2|
chr10	41453652	41454242	0.4706	0.8707	-0.4001	-152.121	Hypo	ENSSSCG00000011022	+	Intron	SVIL|gi|927186175|ref|XP_005668149.2|
chr10	41574300	41574477	0.5966	0.916	-0.3195	-59.8692	Hypo	ENSSSCG00000011023	-	UTR3	ZNF438|gi|927186191|ref|XP_005656865.2|
chr10	41574300	41574477	0.5966	0.916	-0.3195	-59.8692	Hypo	ENSSSCG00000011023	-	Exon	ZNF438|gi|927186191|ref|XP_005656865.2|
chr10	41577900	41577957	0.6755	0.9281	-0.2526	-29.0826	Hypo	ENSSSCG00000011023	-	Exon	ZNF438|gi|927186191|ref|XP_005656865.2|
chr10	41578010	41578179	0.6722	0.9488	-0.2766	-139.692	Hypo	ENSSSCG00000011023	-	Exon	ZNF438|gi|927186191|ref|XP_005656865.2|
chr10	41604195	41604350	0.0617	0.5221	-0.4604	-51.7021	Hypo	ENSSSCG00000011023	-	Intron	ZNF438|gi|927186191|ref|XP_005656865.2|
chr10	41604195	41604350	0.0617	0.5221	-0.4604	-51.7021	Hypo	ENSSSCG00000011023	-	Intron	ZNF438|gi|927186191|ref|XP_005656865.2|
chr10	41604195	41604350	0.0617	0.5221	-0.4604	-51.7021	Hypo	ENSSSCG00000011023	-	Intron	ZNF438|gi|927186191|ref|XP_005656865.2|
chr10	41614421	41615344	0.4528	0.955	-0.5022	-118.876	Hypo	ENSSSCG00000011023	-	Intron	ZNF438|gi|927186191|ref|XP_005656865.2|
chr10	41614421	41615344	0.4528	0.955	-0.5022	-118.876	Hypo	ENSSSCG00000011023	-	Intron	ZNF438|gi|927186191|ref|XP_005656865.2|
chr10	41614421	41615344	0.4528	0.955	-0.5022	-118.876	Hypo	ENSSSCG00000011023	-	Intron	ZNF438|gi|927186191|ref|XP_005656865.2|
chr10	41623936	41624063	0.3104	0.7141	-0.4036	-62.3587	Hypo	ENSSSCG00000011023	-	Intron	ZNF438|gi|927186191|ref|XP_005656865.2|
chr10	41623936	41624063	0.3104	0.7141	-0.4036	-62.3587	Hypo	ENSSSCG00000011023	-	Intron	ZNF438|gi|927186191|ref|XP_005656865.2|
chr10	41623936	41624063	0.3104	0.7141	-0.4036	-62.3587	Hypo	ENSSSCG00000011023	-	Intron	ZNF438|gi|927186191|ref|XP_005656865.2|
chr10	41657853	41657913	0.2442	0.8186	-0.5744	-25.3516	Hypo	ENSSSCG00000011023	-	Intron	ZNF438|gi|927186191|ref|XP_005656865.2|
chr10	41657853	41657913	0.2442	0.8186	-0.5744	-25.3516	Hypo	ENSSSCG00000011023	-	Intron	ZNF438|gi|927186191|ref|XP_005656865.2|
chr10	41657853	41657913	0.2442	0.8186	-0.5744	-25.3516	Hypo	ENSSSCG00000011023	-	Intron	ZNF438|gi|927186191|ref|XP_005656865.2|
chr10	41666072	41666471	0.2351	0.753	-0.5179	-82.9363	Hypo	ENSSSCG00000011023	-	Intron	ZNF438|gi|927186191|ref|XP_005656865.2|
chr10	41666072	41666471	0.2351	0.753	-0.5179	-82.9363	Hypo	ENSSSCG00000011023	-	Intron	ZNF438|gi|927186191|ref|XP_005656865.2|
chr10	41666072	41666471	0.2351	0.753	-0.5179	-82.9363	Hypo	ENSSSCG00000011023	-	Intron	ZNF438|gi|927186191|ref|XP_005656865.2|
chr10	41672247	41672337	0.1861	0.5134	-0.3273	-40.1672	Hypo	ENSSSCG00000011023	-	Intron	ZNF438|gi|927186191|ref|XP_005656865.2|
chr10	41672247	41672337	0.1861	0.5134	-0.3273	-40.1672	Hypo	ENSSSCG00000011023	-	Intron	ZNF438|gi|927186191|ref|XP_005656865.2|
chr10	41672247	41672337	0.1861	0.5134	-0.3273	-40.1672	Hypo	ENSSSCG00000011023	-	Intron	ZNF438|gi|927186191|ref|XP_005656865.2|
chr10	41672412	41672496	0.1502	0.4324	-0.2822	-42.4593	Hypo	ENSSSCG00000011023	-	Intron	ZNF438|gi|927186191|ref|XP_005656865.2|
chr10	41672412	41672496	0.1502	0.4324	-0.2822	-42.4593	Hypo	ENSSSCG00000011023	-	Intron	ZNF438|gi|927186191|ref|XP_005656865.2|
chr10	41672412	41672496	0.1502	0.4324	-0.2822	-42.4593	Hypo	ENSSSCG00000011023	-	Intron	ZNF438|gi|927186191|ref|XP_005656865.2|
chr10	41710239	41710361	0.2545	0.7783	-0.5238	-39.5877	Hypo	ENSSSCG00000011023	-	Intron	ZNF438|gi|927186191|ref|XP_005656865.2|
chr10	41710239	41710361	0.2545	0.7783	-0.5238	-39.5877	Hypo	ENSSSCG00000011023	-	Intron	ZNF438|gi|927186191|ref|XP_005656865.2|
chr10	41747998	41748363	0.2887	0.8169	-0.5282	-86.7496	Hypo	ENSSSCG00000011023	-	Intron	ZNF438|gi|927186191|ref|XP_005656865.2|
chr10	41761676	41761850	0.2212	0.9545	-0.7333	-76.1021	Hypo	ENSSSCG00000011023	-	Intron	ZNF438|gi|927186191|ref|XP_005656865.2|
chr10	42012218	42012433	0.1531	0.4264	-0.2733	-280.753	Hypo	chr10:42012218:42014866|CGI	+	CGI	NA
chr10	42144991	42145434	0.1004	0.5798	-0.4794	-73.2031	Hypo	ENSSSCG00000011025	+	Promoter	ZEB1|gi|831220884|ref|XP_012658799.1|
chr10	42144991	42145434	0.1004	0.5798	-0.4794	-73.2031	Hypo	ENSSSCG00000011025	+	Promoter	ZEB1|gi|831220884|ref|XP_012658799.1|
chr10	42176377	42176907	0.4408	0.9593	-0.5185	-93.5117	Hypo	ENSSSCG00000011025	+	Intron	ZEB1|gi|831220884|ref|XP_012658799.1|
chr10	42176377	42176907	0.4408	0.9593	-0.5185	-93.5117	Hypo	ENSSSCG00000011025	+	Intron	ZEB1|gi|831220884|ref|XP_012658799.1|
chr10	42179961	42180053	0.6136	0.8997	-0.2862	-71.513	Hypo	ENSSSCG00000011025	+	Intron	ZEB1|gi|831220884|ref|XP_012658799.1|
chr10	42179961	42180053	0.6136	0.8997	-0.2862	-71.513	Hypo	ENSSSCG00000011025	+	Intron	ZEB1|gi|831220884|ref|XP_012658799.1|
chr10	42181184	42181323	0.5887	0.9598	-0.3712	-78.045	Hypo	ENSSSCG00000011025	+	Intron	ZEB1|gi|831220884|ref|XP_012658799.1|
chr10	42181184	42181323	0.5887	0.9598	-0.3712	-78.045	Hypo	ENSSSCG00000011025	+	Intron	ZEB1|gi|831220884|ref|XP_012658799.1|
chr10	42458791	42459817	0.2738	0.9299	-0.6561	-546.719	Hypo	ENSSSCG00000011026	-	UTR3	ARHGAP12|gi|927186269|ref|XP_013835674.1|
chr10	42458791	42459817	0.2738	0.9299	-0.6561	-546.719	Hypo	ENSSSCG00000011026	-	Exon	ARHGAP12|gi|927186269|ref|XP_013835674.1|
chr10	42458791	42459817	0.2738	0.9299	-0.6561	-546.719	Hypo	ENSSSCG00000011026	-	UTR3	ARHGAP12|gi|927186269|ref|XP_013835674.1|
chr10	42458791	42459817	0.2738	0.9299	-0.6561	-546.719	Hypo	ENSSSCG00000011026	-	Exon	ARHGAP12|gi|927186269|ref|XP_013835674.1|
chr10	42458791	42459817	0.2738	0.9299	-0.6561	-546.719	Hypo	ENSSSCG00000011026	-	UTR3	ARHGAP12|gi|927186269|ref|XP_013835674.1|
chr10	42458791	42459817	0.2738	0.9299	-0.6561	-546.719	Hypo	ENSSSCG00000011026	-	Exon	ARHGAP12|gi|927186269|ref|XP_013835674.1|
chr10	42458791	42459817	0.2738	0.9299	-0.6561	-546.719	Hypo	ENSSSCG00000011026	-	UTR3	ARHGAP12|gi|927186269|ref|XP_013835674.1|
chr10	42458791	42459817	0.2738	0.9299	-0.6561	-546.719	Hypo	ENSSSCG00000011026	-	Exon	ARHGAP12|gi|927186269|ref|XP_013835674.1|
chr10	42458791	42459817	0.2738	0.9299	-0.6561	-546.719	Hypo	ENSSSCG00000011026	-	UTR3	ARHGAP12|gi|927186269|ref|XP_013835674.1|
chr10	42458791	42459817	0.2738	0.9299	-0.6561	-546.719	Hypo	ENSSSCG00000011026	-	Exon	ARHGAP12|gi|927186269|ref|XP_013835674.1|
chr10	42458791	42459817	0.2738	0.9299	-0.6561	-546.719	Hypo	ENSSSCG00000011026	-	UTR3	ARHGAP12|gi|927186269|ref|XP_013835674.1|
chr10	42458791	42459817	0.2738	0.9299	-0.6561	-546.719	Hypo	ENSSSCG00000011026	-	Exon	ARHGAP12|gi|927186269|ref|XP_013835674.1|
chr10	42458791	42459817	0.2738	0.9299	-0.6561	-546.719	Hypo	ENSSSCG00000011026	-	UTR3	ARHGAP12|gi|927186269|ref|XP_013835674.1|
chr10	42458791	42459817	0.2738	0.9299	-0.6561	-546.719	Hypo	ENSSSCG00000011026	-	Exon	ARHGAP12|gi|927186269|ref|XP_013835674.1|
chr10	42475834	42476160	0.2495	0.8521	-0.6025	-153.791	Hypo	ENSSSCG00000011026	-	Intron	ARHGAP12|gi|927186269|ref|XP_013835674.1|
chr10	42475834	42476160	0.2495	0.8521	-0.6025	-153.791	Hypo	ENSSSCG00000011026	-	Intron	ARHGAP12|gi|927186269|ref|XP_013835674.1|
chr10	42475834	42476160	0.2495	0.8521	-0.6025	-153.791	Hypo	ENSSSCG00000011026	-	Exon	ARHGAP12|gi|927186269|ref|XP_013835674.1|
chr10	42475834	42476160	0.2495	0.8521	-0.6025	-153.791	Hypo	ENSSSCG00000011026	-	Intron	ARHGAP12|gi|927186269|ref|XP_013835674.1|
chr10	42477933	42478337	0.2111	0.8874	-0.6763	-74.4369	Hypo	ENSSSCG00000011026	-	Intron	ARHGAP12|gi|927186269|ref|XP_013835674.1|
chr10	42477933	42478337	0.2111	0.8874	-0.6763	-74.4369	Hypo	ENSSSCG00000011026	-	Intron	ARHGAP12|gi|927186269|ref|XP_013835674.1|
chr10	42479083	42480175	0.2712	0.9504	-0.6792	-411.008	Hypo	ENSSSCG00000011026	-	Intron	ARHGAP12|gi|927186269|ref|XP_013835674.1|
chr10	42479083	42480175	0.2712	0.9504	-0.6792	-411.008	Hypo	ENSSSCG00000011026	-	Intron	ARHGAP12|gi|927186269|ref|XP_013835674.1|
chr10	42479083	42480175	0.2712	0.9504	-0.6792	-411.008	Hypo	ENSSSCG00000011026	-	Exon	ARHGAP12|gi|927186269|ref|XP_013835674.1|
chr10	42479083	42480175	0.2712	0.9504	-0.6792	-411.008	Hypo	ENSSSCG00000011026	-	Intron	ARHGAP12|gi|927186269|ref|XP_013835674.1|
chr10	42489630	42489741	0.5883	0.9726	-0.3842	-27.4885	Hypo	ENSSSCG00000011026	-	Intron	ARHGAP12|gi|927186269|ref|XP_013835674.1|
chr10	42502498	42502585	0.1365	0.8469	-0.7104	-40.0811	Hypo	ENSSSCG00000011026	-	Intron	ARHGAP12|gi|927186269|ref|XP_013835674.1|
chr10	42502498	42502585	0.1365	0.8469	-0.7104	-40.0811	Hypo	ENSSSCG00000011026	-	Intron	ARHGAP12|gi|927186269|ref|XP_013835674.1|
chr10	42502498	42502585	0.1365	0.8469	-0.7104	-40.0811	Hypo	ENSSSCG00000011026	-	Intron	ARHGAP12|gi|927186269|ref|XP_013835674.1|
chr10	42528147	42528371	0.2917	0.8474	-0.5557	-88.194	Hypo	ENSSSCG00000011026	-	Intron	ARHGAP12|gi|927186269|ref|XP_013835674.1|
chr10	42541135	42541806	0.091	0.7771	-0.6861	-124.891	Hypo	ENSSSCG00000011026	-	Intron	ARHGAP12|gi|927186269|ref|XP_013835674.1|
chr10	42545567	42545733	0.372	0.9781	-0.6062	-54.7006	Hypo	ENSSSCG00000011026	-	Intron	ARHGAP12|gi|927186269|ref|XP_013835674.1|
chr10	42552447	42552754	0.4316	0.8524	-0.4208	-186.928	Hypo	ENSSSCG00000011026	-	Intron	ARHGAP12|gi|927186269|ref|XP_013835674.1|
chr10	42552447	42552754	0.4316	0.8524	-0.4208	-186.928	Hypo	ENSSSCG00000011026	-	Exon	ARHGAP12|gi|927186269|ref|XP_013835674.1|
chr10	42552447	42552754	0.4316	0.8524	-0.4208	-186.928	Hypo	ENSSSCG00000011026	-	Exon	ARHGAP12|gi|927186269|ref|XP_013835674.1|
chr10	42555694	42555951	0.3775	0.947	-0.5695	-67.1492	Hypo	ENSSSCG00000011026	-	Intron	ARHGAP12|gi|927186269|ref|XP_013835674.1|
chr10	42559941	42560050	0.4095	0.9535	-0.5439	-51.6293	Hypo	ENSSSCG00000011026	-	Intron	ARHGAP12|gi|927186269|ref|XP_013835674.1|
chr10	42571095	42571510	0.2635	0.8943	-0.6308	-63.1125	Hypo	ENSSSCG00000011026	-	Intron	ARHGAP12|gi|927186269|ref|XP_013835674.1|
chr10	42574057	42575307	0.3448	0.9024	-0.5576	-145.652	Hypo	ENSSSCG00000011026	-	Intron	ARHGAP12|gi|927186269|ref|XP_013835674.1|
chr10	42607242	42607303	0.6018	0.9429	-0.3412	-27.6018	Hypo	ENSSSCG00000011027	-	Intron	KIF5B|gi|511917298|ref|XP_004777926.1|
chr10	42689874	42690009	0.1529	0.8198	-0.6669	-33.9779	Hypo	ENSSSCG00000011027	-	Intron	KIF5B|gi|511917298|ref|XP_004777926.1|
chr10	42842001	42842337	0.1735	0.9728	-0.7993	-169.298	Hypo	ENSSSCG00000011028	-	Intron	EPC1|gi|545853358|ref|XP_005668156.1|
chr10	42855177	42855335	0.5775	0.9307	-0.3532	-39.9289	Hypo	ENSSSCG00000011028	-	Intron	EPC1|gi|545853358|ref|XP_005668156.1|
chr10	42856856	42857081	0.3361	0.8062	-0.4701	-42.271	Hypo	ENSSSCG00000011028	-	Intron	EPC1|gi|545853358|ref|XP_005668156.1|
chr10	42944058	42944321	0.2268	0.7635	-0.5367	-84.1336	Hypo	ENSSSCG00000011028	-	Intron	EPC1|gi|545853358|ref|XP_005668156.1|
chr10	42963178	42963262	0.2805	0.7075	-0.427	-50.2744	Hypo	ENSSSCG00000036380	+	Promoter	NA|gi|927186331|ref|XP_013835681.1|
chr10	43002679	43002869	0.1504	0.565	-0.4145	-64.4633	Hypo	ENSSSCG00000022045	+	Exon	PTCHD3|gi|593759028|ref|XP_007118272.1|
chr10	43002679	43002869	0.1504	0.565	-0.4145	-64.4633	Hypo	ENSSSCG00000022045	+	UTR3	PTCHD3|gi|593759028|ref|XP_007118272.1|
chr10	43135264	43135780	0.2783	0.661	-0.3827	-212.159	Hypo	ENSSSCG00000011030	-	Intron	CUBN|gi|602697804|ref|XP_007460936.1|
chr10	43146668	43147081	0.5311	0.9412	-0.4101	-148.042	Hypo	ENSSSCG00000011030	-	Intron	CUBN|gi|602697804|ref|XP_007460936.1|
chr10	43161981	43162212	0.6368	0.9519	-0.3151	-108.793	Hypo	ENSSSCG00000011030	-	Intron	CUBN|gi|602697804|ref|XP_007460936.1|
chr10	43177652	43178094	0.5848	0.9494	-0.3645	-138.758	Hypo	ENSSSCG00000011030	-	Intron	CUBN|gi|602697804|ref|XP_007460936.1|
chr10	43189602	43189653	0.4216	0.8067	-0.3851	-28.079	Hypo	ENSSSCG00000011030	-	Intron	CUBN|gi|602697804|ref|XP_007460936.1|
chr10	43231572	43231673	0.2755	0.8997	-0.6242	-31.087	Hypo	ENSSSCG00000011030	-	Intron	CUBN|gi|602697804|ref|XP_007460936.1|
chr10	43273060	43273131	0.3628	0.0643	0.2985	63.4033	Hyper	ENSSSCG00000011030	-	Intron	CUBN|gi|602697804|ref|XP_007460936.1|
chr10	43309904	43310376	0.175	0.811	-0.6361	-59.3706	Hypo	ENSSSCG00000011030	-	Intron	CUBN|gi|602697804|ref|XP_007460936.1|
chr10	43372795	43373217	0.2966	0.8631	-0.5665	-60.4373	Hypo	ENSSSCG00000011030	-	Intron	CUBN|gi|602697804|ref|XP_007460936.1|
chr10	43385777	43386156	0.2285	0.8927	-0.6642	-59.1576	Hypo	ENSSSCG00000011030	-	Intron	CUBN|gi|602697804|ref|XP_007460936.1|
chr10	43445465	43445703	0.2486	0.9743	-0.7257	-70.8254	Hypo	ENSSSCG00000021309	-	Intron	TRDMT1|gi|242253856|ref|NP_001156357.1|
chr10	43463924	43464276	0.1406	0.639	-0.4984	-31.1702	Hypo	ENSSSCG00000021309	-	Intron	TRDMT1|gi|242253856|ref|NP_001156357.1|
chr10	43494350	43494645	0.2263	0.7493	-0.523	-36.7869	Hypo	ENSSSCG00000021309	-	Promoter	TRDMT1|gi|242253856|ref|NP_001156357.1|
chr10	43613474	43613802	0.3604	0.8153	-0.4549	-71.075	Hypo	ENSSSCG00000011034	-	Intron	ST8SIA6|gi|803278162|ref|XP_011998756.1|
chr10	43625364	43625850	0.2212	0.7145	-0.4933	-51.8056	Hypo	ENSSSCG00000011034	-	Intron	ST8SIA6|gi|803278162|ref|XP_011998756.1|
chr10	43634524	43634626	0.2824	0.6852	-0.4028	-30.3085	Hypo	ENSSSCG00000011034	-	Intron	ST8SIA6|gi|803278162|ref|XP_011998756.1|
chr10	43656670	43656775	0.0601	0.7122	-0.6521	-90.2166	Hypo	ENSSSCG00000011034	-	Intron	ST8SIA6|gi|803278162|ref|XP_011998756.1|
chr10	43695446	43695807	0.3194	0.8543	-0.5349	-31.8388	Hypo	ENSSSCG00000011034	-	Intron	ST8SIA6|gi|803278162|ref|XP_011998756.1|
chr10	43705912	43706000	0.31	0.6608	-0.3509	-30.8625	Hypo	ENSSSCG00000011034	-	Intron	ST8SIA6|gi|803278162|ref|XP_011998756.1|
chr10	43738854	43739256	0.2663	0.7792	-0.5129	-107.871	Hypo	ENSSSCG00000011034	-	Intron	ST8SIA6|gi|803278162|ref|XP_011998756.1|
chr10	43739392	43739679	0.2442	0.7029	-0.4587	-39.5896	Hypo	ENSSSCG00000011034	-	Intron	ST8SIA6|gi|803278162|ref|XP_011998756.1|
chr10	43753221	43753345	0.6275	0.9706	-0.3431	-57.8892	Hypo	ENSSSCG00000011034	-	Intron	ST8SIA6|gi|803278162|ref|XP_011998756.1|
chr10	43945078	43945328	0.184	0.8559	-0.6719	-151.294	Hypo	ENSSSCG00000011036	+	Promoter	STAM|gi|927186397|ref|XP_003130772.4|
chr10	43945078	43945328	0.184	0.8559	-0.6719	-151.294	Hypo	ENSSSCG00000011036	+	Promoter	STAM|gi|927186397|ref|XP_003130772.4|
chr10	43953683	43954266	0.0954	0.6315	-0.5361	-145.368	Hypo	ENSSSCG00000011036	+	Intron	STAM|gi|927186397|ref|XP_003130772.4|
chr10	43971445	43972128	0.0604	0.7246	-0.6642	-264.766	Hypo	ENSSSCG00000011036	+	Intron	STAM|gi|927186397|ref|XP_003130772.4|
chr10	43981961	43982519	0.2851	0.8791	-0.5939	-122.162	Hypo	ENSSSCG00000011036	+	Intron	STAM|gi|927186397|ref|XP_003130772.4|
chr10	43985247	43985494	0.1196	0.6608	-0.5412	-42.265	Hypo	ENSSSCG00000011036	+	Intron	STAM|gi|927186397|ref|XP_003130772.4|
chr10	43991531	43991696	0.3696	0.9915	-0.6219	-30.9375	Hypo	ENSSSCG00000011036	+	Intron	STAM|gi|927186397|ref|XP_003130772.4|
chr10	43998700	43999495	0.2016	0.7915	-0.5899	-126.074	Hypo	ENSSSCG00000011036	+	Intron	STAM|gi|927186397|ref|XP_003130772.4|
chr10	44060085	44060200	0.1074	0.5379	-0.4305	-58.026	Hypo	ENSSSCG00000011037	+	Intron	TMEM236|gi|560989352|ref|XP_006216837.1|
chr10	44095643	44095732	0.3995	0.8908	-0.4913	-29.7928	Hypo	ENSSSCG00000011037	+	Exon	TMEM236|gi|560989352|ref|XP_006216837.1|
chr10	44095643	44095732	0.3995	0.8908	-0.4913	-29.7928	Hypo	ENSSSCG00000011037	+	UTR3	TMEM236|gi|560989352|ref|XP_006216837.1|
chr10	44147716	44147823	0.2169	0.7568	-0.5399	-41.501	Hypo	ENSSSCG00000011038	+	Intron	MRC1|gi|363814526|ref|NP_001242898.1|
chr10	44183421	44183531	0.5369	0.9065	-0.3696	-40.2511	Hypo	ENSSSCG00000011038	+	Intron	MRC1|gi|363814526|ref|NP_001242898.1|
chr10	44191758	44191843	0.3113	0.8909	-0.5797	-32.109	Hypo	ENSSSCG00000011038	+	Intron	MRC1|gi|363814526|ref|NP_001242898.1|
chr10	44226802	44226882	0.523	0.9359	-0.4129	-37.7707	Hypo	ENSSSCG00000011038	+	Exon	MRC1|gi|363814526|ref|NP_001242898.1|
chr10	44226802	44226882	0.523	0.9359	-0.4129	-37.7707	Hypo	ENSSSCG00000011038	+	UTR3	MRC1|gi|363814526|ref|NP_001242898.1|
chr10	44243305	44243401	0.4852	0.8825	-0.3973	-61.9814	Hypo	ENSSSCG00000011039	+	Intron	SLC39A12|gi|545853422|ref|XP_003130776.2|
chr10	44243305	44243401	0.4852	0.8825	-0.3973	-61.9814	Hypo	ENSSSCG00000011039	+	Intron	SLC39A12|gi|545853422|ref|XP_003130776.2|
chr10	44277881	44278085	0.5224	0.9621	-0.4397	-29.503	Hypo	ENSSSCG00000011039	+	Intron	SLC39A12|gi|545853422|ref|XP_003130776.2|
chr10	44286430	44286540	0.3474	0.9495	-0.602	-22.7643	Hypo	ENSSSCG00000011039	+	Intron	SLC39A12|gi|545853422|ref|XP_003130776.2|
chr10	44300876	44300971	0.4195	0.9609	-0.5414	-27.0231	Hypo	ENSSSCG00000011039	+	Intron	SLC39A12|gi|545853422|ref|XP_003130776.2|
chr10	44305262	44305467	0.1247	0.6513	-0.5267	-60.7052	Hypo	ENSSSCG00000011039	+	Intron	SLC39A12|gi|545853422|ref|XP_003130776.2|
chr10	44584215	44584329	0.4133	0.7816	-0.3683	-67.7089	Hypo	ENSSSCG00000011040	+	Intron	CACNB2|gi|927186423|ref|XP_013833908.1|
chr10	44619479	44619594	0.2901	0.879	-0.5889	-43.3564	Hypo	ENSSSCG00000011040	+	Intron	CACNB2|gi|927186423|ref|XP_013833908.1|
chr10	44619479	44619594	0.2901	0.879	-0.5889	-43.3564	Hypo	ENSSSCG00000011040	+	Intron	CACNB2|gi|927186423|ref|XP_013833908.1|
chr10	44655851	44656272	0.1517	0.7105	-0.5588	-41.5664	Hypo	ENSSSCG00000011040	+	Intron	CACNB2|gi|927186423|ref|XP_013833908.1|
chr10	44655851	44656272	0.1517	0.7105	-0.5588	-41.5664	Hypo	ENSSSCG00000011040	+	Intron	CACNB2|gi|927186423|ref|XP_013833908.1|
chr10	44655851	44656272	0.1517	0.7105	-0.5588	-41.5664	Hypo	ENSSSCG00000011040	+	Intron	CACNB2|gi|927186423|ref|XP_013833908.1|
chr10	44738271	44738329	0.4603	0.8362	-0.3759	-40.5525	Hypo	ENSSSCG00000011040	+	Intron	CACNB2|gi|927186423|ref|XP_013833908.1|
chr10	44738271	44738329	0.4603	0.8362	-0.3759	-40.5525	Hypo	ENSSSCG00000011040	+	Intron	CACNB2|gi|927186423|ref|XP_013833908.1|
chr10	44743147	44743721	0.1966	0.7818	-0.5852	-125.352	Hypo	ENSSSCG00000011040	+	Intron	CACNB2|gi|927186423|ref|XP_013833908.1|
chr10	44743147	44743721	0.1966	0.7818	-0.5852	-125.352	Hypo	ENSSSCG00000011040	+	Intron	CACNB2|gi|927186423|ref|XP_013833908.1|
chr10	44780489	44780653	0.4937	0.819	-0.3253	-70.3537	Hypo	ENSSSCG00000011040	+	Intron	CACNB2|gi|927186423|ref|XP_013833908.1|
chr10	44780489	44780653	0.4937	0.819	-0.3253	-70.3537	Hypo	ENSSSCG00000011040	+	Intron	CACNB2|gi|927186423|ref|XP_013833908.1|
chr10	44788425	44788677	0.2012	0.6792	-0.478	-33.7124	Hypo	ENSSSCG00000011040	+	Intron	CACNB2|gi|927186423|ref|XP_013833908.1|
chr10	44788425	44788677	0.2012	0.6792	-0.478	-33.7124	Hypo	ENSSSCG00000011040	+	Intron	CACNB2|gi|927186423|ref|XP_013833908.1|
chr10	44805374	44805528	0.2866	0.8301	-0.5434	-43.7388	Hypo	ENSSSCG00000011040	+	Intron	CACNB2|gi|927186423|ref|XP_013833908.1|
chr10	44805374	44805528	0.2866	0.8301	-0.5434	-43.7388	Hypo	ENSSSCG00000011040	+	Intron	CACNB2|gi|927186423|ref|XP_013833908.1|
chr10	44821451	44821693	0.2327	0.8318	-0.5991	-67.6384	Hypo	ENSSSCG00000011040	+	Intron	CACNB2|gi|927186423|ref|XP_013833908.1|
chr10	44821451	44821693	0.2327	0.8318	-0.5991	-67.6384	Hypo	ENSSSCG00000011040	+	Intron	CACNB2|gi|927186423|ref|XP_013833908.1|
chr10	44834507	44834563	0.2993	0.7786	-0.4793	-33.0429	Hypo	ENSSSCG00000011040	+	Intron	CACNB2|gi|927186423|ref|XP_013833908.1|
chr10	44836323	44836446	0.5823	0.875	-0.2927	-60.6653	Hypo	ENSSSCG00000011040	+	Intron	CACNB2|gi|927186423|ref|XP_013833908.1|
chr10	44873537	44873760	0.5879	0.9403	-0.3524	-62.0013	Hypo	ENSSSCG00000011040	+	Intron	CACNB2|gi|927186423|ref|XP_013833908.1|
chr10	44890923	44891175	0.4174	0.9675	-0.5501	-57.3754	Hypo	ENSSSCG00000011041	-	Intron	NA|gi|311265698|ref|XP_003130779.1|
chr10	44893013	44893091	0.3199	0.7913	-0.4714	-21.6803	Hypo	ENSSSCG00000011041	-	Intron	NA|gi|311265698|ref|XP_003130779.1|
chr10	45111087	45111198	0.4163	0.8673	-0.4511	-34.7532	Hypo	ENSSSCG00000011042	+	Intron	RSU1|gi|927186444|ref|XP_013833939.1|
chr10	45114673	45115001	0.2677	0.8132	-0.5455	-27.5283	Hypo	ENSSSCG00000011042	+	Intron	RSU1|gi|927186444|ref|XP_013833939.1|
chr10	45114673	45115001	0.2677	0.8132	-0.5455	-27.5283	Hypo	ENSSSCG00000020362	-	Promoter	SNORA72|.
chr10	45115228	45115875	0.4578	0.9442	-0.4864	-272.072	Hypo	ENSSSCG00000011042	+	Intron	RSU1|gi|927186444|ref|XP_013833939.1|
chr10	45115228	45115875	0.4578	0.9442	-0.4864	-272.072	Hypo	ENSSSCG00000020362	-	Promoter	SNORA72|.
chr10	45117414	45117799	0.5817	0.9405	-0.3588	-187.056	Hypo	ENSSSCG00000011042	+	Intron	RSU1|gi|927186444|ref|XP_013833939.1|
chr10	45175339	45175417	0.3597	0.9813	-0.6216	-44.2027	Hypo	ENSSSCG00000011042	+	Intron	RSU1|gi|927186444|ref|XP_013833939.1|
chr10	45224659	45224853	0.4308	0.8626	-0.4318	-61.9415	Hypo	ENSSSCG00000011042	+	Intron	RSU1|gi|927186444|ref|XP_013833939.1|
chr10	45230429	45230771	0.1924	0.9071	-0.7147	-68.4636	Hypo	ENSSSCG00000011042	+	Intron	RSU1|gi|927186444|ref|XP_013833939.1|
chr10	45231738	45231789	0.4753	0.8875	-0.4122	-22.74	Hypo	ENSSSCG00000011042	+	Intron	RSU1|gi|927186444|ref|XP_013833939.1|
chr10	45357657	45357903	0.3589	0.8855	-0.5265	-30.384	Hypo	ENSSSCG00000011043	+	Promoter	C1QL3|gi|617550534|ref|XP_007526236.1|
chr10	45360544	45360628	0.2075	0.4637	-0.2561	-88.1329	Hypo	chr10:45358905:45360792|CGI	+	CGI	NA
chr10	45360544	45360628	0.2075	0.4637	-0.2561	-88.1329	Hypo	ENSSSCG00000011043	+	Intron	C1QL3|gi|617550534|ref|XP_007526236.1|
chr10	45360688	45360845	0.332	0.6192	-0.2872	-135.348	Hypo	chr10:45358905:45360792|CGI	+	CGI	NA
chr10	45360688	45360845	0.332	0.6192	-0.2872	-135.348	Hypo	ENSSSCG00000011043	+	Intron	C1QL3|gi|617550534|ref|XP_007526236.1|
chr10	45374172	45374372	0.45	0.9133	-0.4633	-56.09	Hypo	ENSSSCG00000022953	-	Intron	PTER|gi|346644844|ref|NP_001231177.1|
chr10	45374172	45374372	0.45	0.9133	-0.4633	-56.09	Hypo	ENSSSCG00000022953	-	Intron	PTER|gi|346644844|ref|NP_001231177.1|
chr10	45378048	45378132	0.5391	0.884	-0.3449	-79.5358	Hypo	ENSSSCG00000022953	-	Intron	PTER|gi|346644844|ref|NP_001231177.1|
chr10	45378048	45378132	0.5391	0.884	-0.3449	-79.5358	Hypo	ENSSSCG00000022953	-	Intron	PTER|gi|346644844|ref|NP_001231177.1|
chr10	45378610	45378664	0.6827	0.9324	-0.2497	-40.8027	Hypo	ENSSSCG00000022953	-	Intron	PTER|gi|346644844|ref|NP_001231177.1|
chr10	45378610	45378664	0.6827	0.9324	-0.2497	-40.8027	Hypo	ENSSSCG00000022953	-	Intron	PTER|gi|346644844|ref|NP_001231177.1|
chr10	45382581	45382707	0.463	0.8488	-0.3858	-56.7748	Hypo	ENSSSCG00000022953	-	Intron	PTER|gi|346644844|ref|NP_001231177.1|
chr10	45382581	45382707	0.463	0.8488	-0.3858	-56.7748	Hypo	ENSSSCG00000022953	-	Intron	PTER|gi|346644844|ref|NP_001231177.1|
chr10	45385524	45386103	0.3126	0.7839	-0.4714	-101.164	Hypo	ENSSSCG00000022953	-	Intron	PTER|gi|346644844|ref|NP_001231177.1|
chr10	45385524	45386103	0.3126	0.7839	-0.4714	-101.164	Hypo	ENSSSCG00000022953	-	Intron	PTER|gi|346644844|ref|NP_001231177.1|
chr10	45387775	45387980	0.5223	0.9281	-0.4057	-27.8547	Hypo	ENSSSCG00000022953	-	Intron	PTER|gi|346644844|ref|NP_001231177.1|
chr10	45387775	45387980	0.5223	0.9281	-0.4057	-27.8547	Hypo	ENSSSCG00000022953	-	Intron	PTER|gi|346644844|ref|NP_001231177.1|
chr10	45420920	45421049	0.5743	0.9195	-0.3452	-34.0702	Hypo	ENSSSCG00000022953	-	Intron	PTER|gi|346644844|ref|NP_001231177.1|
chr10	45454736	45454960	0.3903	0.9327	-0.5424	-113.838	Hypo	ENSSSCG00000039335	-	Promoter	U6|gi|965792038|ref|XP_014963564.1|
chr10	45555668	45555729	0.3156	0.8301	-0.5145	-30.9906	Hypo	ENSSSCG00000032703	+	Promoter	U6|.
chr10	45981143	45981715	0.3803	0.7763	-0.396	-118.707	Hypo	ENSSSCG00000011045	+	Intron	MINDY3|gi|311265711|ref|XP_003130783.1|
chr10	45984966	45985215	0.1336	0.8641	-0.7305	-100.572	Hypo	ENSSSCG00000011045	+	Intron	MINDY3|gi|311265711|ref|XP_003130783.1|
chr10	45992299	45993629	0.2516	0.8515	-0.5999	-226.92	Hypo	ENSSSCG00000011045	+	Intron	MINDY3|gi|311265711|ref|XP_003130783.1|
chr10	45992299	45993629	0.2516	0.8515	-0.5999	-226.92	Hypo	ENSSSCG00000011045	+	Exon	MINDY3|gi|311265711|ref|XP_003130783.1|
chr10	45992299	45993629	0.2516	0.8515	-0.5999	-226.92	Hypo	ENSSSCG00000011045	+	Intron	MINDY3|gi|311265711|ref|XP_003130783.1|
chr10	45995854	45998167	0.2227	0.9439	-0.7212	-546.289	Hypo	ENSSSCG00000011045	+	Intron	MINDY3|gi|311265711|ref|XP_003130783.1|
chr10	45995854	45998167	0.2227	0.9439	-0.7212	-546.289	Hypo	ENSSSCG00000011045	+	Exon	MINDY3|gi|311265711|ref|XP_003130783.1|
chr10	45995854	45998167	0.2227	0.9439	-0.7212	-546.289	Hypo	ENSSSCG00000011045	+	Intron	MINDY3|gi|311265711|ref|XP_003130783.1|
chr10	45995854	45998167	0.2227	0.9439	-0.7212	-546.289	Hypo	ENSSSCG00000011045	+	Intron	MINDY3|gi|311265711|ref|XP_003130783.1|
chr10	45995854	45998167	0.2227	0.9439	-0.7212	-546.289	Hypo	ENSSSCG00000011045	+	Exon	MINDY3|gi|311265711|ref|XP_003130783.1|
chr10	45995854	45998167	0.2227	0.9439	-0.7212	-546.289	Hypo	ENSSSCG00000011045	+	Intron	MINDY3|gi|311265711|ref|XP_003130783.1|
chr10	45998932	45999491	0.2745	0.9396	-0.6651	-89.9965	Hypo	ENSSSCG00000011045	+	Intron	MINDY3|gi|311265711|ref|XP_003130783.1|
chr10	45998932	45999491	0.2745	0.9396	-0.6651	-89.9965	Hypo	ENSSSCG00000011045	+	Intron	MINDY3|gi|311265711|ref|XP_003130783.1|
chr10	46000110	46000471	0.1797	0.6443	-0.4646	-62.6557	Hypo	ENSSSCG00000011045	+	Intron	MINDY3|gi|311265711|ref|XP_003130783.1|
chr10	46000110	46000471	0.1797	0.6443	-0.4646	-62.6557	Hypo	ENSSSCG00000011045	+	Intron	MINDY3|gi|311265711|ref|XP_003130783.1|
chr10	46028277	46028562	0.1775	0.6508	-0.4734	-50.0164	Hypo	ENSSSCG00000011045	+	Intron	MINDY3|gi|311265711|ref|XP_003130783.1|
chr10	46137852	46138241	0.3129	0.7768	-0.4639	-64.8104	Hypo	ENSSSCG00000011046	+	Intron	ITGA8|gi|297481513|ref|XP_002692127.1|
chr10	46164663	46164880	0.2335	0.8512	-0.6178	-31.1578	Hypo	ENSSSCG00000011046	+	Intron	ITGA8|gi|297481513|ref|XP_002692127.1|
chr10	46231154	46231236	0.4176	0.8397	-0.4221	-28.2047	Hypo	ENSSSCG00000011046	+	Intron	ITGA8|gi|297481513|ref|XP_002692127.1|
chr10	46232011	46232269	0.1765	0.7229	-0.5464	-70.3134	Hypo	ENSSSCG00000011046	+	Intron	ITGA8|gi|297481513|ref|XP_002692127.1|
chr10	46266519	46266860	0.3194	0.7748	-0.4554	-62.6873	Hypo	ENSSSCG00000011046	+	Intron	ITGA8|gi|297481513|ref|XP_002692127.1|
chr10	46272162	46272606	0.1503	0.6139	-0.4636	-99.1848	Hypo	ENSSSCG00000011046	+	Intron	ITGA8|gi|297481513|ref|XP_002692127.1|
chr10	46283772	46283902	0.3271	0.8924	-0.5653	-44.5865	Hypo	ENSSSCG00000011046	+	Intron	ITGA8|gi|297481513|ref|XP_002692127.1|
chr10	46470197	46470454	0.5466	0.9058	-0.3593	-97.1867	Hypo	ENSSSCG00000011047	+	Intron	FAM171A1|gi|350589535|ref|XP_003130784.3|
chr10	46470197	46470454	0.5466	0.9058	-0.3593	-97.1867	Hypo	ENSSSCG00000011047	+	Intron	FAM171A1|gi|350589535|ref|XP_003130784.3|
chr10	46472066	46472162	0.6772	0.9752	-0.2981	-39.5979	Hypo	ENSSSCG00000011047	+	Intron	FAM171A1|gi|350589535|ref|XP_003130784.3|
chr10	46472066	46472162	0.6772	0.9752	-0.2981	-39.5979	Hypo	ENSSSCG00000011047	+	Intron	FAM171A1|gi|350589535|ref|XP_003130784.3|
chr10	46481390	46481611	0.4854	0.9103	-0.4249	-59.4012	Hypo	ENSSSCG00000011047	+	Intron	FAM171A1|gi|350589535|ref|XP_003130784.3|
chr10	46481390	46481611	0.4854	0.9103	-0.4249	-59.4012	Hypo	ENSSSCG00000011047	+	Intron	FAM171A1|gi|350589535|ref|XP_003130784.3|
chr10	46481390	46481611	0.4854	0.9103	-0.4249	-59.4012	Hypo	ENSSSCG00000011047	+	Intron	FAM171A1|gi|350589535|ref|XP_003130784.3|
chr10	46486967	46487138	0.5796	0.9459	-0.3662	-35.3605	Hypo	ENSSSCG00000011047	+	Intron	FAM171A1|gi|350589535|ref|XP_003130784.3|
chr10	46486967	46487138	0.5796	0.9459	-0.3662	-35.3605	Hypo	ENSSSCG00000011047	+	Intron	FAM171A1|gi|350589535|ref|XP_003130784.3|
chr10	46486967	46487138	0.5796	0.9459	-0.3662	-35.3605	Hypo	ENSSSCG00000011047	+	Intron	FAM171A1|gi|350589535|ref|XP_003130784.3|
chr10	46489442	46489737	0.5296	0.9328	-0.4032	-90.6777	Hypo	ENSSSCG00000011047	+	Intron	FAM171A1|gi|350589535|ref|XP_003130784.3|
chr10	46489442	46489737	0.5296	0.9328	-0.4032	-90.6777	Hypo	ENSSSCG00000011047	+	Intron	FAM171A1|gi|350589535|ref|XP_003130784.3|
chr10	46489442	46489737	0.5296	0.9328	-0.4032	-90.6777	Hypo	ENSSSCG00000011047	+	Intron	FAM171A1|gi|350589535|ref|XP_003130784.3|
chr10	46492622	46492888	0.3023	0.8058	-0.5036	-28.8485	Hypo	ENSSSCG00000011047	+	Intron	FAM171A1|gi|350589535|ref|XP_003130784.3|
chr10	46492622	46492888	0.3023	0.8058	-0.5036	-28.8485	Hypo	ENSSSCG00000011047	+	Intron	FAM171A1|gi|350589535|ref|XP_003130784.3|
chr10	46492622	46492888	0.3023	0.8058	-0.5036	-28.8485	Hypo	ENSSSCG00000011047	+	Intron	FAM171A1|gi|350589535|ref|XP_003130784.3|
chr10	46518744	46518889	0.6806	0.9713	-0.2907	-57.2013	Hypo	ENSSSCG00000011047	+	Intron	FAM171A1|gi|350589535|ref|XP_003130784.3|
chr10	46518744	46518889	0.6806	0.9713	-0.2907	-57.2013	Hypo	ENSSSCG00000011047	+	Intron	FAM171A1|gi|350589535|ref|XP_003130784.3|
chr10	46518744	46518889	0.6806	0.9713	-0.2907	-57.2013	Hypo	ENSSSCG00000011047	+	Intron	FAM171A1|gi|350589535|ref|XP_003130784.3|
chr10	46527874	46528295	0.1826	0.6387	-0.456	-125.708	Hypo	ENSSSCG00000011047	+	Intron	FAM171A1|gi|350589535|ref|XP_003130784.3|
chr10	46527874	46528295	0.1826	0.6387	-0.456	-125.708	Hypo	ENSSSCG00000011047	+	Intron	FAM171A1|gi|350589535|ref|XP_003130784.3|
chr10	46527874	46528295	0.1826	0.6387	-0.456	-125.708	Hypo	ENSSSCG00000011047	+	Intron	FAM171A1|gi|350589535|ref|XP_003130784.3|
chr10	46536604	46536658	0.4108	0.9785	-0.5677	-32.2434	Hypo	ENSSSCG00000011047	+	Intron	FAM171A1|gi|350589535|ref|XP_003130784.3|
chr10	46536604	46536658	0.4108	0.9785	-0.5677	-32.2434	Hypo	ENSSSCG00000011047	+	Intron	FAM171A1|gi|350589535|ref|XP_003130784.3|
chr10	46536604	46536658	0.4108	0.9785	-0.5677	-32.2434	Hypo	ENSSSCG00000011047	+	Intron	FAM171A1|gi|350589535|ref|XP_003130784.3|
chr10	46539403	46539479	0.5489	0.8236	-0.2747	-55.6058	Hypo	ENSSSCG00000011047	+	Intron	FAM171A1|gi|350589535|ref|XP_003130784.3|
chr10	46539403	46539479	0.5489	0.8236	-0.2747	-55.6058	Hypo	ENSSSCG00000011047	+	Intron	FAM171A1|gi|350589535|ref|XP_003130784.3|
chr10	46539403	46539479	0.5489	0.8236	-0.2747	-55.6058	Hypo	ENSSSCG00000011047	+	Intron	FAM171A1|gi|350589535|ref|XP_003130784.3|
chr10	46549868	46549950	0.667	0.9507	-0.2837	-50.5536	Hypo	ENSSSCG00000011047	+	Intron	FAM171A1|gi|350589535|ref|XP_003130784.3|
chr10	46549868	46549950	0.667	0.9507	-0.2837	-50.5536	Hypo	ENSSSCG00000011047	+	Intron	FAM171A1|gi|350589535|ref|XP_003130784.3|
chr10	46549868	46549950	0.667	0.9507	-0.2837	-50.5536	Hypo	ENSSSCG00000011047	+	Intron	FAM171A1|gi|350589535|ref|XP_003130784.3|
chr10	46549868	46549950	0.667	0.9507	-0.2837	-50.5536	Hypo	ENSSSCG00000011047	+	Intron	FAM171A1|gi|350589535|ref|XP_003130784.3|
chr10	46552622	46552970	0.516	0.9044	-0.3883	-239.648	Hypo	ENSSSCG00000011047	+	Intron	FAM171A1|gi|350589535|ref|XP_003130784.3|
chr10	46552622	46552970	0.516	0.9044	-0.3883	-239.648	Hypo	ENSSSCG00000011047	+	Intron	FAM171A1|gi|350589535|ref|XP_003130784.3|
chr10	46552622	46552970	0.516	0.9044	-0.3883	-239.648	Hypo	ENSSSCG00000011047	+	Intron	FAM171A1|gi|350589535|ref|XP_003130784.3|
chr10	46552622	46552970	0.516	0.9044	-0.3883	-239.648	Hypo	ENSSSCG00000011047	+	Intron	FAM171A1|gi|350589535|ref|XP_003130784.3|
chr10	46557661	46557716	0.5112	0.9206	-0.4094	-26.3543	Hypo	ENSSSCG00000011047	+	Intron	FAM171A1|gi|350589535|ref|XP_003130784.3|
chr10	46557661	46557716	0.5112	0.9206	-0.4094	-26.3543	Hypo	ENSSSCG00000011047	+	Intron	FAM171A1|gi|350589535|ref|XP_003130784.3|
chr10	46557661	46557716	0.5112	0.9206	-0.4094	-26.3543	Hypo	ENSSSCG00000011047	+	Intron	FAM171A1|gi|350589535|ref|XP_003130784.3|
chr10	46557661	46557716	0.5112	0.9206	-0.4094	-26.3543	Hypo	ENSSSCG00000011047	+	Intron	FAM171A1|gi|350589535|ref|XP_003130784.3|
chr10	46582951	46583124	0.4766	0.922	-0.4454	-86.6658	Hypo	ENSSSCG00000011047	+	Intron	FAM171A1|gi|350589535|ref|XP_003130784.3|
chr10	46582951	46583124	0.4766	0.922	-0.4454	-86.6658	Hypo	ENSSSCG00000011047	+	Intron	FAM171A1|gi|350589535|ref|XP_003130784.3|
chr10	46582951	46583124	0.4766	0.922	-0.4454	-86.6658	Hypo	ENSSSCG00000011047	+	Intron	FAM171A1|gi|350589535|ref|XP_003130784.3|
chr10	46590616	46590669	0.6417	0.9517	-0.31	-33.772	Hypo	ENSSSCG00000011047	+	Intron	FAM171A1|gi|350589535|ref|XP_003130784.3|
chr10	46590616	46590669	0.6417	0.9517	-0.31	-33.772	Hypo	ENSSSCG00000011047	+	Intron	FAM171A1|gi|350589535|ref|XP_003130784.3|
chr10	46590616	46590669	0.6417	0.9517	-0.31	-33.772	Hypo	ENSSSCG00000011047	+	Intron	FAM171A1|gi|350589535|ref|XP_003130784.3|
chr10	46590766	46590861	0.6159	0.9623	-0.3464	-78.329	Hypo	ENSSSCG00000011047	+	Intron	FAM171A1|gi|350589535|ref|XP_003130784.3|
chr10	46590766	46590861	0.6159	0.9623	-0.3464	-78.329	Hypo	ENSSSCG00000011047	+	Intron	FAM171A1|gi|350589535|ref|XP_003130784.3|
chr10	46590766	46590861	0.6159	0.9623	-0.3464	-78.329	Hypo	ENSSSCG00000011047	+	Intron	FAM171A1|gi|350589535|ref|XP_003130784.3|
chr10	46597529	46597918	0.2138	0.7515	-0.5377	-115.507	Hypo	ENSSSCG00000011047	+	Intron	FAM171A1|gi|350589535|ref|XP_003130784.3|
chr10	46599768	46600292	0.361	0.7187	-0.3577	-493.352	Hypo	ENSSSCG00000011047	+	Exon	FAM171A1|gi|350589535|ref|XP_003130784.3|
chr10	46599768	46600292	0.361	0.7187	-0.3577	-493.352	Hypo	ENSSSCG00000011047	+	Exon	FAM171A1|gi|350589535|ref|XP_003130784.3|
chr10	46599768	46600292	0.361	0.7187	-0.3577	-493.352	Hypo	ENSSSCG00000011047	+	Exon	FAM171A1|gi|350589535|ref|XP_003130784.3|
chr10	46599768	46600292	0.361	0.7187	-0.3577	-493.352	Hypo	chr10:46599075:46599913|CGI	+	CGI	NA
chr10	46599768	46600292	0.361	0.7187	-0.3577	-493.352	Hypo	ENSSSCG00000011047	+	UTR3	FAM171A1|gi|350589535|ref|XP_003130784.3|
chr10	46599768	46600292	0.361	0.7187	-0.3577	-493.352	Hypo	ENSSSCG00000011047	+	UTR3	FAM171A1|gi|350589535|ref|XP_003130784.3|
chr10	46651383	46651466	0.26	0.9494	-0.6895	-56.8714	Hypo	ENSSSCG00000026499	+	Intron	NMT2|gi|466052421|ref|XP_004278644.1|
chr10	46651383	46651466	0.26	0.9494	-0.6895	-56.8714	Hypo	ENSSSCG00000026499	+	Intron	NMT2|gi|466052421|ref|XP_004278644.1|
chr10	46651383	46651466	0.26	0.9494	-0.6895	-56.8714	Hypo	ENSSSCG00000026499	+	Intron	NMT2|gi|466052421|ref|XP_004278644.1|
chr10	46703195	46703420	0.4699	0.916	-0.446	-25.5368	Hypo	ENSSSCG00000026499	+	Intron	NMT2|gi|466052421|ref|XP_004278644.1|
chr10	46724211	46724277	0.5839	0.8783	-0.2944	-28.1348	Hypo	ENSSSCG00000027110	-	Intron	RPP38|gi|545853491|ref|XP_005668167.1|
chr10	46724732	46724878	0.1094	0.5302	-0.4207	-73.5866	Hypo	ENSSSCG00000027110	-	Intron	RPP38|gi|545853491|ref|XP_005668167.1|
chr10	46754071	46754307	0.2801	0.6914	-0.4113	-61.0827	Hypo	ENSSSCG00000025759	-	Intron	OLAH|gi|927186540|ref|XP_013835692.1|
chr10	46762980	46763125	0.283	0.6887	-0.4057	-40.4985	Hypo	ENSSSCG00000025759	-	Intron	OLAH|gi|927186540|ref|XP_013835692.1|
chr10	46791954	46792201	0.3832	0.8494	-0.4662	-34.4724	Hypo	ENSSSCG00000034119	-	Exon	MEIG1|gi|594698747|ref|XP_007196497.1|
chr10	46791954	46792201	0.3832	0.8494	-0.4662	-34.4724	Hypo	ENSSSCG00000034119	-	Intron	MEIG1|gi|594698747|ref|XP_007196497.1|
chr10	46846969	46847385	0.569	0.929	-0.3599	-203.926	Hypo	ENSSSCG00000011049	+	Intron	DCLRE1C|gi|385862192|ref|NP_001245374.1|
chr10	46876684	46877579	0.3444	0.9664	-0.622	-126.18	Hypo	ENSSSCG00000011048	-	UTR3	SUV39H2|gi|742202601|ref|XP_010858261.1|
chr10	46876684	46877579	0.3444	0.9664	-0.622	-126.18	Hypo	ENSSSCG00000011048	-	Exon	SUV39H2|gi|742202601|ref|XP_010858261.1|
chr10	46876684	46877579	0.3444	0.9664	-0.622	-126.18	Hypo	ENSSSCG00000011048	-	UTR3	SUV39H2|gi|742202601|ref|XP_010858261.1|
chr10	46876684	46877579	0.3444	0.9664	-0.622	-126.18	Hypo	ENSSSCG00000011048	-	Exon	SUV39H2|gi|742202601|ref|XP_010858261.1|
chr10	46876684	46877579	0.3444	0.9664	-0.622	-126.18	Hypo	ENSSSCG00000011048	-	Intron	SUV39H2|gi|742202601|ref|XP_010858261.1|
chr10	46876684	46877579	0.3444	0.9664	-0.622	-126.18	Hypo	ENSSSCG00000011048	-	Exon	SUV39H2|gi|742202601|ref|XP_010858261.1|
chr10	46876684	46877579	0.3444	0.9664	-0.622	-126.18	Hypo	ENSSSCG00000011048	-	Intron	SUV39H2|gi|742202601|ref|XP_010858261.1|
chr10	46881946	46882682	0.5249	0.9664	-0.4415	-339.903	Hypo	ENSSSCG00000011048	-	Intron	SUV39H2|gi|742202601|ref|XP_010858261.1|
chr10	46881946	46882682	0.5249	0.9664	-0.4415	-339.903	Hypo	ENSSSCG00000011048	-	Exon	SUV39H2|gi|742202601|ref|XP_010858261.1|
chr10	46881946	46882682	0.5249	0.9664	-0.4415	-339.903	Hypo	ENSSSCG00000011048	-	Exon	SUV39H2|gi|742202601|ref|XP_010858261.1|
chr10	46883238	46883481	0.3501	0.929	-0.5789	-60.2393	Hypo	ENSSSCG00000011048	-	Intron	SUV39H2|gi|742202601|ref|XP_010858261.1|
chr10	46883238	46883481	0.3501	0.929	-0.5789	-60.2393	Hypo	ENSSSCG00000011048	-	Intron	SUV39H2|gi|742202601|ref|XP_010858261.1|
chr10	46883238	46883481	0.3501	0.929	-0.5789	-60.2393	Hypo	ENSSSCG00000011048	-	Intron	SUV39H2|gi|742202601|ref|XP_010858261.1|
chr10	46897746	46898329	0.1739	0.7561	-0.5822	-81.8591	Hypo	ENSSSCG00000011048	-	Intron	SUV39H2|gi|742202601|ref|XP_010858261.1|
chr10	46897746	46898329	0.1739	0.7561	-0.5822	-81.8591	Hypo	ENSSSCG00000011048	-	Intron	SUV39H2|gi|742202601|ref|XP_010858261.1|
chr10	46897746	46898329	0.1739	0.7561	-0.5822	-81.8591	Hypo	ENSSSCG00000011048	-	Intron	SUV39H2|gi|742202601|ref|XP_010858261.1|
chr10	46897746	46898329	0.1739	0.7561	-0.5822	-81.8591	Hypo	ENSSSCG00000011048	-	Intron	SUV39H2|gi|742202601|ref|XP_010858261.1|
chr10	46933715	46934346	0.276	0.8639	-0.5879	-204.164	Hypo	ENSSSCG00000011051	-	Intron	HSPA14|gi|343432612|ref|NP_001230322.1|
chr10	46933715	46934346	0.276	0.8639	-0.5879	-204.164	Hypo	ENSSSCG00000032239	-	Exon	NA|gi|927186544|ref|XP_013835693.1|
chr10	46933715	46934346	0.276	0.8639	-0.5879	-204.164	Hypo	ENSSSCG00000032239	-	UTR5	NA|gi|927186544|ref|XP_013835693.1|
chr10	46933715	46934346	0.276	0.8639	-0.5879	-204.164	Hypo	ENSSSCG00000032239	-	Intron	NA|gi|927186544|ref|XP_013835693.1|
chr10	46933715	46934346	0.276	0.8639	-0.5879	-204.164	Hypo	ENSSSCG00000011053	+	Promoter	CDNF|gi|311265721|ref|XP_003130787.1|
chr10	46933715	46934346	0.276	0.8639	-0.5879	-204.164	Hypo	ENSSSCG00000011053	+	Promoter	CDNF|gi|311265721|ref|XP_003130787.1|
chr10	46933715	46934346	0.276	0.8639	-0.5879	-204.164	Hypo	ENSSSCG00000011051	-	Exon	HSPA14|gi|343432612|ref|NP_001230322.1|
chr10	46933715	46934346	0.276	0.8639	-0.5879	-204.164	Hypo	ENSSSCG00000032239	-	Exon	NA|gi|927186544|ref|XP_013835693.1|
chr10	46933715	46934346	0.276	0.8639	-0.5879	-204.164	Hypo	ENSSSCG00000032239	-	UTR5	NA|gi|927186544|ref|XP_013835693.1|
chr10	46933715	46934346	0.276	0.8639	-0.5879	-204.164	Hypo	ENSSSCG00000011051	-	Intron	HSPA14|gi|343432612|ref|NP_001230322.1|
chr10	46933715	46934346	0.276	0.8639	-0.5879	-204.164	Hypo	ENSSSCG00000032239	-	Intron	NA|gi|927186544|ref|XP_013835693.1|
chr10	46933715	46934346	0.276	0.8639	-0.5879	-204.164	Hypo	ENSSSCG00000011051	-	Intron	HSPA14|gi|343432612|ref|NP_001230322.1|
chr10	46933715	46934346	0.276	0.8639	-0.5879	-204.164	Hypo	ENSSSCG00000011051	-	Exon	HSPA14|gi|343432612|ref|NP_001230322.1|
chr10	46933715	46934346	0.276	0.8639	-0.5879	-204.164	Hypo	ENSSSCG00000032239	-	Exon	NA|gi|927186544|ref|XP_013835693.1|
chr10	46933715	46934346	0.276	0.8639	-0.5879	-204.164	Hypo	ENSSSCG00000032239	-	UTR5	NA|gi|927186544|ref|XP_013835693.1|
chr10	46933715	46934346	0.276	0.8639	-0.5879	-204.164	Hypo	ENSSSCG00000011051	-	Intron	HSPA14|gi|343432612|ref|NP_001230322.1|
chr10	46933715	46934346	0.276	0.8639	-0.5879	-204.164	Hypo	ENSSSCG00000032239	-	Intron	NA|gi|927186544|ref|XP_013835693.1|
chr10	46940073	46940367	0.6644	0.9509	-0.2865	-135.618	Hypo	ENSSSCG00000011053	+	Intron	CDNF|gi|311265721|ref|XP_003130787.1|
chr10	47155818	47156410	0.5908	0.9662	-0.3754	-129.012	Hypo	ENSSSCG00000039658	+	Intron	NA|gi|594698766|ref|XP_007196506.1|
chr10	47173211	47173361	0.604	0.9084	-0.3043	-32.8051	Hypo	ENSSSCG00000039658	+	Intron	NA|gi|594698766|ref|XP_007196506.1|
chr10	47173211	47173361	0.604	0.9084	-0.3043	-32.8051	Hypo	ENSSSCG00000039658	+	Intron	NA|gi|594698766|ref|XP_007196506.1|
chr10	47173211	47173361	0.604	0.9084	-0.3043	-32.8051	Hypo	ENSSSCG00000039658	+	Intron	NA|gi|594698766|ref|XP_007196506.1|
chr10	47177639	47177940	0.182	0.7683	-0.5863	-99.8081	Hypo	ENSSSCG00000039658	+	Intron	NA|gi|594698766|ref|XP_007196506.1|
chr10	47177639	47177940	0.182	0.7683	-0.5863	-99.8081	Hypo	ENSSSCG00000039658	+	Intron	NA|gi|594698766|ref|XP_007196506.1|
[truncated: 81,062 more rows]
