# Supplementary material for: The Defects of Epigenetic Reprogramming in Dox-Dependent Porcine-iPSCs
Source: Int J Mol Sci. 2022 Oct 8;23(19):11941. doi: 10.3390/ijms231911941 (PMC9570186; doi:10.3390/ijms231911941)
Supplement: Supplementary file 1 [file ijms-23-11941-s001.zip › Table S9.xlsx]

## Sheet: Table S9-1
Table S9-1 Hypermethylated dDMR-related genes commonly existed in three groups
ENSSSCG00000035479
ENSSSCG00000010943
ENSSSCG00000004535
ENSSSCG00000029855
ENSSSCG00000030560
ENSSSCG00000038452
ENSSSCG00000025130
ENSSSCG00000026863
ENSSSCG00000022112
ENSSSCG00000004980
ENSSSCG00000033175
ENSSSCG00000005134
ENSSSCG00000040228
ENSSSCG00000031531
ENSSSCG00000017475
ENSSSCG00000017169
ENSSSCG00000017804
ENSSSCG00000028720
ENSSSCG00000017826
ENSSSCG00000005457
ENSSSCG00000036812
ENSSSCG00000005631
ENSSSCG00000005672
ENSSSCG00000011811
ENSSSCG00000011426
ENSSSCG00000036136
ENSSSCG00000011643
ENSSSCG00000011693
ENSSSCG00000010698
ENSSSCG00000010316
ENSSSCG00000023328
ENSSSCG00000004044
ENSSSCG00000004507
ENSSSCG00000004064
ENSSSCG00000027608
ENSSSCG00000034993
ENSSSCG00000023974
ENSSSCG00000035393
ENSSSCG00000013742
ENSSSCG00000035984
ENSSSCG00000007854
ENSSSCG00000007576
ENSSSCG00000021285
ENSSSCG00000035273
ENSSSCG00000033394
ENSSSCG00000039161
ENSSSCG00000037564
ENSSSCG00000008372
ENSSSCG00000007681
ENSSSCG00000008459
ENSSSCG00000039062
ENSSSCG00000006725
ENSSSCG00000006760
ENSSSCG00000006824
ENSSSCG00000038397
ENSSSCG00000006073
ENSSSCG00000005917
ENSSSCG00000005920
ENSSSCG00000034551
ENSSSCG00000034894
ENSSSCG00000039867
ENSSSCG00000006331
ENSSSCG00000000152
ENSSSCG00000036751
ENSSSCG00000034610
ENSSSCG00000035352
ENSSSCG00000000515
ENSSSCG00000000559
ENSSSCG00000029163
ENSSSCG00000000567
ENSSSCG00000036499
ENSSSCG00000000078
ENSSSCG00000028805
ENSSSCG00000003715
ENSSSCG00000003731
ENSSSCG00000003738
ENSSSCG00000039133
ENSSSCG00000028878
ENSSSCG00000031462
ENSSSCG00000004829
ENSSSCG00000032215
ENSSSCG00000023243
ENSSSCG00000022609
ENSSSCG00000002965
ENSSSCG00000021333
ENSSSCG00000004001
ENSSSCG00000033497
ENSSSCG00000003405
ENSSSCG00000003493
ENSSSCG00000003589
ENSSSCG00000037748
ENSSSCG00000000994
ENSSSCG00000001061
ENSSSCG00000002451
ENSSSCG00000001532
ENSSSCG00000001534
ENSSSCG00000027478
ENSSSCG00000001942
ENSSSCG00000025984
ENSSSCG00000031904
ENSSSCG00000034708
ENSSSCG00000029813
ENSSSCG00000009256
ENSSSCG00000008794
ENSSSCG00000022168
ENSSSCG00000008943
ENSSSCG00000009023
ENSSSCG00000024596
ENSSSCG00000033335
ENSSSCG00000015326
ENSSSCG00000015368

## Sheet: Table S9-2
Table S9-2 Hypomethylated dDMR-related genes commonly existed in three groups
ENSSSCG00000010825
ENSSSCG00000010829
ENSSSCG00000032644
ENSSSCG00000040300
ENSSSCG00000010831
ENSSSCG00000037997
ENSSSCG00000033745
ENSSSCG00000010832
ENSSSCG00000010833
ENSSSCG00000010834
ENSSSCG00000010835
ENSSSCG00000032416
ENSSSCG00000035479
ENSSSCG00000010839
ENSSSCG00000010840
ENSSSCG00000025686
ENSSSCG00000026705
ENSSSCG00000010849
ENSSSCG00000034972
ENSSSCG00000031483
ENSSSCG00000038646
ENSSSCG00000010850
ENSSSCG00000031664
ENSSSCG00000010853
ENSSSCG00000010858
ENSSSCG00000024180
ENSSSCG00000021310
ENSSSCG00000024288
ENSSSCG00000040100
ENSSSCG00000010862
ENSSSCG00000010863
ENSSSCG00000034481
ENSSSCG00000010866
ENSSSCG00000010865
ENSSSCG00000021132
ENSSSCG00000030502
ENSSSCG00000035136
ENSSSCG00000010872
ENSSSCG00000010874
ENSSSCG00000035850
ENSSSCG00000010878
ENSSSCG00000010879
ENSSSCG00000022034
ENSSSCG00000010882
ENSSSCG00000011176
ENSSSCG00000034746
ENSSSCG00000024618
ENSSSCG00000010896
ENSSSCG00000010897
ENSSSCG00000021897
ENSSSCG00000010900
ENSSSCG00000032380
ENSSSCG00000010904
ENSSSCG00000010908
ENSSSCG00000019366
ENSSSCG00000019722
ENSSSCG00000010912
ENSSSCG00000021706
ENSSSCG00000036948
ENSSSCG00000030694
ENSSSCG00000021624
ENSSSCG00000010915
ENSSSCG00000023403
ENSSSCG00000010926
ENSSSCG00000010931
ENSSSCG00000027557
ENSSSCG00000028981
ENSSSCG00000010941
ENSSSCG00000027312
ENSSSCG00000033654
ENSSSCG00000010943
ENSSSCG00000010947
ENSSSCG00000038150
ENSSSCG00000010952
ENSSSCG00000010955
ENSSSCG00000010956
ENSSSCG00000010957
ENSSSCG00000010960
ENSSSCG00000021571
ENSSSCG00000026087
ENSSSCG00000021005
ENSSSCG00000010962
ENSSSCG00000010974
ENSSSCG00000035455
ENSSSCG00000010984
ENSSSCG00000010987
ENSSSCG00000034725
ENSSSCG00000010994
ENSSSCG00000010999
ENSSSCG00000030408
ENSSSCG00000023807
ENSSSCG00000011010
ENSSSCG00000038811
ENSSSCG00000026552
ENSSSCG00000036524
ENSSSCG00000028655
ENSSSCG00000029783
ENSSSCG00000011069
ENSSSCG00000011070
ENSSSCG00000011013
ENSSSCG00000020705
ENSSSCG00000011018
ENSSSCG00000011020
ENSSSCG00000011022
ENSSSCG00000011023
ENSSSCG00000011026
ENSSSCG00000011027
ENSSSCG00000011028
ENSSSCG00000036380
ENSSSCG00000011030
ENSSSCG00000021309
ENSSSCG00000011036
ENSSSCG00000011039
ENSSSCG00000011040
ENSSSCG00000011042
ENSSSCG00000020362
ENSSSCG00000022953
ENSSSCG00000011045
ENSSSCG00000011046
ENSSSCG00000011047
ENSSSCG00000011048
ENSSSCG00000011051
ENSSSCG00000032239
ENSSSCG00000011053
ENSSSCG00000039658
ENSSSCG00000011056
ENSSSCG00000026354
ENSSSCG00000032984
ENSSSCG00000039244
ENSSSCG00000035059
ENSSSCG00000011068
ENSSSCG00000024127
ENSSSCG00000011061
ENSSSCG00000030156
ENSSSCG00000011059
ENSSSCG00000038536
ENSSSCG00000011071
ENSSSCG00000037690
ENSSSCG00000028135
ENSSSCG00000011074
ENSSSCG00000011075
ENSSSCG00000021093
ENSSSCG00000011079
ENSSSCG00000011081
ENSSSCG00000011082
ENSSSCG00000026001
ENSSSCG00000011085
ENSSSCG00000011090
ENSSSCG00000032444
ENSSSCG00000040615
ENSSSCG00000011101
ENSSSCG00000011102
ENSSSCG00000011103
ENSSSCG00000011106
ENSSSCG00000011107
ENSSSCG00000010801
ENSSSCG00000038066
ENSSSCG00000011111
ENSSSCG00000022247
ENSSSCG00000011117
ENSSSCG00000020909
ENSSSCG00000011120
ENSSSCG00000011121
ENSSSCG00000011127
ENSSSCG00000011129
ENSSSCG00000024480
ENSSSCG00000011133
ENSSSCG00000022849
ENSSSCG00000021815
ENSSSCG00000011137
ENSSSCG00000011136
ENSSSCG00000023105
ENSSSCG00000011147
ENSSSCG00000036941
ENSSSCG00000036117
ENSSSCG00000010814
ENSSSCG00000029602
ENSSSCG00000011160
ENSSSCG00000011162
ENSSSCG00000011163
ENSSSCG00000011166
ENSSSCG00000010802
ENSSSCG00000027207
ENSSSCG00000029778
ENSSSCG00000027846
ENSSSCG00000010816
ENSSSCG00000038539
ENSSSCG00000010817
ENSSSCG00000010821
ENSSSCG00000010824
ENSSSCG00000004520
ENSSSCG00000004064
ENSSSCG00000004522
ENSSSCG00000004524
ENSSSCG00000040836
ENSSSCG00000004528
ENSSSCG00000004529
ENSSSCG00000004531
ENSSSCG00000038606
ENSSSCG00000035243
ENSSSCG00000004534
ENSSSCG00000004535
ENSSSCG00000004537
ENSSSCG00000004538
ENSSSCG00000004541
ENSSSCG00000004542
ENSSSCG00000004543
ENSSSCG00000004551
ENSSSCG00000004552
ENSSSCG00000004558
ENSSSCG00000004556
ENSSSCG00000034124
ENSSSCG00000021588
ENSSSCG00000004561
ENSSSCG00000028737
ENSSSCG00000026571
ENSSSCG00000023158
ENSSSCG00000004569
ENSSSCG00000024088
ENSSSCG00000036431
ENSSSCG00000038414
ENSSSCG00000035092
ENSSSCG00000034348
ENSSSCG00000004576
ENSSSCG00000004577
ENSSSCG00000009276
ENSSSCG00000033919
ENSSSCG00000040545
ENSSSCG00000004582
ENSSSCG00000004583
ENSSSCG00000004584
ENSSSCG00000004586
ENSSSCG00000040557
ENSSSCG00000004587
ENSSSCG00000009357
ENSSSCG00000009360
ENSSSCG00000022638
ENSSSCG00000004589
ENSSSCG00000004592
ENSSSCG00000024131
ENSSSCG00000009361
ENSSSCG00000004595
ENSSSCG00000024660
ENSSSCG00000009362
ENSSSCG00000004596
ENSSSCG00000025578
ENSSSCG00000009364
ENSSSCG00000040697
ENSSSCG00000037746
ENSSSCG00000029855
ENSSSCG00000004598
ENSSSCG00000035038
ENSSSCG00000009369
ENSSSCG00000004600
ENSSSCG00000026960
ENSSSCG00000009370
ENSSSCG00000009372
ENSSSCG00000004601
ENSSSCG00000035658
ENSSSCG00000024361
ENSSSCG00000004603
ENSSSCG00000009381
ENSSSCG00000037499
ENSSSCG00000040538
ENSSSCG00000035798
ENSSSCG00000004607
ENSSSCG00000009384
ENSSSCG00000004610
ENSSSCG00000009385
ENSSSCG00000032619
ENSSSCG00000004612
ENSSSCG00000024983
ENSSSCG00000029598
ENSSSCG00000024385
ENSSSCG00000004065
ENSSSCG00000004614
ENSSSCG00000009389
ENSSSCG00000024125
ENSSSCG00000009393
ENSSSCG00000021060
ENSSSCG00000009395
ENSSSCG00000009397
ENSSSCG00000022159
ENSSSCG00000009399
ENSSSCG00000018211
ENSSSCG00000004617
ENSSSCG00000004620
ENSSSCG00000009401
ENSSSCG00000035316
ENSSSCG00000009403
ENSSSCG00000004621
ENSSSCG00000004013
ENSSSCG00000027551
ENSSSCG00000004070
ENSSSCG00000004626
ENSSSCG00000004629
ENSSSCG00000032517
ENSSSCG00000004632
ENSSSCG00000037452
ENSSSCG00000009407
ENSSSCG00000009408
ENSSSCG00000004634
ENSSSCG00000009410
ENSSSCG00000004635
ENSSSCG00000004636
ENSSSCG00000009414
ENSSSCG00000004639
ENSSSCG00000004645
ENSSSCG00000004646
ENSSSCG00000023738
ENSSSCG00000040929
ENSSSCG00000020938
ENSSSCG00000034636
ENSSSCG00000034156
ENSSSCG00000022868
ENSSSCG00000004647
ENSSSCG00000004648
ENSSSCG00000004651
ENSSSCG00000009422
ENSSSCG00000004652
ENSSSCG00000004653
ENSSSCG00000004657
ENSSSCG00000004658
ENSSSCG00000021818
ENSSSCG00000009281
ENSSSCG00000004071
ENSSSCG00000004659
ENSSSCG00000004661
ENSSSCG00000038251
ENSSSCG00000004663
ENSSSCG00000037572
ENSSSCG00000009428
ENSSSCG00000009431
ENSSSCG00000029837
ENSSSCG00000004072
ENSSSCG00000009435
ENSSSCG00000031627
ENSSSCG00000009440
ENSSSCG00000004668
ENSSSCG00000009444
ENSSSCG00000004074
ENSSSCG00000004674
ENSSSCG00000004675
ENSSSCG00000004676
ENSSSCG00000004677
ENSSSCG00000004679
ENSSSCG00000004684
ENSSSCG00000004691
ENSSSCG00000035827
ENSSSCG00000009290
ENSSSCG00000023996
ENSSSCG00000004695
ENSSSCG00000004705
ENSSSCG00000031949
ENSSSCG00000009293
ENSSSCG00000004713
ENSSSCG00000034771
ENSSSCG00000004716
ENSSSCG00000004717
ENSSSCG00000004718
ENSSSCG00000022039
ENSSSCG00000038735
ENSSSCG00000004725
ENSSSCG00000004730
ENSSSCG00000004731
ENSSSCG00000037292
ENSSSCG00000004736
ENSSSCG00000004738
ENSSSCG00000004739
ENSSSCG00000004747
ENSSSCG00000035544
ENSSSCG00000004753
ENSSSCG00000009446
ENSSSCG00000039107
ENSSSCG00000004772
ENSSSCG00000004776
ENSSSCG00000004781
ENSSSCG00000004782
ENSSSCG00000039061
ENSSSCG00000004787
ENSSSCG00000040418
ENSSSCG00000009448
ENSSSCG00000035421
ENSSSCG00000039393
ENSSSCG00000009449
ENSSSCG00000004075
ENSSSCG00000004795
ENSSSCG00000026900
ENSSSCG00000004076
ENSSSCG00000004077
ENSSSCG00000035254
ENSSSCG00000033875
ENSSSCG00000004802
ENSSSCG00000040466
ENSSSCG00000004081
ENSSSCG00000030560
ENSSSCG00000004813
ENSSSCG00000004814
ENSSSCG00000030113
ENSSSCG00000028771
ENSSSCG00000023771
ENSSSCG00000031599
ENSSSCG00000038452
ENSSSCG00000039187
ENSSSCG00000004820
ENSSSCG00000038842
ENSSSCG00000004822
ENSSSCG00000004823
ENSSSCG00000004825
ENSSSCG00000035584
ENSSSCG00000021273
ENSSSCG00000024064
ENSSSCG00000004827
ENSSSCG00000009298
ENSSSCG00000038547
ENSSSCG00000031703
ENSSSCG00000004830
ENSSSCG00000004082
ENSSSCG00000004832
ENSSSCG00000009456
ENSSSCG00000025777
ENSSSCG00000026006
ENSSSCG00000009457
ENSSSCG00000004849
ENSSSCG00000004850
ENSSSCG00000004854
ENSSSCG00000004087
ENSSSCG00000040073
ENSSSCG00000025120
ENSSSCG00000040787
ENSSSCG00000024722
ENSSSCG00000035101
ENSSSCG00000005782
ENSSSCG00000005785
ENSSSCG00000037335
ENSSSCG00000004856
ENSSSCG00000025130
ENSSSCG00000004857
ENSSSCG00000009302
ENSSSCG00000009464
ENSSSCG00000038767
ENSSSCG00000037897
ENSSSCG00000034650
ENSSSCG00000023533
ENSSSCG00000039665
ENSSSCG00000009466
ENSSSCG00000033017
ENSSSCG00000040184
ENSSSCG00000004859
ENSSSCG00000004089
ENSSSCG00000004090
ENSSSCG00000004861
ENSSSCG00000009468
ENSSSCG00000031733
ENSSSCG00000009473
ENSSSCG00000033971
ENSSSCG00000037313
ENSSSCG00000004870
ENSSSCG00000004874
ENSSSCG00000004875
ENSSSCG00000009308
ENSSSCG00000009475
ENSSSCG00000004873
ENSSSCG00000027654
ENSSSCG00000031479
ENSSSCG00000009479
ENSSSCG00000009480
ENSSSCG00000004092
ENSSSCG00000009569
ENSSSCG00000032214
ENSSSCG00000032574
ENSSSCG00000028977
ENSSSCG00000033434
ENSSSCG00000009314
ENSSSCG00000032084
ENSSSCG00000004884
ENSSSCG00000032778
ENSSSCG00000009319
ENSSSCG00000035941
ENSSSCG00000004885
ENSSSCG00000009320
ENSSSCG00000004891
ENSSSCG00000004893
ENSSSCG00000025744
ENSSSCG00000004896
ENSSSCG00000004897
ENSSSCG00000039179
ENSSSCG00000004898
ENSSSCG00000004899
ENSSSCG00000004901
ENSSSCG00000004902
ENSSSCG00000034988
ENSSSCG00000004903
ENSSSCG00000031946
ENSSSCG00000034264
ENSSSCG00000026454
ENSSSCG00000004907
ENSSSCG00000004101
ENSSSCG00000004912
ENSSSCG00000034704
ENSSSCG00000025996
ENSSSCG00000004918
ENSSSCG00000004919
ENSSSCG00000019369
ENSSSCG00000004921
ENSSSCG00000039364
ENSSSCG00000009489
ENSSSCG00000004936
ENSSSCG00000009490
ENSSSCG00000004938
ENSSSCG00000009492
ENSSSCG00000032312
ENSSSCG00000004939
ENSSSCG00000031095
ENSSSCG00000026996
ENSSSCG00000004943
ENSSSCG00000020140
ENSSSCG00000018926
ENSSSCG00000019587
ENSSSCG00000004945
ENSSSCG00000019093
ENSSSCG00000019809
ENSSSCG00000004946
ENSSSCG00000033218
ENSSSCG00000004952
ENSSSCG00000009500
ENSSSCG00000004951
ENSSSCG00000034963
ENSSSCG00000026082
ENSSSCG00000009502
ENSSSCG00000004110
ENSSSCG00000004955
ENSSSCG00000029456
ENSSSCG00000004958
ENSSSCG00000004961
ENSSSCG00000021814
ENSSSCG00000004962
ENSSSCG00000009505
ENSSSCG00000039812
ENSSSCG00000035992
ENSSSCG00000009509
ENSSSCG00000026078
ENSSSCG00000026863
ENSSSCG00000004968
ENSSSCG00000009511
ENSSSCG00000037389
ENSSSCG00000022112
ENSSSCG00000004971
ENSSSCG00000009516
ENSSSCG00000031999
ENSSSCG00000004973
ENSSSCG00000031808
ENSSSCG00000009519
ENSSSCG00000004976
ENSSSCG00000028974
ENSSSCG00000004980
ENSSSCG00000009521
ENSSSCG00000009522
ENSSSCG00000009524
ENSSSCG00000004979
ENSSSCG00000036690
ENSSSCG00000004985
ENSSSCG00000038949
ENSSSCG00000004983
ENSSSCG00000004989
ENSSSCG00000009326
ENSSSCG00000009526
ENSSSCG00000009527
ENSSSCG00000009528
ENSSSCG00000032046
ENSSSCG00000004990
ENSSSCG00000009327
ENSSSCG00000033175
ENSSSCG00000028065
ENSSSCG00000009535
ENSSSCG00000030679
ENSSSCG00000004996
ENSSSCG00000027765
ENSSSCG00000005000
ENSSSCG00000004999
ENSSSCG00000009541
ENSSSCG00000035966
ENSSSCG00000009542
ENSSSCG00000009332
ENSSSCG00000009543
ENSSSCG00000009545
ENSSSCG00000031757
ENSSSCG00000033732
ENSSSCG00000029697
ENSSSCG00000009551
ENSSSCG00000009334
ENSSSCG00000009335
ENSSSCG00000021158
ENSSSCG00000026536
ENSSSCG00000009567
ENSSSCG00000036694
ENSSSCG00000038507
ENSSSCG00000034995
ENSSSCG00000038379
ENSSSCG00000032489
ENSSSCG00000005009
ENSSSCG00000005011
ENSSSCG00000005012
ENSSSCG00000020086
ENSSSCG00000005015
ENSSSCG00000005016
ENSSSCG00000034516
ENSSSCG00000036634
ENSSSCG00000005020
ENSSSCG00000005022
ENSSSCG00000005024
ENSSSCG00000005025
ENSSSCG00000005027
ENSSSCG00000028092
ENSSSCG00000005030
ENSSSCG00000005036
ENSSSCG00000005038
ENSSSCG00000005039
ENSSSCG00000005040
ENSSSCG00000005041
ENSSSCG00000005043
ENSSSCG00000009336
ENSSSCG00000004113
ENSSSCG00000005047
ENSSSCG00000023408
ENSSSCG00000005052
ENSSSCG00000005056
ENSSSCG00000005057
ENSSSCG00000005060
ENSSSCG00000009338
ENSSSCG00000005062
ENSSSCG00000031332
ENSSSCG00000005071
ENSSSCG00000005072
ENSSSCG00000005073
ENSSSCG00000005076
ENSSSCG00000034291
ENSSSCG00000033445
ENSSSCG00000005078
ENSSSCG00000004114
ENSSSCG00000005081
ENSSSCG00000005082
ENSSSCG00000005084
ENSSSCG00000009341
ENSSSCG00000005090
ENSSSCG00000005092
ENSSSCG00000005095
ENSSSCG00000005096
ENSSSCG00000009345
ENSSSCG00000005098
ENSSSCG00000005103
ENSSSCG00000005106
ENSSSCG00000034953
ENSSSCG00000004119
ENSSSCG00000027404
ENSSSCG00000036551
ENSSSCG00000005109
ENSSSCG00000005110
ENSSSCG00000028558
ENSSSCG00000005112
ENSSSCG00000026382
ENSSSCG00000022804
ENSSSCG00000034726
ENSSSCG00000005121
ENSSSCG00000005124
ENSSSCG00000005125
ENSSSCG00000004120
ENSSSCG00000005127
ENSSSCG00000004121
ENSSSCG00000032403
ENSSSCG00000009270
ENSSSCG00000005131
ENSSSCG00000034120
ENSSSCG00000005134
ENSSSCG00000037279
ENSSSCG00000037813
ENSSSCG00000037624
ENSSSCG00000031149
ENSSSCG00000028406
ENSSSCG00000005164
ENSSSCG00000005166
ENSSSCG00000034213
ENSSSCG00000005169
ENSSSCG00000005170
ENSSSCG00000005173
ENSSSCG00000040366
ENSSSCG00000004123
ENSSSCG00000005178
ENSSSCG00000005180
ENSSSCG00000005182
ENSSSCG00000005183
ENSSSCG00000005184
ENSSSCG00000005186
ENSSSCG00000039025
ENSSSCG00000035730
ENSSSCG00000040228
ENSSSCG00000005190
ENSSSCG00000005191
ENSSSCG00000017254
ENSSSCG00000017255
ENSSSCG00000039148
ENSSSCG00000017257
ENSSSCG00000026473
ENSSSCG00000017258
ENSSSCG00000017260
ENSSSCG00000017261
ENSSSCG00000039336
ENSSSCG00000033620
ENSSSCG00000035402
ENSSSCG00000035578
ENSSSCG00000023992
ENSSSCG00000017268
ENSSSCG00000037202
ENSSSCG00000017272
ENSSSCG00000005194
ENSSSCG00000031531
ENSSSCG00000023045
ENSSSCG00000004127
ENSSSCG00000017274
ENSSSCG00000017275
ENSSSCG00000033528
ENSSSCG00000032181
ENSSSCG00000032176
ENSSSCG00000004132
ENSSSCG00000032092
ENSSSCG00000017277
ENSSSCG00000017279
ENSSSCG00000017282
ENSSSCG00000017289
ENSSSCG00000005198
ENSSSCG00000028698
ENSSSCG00000024813
ENSSSCG00000017294
ENSSSCG00000017296
ENSSSCG00000017298
ENSSSCG00000005199
ENSSSCG00000005201
ENSSSCG00000017141
ENSSSCG00000017299
ENSSSCG00000017142
ENSSSCG00000017300
ENSSSCG00000005205
ENSSSCG00000017301
ENSSSCG00000005207
ENSSSCG00000005208
ENSSSCG00000032561
ENSSSCG00000017305
ENSSSCG00000017306
ENSSSCG00000005212
ENSSSCG00000005214
ENSSSCG00000017308
ENSSSCG00000005215
ENSSSCG00000017310
ENSSSCG00000017311
ENSSSCG00000005219
ENSSSCG00000005221
ENSSSCG00000004133
ENSSSCG00000017316
ENSSSCG00000031561
ENSSSCG00000005224
ENSSSCG00000030183
ENSSSCG00000039598
ENSSSCG00000017328
ENSSSCG00000017330
ENSSSCG00000017333
ENSSSCG00000005225
ENSSSCG00000021306
ENSSSCG00000039823
ENSSSCG00000017357
ENSSSCG00000017366
ENSSSCG00000017367
ENSSSCG00000017376
ENSSSCG00000004136
ENSSSCG00000005232
ENSSSCG00000030211
ENSSSCG00000022101
ENSSSCG00000017401
ENSSSCG00000017403
ENSSSCG00000017406
ENSSSCG00000032404
ENSSSCG00000017421
ENSSSCG00000017146
ENSSSCG00000005235
ENSSSCG00000017448
ENSSSCG00000005241
ENSSSCG00000017461
ENSSSCG00000036089
ENSSSCG00000039137
ENSSSCG00000017470
ENSSSCG00000017472
ENSSSCG00000027161
ENSSSCG00000004138
ENSSSCG00000032999
ENSSSCG00000005247
ENSSSCG00000017494
ENSSSCG00000005249
ENSSSCG00000005250
ENSSSCG00000017504
ENSSSCG00000017506
ENSSSCG00000017509
ENSSSCG00000005252
ENSSSCG00000035668
ENSSSCG00000040642
ENSSSCG00000004022
ENSSSCG00000039198
ENSSSCG00000022187
ENSSSCG00000030655
ENSSSCG00000018056
ENSSSCG00000005255
ENSSSCG00000018058
ENSSSCG00000017513
ENSSSCG00000005257
ENSSSCG00000034340
ENSSSCG00000017159
ENSSSCG00000017525
ENSSSCG00000017527
ENSSSCG00000039920
ENSSSCG00000024257
ENSSSCG00000017542
ENSSSCG00000025638
ENSSSCG00000021802
ENSSSCG00000031105
ENSSSCG00000034919
ENSSSCG00000030268
ENSSSCG00000020796
ENSSSCG00000005266
ENSSSCG00000034653
ENSSSCG00000028996
ENSSSCG00000017578
ENSSSCG00000039259
ENSSSCG00000028962
ENSSSCG00000017562
ENSSSCG00000004139
ENSSSCG00000039498
ENSSSCG00000033228
ENSSSCG00000017592
ENSSSCG00000017593
ENSSSCG00000005268
ENSSSCG00000005269
ENSSSCG00000023169
ENSSSCG00000031382
ENSSSCG00000005271
ENSSSCG00000005272
ENSSSCG00000005273
ENSSSCG00000035015
ENSSSCG00000023520
ENSSSCG00000004140
ENSSSCG00000005277
ENSSSCG00000037206
ENSSSCG00000038483
ENSSSCG00000005282
ENSSSCG00000005284
ENSSSCG00000033763
ENSSSCG00000017602
ENSSSCG00000035511
ENSSSCG00000017605
ENSSSCG00000017608
ENSSSCG00000005288
ENSSSCG00000017609
ENSSSCG00000017164
ENSSSCG00000033972
ENSSSCG00000030781
ENSSSCG00000017615
ENSSSCG00000038505
ENSSSCG00000017167
ENSSSCG00000005291
ENSSSCG00000037497
ENSSSCG00000017638
ENSSSCG00000017640
ENSSSCG00000017641
ENSSSCG00000036056
ENSSSCG00000038932
ENSSSCG00000023727
ENSSSCG00000024145
ENSSSCG00000030262
ENSSSCG00000035400
ENSSSCG00000017665
ENSSSCG00000005300
ENSSSCG00000022659
ENSSSCG00000017668
ENSSSCG00000005305
ENSSSCG00000017671
ENSSSCG00000017672
ENSSSCG00000017673
ENSSSCG00000021384
ENSSSCG00000005338
ENSSSCG00000027060
ENSSSCG00000017676
ENSSSCG00000005343
ENSSSCG00000005344
ENSSSCG00000026665
ENSSSCG00000017678
ENSSSCG00000039473
ENSSSCG00000005346
ENSSSCG00000023373
ENSSSCG00000017688
ENSSSCG00000033592
ENSSSCG00000036340
ENSSSCG00000005352
ENSSSCG00000017693
ENSSSCG00000005356
ENSSSCG00000017694
ENSSSCG00000005358
ENSSSCG00000017696
ENSSSCG00000025775
ENSSSCG00000026596
ENSSSCG00000021275
ENSSSCG00000040711
ENSSSCG00000005364
ENSSSCG00000023010
ENSSSCG00000005368
ENSSSCG00000017707
ENSSSCG00000034440
ENSSSCG00000005371
ENSSSCG00000017712
ENSSSCG00000005373
ENSSSCG00000005375
ENSSSCG00000032552
ENSSSCG00000027558
ENSSSCG00000024770
ENSSSCG00000005378
ENSSSCG00000005380
ENSSSCG00000040648
ENSSSCG00000005382
ENSSSCG00000038914
ENSSSCG00000005385
ENSSSCG00000005386
ENSSSCG00000040634
ENSSSCG00000005388
ENSSSCG00000017728
ENSSSCG00000005391
ENSSSCG00000037954
ENSSSCG00000017732
ENSSSCG00000017734
ENSSSCG00000005393
ENSSSCG00000017735
ENSSSCG00000017168
ENSSSCG00000017744
ENSSSCG00000017745
ENSSSCG00000005399
ENSSSCG00000005400
ENSSSCG00000017747
ENSSSCG00000017748
ENSSSCG00000017752
ENSSSCG00000017753
ENSSSCG00000017754
ENSSSCG00000017756
ENSSSCG00000017169
ENSSSCG00000017763
ENSSSCG00000017773
ENSSSCG00000020020
ENSSSCG00000035080
ENSSSCG00000038123
ENSSSCG00000027915
ENSSSCG00000039321
ENSSSCG00000035173
ENSSSCG00000017783
ENSSSCG00000005403
ENSSSCG00000017785
ENSSSCG00000017790
ENSSSCG00000017791
ENSSSCG00000017794
ENSSSCG00000005423
ENSSSCG00000017795
ENSSSCG00000017799
ENSSSCG00000029262
ENSSSCG00000005425
ENSSSCG00000037776
ENSSSCG00000017170
ENSSSCG00000017804
ENSSSCG00000005426
ENSSSCG00000005427
ENSSSCG00000028720
ENSSSCG00000039896
ENSSSCG00000017812
ENSSSCG00000036705
ENSSSCG00000038989
ENSSSCG00000025248
ENSSSCG00000029343
ENSSSCG00000017817
ENSSSCG00000036592
ENSSSCG00000031592
ENSSSCG00000039780
ENSSSCG00000017826
ENSSSCG00000038534
ENSSSCG00000017829
ENSSSCG00000005436
ENSSSCG00000017832
ENSSSCG00000017836
ENSSSCG00000034858
ENSSSCG00000019428
ENSSSCG00000019228
ENSSSCG00000017861
ENSSSCG00000017864
ENSSSCG00000017869
ENSSSCG00000005440
ENSSSCG00000017874
ENSSSCG00000005444
ENSSSCG00000017877
ENSSSCG00000038824
ENSSSCG00000005446
ENSSSCG00000017878
ENSSSCG00000005449
ENSSSCG00000023362
ENSSSCG00000017884
ENSSSCG00000033120
ENSSSCG00000033819
ENSSSCG00000017890
ENSSSCG00000017892
ENSSSCG00000005454
ENSSSCG00000005455
ENSSSCG00000017895
ENSSSCG00000005456
ENSSSCG00000005457
ENSSSCG00000005459
ENSSSCG00000017186
ENSSSCG00000017923
ENSSSCG00000031131
ENSSSCG00000005463
ENSSSCG00000017133
ENSSSCG00000022780
ENSSSCG00000017943
ENSSSCG00000005465
ENSSSCG00000004143
ENSSSCG00000036426
ENSSSCG00000005466
ENSSSCG00000017962
ENSSSCG00000017963
ENSSSCG00000021363
ENSSSCG00000037096
ENSSSCG00000005469
ENSSSCG00000005471
ENSSSCG00000028850
ENSSSCG00000017986
ENSSSCG00000017987
ENSSSCG00000005477
ENSSSCG00000017988
ENSSSCG00000017991
ENSSSCG00000005479
ENSSSCG00000017993
ENSSSCG00000005480
ENSSSCG00000005481
ENSSSCG00000034964
ENSSSCG00000017198
ENSSSCG00000005484
ENSSSCG00000017998
ENSSSCG00000005486
ENSSSCG00000039056
ENSSSCG00000005487
ENSSSCG00000017197
ENSSSCG00000004146
ENSSSCG00000005490
ENSSSCG00000024416
ENSSSCG00000034087
ENSSSCG00000018008
ENSSSCG00000036457
ENSSSCG00000005494
ENSSSCG00000004147
ENSSSCG00000024467
ENSSSCG00000018015
ENSSSCG00000017201
ENSSSCG00000018016
ENSSSCG00000005498
ENSSSCG00000005502
ENSSSCG00000031988
ENSSSCG00000004149
ENSSSCG00000023978
ENSSSCG00000018023
ENSSSCG00000039318
ENSSSCG00000037832
ENSSSCG00000036776
ENSSSCG00000037031
ENSSSCG00000035103
ENSSSCG00000018039
ENSSSCG00000034364
ENSSSCG00000033329
ENSSSCG00000018050
ENSSSCG00000018049
ENSSSCG00000017208
ENSSSCG00000028117
ENSSSCG00000035120
ENSSSCG00000032392
ENSSSCG00000005506
ENSSSCG00000038639
ENSSSCG00000038164
ENSSSCG00000005512
ENSSSCG00000032297
ENSSSCG00000036812
ENSSSCG00000017212
ENSSSCG00000005514
ENSSSCG00000034749
ENSSSCG00000037508
ENSSSCG00000036639
ENSSSCG00000017213
ENSSSCG00000028210
ENSSSCG00000038200
ENSSSCG00000005518
ENSSSCG00000017214
ENSSSCG00000038036
ENSSSCG00000036218
ENSSSCG00000005532
ENSSSCG00000035498
ENSSSCG00000032166
ENSSSCG00000031958
ENSSSCG00000005533
ENSSSCG00000038420
ENSSSCG00000005575
ENSSSCG00000020743
ENSSSCG00000005582
ENSSSCG00000017230
ENSSSCG00000005585
ENSSSCG00000037541
ENSSSCG00000005590
ENSSSCG00000005589
ENSSSCG00000034227
ENSSSCG00000005596
ENSSSCG00000005597
ENSSSCG00000005598
ENSSSCG00000005602
ENSSSCG00000029169
ENSSSCG00000020967
ENSSSCG00000005604
ENSSSCG00000039807
ENSSSCG00000040989
ENSSSCG00000036926
ENSSSCG00000035968
ENSSSCG00000031426
ENSSSCG00000005607
ENSSSCG00000005608
ENSSSCG00000005617
ENSSSCG00000005620
ENSSSCG00000005626
ENSSSCG00000005625
ENSSSCG00000017239
ENSSSCG00000005667
ENSSSCG00000005689
ENSSSCG00000005699
ENSSSCG00000005701
ENSSSCG00000005706
ENSSSCG00000005710
ENSSSCG00000034178
ENSSSCG00000028172
ENSSSCG00000005715
ENSSSCG00000005720
ENSSSCG00000005724
ENSSSCG00000005725
ENSSSCG00000005727
ENSSSCG00000039188
ENSSSCG00000004160
ENSSSCG00000005738
ENSSSCG00000031532
ENSSSCG00000038338
ENSSSCG00000035904
ENSSSCG00000035031
ENSSSCG00000037405
ENSSSCG00000035727
ENSSSCG00000038459
ENSSSCG00000021241
ENSSSCG00000040709
ENSSSCG00000026425
ENSSSCG00000005740
ENSSSCG00000038220
ENSSSCG00000026041
ENSSSCG00000005751
ENSSSCG00000029414
ENSSSCG00000029715
ENSSSCG00000032790
ENSSSCG00000017244
ENSSSCG00000039049
ENSSSCG00000017245
ENSSSCG00000037754
ENSSSCG00000017249
ENSSSCG00000004163
ENSSSCG00000004165
ENSSSCG00000033537
ENSSSCG00000004166
ENSSSCG00000004027
ENSSSCG00000021443
ENSSSCG00000004172
ENSSSCG00000022387
ENSSSCG00000034139
ENSSSCG00000004177
ENSSSCG00000018972
ENSSSCG00000004178
ENSSSCG00000011733
ENSSSCG00000011731
ENSSSCG00000031392
ENSSSCG00000031077
ENSSSCG00000023434
ENSSSCG00000022952
ENSSSCG00000011209
ENSSSCG00000011735
ENSSSCG00000026488
ENSSSCG00000011737
ENSSSCG00000011738
ENSSSCG00000011740
ENSSSCG00000011741
ENSSSCG00000035525
ENSSSCG00000037030
ENSSSCG00000027017
ENSSSCG00000011743
ENSSSCG00000037870
ENSSSCG00000029608
ENSSSCG00000035883
ENSSSCG00000030467
ENSSSCG00000011745
ENSSSCG00000036033
ENSSSCG00000011746
ENSSSCG00000011748
ENSSSCG00000036114
ENSSSCG00000020927
ENSSSCG00000028905
ENSSSCG00000011750
ENSSSCG00000011752
ENSSSCG00000020906
ENSSSCG00000011755
ENSSSCG00000035746
ENSSSCG00000038177
ENSSSCG00000023871
ENSSSCG00000004187
ENSSSCG00000011760
ENSSSCG00000033860
ENSSSCG00000030413
ENSSSCG00000037583
ENSSSCG00000011762
ENSSSCG00000011763
ENSSSCG00000011764
ENSSSCG00000011765
ENSSSCG00000011766
ENSSSCG00000011181
ENSSSCG00000011769
ENSSSCG00000004190
ENSSSCG00000011772
ENSSSCG00000022783
ENSSSCG00000025942
ENSSSCG00000021749
ENSSSCG00000020700
ENSSSCG00000011775
ENSSSCG00000011776
ENSSSCG00000033424
ENSSSCG00000011782
ENSSSCG00000011788
ENSSSCG00000038724
ENSSSCG00000040296
ENSSSCG00000011791
ENSSSCG00000011212
ENSSSCG00000011794
ENSSSCG00000011795
ENSSSCG00000023229
ENSSSCG00000022550
ENSSSCG00000011797
ENSSSCG00000011803
ENSSSCG00000039103
ENSSSCG00000025770
ENSSSCG00000036406
ENSSSCG00000011806
ENSSSCG00000011213
ENSSSCG00000011811
ENSSSCG00000011214
ENSSSCG00000011812
ENSSSCG00000025592
ENSSSCG00000011813
ENSSSCG00000021206
ENSSSCG00000036423
ENSSSCG00000004191
ENSSSCG00000038210
ENSSSCG00000038584
ENSSSCG00000011821
ENSSSCG00000011822
ENSSSCG00000038441
ENSSSCG00000011825
ENSSSCG00000011827
ENSSSCG00000035414
ENSSSCG00000031147
ENSSSCG00000039249
ENSSSCG00000011833
ENSSSCG00000011841
ENSSSCG00000026934
ENSSSCG00000011843
ENSSSCG00000011216
ENSSSCG00000033030
ENSSSCG00000034711
ENSSSCG00000021380
ENSSSCG00000011845
ENSSSCG00000011847
ENSSSCG00000011848
ENSSSCG00000011849
ENSSSCG00000011851
ENSSSCG00000011853
ENSSSCG00000027139
ENSSSCG00000011854
ENSSSCG00000026753
ENSSSCG00000036828
ENSSSCG00000011858
ENSSSCG00000011860
ENSSSCG00000011859
ENSSSCG00000037905
ENSSSCG00000033318
ENSSSCG00000030362
ENSSSCG00000021656
ENSSSCG00000025349
ENSSSCG00000011867
ENSSSCG00000034786
ENSSSCG00000027952
ENSSSCG00000024904
ENSSSCG00000036766
ENSSSCG00000011873
ENSSSCG00000011874
ENSSSCG00000027709
ENSSSCG00000026990
ENSSSCG00000028871
ENSSSCG00000011217
ENSSSCG00000011877
ENSSSCG00000025436
ENSSSCG00000030305
ENSSSCG00000011880
ENSSSCG00000011881
ENSSSCG00000011882
ENSSSCG00000011884
ENSSSCG00000036613
ENSSSCG00000039888
ENSSSCG00000011218
ENSSSCG00000021227
ENSSSCG00000038513
ENSSSCG00000039426
ENSSSCG00000011888
ENSSSCG00000011889
ENSSSCG00000032168
ENSSSCG00000037639
ENSSSCG00000011901
ENSSSCG00000026224
ENSSSCG00000011903
ENSSSCG00000011906
ENSSSCG00000027941
ENSSSCG00000031244
ENSSSCG00000026113
ENSSSCG00000011911
ENSSSCG00000011913
ENSSSCG00000011914
ENSSSCG00000011915
ENSSSCG00000011183
ENSSSCG00000011916
ENSSSCG00000024429
ENSSSCG00000024663
ENSSSCG00000011923
ENSSSCG00000011925
ENSSSCG00000011928
ENSSSCG00000011930
ENSSSCG00000023918
ENSSSCG00000028258
ENSSSCG00000022081
ENSSSCG00000032620
ENSSSCG00000023993
ENSSSCG00000038376
ENSSSCG00000011933
ENSSSCG00000030335
ENSSSCG00000033794
ENSSSCG00000011937
ENSSSCG00000023842
ENSSSCG00000011940
ENSSSCG00000033593
ENSSSCG00000022175
ENSSSCG00000011941
ENSSSCG00000011942
ENSSSCG00000011943
ENSSSCG00000039990
ENSSSCG00000022486
ENSSSCG00000011946
ENSSSCG00000011947
ENSSSCG00000036381
ENSSSCG00000011952
ENSSSCG00000036491
ENSSSCG00000021791
ENSSSCG00000011959
ENSSSCG00000011961
ENSSSCG00000011965
ENSSSCG00000011963
ENSSSCG00000030486
ENSSSCG00000011967
ENSSSCG00000011970
ENSSSCG00000011972
ENSSSCG00000011973
ENSSSCG00000011977
ENSSSCG00000034493
ENSSSCG00000011978
ENSSSCG00000011980
ENSSSCG00000022895
ENSSSCG00000039159
ENSSSCG00000027278
ENSSSCG00000033898
ENSSSCG00000027571
ENSSSCG00000025463
ENSSSCG00000026130
ENSSSCG00000039306
ENSSSCG00000034645
ENSSSCG00000036885
ENSSSCG00000011997
ENSSSCG00000032398
ENSSSCG00000038607
ENSSSCG00000037840
ENSSSCG00000011999
ENSSSCG00000029094
ENSSSCG00000012000
ENSSSCG00000011229
ENSSSCG00000012001
ENSSSCG00000011230
ENSSSCG00000012002
ENSSSCG00000012004
ENSSSCG00000012006
ENSSSCG00000038062
ENSSSCG00000038495
ENSSSCG00000021038
ENSSSCG00000024623
ENSSSCG00000034679
ENSSSCG00000032702
ENSSSCG00000033025
ENSSSCG00000038362
ENSSSCG00000011233
ENSSSCG00000012020
ENSSSCG00000037430
ENSSSCG00000024119
ENSSSCG00000012021
ENSSSCG00000037655
ENSSSCG00000012022
ENSSSCG00000037935
ENSSSCG00000012026
ENSSSCG00000012027
ENSSSCG00000039802
ENSSSCG00000011235
ENSSSCG00000030528
ENSSSCG00000027594
ENSSSCG00000026761
ENSSSCG00000038281
ENSSSCG00000012029
ENSSSCG00000011236
ENSSSCG00000037138
ENSSSCG00000021355
ENSSSCG00000021023
ENSSSCG00000029392
ENSSSCG00000034229
ENSSSCG00000011237
ENSSSCG00000032024
ENSSSCG00000012035
ENSSSCG00000012037
ENSSSCG00000036556
ENSSSCG00000033115
ENSSSCG00000004196
ENSSSCG00000027089
ENSSSCG00000028377
ENSSSCG00000024614
ENSSSCG00000026981
ENSSSCG00000032547
ENSSSCG00000012050
ENSSSCG00000035537
ENSSSCG00000012054
ENSSSCG00000012055
ENSSSCG00000027179
ENSSSCG00000012059
ENSSSCG00000012062
ENSSSCG00000030480
ENSSSCG00000012065
ENSSSCG00000022318
ENSSSCG00000038948
ENSSSCG00000021042
ENSSSCG00000037381
ENSSSCG00000038056
ENSSSCG00000012071
ENSSSCG00000012072
ENSSSCG00000011186
ENSSSCG00000012074
ENSSSCG00000012076
ENSSSCG00000025821
ENSSSCG00000022290
ENSSSCG00000027745
ENSSSCG00000012087
ENSSSCG00000030016
ENSSSCG00000021991
ENSSSCG00000037663
ENSSSCG00000022164
ENSSSCG00000038081
ENSSSCG00000022988
ENSSSCG00000028768
ENSSSCG00000032780
ENSSSCG00000025133
ENSSSCG00000038089
ENSSSCG00000023041
ENSSSCG00000011238
ENSSSCG00000023085
ENSSSCG00000027738
ENSSSCG00000011243
ENSSSCG00000011245
ENSSSCG00000036790
ENSSSCG00000028740
ENSSSCG00000038215
ENSSSCG00000011249
ENSSSCG00000011256
ENSSSCG00000011258
ENSSSCG00000011259
ENSSSCG00000011260
ENSSSCG00000029419
ENSSSCG00000037236
ENSSSCG00000028403
ENSSSCG00000011267
ENSSSCG00000004199
ENSSSCG00000011269
ENSSSCG00000030697
ENSSSCG00000024938
ENSSSCG00000011274
ENSSSCG00000025408
ENSSSCG00000011278
ENSSSCG00000011284
ENSSSCG00000011294
ENSSSCG00000011295
ENSSSCG00000011296
ENSSSCG00000028911
ENSSSCG00000031304
ENSSSCG00000011301
ENSSSCG00000011300
ENSSSCG00000011299
ENSSSCG00000011298
ENSSSCG00000011312
ENSSSCG00000011193
ENSSSCG00000011313
ENSSSCG00000027176
ENSSSCG00000011317
ENSSSCG00000011194
ENSSSCG00000024408
ENSSSCG00000029879
ENSSSCG00000011326
ENSSSCG00000011329
ENSSSCG00000011332
ENSSSCG00000032957
ENSSSCG00000011340
ENSSSCG00000029251
ENSSSCG00000011353
ENSSSCG00000011355
ENSSSCG00000011363
ENSSSCG00000011373
ENSSSCG00000004203
ENSSSCG00000011384
ENSSSCG00000011394
ENSSSCG00000011395
ENSSSCG00000011398
ENSSSCG00000011399
ENSSSCG00000011412
ENSSSCG00000011416
ENSSSCG00000011195
ENSSSCG00000011197
ENSSSCG00000011426
ENSSSCG00000028184
ENSSSCG00000011442
ENSSSCG00000035824
ENSSSCG00000004204
ENSSSCG00000011198
ENSSSCG00000033422
ENSSSCG00000011454
ENSSSCG00000004205
ENSSSCG00000023503
ENSSSCG00000022616
ENSSSCG00000011455
ENSSSCG00000011456
ENSSSCG00000027019
ENSSSCG00000024417
ENSSSCG00000004207
ENSSSCG00000021439
ENSSSCG00000024201
ENSSSCG00000030359
ENSSSCG00000029811
ENSSSCG00000032357
ENSSSCG00000020990
ENSSSCG00000011178
ENSSSCG00000037649
ENSSSCG00000011465
ENSSSCG00000033894
ENSSSCG00000031791
ENSSSCG00000040830
ENSSSCG00000011467
ENSSSCG00000038873
ENSSSCG00000011471
ENSSSCG00000033619
ENSSSCG00000011470
ENSSSCG00000011474
ENSSSCG00000011482
ENSSSCG00000035818
ENSSSCG00000011199
ENSSSCG00000011485
ENSSSCG00000011489
ENSSSCG00000027617
ENSSSCG00000031151
ENSSSCG00000011493
ENSSSCG00000011494
ENSSSCG00000011495
ENSSSCG00000011496
ENSSSCG00000011497
ENSSSCG00000004209
ENSSSCG00000036148
ENSSSCG00000011498
ENSSSCG00000011499
ENSSSCG00000011500
ENSSSCG00000011501
ENSSSCG00000011504
ENSSSCG00000011510
ENSSSCG00000011506
ENSSSCG00000033154
ENSSSCG00000011511
ENSSSCG00000011514
ENSSSCG00000040266
ENSSSCG00000036165
ENSSSCG00000027675
ENSSSCG00000011516
ENSSSCG00000011201
ENSSSCG00000024392
ENSSSCG00000025053
ENSSSCG00000011518
ENSSSCG00000037216
ENSSSCG00000011521
ENSSSCG00000011522
ENSSSCG00000011524
ENSSSCG00000004216
ENSSSCG00000004217
ENSSSCG00000011528
ENSSSCG00000011532
ENSSSCG00000023437
ENSSSCG00000011535
ENSSSCG00000023891
ENSSSCG00000026158
ENSSSCG00000033624
ENSSSCG00000011540
ENSSSCG00000011543
ENSSSCG00000011567
ENSSSCG00000011570
ENSSSCG00000011569
ENSSSCG00000023084
ENSSSCG00000039850
ENSSSCG00000011576
ENSSSCG00000011575
ENSSSCG00000030581
ENSSSCG00000011578
ENSSSCG00000011579
ENSSSCG00000011580
ENSSSCG00000024453
ENSSSCG00000011592
ENSSSCG00000011593
ENSSSCG00000037653
ENSSSCG00000039086
ENSSSCG00000036643
ENSSSCG00000027327
ENSSSCG00000011594
ENSSSCG00000011598
ENSSSCG00000004220
ENSSSCG00000024621
ENSSSCG00000031772
ENSSSCG00000004221
ENSSSCG00000011601
ENSSSCG00000011602
ENSSSCG00000004222
ENSSSCG00000011609
ENSSSCG00000011610
ENSSSCG00000027812
ENSSSCG00000023354
ENSSSCG00000024000
ENSSSCG00000011207
ENSSSCG00000040879
ENSSSCG00000011616
ENSSSCG00000011615
ENSSSCG00000011619
ENSSSCG00000004223
ENSSSCG00000011622
ENSSSCG00000024134
ENSSSCG00000031557
ENSSSCG00000011625
ENSSSCG00000011627
ENSSSCG00000011628
ENSSSCG00000011629
ENSSSCG00000011631
ENSSSCG00000011636
ENSSSCG00000021966
ENSSSCG00000011639
ENSSSCG00000011641
ENSSSCG00000011642
ENSSSCG00000011645
ENSSSCG00000024492
ENSSSCG00000033185
ENSSSCG00000011650
ENSSSCG00000004225
ENSSSCG00000011653
ENSSSCG00000011652
ENSSSCG00000025701
ENSSSCG00000021149
ENSSSCG00000036610
ENSSSCG00000037871
ENSSSCG00000027443
ENSSSCG00000027505
ENSSSCG00000026746
ENSSSCG00000021203
ENSSSCG00000011662
ENSSSCG00000011663
ENSSSCG00000011664
ENSSSCG00000036607
ENSSSCG00000036855
ENSSSCG00000034369
ENSSSCG00000011670
ENSSSCG00000022073
ENSSSCG00000011672
ENSSSCG00000011208
ENSSSCG00000011675
ENSSSCG00000011676
ENSSSCG00000037647
ENSSSCG00000011677
ENSSSCG00000011679
ENSSSCG00000011683
ENSSSCG00000011684
ENSSSCG00000011686
ENSSSCG00000036206
ENSSSCG00000011689
ENSSSCG00000011690
ENSSSCG00000035634
ENSSSCG00000039069
ENSSSCG00000034422
ENSSSCG00000011695
ENSSSCG00000011694
ENSSSCG00000011698
ENSSSCG00000025293
ENSSSCG00000011700
ENSSSCG00000011699
ENSSSCG00000025468
ENSSSCG00000011704
ENSSSCG00000036571
ENSSSCG00000027459
ENSSSCG00000011708
ENSSSCG00000036671
ENSSSCG00000037465
ENSSSCG00000011710
ENSSSCG00000036920
ENSSSCG00000022706
ENSSSCG00000032550
ENSSSCG00000011714
ENSSSCG00000011712
ENSSSCG00000011713
ENSSSCG00000027613
ENSSSCG00000011720
ENSSSCG00000024205
ENSSSCG00000024916
ENSSSCG00000023582
ENSSSCG00000021495
ENSSSCG00000028855
ENSSSCG00000035139
ENSSSCG00000025810
ENSSSCG00000027646
ENSSSCG00000039461
ENSSSCG00000026579
ENSSSCG00000004232
ENSSSCG00000029352
ENSSSCG00000011726
ENSSSCG00000027556
ENSSSCG00000026018
ENSSSCG00000039357
ENSSSCG00000004234
ENSSSCG00000011729
ENSSSCG00000027790
ENSSSCG00000004237
ENSSSCG00000004238
ENSSSCG00000010440
ENSSSCG00000009655
ENSSSCG00000023141
ENSSSCG00000031373
ENSSSCG00000010445
ENSSSCG00000010446
ENSSSCG00000010450
ENSSSCG00000010454
ENSSSCG00000010455
ENSSSCG00000010456
ENSSSCG00000010457
ENSSSCG00000009657
ENSSSCG00000010460
ENSSSCG00000036083
ENSSSCG00000020912
ENSSSCG00000010465
ENSSSCG00000010467
ENSSSCG00000010468
ENSSSCG00000039887
ENSSSCG00000010470
ENSSSCG00000010471
ENSSSCG00000010473
ENSSSCG00000030130
ENSSSCG00000010476
ENSSSCG00000010480
ENSSSCG00000010481
ENSSSCG00000010483
ENSSSCG00000010486
ENSSSCG00000010493
ENSSSCG00000010494
ENSSSCG00000010495
ENSSSCG00000010496
ENSSSCG00000010497
ENSSSCG00000010502
ENSSSCG00000010503
ENSSSCG00000010507
ENSSSCG00000010508
ENSSSCG00000010509
ENSSSCG00000010513
ENSSSCG00000010512
ENSSSCG00000038904
ENSSSCG00000010518
ENSSSCG00000010520
ENSSSCG00000010521
ENSSSCG00000010522
ENSSSCG00000010528
ENSSSCG00000040359
ENSSSCG00000010531
ENSSSCG00000010533
ENSSSCG00000010535
ENSSSCG00000004242
ENSSSCG00000010537
ENSSSCG00000037536
ENSSSCG00000009664
ENSSSCG00000010540
ENSSSCG00000010541
ENSSSCG00000010543
ENSSSCG00000010544
ENSSSCG00000006166
ENSSSCG00000010555
ENSSSCG00000037592
ENSSSCG00000010563
ENSSSCG00000010566
ENSSSCG00000010568
ENSSSCG00000010569
ENSSSCG00000010571
ENSSSCG00000009667
ENSSSCG00000010586
ENSSSCG00000009668
ENSSSCG00000031782
ENSSSCG00000029594
ENSSSCG00000038633
ENSSSCG00000010593
ENSSSCG00000010594
ENSSSCG00000020954
ENSSSCG00000010603
ENSSSCG00000010604
ENSSSCG00000010606
ENSSSCG00000010607
ENSSSCG00000009670
ENSSSCG00000030271
ENSSSCG00000009672
ENSSSCG00000009674
ENSSSCG00000009673
ENSSSCG00000040730
ENSSSCG00000035097
ENSSSCG00000010620
ENSSSCG00000010621
ENSSSCG00000022128
ENSSSCG00000030507
ENSSSCG00000010625
ENSSSCG00000010627
ENSSSCG00000035869
ENSSSCG00000010628
ENSSSCG00000009676
ENSSSCG00000032968
ENSSSCG00000010638
ENSSSCG00000032408
ENSSSCG00000010640
ENSSSCG00000010644
ENSSSCG00000010645
ENSSSCG00000010648
ENSSSCG00000009680
ENSSSCG00000010651
ENSSSCG00000010652
ENSSSCG00000010653
ENSSSCG00000010654
ENSSSCG00000009681
ENSSSCG00000010655
ENSSSCG00000010657
ENSSSCG00000036758
ENSSSCG00000009682
ENSSSCG00000010665
ENSSSCG00000010669
ENSSSCG00000010672
ENSSSCG00000010674
ENSSSCG00000038222
ENSSSCG00000010679
ENSSSCG00000010682
ENSSSCG00000010683
ENSSSCG00000009683
ENSSSCG00000010685
ENSSSCG00000010687
ENSSSCG00000010690
ENSSSCG00000010692
ENSSSCG00000010698
ENSSSCG00000010699
ENSSSCG00000037530
ENSSSCG00000028063
ENSSSCG00000010701
ENSSSCG00000010702
ENSSSCG00000010703
ENSSSCG00000023565
ENSSSCG00000010728
ENSSSCG00000009684
ENSSSCG00000029482
ENSSSCG00000010735
ENSSSCG00000010732
ENSSSCG00000010737
ENSSSCG00000010738
ENSSSCG00000010739
ENSSSCG00000032832
ENSSSCG00000010745
ENSSSCG00000010746
ENSSSCG00000010747
ENSSSCG00000035045
ENSSSCG00000010755
ENSSSCG00000010756
ENSSSCG00000010757
ENSSSCG00000040426
ENSSSCG00000010759
ENSSSCG00000037698
ENSSSCG00000010761
ENSSSCG00000023681
ENSSSCG00000010765
ENSSSCG00000009693
ENSSSCG00000010768
ENSSSCG00000010772
ENSSSCG00000022383
ENSSSCG00000026044
ENSSSCG00000009702
ENSSSCG00000031537
ENSSSCG00000032048
ENSSSCG00000009705
ENSSSCG00000009713
ENSSSCG00000009714
ENSSSCG00000009716
ENSSSCG00000029331
ENSSSCG00000009720
ENSSSCG00000030058
ENSSSCG00000009589
ENSSSCG00000009722
ENSSSCG00000009729
ENSSSCG00000009732
ENSSSCG00000026781
ENSSSCG00000009738
ENSSSCG00000028018
ENSSSCG00000009742
ENSSSCG00000009744
ENSSSCG00000009745
ENSSSCG00000035901
ENSSSCG00000009746
ENSSSCG00000009591
ENSSSCG00000009747
ENSSSCG00000009748
ENSSSCG00000009749
ENSSSCG00000038915
ENSSSCG00000025820
ENSSSCG00000009753
ENSSSCG00000004244
ENSSSCG00000009593
ENSSSCG00000009759
ENSSSCG00000032962
ENSSSCG00000009764
ENSSSCG00000009765
ENSSSCG00000009770
ENSSSCG00000009769
ENSSSCG00000009773
ENSSSCG00000009779
ENSSSCG00000009781
ENSSSCG00000009784
ENSSSCG00000004245
ENSSSCG00000009788
ENSSSCG00000039546
ENSSSCG00000009791
ENSSSCG00000009792
ENSSSCG00000009793
ENSSSCG00000009801
ENSSSCG00000009802
ENSSSCG00000009594
ENSSSCG00000009808
ENSSSCG00000029803
ENSSSCG00000033379
ENSSSCG00000009817
ENSSSCG00000009818
ENSSSCG00000034386
ENSSSCG00000009820
ENSSSCG00000009823
ENSSSCG00000009824
ENSSSCG00000009825
ENSSSCG00000009828
ENSSSCG00000004247
ENSSSCG00000009831
ENSSSCG00000009833
ENSSSCG00000009834
ENSSSCG00000009839
ENSSSCG00000009842
ENSSSCG00000009844
ENSSSCG00000009845
ENSSSCG00000033204
ENSSSCG00000004249
ENSSSCG00000009850
ENSSSCG00000009852
ENSSSCG00000009854
ENSSSCG00000009855
ENSSSCG00000009859
ENSSSCG00000009860
[truncated: 3,940 more rows]
